# Supplementary material for: Network-based elucidation of colon cancer drug resistance mechanisms by phosphoproteomic time-series analysis
Source: Nat Commun. 2024 May 9;15:3909. doi: 10.1038/s41467-024-47957-3 (PMC11082183; doi:10.1038/s41467-024-47957-3)
Supplement: Supplementary file 4 — Supplemental Data 1 [file 41467_2024_47957_MOESM4_ESM.zip]

Archive with 48 entries (48 files):
- dpimeta_activity_protein_regulon.rds
- __MACOSX/._dpimeta_activity_protein_regulon.rds
- dpimeta_activity_redundantsite_regulon.rds
- __MACOSX/._dpimeta_activity_redundantsite_regulon.rds
- dpimeta_activity_site_regulon.rds
- __MACOSX/._dpimeta_activity_site_regulon.rds
- hsmmeta_activity_protein_regulon.rds
- __MACOSX/._hsmmeta_activity_protein_regulon.rds
- hsmmeta_activity_redundantsite_regulon.rds
- __MACOSX/._hsmmeta_activity_redundantsite_regulon.rds
- hsmmeta_activity_site_regulon.rds
- __MACOSX/._hsmmeta_activity_site_regulon.rds
- hsmmeta_substrate_protein_regulon.rds
- __MACOSX/._hsmmeta_substrate_protein_regulon.rds
- hsmmeta_substrate_redundantsite_regulon.rds
- __MACOSX/._hsmmeta_substrate_redundantsite_regulon.rds
- hsmmeta_substrate_site_regulon.rds
- __MACOSX/._hsmmeta_substrate_site_regulon.rds
- lpmeta_activity_protein_regulon.rds
- __MACOSX/._lpmeta_activity_protein_regulon.rds
- lpmeta_activity_redundantsite_regulon.rds
- __MACOSX/._lpmeta_activity_redundantsite_regulon.rds
- lpmeta_activity_site_regulon.rds
- __MACOSX/._lpmeta_activity_site_regulon.rds
- lpmeta_substrate_protein_regulon.rds
- __MACOSX/._lpmeta_substrate_protein_regulon.rds
- lpmeta_substrate_redundantsite_regulon.rds
- __MACOSX/._lpmeta_substrate_redundantsite_regulon.rds
- lpmeta_substrate_site_regulon.rds
- __MACOSX/._lpmeta_substrate_site_regulon.rds
- meta_activity_protein_regulon.rds
- __MACOSX/._meta_activity_protein_regulon.rds
- meta_activity_redundantsite_regulon.rds
- __MACOSX/._meta_activity_redundantsite_regulon.rds
- meta_activity_site_regulon.rds
- __MACOSX/._meta_activity_site_regulon.rds
- meta_substrate_protein_regulon.rds
- __MACOSX/._meta_substrate_protein_regulon.rds
- meta_substrate_redundantsite_regulon.rds
- __MACOSX/._meta_substrate_redundantsite_regulon.rds
- meta_substrate_site_regulon.rds
- __MACOSX/._meta_substrate_site_regulon.rds
- stdpimeta_substrate_protein_regulon.rds
- __MACOSX/._stdpimeta_substrate_protein_regulon.rds
- stdpimeta_substrate_redundantsite_regulon.rds
- __MACOSX/._stdpimeta_substrate_redundantsite_regulon.rds
- stdpimeta_substrate_site_regulon.rds
- __MACOSX/._stdpimeta_substrate_site_regulon.rds
