# Supplementary material for: Network-based elucidation of colon cancer drug resistance mechanisms by phosphoproteomic time-series analysis
Source: Nat Commun. 2024 May 9;15:3909. doi: 10.1038/s41467-024-47957-3 (PMC11082183; doi:10.1038/s41467-024-47957-3)
Supplement: Supplementary file 5 — Supplemental Data 2 [file 41467_2024_47957_MOESM5_ESM.xlsx]

## Sheet: Description
Title	mVESPA Benchmarking: AUROC performance characteristics
Figure reference	Fig. 2d, Supplemental Fig. 2-3
Columns	benchmark	Benchmark focus, i.e. individual subfigures and analyses
	mode	Compared algorithm modules (on/off) or reference networks
	kinaseset	Whether all or only tyrosine kinases (TK) were used
	subset	Whether only signalons present in each compared conditions where used (intersection) or all signalons (full)
	auc	AUROC value

## Sheet: Data
	benchmark	mode	kinaseset	subset	auc
1	reference	mVESPA_dVESPA	all	full	0.334287
382	reference	mVESPA_Hijazi	all	full	0.178398
455	reference	mVESPA_Johnson	all	full	0.288578
754	reference	mVESPA_PC	all	full	0.205742
976	reference	mVESPA_dVESPA	tk	full	0.309115
1016	reference	mVESPA_Hijazi	tk	full	0.0962404
1023	reference	mVESPA_PC	tk	full	0.23502
1068	mode	HSM/P	all	full	0.254564
1417	mode	LP	all	full	0.250624
1615	mode	stDPI/DPI	all	full	0.318534
1996	mode	HSM/P	tk	full	0.270495
2044	mode	LP	tk	full	0.203281
2069	mode	stDPI/DPI	tk	full	0.23112
2109	dataset	combined	all	full	0.315566
2490	dataset	CPTAC45	all	full	0.274694
2880	dataset	CPTAC45NORM	all	full	0.202869
3164	dataset	U54	all	full	0.206577
3332	dataset	combined	tk	full	0.240356
3372	dataset	CPTAC45	tk	full	0.254093
3412	dataset	CPTAC45NORM	tk	full	0.186185
3446	dataset	U54	tk	full	0.122254
3460	level	activity	all	full	0.219405
3684	level	integrated	all	full	0.292721
4065	level	substrate	all	full	0.280089
4436	level	activity	tk	full	0.213406
4466	level	integrated	tk	full	0.274684
4506	level	substrate	tk	full	0.25207
4545	crosstalk	corrected	all	full	0.328506
4926	crosstalk	uncorrected	all	full	0.297757
5307	crosstalk	corrected	tk	full	0.271796
5347	crosstalk	uncorrected	tk	full	0.267562
5387	reference	mVESPA_dVESPA	all	intersection	0.326701
5641	reference	mVESPA_Hijazi	all	intersection	0.164519
5699	reference	mVESPA_Johnson	all	intersection	0.232099
5888	reference	mVESPA_PC	all	intersection	0.146731
6030	reference	mVESPA_dVESPA	tk	intersection	0.277225
6060	reference	mVESPA_Hijazi	tk	intersection	0.0967894
6066	reference	mVESPA_PC	tk	intersection	0.186823
6092	mode	HSM/P	all	intersection	0.218103
6280	mode	LP	all	intersection	0.246195
6468	mode	stDPI/DPI	all	intersection	0.27145
6656	mode	HSM/P	tk	intersection	0.213407
6681	mode	LP	tk	intersection	0.203281
6706	mode	stDPI/DPI	tk	intersection	0.18618
6731	dataset	combined	all	intersection	0.196829
6835	dataset	CPTAC45	all	intersection	0.153044
6939	dataset	CPTAC45NORM	all	intersection	0.135123
7043	dataset	U54	all	intersection	0.181463
7147	dataset	combined	tk	intersection	0.113363
7158	dataset	CPTAC45	tk	intersection	0.134847
7169	dataset	CPTAC45NORM	tk	intersection	0.0929344
7180	dataset	U54	tk	intersection	0.105497
7191	level	activity	all	intersection	0.213561
7405	level	integrated	all	intersection	0.229716
7619	level	substrate	all	intersection	0.225741
7833	level	activity	tk	intersection	0.203594
7862	level	integrated	tk	intersection	0.205891
7891	level	substrate	tk	intersection	0.19123
7920	crosstalk	corrected	all	intersection	0.27145
8108	crosstalk	uncorrected	all	intersection	0.239874
8296	crosstalk	corrected	tk	intersection	0.18618
8321	crosstalk	uncorrected	tk	intersection	0.188391
