# Supplementary material for: Network-based elucidation of colon cancer drug resistance mechanisms by phosphoproteomic time-series analysis
Source: Nat Commun. 2024 May 9;15:3909. doi: 10.1038/s41467-024-47957-3 (PMC11082183; doi:10.1038/s41467-024-47957-3)
Supplement: Supplementary file 6 — Supplemental Data 3 [file 41467_2024_47957_MOESM6_ESM.xlsx]

## Sheet: Description
Title	mVESPA Benchmarking: Statistical significance of relative performance comparison
Figure reference	Fig. 2d, Supplemental Fig. 2-3
Columns	benchmark	Benchmark focus, i.e. individual subfigures and analyses
	comparison	Description of which two comparisons were tested for statistical difference, i.e. is one component performing better?
	kinaseset	Whether all or only tyrosine kinases (TK) were used
	subset	Whether only signalons present in each compared conditions where used (intersection) or all signalons (full)
	p.value	statistical significance of comparison (one-tailed Wilcox’ test)

## Sheet: Data
	benchmark	comparison	kinaseset	subset	p.value
382	reference	dVESPA vs mVESPA_Hijazi	all	full	4.69703e-23
455	reference	dVESPA vs mVESPA_Johnson	all	full	0.00481654
754	reference	dVESPA vs mVESPA_PC	all	full	1.37082e-14
1016	reference	dVESPA vs mVESPA_Hijazi	tk	full	1.94326e-22
1023	reference	dVESPA vs mVESPA_PC	tk	full	0.00057045
1068	mode	stDPI/DPI vs HSM/P	all	full	0.000443423
1417	mode	stDPI/DPI vs LP	all	full	1.89105e-06
1996	mode	stDPI/DPI vs HSM/P	tk	full	0.947423
2044	mode	stDPI/DPI vs LP	tk	full	0.000467604
2490	dataset	combined vs CPTAC45	all	full	0.0889255
2880	dataset	combined vs CPTAC45NORM	all	full	7.4259e-10
3164	dataset	combined vs U54	all	full	7.47298e-12
3372	dataset	combined vs CPTAC45	tk	full	0.571205
3412	dataset	combined vs CPTAC45NORM	tk	full	0.00285333
3446	dataset	combined vs U54	tk	full	5.82613e-12
3460	level	integrated vs activity	all	full	5.04212e-08
4065	level	integrated vs substrate	all	full	0.189722
4436	level	integrated vs activity	tk	full	1.0151e-05
4506	level	integrated vs substrate	tk	full	0.166261
4926	crosstalk	corrected vs uncorrected	all	full	0.0673767
5347	crosstalk	corrected vs uncorrected	tk	full	0.649602
5641	reference	dVESPA vs mVESPA_Hijazi	all	intersection	1.38907e-25
5699	reference	dVESPA vs mVESPA_Johnson	all	intersection	5.40582e-10
5888	reference	dVESPA vs mVESPA_PC	all	intersection	1.3808e-27
6060	reference	dVESPA vs mVESPA_Hijazi	tk	intersection	1.94711e-20
6066	reference	dVESPA vs mVESPA_PC	tk	intersection	2.9327e-06
6092	mode	stDPI/DPI vs HSM/P	all	intersection	0.00340284
6280	mode	stDPI/DPI vs LP	all	intersection	0.155936
6656	mode	stDPI/DPI vs HSM/P	tk	intersection	0.765599
6681	mode	stDPI/DPI vs LP	tk	intersection	0.57992
6835	dataset	combined vs CPTAC45	all	intersection	0.109891
6939	dataset	combined vs CPTAC45NORM	all	intersection	0.00769561
7043	dataset	combined vs U54	all	intersection	0.665856
7158	dataset	combined vs CPTAC45	tk	intersection	0.700964
7169	dataset	combined vs CPTAC45NORM	tk	intersection	0.801506
7180	dataset	combined vs U54	tk	intersection	0.593706
7191	level	integrated vs activity	all	intersection	0.193491
7619	level	integrated vs substrate	all	intersection	0.398337
7833	level	integrated vs activity	tk	intersection	0.331187
7891	level	integrated vs substrate	tk	intersection	0.468444
8108	crosstalk	corrected vs uncorrected	all	intersection	0.0848485
8321	crosstalk	corrected vs uncorrected	tk	intersection	0.674148
