# Supplementary material for: Network-based elucidation of colon cancer drug resistance mechanisms by phosphoproteomic time-series analysis
Source: Nat Commun. 2024 May 9;15:3909. doi: 10.1038/s41467-024-47957-3 (PMC11082183; doi:10.1038/s41467-024-47957-3)
Supplement: Supplementary file 7 — Supplemental Data 4 [file 41467_2024_47957_MOESM7_ESM.xlsx]

## Sheet: Description
Title	Cell Line Selection for CRC Analysis: VESPA analysis results
Figure reference	Fig. 3, Supplemental Fig. 7-9
Columns	rows	UniProtKB/SwissProt protein identifiers
	columns	CPTAC S45 and U54 sample identifiers; see original CPTAC publication for mapping
	values	VESPA NES values

## Sheet: Data
	01CO005	01CO006	01CO008	01CO013	01CO014	01CO015	01CO019	01CO022	05CO002	05CO003	05CO006	05CO011	05CO015	05CO020	05CO026	05CO028	05CO029	05CO032	05CO033	05CO034	05CO035	05CO037	05CO039	05CO041	05CO044	05CO045	05CO047	05CO048	05CO049	05CO050	05CO053	05CO054	06CO001	06CO002	09CO005	09CO006	09CO008	09CO011	09CO013	09CO014	09CO015	09CO018	09CO019	09CO022	11CO005	11CO007	11CO008	11CO010	11CO018
A2A3K4	-1.25369	-0.596808	-0.255805	0.252821	-1.11311	0.664868	-1.59571	0.908651	-1.68007	1.64295	1.24935	-0.127948	1.55309	-1.97882	-0.52731	-0.395698	1.58334	-1.68559	0.73737	-0.193753	-1.74216	-0.0527142	-1.38115	-1.10025	-0.936604	-1.57039	-0.578164	-0.442524	-0.39771	-1.38098	-1.41079	-0.932255	-0.942544	1.9342	-0.445672	0.887399	-0.330206	-1.20564	-0.374923	0.172669	-0.865654	-0.715398	-0.495377	-0.312638	0.902763	1.53912	1.75095	-0.939254	-1.54098
O00418	0.814447	-0.0391755	-0.0161857	-1.43454	-0.566461	-0.351179	1.11899	-1.03222	0.822767	0.796252	0.782793	0.980027	-1.38685	-0.337606	-0.313664	-1.39934	-0.13051	0.441532	0.105757	0.968512	0.316848	1.20206	0.0341381	-0.107286	-0.932562	0.37658	-0.21937	-0.518423	-0.525153	-1.84831	0.0588588	-1.12848	-0.318577	0.650865	1.47374	0.653345	-0.340972	0.53235	0.113872	2.40133	-0.337092	-1.84891	0.508292	-0.512086	-1.53196	-0.853876	0.713063	-1.29255	-1.45987
O00506	-0.69767	2.4098	-0.966948	1.65344	-2.12461	0.954903	-1.26161	1.02743	-1.0619	1.91396	0.435877	-1.59543	-0.676088	-1.76642	-3.0178	1.78908	1.94316	-0.267576	1.69938	0.0314926	-0.431521	-0.136341	-1.70691	-0.884097	-0.427152	-1.24164	-0.298075	-2.12598	-0.228125	-0.489077	-1.26924	1.88797	2.83576	2.05356	-1.87709	0.43601	1.22108	-0.0557661	-1.59288	-0.464537	-0.685024	0.116488	0.984527	-1.57505	-0.881692	-2.25117	-0.728215	-1.59863	1.19441
O00757	0.736881	-0.339631	1.82715	-2.14698	-2.64803	-2.41022	1.44246	-0.708111	2.63663	-0.356207	-1.36787	0.395879	-1.28866	-3.07839	-2.30795	-1.8856	1.84148	-3.1403	0.39598	1.26286	2.10954	-2.23246	0.853842	1.41568	1.70536	0.852208	-1.72993	1.89215	-2.48612	-0.0231928	1.48445	1.86756	-0.887812	0.386331	2.74226	-0.999861	1.67053	0.520149	-0.653748	0.782181	-1.2215	0.327366	1.49829	-2.24887	-0.981416	-0.0955952	2.20062	-1.73976	1.59636
O14494	-2.47491	0.752805	-1.64432	1.26064	0.8349	0.663399	-2.47111	-1.01333	-1.4423	1.53448	-1.00043	-2.06811	-1.02132	2.19919	-1.56556	-0.202775	1.30267	1.53494	2.04095	3.07807	-1.37419	1.8473	0.330542	-0.315074	0.694631	-1.76046	-1.83788	-2.11913	2.18702	-1.37897	-0.944204	0.919419	0.562299	2.66906	-2.16753	0.618612	0.555013	-0.553709	-1.20978	-0.640162	-1.13402	-0.708163	0.713216	-2.96739	-2.1055	-2.54409	-0.0272576	-2.58232	1.74079
O14495	-1.93508	0.953905	-1.76187	-1.28012	-2.32178	0.541563	-2.81884	-1.92137	-2.61062	0.235242	1.55102	-0.763381	-0.141629	-1.35187	0.775235	0.704749	0.386471	-1.09631	0.605867	0.266735	0.774171	-1.82805	0.419443	0.607972	1.42542	2.70253	-1.45235	1.05647	-0.091227	-0.811546	-1.61919	-0.363492	0.473108	0.53744	-1.62336	1.6594	0.18202	-1.61783	2.17879	1.52254	-0.183184	-1.81328	1.30606	-2.50294	-1.71968	0.243138	-0.30344	-1.53517	0.371
O14578	-2.39369	0.289319	-1.24069	-1.61213	0.690706	-0.771469	-0.335309	0.839644	0.215643	1.39422	0.325779	-1.48886	0.508302	0.301091	-1.36399	-1.92543	-0.359504	2.13981	-0.945571	1.00714	-0.787253	2.50712	-1.77697	1.3062	0.480884	0.542996	-0.798439	-1.52104	0.436521	-1.89649	-1.09021	1.16045	-0.170835	-0.924408	-1.55681	-0.109784	-1.53218	0.258948	-1.72242	-0.298402	0.675033	0.893559	0.138385	-1.58184	-0.337983	0.516413	1.06027	-0.840985	-0.119405
O14730	1.89375	-0.395576	0.257206	-1.60502	1.1444	-1.1675	1.72258	0.493203	1.53089	-1.38576	1.5368	-0.917146	1.02577	0.242145	1.81301	-1.31432	-1.3381	1.45817	-1.84866	0.123604	0.300011	0.0706507	2.89322	1.49327	0.926315	1.60156	1.00322	1.80665	-0.562879	2.41086	2.09812	0.59605	-1.96664	-2.98834	2.51857	-1.29123	1.10385	1.19775	1.4601	-1.46789	1.3456	-1.53091	2.13328	0.49359	-0.686831	1.59987	1.30235	-1.18494	-0.402296
O14733	2.40369	-1.08823	-0.178951	-0.651744	0.312085	-0.0873161	-1.2382	-1.02908	-1.3853	-1.81747	-0.55331	0.518379	-1.28584	1.94531	1.40994	1.16415	1.4367	-0.865314	-2.68886	-0.580091	-0.0180587	-0.640584	-0.19734	-1.77799	-1.63247	-1.01393	0.731103	1.63745	1.24011	-0.655909	-1.1738	-0.236749	-0.681712	-1.86984	0.733776	-1.03604	1.95733	-0.483116	-0.40139	2.43015	1.15766	0.767941	1.91616	2.71281	1.79036	-0.829979	-1.20175	2.11124	1.04567
O14874	-1.57383	-1.28718	0.938573	-0.586125	-1.07909	0.761506	-1.05902	-0.567809	-1.21266	0.988864	0.933666	1.71198	-0.897696	-0.78511	-1.91476	-0.925265	-0.895256	-1.20924	-0.575634	-0.784653	-0.901397	-0.220067	0.733007	0.354903	-1.20281	-0.147688	-2.49172	-0.348297	1.91222	-1.34618	0.153374	-1.29373	-0.817469	-0.886443	-1.80955	1.36109	-0.512335	-1.00573	-0.898624	-0.362357	-1.41624	1.70534	1.22283	-0.695301	2.54014	1.44903	1.714	1.58578	-0.413779
O14920	0.470352	-1.94656	0.806362	-3.02142	-1.23468	-0.814962	0.999009	-1.08262	-1.1978	-1.94129	0.136943	1.72152	0.315449	-0.63427	0.856949	-1.63033	-1.33083	-1.09754	-2.18224	-1.14361	-1.69349	0.756943	0.977769	0.784528	0.712498	-0.644749	-1.44668	0.336981	-0.523435	-0.767952	-1.1788	-0.622591	0.557758	-0.744835	1.81249	0.21805	-0.999456	0.850924	-1.17412	0.670642	-1.51513	-1.14343	0.664179	1.06931	1.38445	1.44066	1.52883	0.615158	-0.719194
O14936	-0.744493	1.52937	3.10316	1.67596	-0.754759	2.16672	2.00794	-0.200387	3.01825	0.558963	-1.40653	1.83278	-0.169767	0.253239	-2.75755	1.1348	0.533455	-1.59405	-1.25965	-0.291059	1.58199	-2.50782	-1.12761	-2.17042	1.25845	-0.47875	1.37115	-0.916732	0.442428	-0.35234	-0.401568	0.786531	2.21759	0.721469	1.06918	1.45593	-1.44737	1.71995	-0.150871	-0.839206	-0.558563	1.71689	-1.86333	-0.497215	-0.155408	-0.037769	-0.239097	0.76734	-1.46413
O14976	-0.713155	-0.97111	1.32277	-1.44952	-1.00138	-1.6718	0.260901	-1.62159	-0.923412	-1.41013	-1.58987	0.929602	-1.44547	-1.93291	0.300983	0.0731617	1.76817	-2.66534	1.19114	2.17399	-0.0633291	-1.59788	-0.557876	-0.0828233	-0.0648179	-1.46715	-1.78529	1.40756	-1.07574	-1.61325	-2.15165	-1.58167	1.5017	0.662262	-1.62829	-1.5657	0.958662	-1.14791	-2.16169	-0.684682	-1.9335	-0.145545	-0.16607	-1.18181	2.17474	0.05032	-0.353856	1.30818	0.0585989
O15021	-1.17299	-0.722864	-1.54486	0.090711	0.0982284	-0.912836	-1.51514	0.260575	-1.26185	1.55076	-1.79053	-0.925857	0.132093	-0.949524	-1.9689	0.591757	0.140828	-0.283978	1.6143	1.14351	0.847234	-0.368798	-1.74437	-0.769555	1.37777	0.626191	-1.29226	-1.80541	0.89469	-0.792817	-0.413897	-0.904537	1.40533	1.31034	-0.627657	-0.482156	-1.15429	-2.41155	-1.10916	0.0577951	-1.05802	-1.83028	-0.409	-0.928231	0.80053	-1.31097	0.873192	-0.59138	1.41812
O15056	2.15976	0.104608	-2.99623	0.514092	-1.3535	-0.57445	-3.19217	-0.673032	-1.81354	-0.230891	0.224573	0.178036	-1.08643	-1.23103	1.67125	1.4122	1.24538	-1.58029	0.0716725	1.1385	0.377012	-1.6919	0.154422	-0.251107	-0.513766	1.18492	0.491862	1.0472	-0.834432	-1.78857	-0.958136	-0.098883	0.117941	0.240325	-2.66968	-1.30301	1.93664	-0.454261	-0.868938	-3.26197	1.6403	-0.0306597	-1.79144	-1.3551	0.270921	-1.96809	0.0347523	0.0114036	1.70316
O15075	-1.85757	-2.40007	-0.0837464	-4.18777	-1.12423	-3.34568	-0.356551	-2.33176	-1.13829	-2.34315	-3.67618	-1.1056	-2.1905	-1.94793	-1.18845	-1.95666	-0.490173	-2.96421	1.54553	1.52187	-1.38295	0.0110523	-0.661936	-0.94514	-2.49915	-1.71679	-3.42049	-0.908734	-0.392625	-3.0965	-1.5406	-3.65369	-2.37577	0.775882	-1.18746	-3.45363	-0.460866	-3.152	-2.68875	-0.675008	-2.71128	-1.49016	4.15314	-2.25118	6.08109	2.37732	2.91432	1.51674	0.713065
O15264	-0.584664	-1.0817	-0.76016	-0.673706	-2.06555	-1.78187	-0.0815999	-1.85054	-1.86758	1.26205	-0.716926	0.264105	-0.140822	-1.06817	-0.76798	-0.700156	-1.10541	-0.484552	2.3885	1.74189	-1.13287	1.28828	-0.562777	-0.262361	-0.787322	-0.39836	-1.62672	0.0639608	-0.870703	-0.979828	-1.462	-1.81909	-0.592019	1.10139	0.0384287	-0.164673	-0.660837	-1.42609	-0.305889	1.25332	-1.52602	-1.97563	0.0943228	-1.56766	1.00721	1.24263	1.65216	-0.783229	-0.439556
O15327	-1.15677	-0.262065	0.1163	-1.12664	-1.46212	-1.11337	-1.2574	0.932629	-1.36023	0.63286	-0.858765	0.767071	0.529824	-1.64724	-0.825464	0.174144	0.48746	-1.3497	-0.100821	0.752021	1.26865	-1.31967	1.43463	1.18961	1.68345	1.36621	0.682812	-1.79781	-0.567413	-2.35085	1.25162	0.519391	-0.302013	-0.745364	-1.42052	1.18637	-1.2664	0.947293	0.92739	-0.238273	-1.15328	1.07681	-1.34873	0.573121	1.43921	-1.80631	0.731201	0.898719	-1.718
O15355	1.69789	1.44082	0.863933	-0.867886	-1.31509	0.409049	-0.679518	-1.38892	0.117644	-1.23063	-0.193655	1.66113	-0.00831723	-1.71842	1.21117	0.900748	-0.69081	-1.82041	-0.629201	0.887078	-0.182827	-0.35885	-0.927933	-1.29889	-0.482658	-0.433984	1.06992	0.509244	-0.150777	-0.963118	-1.8141	-0.938942	-0.450461	1.09734	0.707186	0.822099	1.84017	1.02802	1.38697	0.74506	0.2418	-1.41121	-0.353957	0.890459	1.01586	-1.05743	0.799657	0.942665	-1.88556
O15357	0.528649	0.0976571	-0.0924453	-0.883286	0.289942	0.266862	-1.22749	1.19534	-1.64745	0.0373911	-0.125692	0.609251	0.694499	0.657561	-0.473573	0.0132682	-0.741062	0.753569	0.277211	-0.771126	-1.0318	0.631635	-0.397093	1.7461	0.133407	-0.933255	-1.87416	0.987639	0.373649	1.56621	-0.651387	-1.54816	0.377337	0.209323	-0.603395	-0.0129467	-1.14875	0.865743	-0.678601	0.67001	-0.485809	1.62885	0.781098	-1.68927	-1.14562	1.53119	-0.584332	-0.525153	1.20723
O43293	-1.69025	-0.979301	1.16807	0.948006	-2.4479	-1.87423	-0.906767	-1.14973	-1.22235	-1.81395	-1.57655	-0.717235	-1.39426	-1.02604	-1.16834	-1.38087	-2.64808	-1.45756	0.86916	2.78534	1.16993	-1.72731	1.59621	1.78322	1.02747	0.196329	-1.64766	2.07867	-1.56429	-0.0672548	0.823991	-2.59811	-1.1932	1.35608	-1.15559	-1.50646	1.24325	-3.29679	0.276891	-0.557971	-1.95403	-1.27342	-0.061096	-1.1406	1.21784	1.66469	1.75844	-0.499397	-0.83987
O43318	-1.56744	0.503044	-1.51518	-1.11931	-2.06083	-0.923564	-0.453463	-2.52966	-1.76914	1.44884	-0.779914	-2.28719	-0.43211	-1.99689	-0.815158	-1.86502	-1.4364	-0.288937	1.82916	2.16745	-0.966883	2.39359	-0.232463	0.422317	1.50313	-0.043951	-2.42697	0.38534	-1.30092	-0.256967	-0.180886	-2.90318	-0.786206	1.14369	-1.05046	-1.55484	0.243164	-0.310533	-1.83171	-0.409583	-1.78571	-1.6947	1.07792	-2.03937	0.385324	1.83722	1.3425	-2.21206	1.16446
O43353	-0.585046	0.0815262	-1.93084	-1.68785	0.345445	-1.39989	-0.848238	-1.069	-1.10505	0.984648	-1.18258	-1.81931	0.161281	-1.15354	-0.728902	-1.44096	-1.55092	1.12751	0.674074	0.156407	-1.5326	-0.194201	-0.257916	-0.695525	0.239141	-0.365818	-1.70811	0.43123	-0.229429	-1.00306	-0.853485	-1.53498	-2.11162	2.43718	-2.06764	0.0124527	0.387488	-0.890003	-1.877	0.135423	-0.39319	0.791529	1.29935	-1.07241	0.738241	0.890418	1.63301	-2.10778	0.831617
O43426	-0.821298	1.07673	-1.32527	-1.08076	-0.566449	1.43489	-1.08718	0.394335	-0.50496	0.778242	1.04726	-1.21192	1.18977	-0.201432	0.180119	1.03232	0.231894	0.0675751	0.624654	0.00551094	0.465896	1.3739	-2.08642	-1.03804	1.62149	0.839596	-0.377857	0.163002	0.384479	0.517719	0.521813	0.495528	0.368658	0.915965	-0.957426	0.338451	0.271554	-0.773183	-0.565318	-0.993201	-0.794052	-0.89336	-0.51121	-0.274077	-1.09926	-1.11688	-1.04445	-0.444818	0.453926
O43683	-0.635962	-0.979235	-1.76617	0.5601	1.2165	0.285817	2.61775	1.59594	-0.00930229	0.592308	1.15406	-1.9151	1.46941	0.716075	-0.406261	-0.821576	-0.887073	1.60413	-0.58842	-1.6392	-0.199344	0.868225	0.624431	0.0633072	1.81404	1.02368	1.51743	0.933794	-0.417605	1.16744	1.77217	1.07818	-0.168951	-1.57428	1.06295	0.060427	-0.48223	-0.857463	-1.07277	-0.979467	0.239087	0.915388	0.435012	-0.112475	0.412353	1.7195	-0.953721	0.33423	-0.879903
O43688	-0.136543	-1.89314	2.14491	-0.894561	1.50232	0.317036	2.1962	-1.54806	2.31844	-2.73822	0.526656	1.40589	-2.22421	1.43814	2.04585	-2.42243	0.121943	2.3246	-2.49749	-1.29968	-1.71192	1.89441	1.78724	1.72763	-2.65436	-1.07921	-0.587284	1.94495	0.995007	1.2474	-0.870279	1.45401	-1.76089	-3.2249	2.01668	0.878561	1.50365	1.60255	-0.160748	-0.253716	-0.84605	0.987518	1.94922	1.75105	0.501751	1.72705	1.27754	1.26988	0.536647
O43930	0.907206	2.2719	-1.66179	1.40698	-0.164929	0.818831	-1.55803	-1.0289	0.326643	1.2372	-0.50948	-1.19022	0.0705615	-1.27097	-1.32351	2.92956	2.28905	-0.550204	-0.429715	1.40364	1.21738	-1.07681	-0.97504	-2.48686	-0.290057	-0.661746	1.80678	-0.303314	-0.704784	-1.76257	-0.232742	1.16044	1.85024	2.12712	-1.49434	1.2117	1.69074	1.22586	-0.266697	0.760434	0.796442	-0.230041	-1.58319	-0.831429	-1.22726	-2.16077	-1.61732	-1.82753	0.0680071
O60229	0.0923475	-0.62032	-0.7454	0.319625	-2.04558	-1.35081	0.956099	-0.372475	0.561975	-0.472052	-1.2052	0.123412	-0.620129	-2.8508	-0.641184	0.124415	-1.07324	-2.07655	1.3432	2.29682	0.0515472	-1.49348	0.953466	-0.112519	-0.749815	-0.599363	0.0814128	-0.610457	-1.65952	-0.392392	-0.838503	-2.54626	0.211255	0.810037	-0.166902	-0.519881	-0.365414	-0.603088	-1.20566	0.803156	-0.282452	-1.11281	-0.301837	0.35185	1.58538	-0.822562	-0.0978801	1.21888	-0.270291
O60307	1.74977	-1.46439	1.31311	-0.327951	1.36708	0.0790962	2.00118	1.81096	1.39167	-1.60559	0.971723	-0.0126207	1.92145	1.32378	-0.0567514	-1.02151	-1.82811	0.496244	-3.03743	-0.447237	0.895369	-0.518238	2.17218	1.41173	-1.22153	0.153875	1.75203	0.193297	-1.82011	2.38132	1.55735	-0.263517	-0.745692	-1.37642	3.67841	-0.269236	-0.568216	1.91013	0.376972	0.702618	1.90782	-0.264006	1.70291	0.62966	-1.55617	-0.128122	-1.0429	0.727388	-0.0145067
O60346	0.727481	-1.65261	1.48779	-0.541294	-0.201712	1.09787	0.629202	0.907152	1.25395	-0.887234	0.80328	-1.29363	0.917099	1.72675	0.956706	-1.32345	-1.21483	1.12611	-1.96861	-1.31734	-1.528	1.78558	1.23776	1.60275	-0.964699	-1.13857	0.474532	-0.392427	-0.489561	1.9408	1.29467	1.63759	-1.69108	0.412586	1.83182	-1.8747	-0.391594	1.33666	-0.58064	-1.62603	0.678814	0.627347	0.970008	0.274443	-0.820077	1.13446	-0.0784026	0.725975	-0.488607
O60566	-1.86802	-0.865055	-1.8112	0.979602	2.22838	0.42662	0.311136	3.16033	0.734589	0.519705	1.49446	-1.50243	0.580461	1.79717	-0.262583	0.307956	-0.540178	2.15667	-1.22141	-1.06715	0.386174	0.635846	-0.353791	1.57136	0.978101	1.13539	1.75466	-1.28668	-0.225957	1.78641	1.5426	1.77273	0.496342	-1.71987	-0.924787	0.670365	-1.37172	-0.685711	0.405497	-0.815536	1.08063	2.46303	-1.23347	-0.498194	-1.79557	-0.10457	-1.51455	0.473036	1.02735
O60825	-2.36141	1.50797	-2.15719	2.34625	-0.284761	-1.17417	-1.37894	1.86204	0.16506	1.79934	-1.16943	-1.44813	-1.78669	1.26773	-0.0894238	1.41997	0.938624	0.179213	0.598541	1.19921	1.95433	-1.17715	-0.347703	0.987108	1.3411	0.835853	0.956268	-0.699193	0.592191	-0.222911	1.1625	1.44606	1.56665	1.33022	-2.06898	1.03732	-0.666645	-1.45707	1.65257	-1.02245	-0.781476	1.46972	-0.654123	-1.50113	-1.04224	-0.941069	0.765641	-1.59443	-1.19234
O60942	1.44574	-1.56287	-1.72468	-1.22338	-0.520801	-0.776337	-0.194387	1.65062	-0.900171	-0.679775	-0.51988	-0.724254	2.48692	-1.26788	-0.90036	0.22105	-2.59648	0.115522	1.62601	1.7124	-0.87556	0.193423	3.29336	2.58076	0.477962	-0.569088	1.85342	-0.21713	-2.26856	1.4732	1.14036	-1.32577	0.00448707	-0.212665	-0.0286954	-0.665284	-0.604777	-1.67389	0.843048	2.82184	1.9938	-0.837338	3.02901	-0.572928	-1.29929	1.22456	-0.679265	-0.471174	1.13444
O75116	-1.24527	0.0319441	-0.197078	1.44694	0.384392	1.68138	-0.409864	2.32796	-0.12031	-0.554121	-0.116845	-0.827076	1.35459	0.200484	-1.6256	-0.125256	-0.0317673	0.406582	-0.951832	0.0507543	0.693828	-1.27965	0.249756	1.04888	0.791168	-0.487682	0.959941	-1.4806	0.938973	-0.134871	-0.217774	-0.406687	0.704367	1.08086	-0.623932	0.373864	-1.31826	1.0642	-0.144419	0.850518	1.73779	1.73985	0.951858	-1.90557	-0.0577831	-0.324214	-0.550993	0.245917	1.34678
O75319	0.70925	-1.7399	-0.382423	-2.71769	1.58607	1.17016	-0.233673	1.18456	0.426713	-1.64969	1.31343	-1.25399	0.519811	1.80987	1.75332	-1.21607	1.49021	1.45576	-1.21048	-2.06012	-1.14045	1.63909	0.446259	-0.24481	-1.1919	0.3906	0.572972	0.816658	2.18024	1.16722	-0.201679	1.90693	-0.56092	-0.456281	0.546605	-0.0778315	1.17431	0.754606	0.351534	-1.3016	0.0928111	0.88416	0.150222	1.22923	-0.408857	0.133116	-0.144368	-0.135509	-0.673691
O75385	-2.86448	0.410295	-0.86466	-2.01524	-1.89463	-3.65922	-0.449393	-2.87557	-0.694924	0.579484	-1.22229	-1.19835	-1.68296	-1.77953	-2.01946	-2.32043	-2.23068	0.551804	6.917	1.46986	-0.511406	1.60646	-1.42395	-1.83579	0.0442029	0.450171	-1.08186	0.168605	0.762099	-2.08515	-0.959391	-4.0303	-0.589216	4.68399	-0.0763059	-1.11778	0.861964	-1.95044	-0.783597	0.746872	-1.5787	-3.20112	1.45353	-0.872742	0.895895	-0.944143	1.97074	-1.87634	-0.399977
O75582	-2.50292	2.12557	-1.26662	2.19035	-1.79987	-0.246653	-1.44897	-1.37284	-1.73608	0.536502	-1.75617	-1.57379	-1.76059	-1.89009	-3.36975	1.38578	1.23033	-1.99544	1.70421	3.27092	0.844403	-1.131	-1.00824	-0.799562	0.906246	-1.6706	-2.11434	-1.5459	0.594772	-3.59563	-1.90226	-2.33877	3.21665	1.2563	-1.96472	-1.66575	0.56833	-1.67568	-1.97662	-0.85564	-0.732031	0.698225	-1.31593	-2.70319	1.02465	-1.95269	-1.66215	-0.88591	1.63613
O75676	-1.66778	0.138476	-0.600729	1.19658	-0.30032	0.205577	0.552388	0.772366	1.38538	1.49638	-1.17536	-0.91255	0.418858	-1.1421	-1.71158	-0.883729	-0.806499	1.57493	1.01487	0.3021	-0.717855	-0.273097	-0.727321	-0.344879	0.0265151	0.381763	-0.662278	-0.370231	-0.138823	0.727581	-1.26435	-0.970012	0.915478	-0.226516	-1.77073	1.94575	-1.1355	-1.81384	-0.575459	-0.340973	-0.234166	0.272309	-1.09045	-0.977281	0.253879	-0.563034	-0.512633	-0.426087	0.622413
O75962	-1.58088	0.952241	-2.00926	-1.86245	-1.07147	-1.7147	-0.0686205	-0.93879	-0.681591	1.67168	-0.173839	-1.25093	-0.942145	-1.19325	-0.739264	-1.85743	-1.66317	0.963794	4.79151	1.41047	-0.800513	2.79137	-1.57584	-0.371468	0.756918	-0.566168	-1.15456	-0.46501	-0.727859	-1.92591	-0.954152	-2.56117	-0.390879	3.42593	-1.20685	-0.870073	0.00701588	-1.52132	-1.28521	-0.185362	-0.956161	-2.68344	1.37118	-1.28095	1.25724	0.262052	2.26106	-1.98173	-0.992372
O94768	0.190694	0.577472	-2.93818	1.21718	-2.26021	0.953802	-1.59665	0.724366	-2.061	0.663975	-0.774553	-0.142862	1.52447	-1.70303	0.329033	1.29806	1.05517	-2.1852	2.10197	-1.79324	-1.96101	-1.82049	-1.37932	-2.13708	-1.73559	-2.3076	1.00743	-1.46532	-1.11325	-1.34773	-2.30657	0.04286	0.289803	2.27118	-3.03561	-1.03809	-0.152684	-1.73968	-3.145	-0.262613	0.273345	-0.385492	1.02462	-1.34987	-0.126073	0.70946	-1.45616	0.243389	1.1451
O94804	-1.56428	1.43974	-0.531982	-1.36908	0.694042	-1.42188	-1.79001	-0.393832	-1.51733	1.93943	-0.17006	-0.648513	-1.0177	-0.390049	-0.311645	-1.93904	-0.263582	1.51426	1.34381	0.968195	-0.371415	1.8717	-0.74359	-1.08118	0.383498	-0.970935	-1.3348	-1.77236	1.56908	-2.49328	-0.563731	-0.812968	-0.0289915	0.957886	-2.45665	0.59016	-0.571221	-2.89948	-0.814644	-0.623656	-1.00748	-0.631613	0.418274	-0.683311	-0.636569	0.404455	0.930941	-2.08064	0.410523
O94806	-0.65009	0.245613	0.0661393	-0.0580139	1.50477	0.439997	-0.0998634	0.571555	1.57987	0.81475	-0.770991	1.72774	-0.125011	0.780905	-1.29752	0.698807	0.938032	-0.907662	0.813327	-1.48988	-0.640299	-0.735793	-1.94692	-1.44257	1.5422	0.775765	1.81115	-0.451363	1.38065	-0.612776	1.15145	0.206245	0.519308	1.60138	0.0385394	1.98047	0.660147	0.63123	1.67699	-2.29375	-0.549297	0.866039	-0.0768763	-0.746497	-0.0101686	-0.524744	-2.01242	-1.05121	0.467489
O94921	-2.04842	-1.01265	-1.59065	-1.85704	-3.3093	-2.56291	-2.058	-1.26401	-1.57124	-0.187059	-3.01705	-1.96043	-2.30058	-0.910386	-0.404184	-0.854746	-0.673106	-0.548321	1.89978	1.79594	-1.65537	-0.352104	-1.2238	-1.02902	-1.0933	-1.73008	-1.98415	0.071426	-1.18827	-2.78217	-2.44904	-3.49007	-0.880364	1.26626	-0.867163	-3.2728	0.322341	-1.44951	-2.02016	-0.797859	-1.26959	-1.9155	1.56603	-1.45602	2.00641	0.412674	4.37323	-0.92709	1.54569
O95382	-1.53771	1.90953	-1.99265	0.910479	-2.70885	-0.548212	-1.49508	1.71285	-2.36331	1.18078	0.388656	-0.404986	0.950529	-2.37411	-1.70839	2.03861	0.211623	-1.64186	2.35445	-1.52366	0.524784	-1.52058	-2.60217	-2.21804	0.309644	0.173712	0.575632	0.762755	-0.988004	-1.5599	0.648201	-1.61209	0.520848	0.904625	-2.2947	1.04468	0.931238	0.247251	-0.263163	-0.221272	0.095813	0.849698	-1.8871	-0.516136	0.341009	-0.960883	-1.38799	-0.441938	0.0187345
O95747	-0.831932	0.622418	-0.389038	0.845889	-2.00546	-0.597094	-0.548267	-0.043387	0.170695	-0.602359	-1.69195	-1.11521	-1.655	-1.10541	-2.01268	1.94152	0.410965	-0.335423	0.840333	1.1146	0.341351	-0.130423	-1.759	-1.21614	0.760936	0.795987	0.039365	-0.176179	-0.208758	-2.1162	-1.40503	-0.932018	1.1852	1.34898	-1.86996	-2.78836	0.282123	-0.0757228	-2.21039	-1.07776	1.48021	-0.675595	0.189178	-1.58748	0.818395	-2.00501	-0.223985	-0.829564	1.0867
O95819	-3.09761	0.214406	-2.16471	-0.874849	-0.0273801	0.225076	-1.09965	-0.328236	-0.820485	1.02943	-0.555557	-1.33906	-0.835939	-1.31972	-2.08914	-0.547391	0.302013	-0.937585	2.93894	1.41435	-1.46625	1.52226	-0.87754	-1.69173	-1.27097	-1.83405	-2.07037	-1.66218	1.55353	-1.03851	-0.532777	-2.1033	0.171045	2.72035	-1.40717	-2.15737	0.0422127	-1.85898	-0.968439	-1.50003	-0.34453	-1.61964	-0.356308	-3.89112	1.91286	-0.734042	1.64049	0.395668	0.333208
O95835	-1.32592	-0.671692	-0.514711	0.734584	2.11763	1.17	1.03291	2.81732	0.479873	1.46663	2.43028	-1.57656	0.710044	0.952252	-0.3111	0.00215044	-0.860183	1.89808	-1.89814	-1.1608	-0.199612	0.590386	2.46766	2.53997	1.01065	1.08117	1.37459	-0.422805	1.00594	2.10273	2.22189	1.12758	-0.677732	-1.27383	-0.437939	0.459847	-0.545637	-0.617904	0.310981	0.0901536	0.673106	1.45482	-0.303894	0.44477	-1.3993	0.81528	-1.86765	0.324358	-0.548852
O96013	-1.34596	1.17277	-0.986483	-0.813869	-1.66763	-1.04347	-0.545973	-0.885084	-1.43054	1.59732	0.366556	-1.78895	-0.863917	-1.42249	-1.08305	-0.354015	-0.121056	-0.583787	1.16598	1.86313	0.704493	1.03024	-1.49989	-1.30164	0.224042	0.790643	-1.95078	-0.647639	-0.918811	-1.66766	-1.28622	-1.76197	0.0928123	1.152	-1.37955	0.606599	-0.357268	-1.5156	-0.883401	0.00531602	-0.716005	-1.23233	-0.537075	-1.26526	0.813859	-0.862522	1.59694	-0.25197	-0.692915
O96017	1.05735	-0.459307	-1.12561	1.02117	-2.33892	0.161438	-1.81719	1.40163	-1.16224	0.352958	-0.736138	0.215456	1.45784	-1.25822	-1.46872	1.06692	2.29341	-1.55583	-0.00237263	-2.16913	-0.415331	-1.88358	-2.23974	-1.95349	-0.874175	-1.07989	2.32099	-0.596046	-1.37233	0.335005	-0.532864	2.08202	1.31756	0.273571	-0.914395	0.140679	-1.19184	-0.175469	0.496377	-0.497722	0.130545	0.630293	1.46391	1.45972	1.24893	-0.538243	-1.45624	2.54241	2.63715
P00519	0.108593	-0.791141	-0.977046	-0.0912488	0.19712	0.249736	-0.900825	1.83187	-0.971211	0.0543471	0.107847	-0.343713	1.02488	0.0745191	-1.07678	-0.74141	0.661479	-1.13401	0.412063	-1.12386	-0.895959	-0.781744	1.1681	0.263933	-0.0194953	-0.10767	1.53757	-0.683578	-0.218546	0.824917	0.351738	0.840185	-0.00430732	-0.641653	-0.959445	0.883554	-1.04734	-0.392384	-0.864982	0.361809	-0.904341	1.63878	1.03019	0.00444661	0.646188	2.45718	0.113222	0.998586	1.45627
P00533	-0.701303	0.926005	-1.11857	-0.123464	1.90112	-1.35891	-0.366614	1.12259	-1.25773	1.26762	-0.423228	-0.265679	-1.28237	-1.17264	-1.49439	1.32278	0.808521	-1.04346	0.190382	0.574237	1.45815	-1.14544	-0.5451	-0.221143	0.803982	0.523708	-0.514955	-1.82082	1.33698	-0.965612	0.965376	0.662853	1.37099	1.6569	-1.94342	-0.0131854	-0.476887	-0.104534	0.29737	-0.375119	0.362664	0.180866	-0.805392	-1.05144	-0.493012	-1.05328	-0.302096	-1.43095	0.161584
P04049	0.959141	-0.792548	-0.532212	0.142718	1.00465	0.809822	-0.44224	2.14883	0.0643553	-0.284651	0.874868	1.74939	1.3807	0.630141	0.174006	0.636914	1.05941	0.394167	-0.666371	0.343446	0.551511	-2.05453	0.633992	0.537908	0.500199	0.617656	2.57895	-1.0489	0.0839432	0.580828	1.44425	1.35367	-0.475323	0.582985	0.228181	0.206748	-0.736056	2.19331	1.37866	-0.269123	1.4765	1.04412	-1.55259	1.77337	-2.16579	-1.46045	-1.70388	-1.25609	-0.237417
P04626	0.358495	-0.270941	-0.334348	0.195653	-0.463691	-0.948016	-0.861432	0.566592	-1.49557	0.232698	-1.49819	0.261301	-0.478719	-1.11463	0.428233	0.422968	1.37597	-1.24742	0.385412	0.284133	-0.596974	-1.51925	-0.522147	-0.667604	0.467602	-1.72666	0.66332	0.631051	0.807557	-1.31567	-1.11559	0.532619	-0.478666	1.6802	-1.50316	-1.35881	0.690729	-1.49111	-1.35712	-1.91887	0.00801884	-1.50392	0.399494	1.07827	-0.664363	-1.10262	0.369864	-1.29648	0.234164
P05186	-1.36653	0.0175599	-0.849446	-1.78309	-0.947104	-1.58851	-1.62115	-1.49375	-2.09881	-0.211406	-1.08931	-0.187414	-1.15623	-0.810501	-0.594174	-2.01025	1.00303	-0.921909	0.610869	0.61108	-0.97456	0.358571	-1.1119	-0.395805	-0.069645	-1.39468	-1.92979	-0.821766	-0.0451364	-2.00316	-0.449061	1.1195	-0.126305	0.192067	-1.37987	-0.161789	-0.814384	0.423316	-0.795271	1.53202	-1.56559	0.901793	1.66633	-1.62244	-0.571853	1.2025	0.766039	-0.931363	2.72704
P05771	2.24085	-2.14717	1.60619	-1.50456	-1.23418	-1.07538	0.575553	-0.0250287	0.396502	-1.52051	-1.4533	0.239514	-0.141785	0.408514	-1.16725	0.318469	-0.990946	-0.202112	0.562013	-3.88389	1.34055	1.22102	-2.50152	-2.80684	1.02996	1.41253	-0.276149	0.86184	1.48016	-0.254416	0.51237	-1.20781	0.796305	0.950798	1.30643	-1.55425	-0.477366	-1.73914	-1.25085	-1.55835	1.841	-1.869	1.35179	1.2497	1.45513	1.63674	1.8686	1.68061	1.55643
P06239	-0.0860604	0.302035	-0.989114	0.0974149	-2.89489	-2.12408	-0.688457	-1.06038	-1.99101	0.523577	-1.26121	-2.32943	-1.70498	-0.9106	-2.37196	2.45497	0.0610029	0.122275	0.0168332	0.742171	-1.86714	0.30947	-0.71563	1.77944	0.435556	-2.12387	-1.43804	-0.0851396	0.548296	-2.11546	-1.58118	-1.26894	-0.850673	0.0451949	-1.2448	-1.80549	0.297529	-1.42166	-0.141101	-0.865491	0.870761	-0.854759	1.26073	-2.092	-0.540228	-0.285901	-0.0648572	-1.86787	3.50768
P06241	-0.85027	-0.265894	-1.67107	-0.821915	-2.54984	-1.4709	-2.05932	-2.16148	-2.35607	1.14654	-0.172711	-0.136518	-0.70082	-2.82349	-1.77722	-1.9905	-1.59711	-1.52069	2.86288	2.2774	-1.28641	-1.00526	1.77515	3.18477	-0.875463	-1.02303	-2.24498	-1.14011	-1.82226	-1.30261	-1.29066	-2.15211	-1.65199	1.28106	-1.49554	-1.64846	-1.44513	-0.90966	-0.76375	1.21126	-0.853803	-0.66033	-0.246105	-1.42857	1.03325	1.37052	2.49177	-0.634822	0.0391674
P06493	-0.193806	-1.81026	2.29392	-1.86293	-0.277112	-0.287428	0.734945	-0.972136	1.86336	-1.63217	-1.07605	1.46735	-0.28077	-0.23787	-1.52923	-0.630761	1.04675	-1.48939	-0.0791556	-1.25664	2.84769	-0.531425	-0.562589	-1.22676	0.156343	1.56936	-0.751437	-0.897531	0.230642	-1.20578	-0.253342	-0.586657	0.977432	0.392855	0.220556	-0.516067	-0.222692	0.483014	0.732103	0.633694	-0.21703	0.502615	0.243157	0.888288	1.57181	-0.791309	-0.849926	1.84129	1.50164
P07332	-1.88649	-0.578745	-1.24432	-0.949026	-1.98978	-1.11574	-1.94684	-0.867823	-1.85589	1.11835	-0.461547	-0.570502	-0.62849	-1.71459	-0.892316	-2.09581	0.438127	-1.65458	2.33433	4.41575	-2.29274	-0.610958	2.47157	3.58548	-0.585232	-2.29639	-1.87948	-0.797112	-0.917187	-2.08987	-1.5947	-0.589237	-0.574769	1.63199	-0.871523	-1.22196	-0.974445	-2.46763	-1.17857	-0.862368	-1.06542	-0.100995	0.557133	-2.25199	1.38279	1.64693	1.65546	0.0558505	0.523015
P07333	-0.244193	0.912847	-0.64002	-0.293186	-1.26441	-0.822043	-0.509296	-0.866164	-0.24478	2.68437	-0.191595	-2.14955	-0.238852	-1.76274	-1.54119	-0.141062	-0.812492	-0.380948	2.16199	2.0249	-1.6496	-0.622065	-0.590438	0.122451	1.68672	-0.218283	-1.2557	-1.28978	-0.548468	-1.71314	-0.208416	0.539995	-1.15888	0.552386	-0.819916	-0.0532107	-1.82109	-1.63749	-0.406776	-1.55205	-0.56104	-0.882375	1.6884	-0.187793	-0.377207	-0.0816939	0.95403	0.303711	2.06714
P07948	1.09688	-0.320596	0.772592	-1.57812	0.893714	-0.919885	0.184733	-2.21604	-1.05541	-1.01626	-0.788407	1.13287	-1.20262	-0.223899	-0.990431	-1.09064	-1.26143	0.28746	-2.23574	0.0820035	1.05861	1.62641	-0.106815	-0.72683	-1.5394	-1.2493	-0.187888	0.483829	-0.461	-1.66011	-0.797933	-0.132196	0.211897	-0.0166009	1.16113	0.750896	0.299351	1.75869	-0.308674	1.34481	-0.335318	-1.07895	0.465826	1.85027	1.00943	0.0914307	0.345148	0.329762	-1.32811
P08069	1.13273	-2.41739	1.62311	-1.42306	0.0305211	-2.18625	-0.0613441	-1.21735	-0.28269	-2.03263	-1.1906	1.33622	-0.772073	1.09434	1.63614	-2.5351	-1.30906	-1.17025	-1.21372	0.0589634	-1.79174	1.6494	1.78669	0.981018	-2.25295	-3.04409	-1.48066	0.906011	1.24986	-0.230325	-2.27244	-0.949573	-1.17286	-1.7616	-0.211613	-1.89206	-0.637351	-1.62213	-0.0897159	0.520594	-2.01871	0.754546	2.27178	2.0739	1.43355	3.05466	2.79605	1.25307	0.221072
P08575	0.664721	-3.89444	1.62466	-1.73237	2.49772	-0.0847905	1.82043	0.149206	0.840745	-1.47937	1.47785	1.7261	-1.08327	2.47432	0.99338	-3.90639	-4.64193	1.09224	-1.28109	-1.23878	-1.55299	1.99498	2.74557	1.79366	1.68196	0.125001	-1.70305	-0.81671	0.466344	2.24355	1.3323	-1.64549	-4.11833	-3.08235	1.58535	0.0337968	-2.28222	1.02667	1.7102	0.871628	-0.292774	1.72553	1.27694	1.40643	2.16805	5.96447	1.96089	3.04568	-2.0791
P08581	-0.692661	-0.487707	-1.31609	1.86111	2.19041	-0.717319	-0.743651	1.11903	-0.788658	-0.0805684	-1.65489	0.242511	-1.16906	1.11196	-1.61631	0.391042	1.13018	-0.206863	-1.36285	-1.20882	0.591937	0.635857	-1.39294	-0.562484	0.614061	1.18189	1.53822	0.79298	1.89016	-0.663215	-0.780703	0.545721	0.708056	-0.627749	-0.637686	0.338353	0.858115	0.248627	1.14122	0.928942	0.164162	0.701402	-0.845438	-1.63326	-0.60174	-1.11789	-0.0462652	-0.641279	0.0118933
P08631	-1.39694	1.13576	-2.79965	1.10739	-2.97462	-0.311162	-2.85296	-0.152978	-2.87792	1.39329	-1.56419	-0.919488	-0.442646	-2.2382	-0.133218	1.5852	0.18425	-1.53948	1.69023	1.35561	-0.422889	-1.58175	-0.847375	-0.234887	-0.412468	-1.0695	-0.276866	0.579988	0.535759	-1.83279	-1.55486	-0.858308	0.812991	1.60284	-3.2955	-0.860786	0.685818	-1.11546	-1.4209	-1.89542	-0.303646	-0.121609	1.12461	-1.91053	-0.207663	-0.427302	0.178974	-0.955523	1.5253
P09619	-0.22354	0.425105	-3.03749	-0.487168	-3.02938	-2.00686	-4.63508	-2.31401	-4.02298	-0.121464	-0.880791	-2.07539	0.0988716	-1.84389	0.417889	-0.149198	1.47246	-0.738133	3.18237	0.176448	-0.588767	0.0424592	-3.46266	-2.80098	-0.0998293	-0.889378	-1.16554	-0.522784	-0.59347	-1.14955	-0.624634	-0.624502	-0.494119	3.86423	-2.92937	-2.6946	0.740013	-2.42602	-0.678435	-0.977146	-0.0564164	-2.53504	1.3583	-2.866	1.75291	-2.43917	1.72569	-0.613544	1.64726
P09769	0.644199	-0.639821	-1.09233	-1.11659	-2.14208	-0.1687	-0.742566	3.25061	-1.48634	1.04495	0.718889	0.599496	2.17396	-1.08565	-0.625392	-0.022113	-0.451768	-1.71613	0.972802	-1.26567	-1.98866	0.703877	-0.700114	0.174716	-1.63048	-1.02707	-0.789489	-1.77745	-0.821216	1.93143	-1.44472	-0.256793	-1.7734	1.27756	-1.27389	-1.03348	-2.25779	-1.143	-1.12888	-0.800755	1.21795	1.77219	0.447942	1.99172	1.63633	1.86905	0.400762	1.95029	-0.106406
P09923	-0.376562	0.0398212	1.54873	1.37353	-1.36364	-1.59156	1.83147	0.83269	1.51978	0.490936	-0.713017	-0.266554	0.773147	-1.28242	-2.7715	0.178898	0.0310823	-1.0217	1.05872	0.444575	1.62123	-0.902795	0.238686	0.467271	1.89862	1.76197	-0.0541799	-1.81477	-1.83774	0.00796163	1.33848	0.915903	1.54406	-0.332732	1.23438	-0.205307	-1.88194	0.665091	-0.206626	-0.594	0.368705	1.09485	1.11861	-0.80398	-1.01361	0.433757	1.50823	-1.04825	1.02397
P10398	-0.907614	0.75791	-0.473848	1.80191	1.67299	1.00205	-1.05229	2.87249	-0.0321134	1.4739	0.467244	0.608561	1.0633	0.522156	-0.295432	0.919286	0.26288	0.579901	-0.335812	-0.685213	2.19538	-1.06562	-0.181695	0.628562	2.93919	2.5392	1.13252	-1.89748	0.229536	1.65185	3.87322	2.94586	1.52438	-0.769143	-0.827967	2.39298	-1.76678	0.305292	2.88058	-1.77124	0.442724	2.43626	-1.74811	-0.562077	-1.717	-0.884496	-1.02677	-0.170933	-0.65592
P12931	0.887946	0.263374	-0.27141	0.950194	-0.344203	0.986848	-0.187465	-0.710966	1.13332	0.825623	-0.327646	-0.631993	-0.669763	-1.27507	-1.79222	1.39482	2.34951	-0.855085	0.0571524	0.74617	2.34355	-1.69917	-1.45316	-2.36506	1.51092	1.24344	0.53677	-1.98733	-0.0549043	-0.692106	-1.5171	1.41153	2.26923	1.01979	-0.319276	1.35748	-1.18662	-0.004964	1.60453	0.534504	-0.309747	-0.889669	-0.260229	-0.295928	0.042044	-2.11998	-0.966429	-0.335998	0.300497
P13686	-0.933866	0.0104846	-0.0574384	-0.580194	-0.37392	-1.8433	0.452605	0.61049	-1.14175	0.78676	-0.732519	-0.706415	0.190005	-2.80263	-0.872109	0.227911	-1.81628	-0.146136	1.93364	1.56316	-2.01911	0.841539	0.906481	1.19362	-0.116625	-1.11229	-1.55322	-0.614775	-1.89808	-1.13478	-1.47704	-0.639498	-1.54241	1.14534e-05	-0.438501	-0.421065	0.439288	-2.24575	-1.82226	0.180922	0.937887	0.255087	0.301662	-2.1737	-1.15235	1.18954	-0.26879	-2.46573	1.68384
P15056	1.13111	-0.77676	0.215482	0.107275	-0.586055	0.0682396	-0.688556	1.12764	-0.48436	0.966037	-0.587475	-1.7222	1.07623	0.535488	-0.618058	-0.552777	-0.107244	1.02763	-0.353332	-1.24543	1.19927	1.05327	-0.905502	-0.973906	0.824851	0.50581	-0.392367	1.85591	-0.258218	1.00083	1.03491	-1.52526	0.216461	-0.401058	0.179735	-0.0889449	1.19646	-1.61872	-0.491131	-0.900942	-0.347452	-0.6666	0.37103	0.416189	0.225901	0.403183	-0.337184	0.349821	-0.388876
P15309	-0.468399	1.31814	0.0238495	0.725569	0.694176	0.521707	-0.879145	-0.765698	-0.425567	1.45008	0.56478	0.631909	-1.53119	1.69921	1.34652	0.115114	-0.295732	1.25197	0.0133054	-0.592019	-0.448936	2.03636	1.29224	1.43775	-0.8852	-0.14533	-1.10287	-0.590612	1.17901	1.3956	-0.191945	-0.339649	0.934657	-0.0526135	-0.417641	1.73248	-0.0266027	0.451252	-0.677107	-0.981602	0.283181	-0.300526	-0.271819	-1.33078	-0.203014	0.123208	-1.35932	-1.21072	-1.539
P15735	-0.0114639	-1.05295	-1.29933	-0.534172	-0.171615	-0.503362	-0.994429	-1.10031	-1.88927	0.766996	-1.07113	-0.0613582	-0.0100082	-0.88363	1.17312	-0.27828	-1.5277	-0.294653	0.678191	-0.428101	-1.95609	1.31536	-1.48995	-1.44035	-0.23877	-1.22846	0.714791	0.407781	0.127859	0.150079	-0.625298	-1.4659	-1.21103	0.695065	-1.40082	-1.35346	-0.774613	-0.406455	-0.0168367	-1.29812	-0.0390632	-0.275685	-1.05488	-0.210251	2.27754	0.401664	1.22043	0.0238948	-1.51512
P16234	1.25349	-0.823638	1.46483	-0.841594	-1.18697	-1.39309	-1.30656	-0.812394	0.669077	-1.3223	-1.64633	-0.145435	-0.469963	-1.52271	-0.825069	0.0888274	2.23227	0.0377396	-0.416272	1.65782	-1.27109	-0.553992	0.534074	-1.08457	-2.79624	-2.57098	0.504812	1.3318	0.55107	-1.36331	-2.35121	0.474983	-0.903154	-0.112721	-0.137521	-0.217309	0.434487	-0.580535	-1.01822	0.609393	0.894557	-2.00248	-0.141572	0.302336	0.74831	-1.21632	-1.20469	0.855995	0.937453
P16298	-3.10598	0.56253	-0.559361	0.130988	-1.27474	-0.676205	-0.472687	-1.04793	0.332475	0.225754	1.22736	1.32198	-0.219675	-1.36991	1.9387	-2.12075	-0.893453	-0.0893834	0.963595	1.19076	-0.0297769	1.48637	0.618231	-1.82871	-0.912701	-1.1874	-1.74537	-1.13116	1.21519	-0.216081	-1.5778	-1.21299	0.309636	1.76201	1.18493	1.15703	1.21867	-1.51198	-0.15636	-3.52666	-3.59555	-1.61497	-0.268359	-0.254477	0.301339	0.519441	1.27334	0.305351	0.146482
P17252	-2.32061	-0.765235	-1.8922	-0.600507	-2.42172	-0.635229	-1.47825	-0.579641	-2.16374	0.550881	-1.10364	-1.22767	-0.414743	-2.15424	-0.753262	1.55626	1.17895	-1.86728	2.38559	-0.609615	0.0285146	-1.67729	-1.46323	-1.49397	-1.11671	-0.600636	-1.50354	-0.605672	-0.621951	-1.13534	-1.66485	-1.31622	0.198022	2.03688	-0.760216	-1.02534	0.708878	-0.217355	-1.1708	-1.52617	-0.85171	0.0883656	1.07832	-2.73205	0.588098	-0.71185	-1.07759	0.335514	1.9168
P17612	-0.222866	0.143689	-2.32419	-0.0411554	-1.94987	-0.278462	-2.3363	-1.30566	-1.76286	0.78576	-0.138136	-1.48903	0.851077	-0.194319	1.14229	1.54918	-0.666237	-1.71454	2.17791	0.435356	-2.44505	-0.800326	-1.19501	-1.559	-1.58305	0.0307085	-0.563027	-0.0728234	-0.159023	-1.45109	-1.903	-2.26634	-0.973539	1.66812	-2.06135	-0.833596	-0.952289	-0.856358	-0.57145	0.132649	0.108396	-1.64049	0.295193	-0.0523397	1.10083	-0.381399	-0.565793	0.317637	1.73738
P17706	-0.235447	-1.12183	-0.552096	0.544201	1.01577	0.295385	-0.965682	1.05786	-1.07146	-0.571576	0.665546	-1.0265	-0.0158759	1.91208	0.687901	-1.07764	-0.658058	0.395713	-1.83115	-1.50793	-1.46173	1.40682	1.1692	1.78821	-1.21772	-1.68622	1.11382	0.883242	1.19682	1.26317	0.725095	0.615774	0.0755695	-1.70751	-0.573546	-0.172861	0.625406	0.609824	-0.449662	0.279521	0.950548	1.78161	0.790297	0.920266	-0.938293	-0.280422	-0.465044	0.170537	0.361835
P18031	0.845119	0.346358	-1.77	0.603883	0.565242	-0.0938883	-0.456091	1.38509	-0.16483	-0.559865	0.103031	-3.06912	-0.193052	-0.57528	1.62339	1.62423	0.534786	1.23314	1.21079	1.14485	1.27183	-1.45933	0.41264	-0.369642	0.421425	0.0703539	-1.05479	0.602255	0.791632	-0.734539	-1.31489	-0.422325	0.473062	1.18781	-2.93613	-1.38011	0.0214704	-1.02375	1.27588	0.349215	0.474703	-0.669437	0.0536632	-0.823525	-0.65055	-1.27128	-1.91696	0.138285	0.51268
P18433	-1.64683	1.11801	-0.259481	1.12597	-1.65892	1.07687	-1.1115	-0.21231	1.12725	0.820602	0.712158	-1.93591	1.28618	-1.90008	-1.53317	0.683461	1.69049	-0.733536	1.42035	1.16276	1.46833	-1.12798	1.06877	-0.746174	1.51079	1.34522	1.48223	0.308457	-2.1719	-1.11525	1.82971	2.45112	0.928748	1.4452	-1.53783	1.11334	0.470888	0.0891892	0.983369	-1.04109	0.225258	-1.10625	-0.875012	-1.97925	-1.69581	-2.8697	-1.68828	-2.44077	0.671007
P18669	-0.443316	0.433547	-1.17502	-0.514946	-1.09411	1.46811	-0.868302	-1.58384	-1.13339	1.74049	0.713079	-1.53168	0.135995	-0.105777	-0.557638	-0.222548	-1.4204	0.0528671	2.83224	0.921131	-0.612731	0.24311	-0.933081	1.06296	1.62492	0.844915	-1.88959	0.44013	0.385343	-1.46875	-1.32269	-1.79296	-1.07171	2.5881	-0.695167	-0.0494061	-0.341384	-1.57936	-1.4216	-0.786771	-1.48428	-0.727056	0.54556	-1.27898	0.344522	-0.525654	-0.49743	-0.0968442	0.392772
P19525	1.13874	-0.554202	-0.435604	-0.504621	-0.595613	-1.34535	-1.66814	0.0251677	-1.57335	-1.70378	-1.8562	-1.54455	-1.27481	-0.543579	0.245009	2.08779	1.19185	-0.782275	-1.79902	1.40338	-0.512124	-1.69773	0.362247	0.285595	-1.65041	-0.862342	0.373373	0.113929	-0.771891	-1.71292	-1.39832	0.48097	0.433039	-0.0269486	-1.85982	-2.30624	0.992412	-0.417639	-1.18757	0.0223413	0.744712	0.0817571	0.916171	-1.08175	0.775786	-2.71051	-0.0954605	-0.00824157	0.786486
P21127	1.67274	-5.89593	4.10698	-5.33664	-0.87857	-1.9656	1.39624	-0.950826	-0.261725	-5.08844	-1.39899	1.93268	-2.45252	2.50562	0.742004	-3.19393	-1.22092	-2.23779	-3.70187	-2.19187	-0.865511	-0.394073	2.22316	0.00763569	-2.42166	-1.63716	-0.702857	0.302959	3.111	-1.53758	-1.02695	-2.47989	-2.21402	-3.79222	1.88292	-1.42565	-0.181884	-0.17093	-1.43406	1.57666	-0.694229	1.37134	3.70955	1.95841	4.86281	4.81844	2.5567	4.18263	-0.696875
P21860	-1.29217	1.87634	-1.12794	0.954556	-0.886888	-0.622145	-1.99791	-0.593743	-2.17585	0.997148	-1.69027	-0.117299	-1.49726	-0.549065	-0.68256	0.294267	0.58953	-0.0170071	1.46559	-1.17876	1.68783	-0.365294	-3.31124	-4.16156	1.6239	-0.343603	-1.25392	0.521217	1.26373	-1.92646	-1.97899	-1.57832	0.479865	1.57445	-1.8256	-0.255254	1.61463	-0.919101	-1.28941	0.665724	-0.125836	-1.1626	-0.0144398	-1.0324	1.28533	-0.244346	0.0264591	-0.586504	0.202567
P22612	-1.74294	2.00652	-1.9617	0.824802	-3.12162	1.03481	-1.36313	-1.95973	-2.17992	3.83414	0.622145	-1.65636	-0.853988	-2.88761	-1.97325	0.00375726	1.69152	-2.3384	4.04464	0.507724	1.06076	-2.209	-1.30255	-1.67355	1.67943	0.359785	-1.65803	-1.59543	-2.62154	-0.587613	0.892436	0.199564	0.374511	3.01861	-1.86377	0.563387	-1.30362	-0.895807	1.33165	-0.871715	-1.35794	-1.95374	-0.757351	-2.16866	-0.233723	0.345614	0.597621	-1.33701	0.353596
P22694	-1.69445	0.412352	-1.32827	-0.236451	0.405248	0.641606	-1.77833	-1.59216	-1.84865	-0.252565	-0.522613	-0.376276	-0.9891	0.410251	1.81368	-0.954858	0.0897193	0.236986	0.997136	-1.0214	-0.700029	0.289196	-2.05921	-2.32613	-0.153789	-0.953051	-1.50834	0.843839	3.27197	-0.912896	-0.965938	-1.13124	0.734937	2.24634	-2.04698	0.799661	1.72407	-2.44453	-0.905959	-1.90895	-1.63788	-1.21554	-1.27345	-1.50434	1.406	-0.0550059	0.692658	0.552692	-0.111404
P23443	-0.2801	-1.15234	-0.28067	-0.72018	0.765533	-1.27555	-0.952167	0.845132	0.278793	-0.776175	0.190924	0.717056	-0.318343	-1.42082	0.30693	0.939778	-1.04568	-1.19005	-0.970416	-1.11401	-1.63137	1.50783	0.554799	-0.0527982	-1.4417	-0.446728	-0.620348	-0.0260815	-1.16115	-0.858585	0.26967	-3.76846	-1.71109	-1.36449	-1.6791	-0.420242	0.715943	-0.798021	-1.01559	-0.47894	-1.73616	1.11897	-0.0681456	1.15753	0.879386	-1.91787	0.688599	0.0402919	0.310637
P23469	1.36187	0.582724	-0.387903	0.603531	-0.0660998	-1.01769	-0.622071	1.19885	-1.13426	0.110832	0.856565	-0.869162	0.639716	-0.780238	1.53818	-0.583679	0.834666	1.56518	1.03228	1.12588	-4.30319	1.39796	1.80872	1.3915	-2.43144	-3.86145	-1.58121	-0.466677	-0.471661	1.28039	-4.19557	0.324126	0.312008	0.607124	-0.203235	0.784704	0.646038	-0.655324	1.07119	0.398382	-1.00676	-1.47296	1.60548	-1.55737	-1.33038	1.12245	0.496423	-1.01402	1.79559
P23470	1.59366	0.631548	-2.45384	-0.133682	-0.445115	0.621287	-2.42213	-0.733353	-2.48759	0.464094	1.45231	-2.08727	-0.870213	-1.67582	1.02225	2.12748	1.90108	0.529628	1.47024	0.441924	0.981386	-1.11934	0.599162	0.116236	0.609526	0.977617	-0.0507531	1.76928	-1.70211	0.416334	1.39693	1.5155	-0.809459	1.27089	-1.80744	0.257639	1.5568	-1.16102	1.89414	0.794292	1.7103	-2.59362	1.35017	-1.76936	-3.60662	-1.49933	-1.74786	-2.75781	1.02611
P24723	1.32298	-1.8839	2.49119	-0.928972	1.22407	-2.3164	1.54127	-0.030471	0.820628	-1.90622	-0.824566	1.33575	1.27728	-1.08395	0.840905	-0.359251	-0.290655	-1.36481	-0.686445	-0.100075	-1.67066	0.859599	0.365009	-0.068129	-0.992259	-1.94446	0.59741	-0.14284	-1.64937	-1.45281	-1.43716	0.642241	-1.04395	-0.351419	2.82243	-1.36992	-0.356974	0.510547	-0.712843	-1.71296	1.04637	-0.451668	-0.626603	-0.127454	1.67366	1.40602	1.96582	1.79472	0.397218
P24941	-0.547658	0.247967	-0.989964	1.9969	2.14072	2.7197	-0.207953	3.37032	-0.31497	1.37779	3.56973	-1.62941	2.23723	2.17947	-0.81388	1.45034	-1.7427	2.42175	-2.49191	-1.21569	-0.973098	0.155651	0.112403	3.33435	1.89632	1.71438	1.94394	-2.03215	0.294871	2.82117	1.9029	2.00314	0.676817	-2.03108	-0.919688	0.993255	-2.20273	0.0903282	1.4616	-2.21145	1.9768	2.16013	-0.896063	1.43773	-1.22563	1.52776	-2.01671	0.674499	-1.08091
P25098	-0.1411	0.0706927	-0.154297	1.27178	1.04205	0.996148	-0.768725	0.542438	0.420029	1.88638	0.705699	0.0692757	0.512294	0.17505	0.193147	0.980839	0.280188	-0.533864	-0.900933	-0.957413	1.29124	-1.96645	-0.427345	-0.767402	1.41771	2.19726	1.47541	-1.66157	0.355451	-0.0282863	2.07579	0.763867	1.05149	-0.565758	-0.395522	2.32499	-0.834015	0.174552	2.00016	0.700069	-0.104699	1.4307	0.148378	0.459215	0.11111	-0.775688	-0.298672	0.688263	-0.288236
P26045	-0.414699	0.290812	-0.938476	1.86565	1.26193	1.50809	0.969397	0.622215	0.389573	-1.07939	-0.276243	-0.93179	0.299215	1.61966	1.7453	-0.554869	-0.478028	0.642362	-1.59812	-1.06413	0.27514	-1.03807	-1.28366	-0.219363	1.80559	0.374448	1.6273	-0.40547	0.808546	1.15645	1.64403	1.49049	0.715646	0.703906	-0.0657585	-0.849072	0.00918249	0.726127	-0.469869	-0.028144	0.099811	1.51409	-1.69061	-0.678427	-1.22317	-0.823448	-0.434632	-0.568431	-1.82518
P27361	-4.08734	1.53189	-1.43926	-0.447427	-1.12388	-1.73871	-0.44647	-2.58783	-0.547323	2.01122	1.36105	-1.34543	-1.06247	-1.71231	-3.3591	-1.87896	-0.761465	1.60908	4.82412	1.26908	0.290096	3.30672	-1.54474	-1.22242	1.90259	0.223511	-2.10162	-1.22993	-0.390834	-1.38108	-0.116478	-1.86021	2.01994	4.75766	-1.46429	1.69151	-0.537951	-1.20307	-1.88513	0.955484	-1.46934	-3.12427	0.623791	-4.26827	-0.66393	-1.17523	0.445644	-2.47098	-0.189775
P27448	-0.527351	-0.484543	0.485252	0.827569	0.935411	1.19257	0.655236	1.13077	0.757536	1.26078	1.02414	-1.4971	0.71346	0.223477	-0.467167	-0.582084	-1.30301	0.544608	0.878698	-1.79316	-0.910756	1.00849	-0.281101	0.886109	0.689727	0.373184	-0.891143	-0.818238	0.311547	1.13518	0.240605	0.558345	0.132211	0.149318	0.730497	0.327074	-0.239889	-1.41828	-0.293228	-1.84107	0.162071	-0.247722	-0.329586	-0.759435	0.000271868	0.364067	-0.65894	-0.00136018	-0.491775
P28482	-1.74178	1.73685	-0.707865	-1.69295	-0.52477	-1.84171	-1.47544	-0.999777	-1.88183	0.456219	-0.963041	-0.400051	-0.989003	-0.56744	-1.90545	-1.19946	-1.3872	0.139798	1.02482	0.485768	-1.05465	2.2791	-1.24121	-0.368779	1.83909	-0.476172	-1.26192	-0.457562	-0.224368	-1.16674	-0.710257	-0.513333	0.745813	0.955342	0.593839	-1.56618	-0.555356	-1.43501	-1.10071	-0.498067	-0.944341	-0.863594	0.884867	-1.89743	0.36528	-0.914066	0.492388	-1.23248	0.482635
P29317	-0.2153	1.59163	0.638336	1.29753	-1.89112	-0.870022	0.808642	0.157851	1.51168	0.94006	-0.917198	-0.730461	0.723617	-1.40446	1.21944	1.74164	1.90298	-2.16781	1.34563	-1.20536	-1.66592	-0.576155	-2.74413	-2.53986	1.14655	-1.30285	1.92179	-0.0681036	1.1139	-0.646736	-2.20507	0.774636	0.851245	0.219495	0.47399	-0.288037	-1.23938	-1.98069	-0.653896	-0.437893	0.185732	-0.924775	-0.608951	-0.650596	-0.207841	-1.43536	-1.15486	-0.319747	2.52863
P29323	-0.0103293	-0.557734	4.61737	-0.344418	-0.50324	0.501287	1.66375	1.03146	0.837485	-1.27742	-1.07661	1.47309	-1.56083	1.72394	-1.44879	0.0601955	0.75853	-1.22069	-3.85649	-1.95882	1.54033	-1.15027	-1.00596	-0.955766	-0.583295	-1.62041	0.194231	-1.93767	1.3921	-0.940133	-1.81203	-2.17043	1.55227	-1.67849	1.54549	0.165884	-1.09045	1.52082	-0.863344	0.0829946	1.45277	3.38998	1.21213	1.398	0.596538	-0.822554	-0.0327247	1.24251	-1.00952
P29350	0.0334339	-3.22678	3.41782	-2.94744	-1.50424	-2.35671	3.56153	-0.175553	4.44537	-0.91694	-0.86387	1.06463	-0.83397	-0.896318	-0.197097	-3.948	-4.99966	-1.98273	0.330852	2.35998	-0.520617	-0.275635	2.61692	3.89845	-0.064521	-0.0233818	-2.4802	1.76446	-2.24686	0.634409	-1.31465	-3.27123	-2.71415	-1.23521	3.60479	-2.40938	-0.20883	-0.0964428	1.22015	-0.716213	-0.0346615	0.0997696	2.53957	2.47953	3.23641	1.25435	3.05026	3.17481	1.00704
P29597	-0.299233	0.874859	1.13034	-0.553183	-0.992032	-3.00045	0.696154	-2.10832	-1.29395	0.116799	-0.786776	-0.642495	-0.885197	-1.41576	-1.9665	-0.231553	0.611312	-0.726415	0.395876	1.61805	0.19571	-0.194878	0.982968	0.330316	0.203231	-0.274935	-0.624835	-0.12162	-1.37266	-0.492194	-0.699582	-1.51605	1.14265	1.95708	0.487917	-1.44235	-0.123126	-1.15141	-0.423363	0.121458	-1.20379	-1.18789	0.75077	-0.15334	1.19416	0.800442	2.15252	-1.02323	-0.826745
P30291	-1.28354	-0.865799	-0.0941209	0.943849	1.34564	2.11825	1.29691	2.06452	1.3132	0.720074	2.39315	-0.164104	1.81266	1.89864	0.849546	-0.28109	-1.89193	1.45552	-2.14745	-2.10037	-0.0579213	0.217081	0.206428	1.28512	0.89074	1.59397	1.75003	-1.73912	0.685004	0.697916	2.1398	0.626771	-1.02267	-1.86664	-0.0309799	1.79906	-1.15606	-0.421649	0.208202	-1.06087	1.36566	2.555	-0.389437	-0.0144663	-1.18167	0.925441	-1.62615	-0.375478	-0.630596
P30305	0.602161	-0.625954	-1.78618	-0.145482	0.591887	0.275869	0.92466	0.471244	0.942226	0.324583	1.33233	-0.992712	1.1856	1.56882	1.17237	0.598208	-1.76909	0.62356	0.236421	-1.13149	-1.72748	1.27986	0.0547174	0.623752	-0.464333	-0.408266	-1.0199	-1.81675	0.545432	0.928395	-0.254782	-0.207805	-1.84373	0.438506	0.386241	1.28848	-1.84191	-0.794667	-1.74911	-1.60453	0.860187	0.709838	0.223954	-0.201832	-0.587658	-0.128802	-0.209833	0.345718	1.43456
P30307	0.316066	0.515079	0.524413	0.945173	1.47432	1.0525	0.756733	0.743059	-0.74897	0.477954	1.08269	-2.37399	0.661034	1.20208	1.49347	0.971074	1.18143	0.577827	-0.89424	-0.125934	-0.879309	-1.47154	0.10324	0.573634	1.44249	-0.321717	0.347885	-0.631	-1.23	1.75026	0.827985	1.73087	1.41659	1.22733	-1.11229	1.43161	-0.745185	-0.727123	1.75192	-0.235307	0.775834	0.668511	-0.92259	-0.586189	-1.30431	-0.319665	-0.0975189	-0.0095469	0.228822
P31749	-1.10434	0.614966	2.72657	-1.0501	-2.50964	-1.16389	1.78331	-0.609563	1.87426	-1.60995	-1.94909	-0.329843	-0.885021	-0.812064	-1.66328	-0.302951	0.441634	-1.44894	0.658948	1.58127	-0.64253	-1.67682	-0.379082	0.482967	0.982158	0.526228	-1.23835	0.858926	-0.229429	-1.82124	0.0470732	-1.11633	-1.83187	0.403502	1.23584	-1.71464	0.699813	-1.62553	-1.43493	-1.16434	0.295675	-1.26656	1.5481	-0.141606	0.906026	-0.389926	1.13828	0.635705	1.73828
P31751	-1.04006	-1.17871	-1.09154	-0.43321	-1.8424	-1.58867	-0.855964	-1.15326	-2.17404	0.0511224	-1.54072	0.60053	-0.716691	-2.00987	0.441178	0.256464	-1.0323	-2.1368	2.24613	2.09189	0.811717	-1.06712	-0.230342	-1.04854	-0.220068	-0.273338	-0.713338	0.0643483	1.14017	-1.10689	0.429341	-2.33912	-0.244821	1.90508	-1.31984	-1.01093	0.265611	-0.176363	0.52904	-0.440299	-1.32193	-1.11922	1.59513	-1.09531	2.16886	0.672698	2.47765	1.04742	0.693439
P32019	-2.18525	-1.68508	-1.84503	-1.55561	0.039595	-1.61368	-2.19873	-0.458932	-2.48336	-0.849802	-2.08724	-0.815991	-0.574957	0.675634	3.30222	-0.49303	-1.47958	0.743436	1.91908	1.87409	-1.33046	0.910805	0.816626	2.15396	-1.44247	-1.73969	-1.66138	-1.13562	1.10227	-1.27995	-1.74412	-1.99054	-2.39197	1.74392	-2.17833	-2.42455	-1.18812	-1.40686	-1.74083	-1.01245	0.635749	-0.575076	0.49201	-1.78299	2.52116	1.90535	0.465845	2.32487	0.422359
P33981	-0.576124	0.468467	-0.993009	1.17439	0.987338	1.8305	0.242077	0.836455	-0.239557	1.661	0.317306	-1.52913	1.27628	1.92567	-0.505941	0.978151	-1.44665	1.91301	-1.63669	-0.561732	-0.209509	-0.735275	-0.530754	0.576919	1.10577	0.332266	0.465491	-0.841773	1.61199	2.53588	1.80195	-0.0819637	1.85387	-1.71661	-0.438187	1.52712	-1.21285	-1.20998	1.61907	-0.570955	1.48396	1.92328	-0.543791	-1.09352	-1.40625	0.524751	-1.74115	1.3515	0.554844
P34947	-1.08926	4.02172	-2.087	1.97649	-2.13816	1.88347	-1.2857	0.169165	-2.77321	1.55753	0.0863332	-1.60109	-1.63544	-2.73431	-3.55075	3.80168	4.38761	-1.58313	0.96952	5.45502	0.37671	-1.58075	2.03203	1.93816	0.203126	-1.51499	-0.143605	-1.38083	-1.49615	-0.565015	-0.820821	2.46658	2.10904	1.91091	-2.01367	1.19134	-0.309447	0.360556	-0.170282	0.624902	0.0323689	-1.72875	-1.99011	-3.4716	-2.39801	-2.75433	-1.92834	-2.46584	1.84044
P35236	-2.53151	-0.730677	-2.89625	0.481004	0.982877	1.3771	-0.746662	0.925763	-0.107518	2.2632	1.95039	-0.9519	0.502227	1.83277	-1.26292	-1.31854	-1.23296	1.5314	2.12943	-1.80529	-1.49851	2.27493	-0.309327	0.441258	-0.12137	-1.14798	-2.11886	-1.33327	0.476517	0.813904	0.0582021	-0.602304	-0.535763	0.995658	-0.217847	-1.70351	-1.98028	0.38042	-1.41504	-1.7848	0.290535	3.83973	-0.211398	-2.63514	-1.25752	1.89164	-1.40893	-0.977079	0.779507
P36507	-2.16096	0.517761	-1.45756	-1.49993	-2.39447	-3.00502	0.832653	-3.02438	-0.421471	1.54281	-0.533541	-3.24861	-2.16867	-1.29532	-1.07888	-1.44394	-1.40944	0.384451	3.815	0.754375	-0.407819	1.94586	-2.48503	-1.36003	0.641012	-0.0787851	-2.14225	0.213488	-1.1093	-2.57039	-0.676493	-2.20709	-1.03042	4.5414	-1.13621	-0.333642	0.41764	-1.87792	-1.84324	0.597541	-1.09715	-2.73647	0.849447	-1.78968	-0.10312	0.0617392	3.09752	-2.60424	-1.28764
P37023	-1.86928	0.884596	0.131562	0.176628	-4.60732	-1.28781	-0.258551	-0.746484	-0.348528	-0.294748	-1.31588	-0.417188	-1.46091	-3.4458	-3.05292	0.252355	2.06144	-2.84851	1.30623	4.37524	-1.05159	-3.23419	2.61765	2.13225	-2.06284	-2.46204	-1.24688	-2.76445	-2.05552	-2.2564	-1.58681	-0.162239	-0.207416	2.21496	-0.77097	-0.641368	-1.83359	0.815927	-1.73706	-1.16169	-2.07494	0.907846	2.64842	-0.323258	3.34274	0.356991	3.69642	3.55135	3.59013
P37173	-0.834406	1.4947	-1.27356	1.79356	-0.957078	0.311526	-0.761892	-0.967206	-1.44341	0.0313544	0.390815	0.599719	-1.20531	-0.925623	-1.55472	1.23752	4.23761	-0.261011	0.262618	-0.989459	0.294265	0.0159462	-1.47223	-1.76321	-1.4543	-0.0775012	-1.38609	-1.98224	0.0890257	1.04937	0.27881	2.13597	3.39561	1.47653	-1.59145	0.784066	-0.98352	-0.788634	-0.653451	-0.509226	0.803623	-0.772679	-0.851985	-1.163	-1.57536	-0.948392	-0.492657	-0.831284	-1.42573
P41279	0.78731	-2.29202	0.416584	0.335999	2.32877	1.17641	1.46693	1.55985	-0.312723	0.305699	2.6109	-0.153881	1.41278	1.61745	1.21661	-1.03235	-1.23599	2.55923	-3.12892	-1.25414	-1.7446	1.27876	1.753	2.81044	-0.509931	0.0892017	1.68532	-0.0733739	-0.296717	2.54196	0.392958	0.996386	0.226535	-1.9802	1.78093	0.987458	0.738089	0.703185	-0.186668	-0.633247	1.56715	-0.283528	0.748092	-0.0623597	-2.08735	2.0424	-1.67176	-0.097216	-1.01375
P41743	-0.0318222	1.31243	-1.83499	0.0503214	-0.65293	-0.129604	-2.52037	-0.585745	-1.94724	-0.655052	-1.76317	0.265189	-0.260046	-0.187506	0.94121	0.149493	0.0644829	-1.74695	-0.438147	-2.05871	0.681295	-1.12711	-2.02747	-3.01893	0.801097	0.392219	-0.347384	1.63639	-0.059466	-1.24709	-0.115776	-1.01816	1.28853	1.57289	-2.34965	-1.01319	1.6395	-0.62567	-0.549351	-0.347747	-1.10984	0.456782	-1.31429	0.517874	1.89353	-1.79563	0.576665	2.0056	-0.316991
P42336	1.32753	-1.83302	-0.109955	-0.286571	1.30469	-1.28072	-0.0547244	-1.13422	0.619825	-1.13894	-0.463704	0.988679	0.055229	1.18205	2.4595	-0.843981	-1.42697	0.0871466	-1.36976	-0.117129	-0.272668	2.07347	1.39195	0.854135	1.17783	0.683126	-0.456774	1.40667	1.25351	0.566965	0.834101	-1.06219	-1.98164	-1.78781	-0.117873	-1.17554	0.694153	-0.149554	0.692899	0.43661	0.0966255	-0.0490638	-0.667832	1.12103	1.47003	2.05502	-0.0400288	1.19176	-1.11379
P42345	0.194741	2.1331	-1.25814	0.961452	-2.05352	0.970312	-0.873245	0.104703	-1.79038	0.274601	0.635505	1.21759	-1.98846	-1.61839	-3.43869	3.10952	0.375635	-1.40994	-0.105135	0.592985	-0.00814037	-0.984015	-1.44076	-1.37586	-0.566506	-0.341109	-0.807469	-1.28734	0.52185	-1.54586	-0.308915	0.624244	3.88863	1.99683	-1.58115	0.686098	-0.625226	-0.433945	-0.475539	1.79076	2.2202	-0.979785	-1.62548	-2.35705	-0.883029	-1.71466	-1.59932	-1.65435	-1.66338
P42684	-3.67746	1.11955	-1.62549	-1.07231	-1.40468	-1.8961	-0.623746	-2.19982	-0.491487	1.33244	-0.20442	-1.21975	-1.2905	-1.46506	-3.0683	-4.18156	-1.41544	1.21322	7.81449	1.49258	-0.0632837	2.88081	-1.22243	-0.367871	1.4877	0.416088	-2.99768	-0.0937441	-1.20455	0.108336	1.28349	-3.8814	0.192473	5.48217	-1.37893	0.0364472	-0.643593	-2.26773	-1.47018	1.37974	-1.77016	-3.14317	0.948332	-3.3041	-0.203182	0.714762	1.94079	-3.54317	0.344221
P42685	-0.480896	1.62706	-2.43787	1.27807	-0.939083	1.57907	-0.904582	0.0824834	-2.12837	1.70919	1.378	-0.37057	1.68686	-0.680911	-1.54276	0.0238739	-0.806843	0.578113	1.2098	1.04216	-1.11492	0.48108	-0.0907309	1.34955	1.31143	-0.406235	-0.139338	0.0440984	-0.714978	1.38512	-0.532604	1.44123	0.107916	0.980125	-0.502983	1.78639	0.688152	-0.132399	1.13199	0.13342	0.89918	-0.799891	-0.837412	-0.85739	-2.29188	1.15667	-0.292678	-2.69455	-1.51294
P43250	-1.67643	1.65618	-1.82462	0.963122	-1.74382	0.237513	-2.37273	0.0706776	-2.21509	2.37748	0.0676983	-0.891625	-1.13029	-0.0925832	-2.70068	1.8012	1.90989	0.535561	1.15346	-0.458859	-0.103089	0.647812	-2.09781	-1.10546	1.08833	0.271858	-1.5724	-1.1915	1.39775	-1.63582	0.279523	0.375836	1.33357	1.6772	-3.25658	0.152035	-0.259018	-0.862591	-0.966481	-0.790596	0.849047	0.213332	0.321745	-2.82157	-1.55985	-0.592935	-0.887593	-2.38088	2.48371
P43378	0.17799	-0.76358	0.804255	-1.6332	0.942195	-1.69731	0.718098	-2.71428	1.13811	-1.01906	-0.614481	-0.857421	-1.48145	0.80748	0.472216	-0.558185	-1.79056	1.18831	-0.982558	0.429518	1.75076	0.706956	-0.331635	0.0688822	-0.513681	0.508888	-2.19242	0.454451	0.807182	0.0381059	0.507352	-1.1436	-1.17313	-2.84158	0.982467	-2.17218	-0.208385	-1.94543	-0.412521	0.834545	0.690511	-2.39363	1.06249	0.0487409	0.903837	0.464817	0.804274	0.505652	1.74573
P43403	-0.538022	-0.382126	-1.60994	-0.478554	-0.993631	0.106018	-1.16939	-0.569249	-2.22492	-0.148093	0.713049	-1.25828	-0.959966	-2.73989	-2.7409	-0.170491	-0.205366	-2.32576	-0.0277957	1.41064	-1.66736	-0.674245	0.0197738	-0.145601	-1.87419	-2.40411	-0.304227	1.6062	-0.530627	-0.681079	-1.04147	0.210515	-2.04198	-0.238757	-1.38181	-0.764353	1.07552	-1.16683	-1.32381	-0.471778	0.0189351	-2.29427	2.57798	0.982179	0.482536	0.882595	2.16859	-0.129064	1.78191
P43405	-2.18412	-0.758004	0.815495	0.630269	0.431684	0.897534	-0.861859	-0.474905	-0.729812	-0.186742	0.24079	-0.398982	-1.45839	0.340701	0.35173	-1.06801	-0.00040809	0.0649383	-2.28778	1.55641	-0.524709	-0.74458	1.07999	1.72541	-1.09378	-0.798263	-0.266215	1.26392	0.698962	1.0568	-1.16743	1.04925	0.246119	-0.939697	-1.58366	-0.494992	1.42688	-0.00561548	-2.44525	-0.564062	0.129445	1.12302	-0.996157	-0.353641	0.671533	0.924217	0.100097	1.09267	-1.83246
P45983	-0.980134	-0.0359992	-0.0198687	-1.09172	-1.36967	-1.37427	-0.533058	-0.198191	-0.970272	-0.831064	-0.822456	1.2121	-0.372657	-0.676863	-1.41359	-2.20174	0.179434	-1.03486	1.42	0.211958	0.501207	-0.853235	-1.26315	-0.92386	-0.200435	-0.346562	-0.682377	-0.412168	-0.446062	-1.08985	-0.723627	-0.605372	-0.202659	1.5639	0.121138	-0.468975	0.261075	0.290606	-0.77734	-0.125621	-1.23489	-0.400355	1.08481	-0.286163	1.89509	1.41461	1.12274	0.522491	0.0841964
P45985	1.18387	-1.2868	3.93657	-0.818563	1.00174	-1.9231	1.1658	-1.95498	1.74608	-1.99154	-1.21781	0.511833	-1.16677	3.45435	-1.04909	1.25071	-1.57044	1.36341	-1.15675	0.377293	0.632528	1.36077	-0.781496	0.946716	0.50402	-0.251878	-2.53523	1.18004	3.41264	-1.16078	-0.460973	-1.93928	-0.127013	-1.70996	1.9726	-2.04365	0.896983	-4.05289	-2.83235	-2.38647	1.34086	-1.49846	1.31473	-1.24066	0.616198	-0.709343	0.587374	1.79046	-1.12491
P46734	-0.516279	0.971523	-1.76786	1.2674	-1.95926	0.783651	-2.4185	1.57569	-1.5664	-0.799432	-1.17835	0.412307	0.672216	-0.0579967	-1.21876	1.52977	0.753996	-1.74209	-0.250659	-0.746958	1.223	-0.577571	-1.8086	-1.77375	-0.558664	-1.28267	1.38982	-1.32806	0.119738	-0.233631	-0.383699	-0.330907	1.18424	1.24482	-2.16355	-1.55628	-0.160054	-1.02204	-1.00944	-0.966691	-0.552722	0.634331	-0.884496	1.1188	2.16792	-1.1195	-0.695537	2.07875	0.877035
P48454	-1.71688	-0.666008	0.595811	-2.06494	-2.46659	-1.41954	0.582817	-0.189382	-1.83498	-1.33797	-0.544956	1.35691	-0.190774	-1.29748	-1.12111	-1.78159	-0.603899	-2.54341	-0.621029	0.688877	1.27924	-1.10979	1.68205	1.22024	1.58784	1.57459	-1.71823	-1.24718	-1.04979	-3.13234	-1.8459	-1.51558	-0.840373	-0.968527	-1.74958	-1.72055	-1.96807	-1.67925	-0.546431	-1.31946	-0.990114	-1.84351	1.76388	-1.239	1.87961	1.57128	1.0828	1.54047	1.3173
P48729	-2.04581	0.75808	-1.75124	0.407562	-1.18661	0.814563	-1.78626	1.28367	1.04519	-0.961481	-0.66474	0.398172	0.439929	-1.29961	-1.27812	1.27341	3.71625	-1.59901	0.62799	-0.50256	1.95138	-1.87002	-2.40943	-1.6259	-0.394697	-1.53556	-0.149657	-1.81026	-0.394904	-3.22268	-1.89803	1.50857	1.80457	1.61967	-1.95804	-1.71335	1.57078	0.336102	-1.97617	-1.85459	-1.23579	2.33751	-0.108409	-0.211657	0.330379	-0.772097	-2.38152	1.15267	0.857369
P48730	-0.167835	-2.13918	0.491596	1.43731	1.94535	-0.146578	0.339698	1.97527	1.31997	-0.279183	-0.643481	-1.31113	1.14851	0.790347	0.190628	0.100116	-0.834298	0.806882	-0.114694	-0.284683	-1.14483	0.423831	1.4311	2.78429	0.554896	-0.0427829	1.25063	-0.327887	1.79916	1.61542	0.754486	1.63564	0.13819	-0.747634	0.0662673	-0.779024	-1.29497	1.32575	0.819498	0.472589	1.26659	1.45653	1.54638	-0.866542	-1.66283	-1.40238	-0.541198	0.828858	0.628976
P49137	-2.96818	3.59333	-2.07657	2.67828	1.13677	1.51458	-3.38271	1.06745	-2.60173	1.99196	0.0749494	-1.91873	1.12468	0.206863	-2.76707	1.63378	1.42664	3.08287	1.93727	3.08227	-0.734508	2.67256	0.683038	2.24348	1.52962	-1.27077	0.356844	-3.65816	2.82772	-1.70662	-1.74196	-0.989771	1.65893	3.39846	-2.80349	1.03302	-1.60517	-2.21213	-0.226588	-0.401433	-1.3027	-1.18945	-1.74947	-0.175541	-0.0728546	-2.1918	-2.35518	-0.0569425	0.142571
P49336	-1.54863	-0.106523	0.99718	-0.349441	-0.810035	-1.88071	1.72135	0.436361	0.54069	-0.547607	-0.261928	-1.1689	0.703795	0.308458	0.957161	-2.47817	-2.1327	-0.913431	-0.184474	0.584978	-0.25731	1.1884	1.53258	1.65051	-1.10394	-0.747067	-1.15688	-0.00135542	0.154425	-0.382298	-0.380465	-2.34273	-0.402449	0.739577	0.506081	-1.29335	0.287203	-0.734626	-0.655744	0.0259843	-1.53212	-0.529103	-0.451708	-0.466166	0.745166	0.800255	1.80921	-0.00496695	-0.719321
P49674	0.0359833	-0.337578	-1.41527	-0.84388	0.277993	-1.61393	0.322198	0.85735	-0.901932	0.683486	0.526865	0.0363057	1.53404	0.127364	0.690096	-0.681019	-2.19755	1.81447	-1.30559	0.769725	-1.56848	1.93755	0.899683	2.29233	1.82449	0.604741	-0.158152	0.415672	-1.07365	3.3346	1.09582	-0.449818	-1.12524	-1.06774	-0.362139	-1.34127	-0.784179	-0.279314	-0.716144	-1.01536	-0.511235	0.0829816	-0.00640685	-0.562122	-0.913051	2.2924	0.345108	-0.676066	-0.16192
P49759	0.335685	0.587821	1.91151	-1.83801	0.436304	-2.0692	1.01024	-1.48031	1.70632	-1.37264	-1.20645	-0.611937	-0.995702	0.459146	-3.85008	1.64813	-0.119695	0.376669	-1.94461	-1.48913	0.0789473	0.376931	-1.09554	-1.09089	1.49033	1.12105	-1.71535	1.08649	1.11769	-1.93838	0.0104146	0.237188	-1.68693	-0.775515	0.608143	-0.895392	1.15831	-2.46866	0.519656	1.64406	1.34917	-3.02659	1.8896	-1.62735	-1.50955	-1.7234	1.39971	-1.15157	1.19658
P49760	1.69018	-0.140295	-1.67736	0.0852862	-2.42497	-1.66425	-3.436	-0.620304	-2.51885	-0.777836	-0.128503	1.48658	-0.873016	-1.46365	2.15347	0.263206	-0.440533	-0.0639633	0.300452	0.252754	-0.0602067	-1.31987	-0.457962	-0.220737	-1.49442	-1.49054	-0.159324	-0.127497	-0.27161	-0.396556	-1.61247	-1.42991	-0.0755236	1.43728	-2.01793	-0.0605718	-0.0458653	-0.699833	-1.10418	1.42472	-0.026977	-2.71524	-0.295204	1.50508	1.06478	-0.498881	0.511779	1.21172	0.118442
P49761	0.616756	-0.48731	-0.347337	1.69302	2.00373	-0.0687816	2.26058	2.22352	0.415147	1.52294	2.00265	-0.76098	1.9871	1.90159	1.95373	-1.42831	-2.18411	1.87459	-2.12048	-1.24476	-0.521037	1.44448	1.5331	1.66031	0.977427	0.13421	1.14699	1.0568	-1.04061	2.8061	1.85731	-0.0952932	-0.723048	-1.96604	1.48764	1.72924	-1.09652	0.599672	0.948181	-0.545745	1.40576	1.22118	-0.605237	1.73733	-1.4036	1.39968	-0.834791	-0.178578	0.460784
P49840	-2.11452	1.53839	-2.21318	2.05356	-2.0742	2.00087	-3.08381	-1.16964	-3.03503	3.18127	0.495462	-0.165599	-0.283782	-2.08865	-3.31991	1.33128	1.4597	-1.72171	2.30563	0.976773	0.037723	-0.472567	-1.59504	-2.26527	0.570241	-0.632278	-2.57445	-1.36552	-0.499771	-1.71772	-1.49132	-1.02088	2.65357	4.25722	-2.50362	0.906359	-0.841168	-1.64532	-2.07955	-0.905859	-0.278119	-0.359927	-1.65936	-2.3746	0.858998	-0.297184	-0.674454	-0.517971	0.297231
P49841	-1.8313	1.3003	-0.50723	-0.0465378	-2.4437	0.762909	-1.37042	0.57654	-1.4059	1.88109	-0.879019	-0.853187	1.09726	-1.28012	-0.665401	-0.187329	0.616702	-0.452074	1.85751	0.38098	-2.00668	-0.528135	-0.442411	-0.190391	-1.83609	-1.67039	-0.342642	-0.918844	-0.533228	-0.928357	-0.761861	-1.23018	-1.03904	3.86049	-0.848091	-0.959038	0.284477	-0.773316	-0.830858	-0.917673	-0.367798	-0.225035	-0.120723	-1.07682	-0.17923	-0.451221	0.809332	-0.917482	0.444987
P50613	-0.0694859	-1.68976	-0.267985	0.16685	0.656058	2.42406	1.48706	2.81143	1.10763	0.419541	2.76342	-1.3591	2.51902	1.94965	1.10393	-2.17292	-1.75138	2.49771	-1.77697	-1.58278	0.140311	1.1183	1.09247	2.07922	1.0647	1.56142	1.69428	-0.841199	-0.393611	2.71563	0.653626	2.29129	-0.193076	-1.62829	0.396547	0.944568	-0.0359821	-0.173459	-0.0635566	-0.136936	0.628549	2.28928	0.0784197	0.301502	-1.36497	2.13721	-1.94872	0.799567	-0.910745
P50750	1.16973	-1.84407	1.45992	-1.20013	1.09737	0.610712	1.35458	0.224987	-0.268247	-1.22042	1.40644	0.67287	0.860387	1.57816	1.12923	-1.97157	-1.68836	1.71014	-2.06514	-1.45836	-1.02045	0.90973	1.66512	1.82104	-0.647524	-0.00624674	1.46987	1.3681	0.391377	2.70198	1.07126	1.00518	-1.59813	-3.44704	0.623888	-1.12516	-0.447107	-0.240089	1.29618	-0.699265	1.92233	1.51347	0.386024	1.46485	-1.24893	0.496338	-0.659599	0.174349	1.05228
P51617	-2.55823	1.6851	0.116214	0.924015	-2.45317	0.278308	0.00647752	-1.43252	-0.232083	1.03602	-0.76374	-0.317157	-0.9148	-2.23664	-3.06799	-1.01754	0.251368	-2.39095	2.88297	2.90631	-0.234439	-1.66419	-1.01391	0.346374	0.228579	0.0530399	-0.080677	0.518225	-1.72407	-0.489942	-0.0630527	-1.42925	1.18468	1.94188	-0.960249	-0.339454	1.25881	-1.01179	-0.274479	-0.575943	-1.61479	-1.02777	-0.700684	-2.84426	-0.278529	-0.219618	1.2876	-0.946838	-0.403625
P51812	-1.07383	1.62033	-0.756867	0.312803	0.243399	-1.07997	-0.994555	-1.04932	-0.690949	1.31799	-0.897294	-0.976711	-0.573192	-1.32946	-1.70292	-0.589493	-1.88807	-0.687197	1.06176	1.01545	0.272986	-0.304957	-1.50012	-1.3398	0.70551	0.68075	-0.615712	-1.07726	0.150069	-1.80069	-0.800003	-1.59372	1.12436	0.518196	-1.74097	0.297217	-0.891303	-1.49507	1.25507	0.245917	-1.75105	-0.349599	-0.579445	-1.66839	1.52655	-1.07145	1.3872	0.652941	0.456783
P51813	1.53952	-2.3834	2.668	-4.49384	1.08712	-0.878053	2.04817	-1.51839	0.581692	-2.06808	-0.380182	-0.167305	-1.45832	2.73538	2.25598	-1.20003	-2.33033	0.529913	-3.89417	-0.613553	-0.885447	1.75582	2.31724	1.47997	-1.70292	0.108974	-1.13785	0.47786	2.66542	-1.34379	0.700596	-2.66449	-2.1965	-4.42743	2.43283	-1.06201	-0.355024	-1.31511	-0.896266	-0.209316	0.965471	1.24371	3.30297	1.97629	1.89033	2.25791	2.57798	1.98451	0.247344
P51956	1.68676	-0.108699	1.81442	0.661657	-0.52046	0.692993	-0.77382	-1.86827	1.26185	-0.0702265	-0.869161	1.07109	-0.602335	-0.780782	-0.921305	0.810408	1.04629	-1.91076	-1.20227	1.21299	0.864369	0.323724	-0.32567	-1.18839	-0.782791	-0.162425	1.1517	0.52089	1.2648	0.317775	-1.23223	0.154762	0.601708	-0.80317	1.46616	1.33743	0.574909	-0.504469	0.978471	2.24404	1.32427	-1.36531	-1.55351	0.291418	0.374453	-0.801252	-0.749087	-0.362118	-0.837348
P51957	-0.380103	-0.532058	-0.368618	-0.59337	1.35558	1.06918	0.359787	1.03634	-0.448383	1.23341	0.450448	0.0894827	1.03575	-0.486408	-0.454158	0.426209	-0.00535421	0.506931	0.138651	-1.02526	1.52008	-0.602362	-1.69446	-1.36121	1.6811	0.433558	-0.545371	-0.720951	0.570602	1.10952	0.674599	1.94603	0.24575	-0.226569	-0.135744	0.120143	0.253807	0.411419	-0.849859	0.230129	-0.212661	1.08236	-1.77755	-0.185819	0.544096	0.926794	-0.90262	1.72231	-1.24308
P52333	-1.05686	0.830947	-2.39191	1.28697	-3.22777	-1.13035	-1.6539	-1.05302	-2.44526	1.79661	-0.924396	-2.41343	0.735848	-2.06289	-0.737309	0.117469	0.991443	-1.79474	2.26552	3.06718	0.0775503	-1.03032	0.0811337	0.931227	0.494033	-1.1993	-1.39879	-0.0327451	-1.56816	-1.62785	-1.16429	-1.72414	0.0120906	1.97019	-3.44909	-2.00429	0.828181	-1.71563	-2.2222	-0.692544	-0.0950599	-2.15193	0.481862	-2.39754	-0.927293	-0.728635	-0.288108	-2.04164	2.31758
P52564	-0.545507	0.558071	-1.51311	-0.094433	-0.501411	-0.152014	-1.21753	-0.293269	-0.618993	0.926393	0.343758	1.65266	0.603929	-1.06996	1.24593	0.615114	1.42491	-0.517094	-0.129265	-1.57948	1.99321	-1.78343	-1.295	-1.85173	0.246851	1.65146	0.745444	0.539268	0.323304	-1.04497	0.831815	-0.247614	-0.142174	1.19966	-1.2485	1.15201	1.1089	-1.21769	0.883831	-0.207487	0.160615	-0.564655	-1.74218	1.05224	0.373377	-0.0248832	-0.930075	0.0883373	-1.46818
P53355	-1.26665	1.632	-0.347714	-0.332886	-3.29735	-2.17926	-3.19491	-0.769406	-3.18452	0.492947	-4.00795	-2.10282	-1.74034	-1.87569	-0.279582	1.97662	2.42716	-1.46972	2.58046	3.13357	-1.27805	0.668218	0.397169	-1.51425	-2.02775	-2.98094	-1.41706	0.162168	2.07743	-6.37642	-3.9685	-1.11988	-0.173081	1.34092	-3.58174	-1.74046	0.507921	-3.16843	-7.15933	-4.05916	1.6848	-1.9669	1.53448	-2.28345	-0.0515519	-2.91488	-1.23585	-0.761373	3.15385
P53667	-0.751527	-0.0724352	-0.416277	-0.925522	-2.02217	-1.55125	1.15682	-1.38659	-0.341055	1.41625	0.277586	-2.15952	-0.429496	-1.4639	-0.063489	-2.06118	-1.87521	-0.231731	0.602416	0.262118	-1.61634	1.3046	0.0585508	0.446763	1.2265	0.135464	-0.901229	-1.23709	-1.21767	-1.61533	-1.17644	-1.419	-0.632073	0.419944	-1.79823	-0.855808	-1.21127	-1.4172	-1.85381	-0.770132	-1.62369	-1.51665	0.308266	-2.239	0.392313	2.03997	0.179207	-1.46388	0.773051
P53671	-0.851764	-0.772061	-0.806584	-0.812386	-0.234224	1.01502	-0.192909	0.540989	-0.718408	1.35946	2.44314	0.530226	1.38253	0.589587	0.817	0.703873	-1.32833	0.34823	-1.18904	-0.350647	1.72036	-0.877025	-0.359369	1.2278	3.00942	2.80659	1.29371	-1.85735	-0.594003	0.503284	2.3046	-0.47644	-0.870901	-0.605502	0.766392	1.42898	-1.34814	-0.782717	0.84151	-0.476532	1.20822	1.33628	-1.93536	-0.145161	-2.29155	1.96422	-0.0643293	-1.3931	-1.63074
P54753	-0.385932	0.96857	-1.73856	0.54159	0.703553	-1.66558	-2.77299	-1.03989	-2.39892	-1.43183	0.411582	-0.120335	0.0515623	1.68462	-2.58644	-1.34737	1.75309	1.31149	-1.08203	-0.123967	-0.116672	1.53659	0.60478	0.0989923	-1.68816	0.835976	-0.05545	0.436398	0.247323	0.545599	0.484483	0.423999	-0.201568	-0.697244	-2.8754	-0.788015	-0.334206	0.891764	-1.15409	1.78267	-0.398565	-0.41471	1.57759	0.232865	1.51901	-0.574284	1.93476	-0.1071	0.526005
P54760	-1.20398	1.07094	0.259596	2.34717	-1.44657	0.350634	-1.20412	1.62185	-1.41858	-1.3969	-1.19822	0.240588	1.0982	-1.18573	1.68861	2.74094	2.92866	-1.05746	-1.64108	0.914772	-0.600726	-1.71664	0.303663	0.906915	-1.05749	-1.156	2.0102	-0.592078	-1.80149	-1.25622	-1.41259	1.91555	1.92332	-1.78727	-2.39726	0.366259	1.70116	1.22951	-1.76844	1.02721	2.07142	0.700185	-2.20867	-0.512671	-0.805861	-1.37888	-1.64961	-0.818946	-0.991885
P57059	0.34347	-0.737028	0.31229	0.265438	-1.6578	-0.6314	-0.84561	-0.0234599	-0.107366	0.646939	-1.51192	-0.818409	-0.607207	-1.26528	-0.0664188	1.30285	1.57009	-1.21966	1.1502	1.22444	-0.799381	-1.19489	0.0239348	0.317464	-1.75729	-0.947995	0.769239	0.981463	-1.22983	-0.75129	-2.56632	-0.269928	0.245765	1.25532	0.24741	-0.508356	0.948322	-2.83897	-2.59785	-1.20912	0.155257	-1.43706	0.529631	-0.313446	1.17706	-1.6194	-1.62367	-0.441231	1.14648
P60484	-0.756645	-0.946885	-1.23454	-0.878911	3.09179	-0.843584	-1.12233	0.381221	-1.18876	-2.02338	-1.48382	0.138187	0.285396	2.62561	1.47774	-0.959578	-0.736306	1.66263	0.165611	-1.53887	0.674287	1.79868	-2.15672	-1.69265	0.0559153	0.322151	0.0545836	2.01919	2.18342	-1.00829	0.754285	-0.063801	1.27109	-1.08544	-1.48663	-0.646488	2.61621	1.25224	0.522258	0.394001	-0.449586	0.489986	-0.724556	-1.29919	-0.718186	-0.915677	-0.611164	-1.14826	-1.41089
P62136	0.849394	0.12922	-0.474468	0.223738	0.151411	-1.57087	-0.646953	-0.237132	-0.604662	-1.50242	0.266458	0.357531	0.669748	0.701335	1.70588	0.86324	1.15127	0.306755	-0.29022	1.07029	-0.331985	0.932423	1.10401	0.177841	1.38144	1.24004	0.859279	0.351837	1.0342	1.36004	1.4749	0.857634	1.21348	-0.190489	-0.27707	-1.17229	1.26474	2.07685	-0.357748	0.670427	0.479497	2.18649	-0.0218153	0.324261	-1.51639	-0.00061205	-0.814232	-1.09808	-0.0786731
P62140	1.56534	-0.333191	0.120427	1.41103	0.42088	1.5745	-0.638222	1.72819	-0.863562	0.740955	1.38549	0.789165	1.81975	1.62476	0.556711	1.47297	1.18496	-1.16895	-0.836491	-0.644234	1.09456	-1.99525	-0.513461	-1.40088	-1.19624	-1.09495	1.78933	0.273767	1.70795	0.215669	-0.71789	-0.587312	0.693309	-1.06309	-0.209442	2.40965	0.0299376	1.3526	0.678025	0.793247	0.75669	1.98072	-0.49618	1.76882	0.423834	0.834691	-1.74879	1.72637	0.654145
P78330	1.10874	-2.98074	1.19644	-0.944034	0.0232356	-1.31984	1.55261	1.27171	1.8761	-0.931807	-0.417992	-1.90844	-0.933185	1.2152	0.711917	-1.23974	-2.21844	-0.569309	-0.628627	2.23615	-0.108073	1.48165	1.43037	0.681611	-0.0171536	1.00504	0.715451	1.55351	0.34802	0.341179	0.541352	-1.92116	-0.327188	-2.0458	2.02121	-1.83395	0.940937	1.08138	-0.886013	-0.365095	0.508	-0.47379	1.25579	2.19248	2.03522	-0.907717	1.17148	1.6461	-0.716968
P78362	-1.50686	2.07322	-1.85277	-1.44994	-0.265998	-1.68053	-1.15521	-1.07904	-0.582681	0.0476359	-1.06324	0.557702	-0.602689	-0.0175217	-0.444809	-1.60382	-1.41952	0.22256	2.42696	-0.341614	-0.716165	1.71051	-1.82484	-0.776318	0.512252	-0.651549	-0.495873	-1.0308	1.16586	-0.861393	-1.28333	-2.06346	-0.257225	2.0947	-1.33031	-1.25386	-0.754541	-1.73581	-0.645524	-1.23905	-0.959772	-0.106159	-0.233069	-1.55391	-0.206588	-0.493006	1.26042	-0.525254	-1.16528
P78527	-0.459709	0.730836	1.10262	1.21127	-1.7494	0.409994	-1.87934	-1.52269	0.764064	0.83219	-1.57603	2.16704	-0.717698	-1.71126	-1.8765	1.67208	2.34043	-1.21155	1.38641	1.37907	0.729245	-1.09773	-1.5674	-0.749776	1.12717	0.613156	0.866034	0.270374	-0.687439	-1.29786	-1.28912	0.250997	1.14861	0.973859	-0.960326	1.35972	0.736201	-2.06814	1.55589	-0.911852	-0.320019	-1.39872	-1.53408	0.290591	0.899442	-1.6882	-0.44017	-0.516702	-0.847397
Q00534	-0.375185	0.00527394	-0.136431	-0.506219	-2.27719	0.0671543	-0.252496	-0.894461	-2.00879	0.946241	-0.871681	-1.29045	-0.0690442	-1.60692	-1.08655	0.704153	-0.56562	-0.325948	0.417346	1.15272	1.06191	-0.373182	-0.419143	0.333451	0.776907	-0.478465	-1.67962	-0.582838	-1.05846	0.146742	0.533849	-1.01952	-0.833864	1.03017	-0.770593	0.269237	-0.0580514	-0.860904	0.897885	-0.470443	0.00745897	-0.656079	0.91638	-1.13467	0.555583	1.36777	1.09914	-1.40095	0.349562
Q00536	-3.20609	0.307871	-1.44572	-0.19372	-1.06765	-2.23831	-0.382224	-2.57216	-0.316576	1.51095	0.368341	-0.805838	-0.856693	-1.18934	-1.7389	-3.35131	-1.48967	1.10702	6.16056	1.60161	-0.700252	2.92217	-1.44506	0.0105545	0.640738	-0.812259	-2.53687	-0.195473	-0.875898	0.18895	-0.779534	-3.93941	-0.542224	2.18791	-0.21289	-0.887693	-0.311318	-2.96753	-0.238913	-0.252314	-2.48064	-3.34363	0.468109	-1.95321	0.698227	0.476403	1.44791	-2.39166	0.296611
Q00537	-1.51476	0.993362	-1.94694	-1.46027	-1.80882	-2.34975	-0.559106	-1.74645	-0.896559	1.98662	-0.431386	-0.806111	-1.25593	-2.15305	-1.24403	-1.99346	-0.80894	0.135863	3.74991	1.36728	-0.808582	1.84807	-1.32839	-0.767659	-0.331106	-0.88987	-2.54106	-0.516588	-0.853498	-1.5113	-1.3331	-2.78283	-0.456558	3.37056	-0.728826	0.0974569	-0.703931	-2.44556	-1.81223	0.376168	-1.43511	-1.88877	0.290811	-2.51378	0.419235	0.446895	1.92722	-2.13567	0.154804
Q01974	-1.59024	-2.08605	-2.36169	-0.86827	-1.92216	-2.33748	-0.392026	0.379792	-1.74038	0.0512167	-1.74105	-1.4414	0.215397	0.0411351	1.20683	-1.60912	-0.544514	-0.971148	0.851281	-1.25686	-1.4749	1.06975	-1.55813	-0.960602	-1.28683	-1.36447	-1.16638	-0.0307044	-0.990306	-2.22435	-2.01352	-2.41507	-0.999309	1.45508	-2.14047	-1.21412	0.554077	-1.3763	-0.846964	-0.884264	-1.08669	-0.256141	0.20521	-1.32832	-0.265472	-0.558557	1.32438	-1.00464	0.19548
Q02156	-1.18348	-0.0590256	0.117958	-1.28365	-2.9683	-1.67694	-1.20419	-1.46412	-1.6462	-0.0493943	-1.82102	-1.45328	-0.847036	-2.19547	0.426216	-0.367413	-0.851332	-2.53377	2.30338	3.49907	0.134276	-1.31063	-0.967676	-0.626633	0.519165	-0.753609	-1.76124	2.1483	-0.16516	-1.4982	-1.16812	-3.36215	-1.31705	2.08971	-0.790014	-2.56746	2.35512	-1.89549	-2.29361	-2.17742	-0.972821	-2.92031	-0.230049	-1.66351	1.40316	-1.75025	-0.142753	-0.553137	-0.890746
Q02750	0.635791	0.482945	0.829199	-1.76501	-0.450108	-1.34543	0.511174	-2.17977	-0.488163	1.10309	-2.32563	0.0512298	-1.93194	-0.119724	-0.467107	-0.718775	-1.65072	-0.495698	-0.345597	0.307106	0.0797468	1.48182	-1.10245	-0.64796	0.472006	-0.450915	-1.31442	2.04492	1.15978	0.712735	-0.107792	-0.256757	-0.183812	-1.24583	0.919812	-0.754446	1.51791	-2.15113	0.502887	-0.106619	0.0215413	-1.75468	1.05552	0.245288	1.2405	0.965159	2.66536	0.280761	1.19572
Q04759	0.583034	0.957709	0.362559	-0.0245408	1.25235	-1.5719	0.790809	-0.13951	0.127869	-1.46291	-2.07228	0.00131852	0.725897	1.01829	0.438088	0.277477	0.724828	-0.701475	-0.704608	1.53387	0.785634	0.404981	0.0491188	0.125279	0.797221	0.502542	0.886321	0.18017	0.275976	-2.36237	-1.14117	0.0660869	-1.50906	-0.241614	0.147871	-1.47439	-0.16075	1.21438	0.341709	0.0334091	0.0272367	0.0587738	0.0615501	-1.47889	-1.60327	-3.02873	-0.706682	-0.440618	0.966603
Q04912	-1.23274	-2.22684	-0.195333	-1.32707	0.861723	-0.478859	1.09105	0.425012	-0.0784214	-1.11735	0.628855	0.278231	0.78325	1.49121	-1.32259	-0.0468632	-1.38566	2.04049	-0.131164	0.377401	-0.873108	1.26985	1.91166	2.24406	0.124908	0.145692	1.49695	1.59596	0.821195	1.41708	0.590392	0.845524	-0.842157	-0.49278	0.0497563	-0.459257	1.28563	-0.394688	-0.657113	-0.010964	1.41668	-0.479114	-2.36153	1.37176	0.19345	0.872073	0.691993	0.18822	-1.77073
Q05209	-0.107257	0.984886	-0.247396	-0.358265	-1.23563	-0.435969	-0.492574	-0.210239	-1.34192	0.789978	-0.649094	-0.151401	0.710034	-0.852615	-0.55324	-0.865309	-0.105072	-1.03021	0.962935	0.431379	0.781806	1.38045	-0.75005	-1.63025	0.850794	-0.12118	-0.51013	1.68775	-0.456856	-1.24611	-0.323476	-1.3502	1.14117	1.69431	0.328906	-1.00287	0.0684875	-1.89092	-1.43528	1.72751	-0.76819	-0.490652	0.634356	-0.305506	1.32528	-1.19214	1.32002	-1.02804	1.13983
Q05397	-1.59229	0.205023	-0.561829	-1.11633	-2.89778	-3.39457	0.972797	-2.90582	0.0888777	1.20449	-1.25027	-2.68043	-0.264546	-2.11969	-1.90869	-1.83487	-1.62202	-0.256488	4.75694	1.62871	-0.701973	1.05384	-1.92184	-1.38143	1.82606	0.419312	-2.02577	-0.769456	-2.16184	-2.53596	-0.851569	-1.67329	-0.883529	3.67343	-0.353636	-0.681774	-1.05332	-3.2578	0.0139755	1.51087	-1.18405	-2.45538	0.403952	-3.40934	-0.103808	-0.413172	1.73047	-1.01091	-1.08964
Q05513	0.282618	3.02693	-1.47458	3.24384	-1.82586	1.32586	-2.39827	-1.27643	-1.76123	0.387176	0.198609	0.936582	-0.738549	-2.5607	-3.13188	1.75891	0.8593	-2.19755	2.78174	-1.80196	1.31293	-0.750835	-2.93362	-2.9015	0.537869	0.290182	0.531922	-1.18874	-0.969826	1.16097	-0.616579	-0.154614	2.81155	3.0773	-1.90607	0.943328	-0.226443	-1.53317	1.27112	-2.01993	0.679944	-1.57909	-1.3227	-0.53501	0.306549	-0.0550602	-1.07627	0.564196	-1.38322
Q05655	-1.03053	0.872347	-0.641778	0.409234	-1.52337	-1.55823	-1.1099	-0.0618214	-0.604775	-0.454753	-1.18654	-0.890155	-0.985662	-0.309739	-1.61743	1.54831	-0.958892	-1.36617	-0.0798578	0.604434	-0.507587	-1.86354	-1.44644	-1.0467	-0.0470936	-1.88503	-1.25147	-0.562832	1.44647	-2.31653	-1.41285	-1.56099	1.04535	0.305473	-1.14028	-2.22186	1.19687	-0.844106	-1.76778	-1.44717	0.127122	0.97378	0.868851	-1.08882	1.38324	-0.778834	0.598957	0.720734	-0.611455
Q05823	0.587619	0.110252	2.25841	-0.859654	-0.628808	-0.340727	-0.519999	-0.362645	-0.27318	-0.894771	-0.414004	0.541816	-0.330822	-0.430252	1.67765	-0.616113	-2.14509	-0.609705	0.652438	0.391521	-0.433759	0.361658	1.54964	0.35584	1.28082	0.0330487	-1.03836	1.04404	-0.356011	-1.43084	0.538952	-1.54666	-2.02682	-1.07051	0.404337	-1.21571	0.520648	-1.23372	0.911348	0.721773	0.576868	-1.27224	0.247463	-0.622361	0.0537479	1.47227	0.892378	-0.476264	-0.428041
Q05D32	-2.4728	-1.05673	1.51404	-0.585844	1.88941	0.251671	1.51875	0.108207	1.73248	-0.918722	0.199384	-1.43408	-1.09251	1.61217	-2.28939	0.603938	0.741487	2.14588	-1.98884	0.455286	1.64821	1.43017	0.658513	1.50533	2.04409	2.52428	-0.426412	1.6943	1.69045	-0.735296	1.81728	1.46716	-0.600001	-1.42399	0.960325	-0.511863	0.741161	0.395333	-0.986899	0.455608	0.0545943	1.46479	0.97536	-1.49809	-1.84278	-2.14002	0.144754	-1.37498	-1.68236
Q06124	0.857614	0.907356	0.424142	-1.42489	-0.876803	-0.789465	-1.13053	-1.44718	-0.717044	-0.829234	-1.58945	0.666856	-1.46482	-0.65283	0.562815	1.21292	0.707876	-1.62532	-0.410108	1.41819	-0.3602	-0.412927	-0.839968	-1.1456	-0.369062	-0.513673	-0.61853	-0.514573	1.28453	-1.31387	-1.69558	0.684505	0.26177	1.03148	0.264337	0.386063	0.495192	-0.608394	0.925758	1.32086	0.481636	-1.2682	-0.0199267	1.36539	1.63024	-0.798842	0.726079	0.666925	-0.656778
Q06187	-1.20957	-0.777612	-2.58773	-0.925147	-1.78972	-0.12814	-3.56135	0.281411	-3.07359	1.88691	0.238464	-1.05419	0.579499	-1.70887	-0.995881	-1.69084	0.3579	-1.53448	2.06078	-0.152982	-2.24877	-0.638198	-0.414839	0.296875	-1.58335	-2.68891	-0.771585	-1.74572	-1.25188	-1.51635	-2.34622	-0.666713	-2.16784	2.50665	-1.9963	-0.498878	-1.31192	-0.287649	-1.05218	0.0599436	-1.77949	-0.216821	1.99345	-0.657259	1.61902	2.21067	0.461975	0.175227	2.28094
Q07002	-0.677071	0.183048	0.00945982	-0.544979	2.43418	-1.64188	1.13318	1.8589	0.0839022	0.941734	0.990911	0.764599	0.414268	-0.978667	-0.432325	-0.923998	-0.66401	0.99176	1.75733	-0.26528	1.23184	-0.199443	-0.332221	0.677498	2.20975	1.82517	0.0626505	-1.1049	-1.38826	-0.634931	0.0587531	1.11498	-1.49532	0.170536	1.07189	0.0531497	-1.8431	-1.08531	0.634313	-0.694694	0.28761	-0.382184	-0.217804	-0.843938	0.0631045	0.0312906	1.05084	-0.844534	0.256364
Q07912	2.52439	-0.370635	2.90387	-2.41692	0.371812	-0.73869	1.2315	-1.37891	1.18016	-0.783818	0.818013	1.72614	-1.10725	-0.662712	-0.0128185	-1.08509	0.163938	-1.30049	-1.27225	-0.164495	1.03467	-0.195576	1.57467	-1.07125	-1.4695	-0.941677	0.454751	0.711494	-1.21224	-0.56328	-1.79474	-0.855747	0.647421	-2.29971	2.13164	0.881842	0.159514	0.628839	1.64183	1.80104	0.736576	-0.842503	-0.657495	1.37389	0.126047	0.695911	0.727425	0.842371	0.639623
Q08209	-0.766016	-1.84651	-0.458555	0.0809247	-1.53955	0.200859	-1.14881	0.527693	-0.573785	1.16506	0.184131	0.698599	0.83949	-1.75676	-1.50072	-0.00603731	-0.447437	-0.699326	0.18472	-2.05987	0.278954	-1.62369	-1.1902	1.42386	0.599614	0.980862	0.483352	-0.788444	-1.72181	1.64033	0.631037	0.495696	0.846646	0.791396	-1.04037	0.63616	1.09444	0.152386	-1.73943	0.54614	-0.727043	0.167273	-0.943531	-1.62792	1.15159	1.55568	0.143309	0.488338	-1.05643
Q08345	-0.637831	0.883541	-0.495837	0.472367	-1.58416	-0.754641	-0.798334	-0.202309	-1.44165	2.01865	-0.48159	-0.706407	0.145164	-2.15415	-0.645345	0.798952	-0.0774871	-1.52818	2.13724	0.371825	-0.913232	-0.893578	-0.778167	-1.08561	0.204876	-1.24709	-0.77898	-1.07492	-0.340569	-0.442989	-1.72839	-0.362083	0.61094	1.73787	-1.46724	-1.37477	-0.845884	0.00298213	-0.440648	0.361525	-2.08236	0.241983	-1.05419	-1.28528	-0.067674	-0.252875	0.0305935	-0.566953	0.251186
Q09013	0.38493	-1.61172	0.564063	-0.872111	-0.578679	-1.36431	-0.0732744	-1.08355	-0.0698654	-2.14883	-1.67936	-1.66557	-2.30547	-0.288101	-2.90721	-0.536774	-0.559891	-1.34125	0.433192	0.433821	0.02377	0.317652	0.6226	-0.290564	-0.502925	-1.82352	-2.65641	-0.0469648	1.1371	-1.683	-0.794241	-0.650976	-2.31819	0.808331	-1.4469	-0.959478	-0.311402	-1.27183	-1.19196	-1.75612	0.783757	-0.643295	3.09382	-1.58553	0.517922	-0.439517	1.89956	-0.909356	2.66842
Q12851	-0.17955	0.223363	-1.82134	1.92984	-1.48807	0.371043	-1.5275	2.4943	-1.72076	0.654593	0.371595	-1.29309	1.51354	-1.32933	-2.42237	-0.0913817	-1.31255	-1.26813	0.373728	-1.20499	-1.08705	-0.868432	-1.50752	-0.636545	-1.04404	-1.49919	1.89817	-2.16742	1.01731	0.643128	-1.40434	-0.476934	1.8666	0.925485	-1.78761	-0.0536263	-1.71961	-0.49226	-0.971296	-1.90813	-1.82364	-0.569906	2.6027	1.90763	2.84088	0.21384	-1.89365	1.80111	5.07187
Q12913	-2.81676	-2.4095	2.43512	-0.664241	-1.7997	-1.27204	2.17637	-2.1134	2.46481	1.63176	0.248865	1.01054	-1.53877	-0.634698	0.772282	-4.86052	-4.16067	-0.511138	1.77714	2.82625	-1.50311	-0.0577969	2.15605	2.7328	0.865071	-0.170215	-3.46894	-1.91922	-2.52179	0.803534	-2.50156	-2.52294	-1.58777	0.810113	2.22668	-1.4323	-1.90562	-2.39392	0.518869	-1.14683	-3.40905	-1.12851	1.11964	-1.49124	0.469427	2.44026	2.36918	-0.779589	1.46784
Q12923	-1.75416	1.90531	-1.78529	1.55881	1.13144	0.955982	-1.19507	1.15096	-1.34823	1.43046	-0.66175	-1.85936	0.526344	-1.45908	1.06393	1.63526	-0.550704	1.15454	1.80218	1.23959	-0.343909	-1.14531	-1.17387	-0.811842	0.9823	0.500612	0.995163	-0.0957853	-0.0148131	1.06961	0.861217	1.23562	0.837604	1.75038	-2.92754	-0.18246	-0.751801	-1.55139	1.65089	-1.43956	-1.00636	1.40019	0.350981	-1.55605	-0.150897	0.133499	-0.645138	-0.64677	0.683195
Q13043	-0.678234	0.774866	-1.68385	0.821953	-0.424197	-0.341713	0.525621	1.35321	-0.279297	-0.172879	-1.08393	0.201036	1.38529	0.789368	-0.185635	0.152836	-0.377323	0.373299	0.276366	1.23662	-1.86562	0.28922	-1.01738	-1.35545	1.00237	-0.0297983	1.20069	-0.0562939	-0.131835	0.611746	1.01474	-0.656371	0.794601	-0.161145	-1.5567	-0.442935	0.599058	-0.820286	-0.204206	-1.34141	1.03976	0.69846	-0.907652	0.0672267	0.491081	0.58486	0.120264	-0.271255	-0.962263
Q13131	-1.65929	0.557049	0.650699	0.642733	0.47462	0.604229	-0.128705	1.20623	0.508801	1.84438	-0.611938	-0.639978	-0.685412	-0.0804714	-1.01583	1.23204	0.905022	-0.361896	1.18476	0.55685	1.39163	-1.32363	-1.32182	-1.12826	1.83647	1.09396	0.86056	-1.70867	-0.201353	-1.92108	-0.803184	-1.17504	1.17169	-0.280319	-1.40563	1.21855	-1.46772	-1.2285	0.0409814	0.882726	0.867549	1.7457	0.354593	-1.27025	-0.804877	-1.34255	-1.95949	-1.4233	0.378756
Q13153	-1.65262	1.54019	-1.00192	1.02936	0.89454	-2.06773	-1.07818	-0.965862	0.492825	0.952288	-0.917129	0.61206	-1.49413	-1.80738	-2.66567	-0.761964	1.51369	0.591442	2.05993	0.0767153	1.78768	1.59737	-2.13959	-1.4908	0.670373	0.839047	-1.90883	-0.59551	0.204903	-2.23951	-0.858413	-0.102228	0.987019	3.70696	-1.76202	0.0429611	-0.77938	-0.55376	0.215345	1.97953	-0.473446	-2.34882	-0.690775	-1.43784	-0.27364	-1.85045	0.602457	-0.100013	0.570757
Q13177	-1.35894	0.715951	-1.48391	-1.11748	-1.49121	-1.06856	-0.119365	-1.43103	-0.977442	0.83794	-1.20351	-1.66382	0.755159	-1.72844	-0.152585	-1.3971	-1.81426	0.607889	3.03975	1.02717	-0.647846	1.75653	-0.632876	-0.640512	0.481114	0.236028	0.865549	-0.499865	-0.720443	0.293544	-1.3579	-3.15671	-0.914932	0.558195	-1.81345	-1.09226	-0.525823	-2.24638	0.138895	-0.592514	-0.975821	-1.85714	-0.394592	-0.819991	0.484059	0.332845	1.50392	-1.24836	0.454456
Q13188	-2.12072	-3.32478	1.93436	-3.38089	-0.767859	-4.15867	0.843629	-3.94075	-0.651514	-5.77941	-1.87349	0.736183	-2.47256	-0.0954529	-0.0369013	-2.19102	-1.80443	-1.52961	-1.04509	0.593982	-1.00906	0.877359	-0.867413	-2.32484	-1.68781	-1.88111	-4.97365	0.256501	2.30946	-1.5292	-1.60238	-4.84506	-0.361579	-1.39892	0.394174	-2.75804	1.19829	-3.80834	-4.56204	-0.897732	-0.10153	-1.64465	2.33745	-1.92054	2.25387	0.857202	2.4001	2.08452	1.51059
Q13233	-0.552286	-1.55727	0.456204	0.556194	2.36485	-0.205829	2.2259	1.64224	0.908407	-0.164045	2.37554	-0.288731	1.70988	2.62884	0.653435	-0.857688	-2.24504	2.39619	-2.42961	-1.62322	-0.512688	1.98542	2.05095	2.12917	-0.334852	0.523528	1.68777	-0.227948	0.148593	2.47488	1.42558	1.46139	-0.98515	-2.42765	1.52506	-0.589524	0.920489	1.62337	0.732334	-0.956655	1.46605	1.20562	0.121472	-0.0399276	-2.49272	1.82931	-1.21702	-0.351685	-1.42219
Q13237	-2.40326	-1.40767	-0.739104	-1.63889	-1.70935	-1.87143	0.882693	-1.60807	-0.596521	1.10328	0.235777	-0.698493	-0.125897	-0.210264	0.755059	-2.09032	0.685329	1.45385	1.95845	1.41898	-2.232	0.869739	1.25118	0.00871065	-2.02778	-2.53067	-1.59099	-0.801421	-0.67766	-0.77839	-2.83317	-1.40696	-2.24218	2.36371	0.0295623	-2.14552	-0.219346	-3.16354	-0.817178	-0.798967	-2.03966	-2.35502	2.36063	-2.07419	0.927401	-0.153575	1.80098	-0.00736041	1.17017
Q13418	-3.18804	-0.486355	0.344911	-1.14162	-1.75999	-1.17592	0.744412	-2.07475	0.395012	-0.146813	-2.06927	-1.64464	-1.93043	-0.45919	-0.960107	-1.59445	-1.29901	-1.63151	1.96491	3.91056	1.1036	-1.68328	0.78202	1.449	0.754685	0.56626	-1.81405	0.00352556	-0.804733	-1.52656	-0.131339	-3.16966	-0.950747	0.351383	0.989844	-1.04392	0.0376473	-1.70215	-0.660676	-1.78362	-1.75505	-2.26156	0.495967	-1.62003	1.83314	0.516524	1.91694	-0.995646	-0.354174
Q13464	-0.896716	-0.662908	-1.64434	-0.128816	-1.46602	-4.51777	-1.91166	-0.302707	-2.87469	-0.521389	-3.14281	-1.3472	-0.577537	-2.3005	-1.28499	1.10832	1.06616	-2.32381	2.09856	1.38564	-0.938832	-1.05253	-0.154536	0.510647	-2.37826	-0.757791	-2.57733	-0.731226	-0.262353	-4.17311	-1.62218	-3.46233	-0.622642	2.47753	-2.76355	-2.85794	0.859314	-3.59589	-2.039	-1.39771	-0.651328	-0.0948566	2.68397	-3.64004	1.14949	-1.22124	-0.680072	0.418707	2.28065
Q13470	-1.31365	3.11221	1.84566	1.65559	-0.821696	-0.589916	-0.49198	1.57916	1.35608	0.447931	1.30975	-0.614818	1.05622	-2.03486	-1.5359	1.96748	0.985691	-1.04261	0.657643	-0.579834	1.29733	-0.940435	0.439915	0.401694	1.66498	-0.84097	0.702178	-1.76848	-1.21178	0.454598	1.87027	1.34409	1.64315	0.461865	-1.00768	1.36378	-1.48324	-0.178532	-1.4154	-0.809232	-1	-0.158561	-0.719752	0.975672	1.48488	-1.36912	-1.54232	1.64951	-0.945063
Q13496	-1.6181	0.719289	1.8589	0.643085	-2.1063	-0.986786	1.96334	-0.0111853	0.624283	-1.1745	-1.16314	-0.0984411	-0.124202	-2.58899	-2.85648	0.640439	1.07672	-1.70624	0.953673	1.66478	0.0567096	-1.80831	1.54812	1.748	-1.57444	-1.2719	-0.864884	-1.38841	-1.12318	-2.08466	-2.64109	1.5857	0.364626	0.820323	1.67742	-1.11836	-0.379074	0.330008	-1.97285	-1.42081	1.70263	1.33598	-0.55723	-1.75423	0.955557	-2.09277	1.42479	1.5411	1.15903
Q13523	1.23121	-1.69516	0.639974	0.187738	-0.0745441	-0.641457	1.57032	0.743518	1.28586	-0.391346	0.732375	0.540463	0.187322	1.06649	1.55093	-0.87896	-0.996252	0.306186	-2.58977	-0.497916	-0.420311	1.08579	1.51937	0.899817	0.19595	0.935281	1.29303	0.197281	0.607266	2.6577	0.0228395	1.19963	-0.867624	-1.75392	1.83713	0.658614	-0.423409	0.362113	1.4496	0.564431	0.718911	-0.909316	-0.644742	2.28004	-0.652973	0.801698	-0.304041	0.0950891	-1.41782
Q13535	-1.71911	2.02942	-0.769279	1.33542	-0.952565	2.1212	0.280041	0.575682	0.802429	0.357332	0.969049	-1.5532	-0.993816	0.533374	-0.691708	1.04304	1.92794	-0.179264	0.664761	-0.249061	0.606875	-0.873555	-1.68729	-2.10833	-0.951941	-0.615463	0.322731	-1.32792	0.25106	-0.472166	1.24506	0.338131	1.11507	0.378285	-1.24918	1.88691	0.345326	-1.69204	-1.42227	-0.222394	0.893552	-1.17599	-1.29771	-1.86549	-1.639	-1.94492	-1.78388	-1.33633	-0.252531
Q13546	-0.761327	0.803654	1.14586	-0.942193	1.92608	-0.830864	-0.748988	-0.681889	-0.764259	1.13603	-0.697525	0.286957	0.0321454	0.704704	-1.05953	-1.70733	0.443033	0.346399	1.31656	0.437745	-0.578997	0.583264	-0.41082	0.819486	-1.1125	0.670593	-0.832468	-1.16906	0.681831	-0.452559	0.033313	0.359239	-0.448238	0.931675	1.16755	0.987787	-0.851073	1.00812	1.59685	-0.57738	-1.18734	-0.474076	-0.7012	0.362712	1.18299	-0.0894953	1.02718	-0.520357	-0.681379
Q13554	0.593418	-0.821769	-1.68154	0.552639	-0.432101	-1.02308	-2.21027	-1.80107	-1.4917	0.0513858	-1.34079	0.887887	-0.431212	1.03531	1.05375	1.66665	-1.32264	1.19364	-0.56729	-1.33286	-1.88522	1.3883	-2.55119	-1.804	-1.87514	-1.28228	-1.52585	-0.85056	0.990077	-0.903326	-2.06531	-1.58055	1.23587	1.2535	-2.52274	-0.221186	-0.937769	-1.5818	-0.506457	0.794259	1.70721	-1.26371	-1.48916	1.27889	2.31878	-1.68919	0.0861853	0.974645	-0.90016
Q13555	-1.24031	0.660302	-0.380138	0.210219	-1.00365	-1.47685	-0.470878	-0.635586	-0.589063	0.432466	-0.595447	-0.937625	0.185231	0.452475	-1.21554	-0.0658492	0.0904775	-0.641718	0.694689	0.778967	-1.21411	0.66333	-0.653341	-1.2668	1.07589	0.106149	-0.346754	-0.729481	0.912331	-0.374692	-0.255595	-0.458919	0.90068	1.60388	1.02521	-0.676087	0.200031	-0.592742	0.614531	0.451682	-1.84551	-0.436654	0.894489	-0.189024	1.50787	-1.07292	1.10369	-0.473031	0.154083
Q13557	-0.397303	1.10873	1.74309	1.40801	-2.0298	0.142399	-1.56107	-1.12026	0.321032	-1.62946	-2.30537	1.3536	-2.04443	-1.56543	-1.57733	1.16023	2.4456	-1.25501	-1.4067	0.644763	1.81523	-0.0510998	-1.00005	-1.37795	-1.57646	-2.37045	-1.31214	-0.1659	0.81547	-2.05894	-2.80949	-0.969695	2.83588	2.25817	-1.16196	0.742446	1.36266	0.938761	-1.59838	-1.20487	0.40749	-1.0047	-1.68064	-1.24607	1.54621	-1.80445	-1.43258	0.0675237	-0.351286
Q13613	-3.54995	1.4032	1.90596	1.09168	-0.307097	0.430299	1.64762	0.792719	1.54617	0.994092	0.57916	1.20618	-0.658368	-1.07149	-3.39568	0.855281	1.77101	0.479268	0.980384	-0.859775	0.738429	-0.124895	-2.58877	-1.66361	0.894129	-0.00668125	-1.48196	-1.59031	0.593827	-1.6241	-0.337808	1.69511	1.61712	1.6398	-3.05253	0.629693	-0.734685	-0.278763	-0.682205	-1.7854	-0.52194	-0.592429	-1.17865	-1.16416	0.120769	-1.45657	-1.46431	-0.47187	0.497287
Q13614	1.19898	0.583512	-0.775969	-1.35874	-4.38076	0.695505	-0.106431	-1.33048	-0.465854	0.871314	1.17568	-0.949847	-0.534655	-4.8739	1.12458	1.49754	-0.967527	-4.23906	0.270298	1.15581	-1.1935	-2.50179	1.55966	0.832956	-1.62124	-0.471511	-0.325439	0.0348579	-5.01898	-1.48329	-0.693313	0.817205	-1.92172	0.808938	0.524368	1.56627	-0.227825	1.42403	-0.428696	1.14757	1.73212	0.567124	1.78295	0.86361	1.12424	1.65571	0.326396	-1.17489	1.5126
Q13615	0.20329	0.456894	-2.09158	1.14799	-0.65464	1.52531	-0.0532573	0.559024	-0.985248	0.508313	0.029557	-1.57185	-0.136405	0.457731	0.420674	-1.52134	-0.527535	0.605144	-1.21047	-1.5374	0.710843	-1.47392	0.0813006	0.537834	0.979678	1.68395	0.700482	0.806898	-1.06156	0.698919	0.659665	0.271425	-0.861749	-0.712908	-1.66493	0.697926	0.561369	1.74564	0.57395	0.924857	1.21173	1.01577	-0.837045	-1.5619	-0.623849	-0.139991	-1.71687	0.467728	0.383718
Q13627	-1.32755	0.277835	-2.28099	-0.0653117	-0.796124	-1.90559	-2.36253	-0.185979	-2.82125	0.483693	-1.06583	-0.176421	0.641119	-0.616914	-0.458739	-1.36879	-0.443552	-1.40243	1.99063	2.33784	-0.0675361	0.590526	-0.557753	-0.229023	-0.690584	-0.281258	0.0374691	-2.50435	-0.23293	-0.262786	-0.754249	-0.089531	-0.387993	1.77135	-2.80253	-1.73006	-2.67498	0.181888	-0.233719	0.173024	-1.66951	-0.298362	0.861233	-1.48192	0.718076	1.78646	1.47019	-0.668356	0.513359
Q13873	-0.504993	-1.3257	0.5058	-1.28555	-0.548495	-0.77524	-0.554533	0.154086	-0.26403	-1.85374	-1.95655	-0.660729	0.185758	0.629865	0.250717	0.957637	0.448711	1.14842	-1.65839	-1.87261	0.659424	0.00243233	-2.10875	-1.81723	0.215279	0.0433745	0.608642	0.668716	0.489902	-2.76089	-1.40064	-1.16904	-1.33343	-0.222849	1.01853	-0.278126	0.510999	-1.04748	-0.800467	-0.589135	0.5883	-0.264879	0.494097	0.571455	1.38938	-0.889204	0.331248	-0.0482101	1.71518
Q13882	-1.07167	0.0628558	2.17873	1.14052	-0.0438839	0.814693	0.939996	1.0843	0.344131	-0.00138475	0.305722	0.0971832	-0.800017	-0.101357	-0.827672	-1.03176	-0.911069	-0.365787	-1.45954	0.382198	-0.745279	-0.62152	1.25177	1.17749	-0.586636	-0.801755	0.577276	-0.687679	2.07551	1.28864	-0.21288	0.270105	2.13287	-0.119909	0.447988	1.42571	-1.85435	0.348275	1.20917	-0.35496	-2.28348	-0.459288	1.208	1.50798	1.01315	1.42965	-0.286989	2.13324	0.5591
Q13976	-1.80572	-1.41563	-2.71236	-2.06	-2.6532	-2.272	-0.446978	-2.12418	-0.524304	-1.66287	-1.54588	-1.08582	-1.09694	-2.12215	-0.599488	-1.30177	-1.12718	-1.36424	2.95513	2.28264	-0.702633	-0.468436	-1.11629	-1.01419	-1.5555	-1.98184	-1.86023	1.09299	-1.69851	-1.83136	-1.54883	-3.35269	-2.005	3.3019	-1.47924	-2.28257	1.15204	-4.03546	-0.309637	-1.09769	-2.28483	-3.07005	0.882827	-1.78703	0.933833	-0.918682	2.77068	-0.912984	1.00071
Q14004	-1.12441	-0.311962	-0.589712	1.49557	2.51209	1.02413	-0.438689	1.49313	-0.535841	0.924332	0.540903	-0.961515	0.820946	0.113449	0.284284	0.112178	-0.368157	0.638224	-0.260547	-0.553233	1.00602	0.0827945	1.09037	1.19643	1.22379	0.899014	1.39514	-1.00094	0.295508	1.35765	0.57418	1.675	1.50465	-0.780965	-1.08512	1.06751	-0.592503	0.543729	0.553253	0.07192	0.197149	1.3727	-1.15075	2.05947	-0.00256244	-0.374128	-0.188213	-0.162453	0.772939
Q14289	-1.04677	0.114729	-1.32021	1.27681	1.23633	1.15969	-0.439934	0.938806	-0.180546	1.43713	1.36386	0.00159711	-0.304143	1.23935	-0.525565	0.446374	-0.748495	0.592654	0.42522	0.137377	1.11949	0.915338	-1.56894	-0.146855	2.29969	0.919223	0.827873	-1.06979	0.782933	0.623306	1.33506	1.1341	1.03386	0.94019	-0.51479	1.93028	-1.08432	-0.774079	1.14099	-0.300255	0.727455	0.82154	-1.03022	-0.718995	-1.43514	-0.156486	0.0668867	-1.01538	-0.347843
Q14642	1.04859	-0.637702	0.887226	-0.646924	1.50616	-0.896451	1.0805	-1.80904	2.23528	0.0501908	-0.650724	-1.38078	-0.941084	0.785669	0.371887	0.617622	1.07026	-0.763168	0.753879	-1.80122	0.259018	0.0769329	-2.61572	-3.07387	0.102173	-0.0563556	-1.29865	0.608539	0.41872	-0.677304	-0.924391	0.943081	-1.00069	0.315059	1.93694	-0.846737	1.41167	0.285572	-0.925017	1.37425	1.51428	0.87848	0.482935	-1.50633	-0.818387	1.43585	0.472678	-1.78943	0.413739
Q14680	-1.74628	-1.08709	-1.90713	1.42637	2.0297	0.462097	0.545946	2.07575	0.52341	1.39242	1.74132	-1.34974	1.46089	0.816505	-1.01649	-1.4182	0.343092	2.46008	0.412376	-1.47942	0.576685	1.76546	-0.267249	0.601889	0.676375	1.14432	0.696564	-1.47461	1.28991	1.7886	1.85325	1.24706	0.997618	-1.28144	-1.70721	0.892093	-1.40178	0.593376	0.390142	-1.41189	1.0732	1.62165	-1.01182	-1.00007	-0.996358	-0.548576	-1.73645	-0.172933	0.918802
Q14693	0.0614341	0.092514	0.0688553	-0.154081	1.48629	1.5276	2.05596	-0.192272	2.82731	2.11649	2.53517	-1.06405	0.567201	1.60884	0.451003	0.3583	-0.498047	1.43098	-0.0720641	-0.27772	2.11744	0.979041	0.310623	2.25644	1.82139	2.86119	0.0547898	-1.44199	-0.0760362	1.63416	2.47739	1.10649	1.18888	-0.739105	2.51957	2.45031	-2.04641	1.92777	0.975249	0.27155	1.47541	1.71758	-3.35316	0.217212	-2.64246	0.209784	-2.40485	-1.29559	-1.82483
Q15119	-0.343623	0.121674	-1.04055	-0.268999	3.19734	1.68295	-1.29962	-1.47423	-0.556229	-1.02713	-0.192662	0.146054	-1.23232	4.17251	1.22431	0.134366	-0.517258	2.66534	-0.118428	-1.65054	-0.115135	2.63214	-2.58312	-2.73136	-0.430939	-0.497896	0.653831	2.05174	4.53234	-0.360677	-0.542982	-1.66286	1.02228	1.32385	-1.53532	0.164504	1.89909	-2.66206	-0.83235	-0.229874	-0.887422	-2.17753	-1.94323	-0.751428	-0.761186	-1.70292	-0.83318	0.225841	-1.42319
Q15131	-1.33347	0.71342	-0.161378	2.03455	1.10096	1.48753	-1.45731	0.795312	1.69005	1.47416	0.419048	-1.32666	-0.341258	1.17929	-0.920155	-0.0329657	0.112991	1.66473	-1.87662	-0.240507	1.49806	0.892406	-1.78166	0.735224	1.12241	1.46081	0.294284	-1.33968	1.94741	1.66321	1.89738	0.738636	1.48013	-0.432811	-1.42337	1.78529	-0.551368	-0.414369	-0.169805	-1.21095	-0.318236	1.65958	-0.829332	-1.73346	-0.796417	-1.41379	-0.478668	-0.0451566	0.768389
Q15139	-1.49147	-0.876762	-2.64174	-1.12558	-0.559673	-0.808386	-1.37898	-0.23351	-1.55191	-0.437382	-0.0119915	-2.40689	-1.3856	-2.09949	-0.523189	-0.173979	-1.67294	-1.4822	0.358776	2.09117	-1.44908	1.90761	-1.80858	-1.59458	-1.06753	-1.60522	-0.312384	1.04337	-1.21757	-0.00479653	-2.08704	-1.46436	-1.2432	0.476083	-2.29204	-0.690651	2.27065	-0.330015	-0.351972	-0.854398	-1.27814	-0.485966	1.71861	-0.596823	1.34071	-0.0909383	2.0873	-1.32872	1.74461
Q15262	-1.80146	0.533459	-0.806469	1.58519	-1.25837	0.987411	-1.74372	0.461826	-0.278707	0.466737	-0.217346	0.829411	0.623125	-1.57786	-1.7966	-0.0737341	0.990682	0.912385	1.64631	-0.721096	0.795593	-0.612019	-1.67801	-1.88572	0.286378	-0.684304	0.920093	-1.38677	0.791538	0.358007	0.0258898	1.72049	1.06946	1.7301	-1.7131	0.503307	0.243505	-0.887379	-0.341549	-1.69934	0.261531	-0.342523	1.52473	-1.19499	-0.525224	-1.97624	-1.63908	0.641515	-1.70698
Q15349	-1.05792	0.61626	0.0975777	0.515931	-1.85502	-1.18612	-0.353398	-1.69532	-1.53623	-1.86599	-1.73369	0.451739	-1.61716	-0.881387	-0.887892	-1.1654	0.917698	-2.33738	-0.195949	2.8894	1.87381	-1.40453	-0.0477739	-0.192543	0.0522853	0.665152	-1.59732	-1.2541	0.613424	-0.651541	-0.735364	-2.12668	0.665516	2.12712	-1.99488	-1.75434	-0.118996	-1.92963	-1.05208	-0.864479	-1.32427	-1.93476	0.552789	-1.72799	1.10975	-0.944563	0.0222035	-0.423994	0.017387
Q15418	0.0219745	0.264722	-0.671027	-0.188592	-0.315866	-0.046292	-1.06441	1.32414	-0.492759	0.721539	-0.977116	-0.64741	0.393976	0.00427423	-0.259669	0.892192	-0.0644644	0.690721	0.710422	-0.747983	-1.45509	-1.25765	-0.0194773	0.321842	0.731259	0.707379	-1.23425	-0.226916	0.622177	0.273913	0.582122	0.330165	0.960473	-0.554176	-0.944774	-0.652107	1.33424	-0.0934342	-0.291166	0.0737919	1.10935	0.65662	-1.0125	-0.926813	1.0163	-1.11254	-1.25814	0.837425	-1.21621
Q15678	0.581358	-1.35503	-1.35801	-0.516458	-1.21048	0.383349	1.23407	-0.660737	0.708813	-0.606175	0.32597	-1.07749	1.49257	0.402957	-1.60071	-0.705064	-1.59405	0.213885	0.686564	1.14421	-0.844021	0.916862	0.915267	1.39153	0.846598	0.944165	-1.36864	-0.535138	-0.443271	-0.812706	0.39728	0.499931	-0.60362	-0.636051	0.952324	-1.00908	-0.647115	-0.564445	-2.62262	-0.486676	-0.409418	-1.12735	0.236248	-0.201438	-1.0674	0.666509	-1.90191	0.425657	-0.595969
Q15746	-1.64169	0.0365537	-0.276468	-1.94361	-1.13727	-1.37185	-0.735009	-1.15693	-0.56223	-0.565699	-0.272326	0.440125	-0.973486	-2.17904	-0.361794	-1.2743	-1.92089	-1.22379	1.85486	1.03133	-0.591424	0.69838	-1.11114	-0.184307	-0.00757862	-0.459921	-1.98574	0.489061	-2.20531	-0.278645	-1.15177	-2.10592	-0.674382	2.25522	-1.7715	-1.92551	0.866165	-0.581091	-0.455946	-1.16727	-1.91751	-1.85612	1.23426	-1.92432	1.25574	1.51672	1.48215	-1.18235	1.11493
Q15772	-0.545994	-1.03208	-0.535989	0.152748	0.418391	-0.721955	0.594131	-0.77714	-0.570205	-2.0327	1.14449	-0.439442	-1.97174	-1.56048	-0.611672	-0.947208	-0.729807	-2.32351	0.38836	1.23013	0.515334	0.800023	-0.151705	-0.922047	-2.01343	0.275277	-0.856842	0.956293	-1.23091	-0.123324	-0.444042	-1.37118	-1.61877	-0.245628	-1.05367	0.244582	-0.712951	-1.47913	-0.721364	-0.0732567	-1.62553	-0.911916	0.742838	-2.16818	0.607342	0.0203932	2.2957	-0.263031	-1.45066
Q15831	0.499662	0.0292791	0.766012	0.303646	-1.06345	-1.49201	-0.636555	0.544567	-1.92413	-0.627009	0.50563	-0.408927	-0.280086	-0.33013	-0.376937	-0.412157	-1.28346	-0.57202	0.0881389	0.579906	-0.678176	-0.0878735	0.299781	-0.177018	0.554444	0.454265	0.25964	0.483465	-0.688653	0.917804	-0.492265	1.25326	0.217781	0.415725	1.28369	0.0491576	0.701191	-0.717103	0.654406	0.971248	-0.892399	-1.62168	-0.258813	-0.47437	0.634642	-0.644133	-0.251095	0.431673	-0.574615
Q16512	-0.962676	0.876509	-5.25105	-0.485362	-1.90188	-1.25884	-3.42642	-1.57487	-4.91925	0.792811	-0.201558	-1.43258	-1.18197	-2.06405	1.03099	2.12618	1.66709	-0.760595	2.65283	1.76163	-2.2444	-1.03825	-2.20391	-0.303665	-2.39487	-1.86186	-1.17561	0.708655	-0.278795	-3.86011	-3.5502	-1.88103	0.0492309	4.16938	-4.28764	-1.2884	2.17206	-3.35466	-3.7409	-3.52917	-0.698519	-1.60694	-1.10622	-2.10193	0.132131	-1.48998	0.456574	-0.213242	0.794248
Q16513	-0.0663953	-1.77904	-0.88805	-0.960896	1.08051	-0.266557	0.973323	1.94924	-0.387384	-0.587582	1.37852	-1.3609	1.03346	1.14595	-0.746977	-1.00395	-1.62231	0.731338	-0.914562	0.447504	-1.23153	1.68184	1.90946	1.40987	-0.560928	0.173091	0.663034	-0.440042	0.130119	1.00968	0.751162	0.0250708	0.256984	-1.28472	-0.155932	1.60772	-0.522989	-0.829831	-0.70165	-0.512791	1.3954	1.44205	-0.536206	-1.59203	-1.59074	0.993928	0.0972484	-0.697583	1.53451
Q16539	1.01764	1.39312	1.29394	1.16555	1.37935	-1.74086	1.40964	-1.87162	0.172655	-0.559994	1.0897	0.380248	-0.818137	-1.15735	1.25982	-1.16811	0.915959	1.30955	-1.3754	-0.604005	-0.888235	1.00442	1.63432	0.520667	-0.758353	-0.598328	-0.828586	-0.117158	0.0444099	1.51784	0.357857	1.70918	0.298837	1.64621	1.49156	1.80185	1.68816	-0.734084	0.329828	-0.814011	0.4646	-1.03657	-1.80145	0.721884	-1.51571	0.925457	0.571856	-1.35851	-1.27418
Q16566	0.930712	1.36478	-3.01631	1.06218	0.096218	0.316196	-3.7571	-0.320782	-2.93695	-0.492513	-0.843525	-0.153283	0.609924	0.511129	0.753469	0.670169	0.480042	0.00312343	0.148962	-1.40641	-0.604566	0.248698	-2.39862	-3.07572	-1.43412	1.61202	0.7956	0.216081	1.31207	0.365577	1.16855	0.992018	0.430388	0.318275	-3.858	-0.359732	1.0606	0.692428	-0.89335	1.2297	0.525556	0.642316	0.0642938	1.00994	1.52753	-1.41743	-0.756949	-1.01544	0.439342
Q16584	-1.84844	0.621768	-1.38013	-1.52214	-1.76446	-1.27138	-0.617328	-2.00415	-0.715854	1.4242	0.0302095	-1.92468	-0.448712	-1.242	-1.07391	-2.5534	-1.57225	0.546341	4.78133	1.43568	-1.40705	1.4333	-0.895515	-0.150157	0.106292	-0.805678	-1.17871	-0.835114	-0.799813	-0.403971	-0.592288	-2.52814	-0.79137	2.60086	-1.38831	-0.108707	-0.578828	-1.5547	-0.385602	0.681704	-1.5261	-2.10049	1.43609	-2.10537	0.0762436	1.259	1.9161	-2.00222	0.0283768
Q16644	-0.530114	0.915687	0.838151	-0.363269	-0.219801	-0.582591	0.276745	1.65322	-0.0119124	-1.42938	-1.36421	-0.891395	2.7366	-1.45769	-0.458243	-0.294126	-1.49652	-0.207477	1.15283	-0.178361	0.291976	-0.392232	0.255109	0.156788	-0.389589	-0.639668	1.29653	-1.64522	0.226626	0.336279	-0.509568	-0.810988	0.0472226	0.642728	0.0785558	-0.767046	-0.78581	-0.225868	0.492587	2.15954	-0.99728	0.583059	0.360556	0.273459	-0.0462711	-0.680551	0.623969	0.817824	1.16957
Q16659	-0.606341	0.958138	-1.32518	1.59512	-0.81127	0.930801	-0.372501	0.655147	0.564193	0.787874	-0.799698	1.57702	-0.491931	0.483245	0.129824	1.48138	1.281	0.788641	-0.39183	-0.873854	0.968051	-1.0331	-1.5286	-0.508168	0.463326	1.28534	1.44434	-1.36161	1.16442	0.435677	1.1808	1.08183	1.14414	0.609524	0.389708	1.57592	-0.125584	0.45	1.10114	0.511301	0.86578	0.655124	-1.37632	1.37687	0.993578	-0.503117	0.180712	0.501827	-1.16868
Q16825	-0.996983	0.882531	-1.84668	1.20065	-1.35486	0.856778	-3.79551	-0.64811	-1.71807	1.05183	-0.0905233	-0.973889	-0.120295	-1.73828	0.603237	1.55704	-0.0369552	-1.11909	1.9202	1.31791	0.553997	-1.90092	-1.43636	-0.919321	1.60601	0.229958	-1.87993	-0.82372	-1.19733	-1.6061	-1.24223	-1.49042	1.56863	2.14034	-1.47873	0.369431	-0.840375	-2.78074	0.231205	-0.853425	-1.48075	-0.93478	-1.34402	-1.81077	1.58047	0.936777	1.38618	-0.275527	1.19594
Q16832	-3.02588	-1.73288	-0.173721	-1.04765	-1.61607	-5.26607	-0.719197	-2.5123	-1.66413	-2.54841	-4.21319	-1.6836	-2.01921	-1.01492	0.254032	-2.55861	-1.63533	-1.4555	2.40421	2.19374	-0.935975	1.6523	-2.09962	-2.62201	-1.81781	-1.42201	-5.65893	0.263944	1.62757	-5.4418	-1.00359	-6.00344	-2.40601	1.74487	-2.11059	-3.41189	1.15744	-3.02388	-4.57703	-2.11959	-1.38677	-1.81944	1.26455	-5.03835	2.16313	-1.60828	2.1276	-1.94779	0.828572
Q16875	0.97973	-0.943657	-0.460632	-1.47656	0.584667	0.507489	-0.0817005	0.796601	0.386183	0.400038	0.550304	0.349238	-0.367166	-0.988644	-0.333612	0.74604	-0.708452	-0.543926	-0.509649	1.6737	2.4291	0.776429	1.14526	1.32437	2.99161	1.73066	-1.84718	-0.350537	-1.13329	0.0122813	1.64775	0.486034	-0.00464243	-0.0562037	0.680378	-0.175381	-1.05923	0.567432	-0.428548	0.780051	0.281176	0.117837	0.946072	-0.909118	-0.566546	0.346728	-0.925576	-0.432008	-0.864571
Q2M2I8	-2.46368	0.305651	-1.48791	-1.38589	-1.4419	-2.07918	-0.127453	-1.98186	-0.808809	1.00291	0.410832	-1.59591	-0.22284	-2.20502	-1.81618	-2.11587	-2.19334	-0.127907	3.1207	1.23577	-1.05977	1.30758	0.169823	1.09078	0.230967	-1.38924	-1.74989	-0.459952	-2.05694	0.0366257	-0.903756	-1.45388	0.141788	3.68128	0.176587	-1.54151	-0.210149	-2.1281	-1.78251	0.288162	-1.50405	-1.41202	0.658066	-2.24408	0.989714	0.933843	1.03259	-2.32848	0.992003
Q3MIX3	-2.34097	-0.224538	-1.39199	1.50943	0.951081	0.0101968	-1.74268	-0.461881	-2.73317	0.226517	-0.292696	0.867252	0.138135	0.418601	0.382941	-1.97203	1.35709	0.48534	0.293616	-1.54159	1.09451	0.64139	-4.25112	-3.83382	-0.222204	-0.13861	-0.352994	0.297938	1.1943	-0.896153	0.200213	0.718147	1.9077	1.8737	-2.61503	0.193599	1.71313	-0.968936	-1.78168	0.022361	-1.45723	-0.388135	0.32801	-0.716697	-0.0127354	-0.607917	1.09785	-1.1953	1.49827
Q58A45	1.19709	-2.06548	1.7759	-2.06921	0.221524	-0.669621	0.589371	-1.31685	0.82676	-2.35141	-1.07277	1.15008	-0.892084	1.79348	-0.42574	-0.763777	1.82756	-1.2922	-1.92216	0.181292	1.52904	0.506214	0.823408	-0.926802	-1.65212	1.01972	-0.466764	1.22857	1.63691	-1.29599	-0.21076	-0.48048	-0.00326953	-0.456116	1.60347	0.835014	1.60847	0.17809	-1.13937	1.08992	-0.752858	0.642673	-0.36803	1.34205	1.12708	-1.20656	1.21745	1.15219	-0.201986
Q5S007	-1.58754	1.35707	0.165931	-0.125159	-3.51385	-2.15089	-0.259696	-0.48056	-0.679561	-0.774233	-2.32559	0.069534	-0.140639	-3.24145	-1.02086	0.0282053	0.00711888	-2.46972	1.43215	2.30401	-1.44947	-3.19163	0.449804	0.528816	-0.908635	-1.42627	-1.50722	-1.86331	-1.8024	-1.24667	-2.47501	-0.269671	-0.983417	1.44013	-0.617401	-2.25669	-0.203587	-0.366252	-0.493508	-0.63194	-1.37836	-1.28356	-0.554658	-1.68171	1.54222	0.601991	1.65236	-0.571501	-0.0288194
Q5TCX8	-1.59904	0.414809	-0.401597	0.326395	1.95348	0.0721211	-1.06723	1.24231	-0.417072	1.92029	-0.517507	-0.371796	-0.517298	-0.00470365	-1.83133	0.333264	-1.11325	0.760344	1.78905	0.717281	-0.517326	0.448051	-1.22584	-0.77172	1.55589	-0.587889	0.948366	-1.71515	0.622795	-0.361649	-0.995966	-0.889915	0.902665	1.18895	-1.68788	1.54807	-1.30659	-1.35471	0.685757	0.638501	-0.401631	-0.0230316	-0.942653	-1.83744	0.234347	-0.578335	0.426274	-0.876234	0.847593
Q5VT25	-0.225329	1.57993	0.168047	0.157457	1.55585	0.146157	0.419899	1.48059	0.868317	0.944933	-0.563643	0.759641	0.371615	2.04133	-1.56626	-0.754682	0.379143	1.87436	-1.43169	0.393226	0.0357664	1.20242	-0.793577	1.05928	-0.404696	0.68609	1.6953	-1.58271	1.64435	0.551615	1.59789	1.3143	-1.13581	-0.804564	-0.778923	0.325433	-0.943297	-0.210851	1.67462	-0.485934	1.38286	1.56207	0.411305	0.393598	-1.73531	0.985463	-1.61468	-1.40673	-0.839725
Q63HR2	-2.6331	-0.145935	-1.1871	-1.42031	-2.82365	-0.877423	-2.5717	-1.38084	-2.98047	-0.808386	-2.64363	0.303208	0.542226	-1.13925	-3.15236	-0.148402	0.886053	-1.38933	1.69803	0.727593	0.18087	-0.453952	-5.0057	-3.71375	-0.931844	-1.66991	-1.6533	-2.37284	0.726752	-5.43828	-3.4987	-2.84326	0.864989	0.81547	-3.50776	-0.649746	-0.889277	-1.69504	-3.73261	-1.84016	1.42538	-0.53726	1.5113	-4.21016	1.89514	-0.910701	0.908459	1.31436	1.67936
Q6DT37	1.1392	0.427471	-0.893225	0.638795	1.69609	0.406779	-0.897655	0.279218	-1.79676	0.793751	1.33113	-0.259059	0.779271	1.67263	0.745143	0.967882	0.015045	1.5362	-0.287922	-1.26952	0.0824095	0.0590983	-0.2337	-0.248056	-0.214172	-0.434789	1.0039	-0.127793	-0.410251	0.687607	-0.118384	1.27183	0.256483	-0.346913	-1.28811	0.677627	0.289076	2.38316	0.668762	1.19146	0.858902	-0.269757	0.419424	0.0993681	-1.98404	-1.10436	-0.774588	-1.27758	-0.438186
Q6P0Q8	-0.794517	0.629579	-0.856434	0.970469	1.13336	-0.628832	1.13961	1.95954	0.136147	-0.0269611	1.09381	-0.0405426	1.4312	1.11471	-0.703439	-1.71368	-0.915767	1.95281	1.24324	-1.03819	-0.511957	1.70632	1.30334	0.476199	-0.459076	-0.241542	-0.540672	0.916197	-0.385381	1.74981	0.698744	0.767705	-0.448581	-1.17814	-0.9046	0.405836	-0.109426	-0.68706	-0.117104	-1.43001	-0.0573574	0.910109	-1.30885	-1.20131	-1.25604	0.93698	-0.0317564	-0.523379	-0.205004
Q6P3W7	-1.77308	1.16365	-0.327606	0.521249	-2.42814	2.52726	-1.2148	-0.675921	-0.986958	3.1068	1.53846	-0.515019	-1.23815	-1.85135	-2.26937	0.708096	1.36146	-2.27452	1.54388	-1.09448	3.4038	-1.36323	-2.90765	-2.6905	2.47575	3.22253	-2.07828	-0.58006	-0.494853	-1.98347	2.33874	-1.66541	1.24728	2.18523	-2.30108	1.80018	0.144213	-0.748053	-1.06311	-2.39282	0.0219363	0.37461	-1.86301	-3.77536	-0.373823	0.320768	2.35808	-1.77867	0.740752
Q6P5Z2	-0.268216	2.02156	-2.60895	1.08456	-1.47145	-2.46519	-2.353	0.0252998	-2.50635	0.0578852	-1.95237	-1.01344	0.0723896	0.48413	0.495383	2.14289	1.47133	-0.351316	0.0532905	-0.227857	-1.06238	0.25194	-1.68012	-1.78316	-1.38816	-2.10429	-1.31393	0.0186691	0.823257	-2.20536	-1.38453	-0.835997	0.878079	1.83465	-2.87851	-1.89278	-0.469373	-2.35065	-2.06672	-0.440835	0.758064	-1.57028	0.267073	-0.0251051	0.502906	-1.79892	0.476392	0.189222	1.45228
Q6PHR2	-1.39739	-0.667425	-1.29999	-1.61493	1.73341	-1.45006	-0.797779	-0.463058	-1.26802	-0.440913	-0.0983476	0.20508	-0.251301	0.731525	1.72916	-1.98709	-1.52554	1.04851	1.44002	-1.54275	-1.73574	1.72442	-0.456026	-0.139362	0.287774	-1.21057	-0.937268	-0.493248	0.231609	2.05749	1.16211	-0.173957	-2.0965	-0.423027	-0.810825	-0.399839	-1.54751	0.149293	-0.0810612	-0.934891	-1.68954	1.18259	2.13195	1.52308	1.79265	2.19117	2.04605	-0.220154	0.404231
Q6VAB6	-1.15067	1.27606	-1.657	1.93419	-4.16261	0.128137	-2.24427	-0.00155431	-2.17689	1.26108	-1.89811	0.746548	-0.470787	-3.20944	-3.68215	2.11376	1.82948	-0.714553	3.10209	2.37896	2.03541	-2.45418	-0.407044	0.0149551	1.04126	0.650687	1.40149	-1.98844	-1.71607	-0.317215	-0.372599	-1.35455	3.90537	3.28637	-5.03672	0.234723	-0.648261	-0.138935	-2.0201	-0.598387	-0.132632	-0.79932	-2.80064	-2.01828	0.413811	-1.93385	-2.09449	-0.410518	0.15295
Q6ZMQ8	0.430841	-0.707927	1.51517	0.608917	-1.42585	0.951957	2.04235	-1.06129	-0.952432	0.0100326	-0.292128	0.262888	0.154076	-0.039332	1.29917	0.232419	-0.298555	-0.632316	-1.2231	-0.23386	-0.987747	-1.29324	0.967862	1.46695	-1.0551	-0.436258	-1.02776	-0.30941	-0.859278	1.55714	-0.72805	0.152693	-0.924884	0.0354281	1.43781	0.462027	-0.829987	0.252474	-0.919265	-0.0775499	0.755565	0.539319	0.381617	0.66925	0.678752	-1.15741	-0.719812	-0.0234624	1.80706
Q76I76	-1.2398	0.634471	-1.17533	1.49321	-1.86198	0.911036	-1.95329	-1.07581	-1.57692	1.46223	0.757181	-0.163724	-0.684964	0.0977888	-1.93527	-1.13418	-0.565173	-1.216	3.8346	1.68463	0.00411294	1.60885	-2.66463	-1.27359	1.63149	-1.2078	-1.10204	-0.992375	0.450941	-2.69008	-1.4308	-1.73588	1.62639	3.15501	-1.16562	1.93405	-0.667418	-2.45396	-2.34812	-0.926927	-0.726687	-1.4541	0.754064	-2.07743	1.81302	-1.1669	0.488324	1.24295	0.941219
Q76MJ5	-0.885229	2.73842	0.50282	1.42481	-1.03229	6.05176	-1.18622	1.91827	-1.82185	5.2122	6.97871	1.68639	1.68713	-1.54183	-1.38162	-1.05876	-0.605018	-2.31494	1.04911	-1.33275	-0.314871	-1.62321	-0.713268	-1.93585	-0.447536	1.35476	1.3885	-1.5709	-1.6583	1.7052	1.40057	0.407228	0.103032	0.129289	-1.4885	4.85064	-1.88364	-2.06958	1.84846	-1.79311	-0.677555	0.825398	-2.28236	-0.692927	-0.705352	6.37023	-0.778325	1.28603	-1.5664
Q7KZI7	-1.79743	0.910263	-0.915642	1.12346	-1.34667	-1.08096	-0.895853	-0.71968	-0.773563	0.744669	-1.72867	-1.36062	-0.280728	-0.0443134	0.461454	-1.58837	-1.10718	0.964605	1.57387	1.14153	-0.414316	0.734626	-0.515418	-0.104062	0.904476	-0.561384	-1.28318	-1.07142	0.602539	-1.02484	-1.14629	-1.35341	0.706233	0.854248	-0.858512	-1.24961	-1.64438	-0.406214	-0.398597	0.105194	0.101107	-0.754593	-0.95561	-1.00473	1.64703	-0.359914	0.153372	-0.794704	-0.0654467
Q7L7X3	-1.34037	-0.421445	-1.26392	-0.896764	-0.839062	-1.00864	-1.08616	-1.47233	-1.31899	0.977236	-0.740301	-1.8566	-1.38048	-0.577333	-1.76566	-1.71979	-1.45908	1.02874	1.52362	0.836709	-1.70777	2.11687	-1.82021	-0.813789	1.59776	-0.824488	-1.38131	-0.658377	0.343361	-1.90469	-1.70002	-0.705497	-0.407605	1.93053	-1.41914	-0.0313183	-1.22519	-1.45238	-1.37082	0.901143	-2.13698	-1.35132	0.783323	-0.600009	0.23783	0.487824	1.21968	-0.776118	0.471015
Q7Z7A4	-2.21539	0.343945	-0.152054	-0.5135	-2.36221	-0.102363	-2.64822	-0.498813	-2.12125	1.66059	0.000738857	0.310584	-0.247896	-2.12506	-1.54153	-1.86959	-1.5866	-2.49016	3.26374	2.71866	-2.05743	-1.18278	2.11524	1.80299	-0.242741	-2.10167	-1.08377	-1.34411	-1.84372	-0.943923	-1.56553	-2.32902	-0.849441	2.25811	-2.32738	-0.466163	-1.31735	-1.84249	0.595448	-1.26425	-1.13406	-1.4427	-0.907195	-2.18082	-0.522983	2.25758	1.69835	-1.47946	-0.0962821
Q86UE8	-0.657638	-2.48458	-1.37588	-1.33674	3.01258	2.03101	-1.06663	1.25474	-1.25439	-0.358825	0.739619	0.467446	-0.074939	4.36024	0.97603	-0.960555	2.00654	1.89681	-1.86346	-2.25447	-1.47466	2.70689	-0.807798	0.364783	-1.69415	-0.486894	-0.218457	-1.28245	4.25091	0.436786	-0.324652	2.38794	-0.148636	-1.00944	-1.08531	-0.24759	-0.00900591	1.94602	-1.53405	-0.307441	0.273851	3.28	1.63599	0.390049	-0.721845	2.25598	-0.594599	2.56103	-1.76014
Q86UX6	2.25743	-2.40345	0.813271	-1.04624	0.632769	1.42568	3.14141	0.215692	1.32956	-1.19897	1.03947	0.90411	1.05099	1.4898	0.0707927	-2.09121	-0.917743	0.43171	-2.71989	-1.72739	-1.24868	1.56265	1.26924	0.495459	-0.879426	-0.218346	1.02744	1.31052	0.0493615	1.42984	0.895895	0.289753	-0.714997	-2.43002	2.31569	0.845004	0.048147	0.993731	0.0980965	0.0349225	1.29724	0.0568369	0.220166	1.1431	0.415761	1.64728	0.283826	0.520659	0.779141
Q86UY8	0.685154	-0.191759	-0.349131	-1.59891	-0.953057	-2.32944	0.394471	1.28736	-0.911633	-1.38606	-1.05792	-1.47009	0.294989	-1.61622	1.81092	1.05881	-0.998044	-0.8346	-0.292878	1.35958	-5.58096	0.415835	1.56914	1.06402	-5.26226	-3.85432	0.502594	1.41076	-0.981223	1.42699	-4.91672	1.25446	-0.7675	-0.748128	0.636621	-1.02093	1.86755	0.68782	-1.6909	1.32605	0.443495	-0.511181	0.349356	0.849511	0.461887	-0.642295	0.504457	-0.80957	0.803698
Q86Y07	-0.717222	1.58935	-0.124074	0.0416394	-0.841096	-0.181856	-1.74747	0.291308	-1.40946	0.190955	0.585587	0.734563	-0.519137	-1.4216	0.590881	-0.135395	-0.400846	-0.396311	0.986664	0.769135	-0.19128	-0.776662	0.902905	-0.00671292	-0.937786	-2.17756	-0.200462	0.178874	0.438563	-1.37285	-1.17835	-0.229153	1.0342	0.69281	-1.3485	0.447339	0.549686	-0.382083	0.662919	-1.08547	-0.65874	-0.376554	-0.238418	0.0836728	-0.0241477	0.726268	-0.303143	0.188356	0.91222
Q86YV5	-0.725001	0.527774	-0.834005	-1.15339	-1.22177	-0.93851	-0.243295	-1.54971	-0.42855	0.16635	-0.309364	0.123161	0.328283	-1.15072	-1.6778	-1.08079	-1.02014	-1.1042	-0.00823699	1.54539	0.59144	0.430944	-0.47594	-1.18762	-0.615487	0.605287	-1.27427	-0.407855	0.516836	-2.4569	-1.57284	-1.28105	0.723555	1.94416	-1.76426	-1.1449	-0.659585	-1.95818	-1.19281	-0.61949	-0.7824	-1.23697	-1.35171	-1.33776	1.76172	-1.48191	1.49247	-0.202158	0.541581
Q86Z02	-1.43102	1.03942	0.497404	-0.747205	-2.46471	-1.18873	-1.01291	-1.65894	0.154228	0.417851	0.942081	-0.98906	-1.75201	-2.67684	-2.47757	-2.39613	-0.976773	-2.67685	1.93506	0.808915	-1.64243	-2.52236	0.543319	0.720139	-1.64478	-1.32994	-1.1034	0.746457	-3.52789	-0.842098	-0.805875	-0.781919	-1.38763	0.567858	0.548268	0.126634	0.460159	-0.220241	-0.479103	0.752705	-1.2894	-1.10567	1.88823	-0.163778	0.9645	1.30193	0.137543	-0.718141	1.64259
Q8IU85	0.964347	1.86104	-0.5563	1.41823	0.265879	1.35029	-1.71287	-0.522052	-1.49115	0.835626	-1.04142	-1.02495	0.0670574	0.578024	-1.155	2.64371	0.876123	1.65934	-1.09902	1.35553	1.14325	1.83585	-1.62495	-1.62117	-0.257266	0.55385	1.87009	-0.24819	1.43792	-0.904197	-0.957269	-0.68861	1.66438	0.531376	-1.22613	0.834815	1.61894	-2.93725	-0.593208	-0.383568	1.61728	-2.82146	-1.65585	0.0219046	0.160477	-3.94429	-1.58256	-0.503425	1.14893
Q8IV63	0.191232	0.185352	-1.57438	1.55495	2.54498	1.57562	0.239745	2.64514	0.635922	1.76373	1.3955	0.560062	-0.175917	1.54289	-0.375414	1.04751	1.26918	1.35636	-2.06975	-1.26448	1.74408	-0.401595	-0.980338	-0.0219601	2.21722	2.25746	2.60045	-1.31082	0.646514	1.53465	3.44457	2.22862	-0.193877	-1.86624	-0.362796	2.63525	-1.94194	0.18306	2.70135	-0.131405	2.50661	1.97175	-1.15456	0.650286	-2.95582	-1.83433	-1.64755	-1.18948	-0.670225
Q8IVH8	-0.519558	1.18002	0.0532048	-0.505521	-0.94729	-1.76241	-0.765921	0.307756	0.0719376	0.759114	-1.03089	-1.12253	0.433247	0.236397	0.141716	0.458433	0.456372	-0.384782	0.531931	0.946539	1.94773	-1.13106	-1.09314	-1.7974	1.64345	0.954643	1.38831	-1.10696	0.653323	-1.49952	0.866457	-0.718044	0.315961	1.25139	-0.651922	1.5912	-0.586884	1.01263	2.47623	0.0678562	-1.59915	0.644425	-0.0549782	0.468765	1.79375	0.360574	1.91903	0.226066	-1.34441
Q8IVT5	0.63115	0.530119	0.035405	0.95951	0.889244	-0.326177	-0.410855	-0.0891933	-0.608355	-1.42151	-0.944074	1.69401	-1.0565	-0.517985	-1.93698	1.14218	1.61925	-1.2167	-0.56507	-0.655339	1.03647	-1.58635	0.101884	0.311303	0.442972	1.21666	-1.13907	-1.12917	-0.829586	-0.963825	-1.25897	1.34258	1.79224	0.240807	-1.00639	-0.147114	0.543758	-0.686982	0.800281	0.458524	1.30199	0.805642	-1.74322	-0.792539	-0.72423	-1.25388	-0.706396	-0.386379	0.0580822
Q8IW41	1.28338	0.344257	-0.405669	1.65217	-0.852747	3.12428	-1.5135	-0.449513	1.33597	2.05018	1.37617	-0.361958	-0.0967811	0.308766	-1.48082	2.89336	3.72684	-0.458021	-1.44498	-1.27557	3.07858	-1.8235	-2.67618	-2.66121	-0.503626	0.623556	2.56335	-0.538031	1.32197	1.23364	-0.987022	2.66288	1.38555	0.124676	-0.581468	1.90413	0.971123	2.73634	-0.354533	-1.20002	2.456	1.12657	-3.06314	0.899508	-1.52612	-1.58638	-2.22487	-1.24202	-1.38589
Q8IWU2	-0.669356	-0.736229	0.327339	0.366632	2.6493	0.208167	1.11917	1.87535	0.401592	-0.00677276	0.409534	0.0722897	1.19636	-0.199333	0.895974	-0.913014	-1.41026	0.543712	-0.47046	-0.0533611	1.04476	0.249794	0.765691	0.671489	1.81045	0.889933	1.06822	1.02398	1.44527	0.591015	2.17456	-0.158016	0.946661	-1.40443	-0.240566	0.629196	-1.33525	-0.68107	2.35702	0.287629	0.970413	2.29964	-1.20658	0.16387	-2.04625	-0.399918	-0.0237069	-1.52355	-0.215294
Q8IXW5	-0.325509	0.237791	1.20001	1.02363	1.29633	-1.04393	0.899842	0.808662	0.488809	-1.13883	0.0475736	0.662552	0.544103	1.12661	1.66468	-0.443057	0.651207	1.29822	-0.736661	-0.205885	-0.0139652	0.0963029	0.841038	1.3034	-1.21757	-1.40478	-0.277906	-1.38437	0.0402235	1.15731	1.1284	1.89936	0.428609	-0.512739	0.98651	-0.312117	-0.0658083	1.22707	-0.510122	-0.791319	0.827482	-0.531589	-0.348553	1.09376	-0.855114	0.695342	-0.536651	-1.33131	-0.396817
Q8IY26	1.17945	0.380164	-0.592751	-0.294238	0.359755	-0.507869	-0.767276	-0.941687	-0.99685	-0.364754	-0.779115	-1.83417	0.0559707	-0.251134	1.10471	2.05348	0.599343	0.264246	0.063716	-0.54025	1.93788	-0.291462	-1.1797	-0.881546	0.823387	1.05308	-0.728213	-0.507059	-0.299101	-1.38298	0.261953	-0.818119	0.0671375	-0.0681067	-1.09394	-1.18839	-0.248992	-1.82774	-0.399038	0.833173	2.2045	-1.5337	1.64696	-1.15882	-0.465784	-1.47865	-1.24921	-1.06937	2.52117
Q8IZE3	-0.0417086	-0.381773	-0.237111	0.63278	1.50279	1.61526	0.247408	1.37713	0.00715103	0.447532	0.354222	-0.974702	1.2557	0.585315	-0.0672336	0.463583	-1.42489	0.15253	0.47589	-0.5608	0.302661	-0.939139	0.910845	1.66616	0.84087	1.53779	1.27143	-0.978026	0.381523	1.68697	2.45116	-0.265324	0.645684	-0.854498	-0.767538	0.568979	-1.10728	-0.18099	0.39001	-0.129097	1.17511	2.59449	0.266497	-0.403607	-0.875165	-0.453177	-0.76172	-0.655666	0.981198
Q8N4C8	-1.57618	-0.521822	-0.968575	-1.01702	-0.887405	-1.5567	0.00507883	-1.10597	0.151563	1.2781	-1.64322	-0.271152	-0.696676	-0.942565	-1.25879	-1.49347	1.17418	-0.291817	1.81968	1.10938	-0.181131	1.04689	0.252772	-0.859335	-0.4013	-0.193019	-1.15792	-0.304545	-0.995236	-0.214159	-1.42597	-1.6761	-1.1348	0.954789	-1.31165	-0.248194	-0.0282513	-1.04192	-0.968872	-0.0186295	-0.661499	-1.78972	-0.730039	-0.614364	1.45686	-1.31743	1.5684	0.22553	0.127867
Q8N568	-1.76605	-1.91261	-1.11091	-2.79404	-0.660742	-2.26873	-0.967769	-1.28449	-0.578424	-1.15746	-1.95413	-1.35463	-2.1287	-0.318873	0.226246	-0.855529	-1.22974	-1.51133	0.753116	2.41829	-1.11276	0.947007	-1.62176	-1.63297	-2.13257	-1.53966	-1.96115	-0.0531274	0.644885	-2.99957	-1.73959	-2.33208	-1.49788	0.704538	-0.00702207	-2.34424	0.916946	-3.81473	-2.71894	-1.52355	-1.05835	-2.11861	0.453571	-2.41651	1.46678	-0.953612	1.03244	0.275973	0.600139
Q8N5S9	-2.84442	0.680263	1.02347	-1.07264	-4.11453	-2.96542	-1.01531	-1.33578	-2.46042	-2.28757	-4.39245	-1.59023	-2.51747	-0.492039	-1.58237	-0.503682	1.10787	-2.08406	2.34613	1.10701	-1.30609	-1.29029	-2.06159	-1.73983	-1.49882	-1.76815	-3.39061	-1.55958	0.241843	-6.42365	-2.02665	-1.10346	0.811794	3.28764	-2.05211	-2.75846	1.64204	-2.57322	-6.41402	-1.53723	-1.31945	-0.577756	3.60755	-4.88979	2.15881	-1.67571	1.5001	-0.965577	1.70347
Q8NB16	0.0986697	1.19758	0.158239	0.470894	0.825541	-1.14418	-0.647159	-0.441929	0.4572	1.20844	1.50807	-0.12753	-2.28998	0.2729	-0.174007	-0.609298	-0.754374	0.248508	1.39115	-1.05335	-0.569654	0.450245	-1.92042	-1.64998	-0.159182	-1.18063	-1.63455	1.8322	0.654985	1.20582	0.0699041	-0.316877	0.22367	0.839672	0.0419379	0.656205	0.111264	-1.23427	0.378642	0.13768	-0.593161	-1.67196	0.959274	0.181684	-1.3553	-0.870852	0.805214	-1.60129	1.36478
Q8NBV4	-1.07627	1.82926	-1.44872	0.128923	-1.34676	0.929592	1.24983	1.33372	0.970845	1.46195	1.46	0.198443	1.06462	1.29792	-1.66907	-0.385865	-0.217407	0.81432	1.74881	0.822705	0.238606	1.02762	-0.751166	1.86843	0.657128	-1.11261	-0.627099	-2.37457	0.607482	-1.13423	-1.56537	-1.38399	0.651165	1.46503	-2.18882	-0.199104	-1.34435	-1.343	0.27465	-2.02134	-0.426993	-0.94436	-1.57122	-1.46231	-0.574894	-0.620559	0.532215	0.412595	-0.833678
Q8NCE2	-0.600244	0.977549	-0.777382	-1.26113	0.553646	0.403464	-0.00525201	-0.991942	-0.507006	0.656287	1.45593	0.593563	-1.11082	1.37626	2.46311	-0.595811	-1.16195	2.18595	-0.601654	-1.2014	-0.200414	0.485316	-1.36914	-1.48106	-1.99776	-0.507646	-1.38871	-1.03662	0.918987	-1.24667	-1.44876	-0.857069	-0.163013	-0.371775	-1.49412	0.709847	0.163369	1.577	1.92192	-1.55856	-1.24556	1.45543	-0.450931	0.765646	0.785154	1.42172	0.746647	0.520794	-1.52837
Q8NI37	-1.21377	0.404957	1.8115	-0.243217	2.87008	0.857805	1.76156	0.923147	1.65313	1.36047	1.10454	-0.927803	-1.27481	1.28816	-1.12859	2.10563	-0.110401	2.84941	0.10983	0.75216	0.76818	2.12375	0.93126	2.05297	1.93746	2.5874	-0.687095	-0.343599	1.41332	1.1411	1.54122	-0.0603055	0.0702726	-1.04513	2.90949	-0.621354	0.091469	-0.713981	1.027	-1.09648	1.07592	-0.117636	0.210283	-1.16762	-2.65755	-1.11195	-0.883349	-2.29032	-1.66271
Q8NI60	-1.38298	1.16799	-1.29645	1.73989	-1.42207	0.450034	-1.71506	0.682938	-1.92698	-1.19565	0.403486	1.35299	0.159252	-0.161846	1.03573	-2.45302	-0.430258	-1.14242	0.00984901	0.792596	-0.510857	-1.07747	1.16433	0.680534	-1.72957	0.529216	1.89852	-0.552353	-1.75607	0.758871	0.840258	0.756556	1.19807	-0.368609	-2.69749	0.976957	0.412078	0.627836	0.34438	0.601361	-1.89113	-1.85414	-1.37045	1.69726	0.955208	-0.58589	1.6149	0.764803	-2.94114
Q8TCD5	1.5704	1.0638	-0.5556	-0.458091	-1.40231	-0.560847	1.3003	0.136381	0.865747	-1.89359	0.0512228	0.48288	0.471194	0.518707	0.176608	-0.983437	-0.0200194	-1.08882	0.466787	0.619947	-1.13153	0.349459	0.846875	1.3837	-0.912599	-1.32612	-0.689956	0.915652	-1.08001	-0.497216	-1.0495	-0.342899	-1.09395	-0.87261	-0.907941	-1.95599	-0.394052	-0.504567	0.169087	0.701459	0.705585	-0.916974	0.184074	0.257574	-0.400002	0.810926	0.351126	-0.775381	1.45069
Q8TD19	-1.72953	1.15003	-0.43768	0.612304	-0.891121	-0.81458	-0.036185	-0.948128	-0.286932	-0.625953	-0.560098	0.0695334	-0.667748	-1.35267	-1.68906	-1.46989	0.946992	-0.871385	0.830537	0.853664	0.501928	-0.660468	-0.209068	0.911267	1.59333	-0.625195	-1.23298	-2.10786	-0.355654	-1.78945	-1.64813	-1.67902	1.32401	0.87254	-0.734063	-1.72371	-1.06298	-1.02294	-0.955801	-1.933	-1.65285	-0.495249	0.67884	-1.75124	0.245244	0.277995	0.446616	0.489201	0.548823
Q8TDC3	-0.721519	0.645492	-1.22784	0.814841	-0.383569	-0.671278	-1.87297	-0.57241	-0.491801	1.93268	-0.707157	1.31056	-1.08965	-1.17592	-1.68891	1.2176	0.99723	0.402201	1.26248	-0.307973	0.83227	0.558468	-0.110149	0.793269	0.587907	0.140358	-0.74475	0.243088	0.3541	-0.683839	-0.157802	-0.36249	0.788507	1.91096	-1.59304	0.821872	-0.997011	-0.422176	0.55575	-0.361872	-1.29768	-0.276858	-0.725862	-0.938129	-0.684388	-0.152262	1.94081	-2.49149	0.403727
Q8TDX7	-1.61456	2.00675	-1.51649	1.36712	-1.8033	0.45224	-1.25746	0.793372	-2.23679	2.1345	-0.893299	-1.57406	1.12645	-0.753056	-2.16133	2.99791	3.10275	-0.000266187	5.036	2.09663	-2.32253	0.622917	-1.59009	-2.31699	0.0672429	-1.94035	-1.4138	-0.330807	0.00903677	-1.69619	-1.90753	0.989498	1.64939	4.23014	-2.70657	-0.90805	1.81721	-3.18177	-1.58616	-2.05236	-0.0878147	-2.93238	-0.77561	-1.42228	-1.61892	-2.89004	-1.18936	-2.14128	1.4823
Q8TE77	1.60143	-0.798759	1.1329	-0.442705	0.414022	0.398009	0.63222	0.50526	-0.348835	-1.09453	-0.375634	1.20493	1.17783	0.407918	0.87187	1.04811	0.650794	-0.967427	0.971431	0.414985	0.960628	-1.42207	-0.180026	-0.658962	0.747682	0.034003	0.695588	1.71985	0.428668	0.0931674	0.271864	0.251606	-0.214914	-0.326776	0.889084	-1.64551	-0.363183	1.18986	0.296536	0.932554	0.881375	1.39227	-0.665008	1.50742	1.63332	-1.46014	-0.716767	1.33467	1.37733
Q8TEA7	-1.87156	-0.587391	-1.2044	-0.538319	-2.37387	-1.09002	-1.74465	1.46446	-0.84003	0.571242	-0.224743	0.360309	1.83646	-1.72028	-2.30153	-2.19018	-1.53213	-0.598288	2.98968	0.419614	-1.3408	-0.246458	-0.476327	1.20467	-0.779475	-2.01744	-0.0129308	-1.92939	-1.43346	0.0428075	-1.26467	-2.21276	-0.867595	0.986657	-0.301485	-0.25069	-2.08833	0.691699	0.0910082	1.31727	-2.7067	0.855426	0.131807	-0.197635	2.166	3.02927	0.269131	1.77462	0.486163
Q8TF76	1.05071	-0.66933	-0.299941	-0.847382	-0.487357	-0.901166	-1.53638	1.4083	-1.20512	0.590307	-0.535068	-1.12617	0.490677	-1.14279	-1.95779	1.02187	0.7535	-1.12035	-0.423787	0.507774	-0.154566	-1.46301	0.663801	0.299404	0.792209	-0.0183072	0.932387	0.284134	-0.910321	0.167704	1.36367	2.21659	-0.591028	-0.819884	-0.965926	0.412866	0.362307	0.178584	0.0382611	-0.785633	1.46523	0.504931	0.938717	-0.372552	-0.30542	0.49823	-0.123653	-0.713965	1.57816
Q8WVY7	0.165004	0.742628	-0.361249	1.1579	1.60013	1.25527	-0.469272	1.32062	-0.633118	1.24813	1.94237	-0.732086	0.378772	1.78095	-0.194574	0.0327416	0.571149	2.02648	-1.06667	-0.614254	-2.05321	1.52087	1.16512	2.40222	0.419239	0.0483697	-0.255256	0.24679	0.742203	1.4365	0.011178	1.33019	-0.488533	-2.4853	-0.623118	2.32645	-0.366742	0.797904	0.877931	1.14225	0.505792	1.67071	-0.973614	0.73845	-1.90568	0.945254	-1.00392	-2.19692	-0.895337
Q8WYL5	-1.1153	-0.286566	-2.35446	1.33851	-1.30043	0.515067	-0.451314	0.0694183	-1.08388	0.448228	1.42212	-0.0132189	0.640819	-0.150074	0.275426	-1.49577	-0.890772	0.0518219	0.510588	1.02537	-1.90986	1.01637	0.227736	0.739227	0.943533	-0.39164	-0.628892	0.0938761	-1.12181	-0.893193	-1.13432	-0.649644	-1.38089	1.09519	-1.28297	-1.16804	-0.200722	-1.46184	-1.87517	-0.93181	-0.45559	-0.846437	0.727581	-1.36885	-1.1813	1.92746	0.841586	-0.659443	-0.225388
Q92539	-0.740168	0.0669875	-0.789989	-0.549513	-0.639942	-0.311683	-0.532409	-0.282807	-0.930583	0.46567	-0.249712	0.416792	-0.349821	-0.510486	-0.729613	0.446346	-0.697058	-1.26246	0.247116	0.805376	-1.62701	-0.364109	0.170684	-1.50661	-0.745575	-1.62178	-1.5794	-0.884636	0.525473	-0.35795	-1.51842	-1.58894	-0.244871	1.68671	-1.10677	0.149149	-0.116742	-1.03877	-0.270016	-0.461443	-1.50497	0.0647112	0.325082	-1.46449	0.637291	0.97575	0.00403881	0.997132	1.12771
Q92630	-1.69401	0.291586	-1.65773	1.57286	1.84048	1.18176	-0.892818	1.63022	-0.643941	1.39028	-0.636193	-1.94898	1.86001	-0.486336	-1.49305	0.435498	-0.637627	1.2578	0.315065	0.200328	1.35032	-0.39548	0.283406	1.00389	2.19106	1.46577	0.747621	0.195072	0.598396	-1.06245	1.66119	-0.775789	1.78921	0.325475	-0.897109	0.817677	-1.22309	-0.640042	-0.222194	0.0555551	0.0212596	1.52761	0.211337	0.500959	0.482988	-0.479821	-0.922404	1.28631	1.43304
Q92835	0.210729	-0.283148	-1.34868	1.50058	1.44369	1.33311	-0.827625	1.35419	0.776102	1.04007	0.113923	-0.897477	-0.706969	1.5779	1.04338	1.76071	1.07052	0.357694	-1.69259	0.992378	0.788911	-0.55391	-0.773967	-0.152632	0.588021	0.521597	1.49766	-1.2103	1.83923	1.03638	0.339267	1.41138	0.477427	1.6979	-1.09153	0.351204	-0.509758	0.589264	0.0399388	0.252657	0.847034	1.10459	-0.893335	-0.688409	-1.63318	-0.739668	-0.99567	-0.682552	-0.901203
Q92918	-1.23251	-2.90487	-2.01236	-4.81194	-2.07962	-4.24583	-3.31082	-3.20434	-5.24611	-1.81196	-5.78402	-1.92828	-2.98451	-0.5401	1.89882	-0.156249	-0.25016	-2.55918	1.75243	2.75611	-2.6721	1.81584	1.03632	0.330005	-2.11101	-2.71352	-2.7412	0.189329	1.17786	-3.85129	-4.15627	-1.42918	-3.37528	1.62161	-4.56671	-4.72174	1.09121	-2.87876	-4.41524	-2.3884	0.412513	-2.06081	2.66694	-0.714304	3.539	-0.755369	0.929837	1.38126	1.41308
Q93096	-0.21292	0.354811	1.15848	-1.84139	0.42369	-2.8164	0.560991	-1.62896	2.14593	-3.45053	-1.70483	-0.449806	-1.59578	-0.890361	-0.120492	1.30625	0.151918	-1.37035	-1.0804	0.110635	0.105375	0.993424	0.680028	-0.63436	0.218325	0.0757581	-1.89512	0.614539	-0.0183363	-1.90176	1.03628	1.07114	-0.769418	0.803554	0.634456	-1.8634	0.436317	0.784246	1.20338	1.4393	-1.29293	0.0591306	0.699785	-0.551752	-0.789568	0.0718946	0.679844	-0.822416	1.03146
Q96BR1	-0.220985	1.31433	-0.97616	1.70145	-1.21448	0.225507	-1.72701	0.406892	-1.11213	0.607215	-0.693095	0.0938828	0.0640298	-1.39313	-1.26436	1.59896	1.23961	-2.25144	2.1626	-1.57322	-1.38981	-0.606455	-1.85635	-2.42126	-1.52306	-2.38652	-0.793008	0.0118041	2.06321	-1.01537	-2.09049	-1.47679	0.454526	1.73132	-2.28316	-0.353601	0.520567	-0.450095	0.466974	-0.337037	0.358986	0.802797	-1.87366	-0.967453	0.178708	1.23413	-1.14033	-0.609737	-0.764448
Q96D53	0.834294	0.0816739	-1.76005	-0.454682	-0.78837	-0.0225415	-1.1042	0.660342	-0.471111	0.0622987	-0.696349	0.566292	0.961989	-0.489487	0.432759	1.40716	1.99844	-0.591795	-0.0866575	-0.745794	1.3203	-0.581165	-2.14291	-1.72766	0.269118	-1.66519	1.04803	-0.452342	0.120677	-1.90353	-0.145637	-0.310402	-0.405372	0.987357	-1.38014	-0.988006	-0.00730854	-1.2475	-1.86944	-0.253003	0.418059	-0.204413	-0.972535	-0.830708	0.597525	-1.5754	1.10715	0.224375	0.217213
Q96GX5	-1.81615	-1.53657	-0.964505	1.53924	2.77221	2.28468	1.78542	3.53446	1.81407	1.44093	2.0823	-0.696652	3.45819	2.1042	0.343353	-1.07809	-2.07096	3.05418	-2.07191	-1.55412	0.251517	1.57411	0.972761	1.87666	1.66365	2.10224	2.05161	-1.38954	1.38777	2.06294	1.85711	1.27332	-0.310742	-2.1841	-0.165022	1.58798	-2.59201	0.723804	1.60964	-1.68481	1.04819	4.42021	-0.468836	-1.39254	-2.64454	1.02161	-2.22537	-0.871368	0.822354
Q96J92	-0.679999	-0.895821	0.262385	-0.61908	0.272564	0.639583	0.229863	-0.640592	-0.325784	-1.13348	-0.202653	-0.360544	0.00548893	1.87674	0.181218	0.00484653	-0.843172	1.00516	-1.43642	0.680664	0.364337	0.602167	0.41455	1.31154	-0.530744	-0.720342	0.325824	0.307892	0.843969	-0.231301	-0.11233	-0.5435	-0.255498	0.653936	0.196211	-0.888754	1.4735	-0.471526	-1.3409	-0.729189	0.840642	-0.809204	-0.179255	-0.923717	0.191074	0.15937	-0.634709	-0.146602	-1.70065
Q96KB5	-0.490762	-0.797948	-1.65859	-0.59944	1.36755	1.66125	1.40805	3.05728	0.81115	1.22175	2.62252	-1.72677	1.19291	1.88984	-1.16961	-0.98622	-0.991805	3.40672	-0.653704	-2.24663	-1.24024	2.45089	0.676046	2.32411	1.38272	0.275487	1.2472	-1.39794	-0.174298	3.24795	2.89033	0.606678	-0.89372	-0.910938	-0.181904	1.97702	-1.13126	0.890605	0.695035	-0.35547	0.752871	1.27158	0.0524873	-0.0272082	-2.38447	1.87481	-2.68669	-1.08023	-0.611399
Q96KG9	-0.951213	1.47908	-1.07667	-0.422086	1.12812	1.53648	-1.93069	-1.32219	-2.02407	0.535687	-0.744155	0.218956	-1.77323	1.34075	1.16171	0.564554	-0.541403	1.49806	1.28285	-0.428898	-0.693622	1.56778	-2.40305	-1.51191	-1.01164	-0.053768	-2.17024	-0.769788	2.32367	-1.81751	-1.10407	-1.76074	1.91982	1.38576	-1.4376	1.34629	-0.261682	-2.11984	-2.26612	-1.69116	-1.12654	-1.62029	-1.62851	-3.31161	0.531955	1.60959	-0.0955433	-0.712752	-1.3677
Q96L34	0.646387	-1.5549	0.73076	-1.79229	-1.39427	-3.49056	1.06585	-1.0368	-0.886223	-3.86521	-4.63461	1.27248	-3.55208	1.61952	1.88282	-1.17858	-3.26095	-0.27251	0.866967	1.47101	0.309523	1.28122	0.651708	0.301652	-1.46079	-1.39427	-3.9705	0.628769	1.80309	-1.89695	-0.31104	-3.99383	1.57699	1.8775	1.74446	-4.55684	1.06709	-1.5496	-2.67586	0.375133	0.456776	-0.800313	-1.68347	-1.54214	0.700699	1.19239	0.607649	0.0813969	-1.34081
Q96PY6	0.699975	-0.120678	1.79279	-0.759513	-1.50631	-2.45259	1.52022	-0.515008	0.196153	-1.00011	-0.564518	-0.746885	-0.446836	-0.701159	-0.369941	-0.38544	-0.22058	0.246738	1.23882	0.575254	-0.98957	-1.07545	1.63669	-0.0622878	-0.860677	-0.330495	0.352085	0.441947	-0.855887	0.906213	0.530532	-0.358335	-1.3107	0.663101	1.5043	-1.51468	1.71839	-0.111686	0.473064	-0.0333686	0.273006	-0.885251	-0.752017	0.118202	0.703014	0.783236	1.21382	-0.592085	-1.1619
Q96Q15	-1.15793	2.36429	-1.33584	1.68021	-2.49921	0.0579055	-1.8265	-0.655858	-1.10451	0.108072	-1.76069	0.618782	-0.821243	-1.5922	-1.07393	2.48464	1.45804	-0.488765	1.79225	2.16624	2.24877	-0.638099	-2.64592	-0.861198	-0.30537	-1.09024	0.00645601	-0.816108	-0.46025	-0.418029	-2.24214	0.0900641	1.04831	3.30168	-1.38257	1.02687	1.68949	-0.993224	-1.65267	-0.534443	-1.00698	-1.24473	-1.46173	-1.61754	-0.501498	-2.3032	-2.08334	-1.22196	-0.303698
Q96QP1	-0.916448	4.31457	-2.09676	4.01811	-3.51519	1.63283	-3.21662	0.280559	-2.66483	0.50814	-1.33033	-0.708666	-1.08074	-1.97652	-1.58773	4.79259	3.73061	-2.30473	-0.904453	3.71411	2.27052	-2.31029	-0.131447	-0.695047	0.315718	-0.0218327	-0.976359	-0.897517	-1.33255	-2.71081	-2.08546	1.72113	6.17471	2.22284	-4.92222	0.37597	2.42108	0.21478	-2.79653	-0.0592802	1.48483	0.418625	-3.09568	-2.76423	-1.81489	-5.00035	-2.73527	-1.35354	2.17216
Q96QT4	0.0783467	1.8041	-0.441154	0.845261	-2.29382	-1.81341	-2.24483	0.769904	-0.982302	-0.912451	-1.07378	0.174214	0.268822	-0.690747	0.763502	1.03244	-0.859395	-1.15911	0.350231	0.69135	-1.07218	-1.61526	1.34063	0.737616	-1.0603	-2.37709	0.829763	1.12313	0.9165	-1.61012	-2.4639	-1.85957	0.592783	1.65331	-1.34184	-2.31736	1.53675	-0.789087	-2.92854	-0.979835	1.31455	1.70655	-0.0991038	-0.460105	1.62559	-1.72663	-1.839	1.53736	-0.348435
Q96RR4	-1.41461	-0.826304	-0.854554	1.40222	1.6954	0.621703	0.448188	1.31269	1.13464	1.15668	0.0864967	-1.82805	0.173951	0.0839766	-0.251485	0.375278	-0.698348	0.902049	1.21601	-0.766893	-0.460002	0.287587	-0.793438	-1.22207	1.24119	1.58671	-0.520391	-1.37032	0.845795	1.34844	1.82965	-0.173618	0.621358	1.44719	-0.0209829	1.75399	-1.71712	-0.906367	-0.436904	-0.664655	-0.248326	1.0484	-1.24868	-1.41776	-0.597623	-0.60083	-0.714829	-0.568862	0.685654
Q96S38	-1.8626	-2.26785	1.01232	-1.73923	-1.88021	-3.99564	-1.46266	-2.93491	-2.10975	-3.03727	-4.12951	-1.80065	-1.79933	-1.64023	-1.23709	-1.33143	0.632386	-1.75479	1.73963	1.54299	-1.28036	0.953644	-0.913611	-2.06752	-1.19925	-1.75855	-3.97905	-1.46568	1.21781	-5.61993	-1.62419	-3.04009	-1.35604	0.46397	-1.62316	-2.10205	0.694827	-2.84582	-5.32161	-1.64864	-1.0679	-2.24228	2.08827	-3.56307	3.42983	-2.09032	1.89459	0.552946	0.331479
Q96S44	1.83604	-0.724071	-1.51192	-1.00251	-3.64499	-0.0359617	-1.73985	-1.94582	-2.22138	0.462299	-0.501345	0.857685	-1.97382	-3.955	-1.91523	1.47716	-1.22547	-4.26135	1.22517	3.45756	0.500571	-2.99075	0.774666	-0.105225	-1.8293	-1.29628	-2.24499	0.225377	-2.82838	-1.59949	-2.25083	-2.69645	0.155869	3.25383	-1.52035	-0.0670541	1.79334	-1.35718	-0.952205	-0.967649	0.395498	-1.3426	1.6516	-0.757634	2.45348	0.333817	0.72158	0.968615	2.33765
Q96S53	0.538827	1.217	1.17248	0.264192	-2.60193	-0.747455	-1.09871	-1.13464	0.580622	1.70336	-0.728637	0.62359	-1.69928	-1.37555	0.40766	0.922472	1.21905	-0.714824	0.460553	1.44388	0.858943	-1.18225	-2.00219	-1.41856	1.38939	0.389281	-0.533875	-1.12994	0.150975	-1.35375	-0.948359	-1.22474	0.566694	0.626029	-0.632172	-1.32896	0.430086	-3.75034	-1.66537	-1.54472	1.2054	-0.842068	-1.03056	-3.73013	-1.33766	-1.90101	-1.12001	-1.68749	-0.446466
Q96SB4	1.48986	-0.524427	1.58285	-1.73144	1.09188	-1.47942	0.542717	-0.428529	1.13903	-0.649536	-0.876003	1.36467	-1.87768	-0.0439964	-0.238383	0.733743	0.591517	-0.0744723	-2.05715	0.0712685	-0.124078	0.645456	0.185716	-0.720397	-1.41042	0.0838	0.978956	-0.399566	-0.121828	-0.837497	-1.32457	0.489863	0.31944	-1.08012	1.85065	0.175591	0.000302146	1.81875	0.139417	1.57138	-0.942765	-1.00574	-0.346331	2.23974	1.61393	-0.214416	-0.0433693	1.76213	-1.07068
Q96T60	-0.584781	1.0866	-0.406872	0.55615	-1.45491	0.505068	0.997629	1.60326	-0.228845	-1.0102	0.579107	0.890042	0.860146	1.56386	1.41873	-1.4202	-0.707299	1.47891	1.23611	-1.04207	-1.31123	1.25505	1.00067	1.37966	-1.7636	-0.808295	0.509007	1.21035	0.140343	0.73145	-0.499089	0.542341	-1.36009	0.813615	0.676763	-0.858311	-1.0749	0.354015	-1.90307	-0.766147	0.0880333	0.833197	1.33132	0.633982	-0.844287	1.7546	-1.06614	-0.862621	-0.528237
Q99504	1.29297	-1.25278	0.880427	1.24988	0.617999	-0.581981	-0.318141	1.24816	-0.617961	-0.361368	0.589948	1.29482	0.657961	1.61692	1.85983	-0.184331	-0.460402	1.50447	-0.289155	-1.08854	-1.54425	1.25075	0.214696	1.65318	-1.62848	-1.38142	0.791146	1.52333	0.295558	1.71707	1.73612	0.815528	-0.548118	-1.82364	1.33089	-1.46964	0.732827	1.0749	0.812501	0.0160442	1.3452	1.61289	-0.44127	0.825191	-1.89282	0.898482	-0.472755	-0.398284	-0.475958
Q99570	-3.25855	1.99992	-1.35209	0.671628	-3.2578	-1.65161	-3.6829	-0.734397	-2.1385	-0.208715	-3.06851	-1.13823	-2.41986	-2.25559	-1.18195	2.56842	1.85567	-2.53652	1.03516	1.3202	0.53353	-0.019382	-2.93829	-2.38539	-1.1132	-1.34504	-1.41249	-1.93093	0.108031	-6.68377	-5.04051	-2.1583	1.95421	4.74505	-4.15161	-0.489884	0.256216	-2.28541	-6.12583	-2.29664	0.0603896	-1.3529	-0.461457	-6.01099	0.859804	-2.14991	-1.18851	-1.29699	1.55187
Q99683	-1.88058	2.49839	-1.16615	2.44439	-1.41988	1.51218	-1.63084	0.656696	-1.58239	2.08781	0.280357	-2.52223	0.0109068	-1.96267	-2.11304	1.47177	1.80932	0.79167	1.99145	1.16148	-0.351678	-0.556234	-1.67139	-0.238958	1.29835	-0.135659	-0.676768	-0.70656	0.683483	-2.15806	-0.523652	0.504242	2.51754	2.02983	-2.94108	0.7196	1.57297	-1.01777	-2.55666	-1.67536	0.115982	-0.532086	-0.188646	-2.96565	-1.73557	-1.31981	-2.02535	-2.14877	0.761807
Q99759	-1.11139	0.105443	-1.83416	-0.369918	0.358962	-0.476761	0.534155	-0.818451	-0.258383	1.1485	1.46596	0.375509	0.615102	0.935581	-0.398331	-1.93538	-2.12744	2.65213	0.178646	-0.344802	-0.328057	2.59277	-1.87747	0.883065	0.796905	0.548569	-2.23563	-0.475065	0.537167	-0.405057	-0.286868	-3.00247	-0.512759	0.303888	-0.538927	0.281958	-0.0974763	-1.35525	-0.488245	0.333452	-0.525814	-1.49566	-0.164643	-0.742037	0.797398	2.1245	1.10128	-1.08523	-1.60264
Q99952	0.695767	-3.13221	-1.60055	-2.00211	0.159415	-2.31775	-2.25962	0.982627	-2.20047	-1.4759	-1.65709	0.866342	0.381507	0.977899	1.99296	1.14502	-1.71496	1.58751	1.05712	0.110788	-1.21415	1.62295	-0.354919	-0.491055	-0.838238	0.554976	-1.7437	2.72827	-0.721697	-2.14183	0.351391	-1.91713	-1.68837	0.0655004	-1.6756	-2.49013	2.30156	-2.49141	-0.895877	-0.726763	0.85907	-0.804223	2.24031	-0.46979	2.063	0.891018	0.287134	0.38863	2.12495
Q99956	1.68905	1.54127	-1.7528	1.16528	0.211373	1.91654	-2.15591	0.466983	-1.53074	0.42935	0.700506	0.370137	0.549401	-1.53337	1.53438	1.84168	-1.57356	0.715168	1.22003	-0.691178	-1.87257	0.472835	-1.55062	-0.885942	-0.768161	-1.26864	1.36119	1.17234	-1.87628	0.815369	-0.601314	-0.768766	1.36356	0.640406	-0.783086	0.369159	0.810007	-1.37878	0.918815	-1.67761	1.49988	-1.30213	-2.22416	0.337902	0.566845	0.761718	0.0691094	-1.63545	1.65354
Q99986	0.518216	-2.68091	-1.26761	-2.31693	0.759739	-1.70035	-0.605206	-1.31602	-1.04947	-2.43996	-2.14548	0.10896	-1.53658	0.37099	2.71286	-1.88936	-1.59792	-1.5604	-2.56638	-0.754692	0.119093	0.300386	1.13062	-1.08748	-1.80315	-0.803937	-0.738683	0.551854	0.305133	-0.859456	-1.3861	-1.18823	-2.19838	-1.76929	-0.563705	-2.83581	0.555233	0.129434	-1.39776	1.91165	-0.43078	0.737525	1.40584	2.73234	1.87224	1.47228	1.59422	1.31742	-1.52846
Q9BQK8	0.198537	0.851381	-1.06785	1.4307	-0.547608	1.47859	-1.84554	1.14522	-1.59715	0.463455	-0.563595	0.584725	-1.0328	1.98096	-0.653643	1.17708	0.442068	-0.205092	-0.382277	-0.0593451	-0.643498	-1.62207	-0.710017	-0.263152	0.0708347	-0.371418	0.504833	-1.74765	1.67383	-1.21264	-1.2671	-0.0990856	1.48666	0.0887831	-1.55358	-0.468754	-0.665067	-0.71431	-1.22924	-0.326563	1.53173	0.873135	0.208415	-0.363289	-0.953972	-1.81283	-0.761006	0.169479	-0.379362
Q9BRS2	1.59996	-1.01667	1.47028	-1.53164	0.45173	-0.723092	1.80363	0.270983	1.48357	-0.18887	0.224754	1.64411	1.31596	0.998169	1.38585	-0.415639	-0.68417	0.866043	-1.57981	-1.73648	-0.903733	-0.516821	1.43398	-1.07879	-1.78741	-0.424501	0.881725	1.57349	-0.956744	0.885854	-0.605649	-0.823334	-1.60618	-2.40142	2.26266	0.937543	0.0179511	1.5454	0.0526235	1.3492	1.68873	-0.871325	0.245091	1.78034	1.44825	0.69659	-0.060183	1.43147	1.17735
Q9BT40	0.0436608	0.501281	-0.146624	1.12799	1.73092	-1.25108	-0.798443	-0.127015	-0.939452	-1.38306	-1.02523	-0.604053	-1.30041	1.5677	-1.78266	0.445928	0.519419	-0.724029	0.329382	-0.563165	0.990828	0.936386	0.0411681	1.89706	-0.519423	0.557925	-0.600551	-0.957668	0.300248	0.609486	0.653328	0.425045	0.555309	0.601392	-0.799741	-1.34499	-1.5531	-0.380194	0.270255	1.04147	1.07172	0.784381	0.632598	1.58249	1.34582	0.158206	0.977735	1.19744	-0.0520421
Q9BVS4	0.175057	-1.64414	-1.03127	-1.01325	0.970143	0.884651	0.549021	1.31342	0.44831	-0.300229	0.773885	0.611002	2.115	1.33356	-0.400426	-0.973183	-0.403953	1.59859	-1.46273	-0.172989	-0.531475	0.512576	1.82979	1.80305	-0.217418	0.624664	-0.616455	-0.0988588	-0.520903	1.81756	1.54488	1.17891	-0.53685	-2.49207	-0.313146	-0.710108	0.105391	1.39887	-0.672556	0.131876	1.91133	1.84557	-0.40705	-0.277174	-1.32703	1.91492	-0.901487	0.670304	-0.701017
Q9BX95	-0.692162	-1.54472	-0.28332	-1.23325	1.13165	-1.20249	0.763605	0.570488	-0.610455	-1.85142	1.01964	-0.634342	0.790729	1.16677	-0.348925	-0.116212	-2.24813	1.99234	0.107703	-0.0697658	-1.91777	0.356635	2.35815	1.67745	-0.751389	-0.764831	-1.32271	0.135367	2.11115	-0.794739	0.427052	0.305554	0.109199	-0.126209	-0.677409	-2.41793	-0.470826	1.15949	-2.64916	-0.374711	-1.23704	1.23618	0.775106	-1.78807	-0.267446	1.55909	0.541491	0.936195	0.703172
Q9BY84	-1.82279	1.7385	-0.709936	1.73876	-0.112063	-0.679492	-1.24917	1.53329	-0.977359	0.424776	0.433756	0.627443	1.3262	1.5692	1.21152	0.491477	0.84041	1.68071	1.11372	-1.4426	-0.774217	-0.1837	-0.293865	0.97527	0.420071	-0.150437	0.522121	0.829908	1.77118	1.46904	0.624542	0.452651	0.211303	1.34196	-1.95355	0.255341	0.138357	0.66308	1.94713	-1.41281	-0.751037	1.59758	-0.583024	-0.114072	-0.651896	0.194924	-1.30412	-0.859546	-0.742201
Q9BZL6	-1.64167	0.429466	1.25592	0.239802	-0.0610553	0.26667	-1.03154	0.600045	0.2926	0.301311	-1.29672	1.74343	-1.76353	-0.690713	-0.417255	1.85368	0.650418	-0.925886	0.887139	-0.361586	1.68267	-1.43017	-1.80896	-1.72568	1.08876	0.552996	-1.50693	-0.473083	0.840723	-0.442517	-0.965714	-0.778076	1.60468	1.05761	-1.3752	-0.734868	-0.0668879	0.164259	-1.21558	-1.50762	-1.16693	1.65428	-1.44025	-1.72922	0.929886	-0.301316	0.668712	1.86985	1.15753
Q9GZU7	0.413606	-0.7487	1.03724	-1.82157	-0.424719	-0.706376	1.0671	0.165406	-0.71045	0.184545	1.11834	-0.140532	0.633742	-1.73537	-1.95425	1.59703	-2.17655	0.546015	0.441028	0.34841	1.74315	0.153533	1.91158	1.19817	0.994889	1.51034	-1.17594	-1.67014	-1.70331	-0.402371	-0.00803041	-2.24616	-0.541257	0.171441	-0.384462	0.79893	-2.70305	-0.4552	-0.521286	0.146365	1.47624	0.860087	1.48824	-1.38858	0.0557626	1.88582	0.495244	-0.00377623	-0.651253
Q9H0C8	1.18339	-1.7081	0.141649	-0.618146	1.06025	-0.418496	-1.71785	0.964678	-0.62965	-0.918982	-0.866133	0.150043	0.764132	0.0567549	-0.506193	1.26662	-0.571349	0.392053	-0.605088	1.66576	0.136069	-0.384576	1.24571	1.23305	1.49873	-0.627018	1.21302	0.201515	1.18324	1.45336	1.81813	0.989538	0.672521	-1.28248	0.46165	0.301897	0.428969	1.54674	0.204691	0.830914	0.932812	1.96776	-0.799307	0.349774	-1.44758	-1.43554	-1.64341	-1.46583	-0.163071
Q9H0K1	-0.934051	1.10821	-0.94635	-1.58535	-1.14302	-1.55394	-1.82524	-1.16361	-0.247301	0.812394	-1.28145	0.341851	-0.920699	-1.54267	-0.329903	-0.813538	-1.80364	0.679866	2.5264	0.655977	-0.716803	1.90184	-1.01016	-0.152876	1.2824	-1.08252	-1.381	-0.221522	1.04557	-1.53835	-1.1993	-0.662836	-0.614873	3.27494	-1.45396	-1.40622	0.206954	-1.87596	-1.84884	-0.491909	-1.4981	-1.57038	0.79086	0.105355	1.42592	-0.492552	1.52197	-0.676407	1.12786
Q9H2G2	0.554472	-0.479076	0.915071	-0.436142	1.55782	-0.96271	0.808715	1.00086	-0.670044	-1.32349	0.970023	-0.428664	-1.63171	0.190342	-0.0808684	-0.823959	-0.614922	0.956226	-0.823133	-0.608491	0.306051	0.892679	1.40617	1.16837	-1.31658	-1.47275	-0.0515378	0.807299	-0.0762049	-1.4555	-1.6337	1.25949	-0.801676	0.108034	0.826428	0.341631	-1.30698	-0.999315	-1.1259	0.20574	1.32787	-1.31819	1.02087	-0.285668	-0.226904	0.176168	1.17725	-0.14616	0.807493
Q9H2K8	0.970839	-0.853068	1.62013	-1.53908	0.274863	0.138242	1.583	-0.58068	1.61427	-0.685832	-0.848886	1.12956	1.55318	0.0247003	-1.95393	-0.438854	1.39205	-0.905109	-1.48835	1.7057	0.507907	0.963266	-0.01068	0.415302	-0.684716	-0.263624	-0.489609	-1.01774	0.50671	-1.34874	-1.90376	-0.666379	1.01049	-1.60494	0.943855	0.518468	-0.144438	-0.949038	-0.262996	0.628416	1.90017	0.628922	-0.370394	-0.738623	1.1379	-1.29087	-0.630449	0.598168	0.432579
Q9H422	-1.27091	0.477956	-0.41732	1.41333	-1.20544	-1.25753	-0.19757	-0.558541	0.328456	-1.35202	-1.00703	0.541298	-0.789784	0.302353	0.891901	-0.922826	0.679324	-0.822994	0.902079	2.44553	0.298175	0.280244	0.770695	0.726829	-0.155452	0.69525	0.405746	-1.61935	0.383778	-1.63998	-1.16501	0.697977	2.89687	1.48572	-0.578403	-1.62668	0.354254	0.485095	-1.62967	-1.32095	-0.233695	-0.597726	-2.76189	-0.63782	-0.814275	-2.22929	-0.282091	-0.267341	-1.92824
Q9H4A3	-1.3034	0.677345	0.644164	0.187966	-0.406484	-0.855478	-0.0058143	-0.0687277	-0.121524	-0.179979	-0.74075	0.069106	-1.84655	-1.24352	-0.33528	-0.289396	1.5075	-0.224417	-0.89517	0.708727	0.622877	-1.19118	-0.982832	-0.952987	0.648411	1.06381	-0.311963	-0.562797	0.538524	-0.31811	-0.52791	1.1356	0.452825	-0.811443	-1.5252	-0.840002	-0.943993	-1.04905	0.666088	0.836367	0.437484	-0.0629866	-0.363279	-1.08196	0.158122	-0.20648	0.726904	-0.410359	-0.83324
Q9H792	-2.19846	-1.24609	-0.428106	1.11673	-0.149087	1.29803	1.38189	-0.651487	-0.698285	1.51866	0.16852	-0.452037	0.387876	1.18599	0.0877353	-0.302624	-0.394618	1.61961	-0.0782526	-1.29	1.17364	0.807113	0.854657	1.39116	0.149837	0.434383	1.33206	0.36357	1.03043	0.626975	0.851431	1.39637	0.462822	-1.47386	-0.761857	1.44897	-0.71241	0.0880719	1.76428	-0.823755	-0.156224	0.722117	-0.0405015	-1.75317	-1.97597	-0.0137922	-1.39859	0.50353	0.118779
Q9HBH9	0.644449	0.37264	1.3062	-1.28993	0.437753	-0.970675	0.0177631	-0.624311	-0.44768	0.214322	-0.26427	0.392501	-1.37198	0.516779	1.20936	1.45651	-0.379695	-0.398063	-0.224377	-1.91528	-1.10826	1.72777	-1.75046	-1.59304	-0.415729	-0.282471	0.90441	0.683037	0.882615	-0.393396	-0.317859	0.696668	1.04786	0.578139	1.7239	0.545626	0.358193	-0.81587	0.0373509	0.119967	-0.36589	-0.828525	-0.544097	-0.392979	-0.808562	0.714023	-0.41401	-0.755238	-0.290434
Q9HBY8	2.63199	-1.73267	2.59226	-0.747032	-1.23922	1.79441	-1.24812	1.07665	-0.793662	-1.4211	0.361153	1.63297	-0.0737556	0.793349	1.20022	1.39362	1.30876	-1.96709	-1.77992	-0.230367	0.785463	-0.56246	0.545014	-0.203598	-1.11178	0.459529	2.2694	-0.654863	2.25837	1.2773	1.10163	-0.241278	1.62659	-0.74574	-1.41934	1.68245	-2.41471	2.65699	-0.104869	1.07284	1.96374	2.04906	-2.9072	1.78071	1.59216	-0.144912	-1.3588	0.696361	-3.27162
Q9HC98	-0.417558	-0.873358	-0.594836	-0.356135	-1.96179	-2.65831	1.13233	-0.800775	-0.75733	-0.685419	0.118752	0.15598	-0.193528	-0.671481	0.566054	-0.533754	-1.70988	-1.42142	0.542302	-0.680994	-0.530282	-0.978977	-0.594776	-0.87804	1.02381	-0.406221	-0.298204	-0.170151	-1.44897	0.128268	0.624713	-0.61926	-0.028242	0.304112	0.158286	-0.247506	-0.120495	-1.16395	0.0963141	-0.384255	-0.458331	0.883461	1.4177	-0.599425	1.81781	1.56444	-1.17531	0.393151	0.700377
Q9NP77	0.964005	-0.792946	1.53973	-0.805087	1.80581	-2.55453	1.87457	-0.50486	1.88781	-2.73141	-2.12761	-2.57316	-0.442981	1.04687	2.04381	1.16277	-1.10758	1.94028	-1.58656	2.22197	-0.921078	1.6847	1.1571	1.45178	-0.490087	0.17106	-0.323201	2.17677	2.53894	-0.586304	-0.954447	-0.391182	0.292023	-1.70779	1.18856	-2.00045	1.93872	-0.382727	-1.95306	-0.848562	2.1425	-0.413529	1.23563	0.336558	0.56327	-2.65443	-1.13861	0.657421	0.548715
Q9NR20	0.754322	0.806234	0.755822	0.108867	-4.16657	-0.200187	0.722286	-0.650137	0.61253	1.15701	0.357206	-0.946408	-1.33506	-2.58712	0.707283	0.192893	-0.0681829	-3.58509	1.0372	1.77706	-1.6393	-3.10457	0.600096	1.0197	-1.3172	-1.21496	-1.50889	-0.360607	-1.63084	-0.894852	-1.88834	-1.55264	0.79064	0.962822	-0.353493	-0.341191	1.66149	-0.637323	-2.06664	-0.1717	1.00164	-1.03892	0.879225	0.0872068	1.90718	0.523601	0.257617	0.0985946	0.878439
Q9NRH2	-1.18448	0.607294	-1.12742	0.39397	1.59114	-1.18061	-1.29456	1.41033	-0.373417	1.56968	-0.508222	-1.58225	0.127053	1.5679	-0.636642	-0.459286	-0.773958	1.13616	1.60645	0.87232	0.149947	0.655035	-1.14368	1.0876	0.648596	-0.0372369	0.36966	-1.18712	0.506653	-0.0981095	-1.24496	-1.35812	0.934808	0.924544	-1.07907	-0.898308	0.498484	-1.2976	-0.513275	-0.336557	0.519255	0.537376	0.123943	-1.07322	-0.736044	-0.997896	-1.0689	-0.596066	1.07445
Q9NRM7	-0.6314	-0.561636	0.296164	-0.936891	-2.96509	-1.68327	-1.63674	-1.02227	-0.827631	-1.64595	-4.88934	0.624898	-2.60623	-0.766874	-1.17203	-0.0987851	1.17498	-1.02652	-0.633654	0.603919	1.19269	-1.54051	-0.570074	-1.37303	-0.297875	-1.13835	-1.982	-1.23034	0.595999	-3.89325	-3.08425	-0.346212	1.31117	1.57463	-1.59211	-0.509693	0.696918	-0.48648	-2.99701	-1.3984	-1.15591	0.393103	1.38025	-0.30604	2.78083	-1.60228	-0.33358	1.12319	0.927565
Q9NRW4	-1.39235	0.470016	-1.75204	0.17862	-2.21079	-0.34085	-2.39053	-1.00974	-1.92461	-0.38818	-1.62426	0.586613	-0.646923	-1.58632	1.86074	-0.427396	-0.511027	-1.48511	2.27926	2.99162	-1.70239	-0.870295	0.410762	0.0543253	-0.331503	-2.21206	-2.67175	-0.375526	-0.584667	0.691355	-2.56338	-1.49231	2.14256	1.73933	-1.3259	-1.44517	-0.439673	-2.60902	-0.408577	1.1895	-3.01965	-0.820465	0.0102829	-1.76379	1.13818	0.945378	1.76813	-0.703374	0.0198363
Q9NSY0	-1.80942	-1.25227	-2.40734	-0.665732	-0.214631	-1.15132	-2.04811	-1.51587	0.433614	-1.09372	0.592941	-1.81719	-1.47274	-1.64774	2.19211	-0.0954315	-0.046347	-1.86596	1.20098	2.17914	-0.912743	-1.46079	-1.1122	-1.50806	-0.96777	0.0708304	-1.89764	0.216927	0.431813	-0.363758	1.03418	-1.74993	1.10331	-0.479777	-0.523661	-0.321276	2.1846	-0.209524	-1.35521	-0.46184	-1.37035	-1.46098	0.18432	-0.474818	-0.178044	-1.13828	0.727937	0.452968	0.286097
Q9NSY1	-0.928852	1.77559	1.60315	0.961385	-1.53412	0.674427	1.42062	-1.37456	1.1915	-1.37236	-0.908634	-1.29523	-1.5509	-0.855412	-1.16016	1.31799	0.629311	-1.49742	-0.955521	1.99959	2.23748	-0.998964	0.0426108	0.406482	0.535612	0.453081	-0.980338	-0.78914	-1.4978	-0.829857	0.156707	-1.499	-0.480479	1.89707	0.199841	0.771306	0.447259	-0.351472	-0.925981	-1.11479	-0.51279	-0.326603	-0.830141	-2.74473	1.02302	-1.56962	-1.16487	-1.29809	0.353729
Q9NWZ3	-1.01851	0.130415	-2.22449	-0.316971	-0.971655	0.54111	-1.80213	-0.0313691	-1.67946	1.16629	0.743916	0.400824	-0.982007	-0.58503	-0.599025	-1.00107	0.0446536	-0.694517	0.608798	0.278939	-0.638304	-1.26423	-0.402824	-0.118591	-1.06555	-0.885201	-1.17826	-0.200821	0.701229	-0.992429	-1.10307	-1.08434	-0.822946	1.83908	-1.18024	1.08023	-0.683539	1.17317	-0.257435	1.23366	-1.84142	1.76423	0.0127742	-0.194953	0.428895	-1.17572	0.425719	0.501285	0.0629434
Q9NYL2	-0.207498	0.0833216	-0.404083	-0.117005	1.78777	-1.33785	-0.568432	0.850841	-0.244181	1.15199	-0.656604	1.4459	-0.765255	0.746507	-1.3439	1.43073	0.829122	0.534677	0.88541	0.979472	0.163767	-0.678839	-0.489437	0.659664	-1.46405	-0.471291	1.322	-1.28017	1.71783	-1.28234	-1.51102	0.534612	0.28673	1.60196	-0.922395	0.0901386	-0.522986	-1.40937	1.24708	-1.01009	0.900017	-0.301469	0.0325912	-1.15338	-0.473767	-1.02544	-1.10571	-0.88702	0.27713
Q9NYV4	0.294923	-1.05454	1.51327	0.169127	1.59715	2.12914	1.15766	0.725385	0.37599	-2.32457	0.845464	1.2815	0.386495	3.50567	1.09646	-1.32218	0.0835807	0.172007	-3.18736	-1.94624	-1.20714	0.935126	1.86931	1.75445	-1.81986	-0.766519	0.207607	-1.05425	2.68232	2.02406	0.488311	0.427141	-0.247532	-2.11552	1.16288	0.0764332	-1.17369	0.689389	0.0480928	-0.207724	0.570646	2.28982	1.08098	1.66595	0.549208	1.79872	-0.649093	3.07232	-2.07441
Q9NZJ5	1.57732	-2.406	0.597688	-1.26135	-1.74686	-3.02097	-1.58985	-1.56965	-2.54413	-4.16898	-1.77398	-0.0895524	-1.71071	1.06976	1.50757	0.136644	-1.31031	-1.9096	-2.30543	0.450326	-0.919079	-0.863051	2.40776	1.19336	-1.09604	-0.84736	-0.843197	0.502293	1.38179	-0.673665	-1.4723	-2.58737	-1.09348	-1.95757	-1.3801	-2.87303	0.816085	-1.96896	-1.23702	1.82644	0.0468853	1.10172	2.85001	1.29367	1.76762	0.949857	3.62528	2.09252	-1.96212
Q9P0L2	-1.20491	-4.57001	-0.146815	-5.54079	-1.12161	-5.3257	-1.10109	-1.21529	-3.10708	-6.85016	-7.58837	-0.696029	-2.05956	0.0411048	1.05921	-0.0565663	-0.849296	-1.34491	1.07474	1.05996	-2.59425	0.476818	-0.727042	-0.906915	-2.86297	-2.70583	-2.39981	-0.338414	1.31897	-5.38706	-5.7371	-5.1062	-1.73709	1.1198	-2.08032	-5.63541	1.82083	-1.29933	-6.42236	-1.26608	0.63189	-1.73042	4.31168	-2.04601	6.37484	-0.98005	2.2012	1.39747	1.62107
Q9P289	-0.0605057	-0.989583	0.389899	0.712276	-0.434621	-1.00129	-0.956936	0.73768	0.851113	0.708149	-1.13337	-0.172635	1.45511	-0.782627	0.34441	-0.440527	1.38753	-0.481033	-0.304932	0.279297	-1.39122	-0.808036	-0.579098	-0.655525	0.5209	0.562006	0.780616	0.825858	-1.20492	-1.26872	1.03042	-0.118481	1.14065	-0.429181	-1.06898	-0.365596	0.367605	-0.138889	1.59196	0.786631	-1.19229	0.0373568	-0.373509	-0.732012	0.0647763	-0.845699	0.311596	-0.206883	1.25868
Q9P2K8	-0.930353	0.564172	-1.18468	0.289803	-1.17463	-1.32521	-0.284766	-1.64191	-0.643713	1.48668	0.105544	-1.78086	-1.70044	-0.740991	-1.10225	-1.24119	0.550313	0.574365	-0.554416	0.433486	0.180789	1.43607	-1.48149	-0.664443	0.138896	0.419954	-1.37522	0.790602	0.508711	-0.907851	-0.281748	-1.94483	-0.40089	1.44059	-0.956296	1.45562	0.568907	-1.18916	-1.44873	0.955425	-0.423981	-1.3253	-1.3204	-1.71572	-0.706931	0.119784	0.973218	-0.535474	-1.03553
Q9UBS0	-0.963903	-0.969873	-1.48157	-0.0704516	1.90523	-0.568561	0.694814	1.32999	1.63416	0.000408935	1.82557	-0.65276	0.849031	2.53478	-0.736268	-1.06933	-0.194632	1.23076	-0.138794	0.126888	-0.139105	1.65836	0.4544	1.44537	0.265392	1.12018	-0.165435	0.548152	1.72315	-1.69251	2.19477	0.557542	-0.969675	-0.528777	-0.802467	-1.3842	-0.0895841	-0.534208	0.198633	0.783945	0.998755	1.35028	0.539138	-0.322702	-0.697405	0.638504	-0.978054	0.456514	-0.83415
Q9UEE5	0.976654	-1.08827	-0.347626	-0.856423	1.05292	-0.151956	0.781969	0.385421	-0.576971	0.0645094	0.598771	0.058286	1.36268	1.42953	-0.457618	-0.600725	-1.74264	0.731874	-1.33464	-0.0796048	-0.999252	0.724068	1.45864	1.26084	1.33745	0.912421	-0.185628	0.0917882	-1.13884	-0.590236	-0.29006	-0.00769968	-0.860975	-0.927192	0.290963	0.909818	-1.52047	-0.0764243	1.06601	0.701631	0.876616	-0.778643	-0.334705	0.400369	0.193275	0.465106	-0.425181	0.116304	0.515715
Q9UEW8	-1.366	0.807618	-0.728202	1.75059	2.97414	-0.50497	-0.880361	2.88428	0.161599	1.9399	-0.112724	0.6722	2.45982	0.184806	0.576295	-0.880414	-1.58572	1.70052	-1.62858	-1.03125	0.455038	0.993177	1.11205	-0.46117	1.54812	1.79781	2.15896	-0.855859	0.410922	3.44373	2.04763	1.61922	0.553511	-0.736531	-1.27154	2.15508	-1.61194	-0.374693	0.558962	-1.98743	0.804797	3.16614	-1.02406	-0.346469	-0.301165	0.451936	-1.43586	-0.948223	0.95657
Q9UHY1	-0.890764	1.5225	-1.07056	-0.501997	0.92735	-1.33143	-0.977858	-0.885029	-0.856079	1.35754	-1.64022	-0.507206	-0.892917	-1.06114	-1.59356	-1.04721	-0.395025	0.112713	1.01467	1.11144	1.53096	1.37723	-1.35036	-1.27716	1.10136	1.43348	-1.79764	-0.019239	0.280704	-2.53242	-0.784987	-1.35187	1.27933	0.700372	-0.973293	1.78375	-0.569198	-1.75304	-0.105582	0.0428859	-0.363482	-0.881452	0.874543	-1.30272	1.29644	-1.64622	1.04359	-1.29704	0.286938
Q9UIK4	-0.500181	0.207896	1.60487	1.66198	2.37812	2.07329	1.09473	-1.45102	0.375686	-0.25855	-1.63155	2.7214	-2.00228	4.20547	-1.26065	-0.312315	1.27459	0.605817	-1.83105	-0.712449	2.0133	0.549655	-0.8091	-2.43194	1.18442	1.04059	-0.460299	-0.267563	4.14584	-0.337196	0.531985	-0.878739	2.40096	-0.848153	0.600481	1.77416	-1.38819	3.20681	0.710781	0.191948	-1.87145	2.71094	-2.01135	0.210213	0.34088	-1.48086	-1.49451	0.30909	-1.80685
Q9UK32	-1.58043	0.64258	-1.67815	1.50371	-4.77004	-1.33934	-3.01759	-1.50768	-2.25011	-3.09596	-6.35799	-0.0478485	-1.87468	-2.4419	-1.99535	3.06182	1.38925	-2.85392	0.0242593	4.63746	1.63303	-0.276378	-1.77143	-1.52027	-2.51749	-1.83824	-1.55992	-1.0043	0.248241	-7.20166	-5.62739	-1.57423	3.40645	2.99268	-4.4838	-1.89908	2.27567	-0.585951	-4.84027	-1.95765	1.16983	-0.814536	0.0317431	-3.65791	1.54879	-5.6801	-1.70689	0.567998	1.62418
Q9UKE5	0.383881	-0.049582	1.67726	0.344046	2.49818	1.0331	0.962339	1.35932	1.9495	-0.480017	-0.323622	0.534553	-0.273522	1.80615	-0.301405	0.183233	1.49009	1.52626	-2.5083	-0.407608	0.754765	-0.698428	0.398622	-0.592149	-0.437852	-0.0348883	2.25497	-0.0145582	1.7796	-0.0431669	-0.205411	2.54515	1.44107	-1.1389	-0.337714	0.846368	0.786548	1.2497	1.72108	0.280065	0.176588	0.494759	-0.511467	1.09892	-0.92714	-0.666846	-1.04576	1.03266	-1.49185
Q9UKI8	-1.42787	1.34323	-1.34522	0.795465	-2.81166	1.29338	-1.48601	-1.16716	-1.98643	2.60261	1.22806	-0.972116	-1.48062	-2.43874	0.716304	-1.54617	1.44709	-1.78436	1.51968	-0.335843	-1.17596	-1.58553	-1.14663	-0.889654	0.512889	-2.1607	-1.64349	0.992668	-1.60397	-1.832	-1.99841	-0.0102507	0.289357	1.04031	-2.7651	0.812113	0.694595	-0.671306	-2.44168	-0.935262	-2.26383	0.30439	-0.916119	-1.1129	-1.08472	0.704808	0.893184	-2.26588	-0.0493606
Q9ULR3	0.342897	0.157796	-0.285636	0.699331	0.509725	0.30108	-0.204016	-0.129091	1.15251	-0.10335	-1.1858	-0.57265	-0.108529	1.90141	0.0356856	1.04138	-0.568706	0.161427	0.0653518	1.06814	0.512357	0.660927	-0.416607	-0.131365	-0.359196	-0.331676	0.176241	0.0729258	0.580185	-0.263553	0.940724	0.0685824	0.570169	0.406932	-0.866472	-3.00619	0.148247	0.637011	-1.40792	0.369632	0.0544535	2.03	-0.547547	0.705658	1.07102	0.49646	-0.358851	1.47048	-1.3044
Q9UNI6	0.606771	-1.0529	1.5669	-1.46914	2.61906	1.28903	0.907615	-0.273986	2.56896	0.486504	1.97725	0.271053	0.435452	0.960541	0.415778	-1.89361	-2.19906	1.73898	-1.11578	-0.351943	-0.536157	2.33974	0.994671	1.72747	1.52307	1.57247	-0.0847702	1.21908	-1.93154	1.81616	0.473205	-0.233531	-1.13596	-1.54369	1.75398	1.10078	-2.25689	0.0984613	2.54734	1.08336	-1.51654	-0.812851	0.106737	1.26263	-1.48651	2.54166	0.855525	-1.46659	-2.22709
Q9UNW1	1.10281	1.00122	-0.426519	-0.117851	0.117213	0.0726357	-0.747048	0.00805537	-0.947938	0.211053	1.08487	-1.73058	-0.071857	-0.410837	0.353375	1.50006	0.522988	0.16873	-0.229687	-0.0677368	-1.62415	0.997692	-0.80678	0.0927447	-0.490512	-1.92925	0.440273	-0.187594	0.235905	-0.602097	-1.55118	0.595644	-0.292442	0.0463463	-0.135241	1.50329	0.332455	-0.216195	0.691482	-0.930233	1.15925	-1.07598	1.10271	-1.93383	-1.54366	0.297455	0.295331	-2.72403	0.406969
Q9UPZ9	-1.22576	-1.61124	-4.17716	-0.453109	-1.84247	-0.0246375	-3.88381	-0.386664	-4.28235	-1.08726	-1.05012	-1.1983	-1.49514	-0.267661	0.334711	0.982786	2.48533	-0.263678	-0.545337	1.74028	-1.48466	-0.147275	0.282412	-0.143921	-2.51911	-2.2363	0.0962698	-0.367581	1.27665	-3.40268	-2.53098	-0.0218489	0.979944	2.02688	-3.81503	-0.240347	1.01297	1.57787	-2.29434	-1.81257	-0.934202	-0.211903	1.73646	-0.541207	2.33714	-1.83882	-1.06928	1.46455	1.56976
Q9UQ88	1.54359	-0.288453	1.44103	0.0966436	1.93658	-1.07256	2.38765	0.759719	-0.152804	-1.54667	1.55357	0.527668	1.86478	-0.501684	1.44798	-0.585635	-0.986016	0.557291	-1.49921	-1.28133	-0.446175	0.29843	3.55285	0.616951	-0.731836	0.256447	0.265281	3.05835	-1.55505	2.42576	1.10371	0.818469	-0.933286	-1.53893	2.87139	-1.28143	1.19409	1.15549	2.04384	-0.155662	1.77144	-0.523507	-1.07862	0.689956	-1.4971	1.4726	-1.229	-2.32614	-0.313421
Q9Y217	0.145512	-0.676462	-0.849289	-1.10771	-1.75295	0.176514	1.4052	0.283752	1.33565	-0.948966	1.55669	-0.91327	1.67859	0.204262	0.225117	-1.10541	-1.11486	0.906019	0.934436	1.22826	-0.925008	1.02074	-0.14093	-0.619679	1.23184	1.08438	0.98653	-0.22628	-0.707181	-0.99044	1.52711	-0.586695	-1.64717	-0.308964	1.35	-0.836968	0.824208	-1.74786	-2.01434	-0.727032	0.543677	-0.655052	1.00212	0.789235	-1.36018	1.12854	-0.337978	-0.776348	-0.644784
Q9Y243	-0.664607	-0.638513	0.871798	-0.852433	-0.575034	-1.73006	0.238336	-0.110207	-0.261151	-1.77488	-2.40154	-0.747227	-1.28727	-0.00513539	1.47347	-1.04335	-2.07095	-2.55919	-0.374898	-0.870672	-2.21174	0.608449	-0.159634	-0.0565692	-1.66386	-1.71401	-2.64247	0.145672	1.03202	-0.693567	-2.02152	-2.9316	-1.9098	0.420558	-0.824063	-2.73855	0.598249	-1.90461	-1.76799	-0.256755	-0.299362	-1.14385	-0.703061	-0.370565	2.15474	1.21133	2.02159	0.539847	-0.803809
Q9Y2H1	-2.18617	2.02658	-0.926863	0.538313	-2.21572	-1.19774	-3.52372	-0.971403	-2.479	0.439564	-2.37151	0.407585	-2.3505	-2.14177	-2.19361	1.78177	2.23407	-1.22827	2.09031	0.634313	2.27032	-0.0904549	-5.20375	-3.8188	-0.663743	-0.958879	-2.4542	0.108595	0.44139	-4.13265	-2.36999	-0.228474	3.51898	5.23074	-4.92957	-0.92127	1.3891	-3.12211	-2.2855	-2.07741	0.66224	-1.78744	-0.851116	-3.69033	0.244636	-2.64178	-0.845386	-1.30458	1.61515
Q9Y2H2	-0.878134	-0.503373	-0.854566	-0.438281	-0.211976	0.346337	0.899811	-0.221655	-0.61426	-1.09688	0.552757	-1.57159	0.66624	0.947403	0.772754	-0.357479	-1.43036	0.797393	0.411437	1.16587	-1.16408	-0.134752	0.803542	1.30657	1.00935	1.05672	-0.625019	0.435862	-0.579886	-0.215407	0.868484	0.84671	-0.820633	0.0433758	0.841961	-1.94631	0.856491	1.23729	-1.67302	-0.768844	-0.15608	1.29016	-0.698965	-1.02489	-2.11269	1.6888	0.527194	-1.28582	0.305349
Q9Y2K2	-1.66253	1.52874	-0.365318	-1.37209	0.834037	-1.3611	-1.4849	-0.929399	-0.521152	1.74713	-0.0323475	-1.06827	-0.151523	-0.357201	-0.709748	-1.28361	-0.938748	0.585799	2.4834	0.867788	0.206431	1.71337	-0.950613	0.249203	1.11454	0.368739	-1.47029	-1.09662	-0.885006	-1.47945	-1.41551	-0.607539	-1.18791	2.63977	-0.211792	-0.680902	0.0804407	-1.15051	-0.633857	0.504542	-1.11573	0.243834	-0.261763	-1.22579	-0.361603	-0.418126	1.00998	0.44483	1.03448
Q9Y2R2	-3.35094	-0.600612	1.77544	0.0374768	0.856034	-0.814742	0.783947	0.847534	-0.810016	0.420004	0.520456	0.543755	1.29337	-1.93846	-1.93347	-1.41497	-0.766087	0.714166	0.918128	0.469615	-0.330921	0.895512	1.68087	1.07994	0.296597	0.690199	-1.16713	-1.94711	-0.158801	-0.351733	-0.224663	-0.464909	-0.116077	-0.249118	-0.320238	-0.492156	-1.52344	-0.577526	-0.710334	-0.404423	-1.51853	0.465026	1.04322	-1.66376	0.0648449	0.986803	1.42323	-0.39757	1.73191
Q9Y2U5	-1.7992	-0.0146118	-2.257	-0.193978	-0.81162	1.338	0.143713	-1.58558	0.112255	-0.629195	-0.877678	-1.49663	1.0501	0.402106	0.392027	-1.36113	-1.10157	2.05202	4.65561	0.226994	-1.71758	0.67341	1.09611	1.77214	-0.0372393	-0.943257	-0.454715	-0.655189	1.02925	-1.0191	-1.43162	-0.804513	-1.29567	0.35526	-1.46467	-0.290587	-1.0901	-0.811285	-1.25345	-0.484637	-1.75588	-1.96398	0.461722	-1.41043	-0.278335	0.809664	0.389436	-0.64927	-0.0870266
Q9Y3S1	-1.53422	-0.175636	-1.30027	0.545213	-1.05847	0.801592	0.399267	0.996033	-0.316472	-0.351076	0.34097	0.441025	-0.202948	0.0429318	-0.251297	0.959285	1.10058	-0.223348	1.62685	0.688789	0.748247	-1.21588	-0.27597	-0.272846	0.81892	-0.292009	-0.86593	0.208686	0.746621	-1.74656	-0.665806	-1.00336	1.75044	2.69986	-1.28375	-1.22114	1.22437	-1.44543	-1.93014	-1.85647	0.0512075	0.745378	-0.013138	-1.52717	-0.815455	-0.69671	-1.62866	0.478137	0.83048
Q9Y4K4	-0.366335	-0.910461	-1.43583	-0.125375	-0.978009	-0.83511	-0.0248324	-0.532158	-0.653669	1.47122	0.652725	-1.55368	1.1976	-1.51475	-0.890651	-0.657197	-0.219966	-0.0197593	-0.829713	0.626108	-1.41933	0.39005	-0.676138	-0.755534	-0.780448	-0.18283	-1.69412	-0.83339	-1.28665	-1.24239	-0.698972	-1.48864	-0.431392	0.301166	-1.47702	-0.162544	-0.991879	-0.76104	-1.57252	0.350144	-0.941938	-0.837759	0.916967	-1.72523	0.0449613	0.979424	-0.744972	-1.11341	-0.379657
Q9Y572	-0.793411	1.36375	-1.37589	1.6088	0.67146	-0.259937	-0.325818	0.32656	-1.25051	-0.0810705	-0.806466	-1.33977	0.715034	-0.486224	-0.198093	0.355637	-1.44678	-0.332281	1.44108	-0.0160493	-1.74819	1.06581	0.43707	-0.287525	0.808958	0.0573998	-0.807649	0.553861	0.931525	-0.827789	0.422509	-0.561631	1.43034	1.59021	-0.70298	1.70587	-0.0854436	-0.724178	0.248244	-0.510267	-0.189383	-0.0749688	-1.87355	0.537733	-0.680578	0.033999	-0.869642	-0.458019	1.28956
Q9Y5B0	1.71172	-0.746892	1.3176	-0.310597	-0.440179	0.808712	0.728333	1.17705	0.814922	-1.95944	1.33162	0.617464	1.13133	1.19917	0.938186	0.406216	0.679996	1.0093	-0.446513	-1.01022	-1.60806	0.638244	1.82012	1.47102	-1.5805	-1.07832	1.50059	1.56033	0.898507	0.516914	-1.05253	-0.401961	-0.908499	-0.99935	1.83777	-0.698057	1.37098	1.04835	-0.515704	0.226554	1.79378	0.838774	-0.319162	0.973333	-1.37262	1.06644	-1.12694	0.407666	0.651081
Q9Y5S2	0.452883	-0.835583	-0.410426	-0.367241	1.42112	1.01422	1.3887	1.16912	0.850508	-0.598223	1.36072	-1.01292	0.841948	-0.305346	1.49392	0.110293	-1.42468	-0.370234	-1.06347	0.514244	-1.4287	-0.951536	1.76668	1.45221	1.40371	0.922829	0.931831	1.61215	-0.62406	1.47074	1.08553	0.309603	-0.443931	-1.04737	-0.396824	0.0651499	0.47097	-0.422231	1.0861	-1.03872	1.95884	1.00638	0.402797	0.261938	-1.46352	1.57422	-1.15337	-1.7521	1.36439
Q9Y616	-0.973625	-1.85817	-2.79733	0.614137	-0.873422	-0.561749	-1.46326	0.382338	-2.9385	0.361382	0.187407	-0.819757	1.3191	-1.01015	0.268912	-0.583464	-1.30468	-0.660389	0.800198	1.10544	-0.670179	-1.01623	0.597069	1.28034	0.837184	0.886332	0.661631	1.17801	-1.21146	-1.02842	0.606873	-1.58292	0.06465	-0.570673	-2.88464	-0.66201	1.2339	-0.35613	-0.867656	0.269664	0.0621039	-0.985638	-0.0450344	-2.329	-1.77721	0.149244	0.561266	-2.89127	0.954597
Q9Y6M4	1.68318	0.490235	-1.95272	0.765597	2.12993	2.27798	-1.95446	1.56138	1.22711	1.72868	2.05655	-0.511372	2.1085	1.91192	1.15748	1.35407	-2.18172	1.60747	-1.621	-1.93455	0.0470054	0.91004	-0.787221	1.90116	0.359198	1.12608	2.17562	-0.97675	0.656929	1.98984	-0.12059	-0.192736	0.150727	-1.26559	-1.08808	1.54123	-2.78908	-0.806334	2.34518	-0.0538943	2.11113	-0.671792	-1.83486	2.62203	-2.1382	-0.453383	-0.744606	-0.970748	-0.916608
Q9Y6R4	-1.03215	2.49227	-2.26665	2.75945	-1.24815	2.20919	-1.07105	0.501614	-1.3867	0.633572	0.443431	-1.52332	-0.620491	-0.34708	0.390171	2.1031	-0.654483	1.20414	0.339713	1.16287	-0.753701	-0.466215	1.12395	0.380373	1.13265	-0.592747	0.804765	0.0311045	-0.228281	-0.235613	1.0663	0.383156	-0.537124	0.953024	-2.37162	0.422908	2.10964	-2.39162	-2.30295	-2.10283	1.593	1.81601	-0.750552	-0.504769	-1.12214	-1.81372	-2.89925	-0.213431	0.0155
O75365	-0.662272	1.37897	-4.22721	1.08429	-0.295409	2.29429	-3.27349	1.40189	-2.32074	1.8825	1.22844	-0.677242	1.26458	-0.753187	-0.970279	1.46345	2.28856	0.298593	0.683659	1.0274	0.573327	-0.686485	-2.61	-1.37024	0.750772	0.223834	0.869472	0.998428	0.296781	-0.479164	1.00191	1.79175	2.38164	0.570755	-2.7765	1.46723	-1.09722	1.12771	0.643511	-0.229358	-0.0536247	0.954776	-1.79624	-0.323888	-1.33078	-0.612462	-1.40841	-1.05175	-0.636343
P10721	-1.37353	-0.964193	-1.51859	-1.61841	0.852172	0.455266	-0.839829	-1.59921	0.00482789	-0.604444	-1.69578	-0.862274	-1.02765	-0.273963	-0.49678	-0.232797	0.160298	-0.0761728	0.374901	0.726798	0.205818	1.27647	0.532513	0.536771	-1.36433	-1.88845	0.0481691	-0.100178	-0.237917	-0.932051	0.348777	-0.162709	-1.67847	-0.267502	-0.131852	0.803566	-0.541501	-0.457876	0.396949	0.214702	-2.30938	-0.946482	-0.321978	0.901491	-0.513	-0.392412	1.28145	-0.61588	-0.362792
P53350	0.941006	-1.55478	0.0226021	1.64618	3.99625	1.03715	1.06673	0.314764	1.91805	1.18838	3.03835	0.411014	1.95544	0.740719	1.84819	-1.42897	-1.2964	0.629912	-1.52586	-1.11909	-0.726183	0.953588	-0.216448	1.52394	0.578387	0.43452	0.785601	0.512578	0.248966	4.66059	1.56843	0.75422	-0.943835	-2.86451	1.50864	1.86855	-0.711746	1.10972	2.3672	-0.46347	1.01196	0.538059	-0.398958	1.71045	-1.21322	1.88913	-1.2357	-0.384257	-1.33023
Q5SGD2	1.62643	-1.03488	1.09679	-0.963356	1.28092	1.66556	1.15625	1.76002	-0.667878	0.145842	-0.37257	1.01407	1.19831	1.43629	1.05306	0.896023	-0.141293	1.86046	-0.34169	0.336158	1.32655	-1.18029	1.07159	1.52486	1.94708	0.113912	1.86817	0.717072	-0.0462778	0.671309	0.676677	0.397876	0.78326	-0.554356	1.6167	-0.239531	-1.57615	1.88473	0.414288	0.678877	1.63068	1.87668	-0.689678	0.49569	-1.6308	0.398497	-1.73075	0.84108	-0.391206
Q7RTN6	1.43178	0.850656	0.735086	0.980974	-2.49395	-0.108994	0.865083	0.276013	-1.27266	0.729864	-1.00755	-0.22778	-0.208995	-3.93576	-1.75448	1.8864	0.578066	-2.23754	1.76321	0.241784	0.51641	-3.4003	0.486927	-1.07735	-0.186258	-1.15355	1.51563	-0.226807	-2.80305	1.04936	0.310821	-0.671481	-0.917446	0.551987	0.542282	-0.0739272	-1.30682	-0.616924	0.454596	0.358658	0.898501	-0.368845	0.41892	1.22869	1.47944	-0.0582454	0.0857969	1.01842	0.456323
Q8TBE9	1.06846	-1.018	-0.351592	-0.287971	0.474292	0.0712836	-0.243681	0.774335	-0.445011	-0.89142	1.60278	-0.566542	1.89947	0.448021	1.1562	-0.637803	-0.54821	0.835737	-1.34207	-1.66409	-0.653053	-0.892531	0.765	0.274208	1.0284	0.623322	1.07519	0.207162	-0.55797	1.77335	0.956065	1.26681	-0.559274	-1.70291	0.343913	0.685414	-1.74253	0.397893	1.5496	-0.795141	0.481157	0.653192	0.310497	0.597824	-1.19819	0.851834	-0.269628	-0.957903	0.315198
Q92871	-2.63617	-1.09467	-0.820919	-1.32795	-0.421797	-1.49278	0.536113	-0.608033	0.156065	0.870174	-1.00005	-1.79505	-1.3428	0.832243	-1.51351	-1.79092	-1.41021	1.31192	1.58234	-0.23275	1.28769	2.66276	-0.937235	0.0560772	0.797165	0.520996	-2.82618	-1.25029	0.859291	-1.1292	-0.466946	-1.23186	-0.154053	0.575474	-1.61266	-1.43921	-0.322344	-1.82417	-0.352677	-0.428348	-1.29558	1.13317	2.30972	-3.24265	1.03813	0.617869	0.920738	-0.389923	1.84993
Q969T7	-0.339656	0.597795	-1.71284	1.08687	-3.64623	0.0501905	-0.185859	-1.82888	-0.76126	1.06028	-0.503713	-0.349136	0.901114	-3.3904	-0.832266	1.66244	0.873817	-2.29029	2.49449	0.84293	0.187426	-2.20685	-0.310111	0.656105	0.111652	-0.2771	-1.56261	-1.61851	-1.68321	-0.152223	-0.373642	-0.233229	1.61113	3.16509	-0.17421	-0.63759	-0.11066	-0.249352	-1.11133	-0.655686	-1.64807	0.0963432	-0.417191	-0.823019	0.660264	-1.86084	1.31276	-0.765631	0.742431
Q9HCP0	-0.156955	-0.605555	-0.218316	1.60392	0.921686	0.490865	1.08625	1.84903	0.921959	1.91437	1.08188	0.0669034	1.84695	-1.00405	0.142543	-0.461242	-1.04576	1.68778	-1.51465	-1.19965	1.13025	0.938427	1.73475	0.637949	1.56515	3.1765	0.971324	-0.819748	-1.05562	1.57847	2.73443	1.22872	-0.272873	-0.892515	0.301646	1.82928	-1.84698	1.53196	2.26153	-0.621473	0.40448	0.734158	-0.697388	0.687973	-1.47725	0.903958	-1.30513	-1.77515	0.0345529
Q9UL54	-0.129714	-1.82256	1.92164	-3.3401	0.843658	-1.87657	0.837013	-1.9383	1.78898	-1.54943	-1.06232	0.0946875	-1.87987	2.65889	0.738868	-1.53685	-1.43946	0.514406	-1.27771	-1.73978	-0.829479	1.55326	0.630083	0.0943756	-1.18834	0.354022	-3.40582	1.49341	1.22799	-1.87231	-0.418037	-1.44204	-1.51857	-1.34086	1.77206	-0.246722	0.709893	-0.874284	-1.62818	-0.00256959	-0.312613	-0.513129	1.9968	0.583941	0.920287	1.25336	2.39475	1.71895	-0.202485
[truncated: 66 more columns]
