# Supplementary material for: Network-based elucidation of colon cancer drug resistance mechanisms by phosphoproteomic time-series analysis
Source: Nat Commun. 2024 May 9;15:3909. doi: 10.1038/s41467-024-47957-3 (PMC11082183; doi:10.1038/s41467-024-47957-3)
Supplement: Supplementary file 8 — Supplemental Data 5 [file 41467_2024_47957_MOESM8_ESM.xlsx]

## Sheet: Description
Title	Cell Line Selection for CRC Analysis: VESPA feature importance
Figure reference	Fig. 3, Supplemental Fig. 7-9
Columns	rows	HGNC gene identifiers
	columns	VESPA clusters
	values	Feature importance for classification to VESPA clusters as assessed by recursive feature elimination and random forest

## Sheet: Data
	VC1	VC2	VC3	Overall
RPS6KA6	8.78395	8.03935	3.02639	6.05182
DDR2	4.3189	3.23347	5.98753	4.91918
CLK3	6.75061	5.50406	1.98394	4.73775
CDK14	3.58453	3.38433	5.19476	4.5831
PLK1	5.42271	1.88017	3.57989	4.25927
RPS6KC1	4.97653	1.16306	5.28225	4.16419
MAP3K7	2.25208	4.90099	6.09008	3.99585
PRKG1	4.04509	0.112648	5.31081	3.9622
TNS2	3.7062	1.58454	4.40263	3.90493
ROCK1	3.65161	0.621689	4.48344	3.78021
STK38L	5.18192	2.43707	2.41435	3.72564
MAP4K1	3.20494	3.60979	4.71518	3.68605
LATS2	4.77946	3.54243	2.14608	3.63827
CSNK1G1	4.67058	0.0303473	4.37175	3.52332
MYLK	0.729208	3.05274	4.08491	3.47527
DCLK1	2.37125	1.39	4.29567	3.46449
NANP	5.15546	3.57317	1.77977	3.4122
MASTL	4.46791	3.49531	2.45567	3.35638
MAP3K2	-2.13029	4.18845	5.52389	3.34614
SMG1	5.57902	4.46771	-0.39146	3.33083
RPS6KA2	3.40343	1.59691	-0.763171	3.31583
WEE1	3.99958	3.34164	3.44944	3.31346
PBK	4.45818	3.16577	1.25057	3.2545
TAOK1	0.152131	3.86078	5.05729	3.21927
CAMK2D	3.70848	4.76619	1.10465	3.19651
PIK3R4	4.36615	0.688807	1.99935	3.1378
AAK1	-0.0675427	3.75606	4.21282	3.11461
PRKG2	-0.849316	4.00742	3.95874	3.10563
CDK7	4.05648	2.31679	0.410626	3.08478
DUSP12	4.08745	4.06235	0.168173	3.04063
ULK1	3.04898	0.70668	4.24108	3.03422
MAP3K11	-1.05675	1.52783	4.25338	2.99698
TRIO	3.5186	3.16106	3.74487	2.93432
DCLK2	3.54765	0.825125	2.75912	2.83333
TNIK	-0.212416	4.22378	3.21276	2.83227
CSNK1E	-0.164759	3.78881	0.471816	2.82915
BTK	1.9254	3.75795	4.08937	2.82451
MAP4K5	-0.793565	3.75021	3.93556	2.81816
CAMKK1	2.81765	-1.31047	3.09514	2.78088
CDC42BPB	2.2766	3.22337	1.63933	2.7715
RIPK2	-2.00609	3.24035	3.82104	2.76063
BUB1	3.19888	2.6174	2.174	2.70798
PTK2	0.355667	0.647559	3.71434	2.65047
MARK1	3.87125	0.387506	3.19698	2.57355
LIMK1	-0.180105	3.65602	3.84265	2.54321
PDGFRB	3.40051	0.393711	2.26742	2.51619
PRKD1	2.90841	-1.67208	3.40264	2.50379
CDK16	1.65957	0.609643	4.76204	2.49647
CDK17	1.59264	1.00583	2.3872	2.43098
RPS6KA5	3.18345	2.70721	1.90678	2.33044
