# Supplementary material for: Network-based elucidation of colon cancer drug resistance mechanisms by phosphoproteomic time-series analysis
Source: Nat Commun. 2024 May 9;15:3909. doi: 10.1038/s41467-024-47957-3 (PMC11082183; doi:10.1038/s41467-024-47957-3)
Supplement: Supplementary file 9 — Supplemental Data 6 [file 41467_2024_47957_MOESM9_ESM.xlsx]

## Sheet: Description
Title	Cell Line Selection for CRC Analysis: CMS feature importance
Figure reference	Fig. 3, Supplemental Fig. 7-9
Columns	rows	HGNC gene identifiers
	columns	CMS clusters
	values	Feature importance for classification to CMS clusters as assessed by recursive feature elimination and random forest

## Sheet: Data
	CMS1	CMS2	CMS3	CMS4	Overall
TNIK	1.29722	4.5678	3.32203	5.48178	4.11831
TRIO	0.392303	-0.85562	3.33147	3.66252	3.46225
AAK1	0.922721	2.37821	2.23976	4.00799	3.41475
MAP2K2	0.665357	1.2354	3.2425	4.80764	3.36566
MAP4K4	-0.526845	3.21728	1.31515	3.91154	3.26288
PTPN22	2.21061	4.03435	1.77027	1.42057	3.1308
MAP3K7	0.148128	2.25269	1.99022	3.63679	3.05216
MAP3K2	1.15232	1.35369	3.37328	3.2925	3.0316
TAOK1	-0.265313	3.09438	2.07337	3.77969	2.98634
ARAF	0.122171	3.07132	2.92201	1.001	2.9751
MAP3K3	1.22297	-0.269469	3.26036	0.727895	2.82756
LATS1	0.108477	3.22967	2.3378	-1.32482	2.78464
CDK16	-0.106577	1	1.8954	1.82824	2.76985
CDK17	-1.2324	0.0495788	2.50329	4.40617	2.74192
ULK1	-1.61334	0.0773128	1.94072	4.21083	2.66457
MAP3K11	0.391135	0.863132	3.60644	2.57335	2.65804
PRKG1	1.41187	0.0736984	0.552176	3.69168	2.64198
LIMK1	1.11547	1.83706	1.95458	2.10759	2.61388
MYLK	-2.19882	2.4605	2.00266	2.06326	2.56745
SRPK2	-0.995828	-0.376775	2.83594	3.84576	2.5611
ABL2	-1.10409	2.78583	0.929175	3.05469	2.54678
CLK3	2.96187	0.210459	0.482458	2.39349	2.47524
PTK2	0.564938	0.907463	2.7944	3.12702	2.44417
MAP2K7	-1.001	1.304	-0.169812	1.75249	2.41328
DDR2	0.834755	1.58361	-0.012249	2.6324	2.40743
ROR2	0.641033	-0.12724	1.1371	4.13471	2.39598
CDK14	-0.685593	2.1284	-0.441811	3.61042	2.38473
CDK13	-0.515475	-1.33061	2.0577	1.84476	2.38026
NANP	3.04907	0.0148797	-0.327362	3.42537	2.37309
MTMR14	2.22215	0.386741	3.33426	1.47698	2.30962
MAP4K5	0.0957835	0.0216498	0.822979	0.877722	2.26128
PPM1G	-0.175363	1.13318	1.49644	-1.17301	2.1879
CSNK1E	3.40476	1.74099	-0.613266	2.09028	2.16664
PAN3	1.62284	2.5956	1.36811	1.51419	2.15248
VRK3	-1.001	-0.24394	1.31533	1.81299	2.11135
PGAM1	1.13198	-0.562609	2.31354	0.618375	2.09771
SSH2	-1.79539	-0.220575	-1.91338	2.82639	2.08927
STK39	-0.455148	1.47645	3.11597	1.87619	2.08808
PAK2	0.799065	0.282366	1.16246	2.69611	2.08403
LYN	0.0653931	4.22728	0.811203	-2.20922	2.07812
EEF2K	-0.56894	3.21475	3.14975	-0.167851	2.07561
TNK1	-1.73245	0.400481	2.67429	0.159211	2.07496
CSNK1G1	0.528866	1.74032	0.0830461	2.83004	2.06618
RIPK2	0.385418	-0.457312	1.70572	1.27368	2.03015
CSNK1D	-1.41286	0.789528	2.86383	0.872965	2.02109
RPS6KA6	3.24043	1.23434	0.40629	2.46435	2.00842
SGPP1	1.94853	2.4695	0.492485	-0.536829	1.99436
DUSP16	1.38943	1.85791	0.647268	1.70265	1.98578
PTPN7	0.250594	-1.65462	0.890001	2.68568	1.98394
CDK8	-0.448625	1.22823	0.608089	1.70059	1.9836
