# Supplementary material for: Network-based elucidation of colon cancer drug resistance mechanisms by phosphoproteomic time-series analysis
Source: Nat Commun. 2024 May 9;15:3909. doi: 10.1038/s41467-024-47957-3 (PMC11082183; doi:10.1038/s41467-024-47957-3)
Supplement: Supplementary file 10 — Supplemental Data 7 [file 41467_2024_47957_MOESM10_ESM.xlsx]

## Sheet: Description
Title	Cell Line Selection for CRC Analysis: GSEA analysis results
Figure reference	Fig. 3, Supplemental Fig. 7-9
Columns	rows	Significant Reactome Pathways
	columns	CPTAC S45 and U54 sample identifiers; see original CPTAC publication for mapping
	values	GSEA NES values

## Sheet: Data
	01CO005	01CO006	01CO008	01CO013	01CO014	01CO015	01CO019	01CO022	05CO002	05CO003	05CO006	05CO011	05CO015	05CO020	05CO026	05CO028	05CO029	05CO032	05CO033	05CO034	05CO035	05CO037	05CO039	05CO041	05CO044	05CO045	05CO047	05CO048	05CO049	05CO050	05CO053	05CO054	06CO001	06CO002	09CO005	09CO006	09CO008	09CO011	09CO013	09CO014	09CO015	09CO018	09CO019	09CO022	11CO005	11CO007	11CO008	11CO010	11CO018
Frs2-mediated activation	-1.36584	1.12743	-0.779626	-1.61598	-0.999453	-1.51669	0.518489	-1.60391	-0.880037	1.34713	-0.717446	-1.48683	-1.2139	-0.899591	-1.18407	-1.27046	-1.368	1.12249	1.58764	-0.513171	0.563281	1.64928	-1.38179	-1.22587	1.36472	0.885432	-1.36813	1.41695	-0.475378	-0.827121	1.03457	-1.33168	0.871262	1.53798	0.706434	0.668943	1.05407	-1.37044	-1.0147	0.645794	-1.31903	-1.5282	1.23399	-1.51669	0.628639	-0.640686	1.66322	-1.47391	-0.527837
Downstream signal transduction	1.88584	-0.771528	-1.14657	-0.622062	-0.845399	-0.932925	-1.36655	-1.39738	-1.10374	-1.11996	-1.05542	-0.857252	-1.08688	-0.900404	0.905984	1.06568	1.37455	-1.26455	1.07846	1.13515	1.03482	0.842129	-0.905708	-1.33572	-0.990894	-0.8293	0.78388	0.858198	1.08247	-0.829209	-1.22257	0.761773	0.700171	0.938822	-1.48475	-0.846497	0.687568	-1.11642	1.05809	1.1282	0.93037	-1.44432	0.818937	-0.859178	1.42314	-0.999018	0.514947	1.13303	0.571401
CREB phosphorylation	-1.3761	1.67939	-1.05628	1.74974	-0.987495	0.65355	-1.23186	-0.805757	-1.219	0.679389	-1.3648	-1.03341	-1.04938	-1.15991	-1.45248	0.868075	0.888455	-0.842813	1.08229	1.62869	0.69264	0.827042	-0.95979	0.894826	1.43614	-0.774298	-1.09992	-1.4636	1.30041	-1.41133	-1.0273	-1.27985	1.38007	1.15444	-1.42043	-0.996324	-0.660514	-1.50937	-0.604097	-0.808129	-1.12767	-0.861604	-1.27001	-1.27982	1.46081	-1.53479	-1.37525	0.651352	0.76557
Ca2+ pathway	-1.56956	-1.27147	-1.22541	-1.43994	-1.52501	-1.11806	-0.63399	-1.4555	-1.02831	0.790895	-0.673152	-0.783294	0.547765	-1.60136	0.676145	-1.38357	-0.634056	-0.753333	1.51002	1.03047	-1.21556	-0.711477	-0.804299	-0.935675	-1.07628	-1.16761	-1.62057	-0.666047	-1.2397	0.454282	-1.55434	-1.393	-1.42101	1.36273	0.727492	-1.12071	1.48083	-1.55627	-1.08452	-1.20185	-1.78652	-1.89479	1.19295	-1.60941	1.14519	1.05761	1.43898	-1.01843	1.21677
G alpha (z) signalling events	0.860637	-1.1709	1.17854	-1.24515	-0.959515	-1.32759	-0.565239	-1.09718	-0.969688	-1.57678	-1.41799	-0.751491	0.647358	-1.17261	-0.610782	1.30844	0.691173	-1.49649	1.25096	-0.922371	-0.614562	-1.20978	-1.36294	-1.31941	-0.524546	-0.978386	-0.927197	1.19025	0.903691	-1.33499	-1.30706	-1.29636	-1.11317	1.16372	1.21403	-1.54941	1.27226	-0.831634	-1.18011	-1.81046	0.929295	-1.5124	1.09654	-0.948405	1.16048	-0.903145	1.11119	1.29739	0.947615
VEGFA-VEGFR2 Pathway	-1.0052	1.13425	-1.45402	1.07188	-1.30782	-1.05193	-1.52455	-1.51744	-1.89397	1.18873	-0.96857	-1.48737	1.13235	-1.35771	-0.916369	-0.816936	-1.00266	-0.997997	1.7267	1.41586	-1.01354	0.939485	-0.759488	0.881765	1.02289	-0.700759	-1.25932	-1.26721	0.924022	-0.957334	-0.971988	-1.3317	-0.926632	1.33262	-1.56132	-0.58057	-1.04203	-1.47852	0.515377	1.22208	-1.26329	-1.48503	-0.851042	-1.36059	1.00942	0.658945	1.04748	-0.823116	0.979308
Degradation of GLI2 by the proteasome	-1.65964	1.24977	-1.36058	1.03259	-1.35792	1.51124	-1.55837	-1.14109	-1.23694	1.42408	0.690873	-1.00647	0.59334	-1.28644	0.627843	1.10886	1.55379	-1.56089	1.31863	-1.05049	-1.05799	-1.4949	-1.41197	-1.71454	-1.04804	-1.26237	-1.10989	-1.08833	0.940048	-1.01414	-0.982674	-0.832695	0.593839	1.52849	-1.49767	-0.761643	1.0134	-0.985149	-0.57663	-1.3804	-1.48362	-0.884398	-1.14459	-1.10359	1.04959	-0.856366	-0.999066	-0.490754	1.02041
RHO GTPases activate PKNs	0.685387	0.893027	-1.57283	1.15614	0.587248	-0.914207	-1.18453	1.05652	-1.46958	0.859758	0.937246	-1.15001	0.693583	-0.715408	-0.70285	1.2243	1.48475	0.656846	1.04971	0.893491	-0.740302	-0.786979	-1.22419	-1.08889	-1.05319	-1.14391	-0.639184	0.881427	0.696602	-1.37243	-0.903998	0.685178	1.32168	1.19385	-1.41999	1.19881	0.998548	-1.11814	-1.11124	-0.983096	1.11962	-0.961371	-1.34884	-0.831185	-1.21899	-1.24091	-1.0232	1.21516	1.27751
RHO GTPases Activate WASPs and WAVEs	-1.37356	1.12842	-1.06458	-1.26993	-1.08981	-1.63899	-0.957834	-1.32921	-1.20824	1.45352	-0.546626	-1.21231	-0.522786	-1.50344	-1.34956	-1.41987	-0.918647	-0.605505	1.49993	0.805821	-1.201	1.43356	-1.03573	-1.06213	1.61617	-1.33365	-0.929963	-1.11888	-1.41775	-1.11154	-0.971913	-0.931544	-0.72798	1.57146	-0.745003	0.602387	-1.36227	-1.15412	-1.20606	1.38668	-1.50595	-1.35682	1.26081	-1.56206	0.705922	1.31234	1.14913	-1.12679	1.09938
MAP2K and MAPK activation	-1.0025	1.00911	-0.847089	-0.755492	-0.959619	-1.00837	-0.566311	-1.18035	-0.804947	1.4186	-0.749233	-0.954835	-0.81543	-1.12474	-1.74105	0.479154	0.94656	0.77055	1.73179	0.421778	1.59916	0.92567	-1.35693	-0.95567	1.69745	1.49626	-0.575618	-0.985335	-0.895077	0.461035	1.18518	1.07395	1.79075	1.6483	-1.04754	1.33608	-0.631918	-1.06495	0.949245	-0.848752	0.611147	-1.04877	-1.49321	-1.27424	-1.25603	-1.49994	1.03883	-1.59393	-0.65846
Negative feedback regulation of MAPK pathway	-1.28927	1.00405	-0.690449	-1.66256	-0.698428	-1.41425	0.557012	-1.38389	-0.894937	1.34001	-0.644675	-1.1638	-0.988492	-0.748931	-1.21923	-1.12733	-1.14181	1.11266	1.58041	-0.550734	0.610719	1.36119	-1.29232	-1.07558	1.38703	0.946224	-0.899747	1.26954	-0.467489	-0.747431	1.11179	-1.07897	0.819725	1.54818	0.761172	0.672868	0.911452	-1.00687	-0.77465	0.677093	-0.849136	-1.43934	0.683594	-1.26836	-0.998983	-0.949746	1.41923	-1.59203	-0.507016
[truncated: 66 more columns]
