# Supplementary material for: Network-based elucidation of colon cancer drug resistance mechanisms by phosphoproteomic time-series analysis
Source: Nat Commun. 2024 May 9;15:3909. doi: 10.1038/s41467-024-47957-3 (PMC11082183; doi:10.1038/s41467-024-47957-3)
Supplement: Supplementary file 11 — Supplemental Data 8 [file 41467_2024_47957_MOESM11_ESM.zip]

Archive with 4 entries (4 files):
- U54_COAD_phospho.rds
- U54BL_COAD_phospho.rds
- U54BL_COAD_proteo.rds
- U54DP_COAD_phospho.rds
