# Supplementary material for: Network-based elucidation of colon cancer drug resistance mechanisms by phosphoproteomic time-series analysis
Source: Nat Commun. 2024 May 9;15:3909. doi: 10.1038/s41467-024-47957-3 (PMC11082183; doi:10.1038/s41467-024-47957-3)
Supplement: Supplementary file 12 — Supplemental Data 9 [file 41467_2024_47957_MOESM12_ESM.xlsx]

## Sheet: Description
Title	Generation of Drug Perturbation Profiles: Integrated-level VESPA results
Figure reference	Fig. 4, Supplemental Fig. 11-16
Columns	rows	UniProtKB/SwissProt protein identifiers
	columns	U54DP sample identifiers
	values	VESPA NES values

## Sheet: Data
	HCT_C_5min	HCT_C_15min	HCT_C_1h	HCT_C_6h	HCT_C_24h	HCT_C_48h	HCT_C_96h	HCT_AL_5min	HCT_AL_15min	HCT_AL_1h	HCT_AL_6h	HCT_AL_24h	HCT_AL_48h	HCT_AL_96h	HCT_IM_5min	HCT_IM_15min	HCT_IM_1h	HCT_IM_6h	HCT_IM_24h	HCT_IM_48h	HCT_IM_96h	HCT_LI_5min	HCT_LI_15min	HCT_LI_1h	HCT_LI_6h	HCT_LI_24h	HCT_LI_48h	HCT_LI_96h	HCT_OS_5min	HCT_OS_15min	HCT_OS_1h	HCT_OS_6h	HCT_OS_24h	HCT_OS_48h	HCT_OS_96h	HCT_RA_5min	HCT_RA_15min	HCT_RA_1h	HCT_RA_6h	HCT_RA_24h	HCT_RA_48h	HCT_RA_96h	HCT_TR_5min	HCT_TR_15min	HCT_TR_1h	HCT_TR_6h	HCT_TR_24h	HCT_TR_48h	HCT_TR_96h
A2A3K4	-1.90587	1.74551	0.974992	-0.939317	-0.431463	0.17947	0.647482	-1.02601	-0.797475	0.261773	-0.280766	-0.653959	-0.557765	0.843741	-0.323445	-0.0370796	-0.789249	-0.207482	-0.31414	-0.286622	1.38236	-0.560291	-0.916018	-0.967094	-0.221391	-0.500221	0.257407	0.827709	-0.513881	-0.487447	-0.556274	-0.732413	-1.09022	-0.61425	-0.191177	0.440071	-0.362014	-0.278725	-0.254297	-0.641195	0.378674	1.44566	-0.821537	0.00995351	-0.104099	-1.01961	-0.633066	-0.160444	0.913266
O00418	0.487583	-0.388995	0.77348	-1.03192	0.787708	-0.789747	0.864515	1.48201	1.17606	1.78823	0.638883	1.11453	-0.702454	1.16003	1.10143	1.17641	2.30374	1.54829	0.293941	-1.02503	-0.0568865	0.829321	1.2847	1.71708	1.00869	1.26153	0.335959	1.45906	1.22405	0.89446	0.955557	0.926643	1.14272	0.477218	1.04421	1.41355	0.0348396	1.33365	0.923214	1.06282	0.286569	1.47092	1.37155	0.779031	1.14896	0.820632	1.72409	-0.48508	0.484687
O00506	0.313302	-0.0439398	0.916892	-1.61579	0.31503	1.35104	-0.555536	-1.08133	-1.45768	-1.33847	-1.7241	-0.81418	0.103482	2.64664	0.220218	-0.271239	-0.124089	-1.46222	-0.169091	0.93598	-0.743366	-1.53307	-1.02913	-0.771456	-1.17186	-1.41711	1.00011	1.65452	-0.82139	-1.35246	-1.33472	-1.66898	-1.28474	0.234559	2.55527	-1.31515	-1.66306	-0.972356	-1.50561	-1.77472	1.3608	1.56318	-1.58469	-0.948026	-1.12714	-1.83592	-1.67827	0.675467	2.33379
O00757	0.368224	-0.430438	0.964818	-0.510644	1.60059	-1.74095	0.379735	0.515837	1.48941	0.780043	-0.537359	1.59401	-0.282859	0.412161	1.37004	2.06678	0.0498816	0.147584	2.02308	-0.0903891	0.700654	0.788181	1.45237	0.541739	-1.4598	0.9296	0.329696	1.13232	0.337846	-0.930775	0.581787	-0.789092	0.156544	1.08487	0.685805	1.44339	0.660903	0.267159	1.0954	1.37644	-0.411819	-0.524773	0.0796187	-1.08294	1.22635	0.0353785	1.56891	-1.07484	0.358092
O14494	0.153046	0.696198	1.6207	-0.441804	-0.498168	-0.00339441	0.212211	-1.05207	-0.949033	0.120358	0.576368	-0.290933	-0.0957746	0.391459	0.990839	0.496347	-0.145875	0.626591	-0.26094	-0.250302	-0.0604585	0.418833	-1.01252	0.641366	0.444311	-0.119714	1.51451	0.56755	0.834032	-0.818109	-1.21943	0.759598	-0.432092	-0.233061	1.37078	-0.406396	-1.19962	-0.906155	0.881973	-1.19263	0.148702	0.244055	-1.08914	-1.47505	-0.639658	0.441087	-0.758567	-0.128451	0.653404
O14495	1.72711	1.81918	1.58236	-1.04584	-0.585006	-0.25485	1.17562	0.659719	1.48892	1.61351	0.970728	1.8397	-1.24735	0.588732	0.735703	0.51531	1.86668	0.998413	1.7506	1.40462	0.957632	-1.58895	1.57144	1.65711	0.556628	-0.413906	-0.730784	0.114062	0.169041	1.20673	1.1703	0.833776	0.914785	-1.21208	1.40341	1.60282	-0.267096	1.65935	1.03211	0.381117	1.69901	0.493014	-1.54636	0.487181	0.815083	0.722754	0.971863	0.372656	0.206832
O14578	0.155597	0.123772	0.0434141	0.594794	0.364208	-0.667021	-0.792312	0.779276	0.389598	0.921676	0.995368	0.480741	0.686804	0.526691	-0.132066	0.293448	0.947771	1.16446	0.73887	0.320765	-0.871325	0.315902	0.721858	0.897456	0.537701	0.82354	1.37841	0.809912	0.257469	0.860212	0.720476	1.1467	0.504493	1.16066	-0.139358	0.481608	0.0139887	0.786915	1.18739	0.773968	1.12251	-0.407307	0.317436	0.572352	0.683226	0.928073	0.909079	0.300491	-0.381117
O14730	-0.962766	1.13386	-1.66804	0.699731	0.892574	-1.03409	0.793776	1.16864	0.950029	-0.0626094	0.0270861	0.361779	-0.0436571	-0.343689	-1.82739	-0.361468	-1.22553	-0.348008	0.412444	0.357693	0.696879	0.086141	0.128991	0.32537	0.456902	1.12497	-1.39542	-0.62325	0.302458	-0.00661128	0.749446	-0.00867587	1.20135	-0.593252	-0.695887	0.321848	1.0535	0.0459413	0.237696	0.812371	-1.03732	-0.173898	0.687235	1.62341	0.563265	0.575597	1.02468	-0.855242	-1.80944
O14733	-1.34338	1.69583	-2.23076	-0.256995	-0.186346	0.221073	1.09621	-0.333692	0.475849	0.100692	-0.940038	0.566906	0.731435	-0.188942	-1.21504	-0.33218	-0.79101	-1.27912	-0.125149	0.168614	0.199483	-0.741162	-0.345772	-0.395586	-0.440825	0.0807482	-0.929426	0.610993	-1.22105	0.0124113	-0.0253611	-0.809799	0.807722	0.612385	0.232148	-0.924929	0.0293826	-0.89678	-1.07481	-0.0512098	-0.14239	0.3642	-0.455532	0.261927	-0.675243	-1.1497	-0.174633	0.0836496	0.387683
O14874	0.505414	-0.811117	0.390629	0.46996	0.567261	-1.01352	0.945772	1.11086	0.677283	0.290328	1.09468	0.467836	-0.292188	-1.07543	0.55257	1.2311	0.758535	0.973361	-0.327091	0.80313	0.609835	0.0854007	0.919812	1.14937	1.0883	-0.24574	1.8147	-0.487353	0.584954	-0.0203987	0.969554	0.479968	0.964898	-1.1919	-1.44612	1.0623	1.05372	1.61166	1.28241	0.486142	-0.194979	-1.17265	-0.127522	0.595781	0.784128	0.811896	0.943033	0.3685	-0.956293
O14920	-0.584979	0.545204	-0.245902	-0.188222	1.62979	-0.22364	1.45546	1.61262	1.56291	1.62518	1.54413	1.57615	-1.46749	-0.981836	0.763729	1.24752	1.20306	1.08195	1.57764	-1.4819	1.38303	1.47672	1.52461	1.59614	1.36573	-0.528479	-1.43451	0.92771	1.56077	1.55775	1.5933	1.37346	-0.448273	-1.38074	-1.00684	1.51465	1.564	1.70535	1.52489	-0.552107	-1.55162	0.24021	1.43483	1.68175	1.53265	1.47665	1.65391	-1.48608	-0.633552
O14936	-0.735946	0.59172	-1.02839	-0.614073	-0.318071	0.401447	0.154586	-2.08098	-1.66377	-1.41232	-1.56866	-1.82633	0.397275	1.13835	-0.720837	-1.09075	-0.893347	-1.7767	-1.27934	-0.309395	0.0763305	-1.53299	-1.92143	-1.58732	-1.99925	-1.9325	0.654013	1.17032	-1.61617	-1.04984	-1.54114	-2.11514	-1.69034	-0.140066	0.799557	-1.91539	-1.57221	-1.67634	-1.84207	-1.72202	-0.137283	0.741542	-1.44588	-1.47874	-1.41768	-2.09308	-2.03725	-0.727872	0.679953
O14976	0.322579	0.215766	0.210388	-2.19369	0.891222	-0.65538	1.74564	-1.80227	-0.0395896	-0.47024	-1.191	-0.358845	-0.914213	1.91894	0.325425	-0.354372	0.455794	-1.15004	0.319059	-0.710203	1.55454	-1.5231	-0.40137	-0.704676	-1.38713	-1.46696	-1.00339	0.891123	-1.241	-1.05204	-1.16494	-2.0993	-0.89643	-1.59439	1.44192	-1.59096	-0.526225	-0.86939	-1.26397	-0.758407	-0.921548	0.425142	-1.3224	-1.01403	-1.11359	-2.05506	-0.869596	-1.33185	1.71007
O15021	0.46199	-0.402744	0.663116	-0.0289419	0.315539	-0.90479	1.15669	-0.25875	-0.278457	0.568755	-0.539441	0.923175	0.621958	1.2131	-0.351357	1.08363	1.05458	1.02301	0.636523	0.438623	-0.561194	-0.940097	0.131653	0.432381	-0.351565	-0.0834396	1.14669	1.41908	0.104891	0.421219	-0.0831541	0.395863	-0.245695	0.989191	1.18494	0.171743	-0.847061	0.564486	0.463238	-0.373515	0.900721	0.742877	-0.332214	-0.271974	-0.182322	-0.264192	-0.317418	-0.197497	0.73445
O15056	1.0877	-1.02243	1.58959	0.581553	-0.813754	0.63729	0.184141	-0.677015	-0.86066	0.643302	-0.712511	0.475023	0.451979	1.28357	0.453058	0.849439	1.34932	-0.204018	-0.646119	0.490602	0.384616	-1.45649	-0.627645	-0.347274	-0.502101	-0.661927	0.961687	1.58804	-0.965763	-0.759103	-0.98688	-0.46955	-0.763048	-0.337006	0.60503	-0.986537	-1.43432	-0.652127	0.383826	-0.856594	-0.312303	1.09819	-1.36555	-0.876411	-0.754799	-0.587902	-0.157042	0.648537	1.67144
O15075	0.548968	-0.380445	-0.145985	-1.11715	0.297737	-0.784217	0.181357	-0.0748954	1.62109	0.943677	0.715065	0.830508	-1.12166	0.921553	1.1285	1.07248	1.40536	0.110254	1.09212	0.505032	2.10308	0.68488	0.590928	1.07174	-0.555401	0.262747	-0.989424	0.823588	0.798362	0.729985	0.291451	0.10252	0.110625	-0.216202	0.869138	0.83234	1.35757	1.34748	0.491127	1.2651	0.655606	1.89432	0.29134	0.618389	0.913097	-0.0731504	0.845128	0.555337	1.38499
O15264	1.38804	0.105662	1.5047	-0.695059	-1.5792	0.640412	0.743377	1.64701	1.25569	2.38602	1.94405	1.03277	0.664516	0.943096	1.71697	1.70766	0.501181	2.56062	0.568942	0.74948	-0.0507765	0.0716409	1.78074	2.28138	2.05224	0.100703	1.31656	0.191618	1.23128	1.06289	1.14745	1.6858	-0.754519	1.38763	1.23709	2.14523	-0.0127671	2.14638	1.99292	0.811397	1.7054	0.485696	1.4634	-0.494564	0.65906	1.4162	1.55301	1.32163	0.0193404
O15327	0.538654	-0.472376	1.11161	-1.4913	1.35115	-1.25639	1.50967	0.740591	-0.0540102	1.6352	-0.2697	1.25808	-2.03294	1.62253	-0.745746	0.0742074	0.684472	1.23892	1.90302	0.179558	1.539	-0.2497	0.255848	0.575974	0.24753	0.771349	-1.38566	0.507636	-0.666694	0.327542	0.0548553	-0.208948	0.245397	-0.888473	0.189053	-0.617584	-0.0927325	0.904265	0.324895	-0.0507355	-0.462964	2.28964	0.235874	0.121624	0.548919	-0.491252	1.05045	-0.358873	0.341764
O15355	-0.273849	0.0232738	0.576248	-1.38957	0.810491	-0.95221	1.71209	-0.0642087	-0.246417	0.101737	-0.192842	0.900674	-1.31896	1.2683	0.586487	0.779625	0.325604	-0.121155	0.999606	-1.09445	1.58199	0.267366	-0.0147904	-0.0206892	-0.469695	0.439972	-1.02641	1.21667	0.357385	-0.0802647	0.282326	-0.806547	0.669385	-1.16839	1.32355	0.190157	0.515028	0.314523	-0.417092	0.401067	-0.973583	1.58558	0.615831	-0.0137953	0.278721	-0.846906	0.472481	-1.09306	1.52369
O15357	0.117871	-0.261044	0.208436	-0.258666	1.70214	-1.18321	-0.28174	1.75617	1.84546	0.296986	-0.0269727	0.60756	-0.446952	-0.212705	0.0875859	0.123495	-0.28951	-0.515952	0.686461	-0.0910862	-0.343881	1.47375	0.773087	0.693187	0.197191	1.39256	-0.0990784	-0.159645	0.332047	0.251306	1.19976	0.941601	1.43138	-0.0214323	-1.03245	1.07842	0.680028	0.548077	0.295097	0.186938	-0.059676	-0.325159	0.984529	1.17219	0.182574	0.112001	0.957856	-0.271682	-0.585086
O43293	0.806577	-0.428397	-0.771096	0.372293	-0.646909	0.497039	1.18548	-0.355384	0.645568	0.231547	0.718189	0.166746	0.0335839	0.672909	0.447033	0.699771	0.237841	-0.44902	0.0445049	0.99779	0.739839	-0.662546	-0.541482	0.172933	-0.0635283	0.249797	0.657572	-0.0312512	-0.654912	0.0423758	-1.08323	-0.833501	0.53791	-0.4686	0.333599	-0.145683	0.680187	0.497944	0.311508	0.640222	0.575317	0.883686	-0.878321	-0.162066	-0.218951	-0.416914	-0.446294	0.369471	1.13371
O43318	1.1134	-0.759737	1.33549	-1.02036	1.10109	-2.03539	1.91968	0.523098	1.8849	0.161537	1.96951	1.463	-1.85257	0.983949	1.11405	1.06314	2.02795	1.71479	0.785713	-2.15818	0.932891	1.61837	2.07544	0.746085	1.76136	1.74723	-0.462875	0.770871	1.89507	1.85632	2.09404	1.98451	1.42269	-0.554481	0.725703	1.29019	1.28822	0.373811	0.217413	1.57503	-0.358659	0.762465	1.85794	1.53701	2.1901	1.45396	1.54392	-1.18452	0.540264
O43353	0.221941	0.226159	-0.274342	0.141483	0.835053	-1.85934	1.5421	2.05964	1.78321	1.75487	1.8318	1.89504	-0.627809	1.57741	0.881608	1.85858	2.16833	1.59788	0.856501	-0.648373	0.532209	0.873426	1.6727	2.21339	1.21259	1.43212	0.246593	1.01323	0.994703	1.55785	1.49176	1.77019	0.865884	0.472816	0.325173	1.02805	1.07069	2.01281	1.99302	1.84945	0.26758	1.35627	0.901713	1.30217	1.26105	0.901636	1.22568	-0.433598	-0.129372
O43426	-0.356029	-0.33988	0.586582	0.887133	0.316395	-1.03157	-0.469527	0.863489	0.465098	0.412357	0.404014	0.328965	-0.984613	-1.01871	0.685271	0.329364	0.0250239	0.227968	0.875314	-0.941555	-0.169823	0.407655	0.675166	0.548913	0.408772	0.123259	-0.838987	-0.0763102	0.823218	0.524914	0.183515	0.43677	0.547723	-1.04685	-1.20006	0.590657	0.449757	0.339462	0.643988	0.207182	-1.4449	-0.487578	0.253222	0.60153	0.655771	0.851241	0.332117	-0.841785	-0.427865
O43683	-0.441892	0.279432	0.498874	1.2737	0.43192	-1.68541	-1.14137	3.02341	2.32605	2.91635	2.47001	1.2861	-0.822536	-2.30983	-0.198602	0.123364	1.36737	3.01518	0.266507	-0.68754	-0.782648	2.91144	2.97525	2.97362	1.91566	2.78538	-0.632438	-1.72155	1.3621	1.84374	3.22995	3.34709	2.77241	0.256374	-2.83995	2.58444	2.92056	3.119	2.43116	3.09471	-0.487667	-1.1845	2.9291	2.96021	3.12454	3.68437	2.90263	-0.276893	-1.95312
O43688	-0.738907	0.655322	-1.12356	0.859927	1.41761	-1.14172	-0.664597	-0.112168	-0.562658	-0.460842	-1.0562	0.741733	0.0102618	-1.36359	-2.51533	-0.512238	-2.13555	-0.921825	0.119984	0.236621	-0.712722	-0.340056	-0.281655	-1.12826	-0.517358	0.99373	-0.390744	-0.317768	-0.397914	-1.14013	0.359809	-0.540462	0.229955	1.38658	-1.24503	-0.254658	-0.585893	-0.456217	-0.472189	0.0419622	-0.586472	0.388184	0.0804174	-0.143909	-0.298019	-0.49594	1.29286	1.34525	-0.526087
O43930	0.720741	-0.699573	1.09682	-2.18964	1.05222	0.269704	0.03094	-1.88548	-2.13491	-1.57607	-1.34612	-0.859254	-0.280287	2.51021	0.125232	-1.30073	-0.650986	-2.42544	0.536003	-1.01434	0.376168	-1.82945	-2.1273	-1.86412	-2.58584	-1.56823	-0.159758	1.69419	-1.81628	-1.59755	-1.70414	-1.72214	-1.68467	-1.12011	2.5746	-1.95575	-1.85772	-1.86552	-2.36013	-2.05119	-0.565688	1.94644	-2.08625	-2.15389	-1.80802	-2.64086	-1.97397	-0.993934	2.88758
O60229	0.072612	-0.282931	1.30627	-2.34462	0.382933	-0.238774	0.944824	-0.207332	0.0811144	0.0863005	-0.281001	0.851645	-0.249827	1.20417	0.175303	0.1514	-0.451713	-0.656459	1.38535	0.0497487	0.221309	-0.342975	-0.288479	0.0770578	-0.14298	-0.135783	-0.113381	0.156424	-0.647812	-0.132438	-0.198762	-0.907708	0.159257	-0.720892	1.60477	-0.791944	-0.238341	0.0109338	-0.828043	0.0647747	0.0680558	-0.396265	-0.848003	-0.148531	-0.0482151	-0.640103	0.0363468	-0.613284	1.23523
O60307	-0.828013	0.910613	-0.973099	0.837153	1.01621	-1.4771	0.501224	1.80799	1.4763	1.25491	0.795629	1.33399	-0.496398	-0.2341	-0.172025	0.478619	0.73751	0.555531	1.55807	-0.682527	0.12778	1.3987	1.77494	1.21373	1.66308	1.86349	-0.548651	0.728308	0.947172	1.343	1.53846	1.30116	0.134062	0.271285	-0.206433	1.33614	1.63819	1.28182	1.33859	1.60806	-0.528439	-0.427769	1.73355	1.78085	1.61922	1.65735	1.82566	-0.28185	-0.750717
O60346	0.340789	-0.79243	0.473801	1.08298	-0.921649	1.49201	-0.261712	-0.128413	0.519046	-0.826633	0.469997	-0.785997	1.00979	-1.53097	-0.547562	-1.22557	-1.1777	-0.529902	-0.929148	0.760944	-1.68809	1.02517	-0.261567	-1.02353	0.968029	0.698193	1.00847	-1.6636	-0.675295	-0.326968	-0.0263767	0.446119	-0.303956	1.14221	-0.985654	-0.125547	0.748763	-1.03626	-0.323365	1.00115	0.827466	-0.651946	0.963228	-0.0722269	0.462624	0.800296	0.50061	1.19494	-1.33369
O60566	-0.268301	0.491915	-0.453566	1.44447	-0.418468	0.312607	-1.51155	0.174212	0.0419559	0.221661	0.771986	-0.225053	1.17062	-1.16109	-0.494539	-0.119792	-0.314325	0.912294	-0.188024	0.849762	-1.4278	0.217776	0.285466	-0.0322179	0.877562	0.190854	1.18467	-0.955336	-0.348276	-0.0248359	-0.123702	0.965569	-0.0375288	1.21155	-1.30391	0.143947	0.114178	-0.0444281	0.968168	0.191225	1.07663	-1.34305	-0.156813	0.196721	0.147675	0.985012	0.189595	0.824968	-1.3801
O60825	0.582866	-0.882147	0.895043	0.165065	-1.68297	-0.299307	-1.9151	-1.18911	-1.29815	-1.18853	-1.41355	-0.912853	1.66049	1.23759	1.21935	-0.540236	0.224468	0.202948	-1.27332	1.74519	-1.60838	-1.29636	-1.22567	-1.15405	-1.18736	-1.59508	1.8217	0.464014	-1.28097	-1.24502	-1.3071	-1.16803	-1.72704	1.68148	1.1917	-1.26523	-1.42547	-1.22938	-1.21655	-1.75426	1.80556	0.590816	-1.27511	-1.35419	-1.33643	-1.233	-1.60845	1.55891	0.607253
O60942	-0.779369	1.23156	-1.1654	2.2436	-0.381348	0.233316	-0.934958	2.02621	1.48735	1.33569	1.61062	0.45701	0.417052	-1.6849	0.224706	1.13236	0.631387	1.64804	-0.0433368	-0.0802451	-0.859916	1.56342	1.07814	1.00612	2.15692	0.763491	0.103756	-0.960964	0.439799	-0.0268529	0.835924	1.60188	0.362604	0.636877	-1.49764	0.577243	1.37926	1.73248	1.72182	1.3618	0.37117	-0.277226	1.10911	1.0873	1.60958	1.92472	0.496119	0.134153	-1.3349
O75116	0.0141006	0.0074547	0.270235	0.817191	1.0973	-1.03968	-1.36485	0.0962042	-0.370925	-0.181988	0.194898	-0.148826	-0.651061	0.258701	-0.488223	-0.318944	-0.197997	0.246991	0.348572	-0.911932	-1.07761	0.273063	-0.0521029	-0.235948	0.351686	0.587557	1.14322	0.268705	-0.46848	-0.468928	-0.185386	0.0372113	0.317815	0.872259	-0.139762	-0.126287	0.0148091	-0.277576	0.195771	0.282544	-0.47783	-0.840945	-0.193807	-0.0634365	0.0532697	0.474674	0.432615	-0.853119	-0.273882
O75319	-0.703945	0.564759	-0.104835	0.827276	0.453796	0.605042	-2.30007	1.07847	-0.191524	0.511628	-0.443984	0.0441759	1.25952	-2.20086	-0.871027	-0.517043	-1.60758	-0.114372	-0.122399	0.095844	-1.26848	0.316098	0.376932	-0.188729	0.745582	0.324112	0.54651	0.152693	-0.223419	-0.412394	-0.3065	0.82859	0.661027	1.34389	-0.755729	0.952548	-0.654228	-0.21027	-0.231906	0.139061	0.5034	-0.332728	0.853693	0.679182	0.287718	1.07117	0.363287	0.586304	-1.42491
O75385	0.136757	-0.0154248	0.844578	-1.41648	1.23011	-1.90776	2.07962	1.51016	1.32552	2.28684	1.31143	1.6183	-1.44936	1.85716	0.857104	1.29287	2.47787	1.34013	1.21288	-1.601	1.18255	1.01405	1.40585	2.32385	0.677485	1.44469	0.567192	2.38535	1.61498	1.72745	1.37525	1.3054	1.20271	-0.365416	1.59863	1.66373	0.570749	1.70004	1.43791	1.1741	-0.358934	1.59706	1.35493	1.36959	1.34764	0.84085	1.47929	-1.40326	1.39563
O75582	0.25565	-0.309687	0.532583	-1.74781	0.820236	-1.29277	1.44528	-1.4176	-1.08698	-0.649623	-1.19172	0.0233828	-1.03741	2.35813	0.765338	0.747581	-0.0605173	-0.599387	1.0808	-1.09636	1.65151	-0.96806	-0.831558	-0.915147	-0.818655	-0.759558	-0.324092	1.88116	-0.256033	-0.225913	-0.958553	-1.29689	-0.470753	-1.71872	1.98695	-0.871247	-0.712207	-0.488601	-0.639527	-0.453303	-1.00425	1.18009	-0.653393	-1.27815	-1.41496	-1.68976	-0.812044	-1.24272	1.58924
O75676	0.503502	-0.115281	-0.163111	1.13155	0.180312	-0.623438	-0.921337	0.229971	-0.15536	0.249918	0.839974	0.156905	0.694254	-0.221169	-0.219509	0.258914	0.520091	1.06974	0.0656607	0.237234	-1.07195	-0.0665777	0.475206	0.412168	0.637743	0.261134	1.14294	0.211145	0.171326	0.428119	0.176382	0.821085	0.278453	0.966376	-0.650991	0.335985	-0.0185561	0.361643	1.04992	0.393611	1.00337	-1.00769	-0.105761	0.281443	0.127572	0.647749	0.330261	0.265234	-0.961299
O75962	-0.249453	0.28708	0.565802	-0.838927	1.47663	-2.47347	2.5397	1.88358	1.63784	2.25876	1.78075	1.67373	-1.69081	1.04576	0.937086	1.26966	2.00951	1.58758	1.46503	-1.78529	0.954209	1.68389	1.81647	2.31029	1.25547	1.78299	-0.331436	2.22859	1.68445	1.75087	1.79601	1.76694	1.47266	-0.327896	1.06739	1.64671	1.03731	1.93153	1.95682	1.08984	-0.645011	1.098	1.53119	1.70155	1.62208	1.16645	1.66893	-1.35162	0.957446
O94768	0.1203	0.0611979	0.527237	-0.805917	-0.312164	-0.200591	0.992104	0.0109527	-0.177207	0.136981	-0.274629	0.375221	-0.426412	0.644042	0.204257	0.336852	0.0756228	-0.798455	-0.415229	0.0859228	0.896021	0.344405	0.274911	0.00561811	-0.414365	0.11133	0.31261	0.506454	-0.413786	0.0021306	0.129381	-0.61727	-0.401977	0.219271	1.18383	-0.262662	-0.288172	0.249091	-0.458508	0.446208	0.852377	0.766444	-0.554161	-0.294108	-0.212363	-0.697072	-0.496435	0.183393	1.35669
O94804	0.239652	0.119861	0.0147527	0.165904	0.587941	-1.06886	1.18187	0.692299	0.252419	0.802946	0.40663	1.07893	0.315167	1.38957	-0.148865	0.608571	0.988311	0.958578	0.885292	-0.172821	-0.609822	0.0716091	0.556464	0.803163	0.226178	0.786642	1.29167	1.62213	0.0976366	0.576069	0.600029	0.654782	0.67371	0.988959	1.24189	0.432109	-0.153772	0.68787	0.897556	0.650202	1.02159	1.08612	0.0485525	0.315773	0.460541	0.4314	0.761249	-0.280694	0.789243
O94806	0.264171	-0.488516	-0.12791	0.183921	0.627426	-1.36984	1.82954	0.716654	0.425362	0.698894	-0.0268314	0.265992	-1.11426	1.60009	-0.445519	-0.269744	-0.00726005	-0.986713	0.579046	-1.55502	0.810312	1.09364	1.00047	0.95545	0.859542	0.521542	0.497224	2.17042	0.648835	0.612707	0.805945	0.0894954	0.843354	-0.312669	0.754836	0.518988	0.297961	0.681155	0.163024	0.53694	-0.799621	1.63238	0.976916	0.86067	0.633034	-0.216596	0.703598	-1.09975	1.64226
O94921	1.17223	0.384619	0.73547	-1.99803	0.138933	-0.31909	0.892535	-1.05755	0.683334	0.387333	0.158443	0.171766	-1.02075	1.269	1.20445	0.904337	1.25572	-0.196564	0.352948	-0.276664	1.37627	-0.886839	-0.278017	0.211883	-1.39179	-1.41107	-0.779383	0.444448	0.109261	-1.00324	-0.674552	-0.836537	-1.19774	-1.14718	0.921488	-0.845825	0.822229	1.04242	-0.501884	0.0750261	0.346144	1.252	-1.32609	-0.889773	0.153673	-1.4741	-0.658979	-0.103035	1.27186
O95382	0.916173	-0.404078	1.05423	-1.88434	0.176305	0.357412	1.49553	-0.356414	0.226414	0.0871903	0.3308	-0.32237	-0.773813	1.32504	1.37825	0.176428	-0.0966524	-0.293952	-0.574068	-0.628991	-0.0338054	0.389076	-0.422472	-0.437259	-0.663026	-0.950589	-1.2843	-0.616719	0.0591143	-0.161202	-0.0810437	-0.762776	-0.718146	-1.75945	1.02775	-0.550327	0.803746	0.875788	-0.427266	-0.319352	-0.404638	-0.069269	0.00279142	-0.564506	-0.766816	-1.20598	-1.38919	-0.904162	0.138337
O95747	0.735257	-0.789118	1.08606	-1.81712	-0.435584	0.111204	1.31956	-0.673193	0.0222116	-0.434556	-0.565066	0.147444	0.475839	2.63997	1.40444	0.605968	1.33453	-0.114089	0.560691	0.301611	0.509387	-0.772132	-0.199393	0.00553974	-0.588078	-0.617587	0.7999	1.79824	-1.05395	-0.63611	-1.03044	-0.474666	-0.455845	0.0479787	2.19886	-0.704507	-0.381226	0.36246	-0.381702	-0.808222	0.777553	1.32331	-1.31398	-0.788985	-1.21849	-1.56318	-0.391538	0.401952	2.22343
O95819	0.659977	-0.0990286	0.83728	-1.87623	-0.0310701	-0.615549	2.21302	-0.838214	-0.316397	0.785423	-0.0776339	0.0610941	-1.43476	2.34586	1.30835	0.529354	1.20855	-0.0696222	0.50552	-0.621652	1.43388	-0.624374	-0.90058	0.693645	-1.15085	-0.849967	-0.493019	1.19649	-0.127547	-0.724554	0.0484982	-0.225468	-1.02379	-1.31154	2.04732	-0.850938	0.223504	0.795459	0.339911	0.459023	0.0340767	2.23669	-0.61021	-1.13111	-0.16591	-0.50201	-0.0694869	-0.159866	2.17198
O95835	0.340343	0.042602	-0.341526	2.03107	0.466864	-0.18105	-2.25625	0.19076	-0.302847	-0.741917	0.130541	-0.177253	1.31471	-1.0447	-1.03482	-0.777603	-0.643156	0.404822	0.0779959	1.10716	-3.1099	-0.360084	-0.168049	-0.621345	0.632306	0.457447	1.44325	-0.709668	-0.726749	-0.269849	-0.0820154	0.486593	0.188715	1.82591	-0.701531	-0.175637	-0.279998	-0.587536	0.372924	0.537679	1.23952	-0.864184	-0.0451604	0.180516	0.184372	0.567568	0.548419	1.43319	-1.75581
O96013	-0.0181904	0.429792	-0.100987	-0.318788	-0.908069	0.370409	0.335753	0.653656	-0.349391	0.748794	-0.0956343	-0.441735	0.966447	1.42747	-0.54816	-0.38798	0.775844	0.322965	-0.634593	0.643449	-0.363554	-0.662989	0.424426	1.17263	0.352301	0.0623282	1.46732	1.02073	-0.654635	-0.104382	0.135853	0.447951	-0.293248	1.50401	1.24184	0.105331	-1.0871	0.907158	-0.183813	-0.847133	1.8677	1.17087	0.347261	-0.130925	0.699778	-0.522045	0.313989	0.776318	0.815576
O96017	-0.636207	0.689708	0.0566524	-1.69042	0.813624	-0.209253	1.05458	-0.303711	0.206627	-0.497323	-0.992284	0.00543636	0.781332	1.18601	-0.195311	-0.330854	-0.219337	-1.27651	0.254884	0.598499	1.91035	-0.330791	0.348102	0.0438674	0.0631715	0.380393	0.693084	1.13645	-0.584172	0.419763	-0.29426	-0.92236	0.308836	-1.46344	1.79592	-1.03841	-0.315379	-0.0828916	-0.238316	0.104649	-0.0889304	0.895991	0.0116757	-1.01908	-0.0452354	-1.16569	-0.698082	1.02872	0.497028
P00519	-0.659952	0.500591	0.158597	0.78357	-0.782008	-0.918195	-0.839249	0.811709	0.691454	0.430515	0.509144	1.68009	-0.715282	-0.911822	-0.212216	0.550229	-0.847451	0.48497	0.0016108	0.544701	-1.00881	1.21307	0.543312	0.837531	0.639443	0.588408	0.357644	-0.109783	-0.088272	0.799422	0.296465	0.0218682	1.2053	0.653978	-0.33818	0.167568	0.539699	0.788326	0.672978	1.26814	0.932945	-0.432027	0.201734	-0.0335455	0.441424	0.984368	0.503774	1.04211	-1.00236
P00533	-0.0424856	0.366919	-0.441962	0.510112	0.627152	-0.694721	0.674191	-0.764676	-1.0904	-0.883716	-1.27242	-0.341638	0.314056	1.41955	-0.946296	-0.442367	-0.221539	-0.564938	-0.483896	-0.658668	-0.374973	-1.19657	-0.789546	-1.01171	-1.28482	-0.59767	1.17582	1.42277	-0.389968	-0.224261	-0.773985	-0.811481	-0.862828	0.58736	0.943445	-0.641427	-1.39501	-1.19759	-0.900841	-1.11669	-0.545209	0.45828	-1.07789	-0.894044	-1.07782	-1.26448	-1.02241	-1.02236	1.1095
P04049	0.316747	-0.34115	0.092977	0.383501	0.195252	0.598332	-2.0465	-2.37726	-2.73439	-2.4824	-2.78051	-0.996721	1.81262	1.14628	-1.3456	-1.37664	-1.39624	-1.52136	-1.07973	0.954239	-1.62323	-2.4655	-2.64986	-2.97165	-2.05158	-1.99743	2.20423	1.07151	-1.7455	-1.99262	-2.0281	-1.86742	-1.9599	2.01784	1.13081	-2.09111	-3.28042	-2.94101	-2.15772	-2.11423	0.632807	0.687797	-1.95728	-2.27056	-2.16279	-2.00168	-2.44773	0.684506	0.946449
P04626	0.64947	-0.436134	-0.268381	-0.256837	-1.50964	2.02729	0.409984	-2.92969	-1.21086	-2.99212	-1.96316	-1.77182	1.63704	3.54208	-0.80062	-1.63736	-1.43714	-1.94432	-1.93004	1.17355	-0.0707859	-3.34829	-2.88916	-2.75107	-2.69939	-2.85397	1.6839	2.30092	-2.10373	-2.2394	-2.35288	-2.50976	-2.52928	1.58256	2.62601	-2.61848	-2.70172	-2.48385	-1.95192	-1.62313	1.20933	2.37709	-3.17503	-2.45044	-3.39898	-2.05204	-1.15529	0.417018	1.60368
P05186	-0.687896	-0.809651	0.325008	-2.18883	1.598	-1.18968	0.386161	-1.39756	0.284115	-0.897253	0.486808	-1.24991	-1.79077	-0.175151	1.25474	1.02066	-0.269829	1.20359	-0.858348	-1.57416	1.20813	0.509535	1.04207	-1.12778	-1.23411	-1.03167	-0.499636	-1.01046	-0.139657	-1.04297	-1.3007	0.524474	-1.23523	-1.72675	-0.515645	-0.84134	0.708224	-1.24478	0.926805	0.693545	-1.67834	-0.252315	-1.07819	-1.51343	-1.19965	-0.941565	1.11296	-1.76541	0.802356
P05771	0.605336	-0.303186	-0.135076	-1.6968	1.402	-0.800405	0.998304	-0.625877	0.399083	-0.0383214	0.313987	-0.77307	-1.08272	0.584177	-0.112487	0.852684	-0.267121	-1.24917	0.472637	-0.801371	0.957219	1.06143	0.548358	0.374327	0.192374	0.173686	-0.43769	0.743606	0.463454	0.683715	0.932656	-0.0969817	0.415719	-0.691605	-0.0308598	0.514555	0.692357	0.264094	-0.580682	0.575589	-0.909777	0.418701	0.839523	-0.659291	0.691049	0.157778	0.0942906	0.120459	1.22846
P06239	0.051359	-0.602321	0.930041	-0.574398	0.704362	-0.909527	1.29593	1.1095	0.983423	1.22005	1.13465	1.3758	-1.14999	-0.0662818	1.21644	0.591894	0.737337	0.941181	0.879242	-0.485502	0.0450404	1.31824	1.22235	1.27368	0.515018	0.912195	0.154936	0.343082	1.25824	1.09929	1.09842	1.30517	0.66709	0.255813	-0.215004	0.958684	0.892786	1.32707	1.03309	0.864357	-0.0154415	0.117019	0.650865	0.33461	1.20642	0.407086	1.05391	-0.0644628	0.499843
P06241	0.369596	0.27441	0.981526	-0.616866	0.465801	-0.498261	1.93197	-0.45686	0.167659	0.310784	0.82383	0.00404432	-1.52256	0.278239	1.12504	1.52929	1.03346	0.928675	0.340717	-0.321992	1.43956	0.121486	-0.499034	1.0913	0.469206	-0.152184	-0.351771	-0.481679	-0.558069	-0.226023	-0.435598	-0.749879	-0.384848	-1.11902	1.06414	0.00796984	0.540661	1.22614	-0.0589842	-0.260796	-0.456746	1.30168	-0.51592	-0.12587	0.537946	0.0434231	-0.211088	-0.579552	0.232202
P06493	-0.321185	0.417644	-0.249838	-1.01607	1.35643	-1.808	0.397213	1.39692	1.78335	1.18842	1.4654	1.34355	-1.77185	1.53237	0.248747	1.34318	1.30625	0.771021	1.78475	-1.06781	1.88191	1.07062	1.46088	1.18639	1.05665	1.53259	-1.6237	1.50054	1.02521	1.25279	1.24507	0.92643	1.35504	-1.29347	1.16884	1.17888	1.62432	1.29071	0.845672	1.53394	-1.41856	0.333546	0.885386	1.38532	1.13167	0.978081	1.46601	-1.35718	0.795396
P07332	1.63833	-0.736252	0.338774	-1.25822	-0.609566	0.321959	1.20148	-0.665708	0.572039	0.420064	0.589388	0.331859	-0.0418527	0.560399	0.851253	0.261612	1.60398	0.400878	-0.675116	0.641947	1.4671	-0.531507	-0.435602	0.322272	-0.360899	-0.615643	-0.0889588	-0.248152	-0.601033	-0.12641	-1.14897	-0.258063	-1.32936	-0.105625	1.39862	-0.467559	0.0982179	0.766758	-0.409698	-0.40088	0.540778	0.499633	-1.01459	-0.771838	-0.0396371	-0.115989	-0.541262	0.565288	-0.23142
P07333	1.45418	-0.773142	1.27472	-1.06192	-0.388973	0.078193	0.751023	-0.754628	-0.0942275	0.0753211	-0.0658079	-0.204921	0.589667	1.51237	0.840342	0.412857	0.993796	1.41153	-0.330953	-0.0615594	0.261551	-0.49251	-0.314855	-0.370389	0.0822503	-0.997877	0.432827	0.67975	-0.0454755	-0.422453	-0.0436235	0.853013	-1.05671	0.293978	0.938155	-0.68572	-0.789795	-0.30821	0.32209	-0.825086	0.682536	0.453317	-0.155438	-0.660791	-0.144657	-0.859237	-0.725408	0.0454188	1.2937
P07948	0.826064	-0.352223	-0.497177	-0.340445	-1.09678	1.165	1.32266	-1.93325	-1.46014	-1.60493	0.00389473	-1.52146	0.479544	0.437235	-1.12718	-1.08117	-0.705616	-1.95137	-1.40885	-1.00666	1.47462	-1.63582	-1.76287	-1.6657	0.144157	0.00946164	1.5374	1.88032	-0.218727	0.532011	-1.27578	-1.38057	-1.645	-0.600748	2.24734	-1.3663	-1.6811	-0.346524	-0.044738	-0.166975	-1.74403	-0.559034	-1.00992	-1.20067	0.286828	0.0692618	-0.0817824	-1.46627	0.53939
P08069	-1.6728	2.0491	-2.38945	-0.0729542	0.383338	-0.731128	1.22572	0.995875	2.20244	1.45461	1.67179	0.377324	-1.15589	-1.6589	0.0898847	0.742475	0.659514	0.223701	0.715267	-0.0435926	1.39738	1.32125	1.96001	1.38646	0.592837	1.33134	-1.70252	-0.780729	0.998614	0.983167	1.40516	0.510076	1.38046	-0.742421	-1.54755	1.73389	1.80993	1.40375	0.867168	1.20871	-0.957961	-0.721723	1.78431	1.22362	1.2291	-0.297284	1.16294	-0.244053	-1.65725
P08575	-0.276433	0.486772	-1.48604	2.9013	-0.515811	0.414807	-1.95657	1.15054	1.62993	0.788768	1.50039	0.0140448	0.415925	-1.3955	-0.95774	-0.797705	-1.03609	0.0999991	-0.601081	0.480779	-0.846731	0.917838	1.02376	0.709542	1.36841	0.945139	0.308708	-1.23446	-0.165952	0.609346	0.872758	1.17184	0.782275	1.27899	-2.14437	0.673085	1.34182	0.368562	0.692955	1.45381	0.839104	-0.835746	0.867423	1.77812	1.43717	1.63378	1.36277	0.742479	-2.17672
P08581	-0.170131	0.236206	-0.162459	-0.183388	0.92066	-0.905003	0.951861	-0.81841	-0.772252	-0.600719	-0.922552	-0.37206	-0.560513	1.43404	-1.11352	-0.50264	-0.957745	-0.91017	-0.349542	-0.403547	0.649979	-0.937743	-0.762563	-0.778235	-0.994718	-0.84861	0.957277	1.07779	-0.361653	-0.0590842	-0.537672	-0.579396	-0.587681	-0.662332	0.465147	-0.658491	-1.02973	-0.834419	-0.753582	-0.857632	-0.722544	0.4084	-0.861527	-0.735493	-0.962194	-1.00605	-0.977556	-1.00789	1.031
P08631	0.414233	0.261803	-0.224423	-1.17156	0.324304	-0.222892	1.86093	-0.488841	-0.16578	-0.0124882	-0.306888	0.166835	-0.893153	1.06674	1.4473	0.325033	0.578659	0.0382138	-0.327641	0.102018	-0.451004	-0.1993	-0.584886	-0.101205	-0.340685	-0.876613	0.416923	0.421965	-0.533949	-0.668237	-1.02241	-1.49274	-0.433307	-0.502262	1.17053	-0.919877	-0.101456	0.290386	-0.423676	-0.467526	0.455014	0.627249	-0.883035	-1.00047	-0.767192	-0.622931	-0.700925	0.352477	0.673963
P09619	0.762137	-0.516501	0.420943	-1.1994	-0.0102065	-0.273018	1.44526	-0.0484075	0.329836	0.343415	-0.531832	0.476277	-0.707335	2.12332	1.04785	0.400476	0.654483	-0.781321	0.24091	0.955429	0.367705	-0.619549	-0.715381	0.823039	-0.961172	-0.608794	0.83077	1.42013	0.415531	-0.0687098	-0.426804	-0.638564	-1.02086	0.0654066	1.83316	-0.400394	0.00999783	-0.267107	-0.729565	-0.197139	0.753953	2.0405	-0.174913	-1.01859	-0.751956	-0.927249	-1.05174	0.446727	1.80869
P09769	0.884258	0.134957	-0.590218	0.472561	-0.929047	0.349418	-0.00606454	1.12973	1.17925	1.04977	1.42441	1.42089	-0.0417628	-0.250166	0.972154	1.06296	-0.948511	2.35047	-0.191066	1.09319	-1.28631	1.80465	1.5713	0.746643	0.407951	0.691589	-1.42691	-2.29596	0.788465	1.16862	0.917888	1.24317	0.379656	-0.108427	-0.556579	0.456753	1.69934	1.07495	1.90612	1.15763	1.02392	-1.78906	1.18995	1.83253	0.104733	1.00836	0.409737	1.68827	-0.984402
P09923	1.13358	-0.288079	-0.679655	1.81984	-0.102307	0.0534488	-1.41171	0.496686	0.121474	0.622316	1.48449	-0.0246402	-1.07525	-0.88194	-0.0770937	0.393419	-0.00706437	0.76345	-0.257112	-2.02375	-0.346453	0.198601	0.929061	0.572381	0.738015	0.479116	-0.754392	-0.270532	0.246065	0.963522	1.47989	0.9962	0.020936	-0.617756	-0.8389	0.497209	0.438318	1.19985	1.21983	0.180946	-0.321526	-0.26184	0.366988	0.665232	0.836492	1.04737	0.686177	-1.2016	-0.151006
P10398	-0.616118	0.568369	-0.510295	1.91836	-0.623896	0.797331	-1.92261	-0.603726	-1.06768	-1.13116	-0.417787	-0.87685	1.65158	0.0496588	-1.24974	-0.49347	-1.01127	0.586021	-0.794088	1.20803	-1.77778	-1.03697	-0.586216	-1.38112	-0.158202	-0.914514	1.41709	-0.0192824	-0.818813	-0.733316	-0.669495	0.116938	-1.05003	1.8193	-0.620824	-0.508127	-1.17289	-1.29315	-0.0991983	-0.943456	1.38658	-0.885496	-0.898596	-0.902578	-0.517845	-0.269402	-0.879009	1.23648	-0.583829
P12931	-0.804773	0.709539	0.476381	-1.06893	-1.22376	1.56054	0.473821	-2.27167	-2.32716	-0.694293	-2.14314	-1.3652	0.744373	2.4391	-0.3954	-0.397635	-1.58722	-1.54857	-1.01872	0.0838279	0.164907	-1.88185	-2.37436	-2.32127	-1.89025	-0.632334	1.65043	1.70514	-1.38785	-1.7228	-2.84037	-2.47151	-0.774928	-0.653615	1.74385	-2.10609	-1.94848	-3.1001	-1.93344	-2.29957	0.672972	0.248292	-2.52809	-2.4729	-2.34286	-2.06648	-2.62577	0.348104	1.31132
P13686	2.74084	-0.360537	0.0446529	0.738995	-0.846801	0.178092	-0.00523667	-0.991974	-0.769556	0.047425	-0.346995	0.393612	-1.09042	-0.143419	0.922253	0.548623	0.657087	1.08994	-0.169921	0.250299	0.203249	0.522631	-0.261952	0.546353	-0.174755	-1.58029	0.447199	0.173799	-0.915143	-0.0134219	0.72276	1.39269	-1.65127	0.49501	-0.550902	-1.27179	-0.794813	0.779088	0.807667	-1.46966	0.0290207	-0.544026	-0.753864	-1.66889	-0.710814	0.0268609	-1.88259	0.669746	-0.804568
P15056	-0.541172	0.524824	0.0404653	-0.228509	1.01474	-0.705688	-0.579372	1.6609	1.26241	1.16419	1.18912	1.20636	-0.274853	-0.0650585	0.468201	-0.073775	1.02063	0.476239	1.01736	-0.0637527	-0.896278	1.5404	1.22052	1.30234	1.64346	0.325527	-0.285749	-0.885025	0.747896	1.00875	2.24061	1.07836	0.361315	-0.117224	-0.863999	0.955912	1.60573	1.73853	1.13635	-0.505441	0.0972505	0.183448	1.32913	1.62708	1.5816	1.67777	-0.621138	0.488499	-0.721659
P15309	-0.815598	1.21976	-0.0311576	0.784953	-0.900548	0.929767	-0.694278	-0.023231	0.229053	0.326387	0.161883	0.0465365	0.465028	0.970809	-0.778709	0.664207	0.263829	0.404109	-0.495487	-1.27157	-0.542438	0.119038	-0.0773263	0.503692	0.0783223	0.733249	0.0494779	-0.361937	0.126631	0.463427	-0.0737158	0.582695	0.721478	-0.175307	-1.12683	0.371069	0.630752	0.00520023	0.636848	-0.121945	-0.62681	0.149032	0.128105	0.0787623	0.373794	0.0821302	0.524181	-0.434768	-0.649176
P15735	-0.0245906	0.483801	-0.638282	-0.492716	-0.338906	-0.186257	0.826262	0.888399	-0.395833	-0.190097	0.670744	0.84323	-1.74581	-1.07984	0.983618	0.421667	-0.164003	1.47006	-0.208541	-0.395646	-0.808228	1.21052	1.75768	0.166941	1.18701	1.28655	0.0665537	-0.902949	1.27489	1.73246	1.60735	-0.237021	0.903366	-1.06373	-0.905786	1.17626	1.28654	0.275251	1.98992	1.06277	-0.593132	0.106711	-0.13983	1.38149	-0.732659	1.45093	1.00054	-0.0669318	-1.32685
P16234	-1.20493	-0.159109	-0.0578499	-1.97828	0.596915	0.189604	1.34895	-2.02968	-1.24867	-1.26702	-2.44675	0.296406	-0.014111	1.97881	-0.0467658	-0.297751	0.0137903	-0.470112	0.137181	0.0939961	0.710081	-1.99235	-1.98399	-1.72789	-2.21722	-1.20498	-0.133685	1.11883	-0.936684	-1.34074	-1.25525	-1.90818	-0.899375	-0.498308	1.42243	-1.8679	-1.23286	-1.7511	-1.98734	-1.54816	-0.310267	1.75241	-1.83442	-1.97705	-1.76985	-2.9741	-1.73703	-0.687361	1.75997
P16298	0.166757	-1.55419	1.51397	-1.56791	0.922322	-1.12893	0.18339	-0.3111	0.0342199	1.06796	-0.84827	0.203205	-2.02381	0.860585	1.82823	0.225934	1.60024	1.61446	-0.838576	-1.51945	1.2281	-0.00639865	-0.353807	0.317103	-1.28309	-0.770853	1.0822	-1.47455	0.352294	0.0394008	0.906834	-0.773648	-0.834851	-0.654614	1.42666	1.07867	-0.289166	0.0889788	-0.32501	-1.06758	-1.19941	1.16566	0.357294	-0.0539159	-0.857145	0.542909	-0.995313	-1.5097	0.849633
P17252	0.458659	-0.182611	0.439877	-1.29992	-0.429932	0.477887	1.57588	-1.35168	-0.0302757	-0.0179555	-0.126182	0.149414	-0.907601	1.19351	1.72558	0.210873	0.811336	-0.336214	0.0778044	-0.414271	-0.187241	-0.391022	-1.00201	-0.0335018	-1.27246	-1.04145	-0.053939	-0.103183	-0.295751	-0.185357	-1.10405	-0.634387	-0.810406	-0.66363	0.97489	-0.506328	-0.532877	0.11209	-0.20244	-0.244837	0.263615	0.555825	-0.661974	-1.14623	-0.132896	-0.907336	-0.774458	0.220872	0.760198
P17612	1.55424	-0.678005	1.35027	-0.25019	-0.791661	0.182533	1.8385	-0.845471	-0.143185	-0.672513	-0.813209	-0.636578	-0.626669	0.58222	0.540107	-0.781328	-0.316743	-0.676823	-1.39853	0.0145577	0.470419	-0.464614	-0.172614	-0.179151	-0.859274	-0.917636	-0.274861	-0.120742	-1.02916	-0.556022	-1.51039	-1.56829	-0.930507	-0.214634	0.876785	-0.422666	-1.12185	-0.25204	-1.12269	-0.41254	0.252977	0.585889	-1.27288	-1.50732	0.003758	-1.5202	-1.49932	-0.543829	0.440379
P17706	-0.351348	0.334082	-0.313166	1.42962	1.34419	-0.725676	-1.80309	0.838666	0.492648	-1.00817	-0.228734	0.534579	0.931835	-0.831848	-0.395286	-1.12832	-1.02122	-0.408658	0.663045	0.623906	-1.74039	0.729721	0.72085	-0.868696	1.21183	0.901255	1.1997	-0.382103	-0.625017	-0.494504	0.216756	0.361687	1.29573	1.54553	-1.28009	-0.372207	0.0826558	-1.00309	0.454931	0.755408	0.797731	-0.493068	-0.296628	0.281033	-0.312483	0.505585	1.08892	0.774894	-1.13401
P18031	-0.850969	-0.892026	1.43665	1.58662	1.33174	-1.26356	-1.66337	-1.5929	0.691692	-1.83248	-1.75592	-1.62193	1.01161	1.29289	-1.74025	-1.79816	-1.79703	-0.926832	-1.77566	1.1945	-1.53676	-1.79699	-1.78532	-1.81968	-0.953065	-1.67677	1.77829	0.452249	-1.78644	-1.43447	-1.51739	-1.38705	-1.50261	1.04037	1.46675	-1.72742	-1.79713	-1.80588	-1.15476	-1.56394	1.61625	0.52408	-1.41875	-1.58389	-1.80121	-1.47728	-1.32907	1.28441	1.25273
P18433	1.24873	-1.34129	0.989334	-0.359612	0.192524	-0.241494	0.166138	-0.910999	-0.598587	-0.0220546	0.60702	-1.01412	-1.27659	0.283242	-0.0703229	0.0297695	-0.409029	-1.52184	-1.61907	0.295881	0.0433148	-0.904363	-0.609447	-0.548288	-0.716591	-0.71744	-0.565076	-0.0216827	-0.891556	-0.572011	-0.607585	-1.73002	-1.05935	-1.94388	-0.0716378	-1.5115	-1.53362	-1.40018	-0.504143	-0.990873	-0.571826	-0.27255	-0.421333	-1.82685	-1.70227	-1.69732	-1.42084	-1.75395	0.630136
P18669	0.0711717	-0.444675	0.356476	0.515373	-0.887842	0.37373	-0.898442	0.905294	0.901339	0.699381	1.15289	-0.0585181	0.181042	0.249271	0.81667	0.0452901	0.300005	0.445976	-0.214461	0.128893	0.508105	1.23056	0.838944	1.04044	0.881223	0.600582	0.638341	0.26067	0.761875	0.633824	0.923776	1.01252	0.344928	0.0921677	0.474882	0.598374	0.8345	0.955423	0.967899	0.939596	0.631558	1.0913	0.9952	0.772127	0.821469	0.79424	0.406159	0.33493	0.909236
P19525	0.858559	-0.672791	0.730753	-0.88166	0.0928589	0.0561726	0.780931	-0.458965	-0.424106	-0.683693	-0.488381	-0.281309	0.798439	1.83252	0.303837	-1.23651	0.29724	-0.861018	-0.504938	0.340651	-0.0681331	-1.17389	0.230661	-1.19713	-1.27244	-0.366963	1.00894	1.3447	-2.34114	-2.27197	-0.688663	-0.310962	-0.638555	0.920145	1.48028	-1.28096	-1.19561	-1.56033	-1.71362	-0.799418	0.502762	1.11043	-0.483054	-0.829717	-1.02422	-1.31101	-0.163097	0.107983	1.62464
P21127	-0.857888	0.836955	-1.75499	-0.423928	0.961156	-1.63886	1.6449	0.863668	1.8384	0.793093	-0.0947971	1.72994	-0.942573	-1.12843	-0.58015	0.264219	0.110056	-0.793031	1.0637	-1.09268	1.83811	0.976707	0.678184	0.493212	0.438276	1.36707	-2.14875	-0.219253	0.67898	0.932691	1.09014	-0.191235	2.07633	-0.983303	-0.829947	0.472952	1.60817	0.581408	-0.0930808	1.53487	-1.3905	-0.379898	0.774993	1.30696	0.718989	0.379302	1.36873	-1.37094	-0.450491
P21860	0.684239	-0.975385	0.279557	-0.501429	-0.147704	-0.466089	1.83835	-2.1786	-1.36444	-1.40627	-1.98858	-0.719897	-0.45422	0.704156	-0.388853	-0.388887	-0.306516	-1.40996	-0.771766	0.0678389	0.882591	-1.36835	-1.38934	-1.21815	-1.98072	-1.44024	1.40648	0.815821	-1.31295	-0.739851	-1.80038	-1.7305	-1.75665	-0.4502	2.38065	-1.26196	-1.73191	-1.59838	-1.75289	-1.721	-0.130524	0.109646	-1.66136	-1.5256	-1.79148	-2.13628	-1.61216	-0.658872	0.670746
P22612	1.74868	-0.801868	0.737472	-1.79407	-0.290669	0.576238	1.32949	-2.09895	-1.12129	-1.06435	-1.13095	-0.958899	-0.158934	-0.151236	0.469157	0.452156	-0.0728086	-0.557697	-0.904331	0.244528	0.883946	-1.50222	-1.5236	-0.963311	-1.41808	-2.02926	0.135024	0.545117	-1.21967	-1.586	-1.51824	-1.45991	-1.68059	-0.524641	1.43845	-1.63034	-1.20589	-0.948352	-1.23945	-1.36464	-0.257997	0.171302	-1.36932	-0.97969	-1.29505	-1.86492	-1.64826	-0.281413	1.65777
P22694	1.1292	-1.70204	2.28869	-1.74378	0.19992	-0.765679	2.07069	-0.646243	-0.531773	-0.458846	-0.451502	-0.593187	-0.649716	2.05308	0.205234	-0.756392	-0.517992	-1.07202	-0.72201	-0.128041	0.870034	-0.522967	0.106466	-0.997274	-1.14411	-0.366661	-0.440278	0.687481	-0.67458	-0.347897	-0.700003	-0.784497	-0.119417	-0.742905	1.13974	-0.0857176	-1.01843	-0.925323	-0.989544	0.156824	0.263208	0.936499	-0.638906	-0.363579	-1.27299	-0.909659	0.154427	-0.616203	1.64409
P23443	0.716817	0.278932	-0.759764	-1.18208	0.802368	-0.973866	2.26623	1.08613	2.23729	2.27604	1.37886	1.20739	-1.38359	0.622263	0.938858	1.52051	1.69943	-0.21082	0.435912	-0.365415	1.34961	0.725534	1.22266	1.2986	0.500068	0.241496	0.431086	0.710308	0.435346	1.3601	1.08645	1.25834	0.594454	-1.04225	0.796772	0.212257	0.272815	1.79076	1.01812	0.751802	-0.74731	0.870583	1.05576	1.02087	1.09982	0.539644	1.08826	-0.634058	1.20801
P23469	0.41389	1.3653	-3.49013	1.70924	1.24101	-1.15615	1.72381	-0.685665	-0.30336	-0.0403835	-0.442872	2.29108	-0.771392	-1.19594	-0.382366	0.159648	-0.846323	0.44499	1.60029	0.38859	-0.633394	-1.14118	-0.51557	-0.452661	0.224053	0.0521576	-0.539924	0.185423	-0.0136229	-0.330985	-0.204327	-0.170237	0.285122	-0.131855	1.2172	-0.121184	-0.293558	-0.535004	-0.224745	-0.17708	-1.47702	-0.297267	-0.435192	0.770755	-0.249344	-0.542857	0.0838754	0.729502	-1.12373
P23470	-1.38384	0.823144	-0.612108	1.03683	-0.885501	-0.193245	1.02	-0.429394	-1.14921	-1.07282	-0.910181	-0.957229	0.945319	0.986069	-1.12711	-1.22969	-0.446724	-0.982534	0.270859	1.02857	-1.38992	-1.08641	0.304022	-0.475365	-1.0823	-0.986526	0.941115	-1.00494	-0.495593	-0.498322	-1.31325	1.15594	-0.994893	1.42593	1.53053	-1.09484	-1.19793	-1.11664	-1.05595	-1.40328	0.968574	0.538303	-0.98813	-1.02026	-0.606679	-0.452163	-0.777871	1.22643	1.3049
P24723	-0.790999	0.854136	-1.19057	0.531572	1.41996	-2.01415	1.48196	1.9329	1.50194	1.39125	1.77138	1.09528	-1.61229	-1.26951	-1.24404	0.512883	-0.507353	-0.202023	1.35398	-1.38689	1.83688	2.04681	1.57066	1.55466	1.57186	2.50452	-1.43952	0.591819	1.44588	1.53753	1.84374	1.37548	2.83168	-1.37921	-1.2518	1.44729	2.22641	1.78177	1.55069	-0.332933	-1.53543	0.31093	1.53898	2.03168	1.56384	1.59596	2.18762	-1.37562	-1.17621
P24941	0.22179	-0.170363	-0.449457	2.64755	0.188144	0.548581	-2.24268	0.651098	0.09931	-0.507412	1.04299	-1.01256	1.13994	-1.81912	-0.672665	-0.903642	-0.328056	0.567834	-0.340265	0.810338	-2.17369	0.163309	0.0954512	-0.122593	1.488	-0.0457778	0.742007	-1.00685	-0.718778	-0.233611	-0.114451	1.35373	-0.032997	0.772706	-1.82458	0.336768	-0.0035308	-0.0198421	0.993268	0.686825	0.767507	-1.12138	0.138269	0.82081	0.121154	1.09956	0.111158	1.04183	-2.08144
P25098	-1.14464	1.11678	-0.960851	2.24957	-1.37722	1.14467	-1.94046	-0.285271	-0.992059	-1.02848	0.313568	-1.48463	1.41251	-0.27917	-1.83112	-0.77464	-1.61835	0.047658	-1.18213	0.812576	-1.22563	-0.844799	-0.938904	-1.45659	0.369858	-0.986872	1.29354	-0.429458	-0.276749	-0.667328	-0.595594	-0.106607	-1.2318	1.28734	-0.78553	-0.254697	-0.98235	-1.08551	-0.478378	-1.05966	1.12281	-0.860653	-0.248617	-0.609994	-0.55315	-0.0532982	-0.731299	1.05007	-1.04521
P26045	-0.117476	0.0893931	-0.418704	1.72223	-0.521376	0.606263	-0.378841	-0.63163	-1.4666	-1.54356	-1.37897	-1.89779	1.64138	0.264749	-1.29626	0.269648	-1.80318	-0.81017	-1.63211	1.1842	-0.450829	-0.711839	-0.841716	-1.69539	-0.279183	-0.630765	0.266875	0.84924	-1.44163	-1.3313	-1.08582	-0.581947	-1.0654	1.84858	0.741235	-0.99466	-1.30583	-1.5253	-1.13429	-1.06593	1.62236	0.241892	-0.730987	-0.911566	-0.991298	-0.884004	-0.742649	1.31254	0.312065
P27361	-0.0621361	-0.000200233	0.816771	-0.611578	1.42952	-2.18272	1.7623	1.58771	1.12275	1.84232	1.43087	1.45554	-0.715746	1.59715	0.913966	1.55259	2.26454	1.80467	1.38819	-1.65359	0.574465	1.30559	1.71634	1.95258	1.07809	1.52325	0.763844	2.53544	1.70256	1.51268	1.50793	1.5872	1.03015	0.138091	1.26225	1.67137	0.338125	1.75034	1.90564	0.933821	0.163045	0.78134	1.10598	1.32664	1.50611	0.896379	1.23172	-1.46668	0.792949
P27448	0.532886	0.278196	-0.921998	1.8274	-0.979801	0.235364	-1.57853	0.912357	0.907479	0.940767	0.613337	-0.32782	0.686489	-0.294483	-1.27229	-0.429695	0.294012	1.00138	-0.445471	0.794509	-1.94974	0.635655	0.438178	0.359726	0.607158	0.459286	0.436112	-0.962725	0.503505	0.318204	0.67666	1.53329	0.542879	0.951771	-1.12175	0.575566	0.361037	0.0987246	0.601011	0.589263	1.14712	-1.20348	0.50987	1.00846	1.22481	0.878584	0.9417	1.0831	-0.527263
P28482	0.376115	-0.245753	0.158253	-0.418976	1.04227	-1.53484	1.64181	1.09948	1.13951	1.40548	1.02249	1.0994	-0.903907	1.26365	0.703966	1.30495	1.43276	1.07708	1.22371	-1.08136	1.17022	0.602829	1.11738	1.45025	0.455619	1.17875	0.55782	1.51283	1.20835	1.35662	1.11923	1.03994	1.08512	-0.232648	1.13264	1.01301	0.268187	1.40243	1.17011	1.19909	-1.02402	0.76774	0.587865	0.989907	0.866214	0.238005	0.907748	-1.16455	1.08132
P29317	0.792638	-0.714175	0.70387	-1.32836	0.312812	-0.68823	1.49778	-1.58576	-0.723165	-0.48581	-1.03726	-1.17299	-0.754854	0.572453	-0.31424	-0.414726	-0.506253	-0.846796	-0.707061	-1.0508	0.38316	-0.25409	-0.724694	-0.622183	-0.354523	-0.674688	0.092472	0.898996	-0.241833	0.0845656	-0.339893	-1.03077	-0.918065	-0.675456	0.19474	-1.22463	-0.462696	-0.361848	-0.579354	-0.846641	-1.10131	-0.366514	-0.414729	-1.15131	-0.690036	-1.15448	-1.13017	-0.870182	0.700389
P29323	-0.915762	0.653164	-0.229681	-0.530622	0.807465	-0.916588	1.21281	0.475568	0.233231	0.0162846	-0.431134	0.948971	-0.825618	-0.338469	0.189953	-0.238548	-0.0625435	0.0877173	0.82981	-0.822896	0.412912	0.243471	0.119591	0.0452634	0.202611	0.820119	-1.25169	0.589128	-0.840268	-0.379015	-0.033833	-0.704063	0.999881	-0.798773	-0.583576	-0.197006	0.779818	0.246382	-0.694729	0.780065	-0.811412	0.704814	0.30041	0.623729	-0.257722	-0.420119	0.517523	-1.14146	-0.34858
P29350	-0.807341	1.46238	-1.91288	1.49222	-0.666267	0.19699	-0.617065	1.18319	2.6225	2.14883	2.45491	1.25642	0.514169	-1.75975	0.690294	1.5566	1.02193	1.94409	0.0412347	0.0759371	0.715229	2.09866	1.03587	1.69758	2.11114	1.95837	0.340618	-1.5893	1.45052	2.12633	2.37828	2.6354	1.79026	0.653674	-2.50083	1.99549	2.27222	2.22418	2.42024	2.22093	0.283056	-0.807865	1.91139	2.00286	2.37248	2.31723	2.45802	0.764859	-1.82369
P29597	0.721408	-0.717906	1.38989	-1.30193	0.578181	-0.498475	1.61407	-0.399453	1.27626	1.03927	0.708264	0.156698	-0.643368	2.14091	1.26171	0.36854	1.64226	-0.116847	-0.0219195	-0.483967	2.0252	0.451354	1.10745	1.49738	0.49773	1.18469	0.420655	1.48925	0.551986	1.00014	1.26521	0.73182	0.442378	0.127049	1.89616	0.532579	0.217654	1.49519	0.35881	0.841874	0.233221	1.72023	0.870654	0.626715	1.07929	0.0129697	0.428866	-0.33139	1.78575
P30291	-0.617335	1.14775	-1.43018	2.00803	1.02499	-1.27233	-1.32414	1.40335	1.10372	1.04185	1.50461	0.764958	0.438664	-1.79873	-0.801097	0.316753	0.110043	1.24176	0.907283	0.0127469	-1.24662	0.974754	1.42518	0.935207	1.64103	1.50527	0.0578502	-0.70624	0.286799	0.868529	0.961785	1.48116	1.50737	1.0578	-1.52454	0.960423	1.01036	0.967669	1.9845	1.6933	0.431076	-1.53644	0.912802	1.10681	0.959343	1.69997	1.58112	0.507835	-2.04008
P30305	-0.37789	0.58536	0.147051	1.18221	1.56817	-1.79872	-1.93092	1.24518	1.19598	0.868521	1.56456	0.838448	-1.2068	-1.62241	-1.07715	-0.887183	-1.02316	0.753349	1.23837	-1.67125	-1.74104	1.10057	1.18802	0.974709	1.66255	1.45702	-1.36242	-1.36623	-0.205671	0.17145	0.755318	1.19594	1.38076	-1.14223	-1.45053	0.845212	1.13225	1.13219	1.39306	1.54355	-0.716276	-1.63552	1.01178	0.812524	1.08915	1.39166	1.88273	-0.984908	-1.80904
P30307	0.963204	-0.379388	0.604941	1.75976	-0.489605	1.45542	0.378125	-1.72	0.394372	-1.85514	-1.64188	-1.88093	1.72928	-1.36928	-1.54946	-0.209347	-1.83601	-0.784677	-1.53025	0.644984	-0.25064	-1.59649	-1.47288	-1.75823	-0.222031	-1.28578	1.73666	-0.817791	-1.77309	-1.72112	-1.31092	-0.684103	-1.74754	1.59472	-0.831221	-1.81243	-1.90937	-1.94151	-1.34771	-1.29612	1.79111	-1.05661	-1.75452	-1.72289	-1.23678	-1.38855	-1.35083	0.624673	-1.03765
P31749	0.717134	-0.670773	0.726314	-1.49798	1.20553	-0.691827	1.0361	-0.541535	0.602611	0.325051	0.439721	0.642677	-0.760948	0.0406917	0.296993	0.169009	0.584102	0.181734	1.08334	-0.968556	1.2559	0.270296	0.15669	-0.18229	-0.177482	-0.102531	-1.06233	0.024014	1.01231	0.722608	0.362212	-0.196866	0.40534	-1.2977	0.487687	0.122054	0.743886	0.844751	0.156529	0.805864	-1.0354	-0.351683	0.0924099	0.148187	0.0206763	0.0556036	0.174321	-1.00412	1.05754
P31751	0.0981068	0.308394	0.410452	-1.33679	0.773774	-0.600422	1.68497	0.505267	1.36752	1.17917	0.638075	1.43599	-0.223683	1.54287	1.30571	1.35611	1.36539	0.397207	0.786009	0.629066	1.11386	0.608688	1.0636	1.18565	0.128523	0.303943	0.7596	1.44393	0.527397	0.351607	0.353024	0.132202	0.170399	0.351331	1.30027	0.725635	1.16359	1.28989	0.523553	0.794001	0.649604	1.44967	0.38274	0.143617	0.420224	0.247066	0.23108	0.295662	1.42533
P32019	0.326502	-0.122382	0.352553	-0.191299	-1.18784	0.199599	0.284352	0.441602	1.60766	1.33209	1.34094	1.29504	-0.283841	-1.15409	0.884365	1.21253	0.892689	1.10999	0.085475	1.53401	0.46347	0.700034	0.77235	1.49513	1.14746	0.43949	1.12452	-0.700305	0.65738	0.481782	0.484632	1.30936	0.352294	1.26098	-1.76494	0.334965	1.39381	1.14305	0.902501	1.0716	1.85735	-0.610466	0.368249	0.432207	0.606648	0.780558	0.677263	1.78405	-0.389021
P33981	-0.121378	0.318461	-0.136213	1.37163	-0.511917	0.437816	-1.58997	-0.195649	-0.161633	-0.0117842	0.622954	-0.454664	1.23451	-1.2613	-0.352537	-0.134253	-0.26751	1.07383	-0.238811	0.661682	-1.32079	-0.0577791	0.0789928	-0.343383	0.694793	-0.30962	1.0969	-1.20878	-0.607633	-0.430836	-0.236093	0.777767	-0.450557	1.20414	-1.2634	-0.127804	0.0175506	-0.32113	0.907694	0.0369232	1.0911	-1.2873	-0.548542	0.015593	-0.0340005	0.967334	-0.175916	0.78564	-1.34408
P34947	0.924331	-1.06618	1.8185	-2.02517	0.262627	0.783338	-0.152272	-1.48959	-1.56814	-1.46023	-1.65932	-1.01301	0.625242	2.18812	0.574587	-0.432347	-0.498644	-1.3873	-0.573733	-0.79372	-0.0144839	-1.46808	-1.63552	-0.923502	-1.13288	-1.296	0.0336681	1.2224	-0.133409	-1.38492	-1.37376	-1.76535	-1.08332	-0.70026	2.14167	-1.42172	-1.54673	-0.687385	-1.06869	-1.61024	-0.284432	1.05278	-1.29801	-1.82316	-1.37331	-1.84275	-1.30568	-0.765407	2.44886
P35236	0.875844	1.11121	0.0103899	2.04816	-1.00488	0.829899	-1.35859	0.496074	0.837805	1.07759	2.04094	-0.21021	0.587328	-1.23712	1.53912	0.964292	0.540922	1.27993	-1.18901	1.18944	-1.96717	0.653358	1.27056	1.00887	1.41205	-0.2207	0.898394	-1.36815	-0.314621	1.18929	0.952034	1.91554	-0.762687	0.281285	-1.43229	0.860177	0.395001	1.28824	1.31966	1.5318	1.34969	-1.26265	0.628424	1.14723	0.907444	1.19019	0.275152	1.77331	-1.53354
P36507	0.700291	-0.239246	0.443538	-0.914371	0.29926	-1.25975	1.61965	1.75256	0.685766	1.4735	0.843264	0.48932	-0.915368	1.60937	0.116843	-0.0618765	2.07939	0.173431	-0.0445652	-1.15376	0.155289	0.646398	1.11581	2.35602	0.620349	1.072	0.707036	1.19089	0.749311	1.03172	1.20321	1.18219	0.177426	0.27036	0.890521	0.949814	-0.0463723	1.84727	0.707603	0.191256	0.86275	1.32066	1.23858	0.682199	1.21879	0.4511	1.43413	-0.428782	0.774619
P37023	0.197395	-0.359082	0.758068	-2.05366	1.16479	-0.998584	1.76583	-1.45683	0.190577	-0.27764	-0.264444	0.553235	-0.369031	1.46774	0.579535	0.211703	-0.194377	-0.915536	0.643824	-0.815757	2.16741	-0.695611	-0.186555	-0.456692	-1.08347	0.000815445	-0.937822	0.927072	-0.755835	0.000315119	0.223407	-1.08439	0.309643	-1.69163	1.29806	-0.390045	0.0737551	0.353066	0.030584	0.406847	-0.388564	1.20243	-0.454592	-0.458561	-0.79396	-1.58406	-0.0456335	-0.77539	1.83542
P37173	-0.50654	-0.387994	1.72139	-0.493714	-0.0654091	0.215618	-0.370296	-0.470327	-1.15129	-1.16001	-0.624404	-0.994398	1.26058	1.23039	0.904315	-0.448005	0.721177	-0.272148	-0.562984	1.24643	-0.938013	-0.70874	-0.693895	-1.1843	-0.185881	-0.848501	2.09859	1.54004	-0.554485	-0.679425	-1.00221	-0.198801	-1.62546	1.86443	2.16593	-0.558174	-1.57203	-1.20359	-0.50784	-1.39185	0.278711	1.14365	-1.28703	-0.78978	-0.840437	-0.718118	-0.737433	-0.263655	1.50993
P41279	-0.76774	0.859285	-0.739339	2.07778	1.86801	-1.40652	-1.06455	2.2193	1.64462	0.992288	1.35385	1.2607	0.484439	-0.795046	-1.21387	-0.208363	0.21053	0.585543	1.4356	-0.492749	-0.939377	1.47808	1.66924	1.15354	2.43106	2.52149	0.366562	0.45749	0.130118	1.20543	1.51938	1.86427	2.01274	1.09421	-0.422627	1.17307	1.55535	0.823545	1.95432	2.5886	0.376898	-0.253306	1.95004	1.71852	1.50441	2.14871	2.42895	0.363535	-1.19769
P41743	0.0541365	-0.410391	0.753817	-1.65189	-0.535656	0.882059	0.759805	0.370482	0.744953	0.725326	0.705508	0.70604	-0.0382159	0.730865	1.80285	1.13344	1.26064	-0.325018	0.780668	0.427828	0.496196	0.49381	0.552626	0.477997	0.145897	0.297563	-0.0614436	0.0057519	0.450191	0.891468	0.77647	0.356042	0.783127	-0.356456	0.62228	0.845683	0.147525	0.544808	0.426237	0.317779	0.524683	0.0970833	0.504038	0.905204	0.877484	0.405228	0.809184	0.714552	1.11221
P42336	0.308653	0.795397	-2.66948	-1.25862	-0.234161	-0.0986406	0.149176	1.35199	1.14966	0.597032	-0.0139438	-0.217056	0.712202	-1.04379	-1.0288	-0.53077	-0.957321	0.286378	-0.156518	-0.401643	0.602987	0.590909	0.000574631	0.543186	1.30186	0.133437	-1.17779	-1.45061	0.496539	0.210802	1.79124	-0.530354	1.16784	0.0190287	-1.69777	0.0352567	1.66476	0.177486	-0.653326	0.54937	-0.430737	-0.745017	1.06174	1.13955	0.517275	0.95273	0.70812	0.248809	-1.44797
P42345	0.509334	-0.824266	1.33791	-1.59023	-0.0886776	1.29897	-0.647029	-1.24414	-1.06031	-0.748548	-1.40496	-0.454155	0.348554	1.96602	0.812876	-0.242883	0.422752	-0.901642	-0.112847	0.351689	0.212818	-1.38305	-1.44829	-1.05669	-1.60582	-1.54177	0.561487	1.28016	-0.331104	-0.954265	-1.45219	-1.48671	-1.09308	0.338229	2.67173	-0.46565	-0.99215	-0.874867	-1.21665	-1.16459	0.831278	1.38439	-1.74945	-1.03178	-1.13214	-1.5176	-0.876294	0.377029	1.37523
P42684	-0.381946	0.294638	0.625267	-0.567809	1.1973	-2.21247	1.91443	1.78844	1.1682	1.82459	1.46175	1.36948	-0.90171	1.39683	0.462369	1.24442	1.97736	1.83824	1.1352	-1.38201	0.876787	1.32974	1.64205	1.89773	1.20857	1.55918	0.82885	2.46124	1.45242	1.49458	1.51863	1.71772	1.05533	0.333008	1.29991	1.49836	0.337979	1.5834	1.84289	0.84988	0.0136291	1.16473	1.21259	1.42394	1.39602	0.885619	1.14422	-1.26868	0.978723
P42685	0.437066	-0.374416	0.509959	0.547853	-0.413103	-0.167315	1.30274	-0.0790787	-2.2513	0.244135	-0.769397	-0.306481	-1.32098	0.751819	0.091797	1.66573	0.882413	-0.945468	0.439289	-1.26559	-0.196881	-0.395519	-0.908316	-1.21016	-0.874417	0.419408	0.793971	-0.403595	-0.214415	-2.37004	0.825363	-0.0108558	0.273245	-1.90689	0.735363	-2.25007	0.751082	1.35299	-0.634377	0.305043	0.0724237	0.474924	1.33372	-0.189725	0.1638	1.25793	0.0561766	-1.65249	0.985236
P43250	1.21974	-1.01438	1.27053	-1.47309	0.336111	-0.115877	1.14149	-0.788025	-0.174201	-0.0616021	-0.474741	-0.412895	-0.726509	1.51461	1.11711	-0.206924	0.537059	-0.468367	0.301284	-0.329345	0.121215	-0.497781	-0.414783	-0.090104	-0.818938	-1.05156	-0.224725	0.470721	0.238815	-0.106532	-0.636208	-1.05069	-0.658385	-0.898324	1.42087	-0.299091	-0.577921	0.122237	-0.708201	-0.806007	0.0784622	0.016311	-0.617146	-0.656167	-0.781911	-1.02815	-0.746622	-0.54595	1.03608
P43378	0.304733	-0.678246	0.998831	-0.466015	0.666036	-0.858241	0.360897	0.827865	1.0597	0.48282	0.996311	0.973014	-0.792854	-0.194696	0.681479	0.703143	1.42273	0.912463	1.17661	-0.342727	0.113136	0.518062	0.551985	0.383435	-0.120678	0.997868	-1.32535	-0.584172	1.00907	0.666898	0.254069	1.36459	0.229058	-1.58368	-0.783287	1.40001	0.952701	1.21197	0.520166	0.968258	-1.55387	-1.35975	1.02009	1.24651	0.24221	0.813917	0.585394	-1.52843	-0.559645
P43403	0.938782	-0.777884	0.777361	-1.98043	1.10398	-1.55862	2.42302	-0.108358	-0.350553	0.0717266	0.19474	1.871	-1.48709	1.14223	1.54016	0.567158	0.84	0.237082	1.07815	-0.481605	1.56661	-0.322608	-0.351624	-0.38479	-0.593543	0.367266	-0.906044	1.20526	1.22103	-0.345327	0.871943	-0.273623	0.436325	-1.28894	1.31004	1.0282	0.881305	2.0306	0.629487	-0.0079194	-0.188759	1.43771	-0.545266	-0.547425	-0.300344	-1.22326	0.463359	-0.0279232	2.01495
P43405	-0.553709	0.186881	0.264854	1.20203	1.78583	-0.999346	0.264856	0.185456	0.532446	0.174021	-0.176544	0.753323	-0.462921	0.204618	-1.04105	0.00743854	-0.0093195	-0.36322	1.06825	-0.525987	-0.162353	0.062511	0.0219772	0.413629	-0.0111222	0.398432	-0.630325	0.18142	-0.397592	0.0665459	0.584899	-0.113487	0.869272	-0.275088	-0.153101	-0.134529	0.715501	0.146597	0.651837	0.757636	-0.388124	0.0493215	0.143964	0.198195	0.0118206	0.0737415	0.758064	-0.517507	-0.62937
P45983	-1.44506	0.942145	-0.368646	-1.05134	-0.571942	-0.0427197	1.4279	-0.169883	0.726612	0.343797	0.742743	1.8755	-0.757144	-0.488847	1.77158	1.1607	1.19473	0.692979	0.680439	-0.123457	0.82698	1.43441	0.137569	1.4499	0.726637	-0.106617	0.0318614	0.654076	0.198317	0.194998	0.00569638	-0.725705	-0.216736	-0.176757	0.171231	-0.370173	0.98469	1.03313	1.3497	0.640512	-0.38931	0.28697	-0.0512698	-0.276154	-0.718904	-0.590713	-0.124958	-0.615828	0.754017
P45985	-0.728713	1.10252	-1.08393	-0.618915	0.100569	0.13927	0.831869	0.0484317	0.510112	0.466788	-0.110008	0.23659	-0.0306174	0.105493	0.384718	-0.0135498	0.622167	-0.026772	0.523742	-0.0951602	-0.40404	0.0179339	0.324018	0.697922	-0.346018	0.0384251	-0.319383	-0.528828	-0.192283	0.134009	-0.103022	0.376397	0.415103	0.234074	-0.322906	-0.452944	0.204536	-0.14101	-0.651668	0.352402	-0.0484139	0.122022	0.0997087	0.53355	0.128124	-0.550044	0.364312	0.0366299	0.324586
P46734	-0.0529378	-0.132394	0.125167	-1.27842	-0.0884188	0.214814	0.768737	-1.68978	-0.615625	-0.492701	-1.31783	-0.0245096	0.760984	1.94119	0.215601	-0.44028	-0.214547	-1.95117	0.115867	0.349628	1.25261	-1.21866	-1.00131	-1.12182	-0.966521	-0.426216	-0.105254	1.15237	-1.4299	-0.733744	-0.945964	-1.50901	-0.105476	-0.285834	1.89831	-0.951729	-0.905669	-1.16122	-1.26132	-0.978474	0.171806	1.20269	-1.24549	-0.885704	-1.06709	-1.5842	-0.878522	-0.295463	1.69137
P48454	0.280015	-0.676233	1.26089	-0.232348	-0.326439	-0.0230199	0.359246	1.02646	1.46081	1.28063	0.297785	0.484493	1.13437	-1.38405	0.3299	0.643643	0.230815	-0.232838	-0.172819	1.20868	0.887952	0.385659	1.06981	0.589932	0.511565	0.052172	0.000599334	-1.03778	0.028824	1.03723	0.547951	0.663472	0.227846	-0.31139	-0.55951	0.650675	0.918133	1.43971	0.699841	0.323664	0.759432	-0.909517	1.49107	0.296813	0.55797	0.141838	0.195357	0.198549	-0.766073
P48729	-0.072344	0.127232	0.287691	-0.895718	0.47257	-0.638025	1.18829	-0.363289	0.192838	0.271028	-0.59687	0.433438	-0.460661	1.21423	0.482832	0.855686	0.787977	0.488735	0.7023	-0.36485	0.329128	-0.731882	0.120278	-0.0588709	-0.647423	-0.752512	-0.124634	0.446783	-0.445268	0.365106	-0.477438	0.140649	-0.32627	-0.961519	0.666608	-0.865085	-0.854169	-0.333936	0.0818266	-0.613082	-0.14064	-0.924032	-0.994075	-0.712822	-0.76229	-0.862463	-0.973947	-0.741235	0.687964
P48730	-0.994272	1.01958	-1.25153	1.36854	0.214547	0.191173	-1.25676	0.63881	0.456003	0.0595429	0.733875	-0.301538	0.641433	-0.873699	-0.741483	-0.343206	-0.64472	0.400568	0.110432	0.458152	-1.41124	0.568554	0.634924	0.0736532	1.0048	0.657116	0.803236	-0.28239	-0.0860399	0.189046	0.43659	0.622131	0.621985	0.980054	-1.1959	0.378774	0.485376	0.199239	0.865125	0.386341	0.623534	-0.392579	0.385688	0.790834	0.592675	0.777858	0.673282	0.690838	-0.592375
P49137	-0.292112	-0.58811	1.29893	-1.40584	0.0640589	0.299295	0.27221	-1.298	-1.45799	-0.743578	-1.0488	-0.0964535	0.143144	1.47819	1.05009	0.837408	0.567008	-0.811093	0.50838	-0.911555	0.731064	-0.804599	-1.66245	-0.410028	-1.08093	-0.620503	0.476682	0.936967	0.607893	-0.055352	-1.29909	-0.917415	-0.622277	-0.700204	1.95116	-0.313376	-1.22959	-0.653453	-0.590243	-1.28268	-0.794114	0.717737	-0.789941	-1.4421	-1.20122	-1.42044	-1.3914	-0.320974	1.80514
P49336	1.01822	-1.11055	0.833354	-0.323769	1.05065	-1.85133	0.542017	1.04229	3.56773	2.67192	1.29611	1.5202	-2.31384	-0.952274	1.45714	1.76517	2.23148	1.06908	2.29248	-1.18455	0.438537	1.7539	2.76004	3.36279	1.08777	0.97203	-1.64969	-0.302022	1.86651	3.06795	0.620054	0.0335632	1.61228	-1.07076	-1.21479	2.2778	1.02435	3.16817	0.605827	1.35028	-0.983048	-1.41928	2.18595	1.34042	2.08448	1.08031	0.653288	-1.19212	-0.515883
P49674	-0.317766	0.34206	-0.542649	1.53489	1.21096	-1.63253	0.227921	1.69585	1.45743	1.47826	2.39769	0.828661	-0.825695	-2.57984	-0.296656	0.591548	0.678739	1.39124	1.30637	-0.766183	-0.266571	1.43446	1.67708	1.53388	2.04605	1.77627	-0.792549	-1.16897	1.32831	1.30257	1.65393	1.82341	1.67963	-0.0839629	-2.27377	1.76068	1.52021	1.59787	2.2555	2.08607	-0.909539	-1.14987	1.31552	1.98051	1.641	2.35154	1.84156	-0.75645	-2.69132
P49759	-0.492849	0.624386	-0.759328	-1.24774	1.22323	-0.8734	0.815029	0.19985	0.926306	0.571489	1.60865	0.85719	-1.01036	-0.438339	0.753958	0.737081	0.505233	0.713548	1.46357	-0.25786	1.21605	1.27113	1.32558	1.06782	1.26961	1.04384	-0.372322	0.468974	1.29149	1.37669	1.32315	1.05905	1.39061	-0.129644	-0.298858	1.14351	1.60613	0.904214	1.26768	1.61081	-0.137464	0.722903	1.07929	1.6179	0.954357	0.646778	1.34046	-1.0517	1.36546
P49760	-0.30363	0.729465	-0.636076	-0.164491	-0.705706	1.01038	0.431294	-0.186264	-0.166164	0.11192	-1.08155	1.17846	1.12733	1.15273	0.402394	-0.140816	0.429177	-0.530921	-0.337989	0.826189	0.725634	-0.493479	-0.935984	-0.393668	-0.675493	-0.148919	0.286609	0.617122	0.450459	0.111427	0.146823	-1.00137	0.11112	0.14029	1.46888	-0.278676	-0.111964	-0.319997	-0.99153	-0.266894	0.322139	0.935857	-0.741356	0.0972854	-0.681062	-0.903669	-0.384698	0.330615	1.2766
P49761	-0.562854	0.523442	-0.392189	0.934908	1.01426	-0.759791	-1.25475	0.913417	0.889936	0.630938	1.07164	0.302615	0.117584	-1.55329	-1.76816	-1.00623	-0.23532	0.0842517	0.414392	-0.273204	-0.417358	1.1709	0.832132	0.723694	1.39854	1.59678	-0.386656	-0.936501	0.684237	0.774249	1.57539	1.36842	1.52885	0.652294	-1.37517	0.755708	1.03203	0.569892	0.710666	1.32923	-0.395959	-1.21383	1.09222	1.20823	1.28478	1.46761	1.23383	0.184766	-1.73933
P49840	1.10503	-0.782685	0.993454	-1.88315	-0.161937	0.410344	1.42174	-1.48931	-0.696983	-0.752585	-0.0661987	-0.501231	-0.0512571	1.45985	1.26959	0.504448	0.91522	-0.165588	0.204873	0.532624	0.430334	-1.32636	-1.0013	-0.222844	-1.24803	-1.49358	0.0994086	0.219554	-0.673586	-0.709486	-1.18927	-1.18214	-1.31796	-0.545749	1.52008	-0.760479	-0.822848	-0.222964	-0.592248	-1.16364	0.659157	0.468357	-1.30018	-1.25254	-0.899421	-1.4593	-1.25428	0.11047	1.18826
P49841	1.78426	-0.635316	0.604322	-1.21289	-0.606868	0.556174	1.40447	-1.0964	-0.240795	-0.500725	-0.402458	-0.0646805	-0.385477	1.17479	1.98393	0.913311	0.868463	0.0699431	0.373792	-0.181554	-0.242006	-0.793003	-0.446144	-0.250698	-0.755483	-0.978734	-0.133583	-0.328672	-0.570099	-0.475725	-1.34448	-0.717268	-1.27776	-0.831244	0.910237	-0.377442	-0.815517	-0.0996291	-0.706547	-0.946222	-0.399567	0.100806	-0.846077	-1.50094	-0.38859	-0.829734	-0.510452	0.10864	0.96757
P50613	-0.436354	0.398455	-0.735206	1.8558	1.18936	-1.06661	-1.36805	2.10835	1.46251	1.33056	2.04699	1.20713	-0.0604432	-2.23862	-1.38185	-0.432473	0.324171	1.32118	1.18549	0.1097	-1.38019	1.62854	1.93776	1.21006	2.26915	0.75584	-0.193886	-0.809602	0.498468	1.05933	1.28198	1.73885	0.660723	1.04721	-1.71509	1.57033	1.41613	1.38568	2.15052	0.887268	0.0866987	-1.80461	1.46719	1.97591	1.88497	2.41412	0.968201	0.445826	-2.85137
P50750	-0.622175	0.827574	-0.874478	1.27873	0.954029	-1.25921	-0.847711	1.05157	1.00415	0.817316	1.11799	0.950268	-0.364605	-1.23493	-0.266835	0.267915	0.131317	0.792259	0.960021	-0.80148	-0.863973	0.819914	1.1433	0.875999	1.2628	1.31331	-0.667288	-0.402151	0.219882	0.548725	0.579683	1.08068	1.29927	0.364602	-1.11134	0.8168	1.07149	0.861605	1.17557	1.33316	-0.412993	-1.09145	0.628966	1.02157	0.898481	1.28335	1.26706	-0.21647	-1.35088
P51617	1.25794	-0.454881	0.352469	-2.41923	-0.0218016	0.89229	0.781368	-0.736993	-0.0210228	-0.959212	-0.241079	-0.193629	-0.679091	2.2391	1.04161	0.5936	1.12456	-0.179123	0.012795	0.376346	1.52522	-1.23747	-0.0957918	-0.601927	-1.26903	-1.45553	-0.314324	0.144198	-0.258205	-0.0536459	-0.849474	-0.67572	-1.55525	-1.2403	0.662189	-1.30545	-0.285077	1.17496	-0.425379	-0.334444	0.03359	0.441306	-0.70092	-1.02104	-0.482529	-1.63847	-1.16854	-0.340661	0.702312
P51812	0.237257	-0.228622	0.738374	-0.219186	-0.453994	0.141497	0.483957	-0.594429	-0.36841	-0.295167	-0.111507	-0.417632	0.56774	1.11328	0.306078	0.279005	0.933427	0.429298	0.261354	0.674639	-0.770012	-0.928375	-0.217711	-0.480645	-0.100391	-1.02511	1.04739	1.07733	-0.383677	0.0099538	-0.486542	0.126801	-1.17222	0.542501	0.392607	0.161067	-0.915468	-0.355809	-0.370095	-1.13877	1.06173	0.460159	-0.444791	-0.628349	-0.228896	-0.451946	-0.858674	0.320527	0.398885
P51813	-1.40755	1.66534	-2.03199	0.213634	0.456094	-0.0536804	0.663307	0.208669	1.32284	0.95592	-0.0689255	1.47626	-0.2957	-1.78218	-0.383125	-0.170254	0.250823	-0.738535	0.772269	-0.276534	1.35964	0.949997	0.936457	1.14717	0.850153	1.48605	-1.08711	0.213576	0.156734	0.683833	0.380644	-0.425927	1.20748	0.828578	-1.77136	0.261506	1.66717	1.11316	0.0549821	1.266	-0.779996	0.315139	1.05881	1.49645	0.469505	0.839896	1.53719	0.281278	-0.941364
P51956	-0.33485	0.399093	0.267344	-1.64406	0.720915	-1.07094	0.462876	0.463041	0.862655	1.50276	0.848477	1.41701	-1.42805	1.20302	1.06119	1.44266	1.33534	0.428021	1.39688	-0.924313	2.23768	0.522499	0.616598	0.941168	0.444002	1.01301	-1.3877	1.34873	1.61488	1.43061	1.50964	0.787805	1.14929	-1.57891	0.681256	1.39309	0.889103	1.40413	1.01948	0.456319	-1.27841	0.44173	0.555488	0.92148	1.22034	0.620208	1.32062	-1.42529	1.07543
P51957	-0.167082	-0.083523	0.584149	1.15514	-0.354104	-0.69159	-1.36579	0.478003	0.0129127	0.106848	0.703142	0.58134	1.20515	-0.245899	0.47293	0.147973	0.382628	1.10662	0.444752	1.24361	-0.632203	0.49068	0.4845	-0.119177	0.961046	0.905734	0.941538	-0.262845	0.137883	0.0188976	0.0571957	0.528468	0.841854	0.856096	0.0662895	0.285665	0.781918	0.253006	0.855714	0.744204	0.859396	-0.51424	0.347762	0.264196	0.289488	0.946411	0.70301	1.04821	-0.704416
P52333	1.5445	-1.13685	1.11237	-2.01107	0.432394	-0.0482892	1.61488	-1.08327	-0.304084	-0.517263	-1.17041	0.0822275	-0.210585	1.07064	0.836256	-0.122273	0.50151	-0.477401	0.54337	-0.105951	0.560449	-0.666691	-0.45392	-0.116108	-0.830726	-0.901695	0.119158	1.50127	-0.486716	-0.711016	-1.00464	-1.09356	-0.542616	-0.771134	1.6445	-0.954561	-0.581987	-0.176613	-1.17752	-0.783938	-0.348533	1.09635	-1.00304	-1.62575	-0.546253	-1.44213	-0.995564	-0.195513	0.990387
P52564	-0.3512	-0.157227	1.20793	-0.905006	0.0912117	0.498214	-0.155731	-0.731326	-0.990118	-0.9586	-0.932907	-0.323238	1.08561	0.541859	-0.556087	-0.716258	-0.36432	-0.427578	-1.10658	1.18477	-0.462476	-1.32127	-1.27043	-0.907713	-0.996669	-0.312159	1.5878	0.874483	-0.677022	-0.759311	-0.862518	-0.458449	-0.676647	1.50971	1.02715	-0.661804	-1.21871	-1.16319	-0.669185	-0.543191	0.260202	0.59451	-1.14953	-0.51317	-0.646084	-0.904031	-0.192975	1.56117	0.401561
P53355	0.902651	-0.478875	0.604582	-1.99304	0.325804	-0.658907	1.10674	-1.53703	-1.164	-0.577344	-1.64707	0.288798	-0.639271	-0.0303196	0.854737	0.733609	0.607271	-1.20806	0.563618	-0.383201	1.16529	-1.52649	-1.69095	-0.901588	-2.54174	-1.97854	-0.640515	1.58663	-1.60677	-1.65789	-1.30953	-1.76119	-1.32613	-1.4397	1.48896	-2.22126	-0.884537	-0.616915	-1.03785	-1.27345	-0.417754	1.40603	-1.82051	-2.01566	-1.46732	-2.18831	-1.59964	-0.178039	1.87253
P53667	0.265661	0.434806	-0.789499	0.611684	0.848295	-1.57218	-0.135371	1.4244	1.46269	1.62616	2.15971	0.460174	-0.939279	0.366094	0.249546	1.11106	1.16854	1.72648	0.319565	-1.29338	0.029725	1.10523	1.58952	1.76537	1.3959	1.4217	-0.296566	0.123931	1.27956	1.53188	1.96037	1.96791	1.15882	-0.621316	0.0829677	1.27341	1.3472	1.77453	1.94599	1.79402	0.335362	0.424714	1.45219	1.53814	1.72893	1.45504	1.88764	-0.859528	-0.0694564
P53671	0.6271	-0.872748	1.14768	0.217966	-0.51753	1.45064	-2.81434	-0.178504	-0.354514	-1.18222	-0.638969	-0.533362	2.07206	-1.61701	-0.70312	-0.874727	-0.692934	0.448082	-0.149105	1.8277	-3.01556	-0.263043	-1.00486	-1.0226	0.0514252	-0.452752	1.42739	-0.6407	-1.16344	-1.28929	-0.921105	0.457121	-0.586363	2.38156	-0.666191	-0.29651	-1.1946	-0.941641	-0.0197039	-0.266091	1.67238	-1.33005	-0.283833	-0.602592	0.156331	-0.242778	-0.375953	2.09699	-1.58479
P54753	-1.07763	0.907802	0.579107	-3.26273	0.377302	-0.000957362	0.683128	0.174744	0.155336	1.20539	1.54496	1.2156	-0.774383	-0.130405	1.29353	1.23014	0.551569	1.08075	0.615142	0.132478	0.0909143	0.247314	-0.379268	0.901292	1.10298	1.03772	-0.745526	-0.00309287	0.527749	0.474392	0.200155	1.01537	1.58819	-0.35124	-1.19072	1.09064	-0.161135	0.928086	1.46091	0.1328	-0.162209	-0.0835087	0.591222	1.94684	0.703844	0.793789	0.872126	-0.249575	0.0204405
P54760	-0.863653	0.472346	0.163643	-1.04216	0.843005	-0.572437	0.777458	-0.509723	-0.471314	-0.612935	-0.829153	-0.185449	-0.811764	1.20818	-0.384337	-0.43137	-0.239312	-0.717092	0.236871	-0.256549	0.309806	-0.297903	-0.862226	-0.901151	-0.959872	-0.583364	-0.414817	0.934265	-0.348273	-0.559173	-0.592268	-1.12949	-0.798046	-0.778891	0.561103	-0.554095	0.282055	-0.474391	-0.832385	-0.618034	-0.94333	0.151451	-0.750476	-0.265299	-1.34502	-1.00995	-0.788755	-1.05056	1.16595
P57059	0.965536	-1.20889	1.61264	0.702108	1.06505	0.106952	1.04695	-0.158806	-1.25089	-0.370286	-1.55956	-0.898153	-0.932287	1.45158	0.581438	1.5807	1.69867	0.737286	1.27299	0.763385	0.577369	-0.0731268	-1.05783	-0.229032	-0.486054	-0.729888	-1.58774	-1.0701	-0.262266	0.69668	-1.23569	-1.37027	-0.993362	-1.02719	-0.854163	-1.5281	-1.02129	-0.274677	-1.21275	-1.89977	-1.31319	-0.982322	-0.142091	-1.33711	-1.35933	-1.23234	-1.65959	-0.108362	1.2121
P60484	-1.04982	0.146007	0.152352	-0.600648	1.50374	-0.574085	-0.51279	-0.509193	-0.746628	0.416698	0.862823	0.917331	-1.06928	0.709631	0.474424	0.756451	0.103505	0.0612764	0.759122	0.671604	1.189	1.05928	0.650178	0.653953	0.466407	0.968407	-1.23418	1.79992	1.49741	0.708841	1.32174	1.11445	0.815982	-0.681127	0.217412	1.12452	0.235365	1.40805	0.749326	0.66303	-1.52484	-2.39398	1.13546	0.202944	0.660498	1.05187	0.679013	-1.01546	0.419833
P62136	-0.784656	-0.620922	0.958135	0.600539	-0.411123	0.94913	-1.17971	-1.47545	-1.44447	-1.56887	0.027329	-1.49682	1.3753	-0.00801057	0.384686	-0.482958	-1.52243	-0.945539	-0.919047	1.54194	-1.64161	-1.41191	-1.37102	-1.57297	-1.20939	-1.66224	1.53651	0.308707	-0.894301	-1.71366	-1.55782	-1.49492	-1.43663	1.11094	0.13234	-1.44043	-1.38993	-1.85574	-1.54088	-1.23543	0.952802	-0.611024	-1.37435	-1.53411	-0.495656	-1.08686	-1.60022	1.28571	-0.144827
P62140	-0.2022	0.0553098	0.248456	-0.345366	-0.666763	1.12915	-1.42347	-1.39517	-1.36204	-1.35896	-1.21804	-1.14668	-0.523186	0.736338	-0.254773	-1.18388	-1.1878	-1.27122	-0.713448	-0.378941	-0.846654	-0.695647	-1.24687	-1.47783	-1.00558	-1.21909	-0.735045	-0.971594	-1.25722	-1.39153	-1.17302	-1.26863	-1.25371	-0.859552	0.674977	-1.1692	-0.349604	-1.41406	-1.24936	-1.14487	-0.967458	0.812538	-0.693661	-1.26437	-0.926055	-0.843572	-1.18814	-0.518525	0.955889
P78330	-1.75556	2.04989	-2.7548	-0.635502	-0.12642	-1.12108	0.19245	1.08909	0.431343	0.587628	0.572126	0.961495	-0.480515	-0.45292	-0.790234	-0.311395	-0.58468	1.25038	0.647051	-0.965534	0.389663	0.520308	0.746049	0.359809	0.952297	1.2296	0.190225	-0.19648	1.23122	1.08411	1.18083	0.822105	0.723248	-0.00357653	-1.02198	1.25203	1.09822	0.441481	1.11308	0.816952	-0.353546	0.592147	1.75589	1.18827	0.80166	1.1087	1.24099	-0.420162	0.249487
P78362	-0.0816565	0.350765	-0.029058	0.165627	0.908196	-1.49231	1.45687	1.01544	0.734645	1.34112	1.15721	1.17567	-0.528644	1.04782	0.42557	1.18765	1.38115	1.38537	1.33936	-0.777888	0.754128	0.649521	0.961553	1.35479	0.587478	1.17907	0.474297	1.36411	0.942925	1.20865	1.12427	1.11183	1.20481	-0.0301831	0.741698	0.720322	0.0223972	1.22048	1.28	1.16378	-0.379992	0.367614	0.274732	0.887932	0.723157	0.776775	1.01206	-0.634807	0.575466
P78527	-0.296911	0.370573	0.218181	-1.33382	0.56338	-0.760189	0.149246	-1.79807	-1.58934	-1.19183	-1.55444	1.41355	-0.689911	1.82623	0.681933	1.22303	1.21077	0.637203	1.17639	-0.324747	1.43928	-2.18056	-1.63019	-1.43364	-1.57785	-1.55312	0.407027	1.21712	-1.2908	-1.29362	-1.56299	-1.52304	-1.40723	-0.750465	1.37399	-1.44378	-1.88026	-1.36854	-1.48383	0.809146	-0.365275	0.618239	-1.77417	-1.80218	-1.72561	-1.89479	-1.71768	-0.679824	1.45625
Q00534	1.13541	-1.23044	0.952694	-1.64163	0.865916	-0.325601	0.0501781	-1.43144	-1.0941	-0.688192	-1.2749	-0.04955	-1.2422	0.156745	-0.0685165	-0.429859	0.00094183	-0.464636	0.11501	-0.863345	0.114879	-1.27918	-1.06518	-0.823097	-0.718764	-1.43754	-1.26127	-0.0768426	-0.926966	-1.12963	-0.969115	-0.81315	-1.29582	-0.729306	-0.526971	-1.54265	-0.706961	-1.0886	-1.07621	-0.424097	-1.06678	-0.507853	-1.42289	-1.6786	-1.20228	-1.40652	-1.2686	-1.09884	1.66576
Q00536	0.269058	-0.152456	0.70447	-0.426897	0.726839	-1.76815	1.45092	1.96577	1.56389	2.19007	2.2004	1.62005	-1.63289	1.17545	1.21182	1.71788	2.36907	2.15985	1.23685	-1.67894	0.67669	1.48867	1.91183	2.27238	1.75357	1.22944	0.600087	1.56572	2.11663	2.07252	1.88581	2.08799	1.03724	-0.206845	0.741587	1.84258	0.864538	2.01568	2.09411	1.32591	-0.243528	0.465196	1.74451	1.64017	1.97426	1.78458	1.46868	-1.34472	0.714644
Q00537	0.249852	-0.0769149	1.46402	-1.19222	0.577584	-1.51731	1.77572	1.45596	1.08903	2.03607	1.77854	1.66168	-0.819178	1.88239	1.35475	1.69632	2.74733	1.99582	0.759694	-1.07319	0.953598	1.176	1.9946	2.33327	1.15859	1.31242	0.835505	2.11708	1.37983	1.90415	0.928014	1.71956	1.04824	0.276783	1.90999	2.07756	0.339323	2.13101	1.92128	0.832672	0.410763	1.21499	1.46848	1.33728	1.6859	1.21711	1.62151	-0.82838	1.10021
Q01974	0.957039	-0.652673	0.236712	-1.40126	-0.17074	-0.408983	2.19809	-0.817685	0.485115	0.610663	0.129849	0.914314	-1.0445	1.36639	1.57058	1.12025	1.75822	-0.397948	0.313094	-0.140784	0.535732	-0.3577	-0.451522	0.852505	-1.02549	-0.810995	-0.158672	1.52198	0.106005	-0.147442	-0.2747	-0.574046	-0.475734	-0.817533	1.51968	-0.57469	0.449087	0.860157	-0.240223	-0.0289946	-0.0597917	1.94781	-0.635824	-0.319642	-0.00364302	-0.859058	-0.448585	-0.224496	1.55516
Q02156	0.698453	-0.133633	0.253811	-1.64726	-0.390212	0.244904	1.22744	-1.34235	0.551275	-0.606684	-0.499727	-0.164968	-1.0777	1.26029	0.77184	0.124768	0.0380028	-1.19713	0.091592	0.0208667	0.251202	-0.74628	-0.674038	-0.426233	-1.50591	-1.93289	-0.0647208	0.169402	-1.56438	-0.836624	-1.25317	-1.25946	-1.41111	-0.594258	1.03371	-1.10974	-0.818311	-0.175851	-1.1681	-0.953876	-0.357878	0.725418	-1.68495	-1.63936	-1.02025	-1.86083	-1.09286	-0.0286133	1.52091
Q02750	0.55119	-0.0799773	-1.13744	1.04142	-1.66034	0.359707	0.840389	0.209406	0.610256	-0.640509	-1.04569	-2.29498	0.510809	1.51094	-0.734647	-0.0175981	0.462756	-1.41087	-1.98697	0.604489	0.143832	-0.185532	0.0833874	-0.0855046	-0.124878	-0.785809	0.533786	0.57554	-0.375279	0.820677	0.935186	0.544969	-0.96423	0.878409	-0.0474171	-0.627678	0.555787	0.844988	-1.05191	-0.658994	-0.0986148	-0.0183823	0.00985572	0.278899	-0.414331	-0.013379	-1.35333	-0.000233983	0.710559
Q04759	0.0360945	0.148088	0.058607	-0.374147	0.607271	-0.606116	0.177263	-0.188524	-0.448419	0.0454957	-0.631253	0.5464	0.320259	0.800334	-0.294008	-0.916253	-0.960861	-0.968564	0.568911	-0.575724	0.374313	-0.106696	0.397667	-0.248247	-0.399011	-0.0888902	1.28907	2.02133	-0.35181	-1.39523	-0.324629	-0.632648	0.200644	0.726499	0.443359	-1.04733	-0.0100915	-0.253518	0.0673779	-0.562953	0.332984	1.52127	-0.0814258	-1.05675	-0.413416	-0.467077	-0.510735	-0.103289	1.71314
Q04912	-0.348267	0.125942	-0.130692	-0.419693	1.85019	-0.14255	-0.183652	0.630166	1.02862	1.3881	1.73616	1.3183	0.0534341	0.0306354	-0.736981	-0.0217669	0.32013	-0.467895	1.55875	-0.259479	-0.39253	0.666575	0.946769	0.934922	1.29954	1.65063	-0.549968	-0.305895	1.29503	1.41123	0.617205	1.41923	1.96427	0.116914	-0.88235	1.675	1.37765	1.38828	1.17577	2.12934	-0.947517	-0.814462	0.895077	1.66546	1.18079	1.31365	2.29848	-0.332434	-1.5184
Q05209	-0.570115	0.214359	0.349078	-0.979879	-0.497212	-0.642854	1.65839	0.3224	0.359843	-0.212622	-0.0804815	-0.680088	-1.49519	0.707925	0.641682	0.016348	-0.492106	-0.586484	-0.529747	-1.29936	1.38024	0.566919	-0.274129	0.255633	-0.523309	-0.768571	-1.23581	0.565528	0.197204	-0.0236252	-0.0913893	-0.528456	0.295368	-1.53225	1.06815	0.0596385	0.413693	0.256795	-0.625794	-0.47066	-1.1427	0.849362	-0.0234886	0.0194333	-0.0626067	-1.13423	-0.482351	-1.07439	1.13521
Q05397	0.141683	-0.110447	0.700421	-1.26709	-0.375014	-0.728737	1.83477	1.84838	1.54003	1.88925	1.6809	0.922228	-0.595708	1.60382	1.08265	0.71579	2.37349	1.17974	0.183207	-0.731505	0.577238	1.0067	1.8731	1.4155	1.18313	1.28855	0.509241	1.16247	1.50776	1.85077	1.41154	1.7763	0.677975	-0.0142755	1.4243	1.80694	0.841041	0.645564	1.65277	0.808231	1.3421	0.407551	1.67932	1.5333	1.65649	0.930932	1.44223	-0.379475	0.820647
Q05513	0.537329	-0.318529	0.131435	-1.50647	-0.126507	1.18798	-0.287489	-1.81038	-0.679173	-0.264544	-1.05506	-0.502416	0.793634	2.32465	0.76012	-0.14099	0.538698	-1.4887	-0.0117053	0.626901	0.26708	-1.0057	-1.26593	-1.1282	-1.02781	-1.08172	0.819515	1.19006	-1.45658	0.0990454	-0.621449	-1.1341	-0.868108	0.191459	2.18344	-1.52906	-0.804694	-1.23989	-1.33897	-0.872225	0.879632	2.1959	-1.60904	-0.641207	-0.607573	-1.73375	-1.12204	0.416241	2.29604
Q05655	1.13743	-0.978489	1.03992	-1.55189	1.24065	-1.17377	1.58237	-0.976692	-0.503164	-0.544967	-0.788285	-0.610237	-1.07776	1.16434	-0.159276	0.0753369	-0.160399	-0.479151	-0.0429332	-0.853734	1.08161	-0.237333	-0.550592	0.72351	-1.12847	-0.808417	-0.417399	0.637534	-0.842589	-0.609549	-0.887936	-1.16546	-0.444503	-0.923995	1.0248	-1.06999	-0.251005	-0.517336	-1.04883	-0.397311	-1.07252	0.301137	-0.75505	-1.11464	-0.815599	-1.08035	-0.600678	-1.14801	1.03076
Q05823	0.572444	-1.06659	1.30353	-0.732358	0.196145	-0.068619	1.41522	0.961617	1.41335	-0.0723172	1.20428	0.959859	-0.288229	-1.16991	0.774711	-0.30159	0.507797	1.42154	0.0469062	0.0306887	1.65716	2.21463	0.439369	1.19977	1.33213	0.889056	-0.532578	-0.764835	1.33968	1.13433	0.203079	0.595353	0.705173	-0.175275	-0.177876	0.855526	2.17436	0.849598	1.35219	1.19219	0.448318	0.350276	1.10803	1.64059	2.13927	0.598851	0.532837	-0.696854	0.510888
Q05D32	1.20888	-1.54172	0.259393	1.03783	1.46188	-1.29967	-0.872997	2.38049	1.22526	1.501	1.59066	-0.0802365	0.65313	-1.6734	-1.67368	-1.18267	-0.1896	1.19202	1.05382	-2.08823	-0.93726	0.968972	0.845482	1.01427	0.216291	0.712252	-0.0160285	0.399461	2.19121	1.71291	1.57836	2.36591	1.38489	0.40424	-0.846401	0.697026	1.0339	1.96902	1.26619	1.29463	-0.396743	-1.5609	1.36794	1.87077	1.7335	1.28467	1.75013	-1.10951	-1.87239
Q06124	-0.327265	0.114794	0.218131	-1.30946	-1.05323	1.27633	1.13715	-0.933919	-0.698046	-0.497663	-0.998916	-0.700896	-0.61927	0.860817	0.687313	-0.244655	-0.116174	-0.645508	-0.693493	0.342657	1.23931	-0.669213	-0.989974	-0.820957	-0.996014	-1.36136	-0.444415	-0.552969	-0.253891	-0.648487	-0.828865	-0.96842	-1.25285	-0.955019	0.754111	-0.818409	-0.794919	-0.577159	-1.05604	-1.15959	-0.463468	1.12805	-0.650028	-0.780528	-0.805828	-1.07778	-1.27994	0.222055	1.45879
Q06187	1.01144	-0.521577	1.09432	-1.41396	-0.165555	-0.185341	1.89799	-1.20094	-0.0344937	-1.1465	-0.625829	-0.570425	-0.950261	0.263375	1.05398	-0.18152	0.7363	-0.974125	-0.587699	0.419026	0.75604	-1.24977	-1.10089	0.218708	-0.67775	-0.455008	-0.427229	-0.0385692	-1.42131	-1.05935	-1.64336	-1.5851	-1.43446	-0.216233	1.25684	-1.15828	-0.708036	0.229907	-0.558595	-0.839039	0.202357	0.645243	-1.37148	-0.182602	-1.14324	-1.22873	-1.19422	0.347794	0.283124
Q07002	-0.660108	0.743735	-0.706199	1.27551	-0.0556305	-0.256989	-0.663762	0.685084	0.598055	0.632325	0.0847075	0.0278827	1.14304	0.403374	-0.537853	1.01456	0.266637	1.24991	0.301728	0.722051	-1.0426	0.254734	0.193189	0.682941	0.623655	0.580639	1.10424	0.672045	0.825961	0.430722	0.0303516	1.01684	0.302564	1.49534	0.204254	0.848171	-0.159697	0.840006	0.294793	0.541501	0.510611	-1.75684	-0.44422	0.619422	0.120235	0.4527	0.752528	0.325797	0.0323409
Q07912	-0.206465	0.410084	-0.233867	-1.37359	1.71785	-1.81961	0.108245	0.999178	1.59018	1.54489	1.15872	1.65322	-1.70363	-0.29076	0.621364	1.45356	0.966681	0.32335	1.78158	-1.63152	1.93526	0.843941	1.16924	1.21391	0.677366	1.71941	-1.88386	0.691341	1.32414	1.26635	1.13631	0.64503	1.7041	-1.70463	-0.221125	1.48228	1.44013	1.47605	0.947497	1.7612	-1.82498	-0.595167	0.815657	1.16199	1.32509	0.755289	1.67443	-1.56216	0.395727
Q08209	-0.547921	0.823323	-1.87758	3.01638	0.0682432	-1.03146	0.632911	1.4063	0.0133092	0.679446	0.569062	-1.1037	-0.459145	1.12109	1.31246	1.70681	1.32499	-0.086325	1.30663	-0.884535	2.01558	0.251127	0.772976	0.124666	-0.0165562	0.0606923	-0.746702	0.515559	0.657017	0.20962	0.0747223	0.0480215	0.507732	-0.563452	-0.187926	0.603378	0.623621	1.25165	1.16674	0.811041	-0.364188	1.11879	-0.064907	0.193874	0.250662	0.548351	-0.616304	-0.584678	0.403012
Q08345	1.19217	-1.26517	1.29123	-2.08417	0.00823935	0.04348	1.29723	-1.46735	-1.58734	-0.979305	-0.96433	-0.530356	-0.855327	1.73136	1.56405	0.816131	0.966041	-0.0125657	-0.622668	-0.0695818	0.360554	-0.510344	-0.970403	-1.34198	-1.17939	-1.20078	-0.399525	-0.208555	0.147835	-1.68086	-0.469843	-1.3381	-1.03828	-1.44466	1.15093	-0.78724	-0.204315	-0.896122	-1.26204	-2.08244	-0.197177	-1.79622	-1.13467	-0.727681	-0.789206	-1.18031	-1.93546	-0.235657	0.977059
Q09013	0.763641	-0.2634	0.337667	-1.8225	0.303159	-0.200904	2.11491	-0.922845	0.879011	0.8489	0.62078	1.36624	-1.72207	1.08103	1.29488	0.535225	0.704183	-0.36733	0.4109	-0.822017	1.51304	-0.196425	-0.0364948	0.377697	-0.562631	-0.62208	-1.02511	0.172129	-0.392692	-0.955163	-0.300858	-0.742259	-0.757486	-1.8607	0.57725	-0.514882	0.627065	0.866745	0.341166	0.276405	-0.0290175	1.59072	-0.330094	-1.03793	0.432259	-0.732863	0.153279	-0.363886	1.82011
Q12851	-0.232613	0.579256	-0.35191	0.74773	1.15731	-0.760026	0.456499	1.35284	0.289505	1.23326	0.124073	1.00606	1.4621	0.282361	0.991026	0.285755	0.579309	-0.753665	0.460529	0.55458	0.0505118	-0.645954	0.558342	0.967541	0.759062	0.660597	0.862998	-0.203384	1.35064	1.19476	0.522382	0.615584	0.40215	0.0311316	0.883594	1.04439	-0.798777	0.908387	-0.0705959	-1.08374	1.35916	0.457214	0.408025	1.43721	1.08408	0.585826	0.851191	0.603784	-0.0874759
Q12913	-0.174254	0.931092	-1.99476	1.56742	-0.343162	-1.25089	-0.204056	1.09443	0.811425	1.03984	1.77126	-0.250512	-0.82994	-2.01911	0.581623	0.492558	0.82803	1.64414	0.198675	-1.02482	0.448978	1.11287	1.1642	1.53777	1.01244	1.01989	-1.91572	-2.56522	1.47784	1.13236	1.5554	1.75583	0.672929	-0.782002	-2.00553	1.4124	1.68552	1.55123	1.36611	0.67975	-0.546016	-0.939304	1.51956	1.03815	1.09066	1.20442	1.50724	-0.0436352	-1.40628
Q12923	0.197333	-0.469602	0.534765	1.29211	-1.78884	1.90422	-0.210849	-1.69913	-1.84062	-1.78009	-1.65698	-1.76182	1.82096	1.10407	-0.403192	-1.66633	-1.59051	-0.72523	-1.83978	1.73894	-1.81372	-1.70181	-1.76837	-1.73934	-1.11443	-1.84097	1.82478	-0.468913	-1.75686	-1.7286	-1.71244	-1.3942	-1.83985	1.72542	0.79388	-1.77221	-1.75982	-1.76716	-1.58263	-1.79041	1.8924	0.714742	-1.63423	-1.72958	-1.71953	-1.66402	-1.82752	1.69909	0.564496
Q13043	-0.49254	0.783845	-0.328027	0.680784	1.24976	-1.324	-0.78343	0.223775	0.0411207	0.32854	0.499182	0.212798	0.153211	-0.148296	-0.570334	0.191027	0.200071	0.672382	0.395712	-0.514645	-1.02685	0.0705287	0.324326	0.186138	0.538705	0.647816	1.01007	0.960911	-0.0364053	-0.0054668	0.0437145	0.209414	0.365645	0.82205	0.201905	0.223161	-0.0602229	0.0977366	0.606816	0.507103	0.0532927	-0.752715	-0.132974	0.194802	0.147699	0.430851	0.455432	-0.247186	-0.638221
Q13131	-0.111103	0.228465	0.426026	0.647779	0.471935	-0.616893	-0.806039	-0.904826	-1.21593	-0.861528	-0.864393	-0.105403	1.13704	1.2467	-0.610749	0.195962	-0.212806	0.609062	-0.438521	0.313847	-1.20968	-0.944101	-0.692865	-0.850254	-0.655991	-0.922215	1.52772	1.27797	-0.936905	-0.711621	-1.0504	-0.450265	-1.03827	1.36395	0.680332	-0.800459	-1.28858	-1.03088	-0.398639	-0.929716	1.23674	-0.34378	-1.22975	-1.0288	-1.20814	-0.550986	-0.970643	0.287806	0.568993
Q13153	-0.348938	0.368819	0.281837	-0.16956	0.377003	-0.968099	1.11826	-0.876666	-0.718515	-0.444042	-0.502988	-0.17728	0.427423	1.61321	-0.154626	0.803353	0.846755	0.434573	-0.131081	-0.0877789	-0.426962	-0.857228	-0.53985	-0.743556	-0.845033	-0.781651	1.6409	2.00012	-0.0815715	-0.273732	-0.635294	0.0100563	-0.861593	0.605845	1.14719	-0.147364	-1.46964	-1.14132	-0.0602277	-1.10351	0.335961	0.28267	-1.03019	-0.778719	-0.594009	-0.667816	-0.671363	-0.625225	0.846416
Q13177	-0.0640507	0.212952	0.300837	-0.243481	1.15471	-1.49331	1.30324	1.23336	1.07658	1.35942	1.30652	1.18014	-0.76174	0.856645	0.497125	1.14593	1.25937	1.12107	1.19687	-0.841235	0.95469	1.10243	1.22744	1.40201	1.18211	1.32233	0.133004	1.1573	1.01868	1.13171	1.25541	1.22263	1.21903	-0.156623	0.65644	1.17416	0.904073	1.39107	1.40564	1.41229	0.101578	0.336362	0.926379	1.09883	1.22931	1.14627	1.40914	-0.890953	0.491042
Q13188	-0.177729	0.876682	-1.5929	-0.847332	0.669299	-1.29605	1.80901	-0.0702404	1.37707	1.1607	0.725382	1.1621	-0.910106	0.891372	0.352607	0.343766	1.02224	-0.745654	0.913589	-0.198021	2.1999	0.392286	0.917465	0.578046	-0.631094	0.123017	-0.629702	1.0942	0.517297	0.760014	0.654494	0.0219471	0.165386	-1.0106	0.596167	0.287262	1.19566	1.01604	0.322457	0.887349	-0.32934	1.75547	0.148388	0.638805	0.245135	-0.231523	0.548752	-0.415749	1.85626
Q13233	-0.157021	0.2606	-0.433062	1.24791	1.53764	-0.945081	-2.07799	1.71572	0.921886	0.71644	0.593818	0.967517	0.197741	-1.39407	-0.967307	-0.699527	0.122283	0.416233	0.872108	-0.536822	-1.62452	0.889304	1.20842	0.61312	1.28963	2.14626	0.0229904	-0.163396	0.118242	0.783605	1.04013	1.49068	1.63218	0.871705	-1.22961	0.640927	0.766794	0.453036	0.848524	1.72979	-0.151745	-0.698259	1.45493	1.5116	1.25476	1.34664	2.25951	-0.146248	-1.92821
Q13237	1.00575	0.154628	-0.565157	0.258116	0.190987	-1.07896	0.830866	-0.121639	1.79419	0.477015	1.10905	1.40559	-0.746349	0.0523625	0.483904	1.03396	0.673559	1.03992	0.0993253	-0.21779	-0.0176859	0.632353	0.733093	1.78128	-0.122448	0.575235	-0.244606	-0.323747	0.657818	1.19963	0.548993	0.813621	0.0537259	-0.467324	-0.768724	0.588478	0.615503	1.5968	0.176286	0.705993	0.30948	-0.000813238	0.19293	0.113882	1.0417	0.277097	0.891012	-0.0099326	-0.0443673
Q13418	0.971175	-0.537263	-0.265293	-1.71995	-0.495766	0.479071	1.50315	-0.690623	0.43632	0.0665332	0.81848	0.170386	-0.550077	1.007	1.6148	0.875927	0.895057	-0.338855	-0.597462	0.36125	0.894072	-0.626864	0.029831	0.0688819	-0.686541	-0.921561	-0.471851	-0.296501	-0.506337	-0.408007	-0.915417	-0.844349	-1.0935	-1.20147	0.751272	-0.564288	0.33966	0.28416	-0.334893	0.114162	0.454906	0.800014	-0.578725	-0.430307	0.0297695	-1.14287	-0.493365	-0.172826	1.01626
Q13464	1.28882	-0.883718	0.822344	-1.91912	0.311438	-0.56283	1.82749	-0.423866	0.50542	0.927918	-0.33791	0.72076	-0.807961	2.48255	1.74447	1.21445	1.65676	-0.0233291	0.641808	-0.253954	0.714357	-0.164213	-0.0427831	0.801065	-1.36694	-0.61915	0.709909	2.12869	0.787206	0.608152	0.0314225	0.12824	-0.325415	-0.4244	1.79181	-0.325422	-0.00268796	0.499368	-0.0405656	-0.210542	0.66579	1.6454	-0.165737	-0.553311	-0.246199	-0.940016	-0.076049	-0.061592	2.12048
Q13470	0.634285	-0.490399	0.318252	-0.74799	0.588032	-0.402133	0.513984	-0.861269	-0.325668	-0.37108	-0.500494	-0.0467616	0.772317	0.930513	-0.405182	0.147835	0.143862	-0.703929	-0.0471546	-0.0624471	0.430409	-0.813677	-0.994304	-0.798821	-0.936472	-0.642042	-0.592325	-0.438331	-0.205598	-0.583	-0.481954	-1.31856	0.0378435	-0.585554	-0.273269	-0.962977	-0.275754	-0.567806	-0.843968	-0.561091	-0.315272	-0.534844	-0.918162	-0.358138	-0.937532	-0.835511	-0.798166	-0.096261	0.428108
Q13496	1.74689	-1.24791	0.867127	-1.1106	-0.117002	0.37395	0.612837	-0.96702	-1.1507	-0.178084	-1.06591	0.417255	-1.06499	0.365678	-0.105592	0.363878	0.309022	-0.0664858	-1.01798	-0.708038	1.11155	-0.535084	-0.928481	-0.60937	-0.822111	-0.79784	-0.209977	0.0990795	-0.473648	-0.421475	-0.424485	-0.563385	-0.697345	-0.548707	0.53498	-0.958564	-0.816048	-0.0221829	-0.544203	-1.08874	-0.457262	0.0425136	-1.10179	-1.18278	-1.13121	-1.39966	-1.68142	-0.828459	1.12111
Q13523	-0.871105	0.873965	-1.03653	1.22913	0.824988	-0.618787	-0.960983	0.277395	0.198873	-0.266583	-0.105483	0.275187	0.588523	-0.692595	-1.99651	-0.94529	-0.388615	-0.238124	0.388782	0.14384	-0.380543	0.0763622	0.111289	-0.228208	0.218474	0.649867	0.104123	0.564237	-0.14222	0.212815	0.119679	0.17617	0.65198	1.36891	-0.21085	-0.0919957	-0.0302958	-0.26305	-0.045514	0.446668	0.0421195	-0.305792	0.104215	0.258673	0.196951	0.334196	0.816417	0.618659	-0.825415
Q13535	0.398256	-0.507898	1.26969	-1.32316	-0.657924	1.27745	-0.449739	0.177719	-0.298013	0.211183	0.111258	-0.342745	0.88917	1.44761	1.0998	0.256732	-0.164464	-0.447411	0.304375	0.755696	-0.382276	-0.745809	0.0798826	0.181819	-0.383244	-1.21798	1.00724	0.175114	-0.904479	0.252023	-1.77818	-0.804041	-0.425315	0.892134	2.14352	0.182798	-0.75135	-0.271803	-0.0613396	-0.927306	0.857201	-0.512508	-1.52212	-0.765235	-1.24381	-1.03885	-0.908096	0.0921195	1.0332
Q13546	-0.675772	0.52363	-0.697797	-1.27724	-0.996053	1.86961	-0.0129195	-1.91485	-1.63447	-1.71466	0.00277083	-0.356327	1.51011	1.55766	-0.00460107	-0.803936	-0.677295	-1.33004	-0.957421	1.3338	0.14759	-1.6958	-1.65502	-1.87753	-0.318267	0.436806	1.31021	0.946455	-1.46433	-1.44619	-1.68639	-2.82576	0.176462	0.960986	1.40916	-0.0509657	-1.20002	-1.90665	-0.275957	0.377085	0.596518	0.966872	-1.70698	-0.311519	0.00570253	-0.0576346	0.251963	0.934077	1.5559
Q13554	-0.288461	0.347888	0.868553	-1.18015	-0.119625	0.585812	1.61768	-1.06275	-0.730719	0.111102	0.33625	-0.458537	0.633359	1.01485	-0.403464	-0.579911	-0.564233	-0.592592	-0.445523	1.05524	0.823084	-0.985757	-1.05135	-0.80548	0.20012	-0.622406	0.250288	1.23774	-1.34743	-0.51873	-0.589669	-0.929296	0.229242	0.10505	0.982444	-0.619075	-1.16473	-1.03386	-0.549202	-0.185308	0.970682	1.10882	-0.231687	-0.396081	0.523297	-0.379151	-0.280024	1.50004	1.95054
Q13555	-0.303608	0.246644	-0.270986	0.153961	-0.561156	0.528189	-0.407475	-0.13371	0.316767	-0.403528	-0.093825	-0.507715	0.478601	0.318385	-1.23683	-1.31024	-0.484012	-0.73048	-0.742674	0.56527	-0.22174	-0.78038	-0.15309	-0.208128	-0.197176	-0.525861	0.644058	0.217655	-0.756669	-0.132675	-0.29934	-0.138299	-0.557826	0.38137	0.224052	-0.686523	-0.4887	-0.665061	-0.854309	-0.71469	0.796955	0.214985	-0.69967	-0.342014	0.0270003	-0.517723	-0.333862	0.5629	0.482199
Q13557	0.855348	-1.03807	1.24423	-2.29722	0.679709	-0.095939	1.64499	-1.61308	-0.372475	-0.159825	-1.47069	0.541996	-0.658286	2.19707	0.79243	0.704183	1.07122	-1.89876	0.698462	-0.632655	1.47656	-1.45143	-1.14309	-0.609168	-1.88467	-0.874919	-0.37169	1.25629	-0.126905	-0.21806	-0.366772	-1.59147	-0.605206	-1.1699	2.00849	-0.51582	-1.03157	-1.14237	-1.09081	-1.21951	-0.736594	2.09836	-0.994556	-1.06279	-0.555349	-1.80465	-0.393068	-0.971263	2.43389
Q13613	1.58096	-1.34977	0.0263353	-1.26271	0.265534	0.439194	-0.355548	-0.679965	-0.554804	-0.185065	0.388623	0.886594	0.551226	0.856039	0.71	-0.438245	0.5248	0.0593576	-0.837676	-0.32344	0.422053	-0.3959	0.41048	0.275056	0.035996	-1.1517	0.728576	0.411412	0.383221	0.194551	0.951432	0.471103	-0.379038	-0.202417	0.58822	0.258758	-1.10389	0.846341	0.39433	-0.717968	-0.377496	0.26078	-1.04074	-0.370388	-0.670705	-0.0973448	-0.471744	-0.017425	0.935138
Q13614	-0.0227473	-0.00514264	-0.448831	-0.105599	-0.82754	0.304397	0.6078	0.143392	0.517984	0.638034	-0.247728	1.24251	0.862054	-0.457475	0.983404	0.93188	0.808332	0.787702	0.715158	1.0881	0.558259	0.691649	0.298656	0.686872	0.292238	0.594796	-0.598058	0.480145	0.689984	-0.267524	-0.0246426	0.587771	0.568379	-0.220583	-0.604751	0.203573	-0.00688307	0.599778	-0.0083312	0.557713	0.101668	0.662395	0.713604	-0.228158	0.855048	-0.353684	0.225928	1.40021	-0.474132
Q13615	-0.220329	-0.314018	0.54708	0.341627	1.27533	-1.2787	-0.470227	0.925812	0.875488	0.81801	1.30774	0.868975	-0.813294	-0.827098	1.60407	1.56846	0.797329	1.68986	1.1405	-0.869342	-0.888196	1.55738	1.02552	0.671301	1.59986	1.27973	-1.22891	-0.781143	0.450834	0.0078326	0.532941	1.03885	1.25128	-0.458814	-0.889324	0.998802	1.21363	0.929653	1.2976	1.49135	-0.617453	-1.07685	1.06578	1.00956	1.12245	1.28715	1.35139	-0.280915	-0.960183
Q13627	1.74962	-0.936411	0.894948	-0.779725	-0.54095	0.677171	0.875885	-0.694576	0.31125	-0.127383	-0.305259	-0.677208	0.0461451	0.899518	1.55395	0.388337	1.26227	-0.464512	-0.381726	0.900594	0.405618	-0.58132	-0.452103	0.283294	-0.547692	-0.446376	0.337509	0.233867	-0.99146	-0.895727	-1.08642	-1.0378	-1.3174	-0.463371	0.903597	-0.473183	-0.0939978	0.491383	-0.679587	-0.481918	1.11131	0.365308	-0.456708	-0.525498	-0.180181	-0.523351	-0.778695	0.874707	0.676295
Q13873	1.02252	-1.28745	0.387435	0.86393	1.27739	-1.85185	1.71016	1.5695	1.1444	0.984603	-0.0597647	1.10158	-1.53441	-0.840687	1.14562	1.625	0.617865	-0.455115	-0.342591	-1.476	-0.516144	1.91	1.85088	0.695878	-0.378292	0.741411	-1.18163	0.427833	1.55324	1.39032	0.89991	-0.581962	0.429342	-1.86332	-0.0930763	1.66489	1.23496	0.851072	0.689701	1.67404	-1.02176	-1.12983	0.685324	1.80813	-0.726212	0.24565	1.21242	-1.72396	-0.571323
Q13882	0.11096	0.0562499	-0.514301	0.639254	0.481115	0.926553	-1.44921	-0.982818	-0.411589	-1.18128	-0.939481	-0.742301	0.71036	-1.15669	-1.39519	-1.37963	-1.27406	-0.386984	-0.684864	-0.196105	0.147446	-0.526356	-0.892376	-1.07914	-0.894016	0.307916	0.0554857	-0.240073	-0.508577	-0.877551	0.730363	-0.9136	0.297431	0.448633	-0.434913	-0.654067	0.192994	-0.749138	-0.816582	-0.783741	-0.0907453	-0.527985	-0.0549004	0.406168	-0.879339	-0.135109	-0.925862	-0.0988757	-0.790052
Q13976	1.18651	-0.582786	0.176651	-1.40162	0.12119	-0.24911	1.86689	-0.728972	0.317691	0.312318	-0.347764	0.133693	-1.40313	1.20789	1.61706	0.910305	0.982117	-0.590942	-0.0843417	0.0895393	0.80004	-0.733014	-0.673615	0.460578	-1.21432	-1.22246	0.0576327	0.883292	-0.0729817	-0.365499	-0.781375	-1.19141	-1.39129	-1.07834	1.49981	-0.388579	0.158082	-0.103159	-0.911538	-0.452389	0.0405567	1.87326	-0.554131	-0.934862	-0.320637	-1.33381	-0.39124	-0.18076	1.31514
Q14004	-1.04898	1.05779	-0.595237	1.35983	0.750825	-0.55809	-1.46626	0.00526191	-0.522805	-0.783016	-0.115751	-0.202002	1.02726	-0.116835	-1.42799	-0.654322	-0.796382	0.0498722	0.199837	0.677133	-1.62844	-0.52466	-0.148006	-1.074	0.158424	0.131336	1.21412	0.146302	-0.583773	-0.313834	-0.323295	0.0167376	0.0790439	1.49076	-0.42205	-0.219401	-0.836322	-0.974189	0.0248807	0.191437	0.905296	-0.878218	-0.371384	-0.157956	-0.187316	0.123053	0.328684	0.796971	-0.905853
Q14289	-0.581605	0.338751	0.065924	1.55408	0.0227995	0.0290626	-1.69982	-0.0795788	-0.776106	-0.808843	-0.510309	-0.230169	1.08553	0.594903	-0.281332	0.245752	-0.0926912	1.09614	-0.447234	0.526218	-1.52885	-0.264908	0.0356961	-0.750831	0.56891	-0.696968	1.55656	0.789353	-0.470447	-0.292343	-0.362988	0.553532	-0.616461	1.58246	-0.222687	0.11457	-0.794027	-0.603413	0.215891	-0.507291	1.362	-0.346759	-0.500577	-0.354516	-0.266298	0.371775	-0.483809	0.908704	-0.0712687
Q14642	-1.38557	-1.58005	1.35563	-1.68491	-0.394202	-0.0385173	1.56934	-0.438882	0.401304	0.386744	-0.620846	0.124592	-0.64823	-0.101159	-0.161164	0.484092	-0.865223	0.562501	-1.03346	-0.529072	0.146765	-0.712565	-0.275303	-1.15699	0.879035	0.988677	0.0458134	-0.972011	-0.795409	-0.782861	-0.439406	1.26833	1.76528	-0.966118	-0.521233	-1.01497	-0.0159605	-1.34001	-0.00418253	0.10148	-1.27034	-0.691006	-0.904341	-1.35866	-0.841663	-0.846244	-1.15289	-1.31978	0.544891
Q14680	0.414208	-0.163492	0.173925	1.26146	0.395664	-0.505804	-1.62171	0.761853	0.439546	0.895746	1.30958	0.364329	0.873389	-1.44292	-0.211605	0.336966	0.48896	1.19149	0.313452	0.450275	-1.32609	0.736349	0.84375	0.69313	1.29324	0.967305	0.881341	-1.25222	0.395928	0.544092	0.83959	1.23353	0.617337	1.04502	-1.4762	0.673088	0.769956	0.851233	1.34187	0.951512	0.846485	-1.58241	0.528867	0.86382	0.994963	1.41593	0.93274	0.610752	-1.6221
Q14693	0.794656	-0.923237	0.782304	0.756104	-0.227132	0.444888	-1.43217	-0.091406	-0.151264	0.0212678	0.478781	-0.903973	0.384893	0.704448	-0.302817	0.895641	0.307366	1.08884	-0.160009	-0.280809	-0.838808	0.203933	0.983502	0.166496	1.18711	-0.131343	0.223927	-0.609643	0.452763	0.189503	0.719929	1.58714	0.207893	0.518965	-0.00564078	0.658803	-0.263507	0.299171	-0.029174	-0.546599	-0.104255	-1.01881	1.14612	0.398756	0.776207	0.742113	0.448192	0.22257	-0.489527
Q15119	0.21432	0.0694239	-0.368658	-1.12005	-0.309392	-0.243842	2.25995	-0.941061	0.616427	0.631626	-0.520361	-0.419704	0.703911	2.1022	0.57605	-0.0811891	0.754507	-1.65107	0.137889	0.785163	0.277759	-1.02994	0.0900114	0.490515	-1.22669	-0.302845	0.293706	1.41213	-0.491024	-0.454608	-1.25385	-1.70778	-0.314859	0.521191	2.32532	0.593045	0.0372765	0.209752	-0.323833	0.112184	1.1881	1.63699	-1.76332	-0.0773394	0.142839	-0.256161	0.264993	0.905307	2.22765
Q15131	0.139926	-0.0373053	-0.0958222	1.30162	-0.532227	1.09452	-1.89734	-1.12534	-1.10979	-1.46377	-0.965768	-1.16385	1.34476	0.238115	-0.891191	-1.17082	-1.23053	-0.605245	-1.03616	1.02219	-1.37911	-1.14517	-1.15973	-1.59153	-0.928711	-1.04149	1.33651	-0.143503	-0.692247	-0.98943	-1.01996	-0.542322	-1.08354	1.33101	0.457807	-1.03969	-1.39272	-1.537	-0.925861	-1.36114	1.08235	-0.239461	-1.13501	-1.0045	-0.890945	-0.890704	-1.07385	0.8817	0.132212
Q15139	0.785382	-0.148546	0.373295	-1.74394	-0.0290201	-0.529151	2.24376	-0.45077	0.830893	0.768168	0.577711	0.792308	-0.981258	1.67	1.4886	0.795103	1.44231	0.236253	0.934969	0.0176234	0.165283	-0.167516	0.210852	1.0694	-0.782332	-0.684138	-0.149873	0.987479	0.285687	0.000240922	-0.32489	-0.283516	-0.301177	-0.618577	1.28245	-0.222232	0.583178	1.11101	0.385468	0.203071	-0.252708	0.981641	-0.433049	-0.53443	0.0519505	-0.555531	-0.092318	0.0488384	1.57124
Q15262	-0.00900045	0.303408	-0.638783	0.843406	-1.16464	1.00065	0.665712	0.654019	0.958923	1.51822	1.05495	0.558232	0.870564	0.699419	0.704217	1.92658	1.50364	0.861827	-1.22006	-1.45219	-0.473733	0.329925	0.197997	0.726003	1.20075	0.253118	0.7202	-1.22585	0.625539	1.49086	0.804003	0.733924	0.59531	0.67526	-0.58914	1.4317	0.635013	1.03292	1.2883	-0.0450391	0.99203	0.236092	0.850259	1.64566	0.661369	0.799179	0.492876	0.413272	1.86351
Q15349	0.500336	-0.00575148	0.017305	-2.006	0.886836	-0.836973	1.6504	-0.758395	0.481947	0.12732	-0.628411	0.600808	-0.339656	1.54881	0.331726	-0.0529302	0.0178292	-1.47655	0.596441	-0.0305045	1.49778	-0.649916	-0.432449	-0.237721	-1.03633	-0.192862	-0.551561	1.32709	-0.043434	-0.00588979	0.0230006	-2.52474	-0.135149	-0.915711	1.12975	-0.301452	0.0978942	0.243529	-0.478982	0.182273	-0.0334344	0.850864	-0.529283	-0.495618	-0.384119	-1.49903	-0.253613	-0.5024	1.58382
Q15418	0.613844	-0.264012	0.0709859	0.201685	-1.04494	1.72792	-1.66759	-1.68986	0.308909	-1.94893	-0.706718	-1.00575	1.68159	1.11076	-0.378532	-0.805917	-0.624315	-1.00882	-1.08637	1.35912	-1.12791	-0.186769	-1.60516	-1.88538	-1.8494	-0.163683	1.69238	0.632711	-1.70892	-1.47307	-1.8127	-1.68823	-0.305839	1.48158	1.07077	-1.69165	0.055015	-0.354411	0.259106	-0.585634	1.36463	0.670449	-1.65295	0.367051	-1.82635	-1.71684	-0.672052	0.971488	0.975984
Q15678	-0.278934	-0.577613	0.703821	0.374834	-0.417223	0.444512	-0.994256	0.718292	0.343975	0.167542	0.608194	-0.169645	-0.283114	0.700884	0.589498	-0.0770899	0.266484	0.348047	-0.180847	-0.417583	0.673267	0.785316	0.657381	0.584265	0.781345	0.76263	0.417377	-0.286198	0.329841	0.230318	0.490432	0.609294	0.58126	-0.338877	-0.563153	0.283247	0.8788	0.583309	0.554164	0.938732	0.365611	0.929206	0.944637	0.69187	0.530803	0.76289	0.238811	-0.570907	0.748161
Q15746	0.155195	-0.322083	0.953741	-1.9759	1.42532	-2.62634	1.09717	1.54999	2.30993	1.5591	1.65445	1.82411	-1.88652	0.817624	1.74256	1.38795	1.3997	0.897482	1.45156	-1.40794	1.94874	1.99664	1.31132	2.22119	0.612533	1.39846	-1.79194	0.921682	1.44152	1.60204	1.58525	0.895403	1.32907	-0.500608	0.215918	1.20734	1.96227	2.1275	1.73427	2.22317	-1.14106	1.6798	1.11467	1.34149	1.25594	0.598421	0.870248	-2.2862	0.852713
Q15772	0.168488	0.252522	-0.696427	-1.53688	0.247894	-0.653861	2.08599	-0.566917	1.18226	0.988728	0.919025	1.65869	-1.55736	0.857921	1.1093	0.387359	0.786412	0.326412	0.747093	-0.0207887	1.17133	0.130822	0.275849	0.846366	-0.14668	-0.0778874	-0.668138	0.144221	-0.441411	-0.0483256	-0.367352	-0.195928	-0.0974594	-1.47837	0.802016	-0.517632	0.712925	0.840324	-0.00769065	0.745888	0.249547	1.06845	-0.594991	-0.0784022	0.667077	-0.128918	0.317113	-0.574021	1.32086
Q15831	-0.134548	-0.267035	0.872424	-1.08776	0.885936	-0.585785	0.759961	0.500932	-0.551854	0.25453	-0.726591	1.01722	0.176646	1.15283	-0.326298	-0.697801	0.344442	-0.652743	0.439579	0.22549	0.57733	0.216336	0.249657	0.430556	-0.436987	0.91481	-0.0139143	1.00465	0.844114	0.518061	1.04469	0.243571	1.08067	-0.108124	1.22728	0.493814	0.27224	-0.512326	-0.762739	0.465816	-0.474096	1.00601	0.836213	0.641582	0.630628	-0.291783	0.915866	-0.186743	1.17798
Q16512	0.608917	-0.26161	0.302335	-1.31033	-0.0944681	-0.555738	1.961	-1.28769	-0.357539	-0.317982	-0.805837	0.794946	-0.365189	2.03392	1.20102	0.55502	0.724891	-0.655487	0.633956	-0.0668347	0.505131	-0.82826	-1.00101	-0.0497329	-1.75085	-0.961965	-0.273692	1.15894	-0.614193	-0.856395	-0.955375	-0.761463	-1.12402	-0.93869	1.26322	-1.13982	-0.353012	0.240147	-0.305536	-0.243136	0.0614361	1.53426	-1.22433	-1.60737	-1.44238	-1.34388	-0.433561	0.080345	2.30751
Q16513	-0.27189	0.244987	0.034957	0.59487	1.50048	-1.48014	-0.25967	1.21532	1.03958	1.16073	1.21625	0.750682	-0.78041	-0.958004	-0.804943	0.232638	0.156722	0.384943	0.944596	-0.764566	-0.709312	1.20591	1.14172	1.08749	1.34166	1.47052	-0.422305	0.630821	0.906199	0.997329	1.20274	1.11408	1.46196	-0.199119	-0.901016	1.13575	1.19598	1.08233	1.26043	1.39674	-0.900305	-1.00621	1.16689	1.25401	1.27319	1.28881	1.47274	-0.874265	-1.11716
Q16539	0.258557	0.0706584	-0.774119	0.482039	-1.45642	1.76233	-0.777408	0.768038	1.32849	-2.29801	1.66645	-1.21739	1.30045	1.13364	-1.32324	-1.51209	-0.65255	-1.53619	-1.63646	0.686861	0.461989	0.838405	1.42477	1.19302	0.782922	0.422007	0.897881	0.666959	-0.477734	-0.577635	-0.88135	-1.33326	-1.78162	0.465908	1.32359	-1.88039	1.11062	1.28029	1.08796	-0.637388	-0.426722	0.832357	-1.37122	-1.50466	-1.86955	-1.55422	0.84571	-0.23336	1.24594
Q16566	0.547047	-0.573431	1.35393	-0.43743	0.793513	-0.985738	1.18839	-0.240538	-1.76402	-0.911022	-1.12084	-0.723503	-0.689123	-1.28062	-0.870632	-0.362749	-1.42547	-1.15311	-1.09297	0.632942	1.21815	0.430965	-1.91728	-0.353825	0.239724	0.0937523	-0.602391	1.69441	1.16079	-0.355397	-0.952336	-1.38812	-0.0660253	-0.471601	0.988523	-0.396867	-1.26706	-0.377952	-1.30414	-1.20725	-1.10641	-0.181822	-0.375414	0.260188	-1.60786	-1.13791	-1.2059	-0.858876	0.172061
Q16584	0.661638	-0.237461	1.27737	-0.896547	0.79639	-1.69113	1.68491	1.51782	1.2195	1.6792	1.49257	1.0245	-0.819705	1.57723	0.99324	0.710429	1.73194	1.43826	0.593085	-1.246	0.155019	0.930129	1.4178	2.3426	1.28525	1.30094	0.593887	1.61024	1.09764	1.22181	0.884588	1.11812	0.692409	0.148731	1.37943	1.49684	0.227855	2.00796	1.64389	0.787982	0.770074	1.01085	1.10756	1.07254	1.78533	1.0821	1.40161	-0.878336	0.740518
Q16644	1.92089	-0.525484	0.543518	-1.48182	0.31511	-0.278538	0.587012	-1.82125	-0.495571	1.44061	1.21857	-0.399891	-1.30329	-0.085476	0.585028	1.45662	0.204284	1.18687	-0.703582	0.591898	-0.0820233	-0.244615	-2.0952	1.31399	1.01078	-1.40536	-0.212822	-0.426784	-0.109949	-1.12009	-0.0566305	-0.212019	0.280648	0.707289	-0.631827	-0.782925	-1.8708	0.24542	0.493435	-0.320022	-0.742633	-1.40105	0.119486	-1.71878	1.35339	1.02638	-1.59691	0.146567	-1.31363
Q16659	0.376731	0.0586177	-0.467132	0.852153	-1.4587	1.41259	-1.22432	-1.02999	-1.17517	-0.626771	-1.26263	-0.719276	1.7284	0.155521	-0.888722	-0.704686	-0.225061	-0.217676	-1.07888	1.34618	-1.28669	-1.60269	-1.06607	-1.16752	-1.06445	-1.2919	1.64029	0.880245	-0.752234	-0.660933	-0.902021	-1.09237	-1.22236	1.69242	0.748499	-1.05108	-1.60671	-1.18936	-0.928739	-1.60267	1.5863	-0.620019	-1.04967	-1.05323	-0.831391	-1.06935	-1.16918	1.38798	-0.772783
Q16825	-0.298125	-0.489851	0.488159	0.326931	-1.52243	1.42692	-0.847375	-0.943164	-1.32001	-1.02397	-0.733458	-1.44124	0.635983	0.721978	-0.370393	-0.99613	-0.896662	-0.651953	-1.49755	0.91364	-0.512454	-0.916002	-1.2603	-0.709355	-0.595683	-1.47048	0.672746	-0.682007	-0.549631	-0.64334	-0.710805	-0.478422	-1.43516	0.244226	-0.743549	-0.859279	-0.93514	-0.801297	-0.682327	-1.4444	0.976696	0.925659	-0.657126	-0.811102	-1.24964	-0.827125	-1.47434	0.680152	1.24698
Q16832	0.299711	0.438818	-0.173175	-1.98594	0.682086	-1.32062	2.34855	-1.39088	0.774606	0.753179	-0.218548	0.798746	-1.79126	2.09758	1.11207	0.709959	0.813457	-1.1335	0.95487	-0.39066	1.33314	-0.270456	-0.744237	0.493732	-1.84417	-1.22601	-0.456914	1.76058	-0.642683	-0.535068	-0.825109	-0.720706	-1.18513	-1.3249	1.76146	-1.13398	0.242815	0.293461	-0.532311	-0.00435293	-0.57364	2.26443	-0.810309	-0.922772	0.000480329	-1.00511	-0.33476	-0.0295082	2.33903
Q16875	-0.95615	0.42485	-1.31252	2.04067	-0.210106	-1.30448	-0.422461	1.91188	-0.00185239	1.16253	3.67796	0.00235275	0.566761	0.356453	-0.439204	-0.00427755	-0.218364	1.41675	0.935832	0.0550302	0.235677	1.00848	0.508578	1.73659	0.483562	1.83324	-0.178482	-0.890384	1.28939	2.4149	2.08376	2.26118	2.84484	1.24903	-1.22876	1.21547	1.12862	2.32003	2.06185	1.23513	0.354772	0.0263877	1.77173	1.70804	0.233561	2.44743	2.26374	-0.181346	-0.144234
Q2M2I8	0.343116	-0.0159411	0.70134	-0.243633	0.664926	-1.7196	1.39552	1.87149	0.169216	-0.31365	0.240562	0.936914	-1.32178	0.943778	0.0692361	0.993547	0.0493939	0.754393	0.693097	-1.13169	0.652121	0.735064	-0.374884	0.412416	1.55692	1.32299	0.134709	0.622777	1.59366	1.91766	1.78692	1.96637	1.0193	-0.684351	0.458381	1.80642	0.177685	0.710332	1.81305	1.48916	0.0120482	0.645134	-0.427856	1.26181	-0.0287176	1.43027	1.26995	-1.10296	0.473229
Q3MIX3	0.0871993	0.196544	0.0166763	-0.230303	0.0885226	-1.31857	1.66135	-0.476552	-0.421548	1.36296	-0.259	1.86164	-0.999521	1.24642	1.33226	0.937318	0.941326	1.24363	1.44711	-0.293195	0.486789	-0.152081	-0.352243	0.531703	-0.510009	-0.352784	0.0553153	0.645231	0.0327314	-0.150394	0.0327807	-0.841844	0.802824	-1.70387	1.29184	0.303517	0.238955	-0.236223	-0.144235	0.560279	0.199743	0.338558	-0.176335	0.462721	-0.623792	-0.596033	-0.585966	-1.46854	0.897301
Q58A45	-0.775339	1.0292	-1.29434	-0.986415	1.8044	-1.97489	2.20068	1.47788	1.73796	1.5081	1.48646	1.22347	-1.79877	-0.2648	-0.799731	0.840988	0.332367	-0.405978	1.60948	-1.89307	1.90549	1.28529	1.56856	1.2809	0.67152	1.79269	-1.96964	0.89784	1.15152	1.40607	1.06549	0.387098	1.78748	-1.82103	0.0439174	1.40485	1.75188	1.46317	0.48283	1.68983	-1.97225	-0.150723	1.36455	1.44172	1.57319	0.73683	1.77009	-1.72094	0.736322
Q5S007	1.10809	-0.439404	-0.135918	-1.6419	-0.227115	0.586597	0.916543	-1.4135	0.257712	-0.299798	-1.23251	0.13869	0.0739431	1.05866	0.736404	-0.517345	0.286142	-0.841734	0.0593566	0.70797	-0.100054	-1.55025	-1.35457	-0.492683	-1.56197	-1.50827	-0.485931	-0.281681	-0.940183	-0.666824	-0.909226	-0.727522	-1.3431	-0.741231	0.838851	-1.41295	-0.220993	0.0397104	-1.01081	-0.493004	0.551262	0.0742539	-1.57562	-0.811188	-1.16294	-1.65369	-1.10817	-0.23601	0.957711
Q5TCX8	0.059237	0.126793	-0.0391785	0.692564	0.127488	0.144577	-0.982377	-0.619044	-0.783112	-0.718027	-0.828205	-0.172633	1.1649	1.25713	-0.583391	-0.30412	-0.0974141	-0.057558	-0.392657	0.820392	-1.20202	-0.707864	-0.456789	-0.875189	-0.520081	-0.586678	1.6047	1.31176	-0.826897	-0.262521	-0.777756	-0.28849	-0.750504	1.37188	0.608614	-0.588453	-1.00216	-1.0406	-0.426715	-0.913099	1.13696	0.561915	-0.776354	-0.753571	-0.843332	-0.590754	-0.636983	0.492788	0.383877
Q5VT25	-0.302879	0.59038	-0.453699	0.773365	0.877026	-0.976109	-0.826655	-0.0306437	-0.466683	-0.13235	-0.258069	0.156703	0.291332	0.470003	-1.063	-0.486185	-0.407549	0.0898561	0.163496	-0.157578	-1.07879	-0.338487	0.0303511	-0.302296	0.15259	0.515742	0.83754	0.964311	-0.51026	-0.286838	-0.0908335	-0.105883	0.653713	0.992122	0.278268	-0.264611	-0.425491	-0.394775	0.137308	0.25102	0.327039	-0.585573	-0.435834	-0.0383051	-0.324155	0.155889	0.692178	-0.0327674	-0.760311
Q63HR2	-0.425584	-0.226211	1.05771	-0.589017	0.0713667	-0.497985	0.979755	-0.0678217	-0.182628	0.0629505	0.425006	0.140806	-1.22988	0.266889	-0.25559	-0.30792	-0.0671831	-0.548606	-0.544006	-0.399561	0.357694	-0.258466	0.294735	0.185958	-0.551377	-0.576735	-0.365855	0.612393	-0.205696	-0.113247	-0.161869	0.143156	-0.527635	-0.461918	-0.24666	0.45954	-0.509508	0.326025	-0.0160316	-0.422257	-0.60675	0.286784	-0.0575184	-0.557182	0.177139	-0.326634	-0.180844	-0.612407	0.839882
Q6DT37	0.191584	-0.543363	0.673759	0.316172	0.568827	-0.032637	-0.980233	-0.458947	-1.0257	-0.9465	-1.18342	0.127961	0.528594	0.197818	-0.146122	-0.336768	-0.358296	-0.190256	0.292194	0.0552798	-1.36619	-0.72906	-0.715619	-1.20198	-0.159919	-0.0426025	1.23306	0.670305	-0.567876	-0.85213	-1.03343	-0.770345	-0.277472	0.718184	0.727267	-0.44624	-1.08662	-1.14261	-0.556122	-0.278474	0.41066	-0.0608213	-0.816165	-0.805451	-0.715315	-0.593029	-0.438002	0.481857	-0.103319
Q6P0Q8	0.428318	-0.0543009	0.143323	0.489243	1.50385	-1.3803	-0.768152	0.806257	0.687272	0.864512	0.92867	0.908755	-0.321934	-0.552749	-0.735545	0.296688	0.497551	0.504537	0.901463	-0.287773	-1.05494	0.655616	0.924622	0.841381	0.927863	1.36067	-0.450285	0.499842	0.422367	0.701555	0.89769	0.883039	1.33329	0.430973	-0.709451	0.833669	0.748678	0.732316	0.879598	1.00909	-0.136879	-0.951495	0.666872	0.893662	0.996314	1.02302	1.44413	-0.358758	-1.20548
Q6P3W7	1.13785	-0.689735	0.612623	-1.87729	0.417902	-0.519092	1.67164	-0.906111	-0.116358	-0.0977116	0.43406	-0.585274	-0.971285	1.55057	1.26427	0.416861	0.744685	-0.0789689	0.0337458	-0.901221	0.667651	-0.186283	-0.209713	-0.291314	-1.0208	-1.39822	-1.1614	0.0049307	-0.304021	-0.728026	-0.74413	-1.15166	-0.993483	-1.58035	0.810089	-0.355367	0.203707	0.803476	0.0237419	-0.344491	0.200853	-0.110881	-0.834173	-1.23806	-0.852665	-1.00566	-1.07162	-1.00402	0.664254
Q6P5Z2	1.02192	-0.991996	0.989599	-1.92262	-0.618588	0.890942	0.248967	-1.55315	-0.988689	-0.81036	-1.553	-0.0876055	0.485722	1.43136	0.722341	-0.468426	0.752005	-1.22056	-0.325721	0.190807	-0.25623	-1.39913	-1.11425	-1.01377	-0.557673	-1.02656	0.969919	1.4713	-0.539022	-1.45625	-1.82692	-1.4203	-1.39491	0.43653	1.90085	-1.40874	-1.11517	-1.11794	-1.33232	-1.31293	0.800405	1.23623	-1.70944	-2.12238	-1.14753	-1.71592	-1.4272	-0.0169582	2.15927
Q6PHR2	-0.318185	0.514887	-0.943998	0.644039	-0.0596299	0.237065	-0.498932	1.46407	1.59951	1.63001	0.917899	1.53846	1.00168	-0.475319	-0.292828	0.33206	0.0802426	1.44135	0.622055	0.690198	-0.68037	0.957368	0.469579	1.1503	1.95488	1.88334	0.0405913	-0.0670621	0.716716	1.32601	1.04125	0.800861	1.03041	1.09466	-0.862152	0.510421	0.97839	1.11463	-0.134962	1.82024	0.82758	-1.39671	0.476769	1.17926	0.927134	0.869022	1.4173	0.67249	0.478507
Q6VAB6	0.339008	-0.159717	0.700721	-2.19802	0.326403	-0.0164695	1.59902	-1.53978	-0.712391	-0.449148	-1.14368	0.520451	-0.179985	0.98662	0.931116	0.658119	0.428841	-0.365902	0.493668	-0.457446	1.66647	-1.49275	-1.02255	-0.845276	-1.52729	-0.962008	-0.745179	0.923884	-0.241249	-0.492294	-0.653951	-1.641	-0.67265	-1.11894	1.96068	-1.22171	-0.457896	-0.363237	-0.774902	-0.78266	-0.241899	1.14473	-0.90155	-1.32053	-1.277	-1.6947	-0.907863	-0.448955	1.31035
Q6ZMQ8	1.02066	-0.611928	-0.255108	1.0858	1.17	-1.01241	-0.372813	1.20844	1.62383	1.77478	1.34353	0.474129	-0.103131	-0.669984	1.57386	1.48351	1.56305	0.624856	1.93802	0.143887	-0.2221	1.48954	1.70267	1.30938	0.861298	1.04942	0.118597	0.460191	0.946157	1.04562	0.774066	0.984886	0.834592	-0.184123	-0.183052	1.49436	1.78844	1.44865	1.61666	0.800768	0.678599	-0.583893	1.47072	1.12744	1.10695	1.20731	2.01739	0.332622	-0.45201
Q76I76	0.158861	-0.719115	0.967137	-0.278806	-0.262691	-0.79456	1.21435	0.859145	0.5218	0.726238	1.49162	0.614238	-0.668323	1.30823	1.31148	0.686187	0.577971	0.491168	0.133082	-0.378657	1.32155	1.35556	0.616615	1.27354	0.763627	0.567465	-0.118249	0.826701	0.602079	0.427531	0.500836	0.835208	0.297862	-0.651876	1.0072	0.683463	1.19907	1.05205	1.15048	0.980424	0.459271	1.56878	0.808782	0.180894	0.873322	0.741481	0.536971	0.0600263	1.73876
Q76MJ5	1.38437	-0.975256	-1.19889	1.2913	-0.160548	0.806629	-0.892037	-1.00303	-0.0632414	-0.36441	-0.677482	-1.55237	-1.08697	-0.67398	-0.85147	-1.19379	-0.145393	-1.23882	-0.445949	-0.34538	-0.374615	0.287803	-1.07366	-0.316496	0.309103	-0.369315	-0.292382	-0.346487	-0.362456	-0.471173	-0.140652	-0.9033	-0.129405	-0.112253	-0.981945	0.373201	-0.402629	-0.335652	-0.418872	-0.274451	0.479903	0.284322	0.16841	-0.579941	-1.07665	-0.995308	-0.240779	-0.845273	-0.898501
Q7KZI7	-0.0379607	0.346386	-0.0315363	0.621564	0.906879	-1.49019	0.767956	0.882504	0.787127	0.812657	1.17538	0.496097	-0.0732163	0.301096	-0.695347	0.260862	0.471281	0.754646	0.865134	-0.498244	0.481833	0.69423	0.814702	0.915466	1.00729	1.23417	0.433841	0.948502	0.460736	1.01949	1.08496	1.18332	1.04297	0.333459	0.286235	0.933259	0.57829	0.821631	1.08827	1.30843	0.390248	0.128282	0.68391	0.919235	1.04479	1.1436	1.3719	-0.61176	-0.229067
Q7L7X3	0.0850188	0.168047	0.233881	-0.222496	0.503648	-1.49772	1.46285	1.48823	1.49173	1.12436	1.79434	1.37404	-1.37341	1.04436	0.647292	0.589935	0.952739	1.06394	0.474084	-0.912234	0.603509	1.42475	1.23668	0.585036	1.27823	1.27423	0.666174	1.22287	1.12831	0.546683	1.45944	0.584599	0.821149	-0.244317	0.855017	1.63068	0.534436	1.86079	1.4264	1.07364	0.390099	0.845596	1.54288	1.53424	1.01815	1.11643	1.24172	-0.563031	0.649795
Q7Z7A4	1.99252	-0.318348	-0.169678	-1.29001	0.226173	0.132817	1.53007	-1.61816	-0.188041	-0.354547	-0.203324	-0.0423747	-1.01824	0.700998	1.82608	0.608625	1.42177	-0.399341	-0.774253	-0.198878	1.1864	-0.577622	-0.894588	0.266081	-0.846592	-0.493668	0.164522	-1.30747	-1.1682	-0.761958	-1.23973	-1.06914	-0.922584	-0.635102	0.909164	-0.943459	0.293372	0.275503	-0.341956	0.0590778	-0.0839769	1.22365	-0.992851	-0.780167	-0.0242829	-0.665841	-0.791746	-0.557558	0.601837
Q86UE8	-0.766032	0.415925	-0.178348	0.804256	0.176964	0.288844	-1.12017	0.687484	0.194247	0.421074	-0.174347	0.556578	0.868457	-1.63092	-0.807887	-0.774169	-0.449734	-0.321349	0.561823	0.674762	-0.74377	0.663216	0.470362	0.46696	0.377047	0.846708	0.351379	-0.57528	-0.330926	0.377938	0.179754	0.0247587	0.955016	0.929275	-0.988926	-0.0498995	0.110544	0.166746	-0.0360499	0.468384	0.798195	-0.666684	0.446241	0.743213	-0.14368	0.510777	0.55177	0.913774	-1.73805
Q86UX6	-0.806545	0.669938	-0.486101	0.697283	2.27333	-1.12664	0.759763	1.89886	1.68229	1.31231	1.98957	1.4824	-1.34338	-1.84916	-0.736235	0.493024	0.326658	1.02148	1.85245	-1.6129	0.921989	1.85739	2.07231	1.51781	2.14553	2.56075	-1.80659	-0.167809	1.06327	1.35871	1.77119	2.00879	2.50081	-1.09668	-1.52287	1.73254	1.7737	1.50264	2.09706	2.65589	-1.68819	-0.886147	1.6478	1.76653	1.63974	2.03741	2.60274	-1.39285	-1.7243
Q86UY8	0.820184	-1.52733	0.437182	-0.528407	-0.605651	-0.461985	0.848172	-0.454462	0.759008	-0.520368	-0.420873	1.23181	0.85194	-0.297297	2.1874	0.34458	0.697649	0.722484	1.31711	0.00459441	-0.240513	0.549801	-0.646275	-0.734485	-1.29392	-0.478978	-0.674953	-0.582229	-0.43578	-1.27217	-1.43156	-0.455624	0.429871	-0.110312	-0.686005	0.305012	0.880786	1.57109	-0.358943	0.642306	-0.596607	-0.884449	-1.05242	-1.08286	-0.698779	-0.542105	0.990062	0.320028	-0.517159
Q86Y07	0.610564	-0.310671	-0.448674	-0.730427	-0.638815	0.697671	0.782118	0.0711921	1.12364	0.668456	0.317163	-0.886736	0.715149	0.389277	1.54587	0.306693	1.24366	-0.646666	0.0877345	-0.796356	0.0111454	0.400898	0.166069	0.809498	-0.259162	-0.433339	-0.975325	-0.717275	0.947963	0.557361	0.338107	-0.665806	0.374615	-1.7458	0.084223	0.812639	0.804147	0.859308	-0.0730462	-0.54309	-0.181408	-0.0915085	0.113256	0.798553	-0.284105	-0.227561	0.501725	-0.263614	-0.238304
Q86YV5	0.183135	0.0200985	0.425806	-1.39755	1.35057	-1.59441	1.93028	1.22481	1.30302	1.62015	1.53304	1.29019	-1.19862	1.38518	0.534011	1.63086	1.45421	1.14614	1.45164	-1.2916	1.46631	1.1792	1.21615	1.5419	1.05767	1.45011	-0.826283	1.32086	1.51045	1.50505	1.40454	1.27228	1.42324	-1.10566	0.939791	1.53582	1.34627	1.61177	1.41407	1.43944	-0.723978	1.01415	1.1051	1.39218	1.61456	1.30513	1.40986	-1.27376	1.22613
Q86Z02	-0.233935	0.800614	0.202011	-1.46993	-0.117513	0.242914	1.1473	-0.343632	1.08717	0.0678195	0.200635	1.01783	0.198666	2.25248	1.55363	0.106899	0.403509	0.165246	0.398571	0.511942	0.937531	-0.19666	0.067709	0.528424	-0.918759	0.491682	0.0788201	0.921911	-0.797198	0.434513	-0.0451129	-0.505752	0.428468	-0.281802	1.26713	0.417781	0.154801	0.304323	-0.433991	0.310426	0.581707	1.21319	-0.0895784	-0.759793	-0.686615	-0.522153	0.119011	0.70083	1.2756
Q8IU85	1.0077	-1.09242	-1.23715	-1.22229	1.20484	-0.336412	1.07119	-0.077489	-0.508076	-0.98086	-0.569106	-0.130723	-0.582935	0.397407	0.496318	0.451388	0.723374	0.225071	-0.682026	-0.84448	0.819608	-0.468836	0.0309216	0.237159	-1.31062	-0.668316	1.08306	1.01334	0.741891	0.330015	-1.32857	-0.954243	-0.901537	-0.514711	1.63468	0.259271	-0.315755	0.00599541	-1.21972	-1.05584	-0.142636	1.55761	-0.42233	-0.781923	-0.79291	-1.23558	-0.512755	-0.420463	0.496016
Q8IV63	-0.32503	0.551514	-0.548114	1.66142	-0.318783	0.216357	-2.02864	-0.749606	-1.3026	-1.01342	-0.763042	-0.701794	1.73872	0.0989017	-1.4653	-0.349938	-0.784596	0.620383	-0.607861	1.25341	-1.92122	-1.28259	-0.94394	-1.42364	-0.160442	-0.849884	1.95804	0.562399	-1.04072	-1.07622	-1.10594	-0.313283	-1.07597	2.25539	-0.244365	-0.737364	-1.47422	-1.46938	-0.190009	-1.12112	1.52224	-1.75768	-1.3216	-1.1321	-1.06881	-0.115192	-0.605754	1.0666	-1.34431
Q8IVH8	0.493072	-0.124533	0.0809419	0.983262	-1.85067	1.75782	-1.27642	-1.08374	-0.900129	-0.380218	-0.546148	-0.714847	1.91105	0.0853805	0.225481	-0.289898	0.351825	0.744757	-0.999676	1.60379	-0.541301	-1.27401	-0.952088	-0.905514	-0.461987	-1.50652	1.63741	-0.301972	-0.714322	-0.719897	-0.823732	-0.418882	-1.64578	1.50115	0.855823	-0.91465	-1.24982	-0.873409	-0.158544	-1.58037	1.9175	-0.323394	-0.809565	-1.3531	-1.01473	-0.254739	-1.44133	1.49537	0.0997511
Q8IVT5	-0.830292	0.939039	-0.762727	0.85543	0.732685	-0.463538	0.97066	-1.10801	-1.00461	-0.685583	-1.35194	0.578396	0.745254	1.66901	-0.905497	0.601833	0.235109	-0.733716	0.613266	0.303637	-0.424135	-1.00905	-0.969223	-1.41668	-1.00289	-0.77448	1.42207	1.49798	-0.575563	-0.465972	-0.933145	-0.828932	-0.53695	0.835764	1.22031	-0.606043	-1.27212	-1.13869	-0.568101	-1.14355	0.530946	1.09415	-0.766088	-0.834591	-0.974793	-0.75156	-0.857082	-0.0545029	0.949758
Q8IW41	0.556994	-0.692371	0.751758	-0.763252	0.346127	0.0933974	0.0681891	-1.30249	-0.389186	-0.911662	-2.0395	0.690348	0.782158	1.51	-0.245489	-1.02826	-0.726295	-1.13127	0.198573	-0.30525	-0.810538	-1.705	-1.27402	-1.42606	-1.38004	-1.44073	-0.0588216	0.805011	-0.75838	-0.812566	-1.72839	-0.621455	-0.277453	0.611109	1.45436	-1.28352	-2.06057	-1.16322	-1.46973	-0.801976	-0.245997	-0.00505064	-0.997134	-1.52109	-1.00637	-1.57973	0.0153377	0.238647	1.03243
Q8IWU2	-0.878633	0.624573	-1.08558	1.1126	0.711365	-0.634955	-0.685698	-0.126674	-0.573692	-0.768519	-0.571167	-0.713269	0.448102	0.124269	-1.71705	-0.616965	-1.0764	-0.212409	-0.326409	-0.0231484	-0.872638	-0.388418	-0.162792	-0.892497	-0.148405	-0.142266	0.994375	0.618597	-0.382204	-0.109305	-0.445493	-0.167337	-0.202798	0.617663	-0.953203	-0.142478	-0.504635	-0.838035	-0.114804	-0.322765	-0.291346	-0.859035	-0.478962	-0.178693	-0.507591	-0.209124	-0.454651	-0.507858	-0.472227
Q8IXW5	0.947464	-1.01256	0.467838	-0.988564	-1.072	1.7709	-0.856309	-0.310874	0.0790733	-0.078847	-0.785605	0.19575	-0.867621	0.512016	1.13797	0.312165	0.724779	-0.317568	0.0082008	1.22264	0.750244	0.339219	-0.259714	-0.194103	-0.393654	-0.991572	0.688628	-0.833299	0.311044	0.123879	-0.0395538	-0.113526	-0.693916	-0.655532	0.754581	-0.0118888	0.150032	-0.00558352	-0.623791	-0.91888	-1.06385	0.425504	0.404869	-0.283203	-0.0362156	-0.459213	-0.718655	1.02856	0.603099
Q8IY26	0.626812	-1.21871	2.28136	-0.346211	0.561424	-1.85742	0.484761	1.29149	-0.0584976	1.05102	0.833655	-0.1762	-0.37022	1.13906	0.716648	1.66196	1.06817	1.75257	2.84482	-0.621463	0.521214	0.590266	0.746116	1.81752	0.948237	-0.790364	-0.232637	0.120989	-0.426144	0.650538	1.03098	1.39651	1.84377	-0.412376	1.08166	0.747325	-0.50284	-0.189147	1.14207	1.60937	-0.790408	0.110746	0.656896	-0.516941	0.974835	1.0127	1.51366	-0.22249	1.35726
Q8IZE3	-0.719903	0.866788	-0.920071	1.91887	0.218694	-0.86646	-0.864078	0.888802	0.377603	0.289735	0.745722	-0.375473	0.738687	-1.25548	-0.422769	0.595118	-0.646595	1.01991	0.179457	0.345578	-0.852207	0.803222	0.470276	0.433068	0.981382	0.660874	0.731313	-1.27576	0.223457	0.318216	0.492117	0.985514	0.586626	0.591102	-1.84447	0.6312	0.781038	0.366109	1.21479	0.923973	0.566118	-1.64506	0.416003	0.887634	0.602641	1.21732	0.501763	-0.0791879	-1.62751
Q8N4C8	0.756962	-0.514384	0.598458	-1.21481	0.870746	-0.648982	1.35247	1.21519	0.877697	1.05683	0.682568	0.89831	-0.571741	1.14295	0.64426	1.01747	1.66361	1.11056	0.385273	-0.623297	1.06981	1.07907	1.05957	1.26633	0.847349	0.975514	1.04357	1.10307	0.967435	1.34645	1.20562	1.00454	0.866631	1.08696	0.955071	0.918548	0.282792	1.30212	0.71859	0.268578	0.581993	1.15237	1.0335	1.09419	1.35418	0.596725	0.754968	-0.252348	1.13048
Q8N568	0.599028	0.151033	-0.426627	-1.38089	0.00163099	-0.477358	0.322627	-1.01366	0.549164	0.602592	0.403963	0.57425	-0.609603	1.49199	1.36765	0.35142	0.383217	-0.892632	0.766537	0.204581	1.54822	-0.387693	-0.576853	-0.068303	-1.16286	-1.145	-0.485126	0.228041	-0.192934	0.323504	-0.928868	-0.889795	-0.380236	-0.290042	1.2581	-1.0894	0.269996	0.622199	-0.183227	0.318579	0.246096	1.27414	-1.36306	-0.226841	-0.428175	-0.857863	0.0647144	-0.12159	1.80823
Q8N5S9	0.747129	-0.378356	0.556239	-1.93864	0.748548	-1.47414	1.47175	-1.1144	-0.163777	0.192774	-0.733765	0.362005	-1.59619	1.82639	1.0463	0.563552	0.630299	-0.856349	0.739049	-0.585364	1.29834	-0.855873	-0.724643	0.0711535	-1.7656	-1.05518	-0.92521	1.38172	-0.419642	-0.137287	-0.600153	-1.11465	-1.00046	-1.51509	1.46289	-0.977508	-0.387149	0.175232	-0.587549	-0.483723	-0.651352	1.16332	-1.10103	-1.05509	-0.970001	-1.60662	-0.766429	-0.846276	1.88981
Q8NB16	0.764656	0.952141	-1.82005	0.313737	-0.00725426	-1.98075	-1.96877	1.89875	1.69575	1.97893	1.10868	1.74443	-1.98075	-0.721228	1.90498	0.29176	1.98075	0.505023	1.9252	-1.97609	-1.97533	1.71511	1.65639	1.94515	0.614421	1.96906	-1.80186	-0.88488	1.48002	1.76341	-1.96528	1.9558	1.98075	-1.22185	-1.76479	1.58981	1.03891	1.11693	-1.60342	1.98075	-1.1606	-1.70512	-1.89878	1.15383	1.95614	1.97895	1.98075	-0.393179	-1.98075
Q8NBV4	-0.318838	1.09077	1.62455	1.54008	-1.60635	-0.29018	0.809881	0.0794366	0.982666	0.496878	1.06124	0.726353	0.438903	-0.922921	0.51558	0.910222	0.905207	0.668461	0.531714	-0.226836	-0.116887	0.0941335	0.552154	0.147426	0.808872	-0.0451972	-0.0570003	-0.303308	0.385303	0.22005	0.254519	1.57923	-0.575889	-0.192335	-1.13548	1.64824	0.636148	0.423297	0.50289	0.388915	-0.0777879	-0.986027	0.315009	0.0387396	0.539193	0.812168	0.761936	-0.445219	1.55472
Q8NCE2	0.297372	-0.180698	-0.241504	0.663846	-0.127064	-0.749269	1.07828	0.0214425	-0.680907	-0.270042	-0.726031	0.673361	-0.916279	0.150019	-1.64167	-0.0346884	-0.930215	0.0594958	0.11552	-0.295349	2.70526	0.00531192	-0.0159219	-0.0142446	-0.728192	0.291174	-1.85642	1.85803	-1.07432	-0.526043	0.245683	0.318237	0.0292823	-1.04277	-0.111406	-0.877481	-1.84603	-0.27032	0.13764	-0.0861878	-0.790479	1.06261	0.146296	-0.0947478	-0.438905	-0.399545	-0.0726226	-1.24363	-1.7283
Q8NI37	0.260558	-0.556881	-0.0402411	1.42286	-0.43256	0.31728	-1.47151	1.82709	0.128292	0.198162	1.11897	-0.599978	0.362085	-1.43802	1.06711	0.575896	0.497586	1.88071	0.446131	0.176555	-1.42369	1.13171	1.64045	0.559797	0.388338	0.303993	-0.149374	-1.13759	1.12091	1.31338	0.21268	1.94316	0.323693	-0.0717437	-1.70764	1.51495	1.18549	0.310621	0.624098	0.938517	0.780094	-1.13722	1.29221	1.3161	1.11674	1.71591	1.12391	1.36376	-2.06723
Q8NI60	0.403605	-0.338728	0.363147	-1.08133	1.39537	-1.32053	1.18343	0.0962544	0.460972	0.687655	-0.233252	1.01169	-0.649442	1.03528	-1.00104	-0.169849	1.01815	-0.521053	1.1547	-0.588419	0.974082	-0.401043	-0.628177	-0.452752	-0.656723	0.427697	-1.2422	0.858195	0.554473	0.994535	0.747225	-0.532161	1.27003	-0.174492	1.14431	0.339387	-0.588134	0.0563115	0.519047	0.390556	-0.469359	-0.754495	-0.0304994	0.878559	0.0978893	-1.11384	0.70948	-0.397977	0.854204
Q8TCD5	-0.301129	-0.0571953	0.3612	-1.22231	1.03579	-1.15138	1.44428	0.300048	0.17157	0.304607	0.336196	1.10249	-1.33268	-0.412709	0.577726	0.167492	0.820184	0.286315	0.998857	-0.994266	1.1199	0.390329	0.404336	0.433659	0.497758	1.04413	-1.33578	-0.268174	0.108563	0.33057	0.278558	-0.152209	0.944011	-1.30417	0.434922	0.662068	0.398794	0.304408	-0.308303	1.04007	-1.35976	0.0522576	0.874586	0.582878	0.0136769	0.216654	0.941054	-1.08061	0.217634
Q8TD19	-0.842859	0.771395	0.0624857	-1.38481	0.829603	-0.861501	1.54347	-1.00569	-0.00572009	-0.452149	-0.788276	0.259148	-0.357594	1.35074	0.25383	0.154827	0.291313	-0.261563	1.0322	0.0466983	1.1319	-0.905416	-0.449504	-0.521668	-1.03511	-0.151091	-0.442496	0.994585	0.0617566	0.0335254	-0.262446	-0.360678	-0.576882	-0.342286	0.744524	-0.970031	-0.624624	-0.540289	-0.598029	0.303526	-0.243539	0.54846	-0.419585	-0.354875	-0.487408	-0.967635	-0.643903	-0.134978	1.05458
Q8TDC3	-0.558239	0.2578	-0.0427709	-0.25544	1.23356	-1.44452	1.34782	-0.633223	-0.853889	-0.260759	-0.889243	0.58757	-0.159365	1.85303	-0.478854	0.31832	0.530708	-0.310795	0.745731	-0.699005	1.13098	-0.581783	-0.181743	-0.467954	-0.889193	0.665219	1.22755	-0.324167	0.0750963	0.132506	0.262459	-1.04568	0.670042	0.934953	1.49636	0.19258	-0.675851	-0.463282	-0.869594	0.684559	0.38262	1.75969	0.0413622	0.532068	0.433379	-0.810542	0.688101	0.454415	1.63333
Q8TDX7	0.865462	-0.620167	0.9633	-1.57672	-0.363851	0.303886	1.48089	-1.41779	-0.766357	-0.726942	-0.958162	0.148041	0.0247048	1.57415	0.917208	0.270642	0.342211	-0.500355	0.379438	0.073233	-0.0624386	-1.18907	-1.2644	-0.587838	-1.20787	-1.24408	0.278155	0.489267	-0.824251	-0.845921	-1.565	-1.03021	-1.0808	-0.363775	1.50098	-1.23436	-1.11716	-0.587216	-0.609884	-0.931323	0.470597	-0.154233	-1.44045	-1.82498	-1.19678	-1.44189	-1.35807	-0.169321	1.51011
Q8TE77	-0.252928	0.0101079	0.215597	-0.342962	-0.526414	0.802578	0.317947	0.373484	0.342915	0.0875655	0.629443	-0.889932	-1.20644	-1.21908	1.18546	1.05693	-0.754295	0.0439965	-0.169667	-0.50639	0.870265	1.0657	0.0916337	0.309533	0.707104	-0.283088	-1.62634	-1.33553	0.055178	-0.480081	-0.169313	-0.169868	-0.3846	-1.14057	-1.55088	0.335335	1.01183	0.496092	0.211244	0.491079	-1.03958	-1.1049	0.377051	0.241784	0.374892	0.44674	-0.182348	-0.796376	-0.819347
Q8TEA7	0.662837	-0.294087	0.311275	-0.518752	-0.2385	-1.50619	1.54027	0.69061	1.81597	1.17793	1.77622	1.02912	-2.12197	-0.914223	1.68092	1.42682	1.98011	1.13989	0.125789	-2.03075	1.54894	1.19782	1.41984	1.47101	0.941709	1.35343	0.568965	0.0722692	1.52022	1.94615	0.480932	1.15164	0.619922	-1.23318	0.138704	1.40022	1.1236	1.86836	1.2932	0.720385	-0.600458	-0.0389146	0.506073	1.10096	1.80962	1.41829	0.606982	-1.37323	0.0642651
Q8TF76	0.185047	-0.455233	-0.324096	0.343821	-0.352237	1.00584	-0.252695	-0.148274	-0.537136	-1.31222	-0.458535	-0.680394	0.268113	0.112859	0.229605	-0.348868	-0.295606	-0.535991	-0.803997	0.950025	-0.379612	0.0842585	-0.0345072	-0.652417	-0.615961	-1.47536	0.489122	-0.207079	-1.14618	-1.42913	-1.37194	-0.519142	-1.20661	0.27832	0.14667	-0.129434	-0.806327	-0.674989	0.253472	0.157849	1.45249	0.693555	-1.10763	-1.69132	-1.01726	-0.313478	-0.519835	0.688631	-0.714011
Q8WVY7	0.683132	-0.922333	0.170277	2.03567	-0.145857	-0.74594	-0.574109	-0.587154	-1.15984	-0.927122	-0.459165	-0.383367	0.0441518	-0.468675	0.155524	-0.236436	-0.339073	1.10283	-0.301764	-0.209349	0.404792	-0.118055	-0.305495	0.0758406	0.456031	0.815554	0.436324	0.0121081	-0.182996	-0.345383	0.120049	0.445222	-0.426145	0.70749	0.133739	1.33612	0.2599	-0.738378	0.91159	-0.149185	-0.229705	-0.139431	0.23531	-0.932439	-0.297675	1.04845	-0.583378	-0.581686	-0.2176
Q8WYL5	-0.0953925	-0.0755401	-0.302529	1.05784	-0.532816	0.445544	-1.53938	0.993507	0.541701	0.356483	0.609946	-0.348456	0.202879	-0.869089	0.147704	-0.411826	-0.102922	0.178778	-0.627726	-0.333262	-1.09884	1.0416	0.879277	0.940431	0.603033	0.680322	0.863819	-0.570979	0.400585	0.438633	0.662315	0.771032	0.338269	0.639093	-0.81784	0.535041	0.655525	0.762503	0.480499	0.880028	0.983002	1.11385	0.770543	0.837372	0.573926	0.6405	0.665879	0.750913	0.61291
Q92539	-0.584065	0.935437	-0.241068	-0.0416409	-1.18015	0.795053	-0.0531607	0.149168	0.593941	-0.334229	-0.708694	0.429459	0.347337	0.526075	-0.451037	0.036817	-0.397272	-0.599428	0.429148	0.818895	0.216534	-0.699774	-0.526381	0.286152	-0.913332	0.297539	0.748707	-0.137078	-1.03272	-0.752838	-0.766463	-0.689	0.140543	0.257886	1.25398	-0.880209	1.45945	0.169581	-0.64619	0.971889	0.548397	0.660137	-0.992912	-0.860766	-0.516162	-0.568337	0.392246	0.197144	0.86097
Q92630	-0.347674	0.465779	-0.0446188	0.803577	-0.445432	-0.871916	0.926226	-0.472743	-0.548648	0.0875742	0.382429	-0.10848	0.623013	0.881843	-0.620634	0.306428	-0.245393	0.830147	-0.0818487	0.33264	-0.866718	-0.51402	-0.0899403	-0.549253	-0.228435	-0.156653	0.837595	0.586816	0.19198	0.0773618	-0.212513	0.530118	0.115692	0.432179	-0.791898	-0.135549	-0.797695	-0.166127	0.652587	-0.366754	0.523913	-1.29475	-0.779715	-0.111453	-0.241504	0.109258	-0.526414	-0.538319	-0.768444
Q92835	-0.146067	0.280542	-0.42591	1.19815	-1.77685	1.94149	0.203805	-1.72379	-1.77887	-1.81617	-1.82168	-1.82108	1.80461	0.477119	-0.92488	-1.78765	-1.46387	-1.25685	-1.81058	1.60886	-1.87248	-1.73174	-1.72036	-1.801	-1.22141	-1.82035	1.82604	0.31884	-1.82462	-1.80302	-1.77347	-1.63143	-1.85709	1.70551	0.626449	-1.80744	-1.81151	-1.83765	-1.76991	-1.83504	1.79441	0.480762	-1.67238	-1.78424	-1.76641	-1.5546	-1.79964	1.70371	0.59484
Q92918	1.13121	-0.783359	0.624775	-1.61024	0.904521	-0.687916	1.50214	-0.725545	-0.472251	0.331156	-0.401342	1.03984	-1.71764	1.78853	0.731209	1.1446	0.806848	-0.470097	0.0780468	-0.239726	1.59261	-0.403512	-1.15211	0.488733	-1.73218	-0.494687	-0.970827	0.930617	0.046512	-0.852862	0.0418273	-1.1578	-0.773176	-1.55191	0.892137	-0.99687	0.193692	0.70525	-0.538566	0.0754317	-0.981174	1.90352	-1.2265	-0.665856	-0.456442	-1.08869	-0.815913	0.223996	0.022222
Q93096	-0.848214	0.128573	0.364416	-0.424532	0.0709915	0.642887	-1.4674	0.619124	-0.145027	-0.496568	-1.36254	-0.206008	-0.52666	0.283286	0.458513	0.987316	-0.103914	-0.649248	0.310426	-2.01166	-1.93298	0.191624	0.821151	0.532693	-0.233526	-0.309306	-1.05809	0.0622018	1.91042	0.954117	0.370689	-0.205288	-0.436765	-0.429589	2.00189	0.921851	-0.618339	0.124794	-0.0916517	-0.93715	-2.10928	0.707395	-0.301076	0.851021	-1.20379	-0.770851	-0.508377	-0.766696	1.91613
Q96BR1	-0.0449797	0.160697	0.138754	-0.830941	0.0613974	-0.283836	1.06354	-1.08261	0.464655	0.481639	0.405846	-0.801945	-0.698227	1.33349	1.11623	0.429247	0.936039	0.192731	0.14608	-0.631643	0.983314	0.133421	-0.228303	0.506776	0.273323	-0.0271612	-0.347341	1.16736	0.214223	0.477365	0.401149	0.326547	0.162904	-0.767439	0.495118	0.0068676	0.492615	0.729944	0.229118	0.204994	-0.41639	0.806478	-0.0262438	0.275461	0.0235539	0.0381023	-0.550016	-0.119741	0.93817
Q96D53	-0.00983419	-0.200995	1.015	-0.948955	-1.06817	0.482585	1.14283	0.182753	-0.260907	0.0931009	0.247966	1.63375	0.531527	0.50338	1.55855	1.78917	1.0457	-0.615825	1.53227	-0.955736	1.70164	0.751537	-0.415075	0.0568404	-1.27063	0.517788	0.236445	1.03058	1.44832	0.568974	1.13751	0.551441	0.0510173	0.515782	2.47972	0.489626	0.36331	0.932085	-0.650965	0.308872	0.1652	1.74971	0.70093	1.64311	0.524154	0.117768	0.258873	1.71361	0.533584
Q96GX5	-0.687632	0.634937	-0.582445	2.2755	0.761572	-0.796529	-1.81476	0.686135	0.126235	0.468689	1.22021	0.162362	0.412556	-1.68626	-0.408247	0.376061	-0.309648	1.50696	0.359545	-0.0448763	-1.58722	0.769886	0.721109	0.0664941	1.33894	0.809404	0.406647	-1.8843	0.0260645	0.0919916	0.379867	1.21259	0.420313	0.853401	-2.22552	0.58415	0.67743	0.298021	1.47402	1.04992	0.287067	-2.00728	0.362613	0.653014	0.630052	1.48244	0.787441	0.287978	-2.59843
Q96J92	-0.0639419	-0.16817	-0.0353437	0.31453	0.872942	-1.19482	0.179761	2.06762	1.52261	1.8145	2.03588	0.83992	-1.15528	-1.32672	0.688046	1.1051	1.11702	1.47339	1.41137	-0.64619	-0.558443	2.031	2.37189	1.93598	1.84475	1.09654	-0.784372	-1.22088	1.08008	1.9402	1.42226	1.8967	1.29353	0.20399	-1.28115	1.98119	1.57052	2.16682	2.20079	1.38507	-1.1531	-1.40428	1.483	1.99717	1.53552	1.65696	1.28314	-0.870015	-1.57966
Q96KB5	-0.172128	0.12796	-0.271824	1.88381	0.756454	-0.35996	-1.97172	1.20465	1.17323	0.723391	1.33761	0.0726471	0.978986	-1.60899	-0.217752	0.137713	0.417471	1.13537	0.755933	0.362419	-1.73909	0.936028	1.07637	0.713815	1.66181	1.34117	0.208874	-1.1826	0.431139	0.869739	0.820789	1.17693	1.08754	1.26817	-1.43709	0.971856	0.931872	0.546122	1.5549	1.17365	0.793275	-1.60058	0.949736	1.3877	1.12284	1.6301	1.29705	0.63361	-2.08217
Q96KG9	-0.211447	-0.0316788	0.6588	-0.745141	-0.749943	0.251337	1.15706	-1.08893	0.0803621	-0.312349	-0.429673	-0.222191	-0.130342	0.575633	0.634729	0.0663432	0.617028	-0.15502	0.14071	0.200781	0.784637	-1.10418	-0.293095	-0.151955	-0.583058	-1.14747	-0.993159	0.112103	-0.926917	-0.233209	-0.898583	0.0479416	-0.986413	-0.939735	0.868111	0.0967476	-0.415017	-0.130221	0.282231	-0.802605	0.612404	0.18278	-0.743604	-0.0814463	-0.3193	-0.0906434	0.208167	0.0696169	1.09371
Q96L34	-0.334559	0.599661	-0.926155	-0.548463	0.289519	-0.499096	1.53716	0.0993621	0.772534	0.817936	0.766261	0.806705	-0.699243	0.0530237	0.470453	0.70235	1.03997	-0.748133	0.33115	-0.295078	-0.187193	0.806761	0.632852	0.579327	-0.260962	0.0732199	-0.242029	0.0478488	0.822283	1.0582	0.163472	0.523174	0.569399	-0.234335	-0.159726	0.184172	0.982765	1.24407	0.307779	0.913593	-0.627832	0.944007	0.570716	1.26548	1.06405	-0.0917617	0.98265	-0.0746328	0.635695
Q96PY6	-0.42716	0.314147	-0.936968	-0.439755	-0.0376368	0.66876	-0.419455	-0.131677	0.174449	-0.851112	-0.967456	-0.947736	0.433395	0.488507	-1.96094	-0.559541	-0.997703	-1.80125	-2.3815	-0.201999	-0.392062	-0.619515	-0.561656	-0.0913679	-0.261959	-0.105336	-0.0321177	0.108153	-0.184198	0.0383862	0.161639	-0.62765	-0.347715	0.158975	-0.115367	-0.986689	-0.696475	-0.41745	-1.2178	-0.496345	0.012497	0.582431	-0.0793065	-0.240846	-0.56199	-0.741911	-0.674391	-0.10251	0.15665
Q96Q15	0.438791	-0.554386	0.955039	-2.06385	0.694228	-0.327255	1.28596	-1.88319	-1.1604	-0.706772	-1.84102	0.226813	-0.523809	2.79926	0.452448	-0.526679	0.639162	-1.86123	-0.107215	-0.698882	1.045	-1.40321	-1.38893	-1.17295	-1.76247	-1.31091	0.475537	1.88157	-0.863496	-1.11343	-1.35045	-1.91653	-1.12527	-1.0546	2.66895	-1.28718	-0.991592	-1.30042	-1.7758	-0.97032	-0.461987	2.01859	-1.51702	-1.73041	-1.79412	-1.92199	-1.34496	-0.844468	2.99409
Q96QP1	0.866181	-0.870164	1.05563	-1.82472	0.688423	-0.314386	1.16336	-1.23178	-1.35999	-1.01542	-1.67918	0.350938	0.415886	2.05491	1.20065	0.74718	0.325022	-0.754972	0.638835	-0.494523	-0.090576	-1.21641	-1.60048	-1.33552	-1.71972	-1.03425	0.0886457	1.25916	-0.420544	-0.625879	-1.69097	-1.70178	-1.17966	-0.837267	1.78448	-1.34593	-1.02059	-0.81572	-0.88944	-1.26631	-0.510975	0.996773	-1.41129	-1.61336	-1.65175	-1.75904	-1.26013	-0.0229042	2.07584
Q96QT4	-0.167928	0.597045	-1.03424	-0.454629	0.461735	-0.990893	1.69168	-0.28937	-0.037912	0.3813	-0.592606	0.539817	-0.183666	0.986687	0.460671	0.352343	0.220914	-0.492178	0.842902	0.253435	0.337852	-0.230655	-0.558314	-0.140931	-0.57481	-0.161529	-0.630917	0.955039	-0.622854	-0.829406	-0.721222	-0.904103	0.330666	-0.100372	0.301338	-0.911123	0.137316	-0.117593	-0.977052	-0.0658764	0.479395	0.473814	-0.375435	-0.669394	-1.3261	-0.92527	-0.276726	0.744288	0.420302
Q96RR4	0.255507	-0.268738	0.461165	1.1271	-1.02752	1.17572	-1.64714	0.724773	0.655237	0.97376	1.15124	-0.154406	1.48331	-1.1942	0.788958	0.550413	0.362008	1.32324	-0.258416	1.38357	-1.60177	0.751749	0.568721	0.540532	1.19018	-0.199895	1.53323	-1.24415	0.323085	0.161956	0.217869	1.15989	-0.215094	1.16272	-1.22675	0.811834	0.777577	0.690305	1.24488	-0.179161	1.24133	-1.43776	0.442907	0.501192	1.02727	1.04808	0.184755	1.2068	-1.26235
Q96S38	0.843646	-0.433968	-0.428382	-1.45999	-0.0630069	-0.423449	2.26689	-1.12324	0.144972	0.399991	-0.684359	0.471228	-1.15359	1.80422	1.1733	0.972282	0.906708	-0.695923	0.574566	-0.295146	1.45724	-0.360204	-0.543612	-0.173394	-1.70917	-1.1553	-0.22757	1.23601	0.441862	0.330908	-0.435114	-1.195	-1.09009	-0.9682	1.26044	-0.608498	0.116822	-0.0906997	-1.07408	-0.514527	-0.665328	1.41448	-0.528425	-0.866378	-0.823125	-1.40213	-0.766952	-0.618424	2.60142
Q96S44	0.9076	-0.782203	0.248731	-1.77791	0.0819558	0.022391	1.41932	-0.701122	0.369079	-0.0580905	-0.858886	0.69314	0.385423	1.69894	0.656613	0.220961	0.315962	-1.57553	0.763497	-0.0144704	1.25896	-0.61939	-0.457029	-0.0775601	-1.35742	0.0207867	0.111637	1.53774	-0.2071	0.112888	0.140618	-1.281	0.21724	-0.200601	1.42494	-0.320152	-0.186685	-0.30025	-0.659027	0.244247	0.637907	1.87617	-0.881932	-0.611211	-0.604059	-1.39172	0.425524	0.240999	1.85467
Q96S53	0.719918	-0.564837	0.471032	-1.71441	0.450972	-0.119123	1.48221	-1.06241	-0.430649	-0.527297	-0.487295	0.561618	-0.0727318	1.45191	0.133182	0.997131	0.847023	-0.745414	0.642884	0.338848	0.147482	-0.373456	-1.00174	-0.575291	-1.37376	-1.00524	-0.123958	1.00539	-0.863605	-0.764143	-0.664714	-0.634334	-0.450185	0.138337	1.43265	-1.1287	-0.533615	-0.353176	-0.730381	-0.226134	0.0956792	0.282644	-0.671065	-0.734527	-0.63465	-1.4553	-0.469318	0.153993	1.48165
Q96SB4	-0.607996	1.08783	-1.18042	-1.25487	-0.578235	1.25328	0.653621	-2.0997	-2.1571	-2.16319	-1.53256	-1.0414	0.593051	1.5109	-1.18906	-1.10741	-0.727218	-2.73325	-1.19558	-0.210934	1.51261	-2.02527	-2.42991	-2.64069	-1.74617	-3.4774	-0.548947	0.424082	-1.44584	-0.964779	-1.56635	-2.68024	-2.07838	-0.723759	1.17123	-1.66979	-1.69663	-2.70497	-2.02028	-2.11117	-1.60776	0.646561	-2.30221	-1.246	-2.58008	-3.61917	-3.05361	-1.30328	1.20541
Q96T60	0.0232599	0.349198	-0.675789	0.644051	1.33322	-1.49264	0.00758244	1.2001	0.949928	1.3553	0.502864	0.667712	-0.973577	-1.61	-0.798529	-0.239667	-0.262905	-0.00421745	0.58393	-0.908166	-0.701394	1.15501	1.27574	1.19044	-0.117368	-0.503276	-1.07007	-0.654293	0.138361	0.418359	0.459257	0.397228	1.73698	-0.682914	-0.43431	0.685412	1.07556	0.790568	0.653254	-0.250272	-1.02086	-0.844422	0.945862	0.973925	0.728565	0.472916	1.16607	-0.524678	-0.544605
Q99504	-0.355286	0.395097	-0.502581	1.21767	1.0929	0.379969	-0.213207	-0.0450443	0.306348	-0.643129	0.579542	0.395578	1.02255	-1.5221	-1.08034	-1.09891	-1.05825	-0.569639	-0.67176	1.06528	-1.62552	-0.530501	-0.639493	-0.928923	0.510788	0.427946	0.879466	-1.30991	-0.572175	-0.825681	0.222625	0.470086	0.60706	1.24153	-1.24821	-0.414874	-0.353364	-0.901717	0.500748	0.670291	1.17358	-0.853627	-0.382979	0.375194	-0.140729	0.449161	1.04842	0.953721	-1.50173
Q99570	0.520398	-0.279213	0.584295	-2.01529	-0.0520506	-0.477136	2.1324	-1.76462	-1.10471	-0.347315	-1.21878	0.426997	-0.428156	2.21115	1.15976	0.633373	0.917592	-0.752209	1.09633	-0.254616	1.09854	-1.22572	-1.87804	-0.536014	-1.95602	-1.96754	-0.162767	1.59178	-0.380338	-0.263389	-1.02523	-1.19687	-1.3451	-1.16662	2.09467	-1.30917	-1.28393	-0.486064	-0.615547	-1.4362	-0.300052	1.58533	-1.78428	-1.95227	-1.41818	-1.71255	-0.98697	-0.579369	2.7081
Q99683	0.476692	-0.587886	1.36878	-2.13155	0.703264	-0.426762	1.34678	-0.95863	-0.830321	-0.812752	-1.13731	-0.668904	-0.862904	2.56309	1.05296	0.274373	0.431774	-0.164979	-0.0491292	-0.857303	-0.0258426	-0.868834	-0.720656	-0.712007	-1.20443	-1.30671	-0.218038	0.743337	-0.387687	-0.795602	-0.872732	-1.30839	-1.02272	-1.69811	1.4394	-0.890718	-0.797349	-0.337295	-0.743556	-0.984842	-0.286485	-0.229051	-0.933082	-1.23174	-1.39031	-1.57415	-1.55968	-0.875648	1.71477
Q99759	-0.904527	0.532227	-0.00503739	-0.0867614	1.51982	-1.16632	1.40054	2.10215	1.90301	2.25759	1.93136	1.5406	-1.23795	-0.162005	0.165928	1.1831	1.44775	1.90063	1.45913	-1.37046	0.720064	1.79908	2.27083	1.91333	2.19169	1.88971	-0.436569	1.45282	1.56799	1.75489	1.56805	1.97713	1.84339	-0.206059	-0.0922116	1.97807	1.18886	1.43903	2.20551	1.53507	-0.91394	-0.144279	1.72631	2.02796	1.88735	1.88791	1.86662	-1.17949	-0.584149
Q99952	0.624809	0.35494	-0.338789	0.0882672	-0.622681	0.23393	-0.0100621	1.08452	0.979155	1.68043	1.8914	1.08327	-0.780936	-1.35923	0.940385	1.61483	1.45167	1.0991	0.204642	0.480825	-0.299149	1.12058	0.973009	1.75289	1.30542	0.722491	-0.83559	-0.445668	1.43918	0.779362	0.954121	1.52134	0.0421169	-0.493352	-1.27025	0.604524	1.04931	1.84511	1.45443	1.10041	-0.124892	0.00491571	0.687984	0.649397	0.893125	0.781294	0.357275	-0.0613638	-0.595101
Q99956	1.02444	-1.71455	0.530077	0.228462	-1.27888	0.826623	-0.191674	-0.620824	-0.515123	-0.483237	-1.35553	-1.9489	0.758783	0.69835	-0.118779	1.50474	-0.084215	0.453872	-0.964981	0.675584	-0.293681	-0.465739	-0.714913	0.0793067	-0.403284	-0.572007	0.542945	-0.270172	-1.06615	-0.703691	0.762921	1.39233	-1.19967	-0.142873	0.0146428	-0.862404	-0.686974	-1.42202	-0.510549	-0.658505	1.46176	-0.0401605	-0.334602	-1.31862	-0.136406	0.0255317	-1.07729	0.388059	1.2721
Q99986	-0.0459895	0.0909859	-0.658008	-1.01486	0.240157	0.446798	0.446734	-0.965361	-0.0709879	-0.417916	-1.60707	0.864658	0.697913	-0.0832475	-0.873914	-0.587267	-0.357741	-2.30408	0.697943	0.568895	0.793765	-0.914845	-1.31101	-0.954863	-1.51204	-0.112373	-0.123147	0.458813	-0.934124	0.344867	-0.392596	-0.529859	0.192311	0.439341	1.04367	-1.559	-0.197418	-0.801789	-1.83678	-0.0931089	0.0875318	0.219831	-1.24709	0.152737	-0.963379	-1.49162	-0.860997	0.427867	0.104063
Q9BQK8	0.420937	0.407006	0.316001	0.478109	-1.27744	1.74131	-1.65639	-1.79518	-2.00677	-2.07246	-2.23116	-1.86865	1.59975	0.964635	0.194704	-1.64641	-0.32582	-1.64785	-0.891174	1.24784	-1.63992	-1.84356	-2.07132	-1.41285	-1.38762	-1.9015	0.982287	-0.473856	-1.02604	-1.57364	-1.41927	-1.77383	-1.50553	0.904014	0.911582	-1.9629	-1.34737	-2.19118	-1.84112	-1.62516	0.200299	0.848524	-1.66108	-1.5297	-2.11019	-1.69669	-2.01486	0.997636	1.26293
Q9BRS2	0.167857	-0.162411	-0.119379	-0.649167	1.7364	-1.77081	1.58618	1.55672	1.48199	1.49413	1.4977	1.46558	-1.55716	-1.54229	-0.278521	0.750824	0.622554	0.252306	1.52125	-1.52195	1.65764	1.59439	1.54619	1.31126	1.3512	1.79183	-1.74722	-0.699767	1.47151	1.30167	1.52389	0.84829	1.66953	-1.55437	-1.50679	1.39052	1.63249	1.54891	1.23081	1.74334	-1.65614	-1.024	1.43415	1.576	1.58279	1.43706	1.62537	-1.31336	-1.2079
Q9BT40	0.358034	-0.263973	0.0948811	-0.052667	0.00624832	0.00186212	-0.737118	-0.75156	-0.822398	-0.52741	-0.838536	-1.37783	-0.200011	0.588764	0.681632	-0.857153	0.611089	3.00596	-0.851042	0.69767	-0.335417	-0.191582	-0.873458	-0.714584	-1.82056	-0.624052	2.44262	0.333319	0.373534	1.21533	-0.0915107	0.648239	0.905611	-0.58301	-0.317411	-0.918435	-0.743033	-0.868564	-0.814481	-1.05177	0.721244	-0.471033	0.66336	1.48872	-0.942349	-1.44052	-0.644408	0.423296	0.808823
Q9BVS4	-0.075062	0.263861	-0.350418	1.14049	1.23439	-1.36149	-0.865205	1.04427	1.07065	1.00751	1.32365	0.842919	-0.660055	-1.30156	-0.481528	0.253942	0.405308	0.836156	1.01647	-0.880967	-0.757547	1.08932	1.18126	1.0143	1.28039	1.37784	-0.605627	-0.762316	0.768593	0.933452	1.09417	1.20839	1.32042	-0.324493	-1.29585	1.04133	1.13945	1.03122	1.29584	1.39412	-0.749225	-1.154	0.936121	1.13186	1.1571	1.38549	1.38694	-0.764075	-1.39226
Q9BX95	-0.341147	0.352318	-1.40486	2.36485	-0.0186751	0.0725044	-1.44689	1.35139	1.09213	0.744842	0.703922	-0.161856	-0.0639161	-1.01362	-0.970989	-0.52092	-0.575337	0.637153	-0.759107	0.712127	0.146581	0.905196	1.42684	0.69303	1.15645	1.1124	0.474783	-0.766971	0.00199631	0.68599	1.20484	1.58953	0.19375	1.21574	-0.51125	0.880226	0.75992	0.283068	0.626554	1.4751	0.809861	0.291143	1.0602	1.31113	0.644679	0.974029	0.872289	0.332683	-1.71112
Q9BY84	-0.318086	0.161796	-0.225079	1.49474	-1.14725	1.61166	0.538298	-0.686012	-1.46361	-1.55006	-0.656972	-1.58723	1.71808	-0.472133	-0.904157	-1.71252	-1.42514	-0.985943	-1.73093	1.63534	-1.77182	-0.383156	-0.88387	-1.08565	-0.119036	-0.774869	1.87467	-0.459636	-1.29841	-1.25831	-0.867834	-0.55636	-1.13425	1.84809	-0.578106	-1.06698	-0.948982	-1.39843	-0.920288	-1.43532	1.75673	-0.856736	-0.45969	-0.722597	-0.992548	-0.511802	-1.25516	1.73643	-1.07177
Q9BZL6	1.05333	-1.03628	1.05375	-1.66879	0.626131	-0.14382	0.940812	-0.712055	-0.805446	0.253328	-0.783964	0.526351	-0.0566499	0.710783	0.516735	0.134517	0.255751	-0.392395	0.839406	0.0635477	1.01944	-0.117632	-0.724859	0.085309	-1.11246	0.0517848	0.0273849	0.0146592	-0.432336	-0.477777	-0.534461	-0.399716	-0.366145	-0.51266	-0.382558	-0.728946	0.137642	-0.188433	-0.800265	0.700466	0.4674	0.0720299	-1.23599	-1.00223	-0.433038	-0.990184	-0.517189	0.55647	-0.0561486
Q9GZU7	0.709584	0.150674	-1.6495	1.23009	-0.17712	0.139773	-1.15175	-0.436597	-0.487344	0.199943	1.46916	-0.974118	-0.315249	-1.06106	-0.417465	-0.233378	-1.0871	-0.493322	-1.32773	-0.742935	0.159271	0.28962	-0.973076	-0.377527	0.0639571	-0.150643	-0.259344	-1.66969	-0.962996	-0.479814	0.570323	0.279158	-0.702588	0.113623	-1.92306	-1.21762	0.346372	0.0463141	-0.26579	-1.27819	-1.23207	-1.85287	1.14649	-1.07411	-0.483096	-0.0827027	-0.967358	-0.810868	-0.243152
Q9H0C8	0.182091	-0.649998	-0.246482	1.00037	-1.20572	1.27372	-1.26012	-1.1786	-1.57625	-1.51678	-0.649545	-1.18923	1.272	0.804316	1.0384	-1.12965	-1.08353	-0.999973	-1.19815	1.38209	-1.25825	-1.75203	-1.65134	-1.03088	-1.82042	-0.832113	1.29268	0.0761558	-1.30724	-1.49275	-1.94053	-1.53448	-0.874291	1.25502	0.815922	-1.49145	-1.87448	-0.852075	-1.76648	-0.347619	1.14586	-0.297817	-1.78495	-1.7266	-0.851952	-1.86574	-0.499775	1.22013	0.663719
Q9H0K1	0.397016	-0.521899	0.56295	-0.542494	1.02797	-1.51546	1.53247	1.19211	1.33791	1.51526	1.07565	1.49267	-0.500039	1.09744	0.70118	1.39151	1.50343	1.30743	1.48277	-0.760302	0.88535	0.650504	1.07678	1.49389	0.393397	1.00828	0.670768	1.50395	1.15993	1.39374	0.947809	1.04732	0.981779	0.529546	1.04031	1.15569	0.28185	1.38949	1.17354	1.16138	-0.454884	0.557768	0.601383	0.982478	0.815539	0.699454	0.926538	-0.694808	0.729261
Q9H2G2	-0.57399	0.575602	-0.309307	-0.0126104	1.50006	-1.51616	1.0403	1.09676	1.17048	1.12969	0.938976	0.953651	-1.04214	-0.403694	-0.831108	0.0179384	0.24748	-0.0138938	1.10306	-0.948116	0.587821	0.846651	1.11951	1.09676	0.942511	1.44436	-0.757129	1.01251	0.661843	0.993558	1.09465	0.915535	1.36886	-0.581124	-0.804623	0.997915	0.998368	0.970303	0.844603	1.32802	-0.898976	-0.672633	1.01133	1.13533	1.02227	0.856133	1.39509	-1.1277	-0.72569
Q9H2K8	-0.333078	0.504784	-0.404878	-0.206153	1.33475	-1.83975	1.88605	0.669051	1.08031	1.14198	0.977685	1.00353	-1.38056	-0.567942	0.281953	1.1757	0.754242	0.782366	1.26475	-1.62874	1.73702	0.588312	0.87551	0.599633	0.620929	1.03021	-1.81227	0.778301	0.654116	0.824425	0.758898	0.724076	1.2844	-1.68419	-0.76854	0.946013	1.35203	0.936477	1.16469	1.07864	-1.8439	-0.806413	0.610347	0.834573	0.992281	0.981849	1.09072	-1.7746	0.508789
Q9H422	1.75273	-1.72088	1.72611	-1.92317	0.222396	-0.119098	0.976093	1.01596	0.469611	1.13445	1.76743	0.148495	0.381549	-0.725301	1.53226	0.787269	1.31695	-0.447542	1.79936	0.150396	0.220373	1.48707	0.14989	1.86023	0.854394	0.433187	0.215742	-0.46837	1.0052	1.25875	0.783398	0.282912	1.18942	0.101475	-1.2525	0.889693	0.820235	1.47089	0.766459	1.53092	-0.270135	-0.38025	1.15048	0.901306	0.854524	1.34962	0.535969	-0.682782	0.309752
Q9H4A3	0.14794	0.0950098	0.117199	0.438752	0.265929	-0.540554	0.13619	-0.191109	-0.351443	0.197711	-0.10202	0.308799	0.59758	0.425401	-0.546971	0.52871	0.272354	0.677531	0.347201	0.0834551	-0.553683	-0.464178	-0.154399	-0.249319	-0.0258262	-0.224342	0.685645	0.487216	-0.156515	0.236021	-0.113685	0.303109	-0.255897	0.800914	0.0358434	-0.207832	-0.542294	-0.448298	0.279338	-0.41876	0.602484	-0.837806	-0.59342	-0.333774	-0.125899	0.0790697	-0.096814	0.28433	-0.453752
Q9H792	0.128522	0.378505	-0.844495	1.17453	0.794424	-0.668395	-0.840036	1.27276	0.416541	0.382378	0.137919	1.21867	0.0636348	-1.74362	-0.0959694	0.754809	0.685051	1.27601	0.447209	0.48101	-0.840481	0.167052	-0.00228762	-0.0162068	1.12613	1.44885	-0.00808334	-1.3501	0.460682	0.939233	-0.388244	0.132883	0.930201	0.732973	-0.294672	1.03822	-0.270897	-0.0280703	1.82153	0.244471	0.716848	-1.01441	0.967137	1.16493	1.38713	1.86131	0.385048	0.426074	-1.78826
Q9HBH9	0.856246	-0.252965	-0.260688	-0.192279	1.27095	-1.17107	0.470979	0.212051	-0.0292165	0.123197	-0.036005	1.62776	-0.0908209	0.499218	-1.32821	-0.559682	0.201698	-0.13005	0.985236	-0.476324	-0.0504298	-0.484528	0.254695	0.255773	0.0478573	1.22687	0.784014	1.52445	-0.209553	-0.334428	-0.123242	-0.431487	1.54988	0.699249	1.42677	-0.0988419	-0.352709	-0.202921	0.158643	0.779342	0.0586333	0.732208	-0.0636327	-0.210069	-0.297778	-0.204018	1.60641	-0.0840281	-0.115091
Q9HBY8	-0.374281	0.194827	-0.686055	0.161196	0.499339	-0.237891	0.354979	-0.80296	-0.503576	-0.904767	-1.05732	-0.408739	0.217304	-0.137541	-1.37609	-1.12471	-1.6194	-1.07499	-0.0177167	-0.0704283	0.472035	-0.933288	-0.860151	-1.38089	-0.809122	-0.245534	-0.990451	-0.324948	-0.515966	-0.393765	-0.279544	-1.09427	0.0969463	-0.229467	-0.542305	-0.763146	-0.577788	-1.30206	-0.907978	-0.449258	-0.26426	-0.339837	-0.959061	-0.304304	-0.920403	-0.981147	-0.604995	-0.15032	-0.469391
Q9HC98	-0.142657	-0.181606	0.868206	-0.184294	1.4546	-1.74085	-0.705854	1.40579	1.59196	0.85882	0.806807	0.788016	0.344084	-1.69914	-0.30022	-0.227331	1.17475	1.24288	1.16557	0.175473	-0.645807	1.61322	0.676251	1.04801	1.35956	2.36764	0.940021	0.61945	0.731162	0.944228	1.00618	1.44876	0.943363	0.693076	-1.52794	1.19252	0.234965	0.414972	1.11763	1.95045	-0.422927	-1.72799	0.871781	1.07984	1.06485	1.09328	1.80531	-1.05467	0.20741
Q9NP77	-1.9348	2.2611	-1.05096	0.241971	0.0350915	0.607144	-0.868507	0.754736	0.431661	0.598969	0.0953249	1.16933	0.793301	-0.336314	-0.779324	0.82824	0.701751	1.38233	1.59041	0.84694	-1.1937	0.421332	0.564963	0.159753	0.831005	-0.184619	0.0885468	-0.840547	1.31544	0.758567	0.470265	0.92139	1.03481	0.419864	-1.18298	1.10128	-0.0464076	0.255424	0.502963	0.149395	-0.728271	-1.33968	0.73182	0.870845	0.749906	0.533581	1.49003	1.44305	-0.937509
Q9NR20	-0.477537	0.336526	0.726492	-1.11767	1.52684	-1.60073	1.34858	0.721365	0.825651	0.480035	0.268068	0.914154	-0.164338	0.94567	-0.769594	0.187034	0.307934	-0.671515	0.904976	-0.344572	0.614685	0.36239	0.860661	0.351908	-0.522218	1.34805	-0.911196	1.08258	-0.382791	0.248498	0.577025	0.542122	0.64598	-0.444921	0.763245	0.508129	0.111513	-0.179436	-0.270829	1.09804	-0.953739	0.022665	0.413708	0.893845	0.521147	0.602009	1.40563	0.753358	0.726742
Q9NRH2	-0.0853842	0.367533	-0.16822	0.994398	0.677999	-0.722524	-1.25597	0.192628	-0.0190198	0.0665901	0.21587	0.269731	0.773705	0.229657	-0.731243	-0.371679	-0.13157	0.492436	0.49867	0.0509374	-1.28955	-0.153711	0.193064	-0.0164637	0.360998	0.614324	1.2763	0.841983	-0.224077	0.139479	-0.0177485	0.504164	0.676515	1.07716	0.260332	0.115328	-0.410616	-0.192556	0.565375	0.497473	0.704628	-0.419284	-0.216488	0.0485233	0.152277	0.521284	0.709011	0.021707	-0.349615
Q9NRM7	-0.504606	0.183907	-0.140946	-1.85962	0.529866	-0.0631506	0.0476722	0.0513113	-0.25549	-0.172428	-1.01867	0.744417	-0.656542	2.07937	1.31027	1.77208	0.574589	-1.28125	1.30623	0.0783094	1.95775	-1.26402	-1.17632	-0.45155	-2.30384	-1.46587	-0.52027	1.50614	-0.103756	-0.466708	-0.375483	-1.7879	-1.12215	-1.0971	1.25062	-0.646589	-0.644698	-0.214353	-1.17668	-0.788168	0.0805341	1.40391	-1.33362	-0.971011	-0.227954	-2.28378	-0.749477	0.112608	2.61841
Q9NRW4	1.03744	-0.836045	-0.106158	-0.874232	-0.659823	0.801252	0.547696	0.0970589	0.595008	0.613417	0.734321	-0.534545	0.564148	0.549215	0.313409	0.766084	1.32374	-0.204101	-0.5064	0.556975	0.914089	0.41625	0.710658	0.8879	0.359254	-0.757425	0.949857	0.866584	-0.452979	0.393968	0.627239	0.232628	-0.305031	-0.401085	1.26828	0.405018	0.654897	0.632392	0.316062	0.0332307	0.192851	1.08623	-0.0190571	0.251826	0.412828	0.205428	-0.141866	-0.422367	0.597848
Q9NSY0	1.04498	-0.731319	0.777548	-1.28276	0.555265	-0.768458	1.44619	-0.67873	0.471797	0.401579	-0.240782	0.526342	-0.467143	1.82376	1.04248	0.553505	-0.574708	-1.14756	0.0680669	-0.209476	0.698362	-0.125528	0.0855946	0.596075	-1.35721	-0.162158	-0.146131	1.09989	-0.262958	0.183551	-0.154018	-0.673668	0.100105	-0.889349	1.29309	-0.108479	0.169922	0.674286	-0.505165	-0.286948	-0.306768	1.35901	-0.235696	-0.241115	-0.0181543	-0.93189	0.193525	-0.0878298	2.19807
Q9NSY1	0.258031	0.171408	0.101462	-1.30393	1.20049	-0.898064	1.13165	-0.583075	-0.361486	-0.377057	-0.254421	1.00554	-1.01519	1.16757	0.176584	0.236599	0.55959	0.39838	0.797621	-0.916096	0.657101	-0.696989	-0.491317	-0.432264	-0.600962	-0.0450923	-1.16631	1.06816	0.00662982	0.239528	0.0552441	-0.765723	0.435611	-0.869433	0.978459	-0.842447	-0.143271	-0.0944964	0.0529575	0.586953	-1.09572	0.690851	-0.547925	-0.452659	-0.473146	-0.457884	-0.336262	-1.22253	1.43584
Q9NWZ3	0.471995	0.337548	-1.19824	0.130102	0.470362	-1.43409	1.84411	-0.0846656	0.149263	0.712334	1.50871	1.27796	-0.964287	-0.585156	0.587485	0.781321	-1.34854	-0.75146	0.426051	0.354789	-0.841071	-0.524829	0.689262	0.0514705	0.715095	-0.44622	-1.03854	-0.571925	-1.4916	1.05492	-0.0132282	1.67633	-0.991031	-0.586523	0.0512882	1.61311	-0.839256	0.103779	-0.305349	0.0794195	-0.177543	-0.0158598	-0.297001	0.48225	0.736429	-1.20906	0.676402	-1.33884	-0.946917
Q9NYL2	0.0876188	0.305564	-0.308429	1.03235	-0.191625	0.739408	-1.47395	-1.06925	-1.20434	-1.18317	-1.18499	-0.487975	1.31024	0.403734	-0.961876	-0.582279	-0.773579	-0.319856	-0.795016	0.738271	-1.3457	-1.24752	-1.11839	-1.39276	-1.08017	-1.10314	1.42917	0.547783	-1.12378	-0.750885	-1.09318	-0.740742	-1.08389	1.40404	0.334707	-1.05504	-1.39812	-1.42999	-0.988474	-1.2528	0.949869	-0.393377	-1.01131	-1.19219	-1.17725	-0.897538	-0.994159	0.659144	-0.10808
Q9NYV4	-1.89075	0.890259	-1.39363	1.22279	0.0427505	0.256054	-0.494516	0.547217	0.206091	0.151608	-0.378285	0.16952	0.142682	-1.68476	-0.455849	-0.801702	-0.802156	-0.279482	-0.0687304	-0.130137	-0.756644	0.445392	0.49555	-0.473789	0.562496	0.619807	-0.594282	-1.42264	-0.574748	-0.369225	0.131756	-0.504468	0.829227	0.0889305	-1.33454	-0.143567	0.383177	-0.372723	-0.535938	0.269625	0.315397	-0.985514	0.303628	0.574279	-0.220595	-0.0869713	0.412266	0.123116	-0.789785
Q9NZJ5	-0.39351	1.2957	-1.83153	-0.102614	-0.533641	0.0165059	1.42832	0.0618245	-0.438917	-0.61792	-0.804161	0.147449	1.49706	-0.296141	-0.868952	-1.10855	-1.07541	-0.980032	0.0891993	0.374749	0.215762	-1.24417	-1.14105	-0.599734	-0.898756	-0.0245231	0.197426	-0.19827	-0.742035	-0.825403	-0.538398	-1.83389	0.195988	1.17239	-0.216682	-1.3886	0.0930324	-0.526772	-1.3672	-0.612198	1.70119	1.78305	-0.951915	0.358006	-0.482246	-1.42107	-0.129562	0.646917	0.683388
Q9P0L2	0.824182	0.0854973	-0.207216	-1.8247	0.413787	-0.162779	1.60282	-0.662784	0.635049	1.05354	-0.53939	1.29357	-0.879139	1.50497	0.763252	0.906603	1.21929	-1.08255	1.01273	0.194731	1.26354	-0.546674	-0.347442	0.483366	-2.00342	-0.866341	-0.426278	1.34013	0.410188	0.0369022	-0.027658	-0.570473	-0.133663	-0.203717	1.34938	-0.635472	0.346641	0.741763	-0.590924	0.0388997	-0.00166847	1.99216	-0.400886	0.0199977	-0.298641	-1.23283	0.27422	-0.126582	2.1792
Q9P289	0.471029	0.139824	-0.0466612	-0.0932838	0.601309	-0.402776	-0.665524	-1.57633	-1.53028	-1.40555	-1.48059	-0.52785	1.34231	1.56212	-1.42834	-0.684614	-0.70741	-0.31025	-0.618366	0.512365	0.470865	-1.74183	-1.51886	-1.5386	-1.48515	-1.32195	1.52112	1.74735	-1.22865	-1.08944	-1.32499	-1.16135	-1.07318	1.41791	1.46412	-1.49374	-1.74981	-1.51973	-1.31658	-1.43645	0.97127	0.882178	-1.49225	-1.51678	-1.41093	-1.46934	-1.34145	-0.261763	1.53171
Q9P2K8	0.555578	-0.351026	0.541135	-0.633223	0.583127	-0.511154	-0.194409	0.401547	-0.276816	-0.281151	-0.22948	0.250629	0.216769	1.16793	-0.364285	-0.558645	0.30234	0.0567303	0.036373	0.0447292	-0.459993	-0.232523	-0.112879	0.147092	0.152826	0.720418	0.89641	0.716276	-0.753003	-0.259493	0.351399	0.0940932	0.249097	0.66484	0.719775	-0.0797124	-0.72786	-0.00205825	0.0882837	0.118054	1.08429	0.565584	-0.130159	-0.25358	0.493469	-0.2034	0.739959	0.0283012	0.751822
Q9UBS0	-0.199571	0.685985	-1.13356	1.67272	0.556594	-0.672498	-1.27455	0.944387	0.691293	0.634269	0.409892	0.643042	0.544225	-0.625325	-0.754219	-0.0615127	0.0379893	1.21916	0.706534	0.165648	-1.1224	0.962299	0.943173	0.827516	1.02898	0.568447	0.698741	-0.671549	0.278121	0.323891	0.913774	0.766939	0.83009	0.915728	-1.12363	1.10832	0.539228	0.460911	0.498378	0.837569	0.440194	-1.73763	0.135862	0.808653	0.279781	1.14972	1.00134	0.140964	-0.448819
Q9UEE5	-1.1883	0.915299	-0.739147	1.25167	1.16986	-1.33705	0.199231	0.725355	0.589236	0.443434	0.845097	0.442796	-0.0896868	-1.27437	-1.22432	0.346567	-0.0280798	0.609687	0.971023	-0.61889	0.252403	0.495102	0.765904	0.253383	0.84021	0.944945	-0.425658	-0.22688	0.574344	0.602549	0.645609	0.820667	0.93062	0.0392096	-1.23179	0.535504	0.682613	0.268962	1.05464	1.16328	-0.5001	-1.19648	0.394034	0.835339	0.730068	1.01788	0.929091	-0.410639	-1.32725
Q9UEW8	-0.615551	0.828278	-0.646158	1.4024	0.948036	-0.933226	-0.587749	0.560861	0.198898	0.416604	1.03345	0.178668	0.345092	-0.935121	-0.838031	0.322983	-0.169923	0.784456	0.183186	-0.231514	-1.00325	0.395023	0.495956	0.126232	0.850441	0.778481	-0.0963086	-0.365289	0.160237	0.239281	0.279275	0.890225	0.549727	0.773952	-1.27682	0.635776	0.19973	0.286181	1.07251	0.700608	0.008823	-1.6139	0.271991	0.253446	0.449155	1.04759	0.776696	-0.292827	-1.65987
Q9UHY1	-0.222744	0.334305	0.405279	-0.619125	1.0749	-1.4124	1.46692	0.652384	0.583411	0.831646	0.539986	0.755344	-0.779952	1.29793	0.603689	0.870125	1.09128	0.65402	1.04504	-0.825429	0.539452	-0.246443	0.462968	0.826493	-0.071664	0.482174	1.10042	1.46016	0.207706	0.665056	0.369577	0.47359	0.445973	0.784984	0.97218	0.524186	-0.296853	0.730175	0.66174	0.426418	0.940941	0.799423	-0.428131	-0.30412	0.461399	-0.322933	0.600139	-0.631957	1.00853
Q9UIK4	-0.401405	1.15587	-0.71352	-1.00066	0.661392	-0.283466	1.05747	-0.529209	-1.16972	-1.15199	-0.278722	-1.01723	-0.272226	1.37146	-1.50709	-0.741143	-1.81125	-1.6683	-0.344238	-0.970291	0.954078	-1.33329	-1.07067	-1.97788	-2.57765	-0.974631	-0.803146	0.879947	-0.764626	-0.249701	-0.975116	-1.3748	-0.700246	-0.88975	1.05747	-0.724438	-0.610075	-0.732221	-1.8669	-0.621764	-0.799685	0.54068	-1.30435	-0.62959	-1.09652	-2.41661	-0.539006	-1.01255	1.31778
Q9UK32	0.384702	-0.454829	1.19646	-2.63505	0.79393	-0.463919	1.62412	-1.24104	-0.916243	-0.370622	-1.14271	0.930812	-0.363426	0.819417	1.23448	0.708635	0.660663	-0.629525	1.30554	-0.352685	1.09677	-0.976361	-1.06001	-0.480546	-1.6675	-0.380311	0.507573	2.08257	-0.200241	-0.416657	-0.906168	-1.25798	-0.268039	-0.526593	1.06627	-0.695924	-0.8412	-0.312228	-0.96619	-0.598586	-0.0158977	1.90789	-0.758608	-1.37907	-1.04741	-1.76021	-0.222292	-0.555894	2.39683
Q9UKE5	-0.82962	1.56026	-0.895601	0.617703	0.478671	0.170282	-0.960114	-0.412617	-0.698508	-0.937106	-1.04933	-0.661327	0.430494	-0.26314	-1.41397	-0.650804	-1.41151	-0.73182	-0.471624	0.403265	-1.27357	-0.549931	-0.429711	-1.20688	-0.39313	-0.634916	0.642702	0.468532	-0.376551	-0.646451	-0.579818	-0.902449	-0.557385	0.723675	-0.335995	-0.252668	-0.599784	-1.2008	-1.03065	-0.901514	-0.0718229	-0.582199	-0.405939	-0.501772	-0.427517	-0.16542	-0.660618	0.0460284	-0.909368
Q9UKI8	0.538574	-0.324531	1.04432	-2.08293	0.371245	-0.16084	1.35984	-1.03663	-0.395354	-0.185519	0.302063	0.0401654	-0.645328	1.23366	1.57695	0.238505	1.21091	0.0308102	0.244269	-0.499221	-0.13951	-0.417252	-0.5389	-0.0967243	-0.891678	-0.599723	-0.571281	0.505682	-0.231007	-0.678299	-0.836032	-0.0383871	-0.926836	-0.549179	0.564592	-0.585831	-0.686127	0.315664	-0.32656	-0.151682	0.470142	-0.260917	-0.884757	-1.09141	-0.645805	-0.996267	-0.439761	0.0110891	1.02515
Q9ULR3	-0.727496	0.954541	-0.937335	0.64684	-0.271333	0.326786	-0.945253	-0.157469	-0.303923	0.194917	-0.879482	0.274309	0.450091	0.681536	-0.450656	-0.588684	-0.397976	0.492459	-0.229298	-0.139263	-0.646539	0.349016	-0.409188	0.101787	0.125037	0.109279	-1.09789	-0.106292	-0.227442	-0.398237	0.0553802	-1.03617	-1.83894	0.840348	1.14113	-0.131995	1.25357	-0.104172	-0.185669	0.992326	0.56301	0.236542	-0.124228	-0.216016	-0.17092	-0.592295	-0.419392	0.752742	-0.610278
Q9UNI6	-0.0103092	0.720946	-0.827288	1.41031	-0.728238	0.647629	-1.99341	0.877821	1.49771	1.13594	1.77617	-0.107092	0.579529	-2.45095	-0.750085	-0.751135	-0.115898	0.899371	-0.00613363	0.212373	-0.556818	0.75273	1.1294	0.852499	1.05432	0.801261	-0.924598	-2.2222	0.272349	0.532644	1.37841	1.79139	0.622417	0.803265	-1.63142	0.392425	1.59178	0.711627	0.653971	0.681597	0.242421	-0.624812	1.85564	0.738466	1.24319	1.58805	1.17452	1.1355	-1.58388
Q9UNW1	1.73905	-1.43678	0.18463	0.745101	-0.496974	0.561689	-0.26657	-0.137977	-0.293869	0.197529	-0.734686	-0.978793	-0.940503	0.186121	-0.183807	-0.328294	-0.0585745	-0.384871	0.30355	0.227687	-1.15628	-0.486959	-0.61386	0.540903	0.0511657	-1.17044	0.619936	-0.0143204	0.958865	-0.382039	0.280811	-0.0142358	-0.416892	0.288733	0.801026	0.321623	-0.400877	0.175607	-0.533826	-0.544889	-0.248652	0.741657	0.0100879	0.62106	-0.14441	0.000965514	-0.440103	0.0404206	0.577045
Q9UPZ9	0.00636517	-0.106543	0.594683	-1.88437	0.989057	-1.12978	1.75698	-1.49358	-0.311375	0.0636107	-1.84557	2.00051	-0.182876	1.84961	0.519804	0.606252	0.483637	-1.49641	1.5329	-0.0358166	1.13964	-0.971177	-0.704756	-0.206123	-1.57652	-0.119378	0.296847	1.57124	0.405304	-0.256923	-0.360088	-1.42769	0.326402	-0.521542	2.21758	-0.866793	-0.642161	-0.162019	-0.233945	0.104489	0.130128	2.66646	-0.681704	-0.63919	-1.03977	-1.2854	-0.141636	0.374607	1.353
Q9UQ88	-0.648897	0.661492	-1.41231	0.355185	1.44125	-1.05218	-0.0585159	0.88174	0.221946	0.173071	0.171951	0.642055	-0.856912	-0.922118	-0.582752	-0.439239	-0.307211	-0.0686157	0.883926	-0.843706	-0.0512891	0.821395	0.609593	-0.0450785	0.665825	1.20833	-1.00437	0.127363	0.388106	0.241717	0.391804	0.0482041	0.985766	-0.300359	-0.700689	0.50424	1.30665	0.148408	0.584724	0.287644	-1.37285	-0.921199	0.620458	0.836207	0.718867	0.772488	1.10303	-0.700731	-0.756023
Q9Y217	-0.154105	0.0790698	-0.207789	0.906511	0.224813	-0.542316	-0.700266	1.13318	1.08616	1.02239	1.12607	-0.400188	-0.823155	-0.725812	-0.176855	-0.289036	-0.724819	0.602722	0.151551	-1.01092	0.717903	1.30447	1.3238	1.49935	0.922645	1.05663	-1.13769	0.0322428	0.760336	0.900897	1.16289	0.913147	1.01949	-0.393833	0.275827	0.784843	1.30294	1.10567	0.923297	1.31557	-0.920968	0.436307	1.23678	1.07725	1.32155	1.18904	1.16695	-0.692323	0.49537
Q9Y243	-1.04096	1.49429	-0.946367	-1.01841	-0.147288	-0.365177	1.80435	-0.406409	1.27786	1.44822	1.2581	1.32331	-0.383173	-0.0851086	1.44336	1.50749	0.46326	0.947349	0.460145	1.0557	-0.671993	0.902009	-0.27447	0.775661	0.48414	0.00675632	-0.97609	0.422879	0.705564	-0.3617	0.423352	0.229513	-0.0316991	-1.37707	-0.255799	-0.541138	1.43429	0.820152	-0.133235	-0.137041	-0.636043	1.47599	0.466133	0.86436	0.263428	0.241884	0.240479	0.831486	-0.299776
Q9Y2H1	1.29316	-1.22321	0.977126	-1.66088	0.688457	-1.35753	1.23834	-1.70091	-1.18776	-0.566391	-1.56248	0.597977	-0.567986	2.68337	0.853872	0.819156	0.861436	-0.943915	0.657536	-0.224152	1.04687	-0.974127	-1.50405	-0.831922	-2.19771	-1.27387	0.2168	2.54485	-0.715626	-0.998553	-1.20742	-1.92379	-1.5766	-0.299403	2.90396	-1.53548	-1.31964	-0.97899	-1.08441	-1.31001	0.426909	1.32167	-2.15626	-1.69432	-1.70458	-1.95939	-1.44217	-0.285726	2.10112
Q9Y2H2	0.321867	-0.400108	-0.354085	1.63936	-0.171124	0.389714	-1.77464	0.32306	-0.272067	-1.25338	-1.33913	-0.545102	1.12607	-0.27451	-0.554114	-0.759841	-0.762738	-0.169082	-0.443128	0.635943	0.185239	-0.491264	-0.747597	-1.09229	-0.673955	-0.221233	1.3354	-0.134504	-1.26117	-0.556924	-1.40954	-0.575295	-0.991627	1.46347	0.269859	-1.0246	-0.810219	-1.26245	-0.888356	-0.254109	1.03217	-0.287237	-0.978221	-0.58771	-1.10086	-0.861981	-0.576797	0.910495	-0.690657
Q9Y2K2	0.133528	-0.349394	0.557679	0.108729	0.952007	-1.5	1.49458	1.01024	1.03362	1.1444	0.784577	0.868661	-0.492021	1.17808	-0.248948	0.964668	0.845579	0.795508	1.14495	-0.741245	0.872783	0.761979	0.991473	1.27442	0.638713	0.929644	0.652271	1.50384	0.967641	1.04304	0.919974	0.971764	0.902766	0.48076	0.932336	0.814147	0.204272	1.03327	1.12327	0.966045	-0.529057	0.674755	0.482694	0.773793	0.563945	0.406954	0.757513	-0.785212	0.921955
Q9Y2R2	0.659072	-0.451349	-0.845016	1.23246	-0.878815	0.809735	-1.03376	0.280842	0.67246	0.452986	1.41279	1.02504	-0.510393	-1.31025	1.09999	1.07214	0.979455	1.21233	0.592659	-0.177574	0.614399	0.971742	0.25186	0.60472	-0.0554019	-0.424134	-0.841321	-1.65075	0.692013	0.476078	-0.130895	0.690324	-0.440267	-0.774905	0.185689	0.535856	-0.284519	-0.0242715	0.886616	0.696304	-0.353138	-0.718875	-0.0271571	0.664538	0.770805	0.511149	-0.633431	0.254912	-0.618292
Q9Y2U5	-0.428873	0.885634	-0.949831	0.810008	0.838732	-1.73029	0.873695	1.13809	1.43346	1.24247	1.56274	1.65945	-0.885187	-0.838481	0.0322539	0.820471	1.34184	1.15226	0.969526	-0.691061	0.398733	1.89155	1.16313	1.21113	0.888992	0.919069	-0.227529	-0.249733	1.63336	2.14718	2.1226	0.898251	2.14395	-0.31032	-1.06902	2.00743	0.960221	1.47218	2.33707	1.5357	-0.0752022	-0.483735	1.8228	1.43821	2.13132	1.00166	1.16177	-0.61043	-1.21657
Q9Y3S1	-0.681066	-0.777416	1.19342	-0.943979	0.525274	-1.32222	1.54617	-1.06973	-0.425252	-0.296213	-0.158498	2.3517	-1.42897	0.351157	1.70506	1.77706	1.65945	0.613198	2.13283	-0.946532	0.313612	0.104583	0.961725	0.0695769	0.5945	-0.553748	-1.95469	-0.384546	-0.115843	0.937514	-0.262582	-0.758759	0.988809	-1.38769	-0.832841	-0.758085	0.310505	-0.0151841	-0.146247	-0.166322	-0.393653	-0.868245	-0.115854	0.851447	0.583692	-0.72155	-0.407445	-1.31727	0.0011398
Q9Y4K4	0.557683	-0.158135	-0.322235	0.624597	0.0671041	-0.78741	-0.0243319	1.49417	1.2038	1.73623	1.64902	1.05323	-0.449203	-0.50428	0.678797	0.750323	1.21038	1.19954	0.663703	-0.358498	-0.141637	1.06301	1.52317	1.97193	1.19553	1.34689	0.0874885	-0.610793	0.909265	1.30062	1.44775	1.61706	0.761115	0.123345	-0.652408	1.16845	0.996229	2.01261	1.52561	1.56382	0.542668	-0.194335	1.0416	1.21378	1.30884	1.21771	1.34824	-0.202966	-0.67701
Q9Y572	-0.287664	0.63153	-0.104445	0.352042	0.741861	-0.767818	-0.486603	-0.633647	-1.0259	-0.615532	-0.920286	-0.403669	0.23179	1.07123	-0.671254	0.499926	0.0615226	0.0550526	-0.315682	-0.354324	-0.141315	-1.05873	-0.764324	-1.15123	-0.750068	-0.746792	0.84753	0.528884	0.16493	0.0359719	-0.190147	0.156652	-0.155594	-0.530649	0.34491	-0.37687	-1.08135	-0.920111	-0.0717796	-1.14223	-0.888873	-0.525859	-0.527184	-0.413449	-0.408284	-0.487322	-0.56453	-0.916157	1.04371
Q9Y5B0	-0.472497	0.20028	-0.1965	-0.506043	1.1145	-1.23974	0.966304	1.49988	1.13722	1.06953	1.11616	0.838883	-1.31485	-0.985814	0.574617	0.411978	0.220582	0.208117	0.883144	-1.3858	1.25089	1.54716	1.1707	1.28432	1.18129	1.53682	-1.56883	-0.784477	1.16683	0.932818	1.2274	0.819302	1.71461	-1.29033	-0.595306	1.37019	1.55163	1.31887	1.08545	1.62452	-1.54019	-0.708802	1.22937	1.44101	1.2792	1.26934	1.43785	-1.22318	-0.208151
Q9Y5S2	-0.507946	0.558752	-0.085723	0.533283	1.35351	-1.37187	-0.493185	0.200971	-0.145439	-0.174763	0.440541	0.988157	-0.587667	-0.232018	-0.830954	0.104166	-0.231398	0.379642	1.02812	-0.796069	-0.309417	0.35198	0.289822	-0.0303929	0.708398	1.07529	0.33297	0.3909	-0.15801	-0.0537954	0.41768	0.297642	1.06197	-0.354725	-0.42914	0.023061	0.449271	-0.138153	0.659465	1.04797	-0.400513	-0.831402	0.139954	0.405436	0.545118	0.745493	1.06666	-0.880617	-0.646868
Q9Y616	1.81675	-1.10967	0.350041	-1.27168	0.182245	0.085571	0.581489	-0.760487	-0.413149	-1.54664	-1.10604	0.0527108	-0.40521	0.135728	0.258123	0.130238	-0.551325	-0.988498	0.432831	-0.0901101	1.76446	-0.0682205	-0.286733	-0.65184	-1.03431	-0.604304	-1.12201	-0.304388	-0.341432	-0.439785	0.38135	-1.15435	-0.174395	-0.623341	0.100602	-1.30335	-1.21458	0.095816	-0.567699	-0.39502	-0.701429	1.81336	-1.07749	-0.420349	-0.337357	-1.61418	-0.526621	-0.422194	0.507075
Q9Y6M4	-0.996946	1.52276	-1.59224	0.57324	-0.297782	0.444145	-1.16759	-0.636994	-1.46347	-0.743813	-1.21818	-1.42839	1.44872	0.582336	-1.14184	-1.62799	-1.9002	-0.892361	-1.1455	0.826621	-2.45628	-0.125075	-1.16862	-0.591001	0.291023	-0.300352	1.53276	-0.382548	-1.57716	-1.54036	-1.34624	-0.831882	0.408826	1.30142	-0.1114	-1.25257	-1.11375	-0.709759	-0.904835	-1.12058	1.40802	0.495444	0.104754	-1.17267	-0.684022	-0.297555	-1.32448	1.21341	0.416456
Q9Y6R4	-0.0837419	0.0546654	-0.424918	0.652706	-0.124672	0.0144863	-0.183704	-0.227241	-0.274961	-0.276199	0.485931	0.377829	1.12965	-0.340649	-0.0465835	0.575054	-0.444696	1.26687	-0.0188519	0.46801	-1.15601	-0.331272	-0.288844	0.133412	0.339633	-0.148715	0.0347787	-1.37428	-0.208326	-0.0326266	-0.360149	0.104026	0.483755	0.666948	-0.904887	-0.462745	-0.121961	0.173065	0.545781	0.103613	0.175702	-1.38954	-0.334312	-0.415544	-0.736016	0.14672	-0.134371	1.06503	-0.460133
O75365	0.894835	-1.41248	1.42576	-0.209812	-0.734019	0.618033	-0.325434	-1.37828	-2.38432	-1.57735	-1.06317	-1.00198	0.881054	1.3002	0.207709	-0.0945189	-0.584879	-0.381447	-0.900768	0.822692	-0.253784	-1.4135	-1.68037	-1.38456	-1.12525	-1.40358	1.23765	1.18001	-0.782547	-1.15531	-1.84852	-1.13425	-1.77766	0.2973	1.85313	-1.41471	-1.88656	-1.45435	-0.622101	-1.67745	0.846618	0.479858	-1.21057	-1.32727	-1.35763	-1.28651	-1.88222	0.292867	0.96139
P10721	0.673691	0.101551	-0.634356	-0.426567	-0.0654072	-0.149749	0.553341	0.648484	1.2672	1.26471	1.21206	0.723506	-0.87462	-0.214938	0.83467	0.529905	1.3479	0.722	-0.118668	0.186746	0.426066	0.450264	0.740638	1.48715	0.205944	0.243405	-0.325128	-0.291197	0.641554	0.739995	0.822377	0.569888	0.0449632	-0.452694	-0.421355	0.494413	0.774932	1.76474	0.618372	0.911433	0.432258	0.68208	0.606923	0.496732	0.817663	0.310989	0.686975	-0.0677805	-0.089992
P53350	-0.330747	0.481026	-0.903923	1.58225	0.311845	0.461051	-1.39651	0.727264	0.15053	-0.218732	0.346077	-0.687715	0.813497	-1.39771	-0.898805	-0.643476	-0.628023	0.081594	-0.206054	0.417227	-1.20569	0.598328	0.486518	-0.0623976	0.798446	0.506781	0.4242	-1.00291	-0.333269	-0.0985285	0.342977	0.74443	0.373902	0.94217	-1.85539	0.37822	0.462031	-0.0752082	0.534199	0.540954	0.490365	-1.37499	0.643765	0.544153	0.372784	0.923014	0.588174	0.579152	-1.70331
Q5SGD2	-1.26699	0.538724	-0.579205	1.1748	-0.0828968	0.23457	-1.3431	0.382418	-0.179839	-0.333446	-0.0116788	-0.277724	0.883819	-1.24656	-0.922695	-0.55614	-1.04897	-0.0560787	-0.145433	0.0784261	-1.50432	0.131725	0.0244969	-0.326549	0.483925	0.109482	0.0313785	-0.643317	-0.0191882	0.0154121	-0.0819408	0.124086	0.326074	0.792441	-0.755851	0.0655383	-0.0881405	-0.554962	-0.00583336	-0.0188896	0.0384659	-1.32322	0.177655	0.352989	0.129274	0.129158	0.00209489	0.0460843	-1.31249
Q7RTN6	1.01319	-0.580167	1.22137	-1.76033	-0.232888	0.749401	0.190413	-1.14534	-0.25985	-0.957263	-0.646168	-0.500988	0.283837	0.836981	0.387393	-0.460662	0.452545	-1.24795	-0.486615	1.10703	0.419061	-0.921907	-1.1912	-0.604128	-0.671956	-0.641114	-0.359626	-0.21525	-1.44168	-0.717484	-0.304149	-1.24474	-1.18782	-0.147111	1.09642	-1.76787	-0.897258	-0.974258	-1.10546	-0.745506	0.857973	0.369933	-0.914287	-1.1184	-0.706493	-1.18971	-1.11391	0.423428	0.974031
Q8TBE9	-0.128502	0.0754896	-0.848473	0.345798	-0.643058	1.12605	-1.44886	0.205066	-0.0332977	-0.563316	0.445768	-1.29621	0.48742	-0.989722	-0.640076	-0.232915	-1.29587	0.0583628	-0.511757	0.511441	-0.628664	0.970049	0.0845391	0.274028	0.494519	0.463047	-1.30143	-1.28892	-0.608621	-0.313073	0.33215	0.134055	-0.588228	0.0130207	-1.88096	-0.0110284	1.26781	0.233503	0.271229	0.521826	-0.370155	-1.22882	0.318009	0.422836	0.381925	0.47776	-0.276893	0.835203	-1.76626
Q92871	0.128795	0.447352	-0.536265	0.8103	-0.801625	-1.24418	0.431972	1.69338	1.65611	1.84378	2.88759	1.7099	0.42517	-0.986976	1.83893	2.97564	1.94425	3.55112	0.671028	0.7169	-1.04226	1.38794	2.89945	1.79552	1.75678	1.09351	1.21601	0.593973	1.43663	1.96447	1.35957	3.47316	0.694685	0.8204	-0.198876	2.13496	1.65235	1.5167	1.63102	1.14148	1.52526	-0.749179	1.41565	1.1049	1.9073	1.77361	1.16906	2.01202	-0.755601
Q969T7	0.781972	-0.68825	1.07318	-1.16686	-0.12238	0.062428	0.766335	-1.05773	-0.482723	-0.1102	-0.834952	-0.160346	-0.502726	1.71844	0.984383	0.289132	0.81722	-0.688432	-0.151304	0.255011	0.334476	-0.901319	-0.81356	-0.370807	-1.36701	-1.05145	0.668127	0.815033	-0.184292	-0.46533	-0.829739	-0.612197	-1.35733	-0.646025	1.62441	-0.505324	-0.939552	-0.549793	-0.976811	-0.893545	0.34222	0.919651	-0.955672	-1.21761	-0.84074	-1.24069	-1.05915	-0.176239	1.52764
Q9HCP0	0.185645	0.166132	-0.710771	1.69367	-0.0868721	0.416201	-1.55935	0.704073	0.368839	-0.257085	1.01651	-1.05515	0.693046	-1.35454	-1.12823	-0.361452	-0.613484	0.881118	-0.764288	0.184408	-1.03192	1.00078	0.593429	0.0760658	1.00147	0.50421	-0.0733146	-1.3433	-0.232519	0.0484281	0.649601	1.03068	0.583227	0.744749	-1.65729	0.562374	0.431278	0.139472	1.09099	0.772459	0.348665	-1.59589	0.741572	0.374913	0.673361	1.12183	-0.59019	0.454022	-1.15519
Q9UL54	-0.478539	0.474325	-0.937328	0.465528	-0.329949	0.050015	1.1059	0.6824	0.985113	1.27654	0.732742	0.809945	-0.478118	-0.787235	-0.0919321	0.171707	0.791042	-0.17052	0.216756	0.112488	1.06579	0.543196	1.10191	0.95181	0.0975385	0.554777	-0.621525	-0.299562	0.275246	0.769346	1.39895	0.731814	0.446975	-0.582448	-0.723777	0.743307	0.793292	0.790008	0.464477	0.676086	-0.587359	0.675515	0.925116	1.54925	0.878963	0.407853	0.805817	-0.542203	0.307806
[truncated: 287 more columns]
