# Supplementary material for: Network-based elucidation of colon cancer drug resistance mechanisms by phosphoproteomic time-series analysis
Source: Nat Commun. 2024 May 9;15:3909. doi: 10.1038/s41467-024-47957-3 (PMC11082183; doi:10.1038/s41467-024-47957-3)
Supplement: Supplementary file 13 — Supplemental Data 10 [file 41467_2024_47957_MOESM13_ESM.xlsx]

## Sheet: Description
Title	Generation of Drug Perturbation Profiles: Phosphostate-level VESPA results
Figure reference	Fig. 4, Supplemental Fig. 11-16
Columns	rows	UniProtKB/SwissProt protein identifiers
	columns	U54DP sample identifiers
	values	VESPA NES values

## Sheet: Data
	HCT_C_5min	HCT_C_15min	HCT_C_1h	HCT_C_6h	HCT_C_24h	HCT_C_48h	HCT_C_96h	HCT_AL_5min	HCT_AL_15min	HCT_AL_1h	HCT_AL_6h	HCT_AL_24h	HCT_AL_48h	HCT_AL_96h	HCT_IM_5min	HCT_IM_15min	HCT_IM_1h	HCT_IM_6h	HCT_IM_24h	HCT_IM_48h	HCT_IM_96h	HCT_LI_5min	HCT_LI_15min	HCT_LI_1h	HCT_LI_6h	HCT_LI_24h	HCT_LI_48h	HCT_LI_96h	HCT_OS_5min	HCT_OS_15min	HCT_OS_1h	HCT_OS_6h	HCT_OS_24h	HCT_OS_48h	HCT_OS_96h	HCT_RA_5min	HCT_RA_15min	HCT_RA_1h	HCT_RA_6h	HCT_RA_24h	HCT_RA_48h	HCT_RA_96h	HCT_TR_5min	HCT_TR_15min	HCT_TR_1h	HCT_TR_6h	HCT_TR_24h	HCT_TR_48h	HCT_TR_96h
A2A3K4	-1.90587	1.74551	0.974992	-0.939317	-0.431463	0.17947	0.647482	-1.02601	-0.797475	0.261773	-0.280766	-0.653959	-0.557765	0.843741	-0.323445	-0.0370796	-0.789249	-0.207482	-0.31414	-0.286622	1.38236	-0.560291	-0.916018	-0.967094	-0.221391	-0.500221	0.257407	0.827709	-0.513881	-0.487447	-0.556274	-0.732413	-1.09022	-0.61425	-0.191177	0.440071	-0.362014	-0.278725	-0.254297	-0.641195	0.378674	1.44566	-0.821537	0.00995351	-0.104099	-1.01961	-0.633066	-0.160444	0.913266
O00418	-0.0924831	0.0396065	0.403497	-1.16073	1.34084	-1.00606	1.10972	0.867121	0.844949	1.02958	0.251712	1.10651	-0.504611	0.744913	0.37188	0.77889	0.625183	0.518005	0.906364	-0.616478	0.681092	0.269619	0.853186	0.576382	0.138131	0.933549	-0.726839	1.06753	0.8826	0.541207	0.763571	0.0301301	0.983855	-0.322251	0.989105	0.971475	0.470147	0.762868	0.390771	0.927047	-0.522915	0.954946	0.513112	0.61648	0.364517	0.159484	1.02584	-0.77241	0.587798
O00506	-0.158536	0.275977	0.589738	-1.20046	1.11399	0.330224	-0.682865	-0.210041	-0.904604	-0.781936	-1.11746	-0.232663	-0.7997	0.82194	-0.300333	-0.0610807	-0.349112	-1.23405	0.676963	0.797473	-1.09894	-0.642278	-0.218258	-0.229013	-0.300342	-0.246318	0.0493536	0.739135	0.443424	-0.763701	-0.499503	-1.04765	-0.294229	-0.111059	1.08045	-0.755874	-0.726534	-0.556783	-1.00886	-0.313859	0.652196	0.745552	-0.851107	0.154722	0.310686	-0.823935	-0.796216	0.505042	1.11631
O00757	0.0612852	-0.259564	1.81127	-0.658062	1.11543	-1.09028	0.176181	-0.186407	1.78446	0.719748	-1.0257	0.778643	0.162363	0.503298	1.69242	1.98104	-0.649765	-0.473498	1.6656	0.555624	0.252364	0.584397	1.69767	0.297136	-1.87891	0.707985	0.529374	0.863161	-0.613249	-1.76804	0.127882	-1.8282	0.278567	0.943612	0.753049	1.65217	0.234151	-0.00862248	1.27722	1.45002	-0.0211316	-0.631946	-0.431309	-1.80051	1.18109	-0.372041	1.62061	-1.02529	0.073094
O14494	-1.59253	1.6174	1.22553	-0.230086	-0.639443	-0.25649	0.403247	-0.711449	-0.682621	0.212932	0.910641	0.250524	-0.452806	-0.386766	0.34068	0.563674	-0.434482	0.783936	0.247246	-0.622832	0.416068	1.12147	-1.19786	1.31225	0.875451	0.458051	0.533971	0.0131923	1.23645	-0.850846	-1.17333	1.05211	0.0153095	-0.369109	0.0310153	-0.364862	-0.918154	-0.933128	1.51409	-0.26084	-0.316212	-0.197471	-1.04538	-1.72723	-0.841955	1.04007	-0.52126	-0.524106	-0.204168
O14495	1.72711	1.81918	1.58236	-1.04584	-0.585006	-0.25485	1.17562	0.659719	1.48892	1.61351	0.970728	1.8397	-1.24735	0.588732	0.735703	0.51531	1.86668	0.998413	1.7506	1.40462	0.957632	-1.58895	1.57144	1.65711	0.556628	-0.413906	-0.730784	0.114062	0.169041	1.20673	1.1703	0.833776	0.914785	-1.21208	1.40341	1.60282	-0.267096	1.65935	1.03211	0.381117	1.69901	0.493014	-1.54636	0.487181	0.815083	0.722754	0.971863	0.372656	0.206832
O14578	0.155597	0.123772	0.0434141	0.594794	0.364208	-0.667021	-0.792312	0.779276	0.389598	0.921676	0.995368	0.480741	0.686804	0.526691	-0.132066	0.293448	0.947771	1.16446	0.73887	0.320765	-0.871325	0.315902	0.721858	0.897456	0.537701	0.82354	1.37841	0.809912	0.257469	0.860212	0.720476	1.1467	0.504493	1.16066	-0.139358	0.481608	0.0139887	0.786915	1.18739	0.773968	1.12251	-0.407307	0.317436	0.572352	0.683226	0.928073	0.909079	0.300491	-0.381117
O14730	-0.743889	1.17182	-1.34637	-0.330327	0.65041	-1.17523	1.92176	0.512605	0.29961	-0.218996	-1.02868	0.455209	-0.268751	1.07265	-1.6132	-0.431557	-0.941545	-0.854787	-0.476225	0.333105	1.33734	-0.65996	-0.589703	0.239193	-0.278298	0.322119	-1.17661	0.869074	0.00414675	-0.531745	0.153975	-0.865494	0.650137	-0.563153	0.637895	-0.174673	0.00808908	-0.584045	-0.381541	-0.230937	-0.38485	0.941314	-0.0998934	0.950303	0.0143349	-0.295983	0.141619	-0.609708	-0.986246
O14733	-0.95498	0.950539	-1.26352	0.171935	0.0141937	-0.371502	1.01218	0.520067	0.611715	0.494881	-0.0782304	1.04866	-0.0477193	-0.518346	-0.541975	-0.169199	-0.198597	-0.427253	0.528725	0.23044	0.165565	0.233449	0.506129	0.69621	0.72803	0.617048	-0.732622	0.732216	-0.383766	0.454717	0.645853	0.209443	1.12855	0.764471	0.133473	-0.0968548	0.566704	0.296562	-0.0764723	0.41227	-0.28273	-0.534585	0.373833	0.591012	0.144891	-0.16796	0.289656	0.391041	-0.490501
O14874	0.505414	-0.811117	0.390629	0.46996	0.567261	-1.01352	0.945772	1.11086	0.677283	0.290328	1.09468	0.467836	-0.292188	-1.07543	0.55257	1.2311	0.758535	0.973361	-0.327091	0.80313	0.609835	0.0854007	0.919812	1.14937	1.0883	-0.24574	1.8147	-0.487353	0.584954	-0.0203987	0.969554	0.479968	0.964898	-1.1919	-1.44612	1.0623	1.05372	1.61166	1.28241	0.486142	-0.194979	-1.17265	-0.127522	0.595781	0.784128	0.811896	0.943033	0.3685	-0.956293
O14920	-0.584979	0.545204	-0.245902	-0.188222	1.62979	-0.22364	1.45546	1.61262	1.56291	1.62518	1.54413	1.57615	-1.46749	-0.981836	0.763729	1.24752	1.20306	1.08195	1.57764	-1.4819	1.38303	1.47672	1.52461	1.59614	1.36573	-0.528479	-1.43451	0.92771	1.56077	1.55775	1.5933	1.37346	-0.448273	-1.38074	-1.00684	1.51465	1.564	1.70535	1.52489	-0.552107	-1.55162	0.24021	1.43483	1.68175	1.53265	1.47665	1.65391	-1.48608	-0.633552
O14936	-0.711711	0.409307	-0.767121	-0.138188	-0.151118	0.135234	0.207198	-1.03121	-0.39418	-0.115422	-0.463925	-1.35755	-0.223605	-0.30301	-0.32864	-0.600976	-0.24907	-0.601017	-0.810755	-0.625148	-0.823056	-0.55422	-0.85396	-0.298605	-0.924882	-0.81061	-0.471959	-0.285631	-0.98699	-0.24074	-0.623733	-1.09876	-1.03315	-0.0322078	-0.102777	-1.0186	-0.326335	-0.500039	-0.741336	-0.477833	0.106266	-0.207985	-0.451829	-0.264038	-0.303999	-1.03707	-0.966829	-0.293722	-0.644896
O14976	0.212952	0.184824	0.313677	-1.24569	1.14354	-1.01342	1.11381	-0.763414	0.616142	-0.143055	-0.444637	-0.0325439	-0.613048	1.12931	0.289777	-0.392625	0.697787	-0.340034	0.768399	-0.641976	1.10927	-0.860999	0.788014	-0.298547	-0.234522	-0.472992	-0.961085	0.565908	-0.961137	-0.778463	-0.760977	-1.09432	-0.323197	-1.0957	0.941328	-0.989672	-0.0782337	-0.379865	-0.551553	-0.0411313	-0.749447	-0.198895	-0.389226	-0.359238	-0.536342	-1.37431	0.086625	-1.14953	0.849608
O15021	0.46199	-0.402744	0.663116	-0.0289419	0.315539	-0.90479	1.15669	-0.25875	-0.278457	0.568755	-0.539441	0.923175	0.621958	1.2131	-0.351357	1.08363	1.05458	1.02301	0.636523	0.438623	-0.561194	-0.940097	0.131653	0.432381	-0.351565	-0.0834396	1.14669	1.41908	0.104891	0.421219	-0.0831541	0.395863	-0.245695	0.989191	1.18494	0.171743	-0.847061	0.564486	0.463238	-0.373515	0.900721	0.742877	-0.332214	-0.271974	-0.182322	-0.264192	-0.317418	-0.197497	0.73445
O15056	1.0877	-1.02243	1.58959	0.581553	-0.813754	0.63729	0.184141	-0.677015	-0.86066	0.643302	-0.712511	0.475023	0.451979	1.28357	0.453058	0.849439	1.34932	-0.204018	-0.646119	0.490602	0.384616	-1.45649	-0.627645	-0.347274	-0.502101	-0.661927	0.961687	1.58804	-0.965763	-0.759103	-0.98688	-0.46955	-0.763048	-0.337006	0.60503	-0.986537	-1.43432	-0.652127	0.383826	-0.856594	-0.312303	1.09819	-1.36555	-0.876411	-0.754799	-0.587902	-0.157042	0.648537	1.67144
O15075	0.356604	-0.528715	0.0371292	-1.28951	0.560575	-1.2008	-0.558682	-0.0756774	1.59186	0.58894	0.56147	0.897862	-0.948957	1.15669	1.05295	0.933808	1.43753	0.345807	1.6621	0.638301	1.90722	0.934441	0.707986	1.05371	-0.371132	0.868645	-0.971731	1.18612	0.882332	0.925963	0.191848	0.1673	0.479812	0.647593	1.14778	1.06569	1.08258	0.926105	0.583679	1.63564	1.04672	1.81455	0.406729	0.934861	1.21963	-0.0242934	1.22097	0.886597	1.29123
O15264	0.828162	0.946128	1.11987	-0.444372	-1.50809	1.0736	0.255907	1.41231	0.954363	1.90899	1.84111	0.81536	1.78249	0.386803	0.647968	1.35322	-0.121365	2.37256	1.318	1.39891	-0.181646	-0.679195	1.03457	1.08117	1.79107	-0.670651	1.16533	0.020628	1.04856	0.669069	1.51061	1.31565	-1.18236	1.88337	0.912563	1.65126	-0.23905	1.42521	1.83518	0.876416	1.78435	0.161682	1.156	-1.06947	-0.388991	1.26515	1.46013	1.80181	-0.442849
O15327	0.538654	-0.472376	1.11161	-1.4913	1.35115	-1.25639	1.50967	0.740591	-0.0540102	1.6352	-0.2697	1.25808	-2.03294	1.62253	-0.745746	0.0742074	0.684472	1.23892	1.90302	0.179558	1.539	-0.2497	0.255848	0.575974	0.24753	0.771349	-1.38566	0.507636	-0.666694	0.327542	0.0548553	-0.208948	0.245397	-0.888473	0.189053	-0.617584	-0.0927325	0.904265	0.324895	-0.0507355	-0.462964	2.28964	0.235874	0.121624	0.548919	-0.491252	1.05045	-0.358873	0.341764
O15355	-0.273849	0.0232738	0.576248	-1.38957	0.810491	-0.95221	1.71209	-0.0642087	-0.246417	0.101737	-0.192842	0.900674	-1.31896	1.2683	0.586487	0.779625	0.325604	-0.121155	0.999606	-1.09445	1.58199	0.267366	-0.0147904	-0.0206892	-0.469695	0.439972	-1.02641	1.21667	0.357385	-0.0802647	0.282326	-0.806547	0.669385	-1.16839	1.32355	0.190157	0.515028	0.314523	-0.417092	0.401067	-0.973583	1.58558	0.615831	-0.0137952	0.278721	-0.846906	0.472481	-1.09306	1.52369
O15357	0.117871	-0.261044	0.208436	-0.258666	1.70214	-1.18321	-0.28174	1.75617	1.84546	0.296986	-0.0269727	0.60756	-0.446952	-0.212705	0.0875859	0.123495	-0.28951	-0.515952	0.686461	-0.0910862	-0.343881	1.47375	0.773087	0.693187	0.197191	1.39256	-0.0990784	-0.159645	0.332047	0.251306	1.19976	0.941601	1.43138	-0.0214323	-1.03245	1.07842	0.680028	0.548077	0.295097	0.186938	-0.059676	-0.325159	0.984529	1.17219	0.182574	0.112001	0.957856	-0.271682	-0.585086
O43293	0.806577	-0.428397	-0.771096	0.372293	-0.646909	0.497039	1.18548	-0.355384	0.645568	0.231547	0.718189	0.166746	0.0335839	0.672909	0.447033	0.699771	0.237841	-0.44902	0.0445049	0.99779	0.739839	-0.662546	-0.541482	0.172933	-0.0635283	0.249797	0.657572	-0.0312512	-0.654912	0.0423758	-1.08323	-0.833501	0.53791	-0.4686	0.333599	-0.145683	0.680187	0.497944	0.311508	0.640222	0.575317	0.883686	-0.878321	-0.162066	-0.218951	-0.416914	-0.446294	0.369471	1.13371
O43318	0.263551	-0.418634	0.751437	-0.698693	0.998775	-1.49343	1.33659	1.48242	0.948386	1.42638	1.25268	1.08926	-0.781416	1.00665	0.534991	1.00087	1.17411	0.929653	1.30568	-0.797114	0.960693	0.953742	1.28235	1.56194	0.969351	1.51566	-0.0880513	1.12216	1.15606	1.2817	1.39982	1.12142	1.40217	-0.216671	0.88521	1.12353	0.787172	1.53206	1.15223	1.42686	-0.183619	0.723423	0.964272	1.18723	1.35766	0.994884	1.59006	-0.539016	0.828243
O43353	0.298584	-0.32542	0.430606	-0.737225	0.763796	-1.67831	1.81491	1.47325	1.11672	1.67437	1.05525	1.35146	-0.713947	1.28336	0.456062	1.15905	1.64008	1.3214	1.3709	-0.592884	0.922374	0.604914	0.998631	1.75366	0.651877	1.36542	0.459305	1.64469	1.18828	1.38795	0.998011	1.08566	1.08943	0.167749	1.00303	1.05649	0.142985	1.60535	1.28219	1.26187	-0.0770484	0.787782	0.557592	1.09095	0.939086	0.759565	1.13459	-0.579364	0.908484
O43426	0.0640979	-0.351064	0.570523	-0.198181	1.29649	-1.5267	1.19989	1.55468	1.55994	1.51233	1.68206	1.24232	-1.59733	-0.175742	1.17893	0.787741	1.21596	0.576521	0.981317	-1.47354	1.08783	1.66339	1.52783	1.61481	1.58489	1.46538	-1.64738	-0.258808	1.24456	1.18276	1.47937	1.48945	1.48914	-1.66161	-0.550152	1.15298	1.71464	1.63763	1.58472	1.67269	-1.47474	0.227612	1.33492	1.48698	1.57937	1.58841	1.45378	-1.25544	0.193702
O43683	-0.447186	0.594001	0.5064	0.786814	-1.04323	-0.898605	-0.542787	1.30636	1.19297	1.2674	0.539614	0.787836	-0.372579	-0.907435	-0.350699	-0.294072	0.564282	1.5769	-0.588196	-0.301218	-0.465281	1.25149	1.28433	1.38539	-0.151244	0.994825	-0.265113	-0.736717	0.596197	0.937518	1.49956	1.57618	1.09831	0.31793	-1.06596	1.10543	1.63626	1.40928	0.27493	1.43423	-0.127979	-0.449968	1.13213	1.26131	1.52539	2.24831	1.21554	0.0962147	-0.958546
O43688	-0.319639	0.513467	-0.794486	0.58747	1.43187	-1.31978	-0.74498	-0.509366	-1.00269	-0.709407	-1.07791	0.230167	-0.701765	-0.854256	-1.79239	-0.23978	-2.02195	-0.949733	-0.472509	-0.112829	-0.585145	-0.70933	-0.53748	-1.24673	-1.04344	0.164184	-0.450227	0.147983	-0.737364	-1.31297	0.144029	-0.892316	-0.563839	1.19467	-0.130795	-0.411397	-0.85927	-0.47641	-0.73666	-0.539424	-0.0720794	1.32676	-0.219472	-0.625816	-0.792104	-0.986227	0.885055	1.49302	0.564319
O43930	0.978063	-0.848717	1.10926	-1.55313	1.33222	-0.083769	-0.720858	-0.886028	-1.79226	-1.35538	-0.299474	-0.805854	-0.249972	1.51674	-0.124745	-1.15622	-0.712388	-1.43997	0.369003	-1.50244	-0.778344	-1.11868	-1.54324	-1.29672	-1.96698	-0.827373	-0.396299	0.967902	-1.81977	-1.3445	-1.35264	-0.700826	-1.40336	-0.198313	1.33524	-1.49905	-1.72839	-1.46039	-1.78041	-1.73957	-0.504788	0.826636	-1.52824	-1.73589	-1.29937	-1.86906	-1.69668	-0.944318	1.57693
O60229	0.440149	-0.623578	0.935385	-0.948324	0.970744	-1.07595	0.745471	0.0302621	-0.322045	-0.344336	-0.426453	0.271579	-0.430206	1.04024	-0.895897	-0.725268	-0.959971	-1.04714	0.76471	-0.443189	-0.367106	0.340492	0.162516	-0.387945	0.307442	0.634889	-0.384006	0.787525	-0.374414	-0.338943	0.146797	-0.612388	0.223037	-0.557001	0.845087	-1.11973	0.383507	-0.199312	-0.757628	0.766207	-0.42874	-0.894198	-0.509375	0.471601	0.550781	-0.377833	0.274485	-0.884254	0.933752
O60307	-0.828013	0.910613	-0.973099	0.837153	1.01621	-1.4771	0.501224	1.80799	1.4763	1.25491	0.795629	1.33399	-0.496398	-0.2341	-0.172025	0.478619	0.73751	0.555531	1.55807	-0.682527	0.12778	1.3987	1.77494	1.21373	1.66308	1.86349	-0.548651	0.728308	0.947172	1.343	1.53846	1.30116	0.134062	0.271285	-0.206433	1.33614	1.63819	1.28182	1.33859	1.60806	-0.528439	-0.427769	1.73355	1.78085	1.61922	1.65735	1.82566	-0.28185	-0.750717
O60346	0.340789	-0.79243	0.473801	1.08298	-0.921649	1.49201	-0.261712	-0.128413	0.519046	-0.826633	0.469997	-0.785997	1.00979	-1.53097	-0.547562	-1.22557	-1.1777	-0.529902	-0.929148	0.760944	-1.68809	1.02517	-0.261567	-1.02353	0.968029	0.698193	1.00847	-1.6636	-0.675295	-0.326968	-0.0263767	0.446119	-0.303956	1.14221	-0.985654	-0.125547	0.748763	-1.03626	-0.323365	1.00115	0.827466	-0.651946	0.963228	-0.0722269	0.462624	0.800296	0.50061	1.19494	-1.33369
O60566	-0.268301	0.491915	-0.453566	1.44447	-0.418468	0.312607	-1.51155	0.174212	0.0419559	0.221661	0.771986	-0.225053	1.17062	-1.16109	-0.494539	-0.119792	-0.314325	0.912294	-0.188024	0.849762	-1.4278	0.217776	0.285466	-0.0322179	0.877562	0.190854	1.18467	-0.955336	-0.348276	-0.0248359	-0.123702	0.965569	-0.0375288	1.21155	-1.30391	0.143947	0.114178	-0.0444281	0.968168	0.191225	1.07663	-1.34305	-0.156813	0.196721	0.147675	0.985012	0.189595	0.824968	-1.3801
O60825	0.582866	-0.882147	0.895043	0.165065	-1.68297	-0.299307	-1.9151	-1.18911	-1.29815	-1.18853	-1.41355	-0.912853	1.66049	1.23759	1.21935	-0.540236	0.224468	0.202948	-1.27332	1.74519	-1.60838	-1.29636	-1.22567	-1.15405	-1.18736	-1.59508	1.8217	0.464014	-1.28097	-1.24502	-1.3071	-1.16803	-1.72704	1.68148	1.1917	-1.26523	-1.42547	-1.22938	-1.21655	-1.75426	1.80556	0.590816	-1.27511	-1.35419	-1.33643	-1.233	-1.60845	1.55891	0.607253
O60942	-0.61042	0.893993	-0.82787	1.11201	-0.616302	0.364767	-0.748912	1.05967	0.956941	0.62697	0.979925	-0.521205	0.239739	-0.811961	0.197954	0.702603	0.712663	0.914118	-0.237347	-0.033134	-0.508235	0.476802	0.503411	-0.113704	1.23612	-0.179066	-0.0595211	-0.543095	-0.0362308	-0.585675	-0.0396735	1.01656	-0.620622	-0.0793776	-0.740979	-0.143079	0.477296	1.32636	1.06324	0.8622	0.329337	0.201435	0.0659573	0.190466	1.06139	1.2977	-0.480284	-0.295394	-0.26873
O75116	0.0141006	0.0074547	0.270235	0.817191	1.0973	-1.03968	-1.36485	0.0962042	-0.370925	-0.181988	0.194898	-0.148826	-0.651061	0.258701	-0.488223	-0.318944	-0.197997	0.246991	0.348572	-0.911932	-1.07761	0.273063	-0.0521029	-0.235948	0.351686	0.587557	1.14322	0.268705	-0.46848	-0.468928	-0.185386	0.0372113	0.317815	0.872259	-0.139762	-0.126287	0.0148091	-0.277576	0.195771	0.282544	-0.47783	-0.840945	-0.193807	-0.0634365	0.0532697	0.474674	0.432615	-0.853119	-0.273882
O75319	-0.615455	0.406687	0.307165	-0.519684	0.89795	0.691121	-1.38459	1.02541	0.389921	0.428824	0.0938434	-0.486642	0.584407	-1.41534	-0.648021	-0.384008	-1.45583	-0.808695	-0.124597	-1.0056	-0.468331	-0.0407141	0.348182	-0.554131	-0.0394196	-0.0331744	0.30578	0.507737	-0.0880743	-0.122981	0.273372	0.113108	-0.0322991	0.684704	-0.304716	0.808901	-0.332344	-0.0657459	-0.866782	-0.0346713	0.127999	0.385706	0.872269	0.136338	0.536874	0.62023	0.425539	-0.514558	-0.557741
O75385	0.133566	-0.148249	0.638252	-0.866103	1.25082	-1.74524	1.79706	1.30004	1.15475	1.47714	1.0362	1.42046	-0.738099	1.46509	0.430187	1.18677	1.47373	1.19409	1.56012	-1.12954	1.17229	0.691396	1.10355	1.42573	0.424523	1.3855	0.375046	1.71975	1.23354	1.37397	1.11865	1.04126	1.29626	-0.242745	1.18375	1.23228	0.359867	1.2591	1.16666	1.32031	-0.603554	0.839498	0.74902	1.08527	1.0777	0.611831	1.23801	-1.12025	1.15447
O75582	-0.371273	0.293971	-0.204472	-1.27866	1.06432	-1.61054	1.15597	-0.664925	-0.730824	-0.231481	-0.808344	0.242181	-0.857346	1.44949	0.127988	0.657741	-0.423904	-0.338334	1.10317	-1.2104	1.56872	-0.196525	-0.377374	-0.599127	0.126334	0.0757878	-0.179667	1.68309	0.103321	-0.167291	-0.528509	-1.03393	0.393182	-1.41833	1.31578	-0.321781	-0.370176	-0.279466	-0.249763	0.199917	-0.892816	0.976198	-0.0453519	-0.719421	-0.88973	-1.12225	-0.345083	-1.10534	0.226716
O75676	0.503502	-0.115281	-0.163111	1.13155	0.180312	-0.623438	-0.921337	0.229971	-0.15536	0.249918	0.839974	0.156905	0.694254	-0.221169	-0.219509	0.258914	0.520091	1.06974	0.0656607	0.237234	-1.07195	-0.0665777	0.475206	0.412168	0.637743	0.261134	1.14294	0.211145	0.171326	0.428119	0.176382	0.821085	0.278453	0.966376	-0.650991	0.335985	-0.0185561	0.361643	1.04992	0.393611	1.00337	-1.00769	-0.105761	0.281443	0.127572	0.647749	0.330261	0.265234	-0.961299
O75962	-0.442329	0.353082	0.20562	-0.185761	1.04283	-1.67199	1.66032	1.53039	1.45525	1.71334	1.51058	1.39622	-0.905355	0.864816	0.5143	1.31289	1.46733	1.29592	1.505	-0.978211	1.14758	1.32412	1.4413	1.70792	1.25899	1.6709	-0.479959	1.4529	1.47736	1.54844	1.48775	1.44636	1.58348	-0.294192	0.806964	1.44512	1.10252	1.60769	1.55289	1.62636	-0.577449	0.585262	1.27177	1.46793	1.39963	1.28105	1.49897	-0.907296	0.797418
O94768	-0.66439	0.492786	0.272627	-0.636275	0.568089	-0.90196	1.16899	0.105044	-0.359541	-0.161241	-0.694735	0.851557	-0.476486	0.869899	-0.503891	0.636376	-0.0468062	-0.875207	0.438756	-0.135948	1.17126	0.340488	0.334709	-0.214783	-0.63438	0.298979	0.38754	1.25248	-0.536977	-0.255521	0.00659281	-0.887286	-0.208459	0.631765	1.47494	-0.41938	-0.27902	0.0994926	-0.459818	0.544555	0.842306	0.678697	-0.802174	-0.430225	-0.203794	-0.854803	-0.396812	0.192644	1.55918
O94804	0.239652	0.119861	0.0147527	0.165904	0.587941	-1.06886	1.18187	0.692299	0.252419	0.802946	0.40663	1.07893	0.315167	1.38957	-0.148865	0.608571	0.988311	0.958578	0.885292	-0.172821	-0.609822	0.0716091	0.556464	0.803163	0.226178	0.786642	1.29167	1.62213	0.0976366	0.576069	0.600029	0.654782	0.67371	0.988959	1.24189	0.432109	-0.153772	0.68787	0.897556	0.650202	1.02159	1.08612	0.0485525	0.315773	0.460541	0.4314	0.761249	-0.280694	0.789243
O94806	0.264171	-0.488516	-0.12791	0.183921	0.627426	-1.36984	1.82954	0.716654	0.425362	0.698894	-0.0268314	0.265992	-1.11426	1.60009	-0.445519	-0.269744	-0.00726005	-0.986713	0.579046	-1.55502	0.810312	1.09364	1.00047	0.95545	0.859542	0.521542	0.497224	2.17042	0.648835	0.612707	0.805945	0.0894954	0.843354	-0.312669	0.754836	0.518988	0.297961	0.681155	0.163024	0.53694	-0.799621	1.63238	0.976916	0.86067	0.633034	-0.216596	0.703598	-1.09975	1.64226
O94921	0.600448	0.964502	0.502315	-1.8562	0.379831	-0.485548	0.222837	-0.554319	1.04131	0.740795	0.165423	0.334904	-0.983568	0.689008	0.950836	1.0574	1.01341	-0.159097	0.660813	-0.514393	1.14885	-0.44155	0.412314	0.496338	-0.893729	-0.931555	-0.570707	0.550901	0.714289	-0.978857	-0.447239	-0.767936	-0.947426	-0.801648	0.500138	-0.639076	1.07321	0.86927	-0.550975	0.560888	-0.164273	0.967422	-0.968178	-0.669306	0.593243	-1.14615	-0.413392	-0.479209	0.823199
O95382	0.862242	-0.616428	0.630073	-0.967652	0.305877	0.804635	0.960223	-0.000193651	0.287021	0.352145	0.289408	-0.565591	-0.216408	0.302274	0.64349	-0.415875	-0.88528	-0.471816	-0.925182	-0.282185	-0.650066	0.356565	-0.0726039	-0.34164	-0.231305	-0.433031	-1.0821	-1.20015	0.452419	0.516105	0.294964	-0.221997	-0.48147	-0.97528	0.760665	-0.138748	0.726011	0.668428	-0.183656	-0.0402902	-0.362434	-0.980594	0.577733	0.0132977	-0.285078	-0.979621	-1.25767	-0.776589	-0.780227
O95747	0.014404	-0.0435984	0.172788	-0.857265	-0.145611	-0.511532	1.31196	0.193081	0.795535	-0.113078	0.0132966	0.228746	0.101762	1.63674	0.911151	0.832191	0.567502	0.380718	0.798134	0.0113372	0.795865	-0.187396	0.126954	0.318014	-0.382634	-0.183243	-0.334267	1.3322	-0.427275	0.704773	-0.509265	-0.446853	0.10952	-0.009768	1.22762	-0.190319	0.53849	1.22199	-0.0736803	0.0934923	0.184939	0.19504	-0.825419	0.273081	-0.883812	-1.07023	-0.132991	0.350804	1.30432
O95819	0.883031	-0.261533	0.805345	-1.95713	-0.0155952	-0.180051	1.9205	-1.36452	-0.959955	0.345446	-0.60044	-0.424221	-0.404934	1.89054	0.669697	0.109364	0.325219	-0.507871	0.289634	0.202128	0.883484	-1.12263	-1.60271	0.0139755	-1.39805	-0.752463	-0.568103	0.385796	-0.688366	-1.56765	0.221562	-0.555042	-1.20836	-1.14312	1.35493	-1.79069	0.0117127	0.360398	0.0947597	0.404618	0.318261	1.77424	-1.06292	-1.84653	-0.576143	-0.682316	-0.429321	0.366315	1.32715
O95835	-0.16289	0.387688	-0.266251	1.02342	0.813917	-0.674088	-1.46642	0.12724	-0.134069	-0.0218774	0.15567	0.237796	0.515693	-0.566641	-0.46765	-0.221645	-0.0697129	0.260757	0.4915	0.295396	-1.32055	-0.0464447	0.211603	-0.0386817	0.499423	0.569827	0.808672	-0.185004	-0.424386	-0.0420973	0.0189419	0.298601	0.527332	0.930508	-0.604474	0.0571245	0.00736815	-0.126018	0.517847	0.416628	0.474284	-0.840696	0.0219136	0.0472114	0.214256	0.596659	0.744562	0.422818	-1.00675
O96013	-0.0181904	0.429792	-0.100987	-0.318788	-0.908069	0.370409	0.335753	0.653656	-0.349391	0.748794	-0.0956343	-0.441735	0.966447	1.42747	-0.54816	-0.38798	0.775844	0.322965	-0.634593	0.643449	-0.363554	-0.662989	0.424426	1.17263	0.352301	0.0623282	1.46732	1.02073	-0.654635	-0.104382	0.135853	0.447951	-0.293248	1.50401	1.24184	0.105331	-1.0871	0.907158	-0.183813	-0.847133	1.8677	1.17087	0.347261	-0.130925	0.699778	-0.522045	0.313989	0.776318	0.815576
O96017	-0.30769	0.190528	0.345106	-1.30372	1.52644	-1.1789	1.23141	0.494496	1.16928	-0.0541714	-0.137154	-0.0472362	-0.0418747	0.931795	-0.239801	-0.249409	-0.261306	-0.472546	0.480312	-0.109997	0.519557	-0.0864945	0.675499	0.40259	-0.0754138	0.627411	-0.631824	1.26006	0.418505	0.46213	-0.524199	0.0313672	0.374665	-0.176434	1.29858	-0.440749	0.277422	0.250458	0.402544	0.933042	0.0968589	0.938928	0.322782	-1.31366	0.211871	-0.495046	-0.1958	0.361788	0.489309
P00519	-0.238257	0.145478	0.338915	0.838585	0.540397	-0.478662	-1.42305	0.164044	-0.286897	-0.227913	-0.0820358	0.690527	0.695164	0.116709	-0.260519	-0.240879	-0.257639	0.393376	0.348464	0.552815	-1.45986	-0.016794	0.133984	-0.462542	0.344251	0.706693	0.926494	0.267453	-0.317116	-0.20984	-0.125073	-0.0237143	0.402525	0.935942	0.173254	-0.123812	-0.149966	-0.617558	0.256241	0.471092	0.581621	-0.449012	0.124619	-0.144899	-0.284249	0.275071	0.718113	0.529636	-0.414675
P00533	-0.0424856	0.366919	-0.441962	0.510112	0.627152	-0.694721	0.674191	-0.764676	-1.0904	-0.883716	-1.27242	-0.341638	0.314056	1.41955	-0.946296	-0.442367	-0.221539	-0.564938	-0.483896	-0.658668	-0.374973	-1.19657	-0.789546	-1.01171	-1.28482	-0.59767	1.17582	1.42277	-0.389968	-0.224261	-0.773985	-0.811481	-0.862828	0.58736	0.943445	-0.641427	-1.39501	-1.19759	-0.900841	-1.11669	-0.545209	0.45828	-1.07789	-0.894044	-1.07782	-1.26448	-1.02241	-1.02236	1.1095
P04049	0.743851	-0.623589	0.390005	-0.36943	1.34787	-0.553327	-1.27174	-1.41126	-1.56818	-1.3845	-1.66868	0.398905	0.622718	1.34013	-0.839112	-0.792679	-0.652836	-0.944025	0.412526	-0.371281	-1.28492	-1.53286	-1.43482	-1.62711	-1.49359	-1.30004	1.27766	1.19696	-1.12353	-1.16236	-1.34305	-1.43468	-1.12072	0.93688	1.45838	-1.26393	-1.74683	-1.47655	-1.47009	-1.47048	-0.519449	0.815015	-1.42079	-1.32394	-1.47029	-1.53282	-1.31601	-0.631244	1.25005
P04626	0.407777	-0.211063	-0.592547	0.42193	-0.951394	1.22785	0.789615	-1.8661	0.0252171	-1.91629	0.0971145	-1.34969	0.919575	3.13314	-1.00417	-1.25037	-1.00674	-1.10581	-1.49117	0.235677	0.187353	-1.70066	-1.97384	-1.96956	-1.95675	-1.78509	0.658873	1.98419	-1.23445	-1.31868	-1.62032	-1.71117	-1.83923	1.10716	1.80323	-1.8279	-1.98176	-2.09089	0.215713	-0.164197	0.547536	1.98731	-1.49613	-1.57885	-1.87979	0.0900601	0.117435	-0.637013	0.843764
P05186	-0.918772	-1.08849	1.41716	-1.23588	0.542492	-0.0606565	-0.317648	-0.51336	-0.892879	-0.242382	-0.856402	0.300409	-0.997728	-0.157198	0.262086	-0.0184655	0.616019	-0.00392933	-0.153269	-0.676854	0.553451	-0.257838	0.608209	-0.237254	-0.897145	-0.107407	-0.0977514	-0.175307	0.00582141	-0.140777	-0.425226	-0.591961	-0.796045	-0.869898	-0.545793	0.365142	-0.369555	-0.260131	-0.437609	-0.172366	-0.896518	0.227436	-0.275897	-0.818821	-0.284202	0.146146	0.181828	-1.15973	0.81061
P05771	0.605336	-0.303186	-0.135076	-1.6968	1.402	-0.800405	0.998304	-0.625877	0.399083	-0.0383214	0.313987	-0.77307	-1.08272	0.584177	-0.112487	0.852684	-0.267121	-1.24917	0.472637	-0.801371	0.957219	1.06143	0.548358	0.374327	0.192374	0.173686	-0.43769	0.743606	0.463454	0.683715	0.932656	-0.0969817	0.415719	-0.691605	-0.0308598	0.514555	0.692357	0.264094	-0.580682	0.575589	-0.909777	0.418701	0.839523	-0.659291	0.691049	0.157778	0.0942906	0.120459	1.22846
P06239	0.967759	-1.12554	0.916134	-0.849283	0.718774	-0.643137	0.990752	0.310861	0.15984	-0.100926	-0.319561	0.618686	-0.689955	0.911802	0.264916	0.273089	-0.070293	-0.277746	0.83644	-0.638962	0.0959168	0.298239	0.199372	-0.0579223	-0.398012	-0.127313	0.417459	0.958297	0.464076	0.0163731	0.190979	-0.0804043	0.0943232	0.509845	0.911375	0.0248838	0.305207	0.28316	-0.190067	-0.115072	-0.360644	-0.185501	-0.365532	-0.7772	0.0347508	-0.485166	0.0856212	-0.0908977	1.14689
P06241	-0.715036	0.728474	1.15088	0.0539087	1.19706	-0.725249	1.37626	-0.5473	-0.328349	-0.144259	0.756923	-0.154255	-1.34788	-0.286572	-0.385689	1.03286	0.357176	0.500398	1.09338	-0.159083	1.67752	-0.10592	-1.09266	0.519769	0.46023	-0.221623	-0.798188	-0.573418	-0.973497	-0.228655	0.0125236	-0.938732	0.0444366	-1.10349	0.470906	-0.226233	0.594286	0.733842	-0.396703	-0.330427	-0.781922	1.32541	-0.648544	0.0762746	0.163149	-0.228677	-0.0393383	-0.922997	0.29846
P06493	-0.321185	0.417644	-0.249838	-1.01607	1.35643	-1.808	0.397213	1.39692	1.78335	1.18842	1.4654	1.34355	-1.77185	1.53237	0.248747	1.34318	1.30625	0.771021	1.78475	-1.06781	1.88191	1.07062	1.46088	1.18639	1.05665	1.53259	-1.6237	1.50054	1.02521	1.25279	1.24507	0.92643	1.35504	-1.29347	1.16884	1.17888	1.62432	1.29071	0.845672	1.53394	-1.41856	0.333546	0.885386	1.38532	1.13167	0.978081	1.46601	-1.35718	0.795396
P07332	0.665588	-0.120726	-0.14937	-0.977309	-0.422679	0.429969	0.372971	-1.40824	-0.313603	-0.332287	0.255684	0.0528581	0.611003	0.269526	-0.567751	-0.843148	0.709514	-0.0526283	-0.783378	1.02186	1.53491	-1.22336	-1.53052	-1.06313	-1.06174	-0.863993	-0.367099	-0.238536	-1.0097	-0.930382	-1.28959	-0.628447	-1.47191	0.323622	1.43191	-1.40942	-0.418344	-0.265098	-1.06402	-0.95059	0.500458	0.196372	-1.82008	-1.42174	-0.825981	-0.698922	-1.16606	0.759635	-0.742167
P07333	0.810279	-0.435047	0.811218	-1.72912	0.662437	-0.187055	1.09542	-0.964934	-0.0803362	-0.0815797	-0.545309	-0.0814702	0.720332	1.39422	0.504757	0.25013	0.574841	0.532725	0.384642	-0.682387	0.783821	-0.534107	-0.382068	-0.813052	-0.161806	-0.786218	-1.10751	0.565037	-0.237665	-0.696154	0.00416042	-0.0821691	-0.450783	-0.135901	0.850712	-0.929372	-0.328883	-0.479024	0.158577	-0.470344	-0.182433	0.101384	-0.0911782	-0.590502	-0.352119	-1.30488	-0.722149	-0.483544	0.826249
P07948	0.826064	-0.352223	-0.497177	-0.340445	-1.09678	1.165	1.32266	-1.93325	-1.46014	-1.60493	0.00389473	-1.52146	0.479544	0.437235	-1.12718	-1.08117	-0.705616	-1.95137	-1.40885	-1.00666	1.47462	-1.63582	-1.76287	-1.6657	0.144157	0.00946164	1.5374	1.88032	-0.218727	0.532011	-1.27578	-1.38057	-1.645	-0.600748	2.24734	-1.3663	-1.6811	-0.346524	-0.044738	-0.166975	-1.74403	-0.559034	-1.00992	-1.20067	0.286828	0.0692618	-0.0817824	-1.46627	0.53939
P08069	-1.60859	1.66993	-1.22479	-0.783459	1.54087	-1.34405	1.34712	0.305852	1.69372	0.771692	1.67902	-0.305085	-1.32847	-0.528507	0.576576	0.783204	0.820068	-0.0607187	0.906424	-0.213973	1.14592	0.947803	1.48371	0.891233	0.197092	1.25105	-1.1779	0.303671	0.847856	0.550273	0.791058	0.175417	0.965711	-0.963089	-0.646537	1.56487	1.04787	0.83914	0.882095	0.887185	-0.737723	-0.151799	1.66444	0.857373	1.01453	-1.11757	0.78232	-0.570746	-1.05282
P08575	0.212498	0.0799518	-0.717136	1.69477	-0.460204	0.331492	-1.48707	0.397361	0.618092	0.492044	0.573233	-0.35041	0.0783892	0.18569	-0.776132	-0.841871	-1.43999	-0.677554	-0.692671	0.225566	-0.61669	0.431117	0.294134	0.40223	0.651209	0.365421	0.203379	-0.784173	-0.457329	0.243382	0.202821	0.401848	0.187634	0.777199	-1.09513	0.0859531	0.77438	0.114667	0.0299712	0.782697	0.507227	-0.539613	0.111472	0.48273	0.677843	0.782842	0.90443	0.633961	-1.8791
P08581	-0.170131	0.236206	-0.162459	-0.183388	0.92066	-0.905003	0.951861	-0.81841	-0.772252	-0.600719	-0.922552	-0.37206	-0.560513	1.43404	-1.11352	-0.50264	-0.957745	-0.91017	-0.349542	-0.403547	0.649979	-0.937743	-0.762563	-0.778235	-0.994718	-0.84861	0.957277	1.07779	-0.361653	-0.0590842	-0.537672	-0.579396	-0.587681	-0.662332	0.465147	-0.658491	-1.02973	-0.834419	-0.753582	-0.857632	-0.722544	0.4084	-0.861527	-0.735493	-0.962194	-1.00605	-0.977556	-1.00789	1.031
P08631	-0.650814	0.876909	-1.00105	-0.943613	1.0916	-0.934428	1.45721	0.284627	-0.0423122	0.180793	-0.246993	0.54102	-1.10201	0.782298	0.626901	0.185438	0.537798	0.213819	-0.149003	-0.0983428	-0.352593	0.208085	0.0421209	-0.113089	0.0997257	-0.330537	0.390641	0.740964	-0.34455	-0.136012	0.261066	-1.12893	0.35912	-0.354734	1.30945	-0.728303	0.333299	0.527389	-0.220909	-0.072157	0.350476	0.69895	-0.188875	-0.184886	-0.793626	-0.162139	0.0543519	0.233038	0.456512
P09619	0.417008	-0.271138	-0.185099	-0.806979	0.560449	-0.386828	0.923009	0.512851	0.727646	0.575464	-0.487697	0.724103	-0.611863	1.27533	1.0823	0.66056	0.438622	-0.806404	0.673284	1.31772	0.192664	-0.518035	-0.567146	1.03479	-0.819874	-0.0369637	0.676531	0.993685	0.546521	0.22208	-0.272259	-0.481382	-0.777017	0.291997	0.973859	-0.238177	0.41147	-0.449302	-0.700351	0.332935	0.638029	1.17348	0.0828449	-0.663409	-0.464958	-0.491114	-1.06191	0.608992	1.24915
P09769	0.737416	-0.0628075	-0.608319	-0.0600791	-0.0881089	-0.250838	0.665873	0.0539078	0.385253	0.19152	0.792696	1.00115	-0.0728307	-0.0303389	-0.183007	0.213864	0.0822993	1.43946	0.724995	0.494445	-1.3431	1.04833	0.967381	0.688971	0.025645	0.0866263	-1.07738	-1.09455	-0.511061	0.00222045	0.0227234	-0.119521	-0.00209685	-0.202555	-0.672568	-0.619999	1.19208	0.918191	0.740894	0.22784	0.543037	-0.586821	-0.252214	1.06481	0.379319	0.794598	-0.134011	0.693481	-1.32878
P09923	0.467402	-0.515204	0.178841	0.983254	-0.453009	0.264784	-0.521529	0.623773	-1.01334	0.521319	0.865624	-0.404097	-1.34112	-1.25391	-0.362155	0.350368	-1.30144	-0.414045	-0.714772	-1.75489	1.36574	0.391137	0.606643	0.581544	1.02394	0.586715	-1.80552	-0.875199	0.628873	1.43496	1.1696	0.182889	-0.0527615	-1.21087	-1.08951	0.11821	0.48465	0.588118	0.392954	-0.203779	-0.901977	-0.743321	0.368636	0.750526	0.120716	0.509527	0.189671	-1.59168	0.712689
P10398	0.022503	0.111145	-0.00871673	1.11711	-1.0659	1.16793	-1.39814	-0.827021	-1.02692	-1.03303	-0.575303	-0.603167	1.42764	0.621965	-0.673377	-0.578567	-0.604552	0.447963	-0.771833	1.16823	-1.38824	-1.14231	-0.708871	-1.14075	-0.311498	-1.18185	1.48497	0.384287	-0.787495	-0.62024	-0.584011	0.151335	-1.17755	1.40448	-0.15765	-0.608242	-1.14105	-1.0791	-0.323372	-1.15082	1.40934	-0.409273	-1.0028	-0.941671	-0.489279	-0.517583	-0.930955	1.09858	0.314611
P12931	-0.416556	0.318886	0.279825	-1.36788	-1.07525	1.24401	1.00801	-1.40863	-1.84753	-1.13745	-1.25493	-0.74662	0.0411003	1.87382	0.957905	0.196941	-0.495012	-0.610563	0.560651	0.393274	0.329173	-0.858263	-1.59188	-1.46563	-1.31972	-0.055011	0.861598	1.0329	-0.673251	-0.756216	-1.82777	-1.67452	0.696781	-1.20698	1.06153	-1.1762	-0.589187	-1.01166	-0.887421	-1.702	1.02301	0.540415	-1.89517	-1.65686	-1.42651	-1.08715	-1.80493	0.57895	1.03819
P13686	1.62048	1.24121	-1.08555	0.978737	-1.43475	0.0333783	0.204119	-0.967867	-1.07241	-0.162802	-0.552652	0.612976	-1.61076	-0.836719	1.03079	0.978998	0.252792	1.30308	-0.229617	-0.280558	0.992988	0.937318	-0.56311	0.410049	0.188024	-0.507678	-0.8729	-0.9106	-1.52184	-0.848448	1.50347	1.60562	-0.571615	-0.648135	-1.13572	-0.63158	-0.060636	0.632877	0.973465	-1.04723	-0.808972	-0.33047	-0.797665	-0.848242	-0.562477	0.459414	-1.08809	-0.349396	-1.40983
P15056	-0.541172	0.524824	0.0404653	-0.228509	1.01474	-0.705688	-0.579372	1.6609	1.26241	1.16419	1.18912	1.20636	-0.274853	-0.0650585	0.468201	-0.073775	1.02063	0.476239	1.01736	-0.0637527	-0.896278	1.5404	1.22052	1.30234	1.64346	0.325527	-0.285749	-0.885025	0.747896	1.00875	2.24061	1.07836	0.361315	-0.117224	-0.863999	0.955912	1.60573	1.73853	1.13635	-0.505441	0.0972505	0.183448	1.32913	1.62708	1.5816	1.67777	-0.621138	0.488499	-0.721659
P15309	-1.00904	1.33231	-0.735252	1.52516	-1.57885	1.90504	-1.77016	-0.768873	-0.944906	-0.735298	-0.628355	-1.34217	1.85154	-0.346372	-1.41915	-0.346194	-0.522925	-0.225952	-1.50172	-0.948447	-1.76551	-0.595724	-0.573977	-0.302917	-0.565421	-0.45225	1.12739	-1.08073	-0.623826	-0.193599	-1.16342	-0.0530487	-0.207815	0.773388	-1.90055	-0.469338	-1.31026	-1.11354	-0.235544	-1.41394	0.19311	-1.07511	-0.58853	-0.897253	-0.463597	-0.807908	-0.319259	0.0351159	-1.93715
P15735	-0.51221	0.514288	-0.728462	-1.2327	0.402548	-0.177554	0.724544	0.255742	0.892579	1.77126	1.00671	0.624085	-1.6085	-0.8359	0.455894	-0.343899	0.833899	0.346616	0.271535	-1.02815	-1.06671	0.549545	1.15054	1.34907	0.398193	1.4618	0.00533657	-0.259127	0.901193	0.735428	1.1462	0.835167	1.31037	-1.756	-0.286134	0.547836	0.866301	1.60365	0.939032	0.576601	-1.7341	0.111951	-1.30263	1.03321	0.455885	0.590905	0.851549	-0.626497	-0.870923
P16234	-1.16763	-0.737966	0.0407436	-1.08157	0.573221	-0.264276	1.04571	-1.00501	-0.162946	-0.413506	-1.57524	0.876956	-0.180273	-0.0535716	0.0371768	0.0158035	-0.106635	1.07031	-0.309404	-0.410093	0.0509918	-0.900123	-1.11585	-0.894149	-1.15549	-0.0747766	-0.598261	0.11853	-0.102082	-1.0918	-0.181014	-1.06121	0.326379	-0.762314	-0.0374347	-1.00122	-0.0389766	-0.880489	-1.03204	-0.376758	-0.661694	0.438053	-0.843375	-1.16598	-1.03243	-1.68528	-0.849309	-0.785777	0.829551
P16298	0.166757	-1.55419	1.51397	-1.56791	0.922322	-1.12893	0.18339	-0.3111	0.0342199	1.06796	-0.84827	0.203205	-2.02381	0.860585	1.82823	0.225934	1.60024	1.61446	-0.838576	-1.51945	1.2281	-0.00639865	-0.353807	0.317103	-1.28309	-0.770853	1.0822	-1.47455	0.352294	0.0394008	0.906834	-0.773648	-0.834851	-0.654614	1.42666	1.07867	-0.289166	0.0889788	-0.32501	-1.06758	-1.19941	1.16566	0.357294	-0.0539159	-0.857145	0.542909	-0.995313	-1.5097	0.849633
P17252	-0.215546	-0.057526	0.586338	-1.0615	-0.453605	0.344258	1.01271	-0.977894	0.0496046	0.130762	0.0612498	0.332756	-1.12444	1.08308	0.815296	-0.100985	0.759079	-0.214889	0.233415	-0.852376	-0.117013	-0.0696688	-0.652097	0.10454	-1.09558	-0.601191	-0.0218035	-0.0501011	0.225603	0.566565	-0.49602	0.0890456	-0.267963	-0.5068	0.829872	-0.183124	-0.387993	0.252245	0.354113	0.0967839	0.122925	0.461076	0.079735	-0.643833	0.190854	-0.313779	-0.4582	-0.0929092	0.644493
P17612	1.3065	-0.857625	1.90176	0.274402	-0.741345	0.201869	1.04683	-0.803743	-0.528654	-1.07129	-1.34866	-0.976858	-0.306242	-0.113133	-1.2025	-1.50879	-1.89536	-0.952145	-1.58481	0.0702335	0.322533	-0.66599	-0.260464	-0.659003	-0.957442	-1.03243	-0.115502	0.0572146	-1.22676	-0.836032	-1.39581	-1.84602	-0.893751	0.503037	0.408315	-0.579515	-1.57819	-0.763564	-1.5204	-0.631119	0.0770919	0.246759	-1.40856	-1.51257	-0.00850614	-1.88397	-1.67108	-0.651038	0.16114
P17706	-0.351348	0.334082	-0.313166	1.42962	1.34419	-0.725676	-1.80309	0.838666	0.492648	-1.00817	-0.228734	0.534579	0.931835	-0.831848	-0.395286	-1.12832	-1.02122	-0.408658	0.663045	0.623906	-1.74039	0.729721	0.72085	-0.868696	1.21183	0.901255	1.1997	-0.382103	-0.625017	-0.494504	0.216756	0.361687	1.29573	1.54553	-1.28009	-0.372207	0.0826558	-1.00309	0.454931	0.755408	0.797731	-0.493068	-0.296628	0.281033	-0.312483	0.505585	1.08892	0.774894	-1.13401
P18031	-0.850969	-0.892026	1.43665	1.58662	1.33174	-1.26356	-1.66337	-1.5929	0.691692	-1.83248	-1.75592	-1.62193	1.01161	1.29289	-1.74025	-1.79816	-1.79703	-0.926832	-1.77566	1.1945	-1.53676	-1.79699	-1.78532	-1.81968	-0.953065	-1.67677	1.77829	0.452249	-1.78644	-1.43447	-1.51739	-1.38705	-1.50261	1.04037	1.46675	-1.72742	-1.79713	-1.80588	-1.15476	-1.56394	1.61625	0.52408	-1.41875	-1.58389	-1.80121	-1.47728	-1.32907	1.28441	1.25273
P18433	1.24873	-1.34129	0.989334	-0.359612	0.192524	-0.241494	0.166138	-0.910999	-0.598587	-0.0220546	0.60702	-1.01412	-1.27659	0.283242	-0.0703229	0.0297695	-0.409029	-1.52184	-1.61907	0.295881	0.0433148	-0.904363	-0.609447	-0.548288	-0.716591	-0.71744	-0.565076	-0.0216827	-0.891556	-0.572011	-0.607585	-1.73002	-1.05935	-1.94388	-0.0716378	-1.5115	-1.53362	-1.40018	-0.504143	-0.990873	-0.571826	-0.27255	-0.421333	-1.82685	-1.70227	-1.69732	-1.42084	-1.75395	0.630136
P18669	0.0711717	-0.444675	0.356476	0.515373	-0.887842	0.37373	-0.898442	0.905294	0.901339	0.699381	1.15289	-0.0585181	0.181042	0.249271	0.81667	0.0452901	0.300005	0.445976	-0.214461	0.128893	0.508105	1.23056	0.838944	1.04044	0.881223	0.600582	0.638341	0.26067	0.761875	0.633824	0.923776	1.01252	0.344928	0.0921677	0.474882	0.598374	0.8345	0.955423	0.967899	0.939596	0.631558	1.0913	0.9952	0.772127	0.821469	0.79424	0.406159	0.33493	0.909236
P19525	-1.08636	1.08066	-0.179854	-1.19984	1.20484	-1.31968	1.51011	0.19024	0.865985	0.3754	0.603365	0.665405	-0.473939	1.58288	-0.294394	-0.659641	0.63887	-0.757833	0.378643	-0.775494	0.81546	0.0143696	1.05119	-0.0897972	-0.958318	0.429084	-0.355124	1.05992	-0.110898	-0.0417016	0.315993	0.213472	0.450449	0.308493	0.806425	-0.673239	-0.0499474	-0.545194	-0.483848	0.0735807	-1.12134	0.517048	0.697481	0.0973438	-0.270616	-0.203364	0.605846	-0.77685	1.35933
P21127	-0.427503	0.300132	-0.64654	0.00708375	0.966323	-1.15674	1.02924	0.988153	1.08674	0.693881	-0.178346	1.05702	-0.991611	-1.04387	0.198563	0.330583	0.571972	-0.260406	1.19699	-1.01009	1.20304	1.05466	0.926835	0.628254	0.532805	1.22742	-1.16391	-0.292435	0.889743	0.803034	0.885561	0.0787295	1.33488	-0.824071	-0.863583	0.785496	1.18696	0.798378	-0.191976	1.42894	-1.10965	-0.496079	1.09133	1.16728	0.954384	0.498952	1.26588	-1.01748	-0.628741
P21860	0.682635	-0.691925	-0.32299	0.588305	-0.2024	-0.484609	0.706049	-0.666156	-0.802296	-0.816881	-1.33	-0.791958	-0.190333	-0.545101	-0.650764	-0.621096	-0.854826	-1.09423	-0.998799	-0.232582	0.401793	-0.651721	-0.488937	-0.577763	-0.878948	-0.728594	1.91543	-0.555388	-0.730427	-0.359538	-0.755729	-0.782186	-0.771122	-0.273409	0.884108	-0.692444	-0.757136	-0.866011	-0.926794	-0.824077	0.245725	-0.376916	-0.36999	-0.685608	-0.811434	-1.14506	-0.81479	-0.696158	-0.604475
P22612	0.614286	-0.264796	0.36632	-1.05669	-0.449608	0.436759	1.0701	-1.71539	-1.22983	-1.1813	-1.19727	-1.07132	0.404535	-0.767764	-0.379517	0.306955	-0.58288	-0.555554	-0.967011	0.518805	0.915288	-1.59606	-1.48886	-1.13683	-1.1813	-1.75017	0.547311	0.928392	-1.33149	-1.46579	-1.44513	-1.20332	-1.25849	0.0288754	1.58855	-1.68198	-1.35812	-1.19302	-1.17832	-1.34248	0.111784	-0.0525505	-1.23299	-0.0416222	-1.3298	-1.68904	-1.56027	-0.00990553	1.5784
P22694	1.12303	-1.42908	1.73426	-0.871975	0.239063	-1.01657	1.36323	0.14769	-0.370637	-0.234063	-0.12373	0.0095721	-0.600093	1.3808	-0.400781	-0.583799	-0.768397	-0.996729	-0.682599	-0.241383	0.813148	0.358915	1.1039	-1.05298	-0.733247	0.411893	-0.60243	0.46466	-0.186222	0.309671	-0.19229	0.0984557	0.72468	-0.330581	0.573543	0.531286	-0.642686	-0.815951	-0.0830857	1.15395	0.122959	0.796869	-0.244455	0.366575	-0.943518	-0.185454	0.981001	-0.866806	1.09773
P23443	0.495458	0.460946	-1.24059	-0.429764	0.966042	-0.799676	1.64261	1.24806	1.69539	1.69903	0.863632	0.849767	-0.513522	0.550881	0.130831	1.25728	0.782032	-0.558957	0.212059	-0.170913	0.719211	0.352864	1.0088	0.326607	0.644693	-0.00394398	1.08971	0.598853	0.153241	1.20378	0.927009	1.28838	0.699674	-0.580973	0.869246	-0.187493	-0.49105	1.08578	0.88944	0.381828	-0.919622	0.217994	1.16409	1.05179	0.848746	0.461068	0.931609	-0.368991	1.01898
P23469	0.41389	1.3653	-3.49013	1.70924	1.24101	-1.15615	1.72381	-0.685665	-0.30336	-0.0403835	-0.442872	2.29108	-0.771392	-1.19594	-0.382366	0.159648	-0.846323	0.44499	1.60029	0.38859	-0.633394	-1.14118	-0.51557	-0.452661	0.224053	0.0521576	-0.539924	0.185423	-0.0136229	-0.330985	-0.204327	-0.170237	0.285122	-0.131855	1.2172	-0.121184	-0.293558	-0.535004	-0.224745	-0.17708	-1.47702	-0.297267	-0.435192	0.770755	-0.249344	-0.542857	0.0838754	0.729502	-1.12373
P23470	-1.38384	0.823144	-0.612108	1.03683	-0.885501	-0.193245	1.02	-0.429394	-1.14921	-1.07282	-0.910181	-0.957229	0.945319	0.986069	-1.12711	-1.22969	-0.446724	-0.982534	0.270859	1.02857	-1.38992	-1.08641	0.304022	-0.475365	-1.0823	-0.986526	0.941115	-1.00494	-0.495593	-0.498322	-1.31325	1.15594	-0.994893	1.42593	1.53053	-1.09484	-1.19793	-1.11664	-1.05595	-1.40328	0.968574	0.538303	-0.98813	-1.02026	-0.606679	-0.452163	-0.777871	1.22643	1.3049
P24723	-0.790999	0.854136	-1.19057	0.531572	1.41996	-2.01415	1.48196	1.9329	1.50194	1.39125	1.77138	1.09528	-1.61229	-1.26951	-1.24404	0.512883	-0.507353	-0.202023	1.35398	-1.38689	1.83688	2.04681	1.57066	1.55466	1.57186	2.50452	-1.43952	0.591819	1.44588	1.53753	1.84374	1.37548	2.83168	-1.37921	-1.2518	1.44729	2.22641	1.78177	1.55069	-0.332933	-1.53543	0.31093	1.53898	2.03168	1.56384	1.59596	2.18762	-1.37562	-1.17621
P24941	0.346363	-0.295448	-0.268062	1.49047	-0.89572	1.42656	-1.92533	-0.557804	-0.362291	-0.957019	0.10411	-1.19045	1.45363	-1.05005	-0.24936	-0.887543	-0.36747	-0.213678	-0.589969	1.06068	-1.52419	-0.271719	-0.632037	-0.568457	0.852605	-1.06256	1.09951	-0.728586	-1.019	-0.856953	-0.757817	0.338679	-0.702948	0.699866	-0.594869	-0.258173	-0.415176	-0.558515	0.014459	-0.580607	1.05888	-0.672186	-0.709744	-0.339372	-0.648352	0.246159	-1.00313	1.33344	-1.39897
P25098	-0.25669	0.263222	-0.204467	1.29281	-1.37648	1.2703	-1.35698	-0.586422	-0.751772	-0.963435	0.346643	-1.18816	1.41778	0.645788	-0.79599	-0.871563	-0.867348	-0.124894	-0.980578	0.959375	-0.9705	-1.03365	-0.977069	-1.23475	0.380961	-1.25168	1.50488	0.259029	-0.482071	-0.444662	-0.702653	-0.12142	-1.43063	1.46389	0.502693	-0.291899	-0.944187	-1.07353	-0.683273	-1.15885	1.46276	-0.163878	-0.683039	-0.817783	-0.569074	-0.273681	-0.602814	1.04676	0.0797736
P26045	-0.117476	0.0893931	-0.418704	1.72223	-0.521376	0.606263	-0.378841	-0.63163	-1.4666	-1.54356	-1.37897	-1.89779	1.64138	0.264749	-1.29626	0.269648	-1.80318	-0.81017	-1.63211	1.1842	-0.450829	-0.711839	-0.841716	-1.69539	-0.279183	-0.630765	0.266875	0.84924	-1.44163	-1.3313	-1.08582	-0.581947	-1.0654	1.84858	0.741235	-0.99466	-1.30583	-1.5253	-1.13429	-1.06593	1.62236	0.241892	-0.730987	-0.911566	-0.991298	-0.884004	-0.742649	1.31254	0.312065
P27361	0.0106726	0.131369	0.205403	0.154267	0.960371	-1.48926	1.33401	1.05397	0.695243	1.07476	1.10883	1.01017	-0.429629	1.22664	0.315609	1.01841	1.16085	1.26782	1.18264	-0.941481	0.598051	0.689847	1.02123	1.22342	0.705513	1.19627	0.567313	1.3908	0.902057	1.03565	0.896536	0.971897	1.01027	0.15053	0.797761	0.855007	0.207716	1.06067	1.27603	1.03981	0.266753	0.598651	0.350776	0.788138	0.849527	0.762922	0.91861	-1.00093	0.720636
P27448	0.16458	-0.00794231	0.174281	0.537569	0.0462933	0.421058	-1.16382	-0.295433	-0.2888	-0.590192	-0.519707	0.0128175	1.16002	0.734578	-0.761472	-0.646614	-0.351067	-0.161541	0.0616009	1.06682	-0.862616	-0.750736	-0.235873	-0.665066	-0.296766	-0.201093	1.25061	0.501467	-0.417584	-0.0187561	-0.176622	-0.103439	-0.342511	1.23301	0.734293	-0.415839	-0.921404	-0.976192	-0.332156	-0.469784	1.05831	0.197043	-0.348297	-0.324351	-0.0542862	-0.397674	-0.280694	0.859956	0.247574
P28482	0.376115	-0.245753	0.158253	-0.418976	1.04227	-1.53484	1.64181	1.09948	1.13951	1.40548	1.02249	1.0994	-0.903907	1.26365	0.703966	1.30495	1.43276	1.07708	1.22371	-1.08136	1.17022	0.602829	1.11738	1.45025	0.455619	1.17875	0.55782	1.51283	1.20835	1.35662	1.11923	1.03994	1.08512	-0.232648	1.13264	1.01301	0.268187	1.40243	1.17011	1.19909	-1.02402	0.76774	0.587865	0.989907	0.866214	0.238005	0.907748	-1.16455	1.08132
P29317	0.792638	-0.714175	0.70387	-1.32836	0.312812	-0.68823	1.49778	-1.58576	-0.723165	-0.48581	-1.03726	-1.17299	-0.754854	0.572453	-0.31424	-0.414726	-0.506253	-0.846796	-0.707061	-1.0508	0.38316	-0.25409	-0.724694	-0.622183	-0.354523	-0.674688	0.092472	0.898996	-0.241833	0.0845656	-0.339893	-1.03077	-0.918065	-0.675456	0.19474	-1.22463	-0.462696	-0.361848	-0.579354	-0.846641	-1.10131	-0.366514	-0.414729	-1.15131	-0.690036	-1.15448	-1.13017	-0.870182	0.700389
P29323	-0.915762	0.653164	-0.229681	-0.530623	0.807465	-0.916588	1.21281	0.475568	0.233231	0.0162846	-0.431134	0.948971	-0.825618	-0.338469	0.189953	-0.238548	-0.0625435	0.0877173	0.82981	-0.822896	0.412912	0.243471	0.119591	0.0452634	0.202611	0.820119	-1.25169	0.589128	-0.840268	-0.379015	-0.033833	-0.704063	0.999881	-0.798773	-0.583576	-0.197006	0.779818	0.246382	-0.694729	0.780065	-0.811412	0.704814	0.30041	0.623729	-0.257722	-0.420119	0.517523	-1.14146	-0.34858
P29350	-0.320482	0.550818	-0.695177	0.523661	-0.696797	0.802867	-0.687483	0.264702	1.4363	1.73101	1.65442	0.58927	0.788189	-0.765679	0.863318	1.47048	0.842882	1.16006	-0.257185	0.571391	0.780034	1.55866	0.209393	1.36527	1.58758	1.25378	1.03483	-0.700587	1.22496	1.34931	1.35054	1.56653	1.07768	0.738368	-1.24284	1.55064	1.36128	1.42365	1.73657	1.36561	0.517324	-0.862496	1.17356	1.32116	1.51817	1.7375	1.2689	0.958058	-1.08171
P29597	-0.0352991	-0.210086	0.282222	-0.516503	0.939382	-1.22478	1.90434	-0.132068	1.69325	1.89988	1.04995	1.0499	-0.31485	1.41108	0.620318	1.09338	0.940296	0.551379	0.79814	-0.485796	1.81069	1.30215	1.64787	1.87538	0.795934	1.84925	1.03054	1.76974	0.994641	1.19375	1.01137	1.01842	1.6667	0.336597	1.11636	1.07625	1.0711	1.87659	0.920451	1.6033	-0.680113	1.46576	1.04697	1.47002	1.09621	0.472823	1.13093	-0.333414	1.42232
P30291	0.040236	0.323682	-0.44543	1.46689	0.563313	-0.828645	-1.33031	0.787333	0.617737	0.68002	1.06848	0.396211	0.481342	-1.17043	-0.435794	-0.0740069	0.107261	1.00651	0.393315	0.231779	-1.32792	0.518869	0.825055	0.607907	1.15011	0.88953	0.570793	-0.536597	-0.017484	0.402646	0.608754	1.05501	0.873059	0.84884	-1.05627	0.534198	0.56862	0.602702	1.14218	0.969532	0.704577	-1.24083	0.363221	0.622623	0.662817	1.18838	1.00484	0.365779	-1.37775
P30305	-0.37789	0.58536	0.147051	1.18221	1.56817	-1.79872	-1.93092	1.24518	1.19598	0.868521	1.56456	0.838448	-1.2068	-1.62241	-1.07715	-0.887183	-1.02316	0.753349	1.23837	-1.67125	-1.74104	1.10057	1.18802	0.974709	1.66255	1.45702	-1.36242	-1.36623	-0.205671	0.17145	0.755318	1.19594	1.38076	-1.14223	-1.45053	0.845212	1.13225	1.13219	1.39306	1.54355	-0.716276	-1.63552	1.01178	0.812524	1.08915	1.39166	1.88273	-0.984908	-1.80904
P30307	0.963204	-0.379388	0.604941	1.75976	-0.489605	1.45542	0.378125	-1.72	0.394372	-1.85514	-1.64188	-1.88093	1.72928	-1.36928	-1.54946	-0.209347	-1.83601	-0.784677	-1.53025	0.644984	-0.25064	-1.59649	-1.47288	-1.75823	-0.222031	-1.28578	1.73666	-0.817791	-1.77309	-1.72112	-1.31092	-0.684103	-1.74754	1.59472	-0.831221	-1.81243	-1.90937	-1.94151	-1.34771	-1.29612	1.79111	-1.05661	-1.75452	-1.72289	-1.23678	-1.38855	-1.35083	0.624673	-1.03765
P31749	0.717134	-0.670773	0.726314	-1.49798	1.20553	-0.691827	1.0361	-0.541535	0.602611	0.325051	0.439721	0.642677	-0.760948	0.0406917	0.296993	0.169009	0.584102	0.181734	1.08334	-0.968556	1.2559	0.270296	0.15669	-0.18229	-0.177482	-0.102531	-1.06233	0.024014	1.01231	0.722608	0.362212	-0.196866	0.40534	-1.2977	0.487687	0.122054	0.743886	0.844751	0.156529	0.805864	-1.0354	-0.351683	0.0924099	0.148187	0.0206763	0.0556036	0.174321	-1.00412	1.05754
P31751	-0.403876	0.275911	0.807552	-1.17388	0.805715	-0.662697	1.3952	1.21512	1.43386	1.28013	0.917627	1.61042	0.44964	1.44127	1.40357	1.38627	1.55758	1.09243	1.42197	0.745803	0.427256	1.39151	1.41687	1.36998	0.827157	1.14362	1.26824	1.32891	0.997264	0.895198	0.62398	0.685416	0.827167	1.08958	1.33876	1.19207	1.30453	1.36546	1.14325	1.16452	1.11785	0.88814	0.939226	0.600394	0.73235	0.97667	0.505143	0.521902	0.885461
P32019	0.612786	-0.514903	0.438493	0.47457	-1.61878	0.664356	-0.386702	0.438356	0.943241	1.04036	1.07889	0.650114	0.601139	-1.06568	0.484068	1.04473	0.241775	0.833513	-0.298068	0.772904	0.427627	0.644241	0.731886	1.15031	1.46998	0.389534	0.356741	-1.36368	1.11043	0.706862	0.5882	1.34664	0.410464	0.413197	-1.53156	0.436267	0.676082	0.890096	0.843558	0.503839	0.625193	-1.6574	0.477467	0.616238	0.646079	0.912169	0.541436	1.34901	-1.21605
P33981	-0.121378	0.318461	-0.136213	1.37163	-0.511917	0.437816	-1.58997	-0.195649	-0.161633	-0.0117842	0.622954	-0.454664	1.23451	-1.2613	-0.352537	-0.134253	-0.26751	1.07383	-0.238811	0.661682	-1.32079	-0.0577791	0.0789928	-0.343383	0.694793	-0.30962	1.0969	-1.20878	-0.607633	-0.430836	-0.236093	0.777767	-0.450557	1.20414	-1.2634	-0.127804	0.0175506	-0.32113	0.907694	0.0369232	1.0911	-1.2873	-0.548542	0.015593	-0.0340005	0.967334	-0.175916	0.78564	-1.34408
P34947	0.399895	-0.46315	0.893311	-1.46586	0.518302	0.512144	-0.492868	-0.770679	-0.746438	-0.981416	-0.959392	-0.0763651	0.868187	1.38383	-0.0582328	-0.185279	-0.461652	-0.825829	-0.141734	-1.14597	-0.136925	-0.934272	-0.764866	-0.721643	-0.437212	-0.334085	0.0149128	1.11055	0.163621	-0.920607	-0.508648	-0.985885	-0.355843	-0.33459	1.64889	-0.799406	-1.02928	-0.295125	-0.248157	-0.77585	-0.141771	0.452396	-0.893701	-1.09831	-0.507958	-1.225	-0.390552	-0.78548	1.82563
P35236	0.102531	0.315227	-0.793718	1.48736	-1.20421	1.11761	-0.782215	0.460306	0.62063	0.900516	1.42842	-0.549143	0.527649	-1.09157	0.742138	0.782818	0.347643	0.801771	-0.477509	1.02786	-1.08559	0.312307	1.14169	0.815486	1.10934	-0.5168	0.842102	-1.06562	-0.389682	0.845266	0.763582	1.59529	-0.560919	0.0355183	-1.07171	0.929953	0.477389	0.792285	0.989415	0.361488	0.465184	-0.962182	0.429173	0.953039	0.982732	0.955924	-0.783422	0.894062	-1.41192
P36507	0.421119	-0.319963	0.468631	-0.621239	0.0283418	-0.475137	0.60986	0.956414	-0.435029	0.268219	-0.132681	-0.383739	-0.196202	1.13795	-0.470856	-0.427638	0.980398	-0.355334	-0.48658	-0.329428	-0.108645	-0.125807	0.367541	0.737154	0.19045	0.56782	0.749014	0.245827	-0.154578	0.119918	0.331422	0.434348	-0.305697	0.556928	0.592253	0.251204	-0.902922	0.685939	-0.347631	-0.281034	1.11374	0.419207	0.356249	-0.210066	0.69622	0.0916604	0.738889	0.100516	0.471467
P37023	-0.278196	-0.286852	1.11507	-1.47514	1.35377	-1.45163	1.54403	-0.570859	0.377282	0.0806582	-0.00447907	0.835197	-0.269004	1.43439	0.341584	0.595563	-0.107702	-0.0457025	0.895305	-0.941223	1.46201	-0.21235	0.143756	-0.0975149	-0.153473	0.321082	-0.82857	1.29735	0.27784	0.253465	0.4943	-0.533032	0.79044	-1.21376	0.466902	0.593467	0.267347	0.702884	0.595124	0.627878	-0.512099	0.713351	0.0921894	0.146243	-0.229874	-0.626286	0.269527	-0.662349	1.15051
P37173	0.290103	-1.11819	1.33928	-0.394	-0.0989364	0.220736	-0.359087	0.0325394	-0.508808	-0.682723	-0.0623264	-1.559	0.430533	0.367521	0.975815	-0.25778	0.497673	-1.0329	-0.865844	0.538654	-0.368655	-0.437462	-0.37101	-0.313755	-0.674363	-1.21692	-0.0100391	0.655173	-0.405057	0.0863762	-0.937213	-0.648828	-1.37247	0.814894	1.38404	-0.00143422	-0.817984	-0.524864	-0.130675	-1.10867	-0.457638	-0.0814773	-0.854888	-0.283165	0.12537	-0.206914	-1.35002	-0.468697	0.206554
P41279	-0.505212	0.623462	-0.429188	0.80188	1.25993	-1.31629	-0.802627	1.05263	0.798343	0.793269	0.452133	1.39801	0.688429	0.817741	-0.604194	0.266199	0.449458	0.516522	1.29568	-0.528053	-0.778698	0.942824	0.961181	0.825806	1.03946	1.4535	0.931082	1.21541	-0.0709107	0.347172	0.744811	0.621827	1.52687	1.1946	1.03914	0.539276	0.779042	0.561552	0.866394	1.28284	0.53226	0.416463	0.888921	0.562853	0.710883	0.956337	1.48682	0.373761	0.262711
P41743	-0.296956	-0.342496	0.794877	-0.984532	-0.246237	0.529392	0.504756	1.01071	1.1407	0.991185	1.40117	1.06075	-0.0867625	0.038173	1.82066	1.24715	1.82242	0.709036	1.2412	0.60106	0.322681	1.0136	1.35757	1.17126	1.06396	1.34652	-0.0891967	-0.243994	0.907414	1.28221	1.25465	1.15707	1.17288	-0.115329	0.0931612	1.28953	0.82195	1.05314	1.22347	1.08593	0.56434	-0.9779	1.67035	1.30459	1.81744	1.11981	1.53581	1.08334	0.27763
P42336	1.41535	0.546817	-2.24633	-2.16315	-0.8958	0.48287	0.171512	0.339056	0.253216	-0.185866	-1.2219	-0.771527	1.2851	0.170115	-0.786594	-0.73638	-1.27773	0.292936	-0.714986	0.379577	0.00121374	-0.516242	-1.21046	-0.152331	0.465813	-0.814089	-0.213738	-0.419945	-0.145089	-0.455668	0.811463	-1.56499	0.0180028	0.100069	-0.540888	-1.02006	0.362892	-1.06367	-1.46186	-0.837429	0.769622	-0.453068	-0.272258	-0.115328	-0.647164	-0.161146	-0.772567	0.789293	-0.495768
P42345	0.380089	-0.756807	0.922073	-0.731377	0.293559	0.279303	-0.68363	-0.191034	-0.402421	-0.128504	0.125633	-0.464256	-0.444431	1.14659	0.33642	-0.149508	0.343987	0.242684	0.144301	-0.560788	0.093523	-0.0830924	-0.105705	-0.299894	-0.670106	-0.85091	-0.622176	0.687914	0.687966	0.0803929	-0.445584	-0.0514036	-0.142602	-0.224846	1.50866	0.846478	-0.171105	0.176689	0.203031	-0.372357	0.111131	0.323584	-0.657929	-0.192334	-0.147993	-0.216459	-0.000909436	-0.441937	0.680888
P42684	-0.25779	0.338811	0.352887	-0.182844	0.91086	-1.45085	1.59946	1.06967	0.655097	1.15886	0.924999	0.976443	-0.600982	1.41125	0.232259	0.989998	1.24645	1.10605	1.03762	-0.77493	1.16997	0.560552	0.890554	1.1912	0.528364	1.05291	0.877379	1.65934	0.903758	1.14521	1.06054	0.940079	0.940848	0.257007	1.09588	0.860867	0.292316	1.06312	1.15543	0.914866	0.0475566	1.13053	0.562269	0.905496	0.865982	0.609676	0.872686	-0.821637	1.25176
P42685	-0.537188	0.313492	-0.510794	-0.0886583	0.0971046	-0.328647	0.864626	-1.30034	-1.24351	-1.30889	-1.11555	-0.0544166	-1.70349	1.35479	-1.14826	1.19523	0.240233	-1.62512	0.208644	-1.18827	0.158442	-0.0565562	-0.0570513	-0.637704	-0.827799	-0.609707	1.40213	0.127862	-1.80538	-1.40511	0.486949	-0.633494	-0.299349	-2.65835	1.07198	-1.98915	0.435989	-0.0436229	-0.962739	-1.0106	-0.082523	0.46857	-0.0341584	-1.38327	0.589861	-0.0416933	-0.774122	-1.92	1.7263
P43250	0.613042	-0.46105	0.70099	-0.924288	0.495571	-0.482996	0.915639	-0.591804	-0.147964	0.134541	-0.597426	-0.359152	-0.706199	1.01771	-0.00644586	-0.437398	-0.142684	-0.690498	0.606324	-0.185631	0.0333056	-0.405873	-0.300192	-0.300019	-0.646309	-0.902177	-0.0859698	0.56603	0.48322	0.247661	-0.446749	-0.965488	-0.170942	-0.474827	1.17177	-0.140304	-0.88922	-0.208649	-0.824461	-0.603672	0.189565	-0.0462342	-0.440656	-0.333033	-0.882057	-0.952211	-0.571894	-0.717326	0.754415
P43378	0.304733	-0.678246	0.998831	-0.466015	0.666036	-0.858241	0.360897	0.827865	1.0597	0.48282	0.996311	0.973014	-0.792854	-0.194696	0.681479	0.703143	1.42273	0.912463	1.17661	-0.342727	0.113136	0.518062	0.551985	0.383435	-0.120678	0.997868	-1.32535	-0.584172	1.00907	0.666898	0.254069	1.36459	0.229058	-1.58368	-0.783287	1.40001	0.952701	1.21197	0.520166	0.968258	-1.55387	-1.35975	1.02009	1.24651	0.24221	0.813917	0.585394	-1.52843	-0.559645
P43403	0.848866	-0.836029	0.73378	-1.25919	1.19484	-1.50599	1.49858	-0.674164	-1.52822	-1.25751	-0.129099	1.69638	-0.594969	0.658329	0.881966	-0.258857	-0.291409	0.27701	0.938876	0.411898	0.943208	-0.915176	-1.04283	-1.86475	-0.786071	0.191971	-0.559519	1.08642	0.799351	-1.06684	0.346937	-0.685628	0.235418	-0.466583	0.963363	0.674446	0.483851	1.61121	0.650325	-0.257135	0.567582	0.820926	-1.0777	-1.33718	-1.01908	-1.7668	-0.103295	0.894744	1.51112
P43405	-0.422806	-0.323384	1.16323	0.276225	1.087	-0.7665	1.25125	-0.551702	-0.173481	-0.443864	-1.21407	0.566367	-0.776279	1.49342	-0.442242	0.608149	0.56797	-0.955033	0.664315	-0.834373	0.565143	-0.717163	-0.600012	0.118193	-1.01546	-0.693576	-0.803071	0.696284	-0.178259	-0.236162	0.0120396	-0.776957	0.237114	-1.37072	0.870806	-0.673344	-0.22988	-0.222472	-0.086496	-0.270228	-0.571534	0.739358	-0.395523	-0.637104	-0.83757	-1.19321	0.0502384	-0.783495	0.820734
P45983	-1.76548	1.68135	-1.351	0.646041	-1.3087	0.929382	0.129279	-0.573191	-0.0312822	-0.620317	0.693401	1.13621	0.565429	-1.3178	1.07339	0.77162	0.506306	0.363122	-0.0603293	1.07503	-0.0370353	1.15648	-0.200341	0.671857	0.572778	-0.921375	1.16613	0.187025	-0.215095	0.0320763	-0.560504	-0.930845	-1.08645	0.870395	-0.992945	-0.857588	0.464135	0.609485	1.01548	0.316779	0.174958	-0.537299	-0.359537	-0.752089	-1.13884	-1.1687	-0.839041	0.456875	0.0696547
P45985	-0.728713	1.10252	-1.08393	-0.618915	0.100569	0.13927	0.831869	0.0484317	0.510112	0.466788	-0.110008	0.23659	-0.0306174	0.105493	0.384718	-0.0135498	0.622167	-0.0267721	0.523742	-0.0951602	-0.40404	0.0179339	0.324018	0.697922	-0.346018	0.0384251	-0.319383	-0.528828	-0.192283	0.134009	-0.103022	0.376397	0.415103	0.234074	-0.322906	-0.452944	0.204536	-0.14101	-0.651668	0.352402	-0.0484139	0.122022	0.0997087	0.53355	0.128124	-0.550044	0.364312	0.0366299	0.324586
P46734	-0.0526285	-0.260734	0.149115	-0.498128	0.145998	-0.328072	0.572684	-0.75044	-0.342919	-0.174853	-0.651364	0.0160217	0.405618	1.12701	0.186638	-0.268053	-0.11586	-1.05826	-0.131614	0.0741876	0.80118	-0.563702	0.0688282	-0.48095	-0.00366376	0.404793	-0.257865	0.711031	-1.28455	-0.672418	-0.481799	-0.650111	0.731579	-0.154714	1.23343	-0.219617	-0.786137	-0.49952	-0.23743	-0.524775	0.163501	0.296302	-0.522531	-0.501959	-0.379584	-0.50963	-0.364142	-0.562391	0.591907
P48454	0.280015	-0.676233	1.26089	-0.232348	-0.326439	-0.0230199	0.359246	1.02646	1.46081	1.28063	0.297785	0.484493	1.13437	-1.38405	0.3299	0.643643	0.230815	-0.232838	-0.172819	1.20868	0.887952	0.385659	1.06981	0.589932	0.511565	0.052172	0.000599334	-1.03778	0.028824	1.03723	0.547951	0.663472	0.227846	-0.31139	-0.55951	0.650675	0.918133	1.43971	0.699841	0.323664	0.759432	-0.909517	1.49107	0.296813	0.55797	0.141838	0.195357	0.198549	-0.766073
P48729	-0.072344	0.127232	0.287691	-0.895718	0.47257	-0.638025	1.18829	-0.363289	0.192838	0.271028	-0.59687	0.433438	-0.460661	1.21423	0.482832	0.855686	0.787977	0.488735	0.7023	-0.36485	0.329128	-0.731882	0.120278	-0.0588709	-0.647423	-0.752512	-0.124634	0.446783	-0.445268	0.365106	-0.477438	0.140649	-0.32627	-0.961519	0.666608	-0.865085	-0.854169	-0.333936	0.0818266	-0.613082	-0.14064	-0.924032	-0.994075	-0.712822	-0.76229	-0.862463	-0.973947	-0.741235	0.687964
P48730	-0.299133	0.451924	-0.207413	0.65476	0.445661	-0.00876451	-0.701598	0.485171	0.433449	0.210978	0.709651	-0.260768	0.364776	0.239017	-0.23492	0.179591	-0.0174081	0.114218	0.258324	0.203753	-0.641174	0.434145	0.671078	0.196516	0.802459	0.353689	1.21798	0.863997	0.106266	0.298254	0.258992	0.490664	0.4157	0.66449	-0.179033	0.41465	0.321343	0.341847	0.793151	0.0850752	0.79429	0.443892	0.351838	0.624229	0.702604	0.466943	0.679749	0.207747	0.171588
P49137	-0.548339	-0.749011	1.12329	-1.42234	0.59344	0.100262	0.248565	-0.490286	-0.814744	-0.239516	-0.763862	-0.0421973	0.0748066	0.969881	0.66824	0.298321	-0.375574	-1.422	1.01585	-0.609432	1.03098	-0.388721	-1.25478	-0.0896721	-0.473604	-0.00568328	-0.0699268	0.79014	0.720282	0.0567236	-0.456676	-0.78748	0.241761	-0.301781	1.31737	-0.20191	-0.237742	-0.432472	-0.761726	-0.314462	-0.78838	0.645225	-0.282529	-0.518925	-0.792304	-1.23166	-0.832218	-0.155767	1.21307
P49336	0.9045	-1.03831	0.688616	-0.764349	1.29824	-1.14014	-0.0186513	0.629804	1.0323	0.480432	0.779961	0.508818	-1.37293	-0.425897	1.08127	0.767352	1.41821	-1.07452	1.89318	-0.523142	0.293705	1.08513	1.43443	1.26741	0.474553	0.737657	-1.18682	1.06755	0.81609	1.11999	0.759929	-0.776382	0.852933	-0.504403	-1.00109	1.02951	1.0905	1.43735	-0.521682	0.549225	-1.27212	-0.708291	0.796612	0.768076	0.516648	0.223337	0.476154	-1.15328	0.0743778
P49674	-0.389788	0.21054	0.235926	0.127313	1.3698	-1.65951	1.32104	1.3364	1.32832	1.41729	1.41134	1.00986	-1.01264	-0.493518	0.157117	0.9526	1.10002	1.07996	1.32995	-1.06937	0.94308	1.29292	1.32447	1.37567	1.15063	1.43679	-0.716416	0.948763	1.30986	1.31864	1.32793	1.29947	1.41282	-0.568998	-0.606422	1.31658	1.15277	1.38571	1.40253	1.53121	-0.922883	-0.445899	1.13312	1.37019	1.3153	1.28954	1.32986	-1.14281	-0.734049
P49759	-0.492849	0.624386	-0.759328	-1.24774	1.22323	-0.8734	0.815029	0.19985	0.926306	0.571489	1.60865	0.85719	-1.01036	-0.438339	0.753958	0.737081	0.505233	0.713548	1.46357	-0.25786	1.21605	1.27113	1.32558	1.06782	1.26961	1.04384	-0.372322	0.468974	1.29149	1.37669	1.32315	1.05905	1.39061	-0.129644	-0.298858	1.14351	1.60613	0.904214	1.26768	1.61081	-0.137464	0.722903	1.07929	1.6179	0.954357	0.646778	1.34046	-1.0517	1.36546
P49760	-0.90162	1.59356	-1.31338	0.588039	-0.348619	0.28681	-0.0767659	0.470648	0.155232	0.687017	-0.00299297	1.63683	0.791897	0.492161	0.313597	0.134044	0.532215	0.896016	-0.173734	0.252455	0.667422	0.120697	-0.407432	0.176703	0.468704	0.39718	0.0677474	0.274133	0.746384	0.433306	0.949257	-0.267137	0.709716	0.0835087	0.730569	0.472092	0.333631	0.38711	0.252249	0.412595	-0.00239626	0.706407	0.0333709	0.58289	-0.244421	0.178157	0.596422	0.0596561	0.484185
P49761	-0.150934	-0.0629139	0.168045	0.382399	1.09731	-0.965065	-0.599979	0.615694	0.665808	0.493103	1.06261	0.287863	-0.248837	-0.708002	-0.819092	-0.699928	-0.17843	-0.010603	0.415595	-0.465693	-0.155663	0.857311	0.614179	0.644879	0.851312	1.15256	-0.211119	-0.446307	0.488673	0.472082	0.938503	0.677755	0.910721	0.157696	-0.783136	0.557276	0.89239	0.623119	0.457279	1.17134	-0.290284	-0.466395	0.673954	0.816514	1.03628	0.947646	1.07092	-0.409938	-0.795853
P49840	0.248708	-0.330827	0.840396	-1.36866	-0.0565076	0.115404	1.10433	-1.10072	-0.703777	-0.65955	0.190103	-0.227021	0.285661	1.16091	0.823403	0.580761	0.819811	0.0586792	0.517869	0.772895	0.17954	-1.16657	-0.834507	-0.140989	-0.746103	-0.89227	0.313156	0.519289	-0.46246	-0.282694	-0.839321	-0.554708	-0.703858	-0.0384958	1.33242	-0.405951	-0.961645	-0.348373	-0.31595	-0.949666	0.931572	0.373234	-0.948804	-0.775508	-0.634336	-1.08658	-0.81386	0.180837	0.957331
P49841	-0.102901	-0.16086	0.64039	-0.961829	-0.726219	0.66116	0.744625	-0.822344	-0.541063	-0.620332	-0.691342	0.128261	0.0881149	1.36541	0.773904	0.977145	0.646099	0.194696	0.966674	-0.165658	-0.878645	-1.05351	-0.657442	-0.717916	-0.856239	-1.146	0.026512	-0.259278	-0.515232	-0.617117	-0.83511	-0.751592	-1.01594	-0.379506	1.21257	-0.494729	-1.15392	-0.57832	-0.630577	-1.15542	-0.461121	0.186009	-0.994333	-1.29055	-0.74855	-1.04554	-0.260796	0.169909	1.23401
P50613	-0.463355	0.4285	-0.174543	1.22706	0.978325	-1.12037	-0.899388	1.76615	1.27403	1.47499	1.5595	1.40502	-0.319707	-0.785354	-0.464911	-0.37773	0.705065	1.0045	1.36214	0.0869817	-1.21752	1.42979	1.32854	1.39653	1.7736	0.180845	-0.225655	-0.249393	0.796838	1.09929	1.42379	1.22811	0.28822	0.738623	-0.566696	1.18284	1.41465	1.53298	1.54636	0.243689	0.244717	-0.812867	1.35588	1.55292	1.62694	1.9312	0.223715	0.376664	-1.15235
P50750	-0.622175	0.827574	-0.874478	1.27873	0.954029	-1.25921	-0.847711	1.05157	1.00415	0.817316	1.11799	0.950268	-0.364605	-1.23493	-0.266835	0.267915	0.131317	0.792259	0.960021	-0.80148	-0.863973	0.819914	1.1433	0.875999	1.2628	1.31331	-0.667288	-0.402151	0.219882	0.548725	0.579683	1.08068	1.29927	0.364602	-1.11134	0.8168	1.07149	0.861605	1.17557	1.33316	-0.412993	-1.09145	0.628966	1.02157	0.898481	1.28335	1.26706	-0.21647	-1.35088
P51617	0.971542	-0.284155	-0.135487	-1.42964	-0.307526	1.13396	0.164223	-0.319269	0.250027	-1.0452	-0.0715825	0.135156	-0.0220824	1.79691	0.261099	0.338677	0.723786	-0.231535	0.138304	1.02746	1.48088	-1.45803	0.0191739	-0.921939	-1.27225	-1.19697	-0.100311	0.05179	-0.00974168	0.605894	-0.44633	-0.264754	-1.25462	-0.0736587	0.197578	-1.4004	-0.300216	1.26761	-0.512284	-0.111161	0.0761147	0.145308	-0.390871	-0.379297	-0.337194	-1.75518	-0.935923	0.108206	0.0710321
P51812	0.237257	-0.228622	0.738374	-0.219186	-0.453994	0.141497	0.483957	-0.594429	-0.36841	-0.295167	-0.111507	-0.417632	0.56774	1.11328	0.306078	0.279005	0.933427	0.429298	0.261354	0.674639	-0.770012	-0.928375	-0.217711	-0.480645	-0.100391	-1.02511	1.04739	1.07733	-0.383677	0.0099538	-0.486542	0.126801	-1.17222	0.542501	0.392607	0.161067	-0.915468	-0.355809	-0.370095	-1.13877	1.06173	0.460159	-0.444791	-0.628349	-0.228896	-0.451946	-0.858674	0.320527	0.398885
P51813	-1.12748	1.5058	-1.42298	-0.0411509	0.798923	-0.492041	0.707053	-0.0782303	0.680348	-0.212301	-0.467915	0.697651	-0.660257	-0.731553	0.144152	-0.579516	0.374517	-1.19666	0.486915	-0.640796	0.10973	0.064797	0.664571	-0.0647652	0.349942	0.635034	-1.1664	-0.28941	-1.27981	-0.639145	-0.503023	-0.943515	0.215152	0.373538	-1.18916	-0.394115	0.448007	0.400136	-0.878195	1.14897	-0.398184	0.311257	-0.120619	0.344006	-0.1597	-0.479851	0.683913	-0.238119	-0.684604
P51956	-0.33485	0.399093	0.267344	-1.64406	0.720915	-1.07094	0.462876	0.463041	0.862655	1.50276	0.848477	1.41701	-1.42805	1.20302	1.06119	1.44266	1.33534	0.428021	1.39688	-0.924313	2.23768	0.522499	0.616598	0.941168	0.444002	1.01301	-1.3877	1.34873	1.61488	1.43061	1.50964	0.787805	1.14929	-1.57891	0.681256	1.39309	0.889103	1.40413	1.01948	0.456319	-1.27841	0.44173	0.555488	0.92148	1.22034	0.620208	1.32062	-1.42529	1.07543
P51957	-0.167082	-0.083523	0.584149	1.15514	-0.354104	-0.69159	-1.36579	0.478003	0.0129127	0.106848	0.703142	0.58134	1.20515	-0.245899	0.47293	0.147973	0.382628	1.10662	0.444752	1.24361	-0.632203	0.49068	0.4845	-0.119177	0.961046	0.905734	0.941538	-0.262845	0.137883	0.0188976	0.0571957	0.528468	0.841854	0.856096	0.0662895	0.285665	0.781918	0.253006	0.855714	0.744204	0.859396	-0.51424	0.347762	0.264196	0.289488	0.946411	0.70301	1.04821	-0.704416
P52333	0.539366	-0.400448	0.495674	-1.79477	1.10493	-0.842446	1.66638	-0.844055	-0.399073	-0.299144	-1.34589	0.377775	-0.366272	0.98048	-0.210906	-0.317524	-0.139265	-0.692076	0.591293	-0.398732	0.966937	-0.526914	-0.200827	-0.28377	-0.761161	-0.454341	0.0818105	1.91334	-0.467647	-0.386702	-0.463315	-0.641632	-0.210495	-1.00739	1.65502	-0.915975	-0.389196	-0.297742	-1.22386	-0.484629	-0.563824	1.30261	-0.671477	-1.46746	-0.47882	-1.49411	-0.868122	-0.649697	1.20378
P52564	0.0128479	-0.57675	0.993901	-0.90823	0.62377	-0.452205	0.228796	0.0631497	0.169415	-0.414808	-0.115866	0.268552	-0.146903	0.279778	0.308945	-0.674159	-0.206547	-0.668898	-1.24846	-0.474326	0.0667095	0.0796195	-0.19587	0.152877	-0.681997	0.231171	0.471049	0.283937	0.0818851	0.0755825	0.179229	-0.0821516	0.111255	0.446685	0.336409	0.316412	-0.168978	-0.0377845	-0.0309796	0.735236	0.0829595	-0.0189968	0.173924	0.366581	0.215863	-0.349241	0.666066	0.606188	-0.00237514
P53355	0.339909	-0.133599	0.130298	-1.21169	0.0770837	-0.651525	0.3151	-0.636392	-0.638923	-0.256989	-1.17189	0.505916	-0.240843	-1.59091	0.460976	0.665355	0.657234	-0.570317	0.667668	-0.446524	0.7976	-1.01947	-1.16473	-0.614417	-1.11804	-1.42023	-0.6243	1.41253	-1.53928	-1.5195	-0.653749	-1.19979	-0.543454	-0.911693	0.96797	-1.64387	-0.367028	-0.292096	-0.375686	-0.726432	-0.105683	0.854666	-1.25058	-1.22816	-0.790893	-1.50817	-1.36643	0.0692746	-0.210324
P53667	-0.0716327	0.353582	-0.252145	0.591419	0.817039	-1.38012	0.410682	1.10908	0.568148	0.899107	1.21099	0.415313	-0.247909	0.527473	-0.386973	0.159387	0.536576	0.749572	0.627518	-0.717284	-0.224717	0.658544	1.08885	1.03279	1.27439	1.45139	0.471382	0.946725	0.516666	0.804536	1.21406	1.24892	1.12501	0.317253	0.442541	0.835545	0.536195	1.08058	1.18497	1.2418	0.427388	0.114468	0.853023	1.01188	1.12156	1.13216	1.40589	-0.507289	0.163767
P53671	0.542334	-0.958165	1.5526	-1.1123	-0.0369225	0.894481	-1.27485	0.160741	0.400091	-0.512857	-0.32881	0.226733	0.403516	-1.66466	0.300548	-0.0434751	-0.166966	0.29512	0.909912	0.885935	-1.1682	0.505492	-0.698783	-0.373383	-0.0876168	-0.259879	0.131263	-0.568563	-0.649806	-0.84448	-0.679139	0.380658	-0.131919	0.257773	-0.817887	0.376105	-0.382028	-0.197629	0.392011	0.549981	0.668065	-1.20168	-0.0113384	-0.293885	0.819586	0.069065	0.0515829	1.33801	-1.2826
P54753	-1.07763	0.907802	0.579107	-3.26273	0.377302	-0.000957362	0.683128	0.174744	0.155336	1.20539	1.54496	1.2156	-0.774383	-0.130405	1.29353	1.23014	0.551569	1.08075	0.615142	0.132478	0.0909143	0.247314	-0.379268	0.901292	1.10298	1.03772	-0.745526	-0.00309287	0.527749	0.474392	0.200155	1.01537	1.58819	-0.35124	-1.19072	1.09064	-0.161135	0.928086	1.46091	0.1328	-0.162209	-0.0835087	0.591222	1.94684	0.703844	0.793789	0.872126	-0.249575	0.0204405
P54760	-0.863653	0.472346	0.163643	-1.04216	0.843005	-0.572437	0.777458	-0.509723	-0.471314	-0.612935	-0.829153	-0.185449	-0.811764	1.20818	-0.384337	-0.43137	-0.239312	-0.717092	0.236871	-0.256549	0.309806	-0.297903	-0.862226	-0.901151	-0.959872	-0.583364	-0.414817	0.934265	-0.348273	-0.559173	-0.592268	-1.12949	-0.798046	-0.778891	0.561103	-0.554095	0.282055	-0.474391	-0.832385	-0.618034	-0.94333	0.151451	-0.750476	-0.265299	-1.34502	-1.00995	-0.788755	-1.05056	1.16595
P57059	0.965536	-1.20889	1.61264	0.702108	1.06505	0.106952	1.04695	-0.158806	-1.25089	-0.370286	-1.55956	-0.898153	-0.932287	1.45158	0.581438	1.5807	1.69867	0.737286	1.27299	0.763385	0.577369	-0.0731268	-1.05783	-0.229032	-0.486054	-0.729888	-1.58774	-1.0701	-0.262266	0.69668	-1.23569	-1.37027	-0.993362	-1.02719	-0.854163	-1.5281	-1.02129	-0.274677	-1.21275	-1.89977	-1.31319	-0.982322	-0.142091	-1.33711	-1.35933	-1.23234	-1.65959	-0.108362	1.2121
P60484	-0.468389	0.0202982	0.693772	-1.06239	1.32978	0.11419	-0.835108	-1.52973	-1.15593	0.140814	0.889743	0.796543	-0.153714	1.25841	0.616727	0.611287	0.0784558	0.0634633	0.65892	1.54329	1.73455	1.07928	0.426995	0.538295	0.325061	1.00529	-1.6047	2.46817	0.849185	0.782613	0.912952	0.800486	0.844671	-0.932851	0.680942	0.896931	0.310522	1.58939	0.709848	0.671798	-1.77798	-2.8989	0.672671	0.0540958	0.352897	0.983849	0.446792	-1.12294	1.1173
P62136	-0.784656	-0.620922	0.958135	0.600539	-0.411123	0.94913	-1.17971	-1.47545	-1.44447	-1.56887	0.027329	-1.49682	1.3753	-0.00801057	0.384686	-0.482958	-1.52243	-0.945539	-0.919047	1.54194	-1.64161	-1.41191	-1.37102	-1.57297	-1.20939	-1.66224	1.53651	0.308707	-0.894301	-1.71366	-1.55782	-1.49492	-1.43663	1.11094	0.13234	-1.44043	-1.38993	-1.85574	-1.54088	-1.23543	0.952802	-0.611024	-1.37435	-1.53411	-0.495656	-1.08686	-1.60022	1.28571	-0.144827
P62140	-0.2022	0.0553098	0.248456	-0.345366	-0.666763	1.12915	-1.42347	-1.39517	-1.36204	-1.35896	-1.21804	-1.14668	-0.523186	0.736338	-0.254773	-1.18388	-1.1878	-1.27122	-0.713448	-0.378941	-0.846654	-0.695647	-1.24687	-1.47783	-1.00558	-1.21909	-0.735045	-0.971594	-1.25722	-1.39153	-1.17302	-1.26863	-1.25371	-0.859552	0.674977	-1.1692	-0.349604	-1.41406	-1.24936	-1.14487	-0.967458	0.812538	-0.693661	-1.26437	-0.926055	-0.843572	-1.18814	-0.518525	0.955889
P78330	-0.778835	1.22874	-2.06207	-2.2021	-0.101231	-1.16116	0.460557	0.57387	0.135146	0.362641	0.609275	0.798512	-0.41274	1.01147	-0.473633	-0.438132	0.218978	1.05973	0.325777	-1.12142	0.63198	0.458173	0.485713	-0.0638131	0.608665	1.18287	0.491467	0.287081	0.24787	0.88035	1.03614	0.688246	0.42011	0.0785933	0.248432	0.96993	0.989543	0.0585001	0.94625	0.777593	-0.0547518	0.9792	1.54572	0.888353	0.553788	0.876386	1.16364	-0.1438	1.00136
P78362	-0.0816565	0.350765	-0.029058	0.165627	0.908196	-1.49231	1.45687	1.01544	0.734645	1.34112	1.15721	1.17567	-0.528644	1.04782	0.42557	1.18765	1.38115	1.38537	1.33936	-0.777888	0.754128	0.649521	0.961553	1.35479	0.587478	1.17907	0.474297	1.36411	0.942925	1.20865	1.12427	1.11183	1.20481	-0.0301831	0.741698	0.720322	0.0223972	1.22048	1.28	1.16378	-0.379992	0.367614	0.274732	0.887932	0.723157	0.776775	1.01206	-0.634807	0.575466
P78527	-0.296911	0.370573	0.218181	-1.33382	0.56338	-0.760189	0.149246	-1.79807	-1.58934	-1.19183	-1.55444	1.41355	-0.689911	1.82623	0.681933	1.22303	1.21077	0.637203	1.17639	-0.324747	1.43928	-2.18056	-1.63019	-1.43364	-1.57785	-1.55312	0.407027	1.21712	-1.2908	-1.29362	-1.56299	-1.52304	-1.40723	-0.750465	1.37399	-1.44378	-1.88026	-1.36854	-1.48383	0.809146	-0.365275	0.618239	-1.77417	-1.80218	-1.72561	-1.89479	-1.71768	-0.679824	1.45625
Q00534	-0.010336	0.00953465	0.3999	-0.873261	0.406772	-0.00189296	-1.02506	-1.02439	-1.15114	-0.554013	-1.47588	-0.0902969	-0.0569423	-0.815062	-0.179237	-0.33417	-0.609357	-0.103197	0.274496	-0.299327	-0.886351	-1.3189	-0.944675	-0.613421	-0.406527	-1.52543	-1.20388	-0.117676	-1.08876	-1.17581	-1.13822	-0.507891	-1.40051	0.848047	-1.31306	-1.10074	-1.00418	-1.15205	-0.749566	-0.734279	-0.805709	-1.45396	-1.75674	-1.80207	-1.26368	-1.00028	-1.38414	-0.817892	1.16799
Q00536	0.165802	0.0108366	0.301851	-0.586328	1.01841	-1.58149	1.75099	1.32656	1.06977	1.48395	1.19116	1.03378	-0.863509	1.37872	0.535617	1.22244	1.4739	1.18753	1.22012	-0.908372	1.11422	0.754787	1.11862	1.47509	0.757211	1.24658	0.598543	1.4748	1.17901	1.28445	1.19658	1.12043	1.08704	-0.214943	1.11908	1.10712	0.417811	1.43558	1.15193	1.03851	-0.340354	0.89849	0.837316	1.09399	1.07186	0.734634	1.08466	-0.831434	1.12569
Q00537	0.1309	0.0484822	0.323452	-0.439426	0.902206	-1.59554	1.75185	1.03922	0.825258	1.33361	1.16694	1.07994	-0.440217	1.52409	0.195078	0.884604	1.4716	1.10235	1.05626	-0.717581	1.1818	0.573065	0.993025	1.38169	0.548849	1.11099	0.74943	1.68093	1.03619	1.17875	1.01033	1.05635	1.03248	0.187346	1.20116	0.961928	0.355823	1.38669	1.28271	1.00489	0.20286	1.03501	0.48661	0.856505	0.903547	0.782727	1.10498	-0.889098	1.11667
Q01974	0.579361	-0.328146	-0.309545	-0.799842	-0.384406	-0.0659741	1.55471	-1.38466	-0.206274	-0.45385	-0.428583	-0.0863635	-0.319788	1.37854	0.692877	0.482056	0.9166	-0.842708	0.186074	-0.040367	0.063135	-1.17181	-1.17726	-0.0355206	-1.34219	-1.25005	-0.194687	1.18198	-0.590668	-0.638836	-0.655932	-1.19817	-0.800802	-0.539029	1.47413	-1.04561	0.214291	0.0735383	-0.655895	-0.439602	-0.0118269	1.31788	-1.1344	-0.487411	-0.315508	-1.24005	-0.977397	-0.0384657	1.38265
Q02156	-0.281517	0.146717	0.365117	-1.63719	-0.102677	-0.116236	0.827708	-0.834208	1.09651	-0.321036	-0.310654	0.0758243	-1.25853	0.924459	0.601616	0.18665	0.324695	-1.1119	0.593708	-0.177635	-0.0103247	-0.131094	-0.223889	-0.124584	-1.21392	-1.33272	0.0657395	0.390993	-0.836703	-0.212083	-0.431411	-0.700633	-0.644651	-0.322863	0.584089	-0.599559	-0.857972	0.0540576	-1.00346	-0.973993	-0.563206	0.168033	-1.20286	-0.841138	-0.733303	-1.24989	-0.805003	-0.0815365	1.38905
Q02750	0.55119	-0.0799773	-1.13744	1.04142	-1.66034	0.359707	0.840389	0.209406	0.610256	-0.640509	-1.04569	-2.29498	0.510809	1.51094	-0.734647	-0.0175981	0.462756	-1.41087	-1.98697	0.604489	0.143832	-0.185532	0.0833874	-0.0855046	-0.124878	-0.785809	0.533786	0.57554	-0.375279	0.820677	0.935186	0.544969	-0.96423	0.878409	-0.0474171	-0.627678	0.555787	0.844988	-1.05191	-0.658994	-0.0986148	-0.0183823	0.00985572	0.278899	-0.414331	-0.013379	-1.35333	-0.000233983	0.710559
Q04759	0.0360945	0.148088	0.058607	-0.374147	0.607271	-0.606116	0.177263	-0.188524	-0.448419	0.0454957	-0.631253	0.5464	0.320259	0.800334	-0.294008	-0.916253	-0.960861	-0.968564	0.568911	-0.575724	0.374313	-0.106696	0.397667	-0.248247	-0.399011	-0.0888902	1.28907	2.02133	-0.35181	-1.39523	-0.324629	-0.632648	0.200644	0.726499	0.443359	-1.04733	-0.0100915	-0.253518	0.0673779	-0.562953	0.332984	1.52127	-0.0814258	-1.05675	-0.413416	-0.467077	-0.510735	-0.103289	1.71314
Q04912	0.757436	-0.645836	0.843769	-1.14914	1.29782	-1.30761	1.07602	-0.0713014	-0.206376	0.97693	0.997859	0.899582	-0.462358	0.814612	-0.336029	-0.81151	0.404525	-0.796144	1.12846	-1.07634	0.474499	0.461243	-0.0324153	-0.0606719	0.102065	1.22443	-0.36105	0.314962	1.2875	0.568991	0.555758	0.59844	0.894981	-0.722176	0.512138	1.00589	0.728439	0.605286	0.338056	1.13223	-0.696673	0.130167	0.556374	0.905956	0.435908	0.387561	0.833431	-0.945283	0.515556
Q05209	-0.570115	0.214359	0.349078	-0.979879	-0.497212	-0.642854	1.65839	0.3224	0.359843	-0.212622	-0.0804815	-0.680088	-1.49519	0.707925	0.641682	0.016348	-0.492106	-0.586484	-0.529747	-1.29936	1.38024	0.566919	-0.274129	0.255633	-0.523309	-0.768571	-1.23581	0.565528	0.197204	-0.0236252	-0.0913893	-0.528456	0.295368	-1.53225	1.06815	0.0596385	0.413693	0.256795	-0.625794	-0.47066	-1.1427	0.849362	-0.0234886	0.0194333	-0.0626067	-1.13423	-0.482351	-1.07439	1.13521
Q05397	-0.216851	0.285147	0.222058	-1.07174	-0.555414	-0.46377	1.67557	1.648	1.26299	1.36782	1.40037	0.842493	-0.36195	0.736851	1.25908	1.25777	1.82374	1.16506	0.364865	-0.52019	1.1516	1.00135	1.6448	0.230209	1.05284	1.265	-0.383916	0.326451	1.14116	1.17458	1.15745	1.49414	0.947428	-0.509293	0.978712	1.62171	1.05757	0.00412467	1.65832	1.0633	0.892308	-0.373671	1.15538	1.26956	1.51099	1.0776	1.14606	-0.135999	0.544197
Q05513	0.445677	-0.221825	-0.213421	-0.234968	-0.285918	1.19094	-1.23661	-0.680118	-0.0525935	0.199142	-0.0137117	-0.491367	1.00627	1.38539	0.614342	-0.0244032	0.495419	-0.55247	-0.181349	0.820638	-0.523804	0.315189	-0.230182	-0.209982	0.173484	0.0020689	1.16786	1.21365	-1.18862	0.905927	0.52836	0.0198902	0.222521	0.825183	1.12857	-0.796111	0.0889155	-0.510389	-0.43237	0.211307	1.22319	1.75596	-0.781267	0.621293	0.444386	-0.0868019	-0.216634	0.804005	1.36123
Q05655	1.13743	-0.978489	1.03992	-1.55189	1.24065	-1.17377	1.58237	-0.976692	-0.503164	-0.544967	-0.788285	-0.610237	-1.07776	1.16434	-0.159276	0.0753369	-0.160399	-0.479151	-0.0429332	-0.853734	1.08161	-0.237333	-0.550592	0.72351	-1.12847	-0.808417	-0.417399	0.637534	-0.842589	-0.609549	-0.887936	-1.16546	-0.444503	-0.923995	1.0248	-1.06999	-0.251005	-0.517336	-1.04883	-0.397311	-1.07252	0.301137	-0.75505	-1.11464	-0.815599	-1.08035	-0.600678	-1.14801	1.03076
Q05823	-0.457473	0.202309	-0.737983	-0.0593545	-0.0905578	-0.402743	0.675784	0.375114	0.441108	-0.953136	0.263319	0.205302	-0.368125	-0.758489	0.140144	-1.10048	-1.01197	0.678969	0.172606	-0.560084	1.77155	2.76392	-0.320561	0.481994	0.873064	0.676943	-0.912538	0.218774	0.429701	0.109139	-0.899845	-0.195981	0.626037	-0.296056	-0.025143	0.218828	2.0017	0.381529	0.616263	1.10041	0.141011	0.335112	0.453739	0.963254	1.60891	-0.0931352	-0.478568	-0.275612	0.198367
Q05D32	2.11643	-1.93678	0.994131	0.0638075	0.957032	-0.953546	-0.547868	1.81744	0.863187	1.16923	1.56396	-0.309804	-0.131196	-1.70741	-1.93106	-1.5206	0.345607	1.72202	0.97699	-1.35684	-0.0281326	0.917285	0.171114	1.16905	0.209382	0.513921	0.128694	0.279798	1.83688	1.72423	1.36422	1.77921	1.33088	-0.805067	0.051019	-0.134267	0.11414	1.77916	1.17689	0.603746	-1.14928	-0.407533	0.824602	1.93247	1.69332	1.24469	1.48128	-1.36619	-0.927429
Q06124	-0.327265	0.114794	0.218131	-1.30946	-1.05323	1.27633	1.13715	-0.933919	-0.698046	-0.497663	-0.998916	-0.700896	-0.61927	0.860817	0.687313	-0.244655	-0.116174	-0.645508	-0.693493	0.342657	1.23931	-0.669213	-0.989974	-0.820957	-0.996014	-1.36136	-0.444415	-0.552969	-0.253891	-0.648487	-0.828865	-0.96842	-1.25285	-0.955019	0.754111	-0.818409	-0.794919	-0.577159	-1.05604	-1.15959	-0.463468	1.12805	-0.650028	-0.780528	-0.805828	-1.07778	-1.27994	0.222055	1.45879
Q06187	-0.35558	0.254283	0.0713917	-0.650677	-0.0098488	-0.45422	1.09413	-1.40744	-0.479586	-1.54567	-0.981571	-0.987422	-1.09303	-0.407562	0.0692641	-0.708378	0.224185	-1.38225	-0.55968	0.266836	0.495943	-1.62067	-1.52632	-0.840788	-0.502182	-0.313899	-0.873657	-0.242491	-1.51615	-1.702	-1.3763	-1.61838	-1.30131	-0.0205529	0.286995	-1.76264	-0.875998	-0.372565	-0.37503	-0.521869	-0.0962344	0.437631	-1.61313	0.0822994	-1.53854	-1.30309	-1.25784	0.21932	-0.0342124
Q07002	0.014073	0.339655	-0.260845	0.376346	0.0963764	-0.158392	-0.3552	-0.54959	-0.4801	-0.112492	-0.644652	-0.0272135	0.900305	1.1926	-0.275963	0.482135	0.384802	0.446577	-0.0105749	0.572522	-1.17697	-1.17646	-0.450837	-0.261239	-0.69606	-0.984022	1.33796	1.21723	-0.547816	-0.0399589	-0.780139	-0.239563	-0.94377	1.17026	0.794827	-0.493192	-1.16662	-0.47644	-0.21788	-0.936209	0.994566	-0.750186	-1.10312	-0.869198	-0.797293	-0.597606	-0.623698	0.16824	0.351069
Q07912	-0.206465	0.410084	-0.233867	-1.37359	1.71785	-1.81961	0.108245	0.999178	1.59018	1.54489	1.15872	1.65322	-1.70363	-0.29076	0.621364	1.45356	0.966681	0.32335	1.78158	-1.63152	1.93526	0.843941	1.16924	1.21391	0.677366	1.71941	-1.88386	0.691341	1.32414	1.26635	1.13631	0.64503	1.7041	-1.70463	-0.221125	1.48228	1.44013	1.47605	0.947497	1.7612	-1.82498	-0.595167	0.815657	1.16199	1.32509	0.755289	1.67443	-1.56216	0.395727
Q08209	-0.547921	0.823323	-1.87758	3.01638	0.0682432	-1.03146	0.632911	1.4063	0.0133092	0.679446	0.569062	-1.1037	-0.459145	1.12109	1.31246	1.70681	1.32499	-0.086325	1.30663	-0.884535	2.01558	0.251127	0.772976	0.124666	-0.0165562	0.0606923	-0.746702	0.515559	0.657017	0.20962	0.0747223	0.0480215	0.507732	-0.563452	-0.187926	0.603378	0.623621	1.25165	1.16674	0.811041	-0.364188	1.11879	-0.064907	0.193874	0.250662	0.548351	-0.616304	-0.584678	0.403012
Q08345	0.837336	-1.23683	0.543911	-1.31108	0.230744	-0.354836	0.834764	-1.18137	-1.62679	-0.916286	-1.14587	-0.258226	-0.690224	1.69317	0.828004	0.968254	0.333007	0.0643513	-0.881979	-0.134576	0.605782	-0.220679	-0.721132	-1.90941	-0.84999	-0.553839	-0.737893	-0.545766	0.342855	-2.05348	0.214147	-0.810189	-0.380438	-1.3944	0.962146	-0.792175	0.599449	-1.31465	-1.2449	-1.58242	-0.27755	-2.53822	-1.20783	-0.0422958	-0.603891	-1.04566	-1.61796	-0.501644	0.855033
Q09013	0.318654	0.157247	-0.102757	-1.38658	0.0945452	0.106152	1.63859	-1.12246	0.804242	0.585062	0.741796	1.14255	-1.41302	0.922491	0.674658	0.151687	-0.0863434	-0.452904	0.31561	-1.04267	0.689101	-0.312921	-0.279734	-0.149538	-0.272652	-0.697674	-0.931967	-0.105772	-0.777109	-1.53191	-0.553414	-1.15214	-0.905618	-1.30027	0.190354	-0.910864	0.552513	0.358765	0.385565	0.14502	0.124021	1.37908	-0.379713	-1.31728	0.558233	-0.568391	-0.000530363	-0.253813	1.48378
Q12851	-0.232613	0.579256	-0.35191	0.74773	1.15731	-0.760026	0.456499	1.35284	0.289505	1.23326	0.124073	1.00606	1.4621	0.282361	0.991026	0.285755	0.579309	-0.753665	0.460529	0.55458	0.0505118	-0.645954	0.558342	0.967541	0.759062	0.660597	0.862998	-0.203384	1.35064	1.19476	0.522382	0.615584	0.40215	0.0311316	0.883594	1.04439	-0.798777	0.908387	-0.0705959	-1.08374	1.35916	0.457214	0.408025	1.43721	1.08408	0.585826	0.851191	0.603784	-0.0874759
Q12913	0.054999	0.350992	-1.16644	1.55724	-0.600106	-0.701205	-0.977699	0.119761	0.246422	-0.040859	0.333925	-0.969912	-0.622902	-1.56671	-0.173958	-0.286009	-0.411895	0.145483	-0.377198	-0.630341	0.262363	0.146528	0.22133	0.362551	-0.000983086	-0.048177	-0.574543	-1.73049	1.07381	0.149582	0.365059	0.748049	0.264443	-0.666484	-1.52586	0.563502	0.0182528	0.360542	0.264269	-0.473875	-0.765074	-1.00351	0.638837	0.516264	0.371698	0.55177	0.282492	-0.0340687	-0.376999
Q12923	0.197333	-0.469602	0.534765	1.29211	-1.78884	1.90422	-0.210849	-1.69913	-1.84062	-1.78009	-1.65698	-1.76182	1.82096	1.10407	-0.403192	-1.66633	-1.59051	-0.72523	-1.83978	1.73894	-1.81372	-1.70181	-1.76837	-1.73934	-1.11443	-1.84097	1.82478	-0.468913	-1.75686	-1.7286	-1.71244	-1.3942	-1.83985	1.72542	0.79388	-1.77221	-1.75982	-1.76716	-1.58263	-1.79041	1.8924	0.714742	-1.63423	-1.72958	-1.71953	-1.66402	-1.82752	1.69909	0.564496
Q13043	-0.49254	0.783845	-0.328027	0.680784	1.24976	-1.324	-0.78343	0.223775	0.0411207	0.32854	0.499182	0.212798	0.153211	-0.148296	-0.570334	0.191027	0.200071	0.672382	0.395712	-0.514645	-1.02685	0.0705287	0.324326	0.186138	0.538705	0.647816	1.01007	0.960911	-0.0364053	-0.0054668	0.0437145	0.209414	0.365645	0.82205	0.201905	0.223161	-0.0602229	0.0977366	0.606816	0.507103	0.0532927	-0.752715	-0.132974	0.194802	0.147699	0.430851	0.455432	-0.247186	-0.638221
Q13131	-0.111103	0.228465	0.426026	0.647779	0.471935	-0.616893	-0.806039	-0.904826	-1.21593	-0.861528	-0.864393	-0.105403	1.13704	1.2467	-0.610749	0.195962	-0.212806	0.609062	-0.438521	0.313847	-1.20968	-0.944101	-0.692865	-0.850254	-0.655991	-0.922215	1.52772	1.27797	-0.936905	-0.711621	-1.0504	-0.450265	-1.03827	1.36395	0.680332	-0.800459	-1.28858	-1.03088	-0.398639	-0.929716	1.23674	-0.34378	-1.22975	-1.0288	-1.20814	-0.550986	-0.970643	0.287806	0.568993
Q13153	-0.229245	0.469205	-0.204879	-0.120705	0.113785	-0.366117	0.861027	-0.715676	-0.714383	-0.465715	-0.51212	-0.270167	0.723169	0.98073	-0.473842	0.389298	0.291168	0.113377	-0.121663	0.167778	-0.302481	-0.944351	-0.585865	-0.572024	-0.779882	-0.669072	0.990279	0.88877	-0.263959	-0.146292	-0.683802	-0.195671	-0.749843	0.605894	0.760449	-0.39435	-0.935846	-0.618824	-0.249746	-0.841633	0.53666	-0.45842	-0.986431	-0.711256	-0.67026	-0.60259	-0.4064	-0.161185	0.731614
Q13177	-0.0640507	0.212952	0.300837	-0.243481	1.15471	-1.49331	1.30324	1.23336	1.07658	1.35942	1.30652	1.18014	-0.76174	0.856645	0.497125	1.14593	1.25937	1.12107	1.19687	-0.841235	0.95469	1.10243	1.22744	1.40201	1.18211	1.32233	0.133004	1.1573	1.01868	1.13171	1.25541	1.22263	1.21903	-0.156623	0.65644	1.17416	0.904073	1.39107	1.40564	1.41229	0.101578	0.336362	0.926379	1.09883	1.22931	1.14627	1.40914	-0.890953	0.491042
Q13188	-0.172186	0.716284	-1.60504	-0.506936	0.255226	-0.94677	1.48383	0.0773448	0.970696	0.744415	0.498218	0.879045	-0.332477	1.20071	0.320585	0.0442994	0.877728	-0.409732	0.530337	-0.53733	1.57863	0.288705	0.971467	0.526138	-0.442691	0.300984	-0.207709	1.24933	0.324975	0.774344	0.763469	0.057975	0.405219	-0.483533	1.0732	0.260453	0.769202	0.743419	0.551693	0.701524	-0.107106	1.52591	0.238841	0.573962	0.10437	-0.154442	0.46308	-0.27972	1.65066
Q13233	-0.00374666	0.18434	-0.332458	0.651678	1.35523	-0.999145	-1.22694	0.397619	0.183473	0.401769	-0.117477	0.801088	0.256927	-0.561126	-0.597864	-0.352116	0.116472	-0.224272	0.751963	-0.43797	-0.852328	0.258092	0.459956	-0.0247582	0.209818	0.994026	0.349855	0.609772	-0.109873	0.125142	0.364306	0.214612	0.917028	0.477582	-0.413304	0.155135	0.398866	-0.0925504	0.071284	0.629171	-0.162904	-0.557985	0.404021	0.542319	0.522299	0.492554	1.05823	-0.192079	-0.98305
Q13237	0.847324	0.210958	-0.766527	-1.01267	1.07631	-1.16644	1.35526	-1.27071	0.751607	-0.769434	-0.59099	1.22147	-0.244571	1.3597	-0.607371	0.588553	0.0556188	-0.94959	0.168963	0.0191005	1.09858	-0.778131	-0.685631	-0.407522	-1.35384	-0.749953	-0.280238	1.20831	-0.504449	-0.612208	-0.385384	-0.771658	-0.822828	-0.779503	0.304972	-1.24281	-0.364038	0.00337979	-1.07328	-0.796968	-0.231227	1.1359	-1.48995	-1.09706	-1.40007	-1.37317	-0.669294	-0.439038	1.52427
Q13418	0.488243	-0.574307	-0.366842	-1.43598	-0.111296	0.317151	1.00934	-0.423361	0.382443	0.112896	0.962263	0.2968	-0.213761	0.673178	1.20391	1.17609	0.570686	-0.381886	-0.458476	0.478655	0.604356	-0.308513	0.238413	-0.0227839	-0.42008	-0.477177	-0.209985	-0.132695	-0.257644	-0.226029	-0.378852	-0.787364	-0.947884	-0.962686	0.280786	-0.522954	0.492466	0.0718024	-0.0737571	0.380513	0.531401	0.626724	-0.125556	0.247752	0.13937	-0.896718	-0.206372	-0.111382	0.675541
Q13464	0.982211	-0.931231	0.844936	-1.512	0.184142	-0.314186	1.56361	-0.245668	0.624876	0.730458	-0.354512	0.421904	-0.1117	1.8409	1.35281	1.1149	1.3775	0.190377	0.891765	0.191066	0.223185	-0.174618	0.0132141	0.68061	-0.924538	-0.103945	0.597358	1.36259	0.681656	0.766919	0.205876	0.36909	-0.12193	-0.0431556	0.967023	-0.140642	-0.171469	0.466777	0.243124	-0.0552031	0.844712	0.630798	-0.0309505	-0.403999	-0.237494	-0.816703	-0.0346141	0.426096	1.20477
Q13470	0.634285	-0.490399	0.318252	-0.74799	0.588032	-0.402133	0.513984	-0.861269	-0.325668	-0.37108	-0.500494	-0.0467616	0.772317	0.930513	-0.405182	0.147835	0.143862	-0.703929	-0.0471546	-0.0624471	0.430409	-0.813677	-0.994304	-0.798821	-0.936472	-0.642042	-0.592325	-0.438331	-0.205598	-0.583	-0.481954	-1.31856	0.0378435	-0.585554	-0.273269	-0.962977	-0.275754	-0.567806	-0.843968	-0.561091	-0.315272	-0.534844	-0.918162	-0.358138	-0.937532	-0.835511	-0.798166	-0.096261	0.428108
Q13496	1.74689	-1.24791	0.867127	-1.1106	-0.117002	0.37395	0.612837	-0.96702	-1.1507	-0.178084	-1.06591	0.417255	-1.06499	0.365678	-0.105592	0.363878	0.309022	-0.0664858	-1.01798	-0.708038	1.11155	-0.535084	-0.928481	-0.60937	-0.822111	-0.79784	-0.209977	0.0990795	-0.473648	-0.421475	-0.424485	-0.563385	-0.697345	-0.548707	0.53498	-0.958564	-0.816048	-0.0221829	-0.544203	-1.08874	-0.457262	0.0425136	-1.10179	-1.18278	-1.13121	-1.39966	-1.68142	-0.828459	1.12111
Q13523	-0.261229	0.535492	-0.703401	0.164977	0.955043	-1.11507	0.553878	0.0772548	0.216922	0.0126003	0.0811328	0.1733	-0.336349	-0.217435	-1.32503	-0.681737	-0.102749	-0.435253	0.348768	-0.859279	0.636056	0.00970358	0.0859605	0.0566834	-0.0244927	0.596092	-0.338646	0.918518	0.0202839	0.318675	0.16282	0.0937766	0.738973	-0.0561218	0.137181	0.00316733	0.00635111	0.0341961	-0.0232586	0.401087	-0.611008	-0.115039	0.00415463	0.113712	0.24741	0.158598	0.839796	-0.72059	-0.25217
Q13535	0.869917	-1.32557	1.5502	-0.859308	-0.191351	0.668316	-0.617161	1.26104	-0.114518	0.917279	1.06422	-0.141574	0.629973	0.603616	0.604828	0.244217	-0.310512	0.261841	0.60121	-0.0295045	0.091661	-0.146679	0.631427	0.894597	0.246149	-0.15325	0.821062	-0.00735166	-0.335913	0.830533	-1.212	-0.181976	0.0845754	1.16958	1.273	0.751011	-0.324715	0.379837	0.962386	-0.703111	0.394494	-1.40409	-0.700723	0.227396	-0.974561	-0.225765	-0.345025	-0.532136	-0.181811
Q13546	-0.675772	0.52363	-0.697797	-1.27724	-0.996053	1.86961	-0.0129195	-1.91485	-1.63447	-1.71466	0.00277083	-0.356327	1.51011	1.55766	-0.00460107	-0.803936	-0.677295	-1.33004	-0.957421	1.3338	0.14759	-1.6958	-1.65502	-1.87753	-0.318267	0.436806	1.31021	0.946455	-1.46433	-1.44619	-1.68639	-2.82576	0.176462	0.960986	1.40916	-0.0509657	-1.20002	-1.90665	-0.275957	0.377085	0.596518	0.966872	-1.70698	-0.311519	0.00570253	-0.0576346	0.251963	0.934077	1.5559
Q13554	-0.288461	0.347888	0.868553	-1.18015	-0.119625	0.585812	1.61768	-1.06275	-0.730719	0.111102	0.33625	-0.458537	0.633359	1.01485	-0.403464	-0.579911	-0.564233	-0.592592	-0.445523	1.05524	0.823084	-0.985757	-1.05135	-0.80548	0.20012	-0.622406	0.250288	1.23774	-1.34743	-0.51873	-0.589669	-0.929296	0.229242	0.10505	0.982444	-0.619075	-1.16473	-1.03386	-0.549202	-0.185308	0.970682	1.10882	-0.231687	-0.396081	0.523297	-0.379151	-0.280024	1.50004	1.95054
Q13555	-0.303608	0.246644	-0.270986	0.153961	-0.561156	0.528189	-0.407475	-0.13371	0.316767	-0.403528	-0.093825	-0.507715	0.478601	0.318385	-1.23683	-1.31024	-0.484012	-0.73048	-0.742674	0.56527	-0.22174	-0.78038	-0.15309	-0.208128	-0.197176	-0.525861	0.644058	0.217655	-0.756669	-0.132675	-0.29934	-0.138299	-0.557826	0.38137	0.224052	-0.686523	-0.4887	-0.665061	-0.854309	-0.71469	0.796955	0.214985	-0.69967	-0.342014	0.0270003	-0.517723	-0.333862	0.5629	0.482199
Q13557	1.2384	-1.31481	1.17887	-1.46594	0.364704	-0.0959123	1.24627	-0.684847	0.209741	0.315956	-0.5893	0.689693	-0.205224	1.39908	0.215507	0.727376	1.09099	-1.01216	0.550872	-0.43976	0.877822	-0.746333	-0.296897	-0.0867335	-0.955072	-0.258907	0.0485107	0.963861	0.502155	0.174721	0.212172	-0.848728	0.0503861	-0.126026	1.29607	0.252313	-0.611578	-0.487393	-0.220379	-0.732982	-0.444222	1.28467	-0.482731	-0.550019	0.16523	-0.718922	0.168968	-0.497251	1.71219
Q13613	1.58096	-1.34977	0.0263353	-1.26271	0.265534	0.439194	-0.355548	-0.679965	-0.554804	-0.185065	0.388623	0.886594	0.551226	0.856039	0.71	-0.438245	0.5248	0.0593576	-0.837676	-0.32344	0.422053	-0.3959	0.41048	0.275056	0.035996	-1.1517	0.728576	0.411412	0.383221	0.194551	0.951432	0.471103	-0.379038	-0.202417	0.58822	0.258758	-1.10389	0.846341	0.39433	-0.717968	-0.377496	0.26078	-1.04074	-0.370388	-0.670705	-0.0973448	-0.471744	-0.017425	0.935138
Q13614	-0.0227473	-0.00514264	-0.448831	-0.105599	-0.82754	0.304397	0.6078	0.143392	0.517984	0.638034	-0.247728	1.24251	0.862054	-0.457475	0.983404	0.93188	0.808332	0.787702	0.715158	1.0881	0.558259	0.691649	0.298656	0.686872	0.292238	0.594796	-0.598058	0.480145	0.689984	-0.267524	-0.0246426	0.587771	0.568379	-0.220583	-0.604751	0.203573	-0.00688307	0.599778	-0.0083312	0.557713	0.101668	0.662395	0.713604	-0.228158	0.855048	-0.353684	0.225928	1.40021	-0.474132
Q13615	-0.220329	-0.314018	0.54708	0.341627	1.27533	-1.2787	-0.470227	0.925812	0.875488	0.81801	1.30774	0.868975	-0.813294	-0.827098	1.60407	1.56846	0.797329	1.68986	1.1405	-0.869342	-0.888196	1.55738	1.02552	0.671301	1.59986	1.27973	-1.22891	-0.781143	0.450834	0.0078326	0.532941	1.03885	1.25128	-0.458814	-0.889324	0.998802	1.21363	0.929653	1.2976	1.49135	-0.617453	-1.07685	1.06578	1.00956	1.12245	1.28715	1.35139	-0.280915	-0.960183
Q13627	1.03528	-0.800281	0.332062	-0.361293	-0.19697	-0.0472505	0.898015	-0.641606	0.12321	0.140199	-0.546846	-0.729966	0.126984	1.24592	0.879704	0.090597	0.762468	-0.64707	-0.037798	0.812546	0.560121	-0.517584	-0.764195	0.00584423	-0.620422	0.10866	0.239912	0.696157	-1.1545	-1.02635	-0.536433	-0.968746	-0.735946	-0.4065	1.01281	-0.603374	-0.124853	0.288519	-0.954446	-0.224199	1.17712	0.00316763	-0.307398	-0.249765	-0.439946	-0.65707	-0.76298	1.19643	0.580938
Q13873	1.02252	-1.28745	0.387435	0.86393	1.27739	-1.85185	1.71016	1.5695	1.1444	0.984603	-0.0597647	1.10158	-1.53441	-0.840687	1.14562	1.625	0.617865	-0.455115	-0.342591	-1.476	-0.516144	1.91	1.85088	0.695878	-0.378292	0.741411	-1.18163	0.427833	1.55324	1.39032	0.89991	-0.581962	0.429342	-1.86332	-0.0930763	1.66489	1.23496	0.851072	0.689701	1.67404	-1.02176	-1.12983	0.685324	1.80813	-0.726212	0.24565	1.21242	-1.72396	-0.571323
Q13882	0.531897	-0.315739	0.224063	-0.326078	0.030285	0.437192	-0.603946	-0.845373	-0.146618	-0.865858	-0.506164	-0.0410809	0.930641	-0.24255	-0.329722	-0.937433	-0.482399	0.319711	0.379675	0.727624	0.494321	-0.300682	-0.496774	-0.723883	-0.676051	0.598657	0.598487	0.872205	-0.104754	-0.455617	0.60186	-0.45379	0.61852	0.298715	0.957025	-0.507785	0.102343	-0.395774	-0.0258303	-0.132553	0.465712	0.0582561	-0.846652	-0.145465	-0.786991	-0.582567	-0.288403	0.783932	0.664483
Q13976	0.928511	-0.488185	-0.165354	-0.981837	0.275728	-0.181117	1.39873	-0.696967	0.148794	-0.0654171	-0.616789	-0.057155	-1.14901	0.265113	1.37323	1.04695	0.322034	-0.855353	0.00533499	0.347338	0.176984	-0.868867	-0.775754	0.112525	-1.34294	-1.34453	-0.0731956	0.32827	-0.61216	-0.62211	-1.13796	-1.5585	-1.57336	-0.842443	0.956178	-0.52252	-0.0893274	-0.695725	-1.26549	-0.729111	-0.0306694	1.06075	-0.797181	-1.01377	-0.413448	-1.57917	-0.441672	-0.128925	0.589872
Q14004	-0.716412	0.819423	-0.269636	0.452924	0.990992	-1.02561	-0.583738	0.301182	0.22475	-0.0823062	0.193672	0.865397	0.319583	0.218151	-0.534045	-0.0442938	-0.123352	0.203409	1.02045	0.256151	-0.925091	-0.222932	0.290387	-0.309015	0.349406	0.591052	0.72773	0.533028	-0.370167	0.0677767	-0.0447771	0.196333	0.73775	0.791654	-0.155678	0.117597	-0.245445	-0.278711	0.302735	0.819735	0.678447	-0.633929	-0.126146	0.0272278	0.130045	0.32295	0.94496	0.532571	-0.549709
Q14289	-0.20245	0.121466	0.562108	0.473156	-0.364542	0.375944	-1.02013	-0.610766	-0.927533	-0.884947	-0.850547	-0.0520316	1.05964	1.27506	-0.0898612	0.237603	0.153954	0.803342	-0.105951	0.878149	-0.9698	-0.864469	-0.372494	-0.916776	0.213349	-1.02096	1.58852	1.27662	-0.780792	-0.450805	-0.692362	-0.0694122	-0.983548	1.35111	0.710513	-0.257645	-1.17884	-0.802073	-0.073478	-1.10266	1.33493	0.4633	-0.785434	-0.881357	-0.698165	-0.244662	-0.703932	0.638627	0.868098
Q14642	-1.38557	-1.58005	1.35563	-1.68491	-0.394202	-0.0385173	1.56934	-0.438882	0.401304	0.386744	-0.620846	0.124592	-0.64823	-0.101159	-0.161164	0.484092	-0.865223	0.562501	-1.03346	-0.529072	0.146765	-0.712565	-0.275303	-1.15699	0.879035	0.988677	0.0458134	-0.972011	-0.795409	-0.782861	-0.439406	1.26833	1.76528	-0.966118	-0.521233	-1.01497	-0.0159605	-1.34001	-0.00418253	0.10148	-1.27034	-0.691006	-0.904341	-1.35866	-0.841663	-0.846244	-1.15289	-1.31978	0.544891
Q14680	0.414208	-0.163492	0.173925	1.26146	0.395664	-0.505804	-1.62171	0.761853	0.439546	0.895746	1.30958	0.364329	0.873389	-1.44292	-0.211605	0.336966	0.48896	1.19149	0.313452	0.450275	-1.32609	0.736349	0.84375	0.69313	1.29324	0.967305	0.881341	-1.25222	0.395928	0.544092	0.83959	1.23353	0.617337	1.04502	-1.4762	0.673088	0.769956	0.851233	1.34187	0.951512	0.846485	-1.58241	0.528867	0.86382	0.994963	1.41593	0.93274	0.610752	-1.6221
Q14693	0.463446	-0.444488	0.790175	-0.380596	-0.0937472	0.562305	-0.736308	-0.528985	-0.104588	0.0973545	-0.0751608	-0.239562	0.31405	1.30511	0.450763	1.43967	0.49744	0.390868	-0.035016	-0.375283	-0.345879	0.0624163	0.398068	0.230946	0.0695395	-0.492707	0.0723985	-0.478188	0.360768	0.0651651	0.735328	1.06403	0.242841	0.122469	0.295808	0.10841	-0.218964	0.496221	-0.574034	-0.825603	-0.294726	-0.150207	0.805617	0.197711	0.408414	-0.229843	0.572321	0.090266	0.503139
Q15119	-1.18137	1.24653	-0.99901	-0.352679	-0.43301	-0.671893	1.65013	-0.0884672	1.36908	1.16837	0.165784	0.0480161	0.849416	1.42074	0.410865	0.951595	1.09873	-0.910256	0.661818	0.90039	-0.18939	-0.886386	0.738241	0.993703	-0.868564	0.325103	0.515682	1.32521	1.07041	0.867284	-0.678472	-0.411444	-0.0119927	1.13905	1.62933	1.18946	0.539168	0.85065	0.920777	0.20755	1.07582	0.745013	-1.52544	0.479679	0.850409	0.439233	1.00129	1.04159	1.35709
Q15131	0.139926	-0.0373053	-0.0958222	1.30162	-0.532227	1.09452	-1.89734	-1.12534	-1.10979	-1.46377	-0.965768	-1.16385	1.34476	0.238115	-0.891191	-1.17082	-1.23053	-0.605245	-1.03616	1.02219	-1.37911	-1.14517	-1.15973	-1.59153	-0.928711	-1.04149	1.33651	-0.143503	-0.692247	-0.98943	-1.01996	-0.542322	-1.08354	1.33101	0.457807	-1.03969	-1.39272	-1.537	-0.925861	-1.36114	1.08235	-0.239461	-1.13501	-1.0045	-0.890945	-0.890704	-1.07385	0.8817	0.132212
Q15139	0.252659	0.0992049	-0.190557	-1.43333	-0.16379	-0.108004	1.87357	-1.19777	-0.108065	-0.141759	-0.340833	0.180018	-0.234845	1.56461	0.694342	0.0395148	0.574203	-0.246525	0.598597	0.365801	-0.00752007	-0.957334	-0.59733	0.0785166	-1.3077	-1.17313	-0.083964	0.698826	-0.237023	-0.610273	-0.975006	-1.31723	-0.524469	-0.421632	1.22102	-0.786664	0.143717	0.204036	-0.0921125	-0.309272	-0.298096	0.511463	-1.01256	-0.993286	-0.650976	-1.11474	-0.75088	0.34132	1.23555
Q15262	-0.00900045	0.303408	-0.638783	0.843406	-1.16464	1.00065	0.665712	0.654019	0.958923	1.51822	1.05495	0.558232	0.870564	0.699419	0.704217	1.92658	1.50364	0.861827	-1.22006	-1.45219	-0.473733	0.329925	0.197997	0.726003	1.20075	0.253118	0.7202	-1.22585	0.625539	1.49086	0.804003	0.733924	0.59531	0.67526	-0.58914	1.4317	0.635013	1.03292	1.2883	-0.0450391	0.99203	0.236092	0.850259	1.64566	0.661369	0.799179	0.492876	0.413272	1.86351
Q15349	0.192642	-0.063777	0.14385	-1.40138	1.17413	-1.22598	1.63837	0.252532	1.08101	0.706983	0.381706	0.913078	-0.635527	0.924311	0.571896	0.196649	0.593011	-0.21893	0.922847	-0.22675	0.982636	0.046693	0.61025	0.519403	-0.386172	0.42712	-0.277158	0.772361	0.490657	0.438504	0.528656	0.0732814	0.543726	-0.876211	0.257063	0.723204	0.554911	0.951247	0.644911	0.864934	0.14911	0.27504	0.162356	0.14497	0.604041	-0.496474	0.604998	-0.630304	1.06261
Q15418	0.613844	-0.264012	0.0709859	0.201685	-1.04494	1.72792	-1.66759	-1.68986	0.308909	-1.94893	-0.706718	-1.00575	1.68159	1.11076	-0.378532	-0.805917	-0.624315	-1.00882	-1.08637	1.35912	-1.12791	-0.186769	-1.60516	-1.88538	-1.8494	-0.163683	1.69238	0.632711	-1.70892	-1.47307	-1.8127	-1.68823	-0.305839	1.48158	1.07077	-1.69165	0.055015	-0.354411	0.259106	-0.585634	1.36463	0.670449	-1.65295	0.367051	-1.82635	-1.71684	-0.672052	0.971488	0.975984
Q15678	-0.278934	-0.577613	0.703821	0.374834	-0.417223	0.444512	-0.994256	0.718292	0.343975	0.167542	0.608194	-0.169645	-0.283114	0.700884	0.589498	-0.0770899	0.266484	0.348047	-0.180847	-0.417583	0.673267	0.785316	0.657381	0.584265	0.781345	0.76263	0.417377	-0.286198	0.329841	0.230318	0.490432	0.609294	0.58126	-0.338877	-0.563153	0.283247	0.8788	0.583309	0.554164	0.938732	0.365611	0.929206	0.944637	0.69187	0.530803	0.76289	0.238811	-0.570907	0.748161
Q15746	-0.00279019	-0.229815	0.644186	-1.4891	1.37844	-1.79515	-0.303277	1.44306	1.66821	1.81105	1.48885	1.71093	-1.18916	1.07113	1.17048	1.78088	1.79247	0.991943	1.83667	-1.21385	1.75464	1.26166	1.3113	1.82789	0.512162	1.65841	-0.751811	1.37117	1.62458	1.46796	1.394	1.12367	1.49933	-0.830702	0.492275	1.43446	1.17271	1.70163	1.4176	1.78708	-1.03998	0.989858	0.945398	1.45593	1.37448	0.797539	1.21343	-1.35732	1.02252
Q15772	-0.349374	0.602858	-0.523774	-1.62752	0.0799752	-0.193372	1.81674	-1.68093	-0.0610163	-0.256158	-0.133769	1.00309	-0.893039	1.49458	0.561152	-0.278079	-0.273246	-0.280671	0.485134	0.563484	0.732697	-0.882593	-0.94301	-0.497728	-0.734797	-0.951348	-0.226787	0.583893	-1.81748	-1.34853	-1.69514	-1.49842	-0.881831	-1.30286	1.54058	-1.78273	-0.372867	-0.498038	-0.873708	-0.253803	0.586171	0.85574	-1.72156	-1.27247	-0.395477	-1.00345	-0.795947	-0.134955	1.75669
Q15831	-0.134548	-0.267035	0.872424	-1.08776	0.885936	-0.585785	0.759961	0.500932	-0.551854	0.25453	-0.726591	1.01722	0.176646	1.15283	-0.326298	-0.697801	0.344442	-0.652743	0.439579	0.22549	0.57733	0.216336	0.249657	0.430556	-0.436987	0.91481	-0.0139143	1.00465	0.844114	0.518061	1.04469	0.243571	1.08067	-0.108124	1.22728	0.493814	0.27224	-0.512326	-0.762739	0.465816	-0.474096	1.00601	0.836213	0.641582	0.630628	-0.291783	0.915866	-0.186743	1.17798
Q16512	0.12912	-0.0724537	0.145916	-1.33671	0.0920618	-0.75053	1.81283	-0.566784	0.0386836	-0.153183	-0.854702	1.05095	-0.327753	1.56333	1.03199	0.57186	0.998266	-0.335664	0.791001	-0.182027	0.47006	-0.374924	-0.352543	0.192558	-1.22358	-0.281773	-0.396853	0.913753	-0.0768311	-0.702489	-0.628287	-0.315513	-0.653475	-0.823357	0.526512	-0.665938	-0.159023	0.503844	0.126018	0.163148	0.00340864	0.741804	-0.677937	-0.879497	-1.14688	-0.793708	-0.183886	-0.0227635	1.3616
Q16513	-0.27189	0.244987	0.034957	0.59487	1.50048	-1.48014	-0.25967	1.21532	1.03958	1.16073	1.21625	0.750682	-0.78041	-0.958004	-0.804943	0.232638	0.156722	0.384943	0.944596	-0.764566	-0.709312	1.20591	1.14172	1.08749	1.34166	1.47052	-0.422305	0.630821	0.906199	0.997329	1.20274	1.11408	1.46196	-0.199119	-0.901016	1.13575	1.19598	1.08233	1.26043	1.39674	-0.900305	-1.00621	1.16689	1.25401	1.27319	1.28881	1.47274	-0.874265	-1.11716
Q16539	0.258557	0.0706584	-0.774119	0.482039	-1.45642	1.76233	-0.777408	0.768038	1.32849	-2.29801	1.66645	-1.21739	1.30045	1.13364	-1.32324	-1.51209	-0.65255	-1.53619	-1.63646	0.686861	0.461989	0.838405	1.42477	1.19302	0.782922	0.422007	0.897881	0.666959	-0.477734	-0.577635	-0.88135	-1.33326	-1.78162	0.465908	1.32359	-1.88039	1.11062	1.28029	1.08796	-0.637388	-0.426722	0.832357	-1.37122	-1.50466	-1.86955	-1.55422	0.84571	-0.23336	1.24594
Q16566	0.547047	-0.573431	1.35393	-0.43743	0.793513	-0.985738	1.18839	-0.240538	-1.76402	-0.911022	-1.12084	-0.723503	-0.689123	-1.28062	-0.870632	-0.362749	-1.42547	-1.15311	-1.09297	0.632942	1.21815	0.430965	-1.91728	-0.353825	0.239724	0.0937523	-0.602391	1.69441	1.16079	-0.355397	-0.952336	-1.38812	-0.0660253	-0.471601	0.988523	-0.396867	-1.26706	-0.377952	-1.30414	-1.20725	-1.10641	-0.181822	-0.375414	0.260188	-1.60786	-1.13791	-1.2059	-0.858876	0.172061
Q16584	-0.0264901	0.312295	0.0844539	-0.233493	0.908844	-1.55536	1.33692	1.20904	0.783657	1.20568	1.19376	0.970455	-0.495338	1.01471	-0.12408	0.897774	1.07718	1.00289	0.958312	-0.797605	0.714744	0.583305	1.02724	1.57787	0.854689	1.42942	0.606118	1.32085	1.01166	1.20714	1.15822	1.10167	1.17814	0.246352	0.961608	0.9731	0.3209	1.23304	1.18328	1.20883	0.45509	0.975539	0.673775	1.09532	1.05715	0.846527	1.33149	-0.722707	0.861527
Q16644	1.92089	-0.525484	0.543518	-1.48182	0.31511	-0.278538	0.587012	-1.82125	-0.495571	1.44061	1.21857	-0.399891	-1.30329	-0.085476	0.585028	1.45662	0.204284	1.18687	-0.703582	0.591898	-0.0820233	-0.244615	-2.0952	1.31399	1.01078	-1.40536	-0.212822	-0.426784	-0.109949	-1.12009	-0.0566305	-0.212019	0.280648	0.707289	-0.631827	-0.782925	-1.8708	0.24542	0.493435	-0.320022	-0.742633	-1.40105	0.119486	-1.71878	1.35339	1.02638	-1.59691	0.146567	-1.31363
Q16659	0.376731	0.0586177	-0.467132	0.852153	-1.4587	1.41259	-1.22432	-1.02999	-1.17517	-0.626771	-1.26263	-0.719276	1.7284	0.155521	-0.888722	-0.704686	-0.225061	-0.217676	-1.07888	1.34618	-1.28669	-1.60269	-1.06607	-1.16752	-1.06445	-1.2919	1.64029	0.880245	-0.752234	-0.660933	-0.902021	-1.09237	-1.22236	1.69242	0.748499	-1.05108	-1.60671	-1.18936	-0.928739	-1.60267	1.5863	-0.620019	-1.04967	-1.05323	-0.831391	-1.06935	-1.16918	1.38798	-0.772783
Q16825	-0.298125	-0.489851	0.488159	0.326931	-1.52243	1.42692	-0.847375	-0.943164	-1.32001	-1.02397	-0.733458	-1.44124	0.635983	0.721978	-0.370393	-0.99613	-0.896662	-0.651953	-1.49755	0.91364	-0.512454	-0.916002	-1.2603	-0.709355	-0.595683	-1.47048	0.672746	-0.682007	-0.549631	-0.64334	-0.710805	-0.478422	-1.43516	0.244226	-0.743549	-0.859279	-0.93514	-0.801297	-0.682327	-1.4444	0.976696	0.925659	-0.657126	-0.811102	-1.24964	-0.827125	-1.47434	0.680152	1.24698
Q16832	-0.318216	0.54228	-0.406464	-1.66948	1.00335	-1.1712	1.79395	-1.48889	0.512324	0.149878	-0.486864	0.367475	-1.57166	1.56183	0.524784	0.319503	0.121117	-1.1402	0.855474	-0.224215	0.847558	-0.123734	-0.909785	-0.114507	-1.64875	-1.04131	0.0534096	1.44484	-1.04577	-0.699765	-1.03238	-0.775474	-1.03542	-0.990092	1.40965	-1.52413	0.0135669	-0.417062	-0.616626	0.103772	-0.543489	1.6004	-0.717924	-1.00924	0.0813425	-0.75567	-0.461417	0.225016	1.86816
Q16875	0.453128	-0.380885	-0.616206	1.76429	-0.610531	-0.86729	-0.537656	0.957998	-1.80295	-0.115264	3.33991	-1.45727	1.51776	1.75092	-0.238646	-0.558408	-0.348798	0.316155	0.493525	0.428267	0.0886102	-0.292392	-0.355482	1.35739	-0.504524	0.729115	0.409873	-0.490261	0.824502	2.45814	1.16009	1.40326	2.29919	0.824016	-0.277157	-0.0105712	0.182134	1.74221	1.28652	0.0396661	1.36305	0.897584	1.16879	1.46447	-1.05853	1.5353	1.45103	0.686197	0.652034
Q2M2I8	-0.163433	0.464053	-0.0968947	-0.0121977	0.8514	-1.29362	1.02469	0.773096	0.641193	1.04703	0.944898	0.70529	-0.175208	1.0977	-0.206645	0.678433	0.906344	0.992074	0.988278	-0.470661	0.422373	0.35424	0.744976	0.927773	0.522196	0.99348	0.696678	1.32964	0.659822	1.06416	0.931067	1.01265	0.876989	0.209064	0.801266	0.669321	0.257544	0.952282	1.14261	0.87924	0.189448	0.455847	0.354455	0.710876	0.950516	0.71498	0.956373	-0.684727	0.695
Q3MIX3	0.594983	-0.291085	0.34657	0.948215	-0.660449	0.0963911	0.404479	-0.908127	-1.11043	0.913016	-0.829338	1.27439	0.679765	1.07156	0.162721	-0.575732	0.615435	0.824238	0.815639	0.968043	-1.01084	-0.751472	-0.841023	-0.170334	-0.849678	-0.646619	0.741793	0.909021	-0.304699	-0.503222	-0.234855	-1.07108	0.917246	-0.169351	1.33982	0.071856	-0.907333	-0.992292	-0.82497	0.580886	0.975197	0.331547	-0.303901	0.322628	-0.869813	-0.788666	-0.862587	-0.104961	0.66186
Q58A45	-0.775339	1.0292	-1.29434	-0.986415	1.8044	-1.97489	2.20068	1.47788	1.73796	1.5081	1.48646	1.22347	-1.79877	-0.2648	-0.799731	0.840988	0.332367	-0.405978	1.60948	-1.89307	1.90549	1.28529	1.56856	1.2809	0.67152	1.79269	-1.96964	0.89784	1.15152	1.40607	1.06549	0.387098	1.78748	-1.82103	0.0439174	1.40485	1.75188	1.46317	0.48283	1.68983	-1.97225	-0.150723	1.36455	1.44172	1.57319	0.73683	1.77009	-1.72094	0.736322
Q5S007	0.594076	-0.161032	-0.524554	-0.726242	-0.204766	0.433631	0.730586	-0.419553	0.87186	0.417041	-0.504406	0.548983	0.117781	-0.141106	0.633508	-0.566183	0.495653	-0.0326778	0.153553	0.381261	-0.760326	-0.579272	-0.454637	0.222079	-0.44003	-0.6219	-0.688811	-0.866339	-0.23178	0.276374	0.22051	0.570596	-0.611078	-0.634796	-0.215837	-0.512509	0.502853	0.621602	-0.00961006	0.262616	0.636937	-0.842521	-0.575978	0.266383	-0.277165	-0.648809	-0.372373	-0.599046	-0.171124
Q5TCX8	0.059237	0.126793	-0.0391785	0.692564	0.127488	0.144577	-0.982377	-0.619044	-0.783112	-0.718027	-0.828205	-0.172633	1.1649	1.25713	-0.583391	-0.30412	-0.0974141	-0.057558	-0.392657	0.820392	-1.20202	-0.707864	-0.456789	-0.875189	-0.520081	-0.586678	1.6047	1.31176	-0.826897	-0.262521	-0.777756	-0.28849	-0.750504	1.37188	0.608614	-0.588453	-1.00216	-1.0406	-0.426715	-0.913099	1.13696	0.561915	-0.776354	-0.753571	-0.843332	-0.590754	-0.636983	0.492788	0.383877
Q5VT25	-0.302879	0.59038	-0.453699	0.773365	0.877026	-0.976109	-0.826655	-0.0306437	-0.466683	-0.13235	-0.258069	0.156703	0.291332	0.470003	-1.063	-0.486185	-0.407549	0.0898561	0.163496	-0.157578	-1.07879	-0.338487	0.0303511	-0.302296	0.15259	0.515742	0.83754	0.964311	-0.51026	-0.286838	-0.0908335	-0.105883	0.653713	0.992122	0.278268	-0.264611	-0.425491	-0.394775	0.137308	0.25102	0.327039	-0.585573	-0.435834	-0.0383051	-0.324155	0.155889	0.692178	-0.0327674	-0.760311
Q63HR2	-0.425584	-0.226211	1.05771	-0.589017	0.0713667	-0.497985	0.979755	-0.0678217	-0.182628	0.0629505	0.425006	0.140806	-1.22988	0.266889	-0.25559	-0.30792	-0.0671831	-0.548606	-0.544006	-0.399561	0.357694	-0.258466	0.294735	0.185958	-0.551377	-0.576735	-0.365855	0.612393	-0.205696	-0.113247	-0.161869	0.143156	-0.527635	-0.461918	-0.24666	0.45954	-0.509508	0.326025	-0.0160316	-0.422257	-0.60675	0.286784	-0.0575184	-0.557182	0.177139	-0.326634	-0.180844	-0.612407	0.839882
Q6DT37	0.0360099	-0.297509	0.605951	-0.962923	1.52712	-1.40666	0.573238	0.0739928	-0.321818	-0.208404	-0.974776	1.56661	-0.588483	0.762257	0.428618	0.361533	0.424903	-0.180689	1.45567	-1.10714	-0.444484	-0.122339	-0.0638849	-0.475297	-0.410072	0.735351	0.391313	1.48495	-0.0952653	-0.5398	-0.524337	-0.9243	0.694529	-0.403111	1.38485	-0.118815	-0.22406	-0.48392	-0.285998	0.549265	-0.630158	0.804424	-0.533149	-0.323771	-0.474314	-0.485912	0.576265	-0.522883	0.718048
Q6P0Q8	0.428318	-0.0543009	0.143323	0.489243	1.50385	-1.3803	-0.768152	0.806257	0.687272	0.864512	0.92867	0.908755	-0.321934	-0.552749	-0.735545	0.296688	0.497551	0.504537	0.901463	-0.287773	-1.05494	0.655616	0.924622	0.841381	0.927863	1.36067	-0.450285	0.499842	0.422367	0.701555	0.89769	0.883039	1.33329	0.430973	-0.709451	0.833669	0.748678	0.732316	0.879598	1.00909	-0.136879	-0.951495	0.666872	0.893662	0.996314	1.02302	1.44413	-0.358758	-1.20548
Q6P3W7	0.707924	-0.528018	0.106621	-0.82617	0.662189	-0.990355	1.36679	-0.632778	0.0888228	0.217249	0.951318	-0.565208	-0.664068	0.96703	0.711001	0.2762	0.516045	-0.064719	0.329543	-0.63117	0.751039	0.175789	0.00437406	-0.307416	-0.703889	-0.71533	-1.084	-0.441618	-0.16347	-0.398138	-0.350547	-0.480022	-0.616306	-1.09608	0.262588	0.0582848	0.462132	0.748406	0.233575	0.180284	0.33883	-0.259599	-0.419722	-0.745721	-0.243484	-0.466007	-0.431192	-0.895091	0.0411946
Q6P5Z2	0.261582	-0.614451	0.75521	-1.67489	-0.0632989	0.491944	-0.0643021	-0.689278	-0.577934	-0.105175	-1.22981	0.763866	0.443196	0.317277	0.0300613	-0.693503	0.192127	-1.32881	0.190943	0.0338365	-0.304702	-0.714078	-0.325267	-0.709833	0.443865	0.303726	0.791467	1.22079	0.519696	-0.686033	-0.893143	-0.903213	-0.253869	0.467407	0.906417	-0.736007	-0.547033	-1.10648	-0.757119	-0.604572	0.677281	0.667538	-0.738506	-1.5677	-0.419099	-0.935773	-0.999852	-0.123684	1.66611
Q6PHR2	-0.0959283	0.504948	-0.770899	-0.474605	0.482254	-0.0355717	-0.0891019	-0.567949	0.863547	0.47522	0.395786	0.669046	1.17158	0.425146	-0.326063	0.189449	0.109524	0.381728	0.981485	0.643477	-0.0186281	-0.380609	-0.0434936	0.205108	0.396184	0.791063	0.804061	0.900767	0.105035	0.408685	-0.430375	-0.361724	0.372096	1.25497	0.522282	0.461207	0.0715873	-0.174181	-0.9058	0.874855	0.9527	-0.607687	-0.281837	-0.0996438	-0.173172	0.333665	0.996859	0.651746	1.40498
Q6VAB6	0.223519	-0.0597778	0.5083	-1.35421	0.197767	-0.23219	1.11065	-0.89713	-0.216091	0.0676549	-0.62305	1.02161	0.440613	0.0960921	0.5449	0.544036	0.236631	0.446417	0.389867	-0.130073	0.955405	-1.20324	-0.455771	-0.386056	-0.714811	-0.163196	-0.338672	0.728121	0.230768	0.179653	-0.0687486	-0.702879	0.0409646	-0.0854428	1.69601	-0.635291	-0.225628	0.120504	-0.0395539	-0.319002	0.246295	0.662028	-0.409242	-0.629488	-0.796545	-0.931355	-0.162053	0.134837	0.086916
Q6ZMQ8	1.02066	-0.611928	-0.255108	1.0858	1.17	-1.01241	-0.372813	1.20844	1.62383	1.77478	1.34353	0.474129	-0.103131	-0.669984	1.57386	1.48351	1.56305	0.624856	1.93802	0.143887	-0.2221	1.48954	1.70267	1.30938	0.861298	1.04942	0.118597	0.460191	0.946157	1.04562	0.774066	0.984886	0.834592	-0.184123	-0.183052	1.49436	1.78844	1.44865	1.61666	0.800768	0.678599	-0.583893	1.47072	1.12744	1.10695	1.20731	2.01739	0.332622	-0.45201
Q76I76	0.158861	-0.719115	0.967137	-0.278806	-0.262691	-0.79456	1.21435	0.859145	0.5218	0.726238	1.49162	0.614238	-0.668323	1.30823	1.31148	0.686187	0.577971	0.491168	0.133082	-0.378657	1.32155	1.35556	0.616615	1.27354	0.763627	0.567465	-0.118249	0.826701	0.602079	0.427531	0.500836	0.835208	0.297862	-0.651876	1.0072	0.683463	1.19907	1.05205	1.15048	0.980424	0.459271	1.56878	0.808782	0.180894	0.873322	0.741481	0.536971	0.0600263	1.73876
Q76MJ5	1.38437	-0.975256	-1.19889	1.2913	-0.160548	0.806629	-0.892037	-1.00303	-0.0632414	-0.36441	-0.677482	-1.55237	-1.08697	-0.67398	-0.85147	-1.19379	-0.145393	-1.23882	-0.445949	-0.34538	-0.374615	0.287803	-1.07366	-0.316496	0.309103	-0.369315	-0.292382	-0.346487	-0.362456	-0.471173	-0.140652	-0.9033	-0.129405	-0.112253	-0.981945	0.373201	-0.402629	-0.335652	-0.418872	-0.274451	0.479903	0.284322	0.16841	-0.579941	-1.07665	-0.995308	-0.240779	-0.845273	-0.898501
Q7KZI7	-0.0379607	0.346386	-0.0315363	0.621564	0.906879	-1.49019	0.767956	0.882504	0.787127	0.812657	1.17538	0.496097	-0.0732163	0.301096	-0.695347	0.260862	0.471281	0.754646	0.865134	-0.498244	0.481833	0.69423	0.814702	0.915466	1.00729	1.23417	0.433841	0.948502	0.460736	1.01949	1.08496	1.18332	1.04297	0.333459	0.286235	0.933259	0.57829	0.821631	1.08827	1.30843	0.390248	0.128282	0.68391	0.919235	1.04479	1.1436	1.3719	-0.61176	-0.229067
Q7L7X3	-0.20713	0.0629159	0.252511	-0.00669723	0.618235	-1.25971	1.35803	0.78276	0.308186	0.608776	0.610706	0.442589	-0.732213	1.29393	-0.190308	0.166226	0.437144	-0.0829205	0.278031	-0.851445	0.737197	0.306996	0.619969	0.543535	0.567832	0.81712	0.49244	1.46131	0.327709	0.717742	0.645499	0.350831	0.585964	-0.218648	0.933564	0.626036	0.0778094	0.708371	0.520724	0.561298	0.339895	0.967541	0.588309	0.642728	0.597223	0.0848201	0.5639	-0.543242	1.09974
Q7Z7A4	0.911181	0.0896318	-0.763896	-1.27665	1.06845	-0.553187	1.32127	-1.67917	-0.281303	-0.392127	-0.463264	0.0707671	-1.57306	1.00587	0.624795	0.118091	0.841055	-0.67476	-1.12951	-1.31173	1.79614	-0.465525	-1.15693	0.14571	-1.05291	-0.132213	0.176463	-1.52657	-1.13213	-0.968748	-0.347373	-1.16604	-0.155461	-0.720837	1.11582	-1.21085	0.704262	0.143321	-0.357461	0.358426	-0.376992	1.58503	-1.04168	-0.303825	-0.192595	-0.820909	-0.806995	-1.29519	0.789974
Q86UE8	-0.847214	0.735119	-0.136091	-0.349645	0.894788	-0.548669	0.327928	0.286728	0.303586	0.614998	-0.318716	0.942987	0.406231	-0.8699	-0.26602	-0.446444	0.298693	-0.874551	0.859941	0.0984865	0.32824	0.505734	0.380385	0.618085	-0.291616	0.494371	-0.279838	-0.010983	-0.337874	0.718884	0.187269	-0.263485	0.537391	0.286655	0.000767471	-0.194613	0.131955	0.205274	-0.109344	0.104689	0.313357	0.0424991	0.385912	0.526894	-0.427912	-0.0512567	0.254693	-0.0552604	-0.77156
Q86UX6	-0.480754	0.5219	-0.30492	-0.131525	1.60051	0.0309287	1.45973	1.00835	1.16741	0.910499	1.09379	1.03504	-1.14858	-0.670403	-0.86682	0.363773	0.264319	0.102917	1.28044	-1.30566	1.23402	1.04095	1.10281	0.942347	1.10521	1.62117	-1.17625	0.821602	0.884683	1.0019	1.10382	0.972119	1.74476	-0.995324	-0.421935	1.03162	1.15578	0.972465	1.02997	1.56555	-1.28528	-0.444239	1.01148	1.14929	1.0884	1.06624	1.59073	-1.21531	-0.541558
Q86UY8	0.820184	-1.52733	0.437182	-0.528407	-0.605651	-0.461985	0.848172	-0.454462	0.759008	-0.520368	-0.420873	1.23181	0.85194	-0.297297	2.1874	0.34458	0.697649	0.722484	1.31711	0.00459441	-0.240513	0.549801	-0.646275	-0.734485	-1.29392	-0.478978	-0.674953	-0.582229	-0.43578	-1.27217	-1.43156	-0.455624	0.429871	-0.110312	-0.686005	0.305012	0.880786	1.57109	-0.358943	0.642306	-0.596607	-0.884449	-1.05242	-1.08286	-0.698779	-0.542105	0.990062	0.320028	-0.517159
Q86Y07	0.313043	0.0498755	-1.18072	0.22377	-0.83746	0.729444	-0.13158	1.5296	1.87386	1.23841	1.29798	-1.05774	1.34082	-1.36903	1.95073	0.597041	1.67813	-0.0585076	0.161384	-1.19245	-0.772583	1.64208	0.998609	1.37748	1.108	0.483772	-0.920534	-1.18161	1.74141	1.178	0.866974	0.670401	1.1557	-1.12679	-1.33523	1.78742	1.41033	1.4824	1.20457	0.0954008	0.148576	-0.647688	0.862012	1.73532	0.224508	0.978611	1.4348	-0.180238	-0.975684
Q86YV5	0.183135	0.0200985	0.425806	-1.39755	1.35057	-1.59441	1.93028	1.22481	1.30302	1.62015	1.53304	1.29019	-1.19862	1.38518	0.534011	1.63086	1.45421	1.14614	1.45164	-1.2916	1.46631	1.1792	1.21615	1.5419	1.05767	1.45011	-0.826283	1.32086	1.51045	1.50505	1.40454	1.27228	1.42324	-1.10566	0.939791	1.53582	1.34627	1.61177	1.41407	1.43944	-0.723978	1.01415	1.1051	1.39218	1.61456	1.30513	1.40986	-1.27376	1.22613
Q86Z02	-0.963619	0.99009	0.0858185	-0.968913	0.378019	0.670535	-0.290267	-0.586777	0.852979	-0.617429	-0.904671	1.04769	1.08386	1.91085	0.496617	-0.67986	-0.538845	-0.27087	0.511219	0.842282	0.716871	-0.603743	-0.33533	-0.356976	-1.69338	0.866334	0.345106	1.10208	-1.16768	0.331578	0.0897999	-0.737704	0.738834	0.459443	0.870575	0.446656	0.0181772	-0.47513	-1.23552	0.0817551	0.650594	0.976	-0.211905	-0.748328	-1.33197	-0.944287	0.195514	1.02946	1.53661
Q8IU85	1.0077	-1.09242	-1.23715	-1.22229	1.20484	-0.336412	1.07119	-0.077489	-0.508076	-0.98086	-0.569106	-0.130723	-0.582935	0.397407	0.496318	0.451388	0.723374	0.225071	-0.682026	-0.84448	0.819608	-0.468836	0.0309216	0.237159	-1.31062	-0.668316	1.08306	1.01334	0.741891	0.330015	-1.32857	-0.954243	-0.901537	-0.514711	1.63468	0.259271	-0.315755	0.00599541	-1.21972	-1.05584	-0.142636	1.55761	-0.42233	-0.781923	-0.79291	-1.23558	-0.512755	-0.420463	0.496016
Q8IV63	-0.0365631	0.246474	-0.156978	1.04282	-0.329613	-0.1781	-1.224	-0.749604	-0.823625	-0.548345	-0.573736	-0.0840422	1.18302	0.558629	-1.02221	-0.269066	-0.363523	0.581355	-0.376334	0.777327	-1.35431	-0.979651	-0.81976	-0.941727	-0.215743	-0.644605	1.54553	0.870158	-0.802716	-0.724996	-0.779188	-0.38852	-0.816713	1.45637	0.216726	-0.582597	-1.03431	-0.97068	-0.198321	-0.887349	1.17145	-1.39026	-1.04252	-0.929738	-0.728429	-0.180757	-0.502442	0.500697	-0.858889
Q8IVH8	0.493072	-0.124533	0.0809419	0.983262	-1.85067	1.75782	-1.27642	-1.08374	-0.900129	-0.380218	-0.546148	-0.714847	1.91105	0.0853805	0.225481	-0.289898	0.351825	0.744757	-0.999676	1.60379	-0.541301	-1.27401	-0.952088	-0.905514	-0.461987	-1.50652	1.63741	-0.301972	-0.714322	-0.719897	-0.823732	-0.418882	-1.64578	1.50115	0.855823	-0.91465	-1.24982	-0.873409	-0.158544	-1.58037	1.9175	-0.323394	-0.809565	-1.3531	-1.01473	-0.254739	-1.44133	1.49537	0.0997511
Q8IVT5	-0.830292	0.939039	-0.762727	0.85543	0.732685	-0.463538	0.97066	-1.10801	-1.00461	-0.685583	-1.35194	0.578396	0.745254	1.66901	-0.905497	0.601833	0.235109	-0.733716	0.613266	0.303637	-0.424135	-1.00905	-0.969223	-1.41668	-1.00289	-0.77448	1.42207	1.49798	-0.575563	-0.465972	-0.933145	-0.828932	-0.53695	0.835764	1.22031	-0.606043	-1.27212	-1.13869	-0.568101	-1.14355	0.530946	1.09415	-0.766088	-0.834591	-0.974793	-0.75156	-0.857082	-0.0545029	0.949758
Q8IW41	0.992808	-0.76146	0.795969	-1.32107	1.05129	-0.90276	1.26506	-0.624553	0.116668	0.315791	-0.945465	1.12183	-0.238622	1.28428	0.25449	-0.590096	0.335017	-0.780364	0.984782	-0.868707	-0.240487	-0.901174	-0.32543	-0.260796	-0.991058	-0.34867	-0.880698	1.08824	-0.177593	-0.129094	-0.801912	-0.168548	0.917942	0.15494	1.36308	-0.537989	-1.04917	-0.187142	-0.986509	-0.536664	-0.658767	0.669733	-0.0807939	-0.985111	-0.216984	-1.07755	0.734578	0.137659	1.14906
Q8IWU2	0.131873	-0.0941641	-0.179804	0.784074	0.890305	-0.966934	-0.550084	-0.11452	-0.499022	-0.462322	-0.654098	-0.320255	0.277483	1.16271	-0.658074	-0.34726	-0.33507	-0.148246	-0.230113	-0.165354	-1.06525	-0.362318	-0.0874122	-0.536976	-0.203164	-0.163832	1.29615	1.18215	-0.29763	0.0564166	-0.447253	-0.0789496	-0.248622	0.38008	-0.269875	-0.0760028	-0.515618	-0.454127	0.0796369	-0.317468	-0.203749	-0.205362	-0.563011	-0.165926	-0.592707	-0.349033	-0.509759	-0.640691	0.591085
Q8IXW5	0.947464	-1.01256	0.467838	-0.988564	-1.072	1.7709	-0.856309	-0.310874	0.0790733	-0.078847	-0.785605	0.19575	-0.867621	0.512016	1.13797	0.312165	0.724779	-0.317568	0.0082008	1.22264	0.750244	0.339219	-0.259714	-0.194103	-0.393654	-0.991572	0.688628	-0.833299	0.311044	0.123879	-0.0395538	-0.113526	-0.693916	-0.655532	0.754581	-0.0118888	0.150032	-0.00558352	-0.623791	-0.91888	-1.06385	0.425504	0.404869	-0.283203	-0.0362156	-0.459213	-0.718655	1.02856	0.603099
Q8IY26	0.284119	-1.3704	1.69718	0.312094	0.542291	-1.00593	-0.171021	0.489985	-0.303718	-0.252979	0.0911409	-0.968464	0.102753	0.482726	-0.605599	0.489982	-0.112383	1.88788	2.72017	0.0189856	0.515091	-0.00178591	0.518661	1.17312	0.0529992	-1.39119	0.716631	0.182802	-1.40006	0.181882	0.193518	1.01494	1.85239	0.179456	0.615158	0.219007	-1.94911	0.287057	-0.0498172	0.719683	-0.570573	0.207222	0.186621	-0.00715555	0.124661	0.289043	1.67396	0.363771	0.794414
Q8IZE3	-0.161854	0.223245	0.0378255	0.774083	0.471707	-0.676389	-0.262931	0.348117	0.208458	0.350153	0.420069	0.205689	0.264861	-0.249122	-0.168395	0.500358	0.162847	0.560702	0.493839	0.288209	-0.679969	0.139473	0.456772	0.24995	0.522968	0.121819	0.834711	-0.274686	0.208832	0.347559	0.0750108	0.685254	0.324569	0.552809	-0.729747	0.373997	0.0372271	0.163905	0.762962	0.376592	0.218831	-1.1223	-0.108435	0.2474	0.242695	0.466454	0.354356	0.04494	-0.662202
Q8N4C8	0.756962	-0.514384	0.598458	-1.21481	0.870746	-0.648982	1.35247	1.21519	0.877697	1.05683	0.682568	0.89831	-0.571741	1.14295	0.64426	1.01747	1.66361	1.11056	0.385273	-0.623297	1.06981	1.07907	1.05957	1.26633	0.847349	0.975514	1.04357	1.10307	0.967435	1.34645	1.20562	1.00454	0.866631	1.08696	0.955071	0.918548	0.282792	1.30212	0.71859	0.268578	0.581993	1.15237	1.0335	1.09419	1.35418	0.596725	0.754968	-0.252348	1.13048
Q8N568	0.133361	0.266156	-0.578445	-0.899898	0.118481	-1.03451	-0.304351	-0.550838	0.7056	0.972644	0.850057	0.81831	-0.463244	1.10261	1.36272	0.26265	0.300721	-0.611714	1.25614	0.245638	1.573	-0.16683	-0.22551	0.127911	-0.675999	-0.583863	-0.491363	0.281093	0.368002	0.829801	-0.838234	-0.594542	0.207065	0.158063	0.874324	-1.00547	0.363315	0.967607	0.2326	0.775739	0.298091	0.721181	-0.914039	0.272449	-0.292389	-0.295518	0.413879	-0.212045	1.36853
Q8N5S9	0.363726	-0.429338	0.450166	-1.32328	0.675306	-1.38145	0.393639	-0.723538	0.0118679	0.294084	-0.677841	0.103574	-1.13677	1.22578	0.494133	0.504827	0.266068	-0.533388	0.325129	-0.680989	0.615929	-0.644162	-0.231595	0.0704631	-1.33398	-0.726767	-0.583749	0.931673	-0.208293	0.155119	-0.302361	-0.79463	-0.591238	-1.01862	0.914796	-0.418862	-0.64531	0.0910938	-0.565993	-0.529179	-0.562808	0.290321	-0.673555	-0.521614	-0.642896	-1.27474	-0.814892	-0.709448	1.10493
Q8NB16	0.764656	0.952141	-1.82005	0.313737	-0.00725426	-1.98075	-1.96877	1.89875	1.69575	1.97893	1.10868	1.74443	-1.98075	-0.721228	1.90498	0.29176	1.98075	0.505023	1.9252	-1.97609	-1.97533	1.71511	1.65639	1.94515	0.614421	1.96906	-1.80186	-0.88488	1.48002	1.76341	-1.96528	1.9558	1.98075	-1.22185	-1.76479	1.58981	1.03891	1.11693	-1.60342	1.98075	-1.1606	-1.70512	-1.89878	1.15383	1.95614	1.97895	1.98075	-0.393179	-1.98075
Q8NBV4	-0.318838	1.09077	1.62455	1.54008	-1.60635	-0.29018	0.809881	0.0794366	0.982666	0.496878	1.06124	0.726353	0.438903	-0.922921	0.51558	0.910222	0.905207	0.668461	0.531714	-0.226836	-0.116887	0.0941335	0.552154	0.147426	0.808872	-0.0451972	-0.0570003	-0.303308	0.385303	0.22005	0.254519	1.57923	-0.575889	-0.192335	-1.13548	1.64824	0.636148	0.423297	0.50289	0.388915	-0.0777879	-0.986027	0.315009	0.0387396	0.539193	0.812168	0.761936	-0.445219	1.55472
Q8NCE2	0.297372	-0.180698	-0.241504	0.663846	-0.127064	-0.749269	1.07828	0.0214425	-0.680907	-0.270042	-0.726031	0.673361	-0.916279	0.150019	-1.64167	-0.0346884	-0.930215	0.0594958	0.11552	-0.295349	2.70526	0.00531192	-0.0159219	-0.0142446	-0.728192	0.291174	-1.85642	1.85803	-1.07432	-0.526043	0.245683	0.318237	0.0292823	-1.04277	-0.111406	-0.877481	-1.84603	-0.27032	0.13764	-0.0861878	-0.790479	1.06261	0.146296	-0.0947478	-0.438905	-0.399545	-0.0726226	-1.24363	-1.7283
Q8NI37	1.24917	-1.08064	0.494903	0.393222	-0.758744	0.598194	-0.990726	1.62125	0.0953425	0.154586	1.12788	-0.469593	0.360358	-1.55717	1.81982	0.850014	0.98739	1.84959	0.638417	0.42246	-0.446932	1.33056	1.65865	0.0310332	-0.0635698	0.357852	-0.79978	-0.918764	1.11203	1.33073	0.370104	1.50173	0.347681	-0.911525	-1.55651	1.70791	1.27443	-0.0990381	0.0557679	0.776892	0.521033	-0.510375	1.49262	1.15196	1.26097	1.6332	1.06979	1.89412	-1.77599
Q8NI60	0.403605	-0.338728	0.363147	-1.08133	1.39537	-1.32053	1.18343	0.0962544	0.460972	0.687655	-0.233252	1.01169	-0.649442	1.03528	-1.00104	-0.169849	1.01815	-0.521053	1.1547	-0.588419	0.974082	-0.401043	-0.628177	-0.452752	-0.656723	0.427697	-1.2422	0.858195	0.554473	0.994535	0.747225	-0.532161	1.27003	-0.174492	1.14431	0.339387	-0.588134	0.0563115	0.519047	0.390556	-0.469359	-0.754495	-0.0304994	0.878559	0.0978893	-1.11384	0.70948	-0.397977	0.854204
Q8TCD5	-0.301129	-0.0571953	0.3612	-1.22231	1.03579	-1.15138	1.44428	0.300048	0.17157	0.304607	0.336196	1.10249	-1.33268	-0.412709	0.577726	0.167492	0.820184	0.286315	0.998857	-0.994266	1.1199	0.390329	0.404336	0.433659	0.497758	1.04413	-1.33578	-0.268174	0.108563	0.33057	0.278558	-0.152209	0.944011	-1.30417	0.434922	0.662068	0.398794	0.304408	-0.308303	1.04007	-1.35976	0.0522576	0.874586	0.582878	0.0136769	0.216654	0.941054	-1.08061	0.217634
Q8TD19	-0.842859	0.771395	0.0624857	-1.38481	0.829603	-0.861501	1.54347	-1.00569	-0.00572009	-0.452149	-0.788276	0.259148	-0.357594	1.35074	0.25383	0.154827	0.291313	-0.261563	1.0322	0.0466983	1.1319	-0.905416	-0.449504	-0.521668	-1.03511	-0.151091	-0.442496	0.994585	0.0617566	0.0335254	-0.262446	-0.360678	-0.576882	-0.342286	0.744524	-0.970031	-0.624624	-0.540289	-0.598029	0.303526	-0.243539	0.54846	-0.419585	-0.354875	-0.487408	-0.967635	-0.643903	-0.134978	1.05458
Q8TDC3	-0.558239	0.2578	-0.0427709	-0.25544	1.23356	-1.44452	1.34782	-0.633223	-0.853889	-0.260759	-0.889243	0.58757	-0.159365	1.85303	-0.478854	0.31832	0.530708	-0.310795	0.745731	-0.699005	1.13098	-0.581783	-0.181743	-0.467954	-0.889193	0.665219	1.22755	-0.324167	0.0750963	0.132506	0.262459	-1.04568	0.670042	0.934953	1.49636	0.19258	-0.675851	-0.463282	-0.869594	0.684559	0.38262	1.75969	0.0413622	0.532068	0.433379	-0.810542	0.688101	0.454415	1.63333
Q8TDX7	0.11107	0.0487434	0.162104	-0.78891	-0.26993	-0.0489623	1.32401	-1.21999	-0.779626	-0.461746	-0.688563	0.430797	0.126248	1.22605	0.363383	0.25786	-0.102574	-0.523624	0.622791	-0.0309482	-0.229018	-0.922312	-1.09481	-0.669574	-1.0954	-0.991736	0.0537482	0.493903	-0.801944	-0.538624	-1.41752	-0.858549	-0.955338	-0.0898382	1.31204	-1.28825	-0.875277	-0.674347	-0.250572	-0.617914	0.510315	-0.535515	-1.27933	-1.21027	-1.12055	-1.07361	-1.2959	-0.15531	1.32685
Q8TE77	-0.252928	0.0101079	0.215597	-0.342962	-0.526414	0.802578	0.317947	0.373484	0.342915	0.0875655	0.629443	-0.889932	-1.20644	-1.21908	1.18546	1.05693	-0.754295	0.0439965	-0.169667	-0.50639	0.870265	1.0657	0.0916337	0.309533	0.707104	-0.283088	-1.62634	-1.33553	0.055178	-0.480081	-0.169313	-0.169868	-0.3846	-1.14057	-1.55088	0.335335	1.01183	0.496092	0.211244	0.491079	-1.03958	-1.1049	0.377051	0.241784	0.374892	0.44674	-0.182348	-0.796376	-0.819347
Q8TEA7	0.343997	-0.487489	0.16781	-0.662255	0.659365	-1.89077	1.1585	0.00570535	0.934227	-0.229092	0.667838	0.227138	-1.89496	-0.977451	-0.168582	-0.396392	-0.0333778	-0.829348	-0.384909	-1.9215	1.77439	-0.0457131	0.316033	0.230886	-0.424516	1.01106	0.557889	0.303529	0.205811	0.896815	-0.0569755	0.113389	0.240758	-1.1791	0.412128	0.231864	0.677819	0.639641	0.163051	0.38717	-0.827083	-0.0102161	-0.437537	0.444485	0.50591	0.231585	0.168436	-1.60416	-0.084595
Q8TF76	-0.304105	0.288171	-1.08399	0.863838	0.311746	-0.336329	-0.0693206	1.0718	0.884042	-0.0285908	0.675492	1.0214	-0.482579	-0.808677	0.696445	0.0676443	0.0736126	0.37828	0.702328	0.105191	-0.0264754	1.29317	0.46217	0.584194	0.360147	0.621549	-0.939084	-0.944796	0.278578	-0.291098	0.817345	0.583686	0.207516	-0.321938	-1.14669	0.599474	0.841634	0.966376	0.882428	0.70894	0.846613	-0.17868	0.301956	-0.0988661	-0.515932	-0.0601897	-0.519341	0.423739	-1.65334
Q8WVY7	1.15402	-1.50681	0.850252	0.926275	-0.124452	-0.986806	0.0426975	-1.21188	-1.66406	-1.30231	-1.04455	-0.466328	-0.270838	-0.0729408	0.786769	-0.0366918	-0.408325	-0.0223645	-0.095562	-0.349895	1.22733	-0.305492	-0.826212	0.0439793	0.0707834	0.784606	0.0837309	0.166378	-0.600595	-0.509248	-0.0827791	-0.531578	-0.64289	0.209087	0.716772	1.34332	0.43084	-1.09539	0.915071	-0.273229	-0.377496	0.377852	-0.0954383	-1.66103	-0.80147	0.747086	-0.950452	-0.863887	0.55267
Q8WYL5	-0.0953925	-0.0755401	-0.302529	1.05784	-0.532816	0.445544	-1.53938	0.993507	0.541701	0.356483	0.609946	-0.348456	0.202879	-0.869089	0.147704	-0.411826	-0.102922	0.178778	-0.627726	-0.333262	-1.09884	1.0416	0.879277	0.940431	0.603033	0.680322	0.863819	-0.570979	0.400585	0.438633	0.662315	0.771032	0.338269	0.639093	-0.81784	0.535041	0.655525	0.762503	0.480499	0.880028	0.983002	1.11385	0.770543	0.837372	0.573926	0.6405	0.665879	0.750913	0.61291
Q92539	-0.516755	0.547601	0.348513	0.790926	-1.80274	1.94259	-1.75201	-0.580529	-0.481545	-1.88949	-1.91608	-0.884587	1.35631	0.947681	-1.57376	-1.80018	-1.80274	-1.61144	-0.520958	1.38814	-1.15531	-1.80274	-1.82768	-0.951738	-1.79185	-0.764589	1.64839	-0.915929	-1.80274	-1.80274	-1.79747	-1.79865	-0.782599	0.843402	0.977856	-1.80274	0.836377	-0.806412	-1.93254	-0.428744	0.944134	0.420707	-1.80274	-1.92789	-1.80274	-1.80274	-0.400723	0.726589	1.13376
Q92630	-0.347674	0.465779	-0.0446188	0.803577	-0.445432	-0.871916	0.926226	-0.472743	-0.548648	0.0875742	0.382429	-0.10848	0.623013	0.881843	-0.620634	0.306428	-0.245393	0.830147	-0.0818487	0.33264	-0.866718	-0.51402	-0.0899403	-0.549253	-0.228435	-0.156653	0.837595	0.586816	0.19198	0.0773618	-0.212513	0.530118	0.115692	0.432179	-0.791898	-0.135549	-0.797695	-0.166127	0.652587	-0.366754	0.523913	-1.29475	-0.779715	-0.111453	-0.241504	0.109258	-0.526414	-0.538319	-0.768444
Q92835	-0.146067	0.280542	-0.42591	1.19815	-1.77685	1.94149	0.203805	-1.72379	-1.77887	-1.81617	-1.82168	-1.82108	1.80461	0.477119	-0.92488	-1.78765	-1.46387	-1.25685	-1.81058	1.60886	-1.87248	-1.73174	-1.72036	-1.801	-1.22141	-1.82035	1.82604	0.31884	-1.82462	-1.80302	-1.77347	-1.63143	-1.85709	1.70551	0.626449	-1.80744	-1.81151	-1.83765	-1.76991	-1.83504	1.79441	0.480762	-1.67238	-1.78424	-1.76641	-1.5546	-1.79964	1.70371	0.59484
Q92918	0.850481	-0.910139	1.04587	-1.81416	1.41252	-1.07762	1.64664	-0.386151	-0.736542	0.306784	-0.556788	1.21983	-1.9053	1.93561	0.324748	1.17739	0.987476	-0.148017	0.210105	-0.596459	1.90358	-0.0479498	-1.05357	0.902583	-1.47486	0.145463	-1.24594	1.02686	0.221518	-0.669525	0.355577	-1.07218	-0.281841	-1.50433	0.961271	-0.533722	0.197566	0.844138	-0.256628	0.297631	-1.48715	1.68383	-0.928387	-0.265638	-0.128831	-0.806204	-0.799433	0.201379	-0.86313
Q93096	-0.848214	0.128573	0.364416	-0.424532	0.0709915	0.642887	-1.4674	0.619124	-0.145027	-0.496568	-1.36254	-0.206008	-0.52666	0.283286	0.458513	0.987316	-0.103914	-0.649248	0.310426	-2.01166	-1.93298	0.191624	0.821151	0.532693	-0.233526	-0.309306	-1.05809	0.0622018	1.91042	0.954117	0.370689	-0.205288	-0.436765	-0.429589	2.00189	0.921851	-0.618339	0.124794	-0.0916517	-0.93715	-2.10928	0.707395	-0.301076	0.851021	-1.20379	-0.770851	-0.508377	-0.766696	1.91613
Q96BR1	-0.885645	0.710227	-0.370084	-0.951619	0.419325	-0.475211	1.00837	-0.74534	0.838754	0.518394	0.597792	-0.950719	-0.673946	1.2978	1.0801	0.651625	1.16747	0.861924	0.574704	-0.899433	0.723942	0.727436	0.560209	0.80026	0.843111	0.700475	-0.40961	1.68882	0.917597	0.690295	0.723023	0.915896	0.49067	-0.319857	0.551861	0.84924	0.716229	0.97433	0.816274	0.540593	-0.589037	0.898684	0.694273	0.601763	0.349935	0.535502	-0.0763233	-0.107999	0.889809
Q96D53	-0.794544	-0.0762842	1.0391	-0.0193476	-1.88779	0.792967	0.553314	1.46565	0.250422	0.379688	1.79803	2.2404	0.806734	0.218792	2.02157	2.37751	1.66615	0.280984	2.39864	-1.28857	1.41658	1.43984	0.48036	0.491444	-0.00767196	1.43289	0.638478	0.403622	2.33606	0.967174	1.8832	1.84332	0.435652	1.15516	1.80622	1.61374	0.95958	1.61872	0.00749163	1.45905	0.741679	1.60105	1.73164	3.07403	1.99757	1.33543	1.09314	2.27089	0.0869835
Q96GX5	-0.019658	0.00822095	0.132927	1.28857	0.722998	-0.514696	-1.57508	-0.0854497	-0.363439	-0.0531932	0.59595	-0.0905012	0.574448	-1.03178	-0.351243	-0.0263973	-0.337175	0.833049	0.212533	0.211442	-1.2655	0.21207	0.164444	-0.448989	0.774338	0.406708	0.835745	-0.93536	-0.317874	-0.354822	-0.0303374	0.555435	-0.0909339	0.707404	-1.17345	0.0627827	0.362274	-0.203252	0.699114	0.651203	0.393251	-1.22628	-0.171192	0.0866409	0.277766	0.872226	0.430668	0.160553	-1.23094
Q96J92	0.142053	-0.327977	0.358526	-1.17433	0.893651	-0.631251	1.07347	-0.0619925	0.134587	0.5156	-0.587662	0.699272	-0.660045	1.36043	0.892932	1.03141	1.14575	0.275428	1.06369	-0.134608	0.859251	0.495579	0.242334	0.309791	-0.614947	-0.028924	-0.184179	1.3203	-0.55696	0.708605	-0.185487	-0.762982	0.506717	0.278134	1.07553	0.707474	0.290267	0.651207	-0.236413	-0.353795	-0.716736	0.431094	0.144083	0.554594	-0.508035	-1.15426	-0.292419	-0.801914	1.19769
Q96KB5	0.376763	-0.179688	0.148419	0.891935	1.18853	-1.21001	-1.04067	1.0614	1.08283	1.08169	1.33358	1.09129	0.118523	-1.10269	0.111964	0.549952	0.956275	1.00522	1.21306	-0.2865	-0.886304	0.894294	1.17078	1.07824	1.18545	1.38963	-0.0826123	-0.451263	0.691665	1.00557	0.990173	1.21544	1.28073	0.477134	-0.944148	1.03392	0.960768	1.10792	1.31194	1.35953	-0.033539	-1.05902	0.86024	1.143	1.15155	1.36278	1.42532	-0.122665	-1.33371
Q96KG9	-0.211447	-0.0316788	0.6588	-0.745141	-0.749943	0.251337	1.15706	-1.08893	0.0803621	-0.312349	-0.429673	-0.222191	-0.130342	0.575633	0.634729	0.0663432	0.617028	-0.15502	0.14071	0.200781	0.784637	-1.10418	-0.293095	-0.151955	-0.583058	-1.14747	-0.993159	0.112103	-0.926917	-0.233209	-0.898583	0.0479416	-0.986413	-0.939735	0.868111	0.0967476	-0.415017	-0.130221	0.282231	-0.802605	0.612404	0.18278	-0.743604	-0.0814463	-0.3193	-0.0906434	0.208167	0.0696169	1.09371
Q96L34	-0.334559	0.599661	-0.926155	-0.548463	0.289519	-0.499096	1.53716	0.0993621	0.772534	0.817936	0.766261	0.806705	-0.699243	0.0530237	0.470453	0.70235	1.03997	-0.748133	0.33115	-0.295078	-0.187193	0.806761	0.632852	0.579327	-0.260962	0.0732199	-0.242029	0.0478488	0.822283	1.0582	0.163472	0.523174	0.569399	-0.234335	-0.159726	0.184172	0.982765	1.24407	0.307779	0.913593	-0.627832	0.944007	0.570716	1.26548	1.06405	-0.0917617	0.98265	-0.0746328	0.635695
Q96PY6	-0.403673	0.249413	0.0264872	-0.987469	0.374089	0.0701746	0.266642	-0.447413	-0.152743	-0.453946	-0.559293	-0.0449649	0.274381	0.382021	-1.98164	-0.0807111	-0.454839	-1.5197	-0.313559	-0.148013	0.735706	-0.93643	-0.399905	-0.301241	-0.498715	0.0640451	0.166744	0.467209	-0.349949	-0.165009	0.0340884	-0.490277	0.0611899	-0.132933	0.843566	-0.779843	-0.835743	-0.272671	-1.17317	-0.270644	-0.00798654	0.688797	-0.215316	-0.534167	0.0239795	-0.771622	0.107298	0.287955	0.622484
Q96Q15	-0.158674	-0.0958861	0.593102	-1.09807	0.89312	-0.795593	1.02892	-0.894356	-0.925487	-0.17711	-0.860597	0.638411	-0.43954	1.81264	0.327397	-0.601707	0.758976	-0.831805	-0.178794	-0.770839	0.621419	-0.667903	-0.332629	-0.478797	-0.728384	-0.42815	0.489876	1.44504	-0.541491	-0.880864	-0.609329	-0.959566	-0.419151	-0.888279	0.936609	-0.536109	-0.52887	-0.657862	-0.832205	-0.390591	-0.387535	1.37902	-0.672785	-0.575247	-0.978846	-0.75082	-0.733362	-0.856062	1.26902
Q96QP1	0.644621	-0.580888	0.366173	-0.63726	0.531728	-0.591518	1.0819	-0.376857	-0.825996	-0.560645	-0.961597	0.802122	0.609851	1.38762	0.783057	0.673571	0.482795	0.0260102	0.530053	-0.612491	-0.503309	-0.637983	-0.888542	-0.984823	-0.919667	-0.165745	0.375148	0.830838	-0.0182851	0.0373382	-0.984118	-0.942773	-0.733646	-0.270239	1.05778	-0.565935	-0.467644	-0.581262	-0.265914	-0.577899	-0.216428	0.730591	-0.613608	-0.715562	-0.875796	-0.93884	-0.683252	0.226719	1.28107
Q96QT4	-0.167928	0.597045	-1.03424	-0.454629	0.461735	-0.990893	1.69168	-0.28937	-0.037912	0.3813	-0.592606	0.539817	-0.183666	0.986687	0.460671	0.352343	0.220914	-0.492178	0.842902	0.253435	0.337852	-0.230655	-0.558314	-0.140931	-0.57481	-0.161529	-0.630917	0.955039	-0.622854	-0.829406	-0.721222	-0.904103	0.330666	-0.100372	0.301338	-0.911123	0.137316	-0.117593	-0.977052	-0.0658764	0.479395	0.473814	-0.375435	-0.669394	-1.3261	-0.92527	-0.276726	0.744288	0.420302
Q96RR4	0.255507	-0.268738	0.461165	1.1271	-1.02752	1.17572	-1.64714	0.724773	0.655237	0.97376	1.15124	-0.154406	1.48331	-1.1942	0.788958	0.550413	0.362008	1.32324	-0.258416	1.38357	-1.60177	0.751749	0.568721	0.540532	1.19018	-0.199895	1.53323	-1.24415	0.323085	0.161956	0.217869	1.15989	-0.215094	1.16272	-1.22675	0.811834	0.777577	0.690305	1.24488	-0.179161	1.24133	-1.43776	0.442907	0.501192	1.02727	1.04808	0.184755	1.2068	-1.26235
Q96S38	0.795563	-0.722475	-0.647728	-1.06308	-0.287572	-0.0937699	1.88962	-0.909151	-0.073382	0.102026	-0.820346	-0.136521	-0.564688	0.893786	0.635337	0.549435	0.35924	-0.460862	0.331762	0.066658	0.860272	-0.388354	-0.320512	-0.354585	-1.34895	-0.819951	-0.257864	0.244471	0.371864	0.586086	-0.248502	-1.05036	-1.01778	-0.508361	0.381068	-0.497879	-0.171719	-0.393675	-1.31637	-0.922806	-0.591872	0.143709	-0.209347	-0.627433	-0.744672	-1.17407	-0.762455	-0.51435	1.67656
Q96S44	0.693267	-0.69086	-0.113508	-0.795356	-0.129886	-0.166218	1.3331	-0.139441	0.720647	-0.17571	-0.507418	1.03368	0.924455	1.45499	0.600224	0.40565	0.427824	-0.481746	0.796576	-0.172443	0.711468	-0.274594	0.105239	0.094832	-0.995575	0.570772	0.75924	1.58634	0.329421	0.704923	0.596472	-0.668402	0.579204	0.672785	1.37917	0.122354	-0.170572	-0.136156	-0.21298	0.650871	1.38502	1.86913	-0.620188	-0.398505	-0.39404	-0.927517	0.973362	0.60285	1.03988
Q96S53	0.719918	-0.564837	0.471032	-1.71441	0.450972	-0.119123	1.48221	-1.06241	-0.430649	-0.527297	-0.487295	0.561618	-0.0727318	1.45191	0.133182	0.997131	0.847023	-0.745414	0.642884	0.338848	0.147482	-0.373456	-1.00174	-0.575291	-1.37376	-1.00524	-0.123958	1.00539	-0.863605	-0.764143	-0.664714	-0.634334	-0.450185	0.138337	1.43265	-1.1287	-0.533615	-0.353176	-0.730381	-0.226134	0.0956792	0.282644	-0.671065	-0.734527	-0.63465	-1.4553	-0.469318	0.153993	1.48165
Q96SB4	-0.0460112	0.317256	-0.708242	-0.763516	-0.989317	1.24994	0.361592	-1.40758	-1.33397	-1.1712	0.0217933	-0.892859	0.945069	0.90999	-0.705744	-0.757648	-0.0853115	-0.955947	-0.708209	0.146467	1.26655	-1.37507	-1.12867	-1.39608	0.433655	-1.60416	0.455011	0.471769	-0.265297	0.013223	-0.568489	-1.32445	-1.33742	0.240497	1.14158	-1.31678	-1.25821	-1.64851	0.392426	-0.0980972	-0.552555	0.803612	-1.18842	-1.00408	-1.3886	-1.50144	-1.63323	-0.426077	0.906955
Q96T60	0.0232599	0.349198	-0.675789	0.644051	1.33322	-1.49264	0.00758244	1.2001	0.949928	1.3553	0.502864	0.667712	-0.973577	-1.61	-0.798529	-0.239667	-0.262905	-0.00421745	0.58393	-0.908166	-0.701394	1.15501	1.27574	1.19044	-0.117368	-0.503276	-1.07007	-0.654293	0.138361	0.418359	0.459257	0.397228	1.73698	-0.682914	-0.43431	0.685412	1.07556	0.790568	0.653254	-0.250272	-1.02086	-0.844422	0.945862	0.973925	0.728565	0.472916	1.16607	-0.524678	-0.544605
Q99504	-0.355286	0.395097	-0.502581	1.21767	1.0929	0.379969	-0.213207	-0.0450443	0.306348	-0.643129	0.579542	0.395578	1.02255	-1.5221	-1.08034	-1.09891	-1.05825	-0.569639	-0.67176	1.06528	-1.62552	-0.530501	-0.639493	-0.928923	0.510788	0.427946	0.879466	-1.30991	-0.572175	-0.825681	0.222625	0.470086	0.60706	1.24153	-1.24821	-0.414874	-0.353364	-0.901717	0.500748	0.670291	1.17358	-0.853627	-0.382979	0.375194	-0.140729	0.449161	1.04842	0.953721	-1.50173
Q99570	-0.104453	0.0950103	0.232726	-1.4807	0.109129	-0.651984	1.86702	-1.00191	-0.505086	0.203248	-0.569954	1.05209	-0.190206	1.65892	0.435553	0.315502	0.78341	-0.36675	1.25702	-0.403066	0.990115	-0.899635	-1.14575	-0.0702353	-1.23	-0.941226	-0.283833	1.29394	0.17969	0.38845	-0.127438	-0.438035	-0.381328	-0.865044	1.6206	-0.71977	-1.13437	-0.208437	-0.0630258	-0.6761	-0.266102	1.25327	-1.25203	-1.28275	-0.611295	-1.15085	-0.114163	-0.526613	1.59665
Q99683	-0.379156	0.0339709	0.93437	-1.5414	0.696554	-0.343659	0.833224	-0.650257	-0.484773	-0.307721	-1.13303	-0.252149	-0.347029	1.21681	0.426899	0.446224	0.399281	0.16692	0.523385	-0.454276	-0.203833	-0.417607	-0.430593	-0.405708	-0.710931	-0.597236	0.11395	0.449443	-0.119792	-0.45625	-0.314664	-0.776732	-0.405585	-0.994144	0.367967	-0.518567	-0.514645	-0.438082	-0.633134	-0.563739	-0.357214	-0.669327	-0.562449	-0.728414	-0.962998	-0.832399	-1.1856	-0.704192	1.15452
Q99759	0.137472	0.0377139	-0.033431	-0.172544	1.4787	-0.237883	1.49306	1.4668	1.44759	1.55972	1.44593	1.33389	-1.25851	-0.29573	0.244855	1.21487	1.27431	1.14156	1.51389	-1.33388	1.20623	1.29144	1.43033	1.55554	1.23723	1.55932	-0.993567	1.20352	1.44131	1.49054	1.45564	1.36944	1.59009	-0.846446	-0.36708	1.39906	1.25626	1.50783	1.48675	1.58534	-1.30051	-0.366351	1.27545	1.49055	1.44467	1.3439	1.50369	-1.25054	-0.422636
Q99952	0.637387	-0.05268	-0.243533	0.887419	-1.22317	1.36569	-1.47353	0.753131	0.153116	1.23424	1.47653	-0.0155661	0.00960794	-1.7227	0.410024	1.32749	0.866098	1.17145	-0.707761	1.08009	-1.48218	0.627986	0.660368	1.10625	1.36056	0.127274	0.308076	-1.2539	1.3681	0.387167	0.345617	1.31442	-0.471817	0.295474	-1.674	0.257159	0.155658	1.31281	1.34241	0.443118	0.857222	-0.750334	0.37431	0.185839	0.548037	0.599966	-0.169862	0.47605	-1.34586
Q99956	1.02444	-1.71455	0.530077	0.228462	-1.27888	0.826623	-0.191674	-0.620824	-0.515123	-0.483237	-1.35553	-1.9489	0.758783	0.69835	-0.118779	1.50474	-0.084215	0.453872	-0.964981	0.675584	-0.293681	-0.465739	-0.714913	0.0793067	-0.403284	-0.572007	0.542945	-0.270172	-1.06615	-0.703691	0.762921	1.39233	-1.19967	-0.142873	0.0146428	-0.862404	-0.686974	-1.42202	-0.510549	-0.658505	1.46176	-0.0401605	-0.334602	-1.31862	-0.136406	0.0255317	-1.07729	0.388059	1.2721
Q99986	0.0385631	-0.206197	0.0765541	-0.994552	0.788359	-0.185487	0.336881	-0.287571	0.287395	-0.383328	-0.864894	0.801318	0.382565	-0.782575	-0.72787	-0.342282	0.286648	-0.236348	1.04048	0.685461	0.309312	-0.0432945	-0.618135	-0.573714	-0.805074	0.388028	0.402778	0.570763	-0.542364	0.747701	-0.422982	0.512742	0.551668	0.719862	0.526352	-0.687479	-0.0712229	-0.243153	-0.765614	0.194175	0.247447	-0.921261	-0.42112	0.159347	-0.25346	-0.803969	-0.672902	0.551207	-0.600642
Q9BQK8	-0.310357	-0.405117	0.59491	0.535534	-1.51869	1.37072	-1.33606	-0.954328	-1.32066	-1.33521	-1.38202	-0.956675	1.3038	1.37529	1.0762	-0.817252	-0.486913	-0.372658	-1.01503	0.916118	-1.04904	-0.750714	-1.11297	-1.13433	-0.422906	-1.43519	1.40904	0.918727	-0.744627	-0.929255	-0.953888	-0.686279	-1.38281	1.23888	1.33821	-1.02559	-1.28178	-1.19128	-0.879091	-1.44445	1.38133	1.35422	-0.766444	-0.978358	-1.06446	-0.90012	-1.27536	0.996997	1.15294
Q9BRS2	0.167857	-0.162411	-0.119379	-0.649167	1.7364	-1.77081	1.58618	1.55672	1.48199	1.49413	1.4977	1.46558	-1.55716	-1.54229	-0.278521	0.750824	0.622554	0.252306	1.52125	-1.52195	1.65764	1.59439	1.54619	1.31126	1.3512	1.79183	-1.74722	-0.699767	1.47151	1.30167	1.52389	0.84829	1.66953	-1.55437	-1.50679	1.39052	1.63249	1.54891	1.23081	1.74334	-1.65614	-1.024	1.43415	1.576	1.58279	1.43706	1.62537	-1.31336	-1.2079
Q9BT40	0.358034	-0.263973	0.0948811	-0.052667	0.00624832	0.00186212	-0.737118	-0.75156	-0.822398	-0.52741	-0.838536	-1.37783	-0.200011	0.588764	0.681632	-0.857153	0.611089	3.00596	-0.851042	0.69767	-0.335417	-0.191582	-0.873458	-0.714584	-1.82056	-0.624052	2.44262	0.333319	0.373534	1.21533	-0.0915107	0.648239	0.905611	-0.58301	-0.317411	-0.918435	-0.743033	-0.868564	-0.814481	-1.05177	0.721244	-0.471033	0.66336	1.48872	-0.942349	-1.44052	-0.644408	0.423296	0.808823
Q9BVS4	-0.075062	0.263861	-0.350418	1.14049	1.23439	-1.36149	-0.865205	1.04427	1.07065	1.00751	1.32365	0.842919	-0.660055	-1.30156	-0.481528	0.253942	0.405308	0.836156	1.01647	-0.880967	-0.757547	1.08932	1.18126	1.0143	1.28039	1.37784	-0.605627	-0.762316	0.768593	0.933452	1.09417	1.20839	1.32042	-0.324493	-1.29585	1.04133	1.13945	1.03122	1.29584	1.39412	-0.749225	-1.154	0.936121	1.13186	1.1571	1.38549	1.38694	-0.764075	-1.39226
Q9BX95	0.0905082	-0.341281	-0.457148	1.59612	-0.679496	1.17206	-1.82082	0.0327131	-0.642993	-0.721601	-0.959575	-1.64285	1.35257	0.51177	-0.806808	-1.17707	-0.910542	-0.767751	-1.43252	1.53512	0.334922	-0.434254	0.209904	-0.636782	0.302574	-0.480093	1.39528	-0.366611	-0.709947	-0.319326	-0.143809	0.596128	-0.81793	1.57731	0.313653	-0.236565	-0.80221	-0.888566	-0.923894	-0.768727	1.59436	0.59705	-0.269736	-0.258945	-0.440865	-0.676794	-0.326873	0.787569	-0.72452
Q9BY84	-0.318086	0.161796	-0.225079	1.49474	-1.14725	1.61166	0.538298	-0.686012	-1.46361	-1.55006	-0.656972	-1.58723	1.71808	-0.472133	-0.904157	-1.71252	-1.42514	-0.985943	-1.73093	1.63534	-1.77182	-0.383156	-0.88387	-1.08565	-0.119036	-0.774869	1.87467	-0.459636	-1.29841	-1.25831	-0.867834	-0.55636	-1.13425	1.84809	-0.578106	-1.06698	-0.948982	-1.39843	-0.920288	-1.43532	1.75673	-0.856736	-0.45969	-0.722597	-0.992548	-0.511802	-1.25516	1.73643	-1.07177
Q9BZL6	1.05333	-1.03628	1.05375	-1.66879	0.626131	-0.14382	0.940812	-0.712055	-0.805446	0.253328	-0.783964	0.526351	-0.0566499	0.710783	0.516735	0.134517	0.255751	-0.392395	0.839406	0.0635477	1.01944	-0.117632	-0.724859	0.085309	-1.11246	0.0517848	0.0273849	0.0146592	-0.432336	-0.477777	-0.534461	-0.399716	-0.366145	-0.51266	-0.382558	-0.728946	0.137642	-0.188433	-0.800265	0.700466	0.4674	0.0720299	-1.23599	-1.00223	-0.433038	-0.990184	-0.517189	0.55647	-0.0561486
Q9GZU7	1.48654	-0.384778	-1.47933	1.05813	0.196765	-0.00556673	-0.340984	-0.879347	-1.25242	-1.00411	1.11603	-0.521494	-0.470368	0.0177382	-1.35566	-0.551117	-1.70433	-1.80487	-1.72616	-0.80016	0.54667	0.201306	-1.84604	-1.21687	-1.41093	-0.195975	-0.525899	-1.34311	-1.42953	-1.51279	0.808572	-1.08128	-0.613922	0.049696	-1.37929	-1.93814	0.523897	-0.356584	-1.17796	-1.21868	-1.87989	-1.16659	1.24719	-1.24093	-1.60135	-0.787243	-1.66875	-1.55353	1.10728
Q9H0C8	0.182091	-0.649998	-0.246482	1.00037	-1.20572	1.27372	-1.26012	-1.1786	-1.57625	-1.51678	-0.649545	-1.18923	1.272	0.804316	1.0384	-1.12965	-1.08353	-0.999973	-1.19815	1.38209	-1.25825	-1.75203	-1.65134	-1.03088	-1.82042	-0.832113	1.29268	0.0761558	-1.30724	-1.49275	-1.94053	-1.53448	-0.874291	1.25502	0.815922	-1.49145	-1.87448	-0.852075	-1.76648	-0.347619	1.14586	-0.297817	-1.78495	-1.7266	-0.851952	-1.86574	-0.499775	1.22013	0.663719
Q9H0K1	0.397016	-0.521899	0.56295	-0.542494	1.02797	-1.51546	1.53247	1.19211	1.33791	1.51526	1.07565	1.49267	-0.500039	1.09744	0.70118	1.39151	1.50343	1.30743	1.48277	-0.760302	0.88535	0.650504	1.07678	1.49389	0.393397	1.00828	0.670768	1.50395	1.15993	1.39374	0.947809	1.04732	0.981779	0.529546	1.04031	1.15569	0.28185	1.38949	1.17354	1.16138	-0.454884	0.557768	0.601383	0.982478	0.815539	0.699454	0.926538	-0.694808	0.729261
Q9H2G2	-0.57399	0.575602	-0.309307	-0.0126104	1.50006	-1.51616	1.0403	1.09676	1.17048	1.12969	0.938976	0.953651	-1.04214	-0.403694	-0.831108	0.0179384	0.24748	-0.0138938	1.10306	-0.948116	0.587821	0.846651	1.11951	1.09676	0.942511	1.44436	-0.757129	1.01251	0.661843	0.993558	1.09465	0.915535	1.36886	-0.581124	-0.804623	0.997915	0.998368	0.970303	0.844603	1.32802	-0.898976	-0.672633	1.01133	1.13533	1.02227	0.856133	1.39509	-1.1277	-0.72569
Q9H2K8	-0.333078	0.504784	-0.404878	-0.206153	1.33475	-1.83975	1.88605	0.669051	1.08031	1.14198	0.977685	1.00353	-1.38056	-0.567942	0.281953	1.1757	0.754242	0.782366	1.26475	-1.62874	1.73702	0.588312	0.87551	0.599633	0.620929	1.03021	-1.81227	0.778301	0.654116	0.824425	0.758898	0.724076	1.2844	-1.68419	-0.76854	0.946013	1.35203	0.936477	1.16469	1.07864	-1.8439	-0.806413	0.610347	0.834573	0.992281	0.981849	1.09072	-1.7746	0.508789
Q9H422	1.75273	-1.72088	1.72611	-1.92317	0.222396	-0.119098	0.976093	1.01596	0.469611	1.13445	1.76743	0.148495	0.381549	-0.725301	1.53226	0.787269	1.31695	-0.447542	1.79936	0.150396	0.220373	1.48707	0.14989	1.86023	0.854394	0.433187	0.215742	-0.46837	1.0052	1.25875	0.783398	0.282912	1.18942	0.101475	-1.2525	0.889693	0.820235	1.47089	0.766459	1.53092	-0.270135	-0.38025	1.15048	0.901306	0.854524	1.34962	0.535969	-0.682782	0.309752
Q9H4A3	0.14794	0.0950098	0.117199	0.438752	0.265929	-0.540554	0.13619	-0.191109	-0.351443	0.197711	-0.10202	0.308799	0.59758	0.425401	-0.546971	0.52871	0.272354	0.677531	0.347201	0.0834551	-0.553683	-0.464178	-0.154399	-0.249319	-0.0258262	-0.224342	0.685645	0.487216	-0.156515	0.236021	-0.113685	0.303109	-0.255897	0.800914	0.0358434	-0.207832	-0.542294	-0.448298	0.279338	-0.41876	0.602484	-0.837806	-0.59342	-0.333774	-0.125899	0.0790697	-0.096814	0.28433	-0.453752
Q9H792	0.149649	0.0881401	0.0417949	1.17994	0.201095	0.282859	-1.63214	-0.00677005	-0.0406159	0.131484	0.326039	-0.127865	1.35478	-0.622949	-0.380845	0.135317	0.179122	0.917974	-0.0375831	0.952707	-1.41978	-0.0229761	0.0676051	-0.0309594	0.651172	0.109866	1.37407	-0.397123	-0.259192	-0.100135	0.0331872	0.573404	-0.0964015	1.29954	-0.84784	-0.00593986	-0.224929	-0.125467	0.835386	-0.0881474	1.29687	-1.16425	-0.256794	-0.098902	0.150044	0.832449	0.227525	0.9154	-1.1912
Q9HBH9	0.856246	-0.252965	-0.260688	-0.192279	1.27095	-1.17107	0.470979	0.212051	-0.0292165	0.123197	-0.036005	1.62776	-0.0908209	0.499218	-1.32821	-0.559682	0.201698	-0.13005	0.985236	-0.476324	-0.0504298	-0.484528	0.254695	0.255773	0.0478573	1.22687	0.784014	1.52445	-0.209553	-0.334428	-0.123242	-0.431487	1.54988	0.699249	1.42677	-0.0988419	-0.352709	-0.202921	0.158643	0.779342	0.0586333	0.732208	-0.0636327	-0.210069	-0.297778	-0.204018	1.60641	-0.0840281	-0.115091
Q9HBY8	0.523879	-0.105952	-0.14514	-0.182312	0.833723	-0.735093	0.657146	-0.717092	-0.0703383	-0.316259	-0.371377	0.00595672	-0.209251	0.795402	-0.594463	-1.0072	-0.830486	-0.6093	0.458347	-0.173015	0.115624	-0.393473	-0.227907	-0.483069	-0.229866	0.311417	-0.677348	0.687996	-0.00230831	-0.302546	0.235319	-0.272854	0.196809	-0.350782	0.0112757	-0.216756	-0.586066	-0.591325	-0.345174	0.296229	0.114723	0.595227	-0.540401	0.071136	-0.487173	-0.498232	-0.0271978	0.129033	0.142176
Q9HC98	-0.3129	-0.305147	0.672448	-0.889083	0.881697	-0.644615	-0.773424	0.281343	0.692733	0.0172899	-0.777261	0.88104	0.592286	-1.56504	-0.646114	-0.526008	0.820094	-0.558783	1.47894	0.424397	0.628825	0.718744	0.315303	-0.271714	-0.152034	1.41998	1.0701	0.981867	-0.118493	-0.394243	-0.309486	-0.671149	0.0526182	0.760823	-0.964229	-0.118337	-0.104466	-0.87049	-0.498487	0.816123	-1.03564	-0.637115	-0.627429	-0.133047	0.167565	-0.679995	0.60285	-1.14581	1.46346
Q9NP77	-1.49896	1.67119	-0.831121	0.243806	-0.377123	1.42977	-1.24455	0.679002	0.636461	-0.0517205	-0.485513	0.383522	0.329692	-0.0777498	-0.812198	-0.102668	-0.226403	0.705514	0.576863	0.196077	-1.02935	0.32277	0.013982	-0.0652822	0.164201	-0.585727	0.406038	-0.290849	0.387633	0.0364216	0.45966	0.352798	0.69525	0.376002	-0.180903	0.714692	-0.103152	-0.16388	0.0988282	-0.0273592	-0.0264548	-1.13493	0.237319	1.35574	0.488397	-0.0157536	0.716372	1.25676	-0.669205
Q9NR20	-0.477537	0.336526	0.726492	-1.11767	1.52684	-1.60073	1.34858	0.721365	0.825651	0.480035	0.268068	0.914154	-0.164338	0.94567	-0.769594	0.187034	0.307934	-0.671515	0.904976	-0.344572	0.614685	0.36239	0.860661	0.351908	-0.522218	1.34805	-0.911196	1.08258	-0.382791	0.248498	0.577025	0.542122	0.64598	-0.444921	0.763245	0.508129	0.111513	-0.179436	-0.270829	1.09804	-0.953739	0.0226651	0.413708	0.893845	0.521147	0.602009	1.40563	0.753358	0.726742
Q9NRH2	-0.0853842	0.367533	-0.16822	0.994398	0.677999	-0.722524	-1.25597	0.192628	-0.0190198	0.0665901	0.21587	0.269731	0.773705	0.229657	-0.731243	-0.371679	-0.13157	0.492436	0.49867	0.0509374	-1.28955	-0.153711	0.193064	-0.0164637	0.360998	0.614324	1.2763	0.841983	-0.224077	0.139479	-0.0177485	0.504164	0.676515	1.07716	0.260332	0.115328	-0.410616	-0.192556	0.565375	0.497473	0.704628	-0.419284	-0.216488	0.0485233	0.152277	0.521284	0.709011	0.021707	-0.349615
Q9NRM7	-0.289693	0.119016	-0.355045	-1.33498	1.02281	-1.2973	0.105124	-0.562896	0.830401	0.741654	-0.085382	1.21772	-0.758722	1.83992	1.39925	1.39199	1.22502	-0.0826364	1.38569	-0.721514	0.940853	-0.779628	-0.0564192	1.11477	-1.31567	-0.205035	-0.491177	1.46238	0.471307	0.505521	0.35165	-0.660632	-0.754067	-0.415588	1.34849	-0.244936	-0.434486	0.364966	-0.303182	0.06535	-0.181661	1.27297	-0.310356	0.476012	0.399069	-1.32328	0.110126	-0.565673	1.92596
Q9NRW4	0.759448	-0.504	-0.680317	0.0664391	-0.68719	1.165	-0.363606	0.553819	0.8865	0.658439	1.25527	-1.03003	1.19806	-0.387716	-0.283602	0.401401	0.810125	0.140603	-0.550728	0.995305	0.584986	0.808414	1.19558	1.04505	1.0663	-0.541578	0.801611	0.503887	-0.765326	0.433422	1.02549	0.678161	-0.017449	0.390165	0.80879	0.776548	1.39751	0.787025	0.708663	0.455119	0.239374	0.700009	0.280319	0.735123	0.756949	0.958472	0.253923	-0.259594	-0.306601
Q9NSY0	0.41965	-0.239365	0.536768	-1.12364	0.821066	-0.997687	1.44634	-0.293502	0.851809	0.741257	0.231668	0.564321	-0.352481	1.01681	0.654311	0.679112	-0.956622	-0.889012	0.16511	-0.26659	0.595938	0.0943289	0.458045	0.940506	-0.770851	0.264779	-0.0589248	1.06717	-0.0683337	0.668109	0.369757	-0.370195	0.627566	-0.369915	1.04732	0.423334	0.381352	1.05011	-0.289737	-0.18347	-0.378409	0.355321	0.15484	0.516737	0.618496	-0.434016	0.579502	-0.0676294	1.30404
Q9NSY1	0.258031	0.171408	0.101462	-1.30393	1.20049	-0.898064	1.13165	-0.583075	-0.361486	-0.377057	-0.254421	1.00554	-1.01519	1.16757	0.176584	0.236599	0.55959	0.39838	0.797621	-0.916096	0.657101	-0.696989	-0.491317	-0.432264	-0.600962	-0.0450923	-1.16631	1.06816	0.00662982	0.239528	0.0552441	-0.765723	0.435611	-0.869433	0.978459	-0.842447	-0.143271	-0.0944964	0.0529575	0.586953	-1.09572	0.690851	-0.547925	-0.452659	-0.473146	-0.457884	-0.336262	-1.22253	1.43584
Q9NWZ3	0.471995	0.337548	-1.19824	0.130102	0.470362	-1.43409	1.84411	-0.0846656	0.149263	0.712334	1.50871	1.27796	-0.964287	-0.585156	0.587485	0.781321	-1.34854	-0.75146	0.426051	0.354789	-0.841071	-0.524829	0.689262	0.0514705	0.715095	-0.44622	-1.03854	-0.571925	-1.4916	1.05492	-0.0132282	1.67633	-0.991031	-0.586523	0.0512882	1.61311	-0.839256	0.103779	-0.305349	0.0794195	-0.177543	-0.0158598	-0.297001	0.48225	0.736429	-1.20906	0.676402	-1.33884	-0.946917
Q9NYL2	0.0876188	0.305564	-0.308429	1.03235	-0.191625	0.739408	-1.47395	-1.06925	-1.20434	-1.18317	-1.18499	-0.487975	1.31024	0.403734	-0.961876	-0.582279	-0.773579	-0.319856	-0.795016	0.738271	-1.3457	-1.24752	-1.11839	-1.39276	-1.08017	-1.10314	1.42917	0.547783	-1.12378	-0.750885	-1.09318	-0.740742	-1.08389	1.40404	0.334707	-1.05504	-1.39812	-1.42999	-0.988474	-1.2528	0.949869	-0.393377	-1.01131	-1.19219	-1.17725	-0.897538	-0.994159	0.659144	-0.10808
Q9NYV4	-0.832313	0.97533	-1.10517	0.188768	0.290302	-0.465197	0.475176	0.527964	0.18	0.310235	-0.582473	0.315229	-0.472554	-1.05391	-0.192521	-0.852713	-0.462269	-0.390422	-0.0921906	-0.826177	0.538756	0.385423	0.413909	-0.494198	0.377223	0.695494	-0.888341	-0.386637	-0.488158	-0.335953	0.430792	-0.739127	0.784765	-0.498149	-0.685607	-0.466949	0.370854	-0.468176	-0.777625	0.319553	-0.565628	-0.353606	0.313129	0.379312	-0.31189	-0.491106	0.497206	-0.930217	-0.489132
Q9NZJ5	-0.683864	1.12801	-1.42969	-0.0548967	0.171417	-0.734071	1.89016	0.137855	-0.544889	-0.455224	-0.679325	0.773765	0.798694	-0.825397	-0.794984	-0.899832	-0.549208	-0.667525	0.273018	-0.342084	0.576629	-1.09769	-0.543978	-0.951688	-0.961209	0.314818	-0.582224	-0.538556	-0.595711	-0.928852	-0.457253	-1.18129	0.685183	1.10532	-0.74722	-1.00627	0.195073	-0.534523	-1.36701	-0.249177	1.09662	1.29081	-0.575389	0.391903	-0.519261	-1.86136	-0.237819	-0.0814287	0.609235
Q9P0L2	0.843693	-0.104327	0.156953	-1.6447	-0.107497	0.364172	1.16503	-0.330948	0.558008	1.10545	-0.431843	1.30898	-0.202633	1.07807	0.551378	0.917479	1.45946	-0.298987	1.39804	0.444092	0.815066	-0.435219	-0.064663	0.808244	-0.994295	-0.421125	-0.143822	1.14132	0.628506	0.345006	0.407688	0.223542	0.546197	0.407572	1.23293	-0.443791	0.347196	0.966353	0.0722714	0.211624	0.534093	1.34814	-0.00983005	0.396233	-0.00556558	-0.532917	0.633536	0.365869	1.39015
Q9P289	0.471029	0.139824	-0.0466612	-0.0932838	0.601309	-0.402776	-0.665524	-1.57633	-1.53028	-1.40555	-1.48059	-0.52785	1.34231	1.56212	-1.42834	-0.684614	-0.70741	-0.31025	-0.618366	0.512365	0.470865	-1.74183	-1.51886	-1.5386	-1.48515	-1.32195	1.52112	1.74735	-1.22865	-1.08944	-1.32499	-1.16135	-1.07318	1.41791	1.46412	-1.49374	-1.74981	-1.51973	-1.31658	-1.43645	0.97127	0.882178	-1.49225	-1.51678	-1.41093	-1.46934	-1.34145	-0.261763	1.53171
Q9P2K8	0.555578	-0.351026	0.541135	-0.633223	0.583127	-0.511154	-0.194409	0.401547	-0.276816	-0.281151	-0.22948	0.250629	0.216769	1.16793	-0.364285	-0.558645	0.30234	0.0567303	0.036373	0.0447292	-0.459993	-0.232523	-0.112879	0.147092	0.152826	0.720418	0.89641	0.716276	-0.753003	-0.259493	0.351399	0.0940932	0.249097	0.66484	0.719775	-0.0797124	-0.72786	-0.00205825	0.0882837	0.118054	1.08429	0.565584	-0.130159	-0.25358	0.493469	-0.2034	0.739959	0.0283012	0.751822
Q9UBS0	0.139023	0.12065	-0.0904051	0.992619	0.518089	-0.166234	-1.48592	-0.340616	-0.419061	-0.576194	-0.307434	-0.243672	0.93425	0.254978	-0.637485	-0.378348	-0.214987	0.068627	0.0884858	0.39792	-1.38083	-0.549631	-0.225685	-0.769161	-0.24827	-0.284647	1.40824	0.480264	-0.64537	-0.281675	-0.502895	0.0544893	-0.47756	1.01316	-0.238194	-0.241877	-0.669723	-0.74043	-0.101649	-0.446658	0.745058	-1.00412	-0.654732	-0.5197	-0.414481	-0.0945497	-0.123872	0.0599515	-0.398061
Q9UEE5	-0.288767	0.265407	0.0615124	0.229389	1.06192	-1.49547	1.28541	0.848184	0.907412	0.936314	1.04958	0.99873	-0.762406	-0.798249	-0.567973	0.750441	0.781135	0.590415	1.0813	-1.03316	1.12738	0.846711	0.809359	0.972752	0.870741	1.16038	-0.66672	0.58445	0.890055	0.974816	1.00573	0.886451	1.1915	-0.657301	-0.86394	0.796001	0.990205	0.84994	1.01814	1.31377	-0.81257	-0.573461	0.624115	1.00576	0.973528	0.92801	1.05285	-0.908761	-0.623597
Q9UEW8	-0.153693	0.418405	-0.0921784	0.474446	1.15145	-1.29375	0.579478	0.576162	0.606215	0.95621	1.26915	0.564579	-0.13188	-0.221334	-0.170805	0.405917	0.420055	0.451426	0.653936	-0.746255	-0.192126	0.637374	0.716792	0.677054	0.794289	1.02993	-0.399941	0.32063	0.58161	0.661186	0.764779	0.887801	0.898276	0.306577	-0.450159	0.962286	0.514105	0.808615	1.11088	0.936056	-0.27177	-0.958647	0.5955	0.450838	0.804192	0.998767	1.04944	-0.844396	-0.676714
Q9UHY1	-0.222744	0.334305	0.405279	-0.619125	1.0749	-1.4124	1.46692	0.652384	0.583411	0.831646	0.539986	0.755344	-0.779952	1.29793	0.603689	0.870125	1.09128	0.65402	1.04504	-0.825429	0.539452	-0.246443	0.462968	0.826493	-0.071664	0.482174	1.10042	1.46016	0.207706	0.665056	0.369577	0.47359	0.445973	0.784984	0.97218	0.524186	-0.296853	0.730175	0.66174	0.426418	0.940941	0.799423	-0.428131	-0.30412	0.461399	-0.322933	0.600139	-0.631957	1.00853
Q9UIK4	0.891547	-0.675022	0.739217	-0.786338	0.9899	-1.02309	0.636888	0.587449	0.0221443	-0.511276	0.58867	-0.151806	-0.0921231	0.405012	-0.200628	-0.315261	-0.316528	-0.766837	0.228536	-0.861201	-0.122388	0.355228	0.0788271	-0.55403	-0.356074	0.659811	-0.318585	0.631359	0.408781	0.387875	-0.175655	-0.142977	0.39855	-0.485821	0.466588	0.603316	-0.0236265	-0.129908	0.262776	0.360466	-0.297547	0.0643852	0.0969918	0.709043	-0.0966045	-0.18334	0.677599	-0.773102	0.810938
Q9UK32	0.0479699	-0.198825	0.800259	-1.73837	1.23311	-0.786424	1.33506	-0.689707	-0.646882	-0.136493	-0.814689	1.10979	-0.0740854	-0.780457	0.549396	0.591833	0.415933	-0.00520507	1.47214	-0.230675	0.462993	-0.676816	-0.588932	-0.28903	-0.818243	0.354827	0.903768	1.86144	-0.207148	-0.14972	-0.555108	-0.616632	0.219667	0.202431	0.118417	-0.431201	-0.886414	-0.237825	-0.751249	-0.116996	0.306508	0.779679	-0.263364	-0.704002	-0.501332	-1.36187	0.31033	-0.378603	-0.0355955
Q9UKE5	0.0827217	0.10827	0.0711487	0.175112	0.620476	-0.0829273	-0.79883	-0.911768	-0.994257	-0.873294	-1.0454	-0.331054	0.842156	0.929089	-1.05663	-0.485155	-0.578237	-0.395409	-0.222229	0.412959	-1.0287	-1.13153	-0.978001	-1.14884	-0.929716	-0.664431	1.198	1.06845	-0.844278	-0.61232	-0.813281	-0.792187	-0.723111	0.941669	0.857925	-0.762068	-1.04636	-1.20293	-0.773553	-0.984499	0.45242	-0.12783	-1.08376	-0.96567	-0.857998	-0.756923	-0.537035	0.327761	0.367415
Q9UKI8	-0.041474	-0.0395116	0.611785	-1.52978	0.636764	-0.0880891	0.598073	-0.929773	-0.553446	-0.284831	0.284755	0.195181	-0.205228	0.722827	0.622249	0.072236	0.892645	-0.0926685	0.432755	-0.405259	-0.63706	-0.45598	-0.626799	-0.349067	-0.946359	-0.576008	-0.470483	0.692107	-0.104419	-0.714263	-0.672709	0.189334	-0.530452	0.0597425	0.13681	-0.653571	-0.871624	0.0603248	-0.342973	0.204604	0.443548	-0.715573	-1.13782	-0.951697	-0.948271	-0.979656	-0.243328	0.0931817	0.910033
Q9ULR3	-0.280558	0.334027	-0.0962766	0.756386	-1.79287	1.89689	-1.85144	-1.68349	-1.81231	-1.80957	-1.8233	-1.81057	1.80736	0.951784	-0.938692	-1.80334	-1.31577	-1.12298	-1.81337	1.64047	-1.79003	-1.76554	-1.75942	-1.77333	-1.16413	-1.86801	1.81265	0.35113	-1.81044	-1.78757	-1.7775	-1.53752	-1.86639	1.79296	1.20149	-1.80973	-1.81014	-1.81101	-1.77164	-1.93643	1.91295	0.594209	-1.79095	-1.80672	-1.77702	-1.58511	-1.80895	1.65321	0.43009
Q9UNI6	0.332984	0.50133	-0.551403	0.703901	-0.727446	0.852232	-1.33241	-0.0980296	0.215753	0.067752	0.642523	-0.522046	0.281236	-1.61065	-0.0631576	-0.667888	-0.0270153	0.153769	-0.409272	0.175629	-0.266457	-0.276973	0.17054	0.350352	-0.1558	-0.231341	-0.215502	-1.1878	-0.0889777	0.0156078	0.482216	0.745037	-0.533094	0.601135	-0.88404	-0.681436	0.357159	-0.0521103	-0.0995158	-0.107844	0.152413	0.0942917	0.834689	-0.331101	0.44926	0.47968	0.273533	1.00394	-1.27745
Q9UNW1	1.73905	-1.43678	0.18463	0.745101	-0.496974	0.561689	-0.26657	-0.137977	-0.293869	0.197529	-0.734686	-0.978793	-0.940503	0.186121	-0.183807	-0.328294	-0.0585745	-0.384871	0.30355	0.227687	-1.15628	-0.486959	-0.61386	0.540903	0.0511657	-1.17044	0.619936	-0.0143204	0.958865	-0.382039	0.280811	-0.0142358	-0.416892	0.288733	0.801026	0.321623	-0.400877	0.175607	-0.533826	-0.544889	-0.248652	0.741657	0.0100879	0.62106	-0.14441	0.000965514	-0.440103	0.0404206	0.577045
Q9UPZ9	-0.038613	0.0803375	-0.388809	-1.27627	0.900165	-1.01511	1.56794	-0.164023	0.510123	0.640441	-0.377055	1.3658	-0.291084	1.5671	0.773925	0.916663	1.07649	-0.236605	1.55772	-0.16984	0.853335	-0.204217	0.249801	0.503647	-0.881494	0.129804	0.578792	1.36828	0.702881	0.895574	0.393319	0.223475	0.979731	-0.0333004	1.61535	0.0451023	0.406326	0.493114	0.364353	0.551726	0.000893968	0.773798	0.0925374	-0.0820314	-0.146474	-0.275942	0.753177	0.431455	1.39708
Q9UQ88	-0.0717885	0.37225	-0.535335	0.448883	1.36707	-1.31605	-0.365457	0.957018	0.74504	0.675379	0.699924	1.05299	-0.813791	-0.506283	-0.489868	-0.137266	0.267161	0.378577	1.01966	-0.611031	-0.898354	0.793971	0.862418	0.523706	0.996563	1.29431	-0.76315	0.444913	0.316414	0.649222	0.79842	0.83189	1.31725	0.0746988	-0.658213	0.656733	0.751078	0.675484	0.895527	1.17318	-0.7758	-0.97455	0.635122	1.01895	0.96891	0.838879	1.30258	-0.657435	-0.994597
Q9Y217	-0.154105	0.0790698	-0.207789	0.906511	0.224813	-0.542316	-0.700266	1.13318	1.08616	1.02239	1.12607	-0.400188	-0.823155	-0.725812	-0.176855	-0.289036	-0.724819	0.602722	0.151551	-1.01092	0.717903	1.30447	1.3238	1.49935	0.922645	1.05663	-1.13769	0.0322428	0.760336	0.900897	1.16289	0.913147	1.01949	-0.393833	0.275827	0.784843	1.30294	1.10567	0.923297	1.31557	-0.920968	0.436307	1.23678	1.07725	1.32155	1.18904	1.16695	-0.692323	0.49537
Q9Y243	-2.01436	2.05845	-1.23581	-1.06244	0.221405	-0.455058	1.48297	-0.775217	1.14109	0.994131	1.33895	1.21035	0.448511	-0.362464	0.82505	1.15192	-0.410378	1.19751	0.442663	1.58857	-1.68343	1.18031	-0.579293	0.261267	0.893162	0.326812	-0.9794	0.698914	0.400269	-1.02606	0.163817	0.199288	-0.0370326	-0.942213	-0.51977	-0.676316	1.33111	0.176274	-0.360842	-0.519659	-0.778054	1.35883	0.518997	0.90957	0.122295	0.42047	0.173704	1.28365	-1.01207
Q9Y2H1	1.61295	-1.39465	0.620957	-0.865007	0.525766	-1.52975	0.327639	-1.25986	-0.767132	-0.0865391	-0.966458	0.65634	-0.346004	1.57719	0.431885	0.545472	0.54378	-0.706808	0.342462	0.0825004	1.26591	-0.394595	-1.17916	-0.481087	-1.55076	-0.559152	-0.111525	1.7094	-0.454446	-0.626376	-0.68269	-1.79817	-1.27018	0.234811	1.88511	-1.30197	-0.648124	-0.581187	-0.843191	-0.601521	0.735935	0.979514	-1.795	-1.23045	-1.27908	-1.28843	-0.837752	0.315435	1.04958
Q9Y2H2	0.321867	-0.400108	-0.354085	1.63936	-0.171124	0.389714	-1.77464	0.32306	-0.272067	-1.25338	-1.33913	-0.545102	1.12607	-0.27451	-0.554114	-0.759841	-0.762738	-0.169082	-0.443128	0.635943	0.185239	-0.491264	-0.747597	-1.09229	-0.673955	-0.221233	1.3354	-0.134504	-1.26117	-0.556924	-1.40954	-0.575295	-0.991627	1.46347	0.269859	-1.0246	-0.810219	-1.26245	-0.888356	-0.254109	1.03217	-0.287237	-0.978221	-0.58771	-1.10086	-0.861981	-0.576797	0.910495	-0.690657
Q9Y2K2	0.133528	-0.349394	0.557679	0.108729	0.952007	-1.5	1.49458	1.01024	1.03362	1.1444	0.784577	0.868661	-0.492021	1.17808	-0.248948	0.964668	0.845579	0.795508	1.14495	-0.741245	0.872783	0.761979	0.991473	1.27442	0.638713	0.929644	0.652271	1.50384	0.967641	1.04304	0.919974	0.971764	0.902766	0.48076	0.932336	0.814147	0.204272	1.03327	1.12327	0.966045	-0.529057	0.674755	0.482694	0.773793	0.563945	0.406954	0.757513	-0.785212	0.921955
Q9Y2R2	0.659072	-0.451349	-0.845016	1.23246	-0.878815	0.809735	-1.03376	0.280842	0.67246	0.452986	1.41279	1.02504	-0.510393	-1.31025	1.09999	1.07214	0.979455	1.21233	0.592659	-0.177574	0.614399	0.971742	0.25186	0.60472	-0.0554019	-0.424134	-0.841321	-1.65075	0.692013	0.476078	-0.130895	0.690324	-0.440267	-0.774905	0.185689	0.535856	-0.284519	-0.0242715	0.886616	0.696304	-0.353138	-0.718875	-0.0271571	0.664538	0.770805	0.511149	-0.633431	0.254912	-0.618292
Q9Y2U5	-0.181508	0.183367	0.274698	-0.0328954	1.11267	-1.5349	1.258	1.08844	0.977119	1.26514	1.2871	0.771814	-0.548574	0.252466	-0.0843902	0.99399	1.12351	1.23232	1.17636	-0.923905	0.726458	0.871127	1.13927	1.29348	1.06577	1.17333	0.237473	0.749197	1.12954	1.22052	1.09363	1.22266	1.11164	-0.331072	0.255933	1.08553	0.536237	1.2196	1.37637	1.19165	-0.15971	-0.609611	0.871254	1.15733	1.11147	1.07139	1.1384	-0.82673	-0.14325
Q9Y3S1	-0.435833	-0.607621	1.00018	-1.00531	0.14034	-0.781929	1.48814	-0.815219	-0.43759	-0.415446	-0.710237	0.297746	-0.781042	1.2247	0.914896	0.874265	0.479032	0.3169	0.607518	-0.241806	0.462672	-0.244206	-0.383216	-0.554106	-1.03593	-0.549652	-1.05055	0.418215	-0.274187	-0.421427	-0.525919	-0.496604	-0.444579	-1.23925	-0.162147	-0.385357	-0.382931	-1.11449	-0.18332	-0.263731	0.0292328	-0.4187	-0.375628	-0.536542	-0.628668	-0.891991	-0.562655	-0.929313	0.689448
Q9Y4K4	0.277363	-0.0688594	0.0409452	0.92006	0.54977	-0.720369	-1.08272	1.01293	0.366278	0.854356	1.04727	0.223485	0.315321	-0.089772	-0.250232	0.252516	0.445045	0.939561	0.331354	-0.280681	-0.971129	0.553497	0.973113	0.984587	1.15696	1.11238	1.09803	0.316653	0.460376	0.769691	0.848652	1.14281	0.690172	0.920404	-0.249589	0.723187	0.291172	0.908637	1.19043	0.953781	0.75394	-0.635348	0.635459	0.72733	0.907956	0.995064	1.13368	-0.172893	-0.49816
Q9Y572	-0.287664	0.63153	-0.104445	0.352042	0.741861	-0.767818	-0.486603	-0.633647	-1.0259	-0.615532	-0.920286	-0.403669	0.23179	1.07123	-0.671254	0.499926	0.0615226	0.0550526	-0.315682	-0.354324	-0.141315	-1.05873	-0.764324	-1.15123	-0.750068	-0.746792	0.84753	0.528884	0.16493	0.0359719	-0.190147	0.156652	-0.155594	-0.530649	0.34491	-0.37687	-1.08135	-0.920111	-0.0717796	-1.14223	-0.888873	-0.525859	-0.527184	-0.413449	-0.408284	-0.487322	-0.56453	-0.916157	1.04371
Q9Y5B0	-0.472497	0.20028	-0.1965	-0.506043	1.1145	-1.23974	0.966304	1.49988	1.13722	1.06953	1.11616	0.838883	-1.31485	-0.985814	0.574617	0.411978	0.220582	0.208117	0.883144	-1.3858	1.25089	1.54716	1.1707	1.28432	1.18129	1.53682	-1.56883	-0.784477	1.16683	0.932818	1.2274	0.819302	1.71461	-1.29033	-0.595306	1.37019	1.55163	1.31887	1.08545	1.62452	-1.54019	-0.708802	1.22937	1.44101	1.2792	1.26934	1.43785	-1.22318	-0.208151
Q9Y5S2	-0.507946	0.558752	-0.085723	0.533283	1.35351	-1.37187	-0.493185	0.200971	-0.145439	-0.174763	0.440541	0.988157	-0.587667	-0.232018	-0.830954	0.104166	-0.231398	0.379642	1.02812	-0.796069	-0.309417	0.35198	0.289822	-0.0303929	0.708398	1.07529	0.33297	0.3909	-0.15801	-0.0537954	0.41768	0.297642	1.06197	-0.354725	-0.42914	0.023061	0.449271	-0.138153	0.659465	1.04797	-0.400513	-0.831402	0.139954	0.405436	0.545118	0.745493	1.06666	-0.880617	-0.646868
Q9Y616	1.81675	-1.10967	0.350041	-1.27168	0.182245	0.085571	0.581489	-0.760487	-0.413149	-1.54664	-1.10604	0.0527108	-0.40521	0.135728	0.258123	0.130238	-0.551325	-0.988498	0.432831	-0.0901101	1.76446	-0.0682205	-0.286733	-0.65184	-1.03431	-0.604304	-1.12201	-0.304388	-0.341432	-0.439785	0.38135	-1.15435	-0.174395	-0.623341	0.100602	-1.30335	-1.21458	0.095816	-0.567699	-0.39502	-0.701429	1.81336	-1.07749	-0.420349	-0.337357	-1.61418	-0.526621	-0.422194	0.507075
Q9Y6M4	-0.927971	1.74944	-1.5158	-0.848463	0.156958	0.120916	-0.311672	-1.0551	-1.85936	-0.415746	-1.80701	-1.39564	0.913565	1.81163	-0.708472	-1.85745	-1.72821	-1.8069	-1.38377	-0.0175953	-1.79578	-0.167053	-1.63418	-0.276895	-0.43425	-0.438299	1.03818	0.328525	-1.79124	-1.57694	-1.37192	-1.39555	0.626144	0.529566	0.785678	-1.77196	-0.885723	-0.185954	-1.4852	-1.57028	1.05303	1.80257	0.746639	-1.81293	-0.802245	-1.13663	-1.65878	0.675246	1.79387
Q9Y6R4	0.311941	-0.325487	0.62214	-0.807641	0.411375	-0.416271	0.785323	-0.831818	-0.446007	-0.348806	0.284167	0.239724	0.627152	1.01859	0.284684	0.575463	0.332474	0.403174	0.470572	-0.0505958	-0.263208	-0.662697	-0.459724	-0.164464	-0.501146	-0.267809	0.0847548	-0.0863392	-0.173232	-0.0649065	-0.537765	-0.356285	0.185203	-0.0961359	0.462955	-0.208819	-0.877036	-0.142504	0.173299	0.0113047	-0.24614	-0.521455	-0.704243	-0.828714	-0.7422	-0.516893	-0.300234	0.320591	0.762884
[truncated: 287 more columns]
