# Supplementary material for: Network-based elucidation of colon cancer drug resistance mechanisms by phosphoproteomic time-series analysis
Source: Nat Commun. 2024 May 9;15:3909. doi: 10.1038/s41467-024-47957-3 (PMC11082183; doi:10.1038/s41467-024-47957-3)
Supplement: Supplementary file 14 — Supplemental Data 11 [file 41467_2024_47957_MOESM14_ESM.xlsx]

## Sheet: Description
Title	Generation of Drug Perturbation Profiles: Activity-level VESPA results
Figure reference	Fig. 4, Supplemental Fig. 11-16
Columns	rows	UniProtKB/SwissProt protein identifiers
	columns	U54DP sample identifiers
	values	VESPA NES values

## Sheet: Data
	HCT_C_5min	HCT_C_15min	HCT_C_1h	HCT_C_6h	HCT_C_24h	HCT_C_48h	HCT_C_96h	HCT_AL_5min	HCT_AL_15min	HCT_AL_1h	HCT_AL_6h	HCT_AL_24h	HCT_AL_48h	HCT_AL_96h	HCT_IM_5min	HCT_IM_15min	HCT_IM_1h	HCT_IM_6h	HCT_IM_24h	HCT_IM_48h	HCT_IM_96h	HCT_LI_5min	HCT_LI_15min	HCT_LI_1h	HCT_LI_6h	HCT_LI_24h	HCT_LI_48h	HCT_LI_96h	HCT_OS_5min	HCT_OS_15min	HCT_OS_1h	HCT_OS_6h	HCT_OS_24h	HCT_OS_48h	HCT_OS_96h	HCT_RA_5min	HCT_RA_15min	HCT_RA_1h	HCT_RA_6h	HCT_RA_24h	HCT_RA_48h	HCT_RA_96h	HCT_TR_5min	HCT_TR_15min	HCT_TR_1h	HCT_TR_6h	HCT_TR_24h	HCT_TR_48h	HCT_TR_96h
O00418	0.78203	-0.589728	0.690368	-0.298624	-0.226848	-0.110812	0.112888	1.22876	0.818248	1.49937	0.651805	0.469669	-0.488809	0.895616	1.18578	0.884808	2.63279	1.6716	-0.490669	-0.833139	-0.761541	0.903217	0.96366	1.85193	1.28837	0.850527	1.20196	0.995892	0.848472	0.72375	0.587791	1.28034	0.632191	0.997139	0.48763	1.02759	-0.420876	1.1232	0.91485	0.576008	0.928184	1.12525	1.42655	0.485236	1.26036	1.00107	1.41239	0.0864035	0.0976531
O00506	0.601612	-0.338117	0.706944	-1.08462	-0.668465	1.58044	-0.102782	-1.31919	-1.15687	-1.11095	-1.32078	-0.918761	0.946045	2.92098	0.611769	-0.32251	0.173624	-0.833839	-0.916093	0.526202	0.0476582	-1.52581	-1.23715	-0.861991	-1.35691	-1.75778	1.36501	1.60071	-1.60505	-1.14897	-1.38808	-1.31265	-1.52267	0.442776	2.53325	-1.10403	-1.62539	-0.818337	-1.1204	-2.19597	1.27226	1.46512	-1.38998	-1.49543	-1.90471	-1.77245	-1.57722	0.450212	2.18417
O00757	0.459462	-0.349168	-0.446815	-0.0640972	1.14814	-1.3718	0.360845	0.915911	0.321887	0.3834	0.265761	1.47563	-0.562386	0.0795865	0.245119	0.941836	0.720308	0.682214	1.19547	-0.683454	0.73851	0.53026	0.35629	0.468999	-0.18555	0.606667	-0.0631128	0.73818	1.09104	0.451728	0.694889	0.712255	-0.0571809	0.59063	0.216826	0.389091	0.700508	0.386443	0.27192	0.496558	-0.561269	-0.110196	0.543907	0.269006	0.553231	0.422073	0.598156	-0.494768	0.433325
O14494	1.80897	-0.63283	1.06648	-0.394719	-0.0650735	0.251689	-0.103136	-0.776399	-0.659514	-0.0427199	-0.0955327	-0.661965	0.31736	0.940372	1.06058	0.138268	0.228183	0.102198	-0.61627	0.268852	-0.501569	-0.529146	-0.234067	-0.405226	-0.2471	-0.627352	1.60787	0.789444	-0.0569496	-0.306135	-0.551199	0.0221259	-0.62638	0.0395109	1.90756	-0.209869	-0.778367	-0.348369	-0.266793	-1.4258	0.526509	0.542617	-0.494889	-0.358806	-0.0626579	-0.416279	-0.551515	0.342449	1.12822
O14730	-0.617668	0.431696	-1.01259	1.3199	0.61188	-0.287189	-0.799188	1.1401	1.04393	0.130453	1.06698	0.0564249	0.20701	-1.5587	-0.971128	-0.0796354	-0.791621	0.362629	1.05951	0.172749	-0.3518	0.781782	0.772123	0.220949	0.924455	1.26883	-0.796817	-1.75048	0.423594	0.522395	0.905903	0.853225	1.04883	-0.275833	-1.62203	0.629835	1.48179	0.649016	0.717694	1.3798	-1.08214	-1.18724	1.07179	1.34554	0.782242	1.11	1.3075	-0.599787	-1.57268
O14733	-0.944851	1.44773	-1.89126	-0.535381	-0.277727	0.684146	0.538103	-0.991978	0.0612362	-0.35248	-1.25118	-0.246934	1.08213	0.251142	-1.17635	-0.300574	-0.920061	-1.3817	-0.705712	0.00801672	0.116547	-1.28161	-0.995124	-1.25565	-1.35145	-0.502853	-0.581785	0.131859	-1.34306	-0.437165	-0.681719	-1.35467	0.0137425	0.101572	0.194833	-1.21119	-0.52515	-1.5648	-1.44354	-0.484692	0.0813609	1.04964	-1.01805	-0.220592	-1.09983	-1.45796	-0.536624	-0.272742	1.03877
O14936	-0.329074	0.427512	-0.687241	-0.730241	-0.298703	0.432498	0.01142	-1.91173	-1.95875	-1.8819	-1.75449	-1.22527	0.785437	1.91289	-0.690778	-0.941582	-1.01431	-1.91161	-0.998507	0.187597	0.931003	-1.61376	-1.86336	-1.9462	-1.90248	-1.92236	1.39687	1.94072	-1.29862	-1.24396	-1.55577	-1.89249	-1.35736	-0.165876	1.23352	-1.69018	-1.8971	-1.87066	-1.86374	-1.95748	-0.300414	1.25668	-1.59296	-1.82722	-1.7009	-1.923	-1.91427	-0.735644	1.60649
O14976	0.243244	0.120315	-0.0161445	-1.85666	0.116836	0.0865749	1.3549	-1.78539	-0.672131	-0.521965	-1.23969	-0.474939	-0.679844	1.58449	0.170443	-0.108532	-0.053197	-1.28636	-0.317182	-0.362403	1.08919	-1.293	-1.35564	-0.698015	-1.72718	-1.6016	-0.457917	0.694331	-0.793903	-0.70935	-0.886493	-1.87455	-0.944546	-1.15912	1.09786	-1.26028	-0.665961	-0.849638	-1.23597	-1.03142	-0.553818	0.800137	-1.48093	-1.07481	-1.03852	-1.53198	-1.31642	-0.733999	1.56879
O15075	0.419753	-0.00931552	-0.243583	-0.290389	-0.139511	0.0917444	0.81516	-0.0302407	0.700713	0.74562	0.449785	0.276653	-0.637314	0.146579	0.542993	0.582905	0.549946	-0.189885	-0.11761	0.0759225	1.06699	0.0341259	0.127712	0.461954	-0.414324	-0.497065	-0.427526	-0.02139	0.246722	0.106391	0.220325	-0.0223149	-0.323365	-0.953348	0.0813659	0.111414	0.837317	0.979523	0.110879	0.15349	-0.119554	0.864424	0.00528768	-0.0603273	0.0716889	-0.079157	-0.0257804	-0.101232	0.667434
O15264	1.13483	-0.796699	1.0081	-0.538589	-0.725245	-0.167919	0.795387	0.916908	0.821451	1.46535	0.908191	0.645197	-0.842723	0.946935	1.78019	1.06178	0.830142	1.2487	-0.513398	-0.33898	0.109837	0.78051	1.48378	2.14519	1.11123	0.813067	0.696562	0.250361	0.692739	0.834083	0.112126	1.06843	0.115313	0.0790311	0.836948	1.38256	0.220994	1.61023	0.983235	0.271073	0.627451	0.525196	0.913553	0.37005	1.32104	0.737663	0.736161	0.0672523	0.470201
O43318	1.31103	-0.655797	1.13723	-0.74431	0.558401	-1.38504	1.37824	-0.742651	1.71727	-1.19793	1.53263	0.979727	-1.83852	0.384859	1.04052	0.502643	1.69384	1.49542	-0.194515	-2.25501	0.358614	1.33498	1.65277	-0.506817	1.52158	0.955286	-0.566552	-0.0319867	1.52398	1.34353	1.5616	1.6851	0.609819	-0.567484	0.141089	0.701075	1.03464	-1.00341	-0.844758	0.800567	-0.323601	0.354866	1.66325	0.986435	1.73961	1.06133	0.593367	-1.13615	-0.0641946
O43353	0.0152876	0.645257	-0.818584	0.937312	0.417147	-0.951193	0.365948	1.43952	1.40512	0.807389	1.5353	1.32853	-0.173909	0.947438	0.79072	1.46938	1.42641	0.93834	-0.159624	-0.324055	-0.169716	0.630298	1.36693	1.37655	1.06299	0.659904	-0.11057	-0.211773	0.218447	0.815185	1.11165	1.41776	0.13512	0.500914	-0.543166	0.397404	1.37119	1.2412	1.53636	1.35364	0.455464	1.13028	0.717622	0.750589	0.844306	0.51554	0.598789	-0.0338366	-1.09144
O43426	-0.567599	-0.129599	0.259029	1.45278	-0.84904	0.067832	-1.8639	-0.33352	-0.902195	-0.929168	-1.11069	-0.777089	0.204881	-1.26493	-0.209809	-0.32195	-1.18057	-0.254126	0.256565	0.141981	-1.328	-1.08688	-0.572999	-0.838527	-1.0068	-1.29106	0.460873	0.150889	-0.0803502	-0.440418	-1.21984	-0.871763	-0.714542	0.181145	-1.147	-0.31766	-1.07859	-1.15756	-0.673983	-1.37969	-0.568665	-0.917152	-0.976811	-0.636291	-0.651967	-0.384576	-0.984097	0.0649708	-0.798795
O43683	-0.177744	-0.198825	0.199113	1.01447	1.65406	-1.48493	-1.07136	2.96939	2.09656	2.85695	2.9535	1.03098	-0.790662	-2.35915	0.069833	0.468535	1.36947	2.6872	0.965093	-0.67111	-0.64155	2.86591	2.92331	2.81994	2.8604	2.9443	-0.62929	-1.69792	1.3301	1.66992	3.06827	3.15733	2.82247	0.0446376	-2.95033	2.54952	2.49404	3.00166	3.16325	2.94235	-0.561687	-1.22517	3.01025	2.92506	2.89337	2.96217	2.8894	-0.487801	-1.80358
O43688	-0.725333	0.413298	-0.794471	0.628651	0.572935	-0.294858	-0.194901	0.350736	0.20697	0.0576781	-0.415788	0.818802	0.716278	-1.07415	-1.76482	-0.484634	-0.998173	-0.353925	0.642192	0.447461	-0.422796	0.228419	0.139161	-0.348872	0.311788	1.24116	-0.102368	-0.597375	0.174628	-0.299414	0.364818	0.127988	0.889044	0.766258	-1.62994	0.0512565	0.0306921	-0.168778	0.0688845	0.598767	-0.757317	-0.777788	0.333199	0.422299	0.370641	0.284862	0.943321	0.409447	-1.30832
O43930	0.0412187	-0.140629	0.441887	-1.54348	0.155841	0.465188	0.764614	-1.78044	-1.22696	-0.873516	-1.60423	-0.409315	-0.146414	2.03323	0.30185	-0.683284	-0.208245	-1.99012	0.389019	0.0679528	1.31033	-1.46855	-1.46522	-1.33954	-1.68995	-1.39044	0.170367	1.42805	-0.748829	-0.91478	-1.05739	-1.73465	-0.97913	-1.38576	2.30579	-1.2668	-0.898826	-1.17786	-1.55732	-1.16125	-0.295215	1.92605	-1.42215	-1.31018	-1.25757	-1.86568	-1.09493	-0.461317	2.50673
O60229	-0.33746	0.223454	0.911957	-2.36747	-0.429195	0.738268	0.590712	-0.323473	0.436758	0.466383	0.0290583	0.932829	0.0768974	0.662706	1.14381	0.939379	0.321153	0.118771	1.19447	0.513544	0.680085	-0.825532	-0.570487	0.496921	-0.509647	-0.826915	0.223662	-0.566307	-0.54173	0.151647	-0.427889	-0.671305	0.00218735	-0.462495	1.4244	-0.000244475	-0.720572	0.214775	-0.413402	-0.674601	0.524986	0.333794	-0.689883	-0.681656	-0.618968	-0.527409	-0.223083	0.0169384	0.813127
O60942	-0.491774	0.847697	-0.820252	2.06092	0.0769946	-0.0348092	-0.573318	1.80583	1.14648	1.26199	1.29784	1.16752	0.350061	-1.57085	0.119829	0.8988	0.180253	1.41656	0.17606	-0.0803497	-0.707869	1.73421	1.0213	1.53657	1.81422	1.25881	0.206255	-0.815913	0.658201	0.5477	1.22185	1.24884	1.13342	0.980058	-1.377	0.959424	1.47327	1.12374	1.37179	1.06367	0.195577	-0.593491	1.50256	1.34721	1.21491	1.42427	1.1819	0.485116	-1.6191
O75319	-0.380074	0.392002	-0.455423	1.68963	-0.256186	0.164538	-1.8682	0.49978	-0.660777	0.294727	-0.721731	0.549116	1.19682	-1.69715	-0.583798	-0.347201	-0.817636	0.646949	-0.0485018	1.14115	-1.32557	0.487744	0.18488	0.287228	1.09383	0.491538	0.467102	-0.291797	-0.227888	-0.460232	-0.706828	1.05869	0.967133	1.21585	-0.764047	0.538205	-0.592874	-0.23162	0.538816	0.231334	0.583916	-0.856254	0.335035	0.82417	-0.12998	0.894632	0.0882265	1.34372	-1.45739
O75365	0.894835	-1.41248	1.42576	-0.209812	-0.734019	0.618033	-0.325434	-1.37828	-2.38432	-1.57735	-1.06317	-1.00198	0.881054	1.3002	0.207709	-0.0945189	-0.584879	-0.381447	-0.900768	0.822692	-0.253784	-1.4135	-1.68037	-1.38456	-1.12525	-1.40358	1.23765	1.18001	-0.782547	-1.15531	-1.84852	-1.13425	-1.77766	0.2973	1.85313	-1.41471	-1.88656	-1.45435	-0.622101	-1.67745	0.846618	0.479858	-1.21057	-1.32727	-1.35763	-1.28651	-1.88222	0.292867	0.96139
O75385	0.0598374	0.126435	0.556161	-1.1371	0.488823	-0.952743	1.14396	0.835645	0.71982	1.75694	0.818443	0.86816	-1.3116	1.16132	0.781941	0.641627	2.03051	0.701145	0.155149	-1.13462	0.500084	0.742687	0.884629	1.86069	0.533586	0.657601	0.427085	1.65364	1.05039	1.06901	0.826253	0.804847	0.404621	-0.274032	1.07707	1.12059	0.447294	1.14512	0.866844	0.340122	0.0959442	1.41908	1.16714	0.851619	0.828153	0.577311	0.854024	-0.864257	0.819245
O75582	0.732816	-0.731933	0.957657	-1.19311	0.0956721	-0.217721	0.887965	-1.33986	-0.806404	-0.687225	-0.877004	-0.209113	-0.609777	1.88541	0.954364	0.399499	0.338319	-0.509327	0.425312	-0.340085	0.76687	-1.17252	-0.798627	-0.695086	-1.28409	-1.14996	-0.278668	0.977273	-0.465407	-0.152199	-0.82709	-0.800155	-1.05893	-1.01232	1.4942	-0.910349	-0.637037	-0.41152	-0.654664	-0.840985	-0.527415	0.692698	-0.878685	-1.08816	-1.11133	-1.26743	-0.803321	-0.652131	2.0208
O75962	0.0895491	0.0529103	0.594545	-1.00066	1.04544	-1.82602	1.93135	1.1334	0.861009	1.48103	1.00778	0.970794	-1.48582	0.614117	0.810939	0.482689	1.37455	0.949252	0.566866	-1.54658	0.201876	1.05725	1.12757	1.55932	0.516517	0.850628	0.0112383	1.6988	0.904811	0.927657	1.0522	1.05246	0.499183	-0.169523	0.702555	0.883678	0.364458	1.12392	1.21448	-0.0850873	-0.334735	0.967539	0.893658	0.938415	0.894334	0.368556	0.861253	-1.00418	0.556616
O94768	0.83452	-0.40624	0.473	-0.503464	-1.00955	0.618281	0.234054	-0.0895549	0.108932	0.354961	0.306351	-0.320915	-0.126552	0.0409142	0.792754	-0.159996	0.153753	-0.253979	-1.02598	0.257461	0.0959075	0.146574	0.0540733	0.222728	0.0483786	-0.141535	0.0545573	-0.536244	-0.0482044	0.258534	0.17638	0.0143353	-0.360022	-0.321669	0.199248	0.0479198	-0.128517	0.252775	-0.18861	0.0864786	0.363136	0.405218	0.0184711	0.0142943	-0.0965322	-0.131006	-0.305253	0.0667133	0.359462
O94921	1.05733	-0.420569	0.537796	-0.969438	-0.183349	0.0342858	1.0394	-0.941279	-0.0749271	-0.193023	0.0586488	-0.0919902	-0.459995	1.10563	0.752514	0.221522	0.762439	-0.118887	-0.161669	0.123131	0.797487	-0.81263	-0.805489	-0.19669	-1.07456	-1.064	-0.531507	0.0776441	-0.55977	-0.439936	-0.506722	-0.415105	-0.746441	-0.820705	0.803042	-0.557101	0.0895998	0.604936	-0.158796	-0.454785	0.653795	0.80317	-0.907193	-0.589023	-0.375917	-0.938543	-0.518545	0.333496	0.97548
O95382	0.433423	0.0449752	0.860829	-1.6972	-0.0565443	-0.299178	1.15478	-0.503852	0.0331764	-0.228839	0.178415	0.109692	-0.877928	1.57162	1.30565	0.665382	0.748593	0.0561057	0.113327	-0.607343	0.602258	0.193672	-0.524862	-0.276738	-0.706356	-0.911304	-0.734173	0.327979	-0.368819	-0.744079	-0.409577	-0.856732	-0.534142	-1.51296	0.692794	-0.639532	0.410658	0.570123	-0.420589	-0.411342	-0.209811	0.882633	-0.573785	-0.81163	-0.799363	-0.725893	-0.706935	-0.502089	0.975865
O95747	1.02541	-1.07238	1.36313	-1.71254	-0.470398	0.668798	0.55419	-1.14512	-0.764123	-0.501477	-0.812421	-0.020229	0.571176	2.09675	1.07503	0.0247777	1.3198	-0.542064	-0.00519744	0.415205	-0.0754829	-0.904564	-0.408939	-0.31018	-0.449034	-0.690157	1.4655	1.2109	-1.06323	-1.60437	-0.948003	-0.224425	-0.754182	0.0776202	1.88204	-0.806004	-1.07763	-0.709391	-0.466128	-1.23649	0.914687	1.6764	-1.03283	-1.38887	-0.839392	-1.14044	-0.420728	0.217643	1.84008
O95819	0.0503167	0.121485	0.378748	-0.696255	-0.0283445	-0.690466	1.20919	0.179106	0.512502	0.765311	0.490649	0.510622	-1.62413	1.42701	1.18059	0.639256	1.38393	0.40941	0.425279	-1.08128	1.14433	0.239632	0.329097	0.966986	-0.229491	-0.449572	-0.129131	1.3063	0.507987	0.542975	-0.152975	0.236182	-0.239499	-0.711674	1.54041	0.587286	0.30437	0.76455	0.385947	0.244539	-0.270069	1.38892	0.199951	0.246892	0.34151	-0.0276332	0.331051	-0.592399	1.74449
O95835	0.644207	-0.32744	-0.216741	1.84895	-0.153672	0.418045	-1.72441	0.142536	-0.294221	-1.02735	0.0289439	-0.48847	1.34359	-0.910795	-0.995808	-0.878052	-0.839847	0.311748	-0.381197	1.27036	-3.07751	-0.462791	-0.44926	-0.840033	0.394793	0.0771006	1.23239	-0.818618	-0.603393	-0.339526	-0.134929	0.389545	-0.260449	1.65172	-0.387641	-0.305513	-0.403345	-0.704883	0.00954609	0.343765	1.27866	-0.381444	-0.08578	0.208077	0.0464846	0.206003	0.03102	1.60401	-1.47634
O96017	-0.592042	0.784866	-0.264987	-1.0869	-0.375804	0.882971	0.259988	-0.924009	-0.877065	-0.64915	-1.26615	0.0549244	1.14685	0.745473	-0.0364107	-0.218489	-0.0488826	-1.33272	-0.119852	0.956402	2.18209	-0.381314	-0.183208	-0.340552	0.164752	-0.0894545	1.61199	0.347128	-1.24465	0.131505	0.108053	-1.33578	0.0620955	-1.89319	1.24123	-1.02779	-0.723434	-0.367685	-0.739574	-0.785046	-0.222626	0.328194	-0.30627	-0.127535	-0.275844	-1.15349	-0.791438	1.09304	0.213596
P00519	-0.695056	0.562465	-0.114625	0.269551	-1.64632	-0.819862	0.23617	0.983886	1.26476	0.836753	0.802074	1.68548	-1.70673	-1.40622	-0.0396001	1.01902	-0.940837	0.292475	-0.346186	0.217509	0.0331829	1.73234	0.634376	1.64699	0.560057	0.125441	-0.42071	-0.422709	0.19228	1.34039	0.544339	0.0546406	1.30203	-0.0110785	-0.651513	0.360789	0.913216	1.73242	0.695493	1.32233	0.737763	-0.161967	0.160676	0.0974589	0.908517	1.11704	-0.00566856	0.944126	-1.00287
P04049	-0.295903	0.14113	-0.258516	0.911783	-1.07174	1.3995	-1.62244	-1.95069	-2.29882	-2.12614	-2.26356	-1.80848	1.94071	0.280949	-1.06386	-1.15418	-1.32175	-1.2075	-1.93949	1.72078	-1.01067	-1.95389	-2.31265	-2.57543	-1.40779	-1.52475	1.83959	0.318374	-1.34498	-1.65563	-1.52512	-1.20625	-1.65099	1.91677	0.140832	-1.69334	-2.89238	-2.68267	-1.58139	-1.51949	1.41437	0.157677	-1.34722	-1.88711	-1.58835	-1.29798	-2.1456	1.59928	0.0884362
P04626	0.510712	-0.405723	0.212998	-0.785153	-1.18355	1.63917	-0.20981	-2.27711	-1.73763	-2.3152	-2.87344	-1.15604	1.39556	1.87611	-0.128083	-1.0652	-1.02568	-1.64388	-1.23831	1.42398	-0.287459	-3.03453	-2.11205	-1.92104	-1.86077	-2.25103	1.72253	1.2698	-1.74067	-1.84831	-1.70715	-1.83816	-1.73772	1.13092	1.9105	-1.87518	-1.83904	-1.4218	-2.97614	-2.13125	1.16271	1.3744	-2.99404	-1.88659	-2.9271	-2.99208	-1.75126	1.22677	1.42419
P05186	-0.05406	-0.0565287	-0.95753	-1.85959	1.71742	-1.62181	0.863761	-1.46309	1.29468	-1.02653	1.54485	-2.06805	-1.5348	-0.0905037	1.51239	1.46189	-0.997615	1.70607	-1.06062	-1.54935	1.1551	0.978429	0.865496	-1.35766	-0.848155	-1.3516	-0.608841	-1.2537	-0.203326	-1.33421	-1.41424	1.33368	-0.950831	-1.57209	-0.183439	-1.55498	1.37113	-1.50026	1.74831	1.15319	-1.47702	-0.584264	-1.24889	-1.32149	-1.41236	-1.47772	1.39214	-1.33693	0.324092
P06239	-0.895126	0.273728	0.399142	0.0369615	0.277345	-0.643128	0.841972	1.25821	1.23093	1.82634	1.9242	1.32699	-0.936376	-1.00554	1.45539	0.563976	1.11305	1.60878	0.406996	-0.0476411	-0.03222	1.56603	1.52929	1.85918	1.12636	1.41735	-0.198346	-0.473105	1.31534	1.53825	1.36242	1.9262	0.849085	-0.148071	-1.21544	1.3309	0.957383	1.5936	1.65107	1.33746	0.338806	0.350991	1.28599	1.25041	1.67138	1.06087	1.40483	-0.000266448	-0.440004
P06241	1.23772	-0.3404	0.237204	-0.926289	-0.538317	0.0206018	1.35596	-0.0987971	0.565455	0.583774	0.408148	0.159974	-0.805342	0.680062	1.97674	1.12988	1.10436	0.812947	-0.611534	-0.296282	0.358328	0.277727	0.386922	1.02356	0.203328	0.00640195	0.300709	-0.107778	0.184268	-0.0909898	-0.628552	-0.121756	-0.588693	-0.479042	1.03401	0.237504	0.170325	1.00018	0.313287	-0.0383945	0.135986	0.515439	-0.0810766	-0.254282	0.597621	0.290087	-0.259185	0.103386	0.0299242
P07332	1.65137	-0.920492	0.62847	-0.802087	-0.439377	0.0253502	1.32618	0.466786	1.12259	0.926347	0.577836	0.416461	-0.670191	0.522998	1.7716	1.21312	1.55885	0.619556	-0.17138	-0.114012	0.539891	0.471694	0.914488	1.51889	0.551349	-0.00665718	0.241292	-0.112404	0.159714	0.751612	-0.335292	0.263491	-0.408088	-0.472999	0.546043	0.748196	0.557245	1.34946	0.484624	0.383659	0.264317	0.510216	0.38524	0.330198	0.769925	0.534888	0.400598	0.0398025	0.41489
P07333	1.24624	-0.658341	0.991507	0.227338	-1.21253	0.297637	-0.0333088	-0.102271	-0.0529217	0.1881	0.452242	-0.208331	0.113583	0.744595	0.683666	0.333738	0.830599	1.46348	-0.85268	0.595328	-0.413932	-0.162407	-0.063205	0.289244	0.278125	-0.624994	1.71962	0.396274	0.173353	0.0987146	-0.0658534	1.28851	-1.04364	0.551649	0.476039	-0.0403821	-0.788055	0.0431501	0.296927	-0.696505	1.14768	0.539704	-0.128644	-0.343998	0.147543	0.0897323	-0.303733	0.547776	1.00332
P08069	-0.757109	1.22793	-2.15441	0.680286	-0.998751	0.310078	0.386305	1.10253	1.421	1.28544	0.68524	0.838701	-0.306212	-1.81753	-0.449459	0.266814	0.112625	0.37708	0.105115	0.152323	0.830282	0.920731	1.28816	1.06952	0.641306	0.631746	-1.22984	-1.40779	0.564398	0.840136	1.19614	0.54594	0.986561	-0.0868533	-1.54203	0.887226	1.51175	1.14606	0.344266	0.822196	-0.617039	-0.868871	0.858955	0.873089	0.723683	0.697147	0.862323	0.225603	-1.29089
P08575	-0.603433	0.608448	-1.38445	2.40829	-0.269262	0.255134	-1.27994	1.22974	1.68698	0.623443	1.54864	0.370273	0.509818	-2.15922	-0.578317	-0.286254	-0.0252618	0.818974	-0.157386	0.454358	-0.580769	0.866902	1.15368	0.601214	1.28402	0.971207	0.2332	-0.961612	0.222638	0.618363	1.03144	1.25538	0.91867	1.03156	-1.93747	0.865932	1.12324	0.406559	0.950015	1.2733	0.679445	-0.64231	1.11525	2.03191	1.35462	1.52767	1.02281	0.416063	-1.19924
P08631	1.23663	-0.506664	0.683669	-0.713216	-0.632962	0.619211	1.17455	-0.975952	-0.192136	-0.198454	-0.187013	-0.30508	-0.161095	0.726297	1.41989	0.274227	0.280549	-0.159776	-0.314352	0.242618	-0.285223	-0.489937	-0.869275	-0.0300366	-0.581527	-0.909181	0.198977	-0.144216	-0.410567	-0.809017	-1.70698	-0.982119	-0.971909	-0.355571	0.345928	-0.572599	-0.47678	-0.116721	-0.37826	-0.589025	0.293011	0.188114	-1.05993	-1.22999	-0.291347	-0.718819	-1.04561	0.26544	0.496616
P09619	0.660817	-0.459304	0.780402	-0.889231	-0.574883	0.000721664	1.1209	-0.581309	-0.261187	-0.0898025	-0.264426	-0.0505451	-0.38846	1.7275	0.39959	-0.0942012	0.486957	-0.298551	-0.332586	0.0334576	0.327349	-0.358139	-0.444556	0.129161	-0.539429	-0.824	0.498356	1.01468	0.0411286	-0.319251	-0.331332	-0.421683	-0.666693	-0.199499	1.61862	-0.328066	-0.397331	0.0715561	-0.331411	-0.611732	0.428222	1.71222	-0.330209	-0.777091	-0.598468	-0.820214	-0.425473	0.0227758	1.30873
P09769	0.513114	0.253666	-0.226375	0.728381	-1.22576	0.744991	-0.67445	1.54377	1.28245	1.29308	1.22173	1.00829	0.0137692	-0.323449	1.55784	1.28938	-1.4237	1.88461	-0.995203	1.05156	-0.476017	1.50383	1.25477	0.366941	0.551285	0.891428	-0.940581	-2.15243	1.62612	1.65046	1.27537	1.87763	0.539012	0.0492155	-0.114554	1.26595	1.21116	0.602024	1.95477	1.4093	0.905011	-1.9433	1.93505	1.52678	-0.231205	0.631438	0.713466	1.6941	-0.0633698
P09923	1.13572	0.107799	-1.14002	1.59038	0.308326	-0.189196	-1.47493	0.0786473	1.18513	0.358768	1.23376	0.36925	-0.179514	0.00665445	0.253128	0.206011	1.29145	1.49373	0.351161	-1.10713	-1.8557	-0.110273	0.707247	0.227925	0.0197674	0.0908568	0.738651	0.492609	-0.280884	-0.0723327	0.923286	1.22595	0.0823694	0.337228	-0.096872	0.58495	0.135225	1.10873	1.33215	0.459674	0.447271	0.373024	0.150362	0.190255	1.06226	0.971675	0.78073	-0.107638	-0.926243
P10398	-0.893825	0.69265	-0.712949	1.59586	0.183581	-0.0403382	-1.32084	-0.0267767	-0.483002	-0.566681	-0.0155369	-0.636887	0.908046	-0.551737	-1.09402	-0.119305	-0.825602	0.380796	-0.351176	0.540175	-1.12591	-0.324181	-0.120163	-0.812445	0.0877665	-0.111469	0.519105	-0.411556	-0.370482	-0.416826	-0.362799	0.0140407	-0.307417	1.16839	-0.720327	-0.110359	-0.517667	-0.74968	0.183084	-0.183427	0.551584	-0.843007	-0.268004	-0.334767	-0.243064	0.136591	-0.312152	0.650072	-1.14027
P10721	0.673691	0.101551	-0.634356	-0.426567	-0.0654072	-0.149749	0.553341	0.648484	1.2672	1.26471	1.21206	0.723506	-0.87462	-0.214938	0.83467	0.529905	1.3479	0.722	-0.118668	0.186746	0.426066	0.450264	0.740638	1.48715	0.205944	0.243405	-0.325128	-0.291197	0.641554	0.739995	0.822377	0.569888	0.0449632	-0.452694	-0.421355	0.494413	0.774932	1.76474	0.618372	0.911433	0.432258	0.68208	0.606923	0.496732	0.817663	0.310989	0.686975	-0.0677805	-0.089992
P12931	-0.721565	0.684553	0.39388	-0.143817	-0.65541	0.962923	-0.337921	-1.80399	-1.44356	0.155568	-1.77592	-1.18407	1.0116	1.57559	-1.51708	-0.759282	-1.74966	-1.57944	-2.00133	-0.274724	-0.0959598	-1.80307	-1.76598	-1.81715	-1.35351	-0.839245	1.47247	1.37853	-1.28946	-1.6802	-2.18912	-1.82072	-1.79269	0.282628	1.40465	-1.80227	-2.16638	-3.37254	-1.84688	-1.55009	-0.0712841	-0.189278	-1.6801	-1.84035	-1.8868	-1.8353	-1.90847	-0.0866558	0.81629
P13686	2.25565	-1.75109	1.1487	0.0663592	0.237187	0.218482	-0.211525	-0.434996	-0.0159115	0.229871	0.0619265	-0.0563242	0.0686797	0.633894	0.273474	-0.203128	0.67647	0.238329	-0.010688	0.634534	-0.70555	-0.198206	0.192654	0.362612	-0.435164	-1.72719	1.50533	1.15639	0.227636	0.829466	-0.481334	0.36394	-1.76364	1.34818	0.356628	-1.167	-1.0634	0.46892	0.168748	-1.03118	0.850013	-0.438899	-0.268459	-1.51193	-0.442766	-0.421427	-1.57429	1.29656	0.272001
P15309	-0.144392	0.392691	0.691189	-0.415067	0.305285	-0.590148	0.788301	0.73602	1.26884	1.19688	0.857292	1.40798	-1.19389	1.7193	0.317892	1.28552	0.896036	0.797449	0.800993	-0.849831	0.998383	0.76407	0.464622	1.01525	0.676185	1.48922	-1.05741	0.568876	0.802909	0.848984	1.05917	0.877104	1.22814	-1.02131	0.306971	0.994109	2.20228	1.12089	1.13618	1.24149	-1.07955	1.28587	0.769698	1.00864	0.992222	0.924058	1.06056	-0.649971	1.01908
P15735	0.477434	0.169909	-0.174205	0.535891	-0.881833	-0.0858527	0.443966	1.00064	-1.45237	-2.04009	-0.0581327	0.568422	-0.860447	-0.691228	0.935151	0.940227	-1.06584	1.73236	-0.566456	0.46862	-0.0762934	1.16239	1.33519	-1.11298	1.28049	0.357656	0.0887845	-1.01784	0.901778	1.71465	1.12693	-1.17037	-0.0328126	0.251658	-0.99484	1.11564	0.953138	-1.21439	1.87514	0.92639	0.895281	0.0389603	1.10488	0.920509	-1.49202	1.46102	0.56343	0.531841	-1.00553
P16234	-0.536397	0.512952	-0.122556	-1.71614	0.270944	0.532417	0.861995	-1.86539	-1.60294	-1.37834	-1.88498	-0.457775	0.160317	2.85203	-0.103314	-0.436887	0.126138	-1.73514	0.503407	0.543023	0.953215	-1.91748	-1.68993	-1.54945	-1.98013	-1.62932	0.409201	1.46374	-1.22259	-0.804296	-1.59418	-1.63736	-1.59829	0.0576008	2.04905	-1.64039	-1.70455	-1.59593	-1.77849	-1.81267	0.22291	2.04023	-1.75088	-1.63	-1.47051	-2.52073	-1.60722	-0.186298	1.65942
P17252	0.864189	-0.200725	0.0357427	-0.776864	-0.154412	0.331577	1.21593	-0.933666	-0.0924209	-0.156155	-0.239698	-0.121453	-0.159106	0.604792	1.62505	0.399204	0.388324	-0.26059	-0.123383	0.266509	-0.147785	-0.48332	-0.764963	-0.151919	-0.703955	-0.871644	-0.0544778	-0.095821	-0.643858	-0.8287	-1.06534	-0.986204	-0.878124	-0.431714	0.54883	-0.532932	-0.365609	-0.0937259	-0.640407	-0.443036	0.249884	0.324979	-1.01591	-0.977186	-0.378798	-0.969388	-0.637049	0.40527	0.430589
P17612	0.891531	-0.101218	0.00780551	-0.628224	-0.378232	0.0562709	1.5532	-0.391934	0.326159	0.120213	0.198612	0.076601	-0.580001	0.936516	1.96633	0.403827	1.44741	-0.00502726	-0.393007	-0.0496458	0.34274	0.00892707	0.0163501	0.405645	-0.257755	-0.265302	-0.27321	-0.22797	-0.228694	0.049698	-0.740198	-0.371879	-0.422184	-0.806576	0.831647	-0.018226	-0.00834813	0.407126	-0.0673209	0.047699	0.280672	0.581814	-0.39156	-0.61911	0.0138208	-0.265923	-0.449285	-0.118053	0.46165
P19525	2.30055	-2.03213	1.21329	-0.0470144	-1.07352	1.39912	-0.40571	-0.839314	-1.46576	-1.34229	-1.29404	-1.06324	1.6031	1.00869	0.724085	-1.08905	-0.218509	-0.45983	-1.09273	1.25725	-0.911814	-1.6745	-0.724981	-1.6032	-0.841189	-0.948048	1.78199	0.841773	-3.19997	-3.17134	-1.28991	-0.653239	-1.3535	0.992789	1.28701	-1.13831	-1.64091	-1.66145	-1.93958	-1.20413	1.83235	1.05333	-1.38062	-1.27074	-1.17786	-1.65068	-0.836499	0.929561	0.938263
P21127	-0.785735	0.883501	-1.83538	-0.606609	0.392956	-1.16096	1.297	0.233259	1.51316	0.427723	0.0442826	1.38948	-0.341389	-0.551974	-1.01902	0.0430794	-0.416329	-0.86111	0.307305	-0.53519	1.39644	0.326611	0.0322619	0.0692532	0.0870104	0.705918	-1.87488	-0.0176356	0.0704788	0.51599	0.656129	-0.349176	1.60149	-0.56653	-0.310139	-0.116641	1.08734	0.0238566	0.0603398	0.741697	-0.856817	-0.0411774	0.00467717	0.681034	0.0624199	0.0374619	0.669795	-0.921324	-0.00834977
P21860	0.285025	-0.687477	0.718343	-1.29743	-0.00648514	-0.174541	1.89377	-2.41485	-1.12731	-1.17189	-1.48227	-0.22613	-0.452031	1.54093	0.100843	0.0711266	0.421347	-0.899755	-0.0926432	0.328521	0.846379	-1.28342	-1.47589	-1.14497	-1.92222	-1.30822	0.0736326	1.70913	-1.12637	-0.686769	-1.7904	-1.66511	-1.71316	-0.363269	2.48264	-1.09224	-1.69215	-1.39444	-1.55217	-1.60978	-0.430313	0.531979	-1.97953	-1.47191	-1.7221	-1.8761	-1.46515	-0.235628	1.55305
P22612	1.85872	-0.869216	0.676622	-1.48051	0.038539	0.378165	0.810079	-1.25297	-0.355915	-0.323917	-0.402131	-0.284763	-0.629302	0.553883	1.04301	0.332491	0.479913	-0.233149	-0.311906	-0.172991	0.334802	-0.528399	-0.665835	-0.2255	-0.824158	-1.11963	-0.356358	-0.15748	-0.393386	-0.777153	-0.701985	-0.861297	-1.11822	-0.77083	0.445728	-0.623667	-0.347271	-0.14815	-0.574524	-0.587406	-0.476646	0.294808	-0.703517	-1.34387	-0.501686	-0.948359	-0.770726	-0.388073	0.766036
P22694	0.473901	-0.977975	1.50243	-1.5941	0.0436656	-0.0662629	1.56517	-1.06162	-0.381403	-0.414843	-0.51479	-0.848466	-0.318744	1.5227	0.691026	-0.485902	0.0358463	-0.519334	-0.338478	0.0603057	0.417266	-1.0985	-0.953331	-0.357375	-0.884769	-0.930431	-0.0202173	0.507585	-0.767778	-0.801673	-0.797664	-1.2079	-0.893561	-0.720045	1.03829	-0.652509	-0.797585	-0.492654	-1.31634	-0.932166	0.249274	0.52754	-0.659095	-0.880753	-0.85676	-1.101	-0.762609	-0.00463662	1.22736
P23443	0.518274	-0.0664774	0.166125	-1.24195	0.168678	-0.577578	1.56232	0.287948	1.4686	1.51978	1.08637	0.857735	-1.44317	0.329132	1.19691	0.893042	1.62132	0.260812	0.404414	-0.345862	1.18942	0.673196	0.720304	1.50989	0.0625103	0.345471	-0.480059	0.405674	0.462432	0.719694	0.609469	0.491186	0.141011	-0.892992	0.25756	0.48767	0.876869	1.44674	0.550405	0.681381	-0.137235	1.0132	0.328981	0.391937	0.706641	0.302103	0.607422	-0.527702	0.68941
P24941	-0.0327042	0.0545185	-0.367566	2.25373	1.1618	-0.65075	-1.24631	1.4786	0.502737	0.239431	1.3709	-0.241529	0.158492	-1.52258	-0.701931	-0.3904	-0.0964712	1.01672	0.108761	0.0853093	-1.54988	0.502673	0.767025	0.395083	1.25175	0.997817	-0.0501543	-0.695321	0.00249272	0.526577	0.595959	1.57579	0.656284	0.392906	-1.98548	0.734435	0.410182	0.530454	1.39023	1.55192	0.0265398	-0.913691	0.905286	1.50017	0.81969	1.30885	1.16033	0.139924	-1.54463
P25098	-1.36207	1.31615	-1.15438	1.88856	-0.571206	0.348502	-1.38725	0.182988	-0.651212	-0.49106	0.0968094	-0.911419	0.579817	-1.04059	-1.79361	-0.223944	-1.42134	0.192292	-0.69121	0.189781	-0.762803	-0.161075	-0.350742	-0.825173	0.142098	-0.143964	0.324465	-0.866375	0.0906893	-0.499081	-0.139643	-0.0293446	-0.311401	0.356686	-1.6136	-0.0682972	-0.445066	-0.46161	0.00674421	-0.339741	0.125131	-1.05327	0.331441	-0.044878	-0.213198	0.198306	-0.431399	0.438268	-1.55793
P27361	-0.0985464	-0.131652	0.949685	-1.01917	1.06128	-1.59757	1.15826	1.19139	0.892561	1.53067	0.914724	1.04828	-0.582588	1.03208	0.976934	1.17728	2.04169	1.28437	0.780552	-1.39705	0.214365	1.15654	1.40604	1.53795	0.819139	0.957926	0.512925	2.19486	1.50572	1.1036	1.236	1.27275	0.446585	0.0447602	0.987337	1.50867	0.270466	1.41468	1.41895	0.280808	-0.0361721	0.50633	1.21331	1.08801	1.28044	0.504749	0.823311	-1.07328	0.400764
P27448	0.589035	0.40137	-1.47818	2.04676	-1.43194	-0.0882038	-1.06856	1.5857	1.57217	1.92064	1.3871	-0.476425	-0.189174	-1.15104	-1.03782	0.0389344	0.766864	1.57771	-0.691592	0.0567896	-1.89473	1.64969	0.855551	1.1738	1.15542	0.850622	-0.633853	-1.86297	1.12965	0.468764	1.13356	2.27185	1.11026	0.112993	-2.32068	1.22981	1.43199	1.11581	1.18211	1.30313	0.56396	-1.89902	1.06936	1.75052	1.78643	1.64018	1.61246	0.671781	-0.993237
P29350	-0.82127	1.51731	-2.01004	1.58665	-0.245447	-0.52428	-0.185178	1.40859	2.27248	1.30789	1.81735	1.18757	-0.061044	-1.72298	0.112905	0.73088	0.602341	1.58929	0.3155	-0.463999	0.231452	1.40929	1.25556	1.03547	1.39802	1.51577	-0.553126	-1.54703	0.826386	1.65778	2.01286	2.16048	1.45413	0.186066	-2.29387	1.27141	1.85213	1.72182	1.68617	1.77526	-0.117023	-0.279998	1.52955	1.51131	1.83702	1.53956	2.20727	0.123617	-1.49737
P29597	1.05552	-0.805186	1.68338	-1.32471	-0.12171	0.519825	0.378292	-0.432845	0.111648	-0.430129	-0.0483143	-0.828299	-0.595009	1.61663	1.16401	-0.572187	1.38221	-0.716625	-0.829139	-0.198637	1.05337	-0.663843	-0.0817075	0.242238	-0.0920373	-0.173847	-0.435648	0.33638	-0.214014	0.220673	0.777904	0.0165281	-1.04109	-0.156923	1.56521	-0.323066	-0.763289	0.237934	-0.413017	-0.412711	1.00994	0.967011	0.184319	-0.583708	0.430147	-0.454481	-0.524422	-0.135242	1.10311
P30291	-0.913279	1.29948	-1.57714	1.3729	0.886237	-0.970708	-0.542312	1.19731	0.943162	0.793373	1.05935	0.685603	0.139023	-1.37336	-0.697128	0.521963	0.0483639	0.749603	0.889777	-0.213753	-0.435068	0.859641	1.19046	0.714676	1.17066	1.23925	-0.48898	-0.462177	0.423079	0.82564	0.751415	1.03967	1.25869	0.647109	-1.09976	0.824045	0.860242	0.765789	1.66434	1.42516	-0.0949441	-0.932021	0.927676	0.942637	0.693899	1.21574	1.2312	0.352409	-1.50735
P31751	0.54262	0.160224	-0.227085	-0.716621	0.288566	-0.186428	0.987703	-0.500566	0.500105	0.387463	-0.0152526	0.420375	-0.765976	0.740671	0.442975	0.531556	0.373376	-0.53069	-0.310382	0.14383	1.14799	-0.530696	0.0872784	0.306775	-0.645398	-0.713784	-0.194001	0.713112	-0.251412	-0.39795	-0.124729	-0.498454	-0.586187	-0.592728	0.500103	-0.165871	0.341026	0.458717	-0.402833	-0.0416275	-0.199175	1.16201	-0.39795	-0.397289	-0.138064	-0.627266	-0.178347	-0.103774	1.13026
P32019	-0.151042	0.341829	0.060093	-0.745108	-0.0610868	-0.38208	0.788836	0.186164	1.33033	0.843502	0.817487	1.18135	-1.00255	-0.566453	0.766613	0.670051	1.02068	0.736257	0.418948	1.39652	0.227818	0.345758	0.360381	0.964117	0.152772	0.231999	1.23356	0.373299	-0.180752	-0.0255198	0.0971733	0.505067	0.0877557	1.3701	-0.964437	0.0374446	1.29507	0.726421	0.432771	1.01164	2.0015	0.794072	0.0433147	-0.00500521	0.211851	0.191706	0.416359	1.17401	0.665889
P34947	0.907307	-1.04465	1.67844	-1.39817	-0.146892	0.595664	0.277523	-1.33592	-1.47124	-1.08366	-1.38724	-1.35624	0.0160387	1.71063	0.870822	-0.426152	-0.243538	-1.13611	-0.669648	0.0234815	0.116442	-1.14191	-1.5481	-0.584386	-1.16492	-1.49874	0.0327011	0.618194	-0.352289	-1.03797	-1.43415	-1.5107	-1.1762	-0.655727	1.37989	-1.21121	-1.15813	-0.676984	-1.2632	-1.50137	-0.260476	1.03647	-0.941967	-1.48002	-1.4342	-1.38105	-1.45596	-0.296969	1.63758
P35236	1.1361	1.25626	0.808411	1.40917	-0.216904	0.0560446	-1.13912	0.241249	0.564205	0.623423	1.45791	0.251861	0.302958	-0.657977	1.43451	0.580897	0.417336	1.00832	-1.204	0.654258	-1.69641	0.611682	0.655156	0.611268	0.887603	0.204683	0.428419	-0.869239	-0.0552593	0.83665	0.582798	1.11369	-0.517683	0.362279	-0.953852	0.286521	0.0812271	1.02956	0.876871	1.8048	1.44357	-0.82348	0.459553	0.669388	0.300588	0.727255	1.17255	1.61378	-0.756829
P36507	0.569242	-0.0183821	0.158627	-0.671876	0.394875	-1.30642	1.68067	1.52208	1.40485	1.81563	1.32524	1.07574	-1.09832	1.13805	0.636097	0.340131	1.96031	0.600603	0.423555	-1.30224	0.328257	1.03995	1.21046	2.59476	0.686856	0.948219	0.250885	1.43835	1.21426	1.33916	1.37017	1.23753	0.556615	-0.174581	0.667133	1.09204	0.837342	1.92649	1.34833	0.551511	0.106369	1.44849	1.39536	1.17484	1.02742	0.546292	1.28928	-0.706905	0.62401
P37023	0.557354	-0.220966	-0.0429999	-1.42917	0.293489	0.0394168	0.953235	-1.4894	-0.107764	-0.473301	-0.369501	-0.0528054	-0.252884	0.641308	0.478002	-0.296169	-0.167189	-1.24906	0.0152002	-0.212431	1.60318	-0.771393	-0.407585	-0.548346	-1.37878	-0.319929	-0.49771	0.0137259	-1.34675	-0.253019	-0.178355	-1.00053	-0.352539	-1.17857	1.36883	-1.14507	-0.163042	-0.203573	-0.551872	-0.0525098	-0.0374133	0.987146	-0.735079	-0.794747	-0.892955	-1.61392	-0.334062	-0.434218	1.44516
P37173	-1.00646	0.569483	1.09514	-0.304217	0.00643398	0.0841935	-0.16459	-0.697682	-1.11936	-0.957785	-0.820714	0.152705	1.3522	1.37252	0.30308	-0.375794	0.522226	0.648023	0.0696634	1.22406	-0.957895	-0.564848	-0.610306	-1.3611	0.411487	0.0169547	2.97789	1.52277	-0.379104	-1.04723	-0.480122	0.367681	-0.926276	1.82181	1.67905	-0.787943	-1.4052	-1.17727	-0.587518	-0.8597	0.851795	1.69884	-0.965253	-0.833753	-1.31393	-0.808658	0.307135	0.0958334	1.92882
P41279	-0.580536	0.591751	-0.616395	2.13654	1.38184	-0.672828	-0.702873	2.08593	1.5275	0.610038	1.4625	0.384892	-0.003328	-1.94211	-1.11247	-0.560869	-0.151723	0.311561	0.734556	-0.168799	-0.549782	1.14749	1.39948	0.805552	2.39858	2.11243	-0.412685	-0.568425	0.254926	1.35757	1.40392	2.01465	1.31958	0.352849	-1.63683	1.1197	1.42055	0.603116	1.89743	2.37799	0.000754949	-0.774691	1.86886	1.8675	1.41667	2.08239	1.94822	0.140355	-1.9565
P41743	0.373517	-0.237884	0.271181	-1.35159	-0.511295	0.718027	0.56977	-0.486765	-0.087175	0.0345803	-0.403428	-0.0622632	0.032717	0.995426	0.728963	0.355768	-0.0396043	-1.16868	-0.137165	0.00397974	0.379046	-0.315245	-0.576043	-0.495275	-0.857628	-0.925703	0.00230234	0.252128	-0.270747	-0.0214842	-0.15656	-0.653548	-0.0653723	-0.388776	0.786876	-0.0935514	-0.613317	-0.282667	-0.62068	-0.63652	0.177674	1.1152	-0.957534	-0.0244427	-0.57649	-0.546734	-0.391453	-0.0728139	1.29527
P42336	-0.978848	0.578045	-1.52889	0.383194	0.564647	-0.622368	0.0394539	1.57295	1.37265	1.0302	1.20218	0.464563	-0.277893	-1.64626	-0.668343	-0.014242	-0.0761236	0.112063	0.493636	-0.947586	0.851538	1.35191	1.21128	0.920512	1.3753	1.0028	-1.45191	-1.63153	0.847301	0.753788	1.72174	0.814961	1.63358	-0.0731588	-1.86012	1.06992	1.99143	1.31468	0.537921	1.61436	-1.37878	-0.600545	1.77378	1.72689	1.3787	1.50851	1.774	-0.437424	-1.55197
P42345	0.340218	-0.408881	0.970018	-1.51755	-0.418968	1.55772	-0.231408	-1.56845	-1.09709	-0.930103	-2.11254	-0.178017	0.937362	1.63377	0.813161	-0.19398	0.253874	-1.5178	-0.30389	1.05815	0.207446	-1.87284	-1.94248	-1.19449	-1.60087	-1.32949	1.41624	1.1225	-1.15622	-1.42993	-1.60812	-2.05112	-1.40324	0.703174	2.26974	-1.50501	-1.23201	-1.41394	-1.92364	-1.27462	1.06447	1.63424	-1.81616	-1.26682	-1.4531	-1.92976	-1.23836	0.975137	1.26398
P42684	-0.282363	0.0778705	0.531373	-0.62016	0.782383	-1.67805	1.10796	1.45956	0.996984	1.4215	1.14222	0.9603	-0.674229	0.564166	0.421629	0.769872	1.54996	1.49361	0.567803	-1.17953	0.0699894	1.31999	1.43165	1.4926	1.18082	1.1521	0.294792	1.82138	1.15027	0.968445	1.08713	1.48915	0.551613	0.213938	0.74247	1.25814	0.185659	1.17615	1.45082	0.287046	-0.0282821	0.516642	1.15259	1.10826	1.10829	0.642779	0.745487	-0.972548	0.132364
P42685	1.15529	-0.842996	1.23198	0.863439	-0.68132	0.0920285	0.97772	1.1885	-1.94031	1.65415	0.0274601	-0.379013	-0.164657	-0.291558	1.27808	1.16046	1.00769	0.288025	0.412605	-0.601542	-0.436874	-0.502793	-1.2275	-1.07372	-0.408813	1.20284	-0.279282	-0.698631	1.50215	-1.94663	0.680291	0.618141	0.685776	-0.0383956	-0.0320239	-1.19293	0.626202	1.95704	0.0655949	1.44199	0.184946	0.203074	1.92032	1.11495	-0.358212	1.82068	0.853568	-0.416971	-0.332964
P43250	1.11193	-0.973504	1.09581	-1.15898	-0.0202387	0.319121	0.698668	-0.522632	-0.0983938	-0.221659	-0.0739587	-0.224769	-0.32124	1.12427	1.58627	0.144764	0.9022	0.0281268	-0.180243	-0.280133	0.138118	-0.298095	-0.2864	0.172593	-0.511845	-0.584959	-0.231839	0.0996702	-0.145484	-0.39832	-0.452984	-0.520407	-0.760155	-0.795596	0.837639	-0.282674	0.0719171	0.381519	-0.177086	-0.536194	-0.0786027	0.0693014	-0.432121	-0.594928	-0.223732	-0.501816	-0.483988	-0.0547637	0.710821
P43403	0.478773	-0.264065	0.365574	-1.54156	0.366417	-0.698228	1.92809	0.520922	1.03246	1.35895	0.404503	0.949609	-1.5081	0.957035	1.29615	1.06094	1.47935	0.0582757	0.585857	-1.09299	1.27231	0.458939	0.545561	1.32057	-0.0533258	0.327421	-0.721821	0.61807	0.927448	0.578469	0.886177	0.298667	0.381638	-1.35625	0.889314	0.779653	0.762503	1.26048	0.239905	0.245936	-0.834527	1.2123	0.30658	0.563002	0.594327	0.0368488	0.758584	-0.934233	1.33845
P43405	-0.360257	0.587674	-0.788669	1.4237	1.43855	-0.646789	-0.876692	0.813976	0.926474	0.689967	0.964398	0.498993	0.12161	-1.20405	-1.03003	-0.597629	-0.58115	0.441362	0.846417	0.0905153	-0.794745	0.805567	0.631093	0.466767	0.999733	1.25704	-0.0883435	-0.439718	-0.384021	0.330272	0.815133	0.616462	0.992222	0.981687	-1.08732	0.483091	1.24175	0.429791	1.00833	1.34169	0.022644	-0.669607	0.599118	0.917393	0.854287	1.2975	1.02183	0.0516301	-1.7108
P45983	-0.278149	-0.348959	0.829652	-2.13286	0.499853	-0.989797	1.89008	0.332941	1.05887	1.10652	0.356996	1.51615	-1.63619	0.626466	1.432	0.869863	1.18329	0.616898	1.02262	-1.24963	1.20656	0.872079	0.394894	1.37862	0.454842	0.770596	-1.12107	0.737978	0.495558	0.243692	0.568559	-0.0954561	0.779936	-1.12037	1.2351	0.334084	0.928426	0.851579	0.893287	0.589043	-0.725526	0.943135	0.287031	0.361548	0.122159	0.333308	0.662324	-1.32779	0.996686
P46734	-0.0222369	0.0735012	0.0278979	-1.30982	-0.271041	0.631865	0.514474	-1.63927	-0.527707	-0.521931	-1.21233	-0.0506835	0.670577	1.61825	0.118268	-0.354596	-0.187555	-1.70111	0.295475	0.420261	0.970276	-1.15974	-1.48489	-1.10555	-1.3632	-1.00755	0.109014	0.918669	-0.737633	-0.365254	-0.855997	-1.48395	-0.880745	-0.249516	1.45119	-1.12633	-0.494672	-1.1427	-1.54635	-0.858997	0.0794699	1.40457	-1.23886	-0.750615	-1.1295	-1.73076	-0.878275	0.144543	1.80005
P48730	-1.10698	0.989979	-1.56251	1.28064	-0.142246	0.279125	-1.07573	0.418243	0.211437	-0.126771	0.328205	-0.16567	0.542348	-1.47461	-0.813696	-0.664959	-0.894364	0.452272	-0.102149	0.444172	-1.35462	0.369912	0.22684	-0.0923542	0.618546	0.575613	-0.0820313	-1.26336	-0.227944	-0.0309017	0.35844	0.389161	0.46392	0.721515	-1.51223	0.121016	0.365081	-0.0600804	0.430321	0.461294	0.0875202	-0.999083	0.193606	0.494179	0.135565	0.633115	0.272415	0.769245	-1.00933
P49137	0.13523	-0.0827025	0.713664	-0.565811	-0.502847	0.323005	0.136398	-1.34537	-1.24717	-0.812062	-0.719364	-0.0942086	0.127629	1.1206	0.816814	0.885953	1.17744	0.274939	-0.29689	-0.679701	0.0029023	-0.749154	-1.09628	-0.490194	-1.05505	-0.871841	0.744057	0.534932	0.139408	-0.135003	-1.38051	-0.50994	-1.12179	-0.688456	1.44198	-0.24127	-1.50117	-0.49165	-0.0730032	-1.49952	-0.334667	0.369809	-0.834615	-1.52051	-0.906476	-0.777156	-1.13552	-0.29816	1.33979
P49336	0.535484	-0.53225	0.489924	0.306471	0.1876	-1.47803	0.785179	0.844211	4.01323	3.29823	1.05302	1.64107	-1.89933	-0.920822	0.979432	1.72897	1.73758	2.58643	1.34887	-1.15207	0.32648	1.39526	2.46885	3.48829	1.06379	0.637001	-1.1462	-1.49467	1.82355	3.21874	0.11696	0.823847	1.42718	-1.00988	-0.716882	2.19179	0.358153	3.04312	1.37845	1.36036	-0.118121	-1.29887	2.29479	1.12756	2.43125	1.30445	0.447735	-0.532625	-0.803946
P49674	-0.0596007	0.273206	-1.00335	2.04336	0.342757	-0.649232	-0.998715	1.0619	0.732787	0.673287	1.9795	0.162041	-0.15507	-3.15493	-0.576653	-0.116024	-0.140141	0.887546	0.517532	-0.0141797	-1.32007	0.735718	1.04727	0.79357	1.74292	1.07523	-0.404418	-2.60193	0.568644	0.523468	1.01108	1.27921	0.962542	0.450257	-2.60917	1.17339	0.997137	0.874024	1.78724	1.41894	-0.363399	-1.18026	0.727312	1.43067	1.00542	2.03604	1.2745	0.0730317	-3.07205
P49760	0.472222	-0.561943	0.413837	-0.820664	-0.6494	1.14208	0.686707	-0.734066	-0.390224	-0.528738	-1.52654	0.0297648	0.802388	1.13805	0.255474	-0.333188	0.0747324	-1.64685	-0.304255	0.915952	0.358779	-0.818583	-0.91625	-0.733433	-1.424	-0.607783	0.337579	0.598609	-0.109339	-0.275724	-0.741617	-1.14901	-0.552569	0.114891	1.34674	-0.8662	-0.491972	-0.839654	-1.65448	-0.790041	0.457969	0.617094	-1.08181	-0.445308	-0.718746	-1.45614	-1.14047	0.407904	1.3212
P49761	-0.645062	0.803173	-0.722684	0.93976	0.337073	-0.109441	-1.17451	0.676072	0.592752	0.399178	0.452914	0.1401	0.415126	-1.48868	-1.68146	-0.723092	-0.154362	0.129753	0.170444	0.0793241	-0.43457	0.798597	0.562633	0.37858	1.12652	1.10562	-0.335695	-0.878105	0.478984	0.622871	1.28943	1.25748	1.25141	0.764788	-1.16165	0.511456	0.567115	0.182831	0.547754	0.708474	-0.269687	-1.25022	0.870681	0.892185	0.780669	1.12787	0.673984	0.671237	-1.66394
P49840	1.31405	-0.776057	0.56456	-1.29451	-0.172505	0.46491	0.906317	-1.00548	-0.281906	-0.404765	-0.283722	-0.481826	-0.35815	0.903619	0.972067	0.132636	0.474506	-0.292856	-0.228134	-0.0196503	0.429044	-0.709196	-0.581544	-0.17416	-1.01888	-1.21997	-0.172571	-0.208793	-0.490135	-0.720671	-0.842568	-1.11709	-1.16002	-0.73331	0.817286	-0.669529	-0.202039	0.0330547	-0.521616	-0.695975	0.000616916	0.289123	-0.889934	-0.995851	-0.637638	-0.977187	-0.959954	-0.0246086	0.723118
P49841	2.62622	-0.737611	0.214251	-0.75346	-0.132022	0.125388	1.2416	-0.728205	0.200528	-0.0878009	0.122181	-0.219733	-0.633261	0.295987	2.0318	0.314472	0.582093	-0.0957816	-0.438052	-0.0910975	0.536396	-0.0679682	0.026499	0.363375	-0.212175	-0.238137	-0.215427	-0.205534	-0.291009	-0.0556604	-1.06627	-0.262778	-0.791087	-0.79605	0.0747031	-0.0390549	0.000601579	0.437423	-0.368631	-0.182745	-0.103952	-0.0434485	-0.2022	-0.832107	0.199001	-0.12788	-0.461092	-0.016269	0.134345
P50613	-0.153742	0.135	-0.865195	1.39743	0.703689	-0.388054	-1.03533	1.2155	0.794272	0.406712	1.33539	0.302111	0.234227	-2.38054	-1.48932	-0.233879	-0.246618	0.863936	0.314394	0.068157	-0.734368	0.873323	1.41186	0.314756	1.43546	0.888073	-0.0485404	-0.895558	-0.0918984	0.398836	0.389205	1.231	0.646184	0.742355	-1.85881	1.03795	0.588065	0.426669	1.49494	1.0111	-0.122107	-1.73924	0.719043	1.24144	1.03881	1.48288	1.14553	0.25383	-2.8801
P51617	0.80746	-0.359144	0.633954	-1.99167	0.276693	0.127934	0.940798	-0.722995	-0.279758	-0.311329	-0.269354	-0.408989	-0.938297	1.36965	1.21197	0.5008	0.866576	-0.0217834	-0.12021	-0.495223	0.676098	-0.292013	-0.154644	0.0706854	-0.522441	-0.861454	-0.34421	0.152137	-0.355415	-0.681761	-0.755008	-0.690858	-0.944833	-1.68038	0.738898	-0.445789	-0.102943	0.394037	-0.0892931	-0.361814	-0.0286113	0.478793	-0.60038	-1.06467	-0.345205	-0.561968	-0.716642	-0.589974	0.922188
P51813	-0.863095	0.849353	-1.45069	0.343274	-0.153908	0.416125	0.231006	0.373333	1.19043	1.56418	0.37044	1.3901	0.242074	-1.78882	-0.685973	0.338741	-0.0198004	0.15221	0.605239	0.249717	1.81309	1.2787	0.659778	1.68711	0.852356	1.46656	-0.371008	0.591452	1.50146	1.60623	1.04134	0.341164	1.49248	0.798249	-1.31592	0.763939	1.90973	1.17411	0.955951	0.641419	-0.704897	0.134417	1.618	1.77229	0.82368	1.66764	1.49	0.635907	-0.646686
P52333	1.64489	-1.2073	1.07745	-1.04932	-0.493432	0.774155	0.617401	-0.68792	-0.0309668	-0.432377	-0.309318	-0.261487	0.0684605	0.53364	1.39355	0.144605	0.848507	0.0169294	0.177149	0.248895	-0.174341	-0.41593	-0.441112	0.119568	-0.413664	-0.820848	0.0867045	0.209777	-0.220674	-0.618827	-0.957462	-0.904901	-0.55688	-0.0831624	0.670653	-0.433978	-0.433858	0.0479732	-0.441403	-0.624027	0.0709245	0.247873	-0.747034	-0.831697	-0.293699	-0.545375	-0.539818	0.3732	0.196841
P52564	-0.50952	0.354397	0.714367	-0.371642	-0.494777	1.15679	-0.449033	-1.0974	-1.56965	-0.940857	-1.20346	-0.725679	1.68219	0.486526	-1.09537	-0.338783	-0.30868	0.0642112	-0.316485	2.14984	-0.720749	-1.94818	-1.6008	-1.43658	-0.727506	-0.672631	1.77444	0.952769	-1.03934	-1.14941	-1.39901	-0.566193	-1.06818	1.68837	1.1162	-1.25234	-1.55453	-1.60721	-0.915391	-1.50342	0.285022	0.859761	-1.7996	-1.09231	-1.12956	-0.929253	-0.938973	1.60164	0.570268
P53350	-0.330747	0.481026	-0.903923	1.58225	0.311845	0.461051	-1.39651	0.727264	0.15053	-0.218732	0.346077	-0.687715	0.813497	-1.39771	-0.898805	-0.643476	-0.628023	0.081594	-0.206054	0.417227	-1.20569	0.598328	0.486518	-0.0623976	0.798446	0.506781	0.4242	-1.00291	-0.333269	-0.0985285	0.342977	0.74443	0.373902	0.94217	-1.85539	0.37822	0.462031	-0.0752082	0.534199	0.540954	0.490365	-1.37499	0.643765	0.544153	0.372784	0.923014	0.588174	0.579152	-1.70331
P53355	0.936632	-0.543633	0.72471	-1.60689	0.383673	-0.280311	1.25007	-1.5373	-1.00723	-0.559499	-1.15742	-0.0974934	-0.663222	1.54803	0.747804	0.372125	0.201577	-1.13814	0.129409	-0.0954034	0.850363	-1.13931	-1.22663	-0.66062	-2.47651	-1.37785	-0.281525	0.831301	-0.733026	-0.825101	-1.1982	-1.29091	-1.33198	-1.12436	1.13774	-1.49747	-0.883896	-0.580354	-1.09205	-1.0745	-0.48511	1.13376	-1.32401	-1.62242	-1.28421	-1.58656	-0.895814	-0.321059	2.85849
P53667	0.447334	0.261327	-0.864374	0.273634	0.382631	-0.843276	-0.602125	0.905324	1.50041	1.40063	1.84331	0.235471	-1.08043	-0.00973842	0.739884	1.4119	1.11598	1.69204	-0.175586	-1.11184	0.266755	0.904485	1.15907	1.46382	0.699712	0.55919	-0.89079	-0.77146	1.2929	1.36186	1.55832	1.53412	0.513804	-1.19593	-0.325207	0.965331	1.36903	1.42898	1.56708	1.29532	0.0468849	0.486167	1.20068	1.16337	1.32352	0.92558	1.26363	-0.708266	-0.261993
P53671	0.344519	-0.276086	0.0704709	1.42055	-0.694976	1.15704	-2.70523	-0.413183	-0.90145	-1.15906	-0.574829	-0.981021	2.52682	-0.622133	-1.29491	-1.19358	-0.812991	0.338564	-1.12078	1.69882	-3.09645	-0.877491	-0.722301	-1.0728	0.160343	-0.380408	1.88737	-0.337524	-0.99554	-0.978851	-0.623501	0.265809	-0.697324	3.11027	-0.124249	-0.795433	-1.3074	-1.13405	-0.419877	-0.92629	1.69704	-0.679296	-0.390062	-0.558309	-0.598501	-0.412405	-0.583261	1.62758	-0.95864
P60484	-1.01628	0.186187	-0.478314	0.212946	0.796821	-0.926069	0.109913	0.809622	0.100035	0.448486	0.330473	0.500758	-1.35848	-0.254836	0.0542095	0.458496	0.0679225	0.0231945	0.414641	-0.593495	-0.0530467	0.418759	0.492495	0.386534	0.334538	0.364245	-0.140687	0.0773071	1.26848	0.21984	0.956269	0.775582	0.309303	-0.0304076	-0.373475	0.693385	0.0223345	0.4019	0.349859	0.265868	-0.378462	-0.486689	0.933114	0.23291	0.581189	0.503726	0.513477	-0.313141	-0.523566
P78330	-1.7039	1.67024	-1.8338	1.30336	-0.077554	-0.424278	-0.188392	0.966342	0.474866	0.46839	0.199834	0.561247	-0.266811	-1.65199	-0.643927	-0.00224609	-1.04584	0.708574	0.589291	-0.244046	-0.0809132	0.277653	0.56936	0.572659	0.738086	0.55605	-0.222449	-0.564946	1.49334	0.652814	0.633801	0.474386	0.602717	-0.0836513	-1.69372	0.80071	0.563579	0.565848	0.627883	0.377752	-0.445237	-0.141778	0.937479	0.792117	0.579931	0.69155	0.591386	-0.450399	-0.648529
Q00534	1.61604	-1.74964	0.947412	-1.44835	0.817819	-0.458577	1.09602	-0.999961	-0.396153	-0.419238	-0.327104	0.0202226	-1.6998	1.03673	0.08234	-0.273742	0.610689	-0.553897	-0.111848	-0.921627	1.04881	-0.49013	-0.56171	-0.550613	-0.609959	-0.507555	-0.579815	0.00900404	-0.222169	-0.421726	-0.232312	-0.642077	-0.432049	-1.87944	0.567813	-1.08089	0.00438411	-0.387467	-0.772425	0.134514	-0.702949	0.735746	-0.25554	-0.571838	-0.4366	-0.988834	-0.409936	-0.736109	1.18775
Q00536	0.214703	-0.226441	0.694419	-0.0173954	0.00949823	-0.919052	0.300924	1.45346	1.14191	1.61327	1.92067	1.25732	-1.44575	0.283608	1.17815	1.20701	1.87647	1.86696	0.529052	-1.46601	-0.157237	1.35051	1.58512	1.73854	1.72271	0.492118	0.250109	0.739463	1.81436	1.64653	1.47036	1.83243	0.379847	-0.0775801	-0.0703162	1.49869	0.80483	1.41502	1.80959	0.836615	-0.00404675	-0.240604	1.6298	1.22557	1.72017	1.78914	0.99237	-1.07028	-0.115029
Q00537	0.222444	-0.157256	1.74699	-1.24663	-0.0853791	-0.550259	0.759398	1.01981	0.714857	1.54583	1.34829	1.27002	-0.718276	1.13802	1.72082	1.51436	2.41371	1.72017	0.01811	-0.800136	0.166793	1.09005	1.82777	1.91806	1.08964	0.745051	0.432153	1.31308	0.915185	1.51413	0.302076	1.37548	0.449951	0.204085	1.49997	1.97619	0.124052	1.62702	1.43438	0.172685	0.378047	0.683243	1.59014	1.03469	1.48067	0.938523	1.18818	-0.282408	0.439264
Q01974	0.774096	-0.594872	0.644307	-1.18184	0.142943	-0.512416	1.55386	0.228274	0.89233	1.31746	0.612217	1.3794	-1.15735	0.553817	1.52825	1.10221	1.5699	0.279925	0.256708	-0.158732	0.694504	0.665948	0.538711	1.24114	-0.108077	0.103129	-0.0297091	0.970418	0.740581	0.430321	0.267447	0.386342	0.128012	-0.617137	0.675021	0.232877	0.420813	1.14291	0.316169	0.398598	-0.0727313	1.43674	0.235206	0.0353695	0.310356	0.0251634	0.343002	-0.27902	0.816675
Q02156	1.26928	-0.335703	-0.0061733	-0.692392	-0.449166	0.462582	0.90816	-1.06416	-0.31689	-0.536944	-0.396067	-0.309125	-0.26556	0.857854	0.489931	-0.0102012	-0.270951	-0.581099	-0.464177	0.207145	0.365578	-0.924305	-0.729344	-0.478201	-0.915757	-1.4008	-0.157268	-0.151423	-1.37566	-0.971081	-1.34085	-1.08051	-1.35096	-0.517544	0.877803	-0.969846	-0.299294	-0.302749	-0.64849	-0.374992	0.0570899	0.857864	-1.18003	-1.47727	-0.709544	-1.38172	-0.740537	0.0410711	0.761839
Q04912	-1.24996	0.823944	-1.0286	0.555605	1.31875	1.10601	-1.33574	0.96249	1.66106	0.986143	1.45745	0.964771	0.537925	-0.771287	-0.70622	0.780727	0.0482079	0.13444	1.07594	0.709383	-1.02962	0.481436	1.37135	1.38285	1.73576	1.10991	-0.416723	-0.747563	0.543948	1.42679	0.317102	1.40865	1.88292	0.887518	-1.75997	1.36292	1.21986	1.35803	1.32473	1.87911	-0.643318	-1.28199	0.709457	1.44936	1.23398	1.47022	2.4171	0.475151	-2.66289
Q05397	0.417221	-0.441342	0.768486	-0.720192	0.0250641	-0.56682	0.919187	0.966006	0.914939	1.30398	0.976788	0.461734	-0.480508	1.53129	0.272019	-0.245492	1.53289	0.503347	-0.105772	-0.514313	-0.335261	0.422338	1.00416	1.77161	0.620353	0.557289	1.10409	1.31753	0.991136	1.4428	0.838765	1.01793	0.0113739	0.489105	1.03555	0.933694	0.131841	0.90884	0.679042	0.0797142	1.00571	0.950036	1.21954	0.898857	0.831639	0.238936	0.89356	-0.40066	0.616373
Q05513	0.314221	-0.228643	0.399297	-1.8955	0.10701	0.48911	0.830043	-1.88014	-0.907902	-0.573265	-1.47836	-0.219156	0.116096	1.90216	0.46063	-0.174987	0.266414	-1.55287	0.164795	0.0659339	0.901512	-1.73746	-1.56011	-1.38554	-1.62703	-1.53186	-0.00888874	0.469352	-0.871295	-0.765856	-1.40722	-1.62374	-1.45021	-0.554419	1.95929	-1.3663	-1.22693	-1.24308	-1.46122	-1.44482	0.0207989	1.34952	-1.49426	-1.5281	-1.30362	-2.36509	-1.37017	-0.215351	1.88586
Q05823	1.26703	-1.71069	2.58146	-0.976357	0.367949	0.305701	1.32564	0.984818	1.55766	0.850864	1.43979	1.15214	-0.0394924	-0.896015	0.955463	0.673968	1.7301	1.33139	-0.106271	0.603485	0.572024	0.368036	0.941923	1.21473	1.01085	0.580373	0.159358	-1.30041	1.46489	1.49505	1.18704	1.03794	0.371229	0.0481791	-0.226411	0.991068	1.07331	0.819983	1.29602	0.585601	0.493007	0.160253	1.11325	1.35688	1.41647	0.940038	1.23211	-0.709889	0.524138
Q05D32	-0.406818	-0.243536	-0.627294	1.40391	1.11038	-0.884462	-0.686736	1.54908	0.869599	0.953497	0.685584	0.196333	1.05486	-0.659137	-0.435875	-0.151948	-0.613743	-0.0362548	0.513342	-1.59637	-1.29735	0.453048	1.02458	0.265334	0.0964989	0.493356	-0.151361	0.285125	1.26195	0.698193	0.867922	1.5667	0.627653	1.37675	-1.24801	1.12001	1.34802	1.00546	0.613776	1.22714	0.5882	-1.79992	1.10996	0.713189	0.758217	0.572112	0.993781	-0.202899	-1.72054
Q06187	1.78598	-0.991905	1.47621	-1.34897	-0.224281	0.192108	1.59004	-0.29095	0.430805	-0.0757256	0.096516	0.180719	-0.250844	0.78003	1.42129	0.451671	0.817101	0.00462673	-0.271453	0.325757	0.57326	-0.146762	-0.0305735	1.15009	-0.456302	-0.329579	0.269463	0.187946	-0.493884	0.203859	-0.94776	-0.623294	-0.727315	-0.285247	1.49045	0.124583	-0.125317	0.697703	-0.414943	-0.664712	0.38241	0.47488	-0.326433	-0.340538	-0.0782439	-0.434597	-0.431038	0.272535	0.43461
Q07002	-0.947606	0.712145	-0.737871	1.42749	-0.17505	-0.205045	-0.5835	1.51844	1.32588	1.00674	0.764446	0.0666455	0.716192	-0.622145	-0.484675	0.952669	-0.00771998	1.32107	0.437282	0.448613	-0.297496	1.53671	0.724048	1.22706	1.57804	1.80517	0.223674	-0.266818	1.7159	0.649092	0.823063	1.67759	1.37166	0.94448	-0.505968	1.69269	0.940776	1.66439	0.634781	1.70201	-0.272454	-1.73437	0.474898	1.74519	0.967331	1.23782	1.68793	0.292506	-0.305332
Q08345	0.848641	-0.552393	1.28217	-1.63638	-0.219092	0.416326	0.9998	-0.893777	-0.618055	-0.468661	-0.2179	-0.491811	-0.519391	0.755334	1.3839	0.185929	1.03318	-0.082122	0.00139305	0.0361723	-0.0958827	-0.501056	-0.651225	0.0115658	-0.81792	-1.14432	0.17288	0.250825	-0.133785	-0.323609	-0.878605	-1.08217	-1.08791	-0.64866	0.665518	-0.321151	-0.888394	0.0473462	-0.539903	-1.3626	-0.00130036	-0.00201808	-0.396829	-0.986801	-0.512215	-0.623543	-1.11919	0.168374	0.526737
Q09013	0.761297	-0.529751	0.58029	-1.19083	0.334186	-0.390274	1.35233	-0.18264	0.438867	0.615465	0.136119	0.789599	-1.02234	0.606311	1.15658	0.605236	1.08221	-0.0665784	0.26549	-0.119841	1.45067	0.0351349	0.228123	0.683682	-0.523028	-0.18208	-0.517763	0.3492	0.221759	0.181108	0.127936	0.102423	-0.165628	-1.33116	0.626001	0.182711	0.334291	0.866997	0.0969166	0.245876	-0.165058	0.870535	-0.0871113	-0.150573	0.0530736	-0.468034	0.2173	-0.2608	1.09024
Q12913	-0.301431	0.965771	-1.65458	0.659417	0.114803	-1.06782	0.68912	1.428	0.901106	1.51141	2.17102	0.615635	-0.55081	-1.28873	0.996497	0.982591	1.58291	2.17968	0.658167	-0.818969	0.372587	1.4273	1.42509	1.81218	1.43278	1.49052	-2.13469	-1.89728	1.01617	1.45182	1.83461	1.73507	0.687223	-0.439433	-1.31038	1.43393	2.36543	1.83322	1.66771	1.43519	-0.00710931	-0.32487	1.51014	0.951896	1.17073	1.15153	1.84907	-0.0276407	-1.61178
Q13153	-0.264228	0.0523834	0.603456	-0.119089	0.419378	-1.00298	0.720438	-0.524116	-0.30175	-0.162256	-0.199212	0.019455	-0.118701	1.3007	0.255167	0.746815	0.906324	0.501202	-0.0637138	-0.291916	-0.301335	-0.267953	-0.177598	-0.479523	-0.415175	-0.436349	1.3303	1.93983	0.148599	-0.240824	-0.214639	0.209893	-0.468633	0.2509	0.861929	0.185946	-1.14255	-0.995245	0.164571	-0.718971	-0.0615392	0.858176	-0.470472	-0.390018	-0.169796	-0.341844	-0.54305	-0.723017	0.465399
Q13188	-0.0791607	0.523531	-0.647653	-0.691373	0.691306	-0.886118	1.0745	-0.17668	0.976773	0.897057	0.527627	0.76442	-0.954607	0.0598802	0.178077	0.44186	0.567936	-0.644781	0.761673	0.257285	1.5325	0.266071	0.326024	0.291343	-0.449811	-0.127011	-0.682824	0.298105	0.406594	0.300478	0.162125	-0.0269372	-0.171327	-0.945668	-0.230095	0.145798	0.921711	0.693476	-0.0956692	0.553377	-0.358651	0.956703	-0.0289886	0.329445	0.242303	-0.172981	0.312972	-0.308238	0.974492
Q13233	-0.218315	0.184203	-0.279984	1.11314	0.819318	-0.337401	-1.71179	2.02878	1.12027	0.61143	0.957262	0.567188	0.0227211	-1.41038	-0.770115	-0.637164	0.0564612	0.812913	0.481383	-0.321211	-1.44509	0.999573	1.249	0.89184	1.614	2.04124	-0.317341	-0.840848	0.277093	0.983043	1.10666	1.89353	1.39122	0.755195	-1.32562	0.751273	0.685545	0.73324	1.12871	1.81712	-0.0516958	-0.429502	1.65355	1.5954	1.2522	1.41188	2.13721	-0.0147467	-1.74386
Q13237	0.575026	0.00771912	-0.0327259	1.3777	-0.806214	-0.359433	-0.180235	1.09869	1.78576	1.44403	2.15942	0.766336	-0.810925	-1.28564	1.29171	0.873692	0.896937	2.42026	-0.0284957	-0.327101	-1.12359	1.67241	1.72238	2.92664	1.18067	1.56346	-0.0656873	-1.66615	1.43474	2.30875	1.16178	1.92229	0.898808	0.118606	-1.39211	2.07504	1.23449	2.25483	1.32258	1.79539	0.668897	-1.13705	1.7628	1.25812	2.87326	1.76504	1.92937	0.424991	-1.58702
Q13418	0.885206	-0.185497	-0.00833861	-0.996394	-0.589823	0.360358	1.11645	-0.553327	0.234607	-0.0188035	0.195243	-0.0558375	-0.564165	0.750938	1.07975	0.0626624	0.695116	-0.0973274	-0.386463	0.0322301	0.660053	-0.578008	-0.196226	0.120198	-0.550837	-0.826107	-0.457312	-0.28662	-0.458425	-0.350979	-0.915743	-0.406726	-0.598557	-0.736446	0.781674	-0.27507	-0.0121138	0.33006	-0.399853	-0.219063	0.111933	0.504666	-0.692885	-0.856298	-0.0972694	-0.719549	-0.491352	-0.133031	0.761665
Q13464	0.840457	-0.318536	0.318034	-1.20204	0.256299	-0.481776	1.02085	-0.35377	0.0898961	0.581817	-0.123365	0.597405	-1.03093	1.66997	1.11424	0.602594	0.965523	-0.223369	0.0158884	-0.550211	0.787068	-0.0576143	-0.0737185	0.452268	-1.0086	-0.771666	0.406605	1.64783	0.431622	0.0931383	-0.161438	-0.187732	-0.338277	-0.557037	1.56698	-0.319575	0.167667	0.239436	-0.300493	-0.242548	0.0968573	1.69615	-0.203436	-0.378501	-0.110684	-0.51268	-0.0729355	-0.5132	1.79405
Q13523	-0.970699	0.700481	-0.762468	1.57327	0.211667	0.239975	-1.91291	0.315042	0.064327	-0.389606	-0.230309	0.215873	1.16865	-0.762041	-1.49847	-0.655104	-0.446835	0.0984955	0.201053	1.0627	-1.17423	0.0982889	0.0714255	-0.379418	0.333461	0.322959	0.485898	-0.120567	-0.221413	-0.0177095	0.00643214	0.155366	0.183066	1.99205	-0.435368	-0.133269	-0.0491959	-0.406205	-0.0411079	0.230597	0.670574	-0.317417	0.143228	0.252107	0.0311201	0.314026	0.314793	1.59551	-0.915143
Q13535	-0.306697	0.607292	0.245411	-1.01193	-0.739095	1.13826	-0.0188658	-1.00971	-0.306936	-0.618621	-0.906873	-0.343141	0.627504	1.44362	0.950518	0.118857	0.0779247	-0.894576	-0.170759	1.09822	-0.632281	-0.908054	-0.518456	-0.637466	-0.788138	-1.56923	0.603387	0.255001	-0.943213	-0.474118	-1.30273	-0.95511	-0.686062	0.0920883	1.75839	-0.492496	-0.737854	-0.764224	-1.04913	-0.608298	0.817772	0.679298	-1.45187	-1.3096	-0.784449	-1.24339	-0.939217	0.662413	1.64298
Q13557	-0.0287528	-0.153238	0.580744	-1.78282	0.59655	-0.039766	1.0801	-1.59639	-0.7365	-0.541983	-1.49058	0.0768047	-0.725733	1.70805	0.905158	0.26849	0.423945	-1.67309	0.436903	-0.454949	1.21035	-1.3063	-1.31968	-0.77476	-1.71026	-0.978416	-0.57416	0.812804	-0.681626	-0.483105	-0.730866	-1.40195	-0.906276	-1.52847	1.54436	-0.981793	-0.847286	-1.12816	-1.32225	-0.991661	-0.597479	1.68286	-0.923783	-0.952987	-0.950612	-1.83323	-0.72485	-0.876322	1.72985
Q13627	1.43906	-0.524003	0.933586	-0.741404	-0.568049	1.00491	0.340674	-0.340673	0.316963	-0.320347	0.115145	-0.227751	-0.0617252	0.0261931	1.31791	0.458594	1.02265	-0.00984898	-0.502045	0.461086	0.0135093	-0.304527	0.124825	0.394794	-0.154131	-0.739932	0.237398	-0.36542	-0.247634	-0.240397	-1	-0.498921	-1.12714	-0.248806	0.265066	-0.0658076	-0.00807996	0.406402	-0.00663529	-0.457336	0.394514	0.513456	-0.338485	-0.493401	0.185132	-0.0830598	-0.338261	0.040589	0.375488
Q13882	-0.374976	0.395288	-0.951394	1.23012	0.650115	0.873153	-1.44555	-0.544542	-0.435456	-0.804723	-0.822463	-1.00869	0.0739597	-1.39326	-1.64337	-1.01366	-1.31939	-0.866989	-1.34822	-1.00496	-0.2858	-0.443697	-0.765236	-0.802255	-0.588279	-0.163198	-0.520018	-1.21172	-0.614483	-0.785428	0.431028	-0.838235	-0.197889	0.335748	-1.57208	-0.417206	0.170592	-0.663667	-1.12899	-0.975824	-0.594045	-0.804939	0.769011	0.719872	-0.456582	0.391494	-1.02096	-0.923764	-1.78178
Q13976	0.749463	-0.335999	0.415176	-1.00035	-0.104339	-0.171178	1.24145	-0.333955	0.300489	0.507102	0.124975	0.246225	-0.835315	1.4431	0.913635	0.240417	1.06689	0.0196352	-0.124612	-0.22071	0.954444	-0.167771	-0.176881	0.538831	-0.374375	-0.384289	0.154701	0.920893	0.508948	0.105217	0.0329292	-0.126419	-0.394225	-0.682567	1.16487	-0.0270139	0.312889	0.549836	-0.023615	0.0893363	0.0880253	1.58844	0.0135217	-0.30832	-0.0400011	-0.307125	-0.111624	-0.126708	1.27002
Q14004	-0.767073	0.676513	-0.572157	1.47017	0.0708342	0.236352	-1.48987	-0.293741	-0.964108	-1.02505	-0.357368	-1.15107	1.13318	-0.383381	-1.48543	-0.881057	-1.0029	-0.132879	-0.737835	0.701459	-1.37787	-0.519049	-0.499699	-1.20985	-0.125361	-0.405315	0.989295	-0.326126	-0.455412	-0.511605	-0.41243	-0.172663	-0.625965	1.3166	-0.441191	-0.427877	-0.937293	-1.099	-0.267548	-0.549002	0.601836	-0.608059	-0.399071	-0.250611	-0.39495	-0.148928	-0.480131	0.594517	-0.731361
Q14289	-0.620064	0.3576	-0.468877	1.72465	0.396785	-0.334843	-1.38378	0.498225	-0.170046	-0.258929	0.12886	-0.273477	0.475537	-0.433743	-0.308003	0.109943	-0.285039	0.746837	-0.526534	-0.133964	-1.19232	0.489832	0.422976	-0.14506	0.591212	0.0352975	0.612786	-0.160305	0.11548	0.0373693	0.17902	0.852225	0.11174	0.886831	-1.02544	0.419672	0.0559138	-0.051281	0.378794	0.385246	0.591227	-0.953691	0.0775114	0.379995	0.321563	0.770431	0.0197232	0.646474	-0.968887
Q14693	0.660368	-0.861167	0.316171	1.44989	-0.227466	0.0668619	-1.28909	0.399717	-0.109332	-0.0672772	0.75226	-1.03885	0.230271	-0.308868	-0.879011	-0.173038	-0.0627587	1.14899	-0.191271	-0.0218412	-0.840374	0.225988	0.992814	0.00451442	1.60929	0.30696	0.244283	-0.383977	0.279535	0.202833	0.282805	1.18052	0.051164	0.611458	-0.303785	0.823279	-0.153691	-0.0731287	0.532776	0.0525948	0.147287	-1.29061	0.815241	0.366215	0.689308	1.27935	0.0615179	0.224495	-1.19543
Q15119	1.48446	-1.14835	0.477649	-1.23131	-0.00453595	0.327049	1.54593	-1.24239	-0.497316	-0.275116	-0.901686	-0.641567	0.146065	1.55221	0.403793	-1.06641	-0.0316958	-1.4247	-0.466813	0.209998	0.582201	-0.570173	-0.610945	-0.30001	-0.866236	-0.75339	-0.100319	0.671841	-1.76483	-1.5102	-1.09473	-2.00373	-0.433285	-0.401978	1.65917	-0.350766	-0.486451	-0.554016	-1.37875	-0.0488976	0.604413	1.57003	-0.968272	-0.589054	-0.648405	-0.801499	-0.626533	0.238704	1.79328
Q15139	0.858039	-0.309281	0.718476	-1.03297	0.122749	-0.640329	1.29959	0.560284	1.28313	1.22811	1.15784	0.940474	-1.15286	0.797133	1.41085	1.08493	1.46553	0.580637	0.723649	-0.340878	0.241266	0.72043	0.895519	1.43385	0.201313	0.205609	-0.127988	0.697679	0.641046	0.610614	0.515541	0.916277	0.0985409	-0.453168	0.592645	0.47238	0.681022	1.36717	0.637246	0.596458	-0.0592862	0.876786	0.400133	0.237487	0.724445	0.329103	0.620322	-0.272252	0.986511
Q15349	0.514939	0.0556432	-0.119377	-1.43554	0.080041	0.0423253	0.695655	-1.32506	-0.399431	-0.526925	-1.27041	-0.063407	0.155182	1.26604	-0.102764	-0.271503	-0.567797	-1.86923	-0.0793518	0.183611	1.13554	-0.965813	-1.22183	-0.855591	-1.07943	-0.699869	-0.502867	1.10443	-0.552082	-0.446833	-0.496128	-3.6438	-0.734856	-0.4188	1.34065	-1.14952	-0.416468	-0.606845	-1.32229	-0.607161	-0.196393	0.928263	-0.910875	-0.84588	-1.14727	-1.62348	-0.963661	-0.0801969	1.17726
Q15746	0.222269	-0.225679	0.704608	-1.30524	0.637272	-1.91906	1.85491	0.748958	1.59852	0.393848	0.850897	0.868749	-1.47878	0.0851598	1.29388	0.181969	0.187009	0.277288	0.216138	-0.77728	1.00128	1.56201	0.543184	1.31335	0.354089	0.319304	-1.78237	-0.0677159	0.414039	0.797667	0.847889	0.142617	0.380255	0.122735	-0.186921	0.272988	1.60235	1.30711	1.03504	1.35695	-0.573722	1.38574	0.630977	0.441224	0.40169	0.0487566	0.0172841	-1.87585	0.183399
Q15772	0.587652	-0.245738	-0.461122	-0.545954	0.2706	-0.731327	1.1333	0.879185	1.73299	1.65443	1.43347	1.34266	-1.3094	-0.281295	1.00764	0.825888	1.3854	0.742287	0.571415	-0.592884	0.923817	1.0676	1.33312	1.69467	0.527361	0.841199	-0.718103	-0.379933	1.19323	1.28019	1.17562	1.22133	0.744003	-0.78787	-0.406363	1.05069	1.3811	1.68644	0.862832	1.30865	-0.233258	0.655278	0.880117	1.16159	1.33887	0.821129	1.24441	-0.676834	0.111293
Q16512	0.732019	-0.297519	0.28165	-0.516378	-0.22566	-0.0354024	0.960438	-1.25429	-0.54432	-0.296511	-0.284924	0.073275	-0.188702	1.31307	0.666511	0.213057	0.0268842	-0.591334	0.105548	0.0875084	0.244303	-0.796412	-1.0631	-0.262891	-1.2525	-1.07865	0.00979345	0.72524	-0.791768	-0.508636	-0.722817	-0.761358	-0.936126	-0.504151	1.25995	-0.946011	-0.340212	-0.164225	-0.558111	-0.506995	0.0834752	1.42797	-1.05353	-1.39367	-0.892959	-1.10682	-0.429263	0.136389	1.90172
Q16584	0.962187	-0.648115	1.72202	-1.03442	0.217422	-0.836264	1.0459	0.937474	0.94098	1.16906	0.917057	0.478401	-0.6639	1.21582	1.52873	0.106925	1.37215	1.03112	-0.119564	-0.964505	-0.495514	0.732096	0.97783	1.73507	0.962929	0.410384	0.233765	0.956382	0.540642	0.520764	0.0927783	0.479586	-0.198926	-0.0360139	0.989197	1.14375	0.00133566	1.60664	1.14153	-0.0944595	0.633959	0.454012	0.892555	0.421472	1.4677	0.683798	0.650693	-0.519447	0.185724
Q16832	0.742071	0.0783026	0.161559	-1.13907	-0.038736	-0.696438	1.5274	-0.478117	0.583135	0.915278	0.177791	0.762122	-0.961558	1.4046	1.04791	0.68453	1.02929	-0.462814	0.494917	-0.328261	1.03779	-0.258749	-0.142725	0.81275	-0.959302	-0.692535	-0.699584	1.04501	0.136875	-0.0569353	-0.134497	-0.243758	-0.6406	-0.883606	1.08143	-0.0795629	0.329826	0.832078	-0.136176	-0.109928	-0.26776	1.60199	-0.428026	-0.295759	-0.0806632	-0.665769	-0.0120059	-0.266747	1.43974
Q16875	-1.80533	0.981713	-1.23998	1.12164	0.313397	-0.97753	-0.0597943	1.74581	1.80033	1.75933	1.86151	1.4606	-0.716238	-1.24682	-0.382483	0.552359	0.0399853	1.68744	0.829942	-0.350443	0.244687	1.7186	1.07472	1.09852	1.18838	1.86348	-0.662285	-0.768931	0.998964	0.957035	1.78679	1.79453	1.72402	0.942372	-1.46058	1.7295	1.41397	1.53881	1.62937	1.70708	-0.861324	-0.860266	1.33681	0.951059	1.38883	1.92588	1.75038	-0.942659	-0.856012
Q2M2I8	0.648672	-0.486597	1.08874	-0.332352	0.0889481	-1.13826	0.948868	1.87359	-0.401886	-1.4906	-0.604692	0.619706	-1.69407	0.237004	0.30456	0.726655	-0.836491	0.0747995	-0.00809129	-1.12979	0.499866	0.685298	-1.27514	-0.344528	1.67962	0.877505	-0.506171	-0.448903	1.59395	1.64782	1.59603	1.76822	0.56452	-1.17688	-0.153017	1.88534	-0.00625892	0.0522785	1.42143	1.22675	-0.172409	0.45651	-0.959535	1.07359	-0.991129	1.30773	0.839604	-0.875087	-0.0257534
Q3MIX3	-0.471664	0.569041	-0.322986	-1.27391	0.785639	-1.96113	1.94502	0.23418	0.514267	1.0145	0.463056	1.35838	-2.0933	0.691144	1.72137	1.9013	0.715801	0.934523	1.23089	-1.38268	1.69926	0.536396	0.342876	0.922277	0.128416	0.147707	-0.663565	0.00347339	0.350988	0.290533	0.281214	-0.119468	0.218119	-2.24028	0.487109	0.357382	1.24527	0.658223	0.62099	0.211468	-0.692718	0.147246	0.0545264	0.331758	-0.0123616	-0.0542524	0.0339063	-1.97187	0.607115
Q5S007	0.973005	-0.460379	0.332337	-1.59576	-0.116423	0.395943	0.565602	-1.57944	-0.5074	-0.841019	-1.23863	-0.352846	-0.01321	1.63827	0.407924	-0.165453	-0.0909879	-1.15771	-0.06961	0.61996	0.618828	-1.61311	-1.46102	-0.918838	-1.76893	-1.51111	0.00160156	0.467982	-1.09784	-1.21941	-1.50635	-1.59947	-1.28835	-0.413462	1.40215	-1.48571	-0.815384	-0.565443	-1.41989	-0.959829	0.142665	0.947532	-1.65228	-1.41358	-1.36748	-1.68986	-1.19481	0.265278	1.52553
Q5SGD2	-1.26699	0.538724	-0.579205	1.1748	-0.0828968	0.23457	-1.3431	0.382418	-0.179839	-0.333446	-0.0116788	-0.277724	0.883819	-1.24656	-0.922695	-0.55614	-1.04897	-0.0560787	-0.145433	0.0784261	-1.50432	0.131725	0.0244969	-0.326549	0.483925	0.109482	0.0313785	-0.643317	-0.0191882	0.0154121	-0.0819408	0.124086	0.326074	0.792441	-0.755851	0.0655383	-0.0881405	-0.554962	-0.00583336	-0.0188896	0.0384659	-1.32322	0.177655	0.352989	0.129274	0.129158	0.00209489	0.0460843	-1.31249
Q6DT37	0.23493	-0.470922	0.346888	1.41006	-0.722673	1.3605	-1.9595	-0.723041	-1.12874	-1.13015	-0.698838	-1.38564	1.33603	-0.482499	-0.635266	-0.837795	-0.931611	-0.0883734	-1.04244	1.18531	-1.4876	-0.908707	-0.948154	-1.22456	0.183913	-0.7956	1.35249	-0.536998	-0.707832	-0.665294	-0.937152	-0.165133	-1.08693	1.41878	-0.356343	-0.512264	-1.31266	-1.13198	-0.500477	-0.943087	1.21092	-0.890438	-0.621082	-0.815309	-0.537295	-0.352757	-1.19569	1.20433	-0.864163
Q6P3W7	0.90124	-0.447415	0.759759	-1.82872	-0.0711867	0.256248	0.997268	-0.648657	-0.253377	-0.355434	-0.337465	-0.262495	-0.709536	1.2258	1.07694	0.313331	0.537099	-0.04696	-0.281819	-0.643349	0.193162	-0.439232	-0.300954	-0.104564	-0.739744	-1.26205	-0.558466	0.448591	-0.266481	-0.631446	-0.701811	-1.14868	-0.788691	-1.13887	0.883051	-0.56085	-0.174047	0.387881	-0.199999	-0.667468	-0.0547819	0.102789	-0.759976	-1.00517	-0.962366	-0.956217	-1.08431	-0.524805	0.898203
Q6P5Z2	1.18363	-0.788443	0.644294	-1.04411	-0.811517	0.768039	0.416395	-1.50721	-0.820283	-1.04085	-0.966471	-0.887759	0.243719	1.70697	0.991483	0.0310478	0.871368	-0.397327	-0.651582	0.236006	-0.0576615	-1.26459	-1.25052	-0.723858	-1.23253	-1.7555	0.580205	0.859939	-1.28199	-1.37342	-1.69051	-1.1054	-1.71884	0.14994	1.78179	-1.25625	-1.03005	-0.474526	-1.12707	-1.25219	0.454663	1.08076	-1.67901	-1.4338	-1.20375	-1.4909	-1.01851	0.0997011	1.38757
Q6PHR2	-0.354053	0.223212	-0.564115	1.38541	-0.566583	0.370832	-0.616494	2.63846	1.3985	1.82997	0.902318	1.50667	0.245013	-1.09735	-0.0880588	0.280155	0.0039565	1.65665	-0.101766	0.33261	-0.943561	1.73453	0.707579	1.42166	2.36844	1.87239	-0.746656	-0.995607	0.908555	1.46657	1.90292	1.49431	1.08512	0.29311	-1.74155	0.260637	1.31206	1.7505	0.714936	1.69936	0.217675	-1.36756	0.95609	1.76737	1.48434	0.895318	1.0075	0.299298	-0.728268
Q6VAB6	0.25591	-0.166096	0.482668	-1.75426	0.263837	0.208898	1.1507	-1.28044	-0.791382	-0.702846	-0.994362	-0.285578	-0.69515	1.2992	0.771897	0.386685	0.369843	-0.96388	0.308285	-0.516854	1.40134	-0.907826	-0.99033	-0.809345	-1.44511	-1.19729	-0.715171	0.578449	-0.571945	-0.875862	-0.856077	-1.61785	-0.992235	-1.49698	1.07682	-1.09247	-0.421935	-0.634199	-1.05632	-0.787847	-0.588392	0.95687	-0.865742	-1.23802	-1.00941	-1.46531	-1.12186	-0.769755	1.7662
Q7L7X3	0.327365	0.174738	0.078247	-0.30796	0.0940312	-0.858389	0.710751	1.32192	1.80144	0.981313	1.92687	1.5006	-1.21008	0.183011	1.10572	0.668068	0.910233	1.58756	0.392425	-0.438648	0.116293	1.70791	1.12896	0.283831	1.23985	0.984915	0.449672	0.268089	1.26796	0.0553849	1.41846	0.475917	0.575316	-0.126868	0.275612	1.68009	0.677997	1.92318	1.49651	0.957054	0.211788	0.228312	1.59366	1.52702	0.842653	1.49406	1.19216	-0.253003	-0.180796
Q7RTN6	1.01319	-0.580167	1.22137	-1.76033	-0.232888	0.749401	0.190413	-1.14534	-0.25985	-0.957263	-0.646168	-0.500988	0.283837	0.836981	0.387393	-0.460662	0.452545	-1.24795	-0.486615	1.10703	0.419061	-0.921907	-1.1912	-0.604128	-0.671956	-0.641114	-0.359626	-0.21525	-1.44168	-0.717484	-0.304149	-1.24474	-1.18782	-0.147111	1.09642	-1.76787	-0.897258	-0.974258	-1.10546	-0.745506	0.857973	0.369933	-0.914287	-1.1184	-0.706493	-1.18971	-1.11391	0.423428	0.974031
Q7Z7A4	1.90667	-0.539843	0.523935	-0.547702	-0.748591	0.741019	0.842582	-0.609255	0.0153722	-0.109279	0.17572	-0.130694	0.133048	-0.0145044	1.95768	0.742635	1.16963	0.110006	0.0345504	1.03048	-0.118319	-0.351356	-0.108206	0.230586	-0.144348	-0.56594	0.056207	-0.322465	-0.519951	-0.108822	-1.40587	-0.345954	-1.14927	-0.177333	0.169933	-0.123404	-0.289371	0.2463	-0.126137	-0.274877	0.258231	0.145476	-0.362424	-0.799498	0.158254	-0.120733	-0.312702	0.506684	0.0611529
Q86UE8	-0.236119	-0.146912	-0.116132	1.48703	-0.644522	0.957156	-1.91209	0.68552	-0.0288782	-0.0195097	0.0721527	-0.155868	0.821952	-1.43657	-0.876505	-0.648396	-0.934713	0.420094	-0.0654032	0.855771	-1.38009	0.432195	0.284806	0.0422972	0.82484	0.703055	0.776762	-0.802585	-0.130125	-0.184399	0.0669418	0.298499	0.813206	1.02754	-1.39932	0.124045	0.0243777	0.0305407	0.0583618	0.557707	0.815461	-0.985333	0.245168	0.524168	0.224718	0.773604	0.525627	1.34753	-1.68641
Q86UX6	-0.659873	0.425535	-0.382531	1.11763	1.61446	-1.62424	-0.38526	1.67704	1.2117	0.945387	1.71988	1.06138	-0.751242	-1.9447	-0.174373	0.333467	0.197645	1.34167	1.33932	-0.975323	0.0698668	1.58579	1.82788	1.20417	1.92904	2.00027	-1.37866	-1.05892	0.619014	0.919603	1.40101	1.86874	1.79192	-0.55561	-1.73173	1.41856	1.35261	1.15259	1.93571	2.19045	-1.10217	-0.808961	1.31885	1.34896	1.23055	1.81509	2.0901	-0.754478	-1.89698
Q86Y07	0.550425	-0.489231	0.546198	-1.25675	-0.0659606	0.257212	1.23766	-1.42891	-0.284794	-0.293071	-0.849439	-0.196292	-0.32945	1.91955	0.235458	-0.163312	0.0806696	-0.856017	-0.0373088	0.066234	0.788345	-1.07513	-0.763751	-0.232674	-1.47451	-1.09661	-0.458783	0.167225	-0.40079	-0.389772	-0.388819	-1.61199	-0.625916	-1.34214	1.45434	-0.638176	-0.273099	-0.267157	-1.30788	-0.863446	-0.405125	0.518276	-0.701844	-0.605997	-0.626293	-1.30043	-0.725258	-0.192569	0.638672
Q86Z02	0.632785	0.142149	0.199868	-1.10988	-0.544207	-0.327003	1.9128	0.100809	0.684515	0.71334	1.18841	0.391742	-0.802907	1.27465	1.70054	0.831039	1.10949	0.504564	0.0524465	-0.118287	0.608998	0.325624	0.431085	1.10428	0.394057	-0.170991	-0.233638	0.201696	0.0402696	0.282917	-0.153599	0.0224627	-0.132888	-0.857971	0.921413	0.144176	0.200745	0.905508	0.621761	0.357253	0.172064	0.739715	0.085222	-0.326182	0.360954	0.20585	-0.0272068	-0.0383391	0.267359
Q8IV63	-0.423098	0.533486	-0.618173	1.30678	-0.121215	0.484075	-1.64492	-0.310499	-1.01854	-0.884849	-0.505368	-0.908445	1.2759	-0.418761	-1.05004	-0.225821	-0.746064	0.295999	-0.483311	0.99526	-1.36272	-0.834212	-0.515173	-1.0716	-0.0111562	-0.557313	1.22356	-0.0748057	-0.66909	-0.797001	-0.784848	-0.0545286	-0.704941	1.73324	-0.562311	-0.460194	-1.05055	-1.10734	-0.0703928	-0.698161	0.98132	-1.09547	-0.826513	-0.67129	-0.783091	0.0178505	-0.354224	1.0077	-1.04226
Q8IW41	-0.205099	-0.217701	0.267177	0.241666	-0.561791	1.03484	-1.16863	-1.21744	-0.667059	-1.60508	-1.93882	-0.145527	1.34476	0.851182	-0.601664	-0.864088	-1.36215	-0.819499	-0.703958	0.437018	-0.905787	-1.51006	-1.4763	-1.75595	-0.960609	-1.68883	0.797512	0.0502211	-0.894918	-1.02005	-1.6424	-0.710322	-1.31032	0.709298	0.693695	-1.27718	-1.86491	-1.4579	-1.09201	-0.597501	0.310874	-0.676876	-1.32937	-1.16603	-1.20624	-1.15653	-0.712887	0.199838	0.31101
Q8IWU2	-1.37445	0.977444	-1.35544	0.789375	0.115717	0.0689713	-0.41964	-0.0646243	-0.312302	-0.624527	-0.153654	-0.688459	0.356229	-0.986967	-1.7702	-0.52526	-1.18718	-0.152145	-0.231499	0.132617	-0.168849	-0.186987	-0.14281	-0.725205	-0.00671252	-0.0373617	0.110107	-0.307326	-0.242888	-0.210997	-0.182769	-0.157701	-0.0381775	0.493428	-1.07816	-0.125492	-0.198044	-0.731033	-0.241994	-0.138991	-0.208275	-1.0095	-0.114343	-0.0867847	-0.125136	0.0532876	-0.133214	-0.0775289	-1.25891
Q8IY26	0.602327	-0.353121	1.52916	-0.80171	0.251682	-1.62085	0.856577	1.33645	0.22099	1.73934	1.08783	0.71928	-0.626324	1.12815	1.61909	1.86039	1.623	0.590629	1.30301	-0.897866	0.222016	0.836548	0.536506	1.39724	1.28801	0.273447	-1.04563	-0.0116977	0.797397	0.738118	1.2645	0.960022	0.755102	-0.762644	0.914542	0.83787	1.23798	-0.554551	1.66495	1.55631	-0.547232	-0.050603	0.74237	-0.723909	1.25396	1.14314	0.466679	-0.67842	1.12505
Q8IZE3	-0.856242	1.00258	-1.339	1.93961	-0.162428	-0.54897	-0.959059	0.908838	0.325553	0.0595933	0.634542	-0.736688	0.7798	-1.5264	-0.429491	0.341265	-1.07727	0.881672	-0.240048	0.200512	-0.525234	0.996455	0.208298	0.3625	0.864916	0.812799	0.199521	-1.52952	0.107183	0.102466	0.620948	0.708473	0.505045	0.283136	-1.87872	0.518654	1.06733	0.353852	0.955017	0.930102	0.581781	-1.20417	0.696752	1.0079	0.609568	1.2551	0.355244	-0.156929	-1.63944
Q8N568	0.713792	-0.0525634	-0.0248967	-1.05297	-0.116174	0.359424	0.760614	-0.882688	0.0710346	-0.12045	-0.278767	-0.00619751	-0.398866	1.00737	0.571435	0.234333	0.241229	-0.650658	-0.172098	0.0436823	0.616522	-0.381451	-0.590284	-0.224506	-0.968534	-1.03542	-0.194709	0.0414066	-0.640852	-0.372297	-0.475383	-0.663818	-0.7448	-0.568245	0.904904	-0.53518	0.0185178	-0.0876849	-0.491722	-0.3252	0.0499417	1.08072	-1.01362	-0.593251	-0.313141	-0.917683	-0.322359	0.0400904	1.18869
Q8N5S9	0.692874	-0.105738	0.336475	-1.41837	0.383301	-0.703303	1.68773	-0.852466	-0.243483	-0.0214602	-0.359859	0.408378	-1.12058	1.35712	0.985555	0.292156	0.62531	-0.677673	0.720044	-0.146841	1.2202	-0.566226	-0.793205	0.0301631	-1.16296	-0.765481	-0.724696	1.02238	-0.38517	-0.349271	-0.546383	-0.781722	-0.823621	-1.12404	1.15404	-0.963543	0.0977986	0.156721	-0.264927	-0.154909	-0.358343	1.35486	-0.883538	-0.970506	-0.728892	-0.997353	-0.269002	-0.487367	1.56767
Q8NI37	-0.880688	0.293086	-0.551812	1.619	0.147012	-0.149493	-1.09031	0.962649	0.0860904	0.125657	0.454584	-0.378904	0.151709	-0.476497	-0.310701	-0.0355733	-0.283696	0.81014	-0.00749197	-0.172774	-1.56646	0.269926	0.661288	0.760639	0.612762	0.0720595	0.588533	-0.690037	0.473175	0.526676	-0.0693297	1.24631	0.11009	0.810064	-0.858455	0.434565	0.402113	0.538323	0.82684	0.550371	0.582187	-1.0979	0.334842	0.70929	0.318338	0.793459	0.51966	0.0345265	-1.14752
Q8TBE9	-0.128502	0.0754896	-0.848473	0.345798	-0.643058	1.12605	-1.44886	0.205066	-0.0332977	-0.563316	0.445768	-1.29621	0.48742	-0.989722	-0.640076	-0.232915	-1.29587	0.0583628	-0.511757	0.511441	-0.628664	0.970049	0.0845391	0.274028	0.494519	0.463047	-1.30143	-1.28892	-0.608621	-0.313073	0.33215	0.134055	-0.588228	0.0130207	-1.88096	-0.0110284	1.26781	0.233503	0.271229	0.521826	-0.370155	-1.22882	0.318009	0.422836	0.381925	0.47776	-0.276893	0.835203	-1.76626
Q8TDX7	1.11288	-0.925793	1.20021	-1.44091	-0.244633	0.478722	0.770289	-0.785069	-0.304167	-0.566306	-0.666483	-0.221436	-0.0913102	1.00013	0.933744	0.124886	0.586534	-0.183985	-0.0861847	0.134515	0.140717	-0.759282	-0.693317	-0.161755	-0.612788	-0.767653	0.339622	0.198024	-0.363722	-0.657689	-0.795723	-0.598394	-0.573139	-0.424618	0.810667	-0.457397	-0.704625	-0.156102	-0.611935	-0.699175	0.155209	0.317397	-0.75777	-1.37065	-0.571951	-0.96554	-0.624702	-0.0841455	0.808777
Q8TEA7	0.593396	0.071587	0.272399	-0.0713713	-0.996654	-0.239311	1.01978	0.970965	1.63394	1.89493	1.84411	1.22826	-1.10596	-0.315455	2.54577	2.41422	2.83368	2.44139	0.562802	-0.950421	0.416141	1.73969	1.69193	1.84944	1.75629	0.902984	0.246749	-0.201325	1.94411	1.85545	0.737115	1.51528	0.635945	-0.56488	-0.215971	1.74834	0.911197	2.00262	1.66581	0.631608	-0.0220935	-0.0448174	1.15323	1.1125	2.05328	1.77419	0.689966	-0.337885	0.17548
Q8TF76	0.565801	-0.931967	0.625653	-0.377602	-0.809884	1.75881	-0.288045	-1.28149	-1.64367	-1.82717	-1.32396	-1.98362	0.861748	0.968283	-0.371734	-0.561018	-0.491662	-1.13629	-1.83935	1.23835	-0.510378	-1.17401	-0.51097	-1.50685	-1.23125	-2.70802	1.63081	0.651942	-1.89953	-1.73	-2.75756	-1.31786	-1.91391	0.715542	1.35411	-0.782521	-1.98195	-1.92096	-0.523964	-0.485708	1.20752	1.15952	-1.86838	-2.29303	-0.922691	-0.383135	-0.215816	0.550133	0.643579
Q8WVY7	-0.18793	0.202437	-0.609443	1.9526	-0.0818208	-0.0681136	-0.85461	0.381518	0.0237914	-0.00883812	0.39519	-0.0758343	0.333278	-0.589866	-0.566826	-0.297679	-0.0711963	1.58199	-0.331197	0.0538303	-0.654869	0.138537	0.394177	0.0632755	0.574142	0.368762	0.533324	-0.149255	0.3418	0.0208025	0.252554	1.16122	0.0402296	0.791454	-0.527637	0.546236	-0.0632851	0.0511608	0.374113	0.0622492	0.0526441	-0.575037	0.428217	0.342363	0.380494	0.735651	0.125431	0.041258	-0.860403
Q92539	-0.309237	0.775307	-0.689435	-0.849815	0.133756	-0.818214	1.67683	0.791485	1.3215	1.41682	0.913833	1.49193	-0.8651	-0.203698	0.935899	1.85225	1.24092	0.763723	1.12786	-0.230044	1.46153	0.813113	1.08326	1.35642	0.500205	1.18537	-0.58956	0.722071	0.342255	0.738069	0.713524	0.824255	0.981357	-0.478696	0.795538	0.55794	1.2276	1.04624	1.01869	1.8032	-0.168585	0.512868	0.398554	0.710588	1.07278	0.998994	0.955443	-0.447786	0.0838385
Q92871	0.128795	0.447352	-0.536265	0.8103	-0.801625	-1.24418	0.431972	1.69338	1.65611	1.84378	2.88759	1.7099	0.42517	-0.986976	1.83893	2.97564	1.94425	3.55112	0.671028	0.7169	-1.04226	1.38794	2.89945	1.79552	1.75678	1.09351	1.21601	0.593973	1.43663	1.96447	1.35957	3.47316	0.694685	0.8204	-0.198876	2.13496	1.65235	1.5167	1.63102	1.14148	1.52526	-0.749179	1.41565	1.1049	1.9073	1.77361	1.16906	2.01202	-0.755601
Q92918	0.749296	-0.197697	-0.162301	-0.463054	-0.133333	0.104761	0.4777	-0.639924	0.0686788	0.161542	-0.0107955	0.25072	-0.523817	0.593758	0.709337	0.441323	0.15358	-0.5168	-0.0997297	0.257435	0.348711	-0.522702	-0.575759	-0.211411	-0.974818	-0.845056	-0.127018	0.289235	-0.15574	-0.536605	-0.296424	-0.565201	-0.811595	-0.690401	0.300401	-0.876064	0.0763559	0.153236	-0.505019	-0.190954	0.0995598	1.00815	-0.80615	-0.676024	-0.516676	-0.733443	-0.354442	0.1154	0.894557
Q969T7	0.781972	-0.68825	1.07318	-1.16686	-0.12238	0.062428	0.766335	-1.05773	-0.482723	-0.1102	-0.834952	-0.160346	-0.502726	1.71844	0.984383	0.289132	0.81722	-0.688432	-0.151304	0.255011	0.334476	-0.901319	-0.81356	-0.370807	-1.36701	-1.05145	0.668127	0.815033	-0.184292	-0.46533	-0.829739	-0.612197	-1.35733	-0.646025	1.62441	-0.505324	-0.939552	-0.549793	-0.976811	-0.893545	0.34222	0.919651	-0.955672	-1.21761	-0.84074	-1.24069	-1.05915	-0.176239	1.52764
Q96BR1	0.822034	-0.482967	0.566312	-0.223509	-0.332496	0.0738063	0.49571	-0.785696	-0.181632	0.162748	-0.0238391	-0.183403	-0.313497	0.588034	0.498494	-0.0445784	0.156288	-0.589362	-0.368115	0.00615494	0.666674	-0.53875	-0.883078	-0.0835701	-0.456574	-0.738887	-0.0816046	-0.0379235	-0.61464	-0.0151991	-0.155712	-0.454089	-0.260288	-0.765465	0.148342	-0.839528	-0.0195663	0.0579671	-0.492252	-0.250688	0.000173204	0.241848	-0.731387	-0.212202	-0.316625	-0.481617	-0.701517	-0.0613399	0.436964
Q96D53	0.780636	-0.207965	0.396329	-1.32268	0.37717	-0.110488	1.0629	-1.2072	-0.619401	-0.248023	-1.44736	0.0700712	-0.0550415	0.493095	0.182546	0.152759	-0.187304	-1.15189	-0.23169	-0.0630439	0.989909	-0.377007	-1.06736	-0.41106	-1.78927	-0.700631	-0.304093	1.05385	-0.287833	-0.162523	-0.274511	-1.06347	-0.363503	-0.425735	1.70063	-0.921302	-0.445782	-0.300555	-0.928095	-1.02223	-0.50805	0.873417	-0.740375	-0.750319	-1.25631	-1.16888	-0.727042	0.152511	0.667618
Q96GX5	-0.952801	0.889715	-0.956629	1.92947	0.354027	-0.611766	-0.99138	1.05579	0.541962	0.71602	1.12969	0.320116	0.00899475	-1.35296	-0.226105	0.558228	-0.100734	1.29811	0.29594	-0.274907	-0.979174	0.876714	0.855358	0.543026	1.11921	0.737962	-0.260659	-1.72944	0.354735	0.484918	0.567551	1.15943	0.685346	0.499486	-1.97391	0.76333	0.595757	0.624717	1.38547	0.833605	0.0127236	-1.61245	0.684004	0.83686	0.613262	1.22426	0.682942	0.246709	-2.44379
Q96J92	-0.23248	0.090149	-0.40851	1.61914	0.340875	-1.05847	-0.81925	2.98604	2.01871	2.05049	3.46684	0.488554	-0.973767	-3.2367	0.0801119	0.531439	0.433953	1.80826	0.932286	-0.779243	-1.64901	2.37668	3.11202	2.4281	3.22381	1.57967	-0.925091	-3.04688	2.08442	2.03526	2.19686	3.44531	1.32262	0.0103509	-2.88736	2.09435	1.93078	2.41315	3.34879	2.31258	-0.913989	-2.41705	1.9532	2.26984	2.67959	3.49755	2.10705	-0.428474	-3.43166
Q96KB5	-0.620188	0.360651	-0.532837	1.77218	-0.118741	0.700953	-1.74777	0.642228	0.57636	-0.0586562	0.55809	-0.988552	1.26597	-1.17277	-0.419911	-0.355197	-0.365881	0.600436	-0.144013	0.799038	-1.57314	0.429449	0.351444	-0.0687496	1.16471	0.507067	0.378005	-1.22119	-0.0819426	0.224427	0.170597	0.448996	0.257287	1.31632	-1.0882	0.340489	0.357099	-0.335589	0.887029	0.300255	1.1554	-1.20454	0.482889	0.819502	0.436383	0.942536	0.408988	1.01872	-1.61092
Q96PY6	-0.200423	0.194858	-1.35156	0.365562	-0.427315	0.875595	-0.859841	0.261194	0.399451	-0.749708	-0.808896	-1.29534	0.338531	0.308832	-0.791558	-0.710599	-0.956126	-1.02765	-3.05438	-0.137657	-1.29016	0.0603035	-0.394397	0.172027	0.128249	-0.213012	-0.212165	-0.314258	0.0894543	0.219295	0.194503	-0.397355	-0.552933	0.357758	-1.00672	-0.615547	-0.149221	-0.317692	-0.549067	-0.431294	0.02566	0.134884	0.10316	0.193559	-0.818754	-0.277599	-1.06103	-0.432927	-0.400947
Q96Q15	0.779218	-0.688134	0.757527	-1.82064	0.0886659	0.332784	0.789709	-1.76888	-0.715562	-0.822416	-1.743	-0.317649	-0.301238	2.14611	0.312461	-0.143129	0.144936	-1.80036	0.0271683	-0.217529	0.856437	-1.31653	-1.63162	-1.18001	-1.76413	-1.42576	0.182634	1.21591	-0.679676	-0.693758	-1.30049	-1.75082	-1.17222	-0.603149	2.83786	-1.28424	-0.873454	-1.18121	-1.67915	-0.981648	-0.265814	1.4757	-1.47261	-1.87193	-1.55843	-1.96729	-1.1687	-0.338196	2.96526
Q96QP1	0.580344	-0.64971	1.12671	-1.94329	0.441849	0.14691	0.563341	-1.36515	-1.09732	-0.87538	-1.41313	-0.30582	-0.0216989	1.51846	0.91492	0.383102	-0.0231446	-1.0937	0.373396	-0.0868708	0.375215	-1.08229	-1.37489	-0.903888	-1.51239	-1.29691	-0.249784	0.949884	-0.576455	-0.922465	-1.40728	-1.46391	-0.934647	-0.913836	1.46585	-1.3375	-0.975686	-0.57234	-0.991944	-1.21294	-0.5062	0.679058	-1.38225	-1.56607	-1.46012	-1.54882	-1.09884	-0.25911	1.65462
Q96S38	0.397532	0.108751	0.0419051	-1.00166	0.198466	-0.505077	1.31624	-0.679353	0.278403	0.463646	-0.147484	0.802938	-1.06673	1.65777	1.02396	0.825579	0.923039	-0.523322	0.480798	-0.484057	1.20058	-0.121051	-0.448271	0.109368	-1.06819	-0.813892	-0.063969	1.50351	0.253023	-0.118112	-0.366843	-0.639629	-0.523841	-0.86088	1.40146	-0.362667	0.33693	0.265406	-0.202609	0.195155	-0.349044	1.85666	-0.53796	-0.597811	-0.419402	-0.808847	-0.322179	-0.360234	2.0024
Q96S44	0.590273	-0.415342	0.465267	-1.71899	0.245789	0.197883	0.674125	-0.852096	-0.198691	0.093558	-0.70723	-0.0534315	-0.379384	0.947678	0.328366	-0.0931641	0.0190137	-1.74639	0.283172	0.151979	1.06896	-0.601357	-0.751575	-0.204519	-0.924112	-0.541375	-0.601361	0.588345	-0.622305	-0.545275	-0.397608	-1.14321	-0.271981	-0.956478	0.635995	-0.575117	-0.0934412	-0.288461	-0.719026	-0.305453	-0.482884	0.784187	-0.627052	-0.465878	-0.460229	-1.04067	-0.371579	-0.262027	1.58302
Q96SB4	-0.813824	1.22117	-0.961126	-1.01114	0.17157	0.522456	0.562767	-1.56185	-1.71662	-1.88802	-2.18916	-0.579908	-0.106368	1.22675	-0.975842	-0.808463	-0.94313	-2.90945	-0.982602	-0.444774	0.872601	-1.4891	-2.30774	-2.33842	-2.90312	-3.31363	-1.23134	0.127973	-1.77943	-1.37763	-1.64666	-2.46598	-1.60185	-1.26405	0.514786	-1.04466	-1.14118	-2.1769	-3.24953	-2.88755	-1.72117	0.110763	-2.06739	-0.758033	-2.26019	-3.61683	-2.68522	-1.41704	0.797752
Q99570	0.840407	-0.489878	0.593592	-1.36934	-0.182739	-0.022789	1.14865	-1.49364	-1.05721	-0.694426	-1.15366	-0.44822	-0.415299	1.46811	1.20459	0.580223	0.514261	-0.697034	0.293421	0.042985	0.563459	-0.83379	-1.5102	-0.687803	-1.53622	-1.8413	0.0536452	0.957182	-0.717569	-0.760939	-1.32246	-1.2546	-1.52093	-0.78481	1.34172	-1.13168	-0.681378	-0.478962	-0.807489	-1.355	-0.158236	0.988733	-1.27133	-1.47817	-1.39432	-1.27106	-1.28162	-0.292738	2.23318
Q99683	1.0533	-0.865368	1.00138	-1.47307	0.298011	-0.259873	1.0714	-0.70545	-0.689478	-0.841685	-0.475373	-0.693825	-0.873302	2.40795	1.06221	-0.058202	0.211339	-0.400235	-0.592864	-0.758134	0.167286	-0.81111	-0.588568	-0.601222	-0.992395	-1.25073	-0.422303	0.601795	-0.428481	-0.668901	-0.919566	-1.0736	-1.04076	-1.40734	1.66765	-0.741098	-0.612977	-0.0389259	-0.418413	-0.829038	-0.0479369	0.3454	-0.757129	-1.01353	-1.00319	-1.39378	-1.02012	-0.534162	1.27053
Q99759	-1.41667	0.714968	0.0263071	0.0498447	0.670643	-1.41155	0.487604	1.50609	1.24367	1.63299	1.28542	0.844856	-0.492209	0.0666202	-0.0101968	0.458288	0.773119	1.54634	0.549625	-0.604237	-0.1879	1.25285	1.78111	1.15031	1.86229	1.11314	0.376165	0.851073	0.776162	0.991244	0.761922	1.42664	1.01686	0.555034	0.236673	1.39835	0.425032	0.527271	1.63232	0.58558	0.00799948	0.162309	1.16592	1.37741	1.22445	1.326	1.13611	-0.417509	-0.403476
Q99952	0.246227	0.554641	-0.235588	-0.762591	0.342566	-1.03486	1.4593	0.780615	1.23162	1.14224	1.19832	1.54754	-1.11402	-0.199547	0.919881	0.956231	1.18687	0.382917	0.997169	-0.400102	1.05912	0.956749	0.715675	1.37272	0.485585	0.894483	-1.48978	0.62363	0.667207	0.715018	1.00371	0.837083	0.531379	-0.99318	-0.122404	0.597767	1.3283	1.29656	0.714472	1.1131	-1.03385	0.757285	0.598645	0.732547	0.715033	0.504952	0.675125	-0.562831	0.50426
Q99986	-0.103602	0.334871	-1.00712	-0.440678	-0.448726	0.817355	0.294896	-1.07766	-0.387787	-0.207694	-1.40784	0.421492	0.604433	0.664845	-0.50803	-0.488238	-0.79257	-3.02211	-0.0534434	0.119079	0.813242	-1.25049	-1.23591	-0.776666	-1.33328	-0.546947	-0.576934	0.0780962	-0.778686	-0.259985	-0.132233	-1.26208	-0.279699	-0.0985394	0.949617	-1.51728	-0.207969	-0.890749	-1.83199	-0.325851	-0.123659	1.23215	-1.34253	0.0566557	-1.10896	-1.30549	-0.544732	0.053889	0.74781
Q9BQK8	0.905652	0.98071	-0.148017	0.140614	-0.287883	1.09186	-1.00643	-1.58445	-1.51734	-1.59569	-1.77331	-1.686	0.958587	-0.011088	-0.800848	-1.51112	0.0261336	-1.95775	-0.245285	0.848592	-1.27015	-1.85647	-1.81632	-0.863746	-1.53948	-1.25394	-0.0198808	-1.58886	-0.706414	-1.2962	-1.05326	-1.8223	-0.746325	0.0395839	-0.0490378	-1.75037	-0.623689	-1.90751	-1.72465	-0.853868	-1.09806	-0.15423	-1.58268	-1.18496	-1.9198	-1.49936	-1.57408	0.413874	0.633116
Q9BX95	-0.572963	0.839534	-1.52962	1.74829	0.653086	-1.06952	-0.2254	1.87844	2.1875	1.77497	1.95507	1.41395	-1.44296	-1.94525	-0.566378	0.440382	0.0968919	1.66882	0.358984	-0.528022	-0.127626	1.71439	1.80796	1.61687	1.3329	2.05327	-0.723838	-0.71805	0.71277	1.28946	1.8477	1.65181	1.09193	0.142009	-1.03667	1.48139	1.8769	1.28888	1.80998	2.85483	-0.449043	-0.185312	1.76909	2.11317	1.35258	2.05428	1.56048	-0.317085	-1.69537
Q9GZU7	-0.483039	0.597862	-0.853412	0.681471	-0.44725	0.203235	-1.28784	0.261904	0.563213	1.28687	0.961675	-0.856117	0.0245384	-1.51831	0.765278	0.22107	0.166947	1.10721	-0.151533	-0.250508	-0.321426	0.208279	0.469903	0.682965	1.50138	-0.0170662	0.15913	-1.01819	0.0676467	0.834226	-0.00201379	1.47607	-0.379688	0.110991	-1.34032	0.216162	-0.0340535	0.422082	0.802076	-0.588953	0.137477	-1.45377	0.374201	-0.27809	0.918152	0.670284	0.300696	0.406786	-1.45114
Q9H792	0.0321094	0.447147	-1.23609	0.48109	0.92239	-1.22811	0.444148	1.80673	0.629694	0.409281	-0.130993	1.85133	-1.26479	-1.8429	0.245124	0.932143	0.789687	0.88657	0.670032	-0.272456	0.231164	0.259224	-0.0708403	0.00803963	0.941415	1.93912	-1.3855	-1.51221	0.910696	1.42841	-0.582247	-0.385479	1.4119	-0.262955	0.431111	1.4742	-0.158177	0.0857697	1.74065	0.433882	-0.283092	-0.270337	1.62453	1.74637	1.81166	1.79984	0.317014	-0.31284	-1.33778
Q9HBY8	-1.05319	0.381479	-0.825089	0.410277	-0.127551	0.398664	-0.15513	-0.418466	-0.641825	-0.963275	-1.12389	-0.584001	0.516565	-0.989914	-1.35163	-0.583376	-1.45969	-0.910971	-0.483403	0.0734138	0.551934	-0.926395	-0.988531	-1.4698	-0.914405	-0.658654	-0.723361	-1.14754	-0.727378	-0.254322	-0.630655	-1.27468	-0.0597067	0.0262672	-0.778211	-0.862496	-0.23105	-1.25007	-0.9389	-0.931575	-0.488443	-1.07583	-0.815916	-0.501487	-0.814473	-0.88932	-0.828394	-0.341617	-0.805995
Q9HC98	0.111152	0.0483173	0.555381	0.628451	1.17542	-1.81732	-0.224804	1.70675	1.55863	1.19727	1.91826	0.233383	-0.105678	-0.837905	0.221539	0.204513	0.84125	2.31648	0.169416	-0.176241	-1.54213	1.5627	0.64106	1.75382	2.07474	1.92837	0.259292	-0.105833	1.15251	1.72958	1.73244	2.72001	1.2815	0.219334	-1.19661	1.80482	0.436758	1.45735	2.07905	1.94223	0.437531	-1.80663	1.86031	1.66018	1.33835	2.22613	1.95024	-0.345717	-1.17014
Q9HCP0	0.185645	0.166132	-0.710771	1.69367	-0.0868721	0.416201	-1.55935	0.704073	0.368839	-0.257085	1.01651	-1.05515	0.693046	-1.35454	-1.12823	-0.361452	-0.613484	0.881118	-0.764288	0.184408	-1.03192	1.00078	0.593429	0.0760658	1.00147	0.50421	-0.0733146	-1.3433	-0.232519	0.0484281	0.649601	1.03068	0.583227	0.744749	-1.65729	0.562374	0.431278	0.139472	1.09099	0.772459	0.348665	-1.59589	0.741572	0.374913	0.673361	1.12183	-0.59019	0.454022	-1.15519
Q9NP77	-1.23726	1.52649	-0.65516	0.0983932	0.42675	-0.571143	0.0162937	0.388356	-0.0259993	0.89879	0.620323	1.27016	0.792205	-0.397869	-0.289933	1.27398	1.21883	1.2494	1.67232	1.00168	-0.658803	0.273084	0.784996	0.291207	1.01102	0.324637	-0.280814	-0.897864	1.47268	1.03635	0.205395	0.950244	0.768188	0.217776	-1.49209	0.842752	0.0375216	0.525104	0.612469	0.238635	-1.00348	-0.759665	0.797631	-0.12418	0.57213	0.770351	1.39085	0.784025	-0.656633
Q9NRM7	-0.423927	0.141068	0.155716	-1.29491	-0.273468	1.20799	-0.0377054	0.635461	-1.19172	-0.985504	-1.35523	-0.164959	-0.169768	1.10076	0.453747	1.1141	-0.412433	-1.72933	0.461592	0.83226	1.82783	-1.00797	-1.60715	-1.75336	-1.94246	-1.86802	-0.244596	0.667627	-0.61804	-1.16555	-0.882663	-1.86785	-0.832899	-1.13595	0.420155	-0.66948	-0.477254	-0.668108	-1.36089	-1.17999	0.295554	0.712466	-1.57567	-1.84923	-0.721444	-1.90647	-1.17005	0.724925	1.77702
Q9NRW4	0.70771	-0.678346	0.530188	-1.30279	-0.24594	-0.0318563	1.13817	-0.416557	-0.0450325	0.209064	-0.216786	0.274074	-0.400235	1.16442	0.726828	0.682004	1.06192	-0.429246	-0.165429	-0.207623	0.707731	-0.219748	-0.190559	0.210631	-0.558235	-0.529583	0.541689	0.721648	0.124717	0.123733	-0.138439	-0.349175	-0.41393	-0.957385	0.984829	-0.203765	-0.471343	0.107313	-0.261684	-0.408123	0.0333583	0.836156	-0.30727	-0.378986	-0.173122	-0.667953	-0.454551	-0.337723	1.15209
Q9NSY0	1.05817	-0.794876	0.562851	-0.690453	-0.0358028	-0.0890769	0.598889	-0.666367	-0.184588	-0.173339	-0.572184	0.180038	-0.308159	1.56238	0.81998	0.103663	0.143862	-0.733877	-0.0688491	-0.0296547	0.391695	-0.271853	-0.336996	-0.097528	-1.14853	-0.494105	-0.147735	0.488309	-0.303544	-0.408528	-0.58757	-0.582515	-0.485996	-0.887815	0.781377	-0.576747	-0.141046	-0.09653	-0.424674	-0.222337	-0.0554266	1.5666	-0.488165	-0.857725	-0.64417	-0.883876	-0.305816	-0.0565807	1.80451
Q9NYV4	-1.84162	0.283687	-0.865722	1.54052	-0.229844	0.827312	-1.17453	0.245918	0.111457	-0.0958293	0.0474968	-0.0754923	0.674336	-1.3287	-0.452147	-0.281065	-0.672151	-0.00482557	-0.00500891	0.642135	-1.60881	0.244456	0.286904	-0.17584	0.418267	0.181045	0.0478993	-1.62529	-0.324657	-0.18621	-0.244461	0.0257016	0.387939	0.623916	-1.20172	0.263914	0.171041	-0.0589338	0.0196946	0.0617546	1.01167	-1.04012	0.116265	0.432841	-7.84546e-05	0.368111	0.0858261	1.10433	-0.627793
Q9NZJ5	0.127356	0.704393	-1.16049	-0.0902216	-0.9261	0.757414	0.129793	-0.0504222	-0.0758333	-0.418647	-0.457931	-0.56524	1.31848	0.40659	-0.4339	-0.667889	-0.971654	-0.718449	-0.146871	0.87206	-0.271495	-0.661832	-1.06972	0.103535	-0.309823	-0.349499	0.861427	0.25816	-0.453685	-0.238445	-0.304156	-1.41222	-0.408014	0.552687	0.440786	-0.957509	-0.0635052	-0.210445	-0.566501	-0.616601	1.30923	1.2308	-0.770822	0.114394	-0.162738	-0.148335	0.0545915	0.996307	0.357221
Q9P0L2	0.321876	0.225238	-0.450001	-0.935807	0.69268	-0.594376	1.1017	-0.60637	0.340087	0.384482	-0.33097	0.520406	-1.04066	1.05029	0.528024	0.36465	0.264877	-1.23196	0.0341725	-0.168701	0.971847	-0.337895	-0.426693	-0.124661	-1.83897	-0.804066	-0.459026	0.753905	-0.0484131	-0.292819	-0.446802	-1.03031	-0.735225	-0.695672	0.675389	-0.454903	0.143029	0.0826584	-0.907964	-0.156612	-0.536452	1.4692	-0.557108	-0.367952	-0.416776	-1.21057	-0.24573	-0.544883	1.6917
Q9UBS0	-0.421258	0.84948	-1.51268	1.37297	0.269053	-0.784823	-0.316571	1.67618	1.3967	1.47319	0.887108	1.15307	-0.1646	-1.13932	-0.429142	0.291356	0.268712	1.65553	0.910703	-0.163658	-0.206477	1.91053	1.55953	1.93945	1.70347	1.08855	-0.420071	-1.42998	1.03869	0.739726	1.79517	1.03013	1.65148	0.281876	-1.35086	1.80928	1.43231	1.39226	0.806462	1.63116	-0.122531	-1.45326	0.84687	1.66331	0.810152	1.7205	1.53998	0.139402	-0.236665
Q9UEE5	-1.39174	1.02902	-1.10682	1.54074	0.592515	-0.395401	-1.00365	0.177623	-0.0741067	-0.309204	0.145571	-0.372522	0.63557	-1.00398	-1.16348	-0.260322	-0.820846	0.271813	0.291929	0.157918	-0.770426	-0.146531	0.273794	-0.614414	0.317495	0.175973	0.0647484	-0.905307	-0.0778099	-0.122682	-0.0926984	0.274147	0.124597	0.712752	-0.878076	-0.0386846	-0.0248445	-0.46957	0.473349	0.331361	0.105322	-1.11862	-0.0668663	0.175587	0.0589441	0.511489	0.261083	0.32803	-1.25342
Q9UEW8	-0.716827	0.752958	-0.821627	1.50884	0.189277	-0.0260339	-1.41068	0.217015	-0.324931	-0.367043	0.192373	-0.311904	0.619913	-1.10113	-1.01435	0.0508498	-0.660362	0.657962	-0.394872	0.418844	-1.22669	-0.0787278	-0.0154043	-0.498535	0.408417	0.0710081	0.26374	-0.837226	-0.355	-0.322792	-0.369825	0.371167	-0.120845	0.787956	-1.35554	-0.0631628	-0.231643	-0.403894	0.405879	0.0547522	0.284247	-1.32376	-0.210847	-0.0924104	-0.16899	0.482755	0.0489687	0.430277	-1.6707
Q9UIK4	-1.45922	2.30966	-1.74829	-0.628807	-0.0545501	0.62221	0.858601	-1.33586	-1.67638	-1.11788	-0.982842	-1.28678	-0.292863	1.53452	-1.93072	-0.732874	-2.24497	-1.59249	-0.715362	-0.510997	1.47166	-2.24079	-1.59298	-2.24312	-3.28928	-2.03815	-0.817236	0.613074	-1.49013	-0.741006	-1.20337	-1.80128	-1.38885	-0.772476	1.02889	-1.62783	-0.839149	-0.90561	-2.90298	-1.23977	-0.833378	0.700251	-1.94162	-1.59942	-1.45411	-3.23426	-1.43987	-0.658856	1.05269
Q9UK32	0.49608	-0.4444	0.891785	-1.98816	-0.110323	0.130343	0.961789	-1.06539	-0.648882	-0.387645	-0.801343	0.20658	-0.439876	1.93929	1.19642	0.410329	0.518385	-0.885077	0.374177	-0.268097	1.08807	-0.703967	-0.910144	-0.390565	-1.53995	-0.892669	-0.185951	1.08377	-0.0760352	-0.439522	-0.726407	-1.16241	-0.598732	-0.947146	1.38951	-0.552984	-0.303223	-0.203732	-0.61515	-0.729534	-0.328991	1.91848	-0.809469	-1.2463	-0.97993	-1.12745	-0.624699	-0.407551	3.42523
Q9UKE5	-1.25598	2.09827	-1.33772	0.698452	0.0564667	0.323743	-0.558976	0.32824	0.00641735	-0.451974	-0.438579	-0.604204	-0.233346	-1.30123	-0.943028	-0.435221	-1.41794	-0.639541	-0.444748	0.157344	-0.772401	0.353815	0.370297	-0.557939	0.373746	-0.233476	-0.289083	-0.405846	0.311755	-0.301901	-0.00670474	-0.484069	-0.0651504	0.0817617	-1.33309	0.404742	0.198134	-0.495256	-0.684006	-0.290435	-0.553993	-0.695523	0.509676	0.256057	0.253397	0.522984	-0.39722	-0.262667	-1.65346
Q9UKI8	0.803133	-0.419445	0.865107	-1.41593	-0.111744	-0.139373	1.32503	-0.536243	-0.00566867	0.0224676	0.142427	-0.138378	-0.707403	1.02183	1.6079	0.265061	0.819837	0.136241	-0.0873063	-0.300746	0.439764	-0.134103	-0.13532	0.212278	-0.314664	-0.272128	-0.33743	0.023035	-0.222274	-0.244996	-0.50962	-0.243621	-0.780292	-0.836399	0.661643	-0.174919	-0.098707	0.386091	-0.118853	-0.419115	0.221333	0.346581	-0.113411	-0.591793	0.0349647	-0.429279	-0.378589	-0.0774993	0.539754
Q9UL54	-0.478539	0.474325	-0.937328	0.465528	-0.329949	0.050015	1.1059	0.6824	0.985113	1.27654	0.732742	0.809945	-0.478118	-0.787236	-0.0919321	0.171707	0.791042	-0.17052	0.216756	0.112488	1.06579	0.543196	1.10191	0.95181	0.0975385	0.554777	-0.621525	-0.299562	0.275246	0.769346	1.39895	0.731814	0.446975	-0.582448	-0.723777	0.743307	0.793292	0.790008	0.464477	0.676086	-0.587359	0.675515	0.925116	1.54925	0.878963	0.407853	0.805817	-0.542203	0.307806
Q9ULR3	-0.748277	1.0159	-1.22932	0.158384	1.40915	-1.43474	0.514652	1.4608	1.3825	2.08522	0.579521	2.1985	-1.17083	0.0120535	0.301368	0.970813	0.752949	1.81943	1.4891	-1.83741	0.875688	2.25913	1.18074	1.91728	1.34095	2.02256	-3.3653	-0.501449	1.48878	1.22438	1.85582	0.0721424	-0.734265	-0.604527	0.412318	1.62306	3.58295	1.66369	1.50907	3.33979	-1.11674	-0.259688	1.61526	1.50123	1.53531	0.747473	1.21584	-0.588675	-1.29315
Q9UNI6	-0.347563	0.518242	-0.618558	1.29058	-0.302437	0.0636548	-1.4867	1.33946	1.90233	1.53872	1.86936	0.370596	0.538341	-1.85552	-0.997623	-0.394378	-0.136889	1.11813	0.400598	0.124712	-0.521003	1.34149	1.42668	0.855263	1.64684	1.3645	-1.09208	-1.95486	0.474137	0.737664	1.46716	1.78837	1.41332	0.534854	-1.42313	1.23641	1.89396	1.0585	1.02437	1.07177	0.190423	-0.977909	1.78958	1.37545	1.30888	1.76616	1.38749	0.601889	-0.962498
Q9UPZ9	0.0476147	-0.231012	1.22982	-1.38863	0.498573	-0.582631	0.916799	-1.94822	-0.950474	-0.550482	-2.23298	1.46335	0.032458	1.04865	-0.0388108	-0.0592926	-0.392521	-1.87964	0.610123	0.119188	0.758363	-1.16923	-1.24648	-0.795149	-1.34804	-0.29863	-0.158987	0.853788	-0.129695	-1.25892	-0.90256	-2.24253	-0.518128	-0.704272	1.52078	-1.27093	-1.31448	-0.722242	-0.695201	-0.403957	0.183135	2.99715	-1.05661	-0.82192	-1.32399	-1.54189	-0.95348	0.0983195	0.516356
Q9UQ88	-0.84589	0.563241	-1.46198	0.053424	0.671169	-0.171956	0.282704	0.28995	-0.431161	-0.43062	-0.456749	-0.144984	-0.398065	-0.797789	-0.334267	-0.483911	-0.701623	-0.475614	0.230398	-0.582149	0.825821	0.367656	-0.000323481	-0.587456	-0.0549435	0.414525	-0.657244	-0.264795	0.232451	-0.307382	-0.244325	-0.763719	0.0768345	-0.499471	-0.332711	0.0563711	1.0968	-0.465603	-0.0686024	-0.766393	-1.1657	-0.328222	0.242338	0.163626	0.0477219	0.253583	0.257337	-0.333547	-0.0745816
Q9Y243	0.542211	0.0547986	-0.102556	-0.377804	-0.429702	-0.06138	1.06876	0.200468	0.666076	1.05396	0.440269	0.661093	-0.9904	0.242102	1.21616	0.979995	1.06553	0.142244	0.20808	-0.0955834	0.733087	0.0953237	0.191135	0.835683	-0.208484	-0.317257	-0.401	-0.100872	0.59755	0.514543	0.434893	0.125292	-0.00779666	-1.00525	0.158015	-0.0889694	0.697287	0.983596	0.172419	0.325853	-0.121447	0.728539	0.140215	0.31282	0.250248	-0.0783951	0.166385	-0.107753	0.588128
Q9Y2H1	0.215853	-0.335238	0.760908	-1.48384	0.447859	-0.390084	1.42364	-1.14559	-0.91262	-0.714458	-1.24322	0.189327	-0.45725	2.21767	0.775672	0.612989	0.674475	-0.628089	0.587434	-0.3995	0.214589	-0.983029	-0.947887	-0.695429	-1.55726	-1.24237	0.418126	1.88956	-0.557602	-0.785791	-1.02485	-0.922474	-0.959465	-0.65823	2.22172	-0.869525	-1.21813	-0.803314	-0.6904	-1.25111	-0.132194	0.889603	-1.25441	-1.16568	-1.13156	-1.48257	-1.20179	-0.719513	1.92185
Q9Y2U5	-0.42501	1.06911	-1.61796	1.17842	0.0734764	-0.912097	-0.0224058	0.521065	1.0501	0.491977	0.92295	1.57501	-0.70327	-1.43826	0.130004	0.166331	0.774144	0.397222	0.194754	-0.0534031	-0.162564	1.80393	0.505649	0.41932	0.191458	0.126425	-0.559248	-1.10237	1.18038	1.81605	1.90817	0.0476552	1.92036	-0.107787	-1.76775	1.75341	0.82172	0.862382	1.92875	0.980156	0.0533575	-0.0744938	1.70657	0.876599	1.90267	0.345178	0.50459	-0.0365489	-1.57724
Q9Y3S1	-0.527339	-0.49181	0.687571	-0.329677	0.602509	-1.08797	0.698469	-0.697603	-0.163808	-0.00346236	0.486087	3.02806	-1.23983	-0.728091	1.49642	1.63888	1.86779	0.550294	2.40876	-1.09679	-0.0191568	0.392108	1.7433	0.652502	1.87668	-0.233466	-1.7138	-0.962045	0.11036	1.74727	0.154572	-0.576443	1.84297	-0.723238	-1.01567	-0.686737	0.822052	1.09301	-0.023504	0.0285158	-0.585942	-0.809184	0.211785	1.74067	1.45413	-0.128436	-0.0135595	-0.933585	-0.687836
Q9Y4K4	0.51132	-0.154778	-0.496655	-0.0367465	-0.45487	-0.393197	1.04831	1.10015	1.33616	1.60105	1.28479	1.266	-0.950589	-0.623387	1.2102	0.8086	1.26669	0.756848	0.607264	-0.226312	0.770825	0.949824	1.18097	1.80414	0.533775	0.792416	-0.974305	-1.18044	0.825518	1.06966	1.19877	1.14405	0.386206	-0.745968	-0.673055	0.929255	1.11771	1.93762	0.967111	1.2578	0.0135083	0.360517	0.837587	0.989209	0.943025	0.727044	0.773015	-0.114145	-0.459277
Q9Y6M4	-0.481924	0.404065	-0.735966	1.65915	-0.578085	0.5072	-1.33955	0.154255	-0.210292	-0.636165	0.0842425	-0.624404	1.13524	-0.988079	-0.906337	-0.444879	-0.959082	0.544906	-0.236214	1.18661	-1.67792	-0.00983042	-0.0184993	-0.558906	0.845819	0.0135366	1.12946	-0.869529	-0.439205	-0.601461	-0.531948	0.219087	-0.0479769	1.31092	-0.94322	0.000565231	-0.689359	-0.817796	0.205567	-0.014468	0.93821	-1.1019	-0.598494	0.154519	-0.165108	0.715824	-0.214322	1.04077	-1.20491
Q9Y6R4	-0.43037	0.402796	-1.22306	1.73071	-0.587687	0.436758	-1.04512	0.510451	0.0571534	-0.0417974	0.403044	0.294608	0.970408	-1.50034	-0.350563	0.237785	-0.96137	1.38846	-0.497232	0.712461	-1.37164	0.194208	0.0512367	0.353137	0.98146	0.0574935	-0.0355703	-1.85718	-0.121387	0.0187656	0.0284378	0.503399	0.49893	1.03934	-1.74266	-0.445601	0.704557	0.387255	0.598553	0.135227	0.49462	-1.44365	0.231454	0.241045	-0.298685	0.724387	0.110205	1.18559	-1.41361
[truncated: 287 more columns]
