# Supplementary material for: Network-based elucidation of colon cancer drug resistance mechanisms by phosphoproteomic time-series analysis
Source: Nat Commun. 2024 May 9;15:3909. doi: 10.1038/s41467-024-47957-3 (PMC11082183; doi:10.1038/s41467-024-47957-3)
Supplement: Supplementary file 15 — Supplemental Data 12 [file 41467_2024_47957_MOESM15_ESM.xlsx]

## Sheet: Description
Title	Generation of Drug Perturbation Profiles: GSEA results
Figure reference	Fig. 4, Supplemental Fig. 11-16
Columns	rows	Significant Reactome Pathways
	columns	U54DP sample identifiers
	values	GSEA NES values

## Sheet: Data
	HCT_C_5min	HCT_C_15min	HCT_C_1h	HCT_C_6h	HCT_C_24h	HCT_C_48h	HCT_C_96h	HCT_AL_5min	HCT_AL_15min	HCT_AL_1h	HCT_AL_6h	HCT_AL_24h	HCT_AL_48h	HCT_AL_96h	HCT_IM_5min	HCT_IM_15min	HCT_IM_1h	HCT_IM_6h	HCT_IM_24h	HCT_IM_48h	HCT_IM_96h	HCT_LI_5min	HCT_LI_15min	HCT_LI_1h	HCT_LI_6h	HCT_LI_24h	HCT_LI_48h	HCT_LI_96h	HCT_OS_5min	HCT_OS_15min	HCT_OS_1h	HCT_OS_6h	HCT_OS_24h	HCT_OS_48h	HCT_OS_96h	HCT_RA_5min	HCT_RA_15min	HCT_RA_1h	HCT_RA_6h	HCT_RA_24h	HCT_RA_48h	HCT_RA_96h	HCT_TR_5min	HCT_TR_15min	HCT_TR_1h	HCT_TR_6h	HCT_TR_24h	HCT_TR_48h	HCT_TR_96h
CaMK IV-mediated phosphorylation of CREB	0.890321	-0.951378	1.33093	-1.22277	-0.67771	0.728772	1.01919	-1.37052	-0.990533	-0.54008	-1.00736	-0.98335	-0.547937	0.952285	-0.640564	-0.741409	-0.810483	-1.21853	-0.858395	1.19714	1.01872	-1.27421	-1.41419	-0.926255	-1.42049	-1.31754	0.641778	1.34632	-0.727697	-1.07119	-1.24154	-1.35744	-1.15472	-1.02553	1.06397	-0.964391	-1.17212	-1.1754	-1.1222	-1.42968	0.767625	1.14914	-0.969057	-0.941808	-0.839511	-1.11029	-1.28095	0.868577	1.60344
SHC1 events in ERBB2 signaling	1.04041	-0.761174	0.687757	-1.24304	-0.893862	0.938488	1.29201	-1.60786	-1.15009	-1.66047	-1.46666	-1.5599	-1.09869	1.42205	0.717738	-1.53972	-1.00961	-1.43879	-1.69716	-0.878569	1.20276	-1.34993	-1.48732	-1.32331	-1.75454	-1.57359	1.05074	1.26376	-1.53929	-1.46824	-1.66761	-1.45621	-1.49666	-0.757337	1.52539	-1.48991	-1.33675	-1.56506	-1.65533	-1.46269	-0.898751	1.16945	-1.54757	-1.79535	-1.70543	-1.65606	-1.56056	-1.49471	1.38429
PIP3 activates AKT signaling	-0.742949	0.65421	-0.856777	-1.69089	-1.09104	1.49456	1.38968	-1.35002	-1.0902	-0.931111	-1.35626	0.845336	-0.822906	2.05881	1.03219	0.835164	-1.18162	-1.10279	-0.819537	0.919149	1.18372	-1.59023	-1.4816	-1.18295	-1.77879	-1.65487	0.803842	1.4782	-1.03844	-1.25024	-1.19395	-1.32658	-1.69669	-1.16064	1.38827	-1.35823	-1.14041	-1.10814	-1.80102	-1.61334	0.589759	1.89835	-1.63889	-1.60264	-1.48064	-1.95081	-1.92489	-0.942008	1.52289
Signaling by SCF-KIT	1.19229	-0.551216	-0.943252	-1.29759	-1.25365	1.18623	1.51609	-0.681203	0.730099	0.621188	1.01791	-0.758124	-1.18107	-0.789276	1.05493	0.584042	1.04657	-0.776754	-1.26464	-0.743999	1.66242	-0.62999	-0.977215	0.820308	-0.513785	-0.969267	0.755241	0.737415	0.638885	0.711531	-0.685579	-0.764695	-1.23425	-1.34326	0.817435	-0.814595	0.552691	1.19139	-0.563738	-0.62156	-1.07691	0.874602	-0.642929	-0.958367	0.921387	0.633075	-0.566667	-0.931396	-0.506915
DARPP-32 events	1.41302	-1.64006	1.37516	-0.96267	-0.844871	-0.655448	1.09476	-0.890298	-1.03235	-0.691781	-1.12998	-1.76251	-0.737733	0.640767	1.25202	0.698192	0.900702	-0.835575	-1.57903	1.06564	1.1182	-1.37926	-1.10538	-1.4309	-1.59748	-1.62565	1.05611	-1.1795	-1.36589	-1.35415	-1.47208	-1.54683	-1.50677	-0.6381	1.15259	-1.08895	-1.32146	-0.952681	-1.34161	-1.35208	-0.550409	0.820811	-1.14213	-1.48802	-1.25006	-1.28889	-1.7487	-0.758102	1.06232
AKT phosphorylates targets in the cytosol	1.07828	0.74501	0.794843	-1.46885	0.801318	0.836176	1.37237	-1.03132	0.998926	0.937532	0.919087	1.17927	-0.998321	1.4425	1.79912	1.32732	1.13448	0.944412	0.964983	0.907875	0.945357	-0.688734	-0.409777	0.9524	-0.918408	-1.45159	-1.13942	0.941332	0.760311	-0.563241	-1.18087	-1.01568	-1.55202	-1.26221	1.02338	-0.590652	0.837876	1.21502	-0.785537	-0.840716	-0.662	1.37542	-0.920218	-1.26925	-0.846042	-1.03166	-1.05806	-0.55443	1.31442
Negative regulation of the PI3K/AKT network	-1.31891	0.856687	-0.491433	-0.842761	0.97046	0.840163	1.19177	0.783054	0.957039	0.940527	1.28427	0.988395	-0.493407	-0.764019	1.21216	0.986831	0.529674	0.627756	0.76872	1.19603	0.873962	1.35079	0.870989	0.734569	1.07983	1.1366	-1.09543	0.974571	1.19083	0.700997	1.26017	0.977535	0.864396	-0.997194	0.445472	0.93484	1.42286	1.03138	0.810909	1.31266	-1.02717	-0.844781	1.36956	1.08496	1.22635	1.2836	1.10841	0.710761	0.565019
CREB phosphorylation	0.798642	-1.25637	1.34276	-1.58683	0.530261	0.861123	0.734342	-1.41745	-1.2065	-1.4712	-1.51792	-0.960744	0.957222	1.43127	0.829034	0.638531	0.573007	-1.36649	-0.528313	-0.678819	0.967742	-1.45557	-1.36323	-1.41121	-1.51077	-1.23855	1.04043	1.2457	-1.16012	-1.65566	-1.48956	-1.67044	-1.2523	-0.79587	1.40253	-1.17066	-1.46103	-1.27946	-1.14822	-1.40984	0.942491	1.22574	-1.30678	-1.20731	-1.67141	-1.70055	-1.51033	-0.578799	1.39625
Ca2+ pathway	1.30903	-1.13399	0.940432	0.865169	1.08162	-1.35276	1.40786	0.474719	1.88002	1.06418	0.923944	1.17785	-1.45892	1.32638	1.76948	1.54896	1.41441	1.36288	0.842153	-1.50238	1.52601	0.930636	0.797373	1.08714	-1.18515	-0.713345	0.539785	-0.83224	1.26356	1.4025	0.82015	0.793758	-0.839477	-1.46928	0.897924	1.12875	0.898919	1.35872	0.475373	0.730129	-0.948643	1.39074	1.14655	0.724398	1.11107	0.523527	0.511753	-1.37167	1.01403
G alpha (q) signalling events	0.803272	0.757244	0.877105	-1.02699	0.701166	-1.06239	1.22036	0.87997	0.717068	-1.03879	0.75859	-0.837721	-0.611871	0.866384	-0.992207	-0.725777	-0.851339	-0.850573	0.948953	-0.858034	0.582674	-0.839727	-1.00876	0.86276	0.962434	0.759763	0.60565	0.959273	0.767698	-0.84994	1.02325	-1.00944	-0.969569	0.692196	0.961019	-0.873248	0.598598	0.923464	-0.741353	-1.10123	0.684955	0.524063	-0.671507	0.775947	-0.810726	-0.756229	-0.777615	-0.743731	0.718136
G alpha (12/13) signalling events	1.50539	-1.02269	1.32337	-1.26934	1.18482	-1.09329	1.42246	0.987632	1.15171	0.96261	1.07537	0.96512	-1.28352	1.16091	1.30998	1.37964	1.34774	0.839494	1.11881	-1.28108	0.71128	0.902475	1.07582	1.25231	-0.534163	0.97843	0.83933	1.78964	0.668537	0.794653	0.918426	0.743916	0.711362	0.539304	1.46849	0.76418	0.728981	1.24865	1.05657	0.552153	-0.614863	0.831895	0.715518	1.31525	1.00102	-0.589819	0.942561	-1.2063	1.17754
G alpha (z) signalling events	0.934733	-0.657212	-0.681176	-1.48325	1.35371	-0.96407	1.38754	-0.821411	0.760971	0.887319	0.842666	-0.557705	-1.66838	0.716334	0.851126	-0.619947	-0.890746	-1.45471	1.09341	-1.45254	1.35817	1.18081	0.57073	0.833	-1.06951	0.849346	-0.778339	1.11817	-0.739714	-0.675862	-0.661498	-0.895207	1.05952	-1.27512	-0.781935	-0.930299	1.09074	1.11493	-0.793303	-1.01468	-1.46242	1.16613	-0.58216	-1.10759	0.607182	-0.799215	0.917463	-1.59674	1.01938
VEGFA-VEGFR2 Pathway	2.02428	-1.47005	1.23567	-1.36683	-1.15248	0.606493	1.4254	0.867415	0.91669	0.967752	1.25383	-0.719925	-0.785548	1.13519	1.0697	1.12168	1.15023	1.11427	-1.29555	-0.651731	0.994845	-0.449369	1.11504	1.28159	0.879898	-0.862889	1.03005	0.837787	0.692282	0.665586	0.897606	-0.753063	-0.908246	0.798093	1.32031	1.03617	-1.06724	0.995088	0.945546	-0.658286	1.17931	0.601883	0.707822	-1.19669	-1.08691	-0.882334	-1.22972	-0.560484	1.25343
Degradation of GLI2 by the proteasome	1.82245	-1.63431	1.39174	-1.29765	-0.994517	0.763988	1.51592	-1.30815	-1.10414	-1.36726	-1.40858	-1.41057	-1.02956	1.20604	1.14701	-0.6589	0.716605	-1.12033	-1.32558	0.747274	0.937259	-1.40276	-1.23963	-1.38821	-1.46919	-1.44309	-0.993789	-0.85675	-1.45727	-1.15316	-1.4956	-1.4561	-1.49197	-1.27562	1.17918	-1.26603	-1.65759	-1.33706	-1.65584	-1.38598	-0.879657	-0.534098	-1.43634	-1.38163	-1.39494	-1.46123	-1.53817	-1.11375	1.05868
RHO GTPases activate PKNs	1.03627	-0.784193	1.20842	-0.708424	0.759058	1.08562	0.743775	-1.41862	-1.00328	-1.18916	-1.24726	-1.3452	0.938654	0.971622	-0.821143	-0.72254	-1.17942	-1.34709	-0.903184	0.497011	-1.11157	-1.29076	-1.30467	-1.39166	-0.869324	-1.2555	1.23939	0.971196	-1.20662	-1.52363	-1.25346	-1.10349	-1.35202	0.713417	0.866849	-1.56219	-1.26672	-1.59866	-1.47007	-1.45862	0.775035	0.737798	-1.28927	-1.51937	-1.21285	-1.08972	-1.16746	-0.883734	1.10529
RHO GTPases Activate ROCKs	0.927839	-1.26053	0.780644	-0.914742	0.570426	0.772309	-1.36482	-0.62063	-0.645669	-0.831975	0.929981	-0.836486	0.93163	1.03261	1.05594	0.708701	0.814844	0.84215	-0.780602	0.863362	-1.39682	0.489544	-0.779838	-0.747691	-0.850927	-0.563878	1.24034	1.3827	-0.8804	-0.918991	0.851594	1.11253	-0.684731	0.944315	0.885815	0.593475	-1.07848	-0.974562	1.1275	0.768039	0.760285	0.536465	0.723071	-0.749998	0.973021	0.666585	0.879803	0.941173	0.712743
RHO GTPases Activate WASPs and WAVEs	0.653747	0.489771	1.32529	-0.75133	0.9557	-1.23563	1.66773	1.20054	1.40307	1.3331	1.17168	1.32004	-1.34955	1.16655	1.33614	1.22013	1.4299	1.15898	1.31055	-1.12353	0.818941	1.03427	1.20195	1.45138	1.00144	1.35021	0.914794	1.55782	1.31699	1.25931	1.0943	1.15172	1.01166	0.998286	1.42587	1.26645	0.66905	1.20998	1.30355	1.19338	0.970864	0.856675	0.934424	1.59251	1.04026	0.971037	0.90209	-1.00921	0.614649
RAF activation	-0.605463	0.795324	0.626614	0.780998	-1.40329	1.13048	-1.08352	-1.23774	-1.33249	-0.990442	-1.58955	-1.41465	1.32362	1.70289	-1.50897	-1.59366	-0.990758	-1.50843	-1.52432	1.03481	-1.39468	-1.39814	-1.40548	-1.41382	-1.27504	-1.16855	1.42329	1.33928	-1.32901	-1.13311	-0.949935	-1.10628	-1.45256	1.28569	1.06575	-1.05562	-1.68999	-1.49488	-1.30929	-1.78499	1.48249	1.20807	-1.02682	-1.12576	-0.925167	-1.21514	-1.35456	1.19463	1.18779
RAF/MAP kinase cascade	1.0894	-1.26104	0.957901	-1.51062	0.691475	-0.728828	1.81781	-1.1114	0.805988	0.850986	-1.2311	-0.643315	-0.874807	1.73245	0.765797	0.76841	1.19783	-1.00602	-1.02212	0.661523	1.50379	-1.53106	-1.05458	0.752889	-1.2676	-1.11118	1.03285	1.87341	-0.776186	0.866956	0.70251	-1.18842	-1.0959	-0.972624	1.62832	-1.04148	-1.53135	-1.20087	-1.23384	-1.31723	0.754186	1.59749	-0.942696	-1.25339	-1.14422	-1.52579	-1.37197	-1.26472	1.44383
MAP2K and MAPK activation	-0.872031	1.24366	-0.837302	0.866934	-1.00788	-0.844768	-0.972188	-0.943648	-1.10133	0.754992	-1.31912	-1.1133	1.22169	1.65132	-1.23627	0.81991	1.00061	-1.0327	-1.0652	-0.940234	-1.29052	-1.31672	-1.04554	-1.18795	-1.17314	-0.798997	1.45216	1.35794	-0.71379	-0.85992	-0.904395	-1.07185	-0.950422	1.45486	1.21414	-0.940738	-1.51861	-1.13046	-0.947995	-1.33074	1.28068	1.00996	-1.01398	-0.99358	-0.918013	-1.27413	-1.30129	-0.657428	1.09605
Negative regulation of MAPK pathway	0.449881	0.854451	-0.809102	2.11677	-1.1531	1.09921	-1.34804	0.611882	-1.24148	-1.06441	-1.18829	-1.4366	1.79653	0.926494	-1.61046	0.862819	-1.22111	0.733677	-1.45581	1.50592	-1.86764	-0.738479	0.718733	-1.2946	0.827028	-0.771189	1.56871	0.979286	-1.08874	-0.858583	0.768179	1.38999	-1.21539	2.03008	-0.684519	-0.60122	-1.40446	-1.41347	0.807186	-1.1264	1.88433	-1.0213	-0.541769	0.715921	0.789275	0.788312	-1.24714	1.53774	-0.684948
MAPK6/MAPK4 signaling	1.53361	-1.46399	1.53626	-1.38685	-0.694901	-0.807898	1.17124	-1.03898	-0.71838	-0.880432	-0.954318	-0.622756	0.628252	1.4119	-1.17699	-0.934691	0.817695	-0.884608	0.904114	0.771369	0.823741	-1.24086	-0.96508	-1.16239	-1.25212	-1.11082	1.24195	1.29953	-1.25468	-0.723215	-1.14892	-1.12021	-0.970681	0.605317	1.4483	-0.943986	-1.53411	-1.30286	-1.48799	-0.976215	0.78059	0.634566	-1.235	-1.03878	-0.977119	-1.17417	-1.14389	-0.973213	1.11292
PI5P, PP2A and IER3 Regulate PI3K/AKT Signaling	0.768999	0.559326	-0.891797	-1.42835	-0.912918	0.993468	1.48333	-1.27686	-0.997375	-0.770538	-1.15698	0.691101	-1.12147	1.88694	0.848362	0.828807	-1.02616	-0.771609	0.579711	-0.766207	1.34858	-1.42028	-1.32159	-1.04784	-1.5462	-1.15135	0.917489	1.57012	-0.908186	-1.04862	-0.94724	-1.16768	-1.30273	-1.09365	1.18809	-1.23623	-1.266	-1.07844	-1.31428	-1.31108	-0.863705	1.422	-1.41631	-1.33663	-1.26028	-1.77152	-1.67102	-1.52704	1.35037
[truncated: 287 more columns]
