# Supplementary material for: Network-based elucidation of colon cancer drug resistance mechanisms by phosphoproteomic time-series analysis
Source: Nat Commun. 2024 May 9;15:3909. doi: 10.1038/s41467-024-47957-3 (PMC11082183; doi:10.1038/s41467-024-47957-3)
Supplement: Supplementary file 16 — Supplemental Data 13 [file 41467_2024_47957_MOESM16_ESM.xlsx]

## Sheet: Description
Title	Generation of Drug Perturbation Profiles: Phosphosite-level VESPA results
Figure reference	Fig. 4, Supplemental Fig. 11-16
Columns	rows	UniProtKB/SwissProt protein identifiers and phosphosite
	columns	U54DP sample identifiers
	values	VESPA NES values

## Sheet: Data
	H508_AL_15min	H508_AL_1h	H508_AL_24h	H508_AL_48h	H508_AL_5min	H508_AL_6h	H508_AL_96h	H508_C_15min	H508_C_1h	H508_C_24h	H508_C_48h	H508_C_5min	H508_C_6h	H508_C_96h	H508_IM_15min	H508_IM_1h	H508_IM_24h	H508_IM_48h	H508_IM_5min	H508_IM_6h	H508_IM_96h	H508_LI_15min	H508_LI_1h	H508_LI_24h	H508_LI_48h	H508_LI_5min	H508_LI_6h	H508_LI_96h	H508_OS_15min	H508_OS_1h	H508_OS_24h	H508_OS_48h	H508_OS_5min	H508_OS_6h	H508_OS_96h	H508_RA_15min	H508_RA_1h	H508_RA_24h	H508_RA_48h	H508_RA_5min	H508_RA_6h	H508_RA_96h	H508_TR_15min	H508_TR_1h	H508_TR_24h	H508_TR_48h	H508_TR_5min	H508_TR_6h	H508_TR_96h
AAK1:Q2M2I8:S652	1.28719	-0.531675	0.695447	0.660889	-0.288368	0.776877	-1.57834	0.454069	-1.08827	-0.531086	0.542795	-0.437802	1.26976	-0.88199	0.969652	1.2238	1.29189	0.393121	1.13849	0.894327	-0.902567	0.148354	1.09964	0.402017	0.0899269	0.319444	0.373589	-0.803821	0.724459	-0.511555	0.774837	0.487392	1.50208	-0.392345	1.4105	0.645019	1.37196	0.673481	2.05793	1.17234	0.25622	-1.52115	-0.194043	0.91209	-0.205377	-0.529745	0.906155	1.3438	-1.47454
AAK1:Q2M2I8:S678	1.92812	0.00309187	0.541379	1.30564	-0.581315	0.545733	-1.63023	0.290187	-0.828335	-0.809609	1.87286	-0.628119	0.214694	-1.75502	0.717574	1.52378	0.959602	0.921614	0.928365	0.259837	-0.714545	0.880887	0.332545	-0.210471	1.85843	0.584215	-1.08451	-0.989266	-0.170035	1.00693	-0.756718	1.49828	-1.68264	0.336005	0.670797	1.82838	1.30564	0.779101	1.73608	0.730225	0.424814	-0.00504258	1.27577	1.15481	0.888417	1.40824	0.944482	0.723878	-0.425642
AAK1:Q2M2I8:S731	0.320472	0.593787	0.667221	0.696866	-0.0848252	-1.11267	-1.20141	-0.0270762	-0.45632	0.0164184	0.624554	-0.127576	-0.0484496	-0.234194	1.33309	1.52646	1.42578	0.262866	1.25636	1.21812	-0.988844	0.750286	0.959702	-0.213947	-0.485144	0.914093	0.618308	-0.80925	1.01103	1.72197	1.13861	0.760146	0.854381	0.509242	-0.217733	1.26716	0.942574	0.911679	1.15837	1.13389	0.387118	-1.00596	1.09209	1.60676	-0.853315	0.240045	1.19682	0.40419	-1.13746
AAK1:Q2M2I8:T389	-1.19955	-0.479617	0.31251	-0.229028	-0.245509	0.185814	1.32073	-0.386153	0.790738	0.0539678	-0.562046	0.442666	-0.246715	0.654812	-1.30802	-1.39966	-0.275873	-0.541334	-0.695835	-0.426852	0.302491	0.132653	-0.391261	0.91317	-0.622733	0.431202	-0.0537102	0.695523	0.16696	-1.17322	0.0878973	-0.41704	0.532574	-0.852696	0.191768	-0.273484	-0.912468	0.694128	0.748148	-0.411925	0.332136	0.890511	-0.579869	-0.860519	0.119725	-0.128678	-0.0718384	-0.483983	0.530006
AATK:Q6ZMQ8:S495	0.5897	1.0749	0.119082	-0.5235	-0.544636	0.445937	1.58722	0.628911	-0.847739	0.0963936	-1.30964	-0.384638	1.01695	1.2808	-0.256671	-0.101243	-0.205168	-0.585166	-0.0701915	0.482782	1.63085	0.45032	0.966193	0.118636	-1.63959	-0.122425	0.620951	1.64515	-0.0399118	0.421944	0.757519	-0.846595	-0.207721	0.78991	1.65366	-0.693092	-0.267517	-0.44417	-0.80212	-0.357343	-0.214889	0.956172	-0.392251	0.304	0.211358	-0.576617	-0.959298	0.439092	1.77203
ABL1:P00519:S683	-1.34093	-0.870678	-0.318411	-0.698471	-0.812541	-1.1137	-0.265714	-0.560034	0.773523	-0.201008	-0.675771	-0.196484	-0.448924	0.507018	-0.896336	-1.10537	-0.274319	-0.569664	0.421268	-0.894803	-0.600445	-0.324209	-0.404182	-1.06795	-0.953163	-0.137172	-1.07203	-0.867949	-0.163734	-0.647579	-0.117059	-0.266791	0.500895	-0.586975	-1.14197	-0.510789	-1.14169	-0.219734	-0.514177	-0.341397	-1.02537	-0.440448	-1.13842	-1.26378	-0.865968	-0.988216	-0.447329	-0.893176	-1.13635
ABL1:P00519:T779	-0.439539	0.95229	-0.613689	-0.2729	-0.290156	-1.02156	-0.885089	0.307651	-0.483127	-0.5743	0.271529	0.054376	0.51925	-0.0939601	0.168612	-0.496312	0.59756	-0.802872	0.386992	-0.042887	-0.953116	-0.374716	-0.58382	-1.16909	-0.604224	-0.509383	-0.743878	-0.929447	-0.246022	0.891344	0.123654	0.199345	-0.185612	0.295886	-0.657888	-0.0156379	0.308231	-0.292217	-0.283919	-0.636219	0.104135	-1.03903	-0.890409	0.354055	0.0833061	-0.868645	-0.00979775	-0.995863	-0.97484
ABL1:P00519:T852	-0.602589	-0.143675	-0.317524	-0.806356	-0.0101105	-1.00953	-0.904638	-0.269655	0.559871	0.872544	-0.43698	-0.146137	-1.00718	0.0182722	0.191656	0.220566	0.0289897	-0.340163	0.283603	-0.126864	-1.09103	-0.273436	-0.0200361	0.319264	-0.732675	-0.660811	-0.825273	-1.08093	-0.462198	0.454653	0.811813	-0.206588	-0.762323	-0.386719	-0.786307	0.169889	0.203419	0.138288	-0.241706	-0.283664	-0.460906	-0.819075	0.20558	0.261352	0.360848	-0.411859	0.539241	-0.188604	-0.993009
ABL2:P42684:S631	-0.584451	0.216097	0.63571	0.441224	-0.0976703	0.425892	0.780346	-0.156019	0.622033	0.233758	-0.0380118	0.271291	-0.4672	-0.137747	-0.4776	-0.410711	0.057932	0.4041	-0.238623	0.135702	0.376766	0.698455	0.438668	1.03746	0.10409	0.288778	0.305628	0.903724	0.460996	-0.215737	0.549685	0.243443	0.651085	-0.280521	-0.312851	0.178957	-0.157734	0.931775	1.1701	0.0901517	0.858262	0.924656	-0.144238	-0.079314	0.847526	0.837637	0.342184	-0.542783	0.614448
ABL2:P42684:S817	-0.682146	-1.37718	0.496972	-0.31196	-0.272713	-1.71378	-0.26386	-0.202699	0.418959	0.273402	-1.37479	0.0427562	-0.900522	1.35685	-0.22891	-0.542556	0.813482	-0.00609762	0.973465	-0.311233	-0.328755	-0.753664	-1.51284	-1.27228	-1.72923	0.331922	-1.75818	-0.351315	-0.761871	-0.371742	0.217868	-0.751168	-0.5578	-0.68908	0.156457	-0.590807	0.744941	1.37135	-0.0687741	0.0116033	-0.433782	0.104865	-0.21389	-0.252374	-1.12328	-1.20357	-0.182504	0.506027	-1.15893
ABL2:P42684:S820	-1.01779	-0.437098	-0.609285	0.0398768	-0.0811358	-1.34698	-0.245129	-0.755881	1.06375	-0.613667	0.154264	0.166376	-0.803644	0.121986	-0.944069	-1.0039	0.0806063	-0.288201	-0.531965	-1.01095	-1.05854	-0.492868	-0.928086	-0.604303	-0.913411	-1.05428	-1.25496	-0.910476	-0.297987	-1.10205	0.309364	-0.257982	-0.522474	-0.966296	-0.601868	-0.985738	-0.92257	-0.240511	-0.267321	-1.29212	-0.997799	-0.97749	-0.931737	-1.31068	-0.53341	-0.571513	0.369272	-1.17208	-0.489773
ACVR1B:P36896:S168	-0.44315	-0.500715	-0.402512	1.8523	0.276156	-0.761697	-1.15683	-1.79635	1.17409	-0.906239	1.76709	1.54611	-0.799356	-1.54491	1.03297	0.478969	1.6977	0.587189	0.71648	-0.530255	-1.04385	0.011043	-0.827291	-0.599172	0.557928	0.899834	-0.403363	0.859263	0.607627	1.29368	0.33204	1.39227	0.89267	0.710309	-1.04053	0.449972	1.10866	0.944804	0.998065	1.04942	-0.531085	-1.66426	1.77075	-0.761677	-0.662093	-0.46155	0.834921	-0.810567	-1.19167
ACVRL1:P37023:S160	-0.256293	-0.016316	-0.568258	0.445843	-0.692622	-0.664524	-0.668383	0.758337	-0.228638	0.0961894	0.54401	-0.98972	-0.603977	-0.867639	-0.155003	-0.415195	-0.458108	0.044102	-0.482676	-0.0434699	-1.02425	0.367349	-0.0708277	-0.439759	-0.579448	-0.699459	-0.607363	-0.751273	-0.0807907	0.160381	0.431888	0.664851	-0.720915	-0.40949	-0.912169	-0.267564	-0.180997	0.115823	-0.186917	-0.59304	-0.294532	-1.06162	0.166142	-0.982903	-0.639124	-0.0280374	-0.266539	-0.316492	-0.696047
AKT1:P31749:S126	-0.186615	0.699686	-0.40584	-0.212094	-1.19182	-0.301928	0.84666	0.977851	0.995676	0.896107	-0.891165	-1.18827	-0.955866	0.705465	-0.559395	-0.253603	-0.628201	-0.782546	-0.689088	0.288725	0.609218	0.396427	0.61363	0.34005	-0.475851	-1.20626	-0.19001	0.177638	0.196088	-0.345066	-0.208592	-0.351031	0.139404	-1.09052	-0.639739	-1.02611	-1.24258	-0.422497	0.134994	-1.05532	-0.606968	0.199847	-0.549524	-1.08917	-0.727825	-0.111733	-1.07914	-0.573908	0.498767
AKT1:P31749:T450	0.347904	0.74205	-0.420174	0.42713	0.198662	-0.375366	-1.46234	-0.229464	0.242778	0.557934	1.04582	0.294242	-0.560362	-1.44517	1.2191	0.687844	0.390016	0.116073	0.85221	-0.439592	-0.361259	-0.741737	0.33273	-0.564214	0.534775	-0.117408	-0.527829	-0.818972	0.283824	0.444056	-0.461276	0.663291	-0.558595	-0.564834	-0.206004	-0.126585	-0.387135	0.660622	0.591057	-0.186945	0.287008	-0.822099	0.721513	0.480485	-0.0374124	0.270483	-0.279812	0.393938	-0.244364
AKT2:P31751:S34	-0.762769	-0.13281	0.806497	-0.570374	-0.506272	-0.858091	0.525644	0.288364	-0.0451338	0.945327	-1.25482	-0.177309	-0.333275	0.944267	0.851608	0.285185	1.08563	0.0473748	0.387062	0.739284	0.943478	0.769118	-0.24144	0.55935	-1.06889	-0.748955	0.384935	1.4351	0.115244	0.324426	0.422557	-0.174537	-0.353164	0.459367	1.03693	0.271943	0.663471	0.284748	0.594578	-0.136811	0.453072	0.962525	-0.12897	0.332167	0.60189	-0.646209	0.193925	0.823202	0.418484
AKT2:P31751:T451	-0.193859	0.12329	0.807451	-0.773234	-0.264046	1.20261	1.35082	0.235033	-0.619738	0.587279	-1.13708	0.67128	0.946498	0.963921	-0.330953	-1.03924	-0.969515	-1.18501	-0.171407	0.175637	1.10976	0.239335	0.0421622	0.60043	-1.13411	0.291822	0.328913	1.1382	-0.430365	-0.312087	0.216797	-0.894546	0.175079	0.103352	0.813296	-0.513901	-0.260108	0.292017	-0.939044	0.0792344	-0.124055	0.92657	-0.258623	-0.199409	0.803821	-1.03681	-0.522198	0.218515	1.14813
AKT3:Q9Y243:T447	1.16107	0.548247	0.385715	0.676841	0.574221	-1.02975	-0.57506	0.889855	-0.910942	0.220393	1.47341	-0.373076	-0.316337	-1.16641	-0.751307	1.69162	0.634019	0.0288306	0.212814	0.547102	-1.47569	0.337563	1.07447	-0.582444	0.371771	0.0697433	-0.479548	-1.75082	0.264234	1.01669	-0.328504	0.0319992	-0.372688	0.531323	-0.386889	1.42867	0.899504	0.12819	1.41899	0.494923	0.836283	-1.88247	1.39441	1.78713	-0.109107	0.533829	1.39517	-0.146923	0.0228439
ALPI:P09923:S111	-1.28117	1.42316	0.730222	-0.441759	-1.02153	-0.097021	0.691978	0.822094	0.281949	0.319842	-0.676858	-1.4674	-0.159538	0.67564	-1.49306	-0.0983577	0.175265	-1.1124	-0.606532	-0.36816	0.595727	0.273212	0.56059	0.946707	-0.118831	-0.253347	-0.759533	1.09039	0.190112	-1.54139	1.45593	-0.881395	0.208878	-0.258409	0.0460322	-1.30942	-1.37185	0.4089	0.217701	0.566595	-1.24818	0.560601	-1.45338	0.275399	0.660331	-0.218621	0.425433	-0.384377	0.374043
ALPK1:Q96QP1:S721	-1.43791	-1.06164	-0.114185	0.142591	-0.297991	-1.45374	-0.808944	0.591265	0.394212	0.524096	-0.208719	-1.02983	-0.661204	-0.263378	-1.29892	-1.15659	-0.828015	-0.167421	-0.822624	-0.87446	-1.23943	-1.27652	-1.2861	-0.872653	-0.853073	-1.25308	-1.42327	-1.28303	-1.2461	-0.915453	-0.405958	0.296856	-0.586663	-1.30631	-1.38871	-0.845498	-1.11544	-0.972752	-0.281518	-0.943982	-1.28773	-1.18656	-1.30676	-1.30933	-0.752158	-0.341508	-1.10081	-1.10626	-1.25677
ARAF:P10398:S157	-1.0724	-0.644997	0.734277	-0.114007	0.637323	-0.766501	0.31971	-0.745157	0.57462	0.45184	-0.413341	0.836437	-0.73695	0.219124	-0.798978	-0.822734	0.338309	0.413672	0.024816	-0.678527	-0.707367	-0.0842732	-0.656521	0.410639	-0.490085	-0.34953	-1.02031	-0.354352	-0.753487	-0.422028	0.461424	-0.0401107	-0.196714	-0.153382	-1.01326	-0.792285	-0.484016	0.461642	0.227015	0.457432	-0.793594	-0.674539	-0.618937	-0.655681	0.547256	0.224925	0.3413	-0.823923	-0.333018
ARAF:P10398:S186	0.204642	-0.748687	-0.673844	0.459684	-0.105574	-0.603942	-0.754411	0.751304	0.500813	0.529884	0.716519	-1.16229	-0.98268	-0.845834	-0.168179	-0.730241	0.102908	0.409762	-0.590614	-0.713021	-0.963012	-0.232813	-0.497805	0.35681	-0.107428	-0.784492	-0.978153	-0.95923	0.364565	-0.146701	0.559015	0.760378	-0.209866	-1.05426	-1.08497	-0.0358042	-0.740426	0.10494	0.813329	-0.428916	-0.88764	-0.861062	-0.286734	-0.818298	-0.524774	-0.0902165	0.563527	-1.20803	-1.11509
ARAF:P10398:S272	-0.587187	-0.543565	0.316489	0.258361	-0.525729	-0.68867	-0.49304	0.206944	0.0522208	1.02211	-0.312498	-0.633306	-0.230843	-0.169282	0.393031	0.467165	-0.255155	0.594504	0.0454222	-0.933553	-0.653548	0.163908	-0.919559	-0.164755	0.229286	-0.94201	-1.19932	-0.647185	-1.44024	-1.09174	-1.88624	-0.536876	-0.857793	-1.60617	-0.670747	0.532733	-0.511455	-0.641625	0.821906	-0.220816	-0.801011	-0.43787	-0.930319	-0.463816	-0.123443	0.371761	-0.865137	-0.695096	-0.276846
ARAF:P10398:T181	-0.963148	-1.00983	0.719165	-0.454288	-0.768899	-0.919777	-0.1105	0.725748	0.81951	-0.512731	-0.718317	-0.625562	-0.59483	0.781485	-0.0255757	-0.470431	0.491806	-0.434317	0.464584	-0.724379	-0.169914	-0.643559	-0.623801	0.722788	-0.769049	-0.970274	-0.935404	-0.617057	-0.46076	-0.653293	1.08007	-0.472835	-0.880959	-0.778838	-0.595549	0.186377	-0.771932	0.414639	-0.256562	-0.645306	-0.60438	-0.0498952	-0.444925	-0.860442	-0.544299	-1.00434	-0.174506	-0.842586	-1.00464
ATR:Q13535:S435	-0.74567	0.0519677	-0.081986	-0.400428	-0.850808	-0.539877	1.00701	-0.560486	0.651001	0.260061	-1.03492	0.384908	0.453038	0.930257	-0.0863605	-0.969905	-0.713666	-0.216074	-0.284995	-0.779297	0.6154	-0.866216	-0.68963	-0.5246	-1.08093	-0.817469	-0.901942	-0.0501849	-1.19501	-0.984561	-0.339523	-0.795011	-1.0271	-0.792011	0.431019	-0.962433	-0.486217	0.22592	-0.644065	-0.622683	-0.684717	0.229733	-1.28392	-0.767065	-0.471117	-0.25482	-0.547675	-1.01005	0.227698
BCKDK:O14874:S31	0.407028	0.951893	1.44317	1.18349	0.715263	1.31782	0.130048	-0.281294	0.0273223	0.33754	-0.424236	0.791607	0.408673	0.0467938	0.936857	0.623005	1.23586	1.42286	0.998923	0.987924	1.49682	1.05571	1.03104	1.2012	-0.0441198	0.668758	1.37683	1.35623	0.38412	0.656202	1.12719	0.846691	0.196124	1.11915	1.32688	0.560807	1.03897	1.50741	1.20256	1.23041	1.0024	1.27677	0.662045	1.04028	0.826171	1.10137	0.169302	1.18984	0.6495
BMP2K:Q9NSY1:S1029	-1.65999	-1.63296	-0.213549	-1.82399	-1.3151	-1.60989	-0.275849	-0.685057	0.485431	0.571047	-1.29381	0.491174	-0.966987	1.03626	0.329506	-0.140294	0.270629	-1.02057	0.857318	0.551005	-0.452342	0.220453	-0.121596	-1.16409	-1.90635	0.42386	-0.140196	-0.50856	-1.49939	0.38594	0.375336	-1.63917	0.372998	-0.200965	-1.12172	-0.222905	0.111515	0.202716	-1.18881	0.689274	0.00242559	-0.080125	-0.640912	-0.314321	-1.51849	-1.86895	-0.142132	0.848521	-1.31049
BMP2K:Q9NSY1:S1031	-0.0678886	-0.810122	-0.467505	0.0856316	-0.835646	-1.02736	-0.831609	-0.301785	0.95803	-0.0545019	0.44032	-0.153847	0.66757	-0.598453	1.01453	0.930051	0.814403	-0.531168	0.772885	0.695212	-0.221052	0.512022	0.604403	0.366302	-0.459905	0.579348	-0.343966	-0.19076	0.827278	0.898847	0.440395	-0.656193	0.876156	0.414588	-0.753161	0.530944	0.723777	0.4025	0.222079	0.942391	0.494656	-0.330099	0.866626	0.448048	-0.0745427	-0.55829	0.68226	-0.77048	-0.979269
BMP2K:Q9NSY1:S1111	-1.14106	-1.13454	-0.3591	-0.225445	-0.361207	-0.948127	-0.914082	0.637554	0.971144	0.0666549	0.546346	-1.03183	-0.977886	-0.719791	-0.463716	-0.510185	-0.491592	0.17839	0.546206	-1.06754	-1.5641	-1.25051	-0.880125	-0.607794	-0.404092	-1.27784	-1.39353	-1.6164	-0.982648	-0.333813	0.394616	-0.443245	-0.884002	-1.50842	-1.25154	-0.666701	-0.941211	-0.318389	0.463294	-0.87855	-1.34555	-1.53808	-1.11101	-1.0813	-0.921065	0.236743	-0.516323	-1.46346	-0.872381
BMP2K:Q9NSY1:S826	-0.544128	-1.24641	-0.373381	0.675318	-0.892214	-1.3974	-1.69644	-0.25299	-0.10284	-0.245103	0.741378	-0.472241	-0.361129	-0.874129	1.08913	0.799937	1.02674	0.220444	0.403873	0.354048	-0.966767	-0.438943	-0.159691	-0.678981	-0.447966	0.205601	-0.406644	-1.3213	0.34204	0.870069	0.510171	-0.117833	-0.224083	-0.702039	-1.24334	0.623965	-0.54369	0.3148	0.34084	0.628766	0.236617	-1.6297	1.12246	0.438187	-0.739245	-0.394534	0.485071	0.521886	-1.67201
BMPR2:Q13873:S863	-0.796439	-0.453953	-0.221847	-0.85779	-1.13466	-1.03271	-1.11331	0.448507	-0.907483	-0.0722486	-0.323442	0.794541	0.310121	0.205059	0.728319	-0.893041	0.656088	-1.08123	0.830763	-0.294799	-1.25477	0.48529	1.06022	0.214135	-1.15851	-1.04366	-0.435972	-0.246647	-1.07255	1.13587	-0.217721	-1.09578	-0.993582	0.18546	-0.882075	-0.674298	0.421236	-0.254725	-1.18817	0.177957	-0.459669	-1.02707	0.213731	-0.761026	0.133652	-1.05827	-0.500336	-0.777795	-1.17974
BMX:P51813:S254	0.833547	-0.732921	-0.286375	0.0800233	-0.449784	-0.542229	-1.13487	-0.158233	-0.709428	0.213503	0.142121	-0.452022	0.5915	-0.348328	1.21937	0.756324	0.371248	0.923182	1.05916	0.314413	-0.317666	0.491323	-0.429959	-0.526692	0.808439	0.708263	-0.133077	0.111071	-0.469392	0.58467	-0.735117	0.526413	-0.937122	0.423624	0.553979	0.937173	0.847285	-0.0323212	0.391911	0.794498	-0.209695	-0.443473	0.42964	0.82041	0.474259	0.450055	0.91272	0.980353	0.100759
BRAF:P15056:S365	-0.179606	-0.965485	0.189631	0.992477	-1.25452	-0.966109	-0.851736	-0.130288	0.567356	-0.515698	0.840709	-0.414924	0.891019	-1.09966	0.848294	-0.542831	0.269646	0.836888	-0.710117	0.362172	-0.560325	0.877978	0.895349	0.871999	0.466804	0.0872106	1.08117	-0.360595	0.320235	-0.528832	0.839642	0.689188	0.932605	0.631626	-1.35279	-0.558979	-0.645947	-0.226916	1.04692	1.2125	-0.176332	-0.395627	-0.854224	-0.885126	-0.955049	0.85225	0.714841	0.444699	-0.916003
BRAF:P15056:S419	-1.15867	0.651594	1.12577	0.553129	-0.732242	-0.423256	0.745509	0.418546	-1.01854	0.838068	-1.66844	0.169237	0.993379	1.66928	-1.65348	-1.6559	1.08089	-1.11358	-1.72167	-1.5364	-1.35564	-1.6676	-1.33285	1.5316	-1.42617	-0.906279	-1.01495	-0.600392	-1.31577	-1.55845	-1.2998	-1.34366	1.42579	-1.52056	-1.40223	-1.34251	-1.52131	-1.67012	-1.66516	-1.13463	-1.60336	-1.66365	-1.3454	-1.30649	1.53003	-1.66421	-0.75545	-0.662571	0.956906
BRAF:P15056:T401	-0.56011	-0.856707	0.157666	-0.432861	-0.185595	0.176241	0.00550091	0.609885	-0.505233	-0.589488	-0.661355	-0.984045	0.984108	0.638079	1.14099	-0.250949	-0.281647	-0.533796	1.21886	0.772273	0.930245	0.882379	0.257309	-0.0391462	-0.695822	0.398085	0.314756	0.606594	-0.153696	-0.584676	0.204849	-0.938826	0.898887	0.091695	0.160796	0.537301	-0.395234	0.366695	0.305443	0.817037	0.804184	1.00497	0.369175	-0.450196	-0.540785	-0.75237	-0.197381	0.767748	-0.568796
BRSK1:Q8TDC3:S311	0.498483	0.113897	0.30184	-0.127971	-0.840895	-0.608259	0.0230153	0.5905	-0.617516	0.355579	-0.62485	0.186485	-0.0749383	0.615034	0.621508	0.217234	0.812262	0.0785292	0.118647	0.805843	-1.12775	0.947759	0.870521	0.740623	-0.0180073	0.77429	0.271238	-0.561906	0.0736212	0.61402	0.787687	0.241997	0.658471	0.583693	-0.729633	0.319519	0.692989	0.498587	0.0486161	0.792454	-0.664148	-0.764732	0.248854	-0.37772	0.487504	-0.759799	0.439613	0.841681	-0.657632
BRSK1:Q8TDC3:S508	-0.885313	0.22538	1.31165	-1.22596	-0.312685	1.0734	1.41969	-0.0409796	0.109647	0.809295	-1.65295	0.588865	0.396769	1.66412	-0.205382	-1.11996	-0.384732	-1.00549	1.0716	0.777634	1.51139	1.25502	0.910203	0.73047	-1.54216	0.928967	0.832208	1.5135	0.839088	-0.773543	0.478106	-1.46006	0.962393	0.576115	1.29149	0.508586	-0.0422406	1.51892	1.10079	0.23693	1.18836	1.67137	0.0649874	0.174469	-0.630345	-1.31983	-0.235143	0.168357	1.27066
BRSK2:Q8IWQ3:S367	-1.21309	0.00506759	1.20039	0.108118	0.540593	-0.134726	0.647259	-1.10281	1.06853	0.352033	-0.41905	1.34043	-0.742205	0.165213	-1.17432	-0.928058	0.489552	0.612281	-0.0893776	-0.152533	1.02721	0.206091	-0.487666	1.10823	-0.465047	0.16261	0.0604004	1.16222	-0.431739	-0.985899	-0.188021	-0.0758532	0.435972	-0.341408	0.131586	-0.360598	-0.383677	1.34648	0.457743	-0.0626959	0.194234	1.2593	0.15916	-0.381023	0.00248219	-0.404654	-0.500375	-0.881789	0.0872408
BUB1:O43683:S655	0.641202	0.97503	0.546459	-0.127192	0.348262	1.23454	1.33622	-0.0799575	-0.31316	-0.397674	-0.509041	0.458587	0.695018	0.848047	0.822877	0.843153	0.556991	-0.0833451	0.653679	0.871313	1.58048	0.807233	0.960336	0.231756	-0.147914	0.81097	1.01019	0.10607	0.132946	0.619141	0.0618665	-0.28611	0.269854	1.00768	1.78081	0.691339	0.999039	0.508619	-0.246126	0.927999	1.04505	-0.201362	0.722399	0.873311	0.612987	-0.0236564	0.545618	0.942496	1.44318
BUB1B:O60566:S543	-0.533978	0.201175	0.934175	-1.56584	0.0434102	1.34738	1.82557	-0.369716	0.459764	0.102173	-1.83338	0.531488	0.956687	1.90601	-0.511041	-0.412267	0.225349	-1.48207	0.185402	0.676082	1.81299	0.119646	0.272922	0.636576	-1.57828	0.31368	1.10805	1.85353	-0.498274	-0.33747	0.241972	-1.62065	0.201044	0.559575	1.8984	0.0208814	0.179607	0.998731	-1.32034	0.270919	1.30148	1.85867	0.0667682	0.381812	0.590489	-1.49726	0.133574	0.721446	1.8046
BUB1B:O60566:S670	-0.65325	0.0909241	0.051022	-1.76693	-0.0524483	1.13172	1.84428	-0.120993	0.446018	0.0877055	-1.80416	0.382078	0.899369	1.86286	-1.00048	-1.08493	-0.414621	-1.72658	-0.509345	0.48583	1.64148	-0.162608	0.157525	0.471894	-1.66878	-0.224987	0.776262	1.80274	-0.469145	-0.555642	0.164059	-1.74742	0.523895	0.434857	1.80274	-0.773296	-0.308991	0.526569	-1.42349	-0.465126	0.989794	1.80274	-0.496359	-0.466171	-0.113608	-1.56737	-0.480573	0.109556	1.7217
CAMK1D:Q8IU85:T180	-1.72186	-1.20741	1.29376	1.85593	-1.30129	-1.29508	-0.441626	-0.900313	1.74701	0.741062	0.314703	1.10675	-1.78136	-0.892014	-1.48756	-1.45774	-0.206829	1.35592	-1.70381	-1.47584	-1.32419	-1.32098	-1.46061	-0.934366	0.726098	-1.71687	-1.86174	-1.5176	-1.14511	-0.880385	0.500243	1.51308	0.678621	-0.73622	-1.47768	-1.41097	-1.41555	-0.16654	1.00583	-1.66468	-1.78407	-1.44528	-1.72519	-1.64373	0.68263	1.64043	-0.640459	-1.73798	-0.915246
CAMK1D:Q8IU85:T184	-0.445591	-0.944108	-0.8905	0.862532	-0.388405	-0.176211	-0.620749	0.762404	-1.50948	-1.17485	1.02779	-0.243724	1.79135	-0.992357	-0.729776	-0.800578	-0.693133	-0.145049	-0.662361	-1.43527	-0.100078	0.334978	-0.321478	-1.9293	-0.978782	-0.843576	-0.845509	-0.288085	-0.112629	-0.987575	-0.298516	0.303478	-0.742499	0.73435	-0.535549	-0.475748	-1.24629	-0.813825	0.224628	-0.903484	-1.46818	-0.624153	-1.17697	-0.980424	-0.995225	-0.459067	-1.35924	-0.556293	-0.796474
CAMK2B:Q13554:S280	-0.2679	-0.429617	0.422786	0.854344	0.307197	-0.518208	-0.973277	-0.725108	0.782254	-0.347788	1.10304	0.258889	-0.756316	-0.774327	0.10556	-0.530398	0.932074	1.1271	0.497477	0.181034	-1.03525	-0.515225	-0.388961	0.792505	-0.0979192	0.531342	-0.669043	-1.26694	0.423904	0.295292	0.830351	1.14415	-0.173267	-0.231895	-0.952162	-0.0497268	0.343443	0.666867	0.548827	-0.123981	-0.493298	-0.924296	-0.0697668	0.448812	0.762401	1.39148	0.341178	-0.321017	-0.571448
CAMK2D:Q13557:S319	-1.19501	-0.697156	-0.985698	1.11814	-0.89247	-1.33705	-0.518272	0.765047	-0.715296	0.508324	0.571705	-0.18207	-0.733965	-1.04825	-1.30612	-1.17684	0.354101	1.00224	-1.10113	-1.38017	-0.724746	-1.34429	-0.954163	-0.368783	0.0550779	-1.13899	-1.51553	-0.502337	-0.578786	-0.238921	0.340671	0.783551	-0.512463	-0.579483	-1.1494	-1.70565	-1.04954	-0.0948364	1.08758	-1.03844	-1.72258	-1.12887	-1.53644	-1.15579	-0.797719	1.09759	-1.60768	-0.798917	-0.864115
CAMK2D:Q13557:S334	-0.228811	-0.338525	-1.47208	-0.40177	0.816894	-1.08228	0.777056	0.749107	-0.687313	-0.0703801	-0.993838	-1.22489	0.475325	0.661095	0.996186	-0.454389	0.458774	-0.118046	1.96403	-0.579124	0.547893	-0.582284	-2.72879	-1.13405	0.82724	0.106623	-1.20481	0.750662	-0.513132	0.792486	-1.25465	-0.12855	-0.249262	1.21285	1.1442	-0.364769	1.19958	-0.205011	-1.24382	-1.53289	-0.859988	0.273909	0.266599	0.680591	-0.592032	1.05771	-0.565885	0.295012	1.20889
CAMK2D:Q13557:T337	-1.09036	-1.47649	-0.243703	1.3568	0.419389	-1.7259	-0.821826	-0.942125	0.879483	0.412886	1.0472	0.608329	-1.58974	-1.46708	0.510123	0.19523	-0.413921	0.679823	-0.244812	-0.19145	-0.150357	-1.19703	0.660707	-0.117801	0.777602	-0.855439	-0.906465	-0.367303	-1.56334	-1.41255	0.892483	1.20878	-0.519762	-0.7154	-0.196872	-1.71	-0.820751	0.39355	0.912411	0.417514	-1.19811	-0.33904	0.597188	0.31582	-0.296425	0.695361	-0.490466	0.534272	0.641223
CAMK2G:Q13555:S381	-0.239502	-0.331895	0.211822	1.82627	-0.483983	-0.558255	0.462598	0.00964794	-0.809057	-0.390856	1.86665	0.1271	0.227034	-0.0638698	0.624888	-0.375854	0.237258	1.95987	-0.389404	-0.425007	-1.53661	-0.237753	-0.43816	0.269609	1.1012	-0.298729	-1.06527	-1.74317	-0.528092	0.275479	-0.410414	1.40828	-1.85013	-0.928064	-1.15841	-0.00187262	-0.540082	0.00787548	1.18823	-0.225275	-0.519856	-1.65147	0.123973	0.312256	-0.171556	0.793392	-0.530016	-0.303206	-0.79952
CAMK2G:Q13555:T382	-1.3525	-1.23203	-1.00219	1.05478	-0.478341	-1.02635	-1.25865	-0.957171	1.21807	-0.802522	1.49535	0.59043	-0.393111	-1.90175	-0.238892	-1.08838	-0.220664	1.19125	0.686497	-1.28858	-1.36311	-1.37056	-1.4247	-1.46868	-0.282362	-0.986007	-0.856761	1.59865	-1.22191	-1.02135	-0.0999442	0.418539	0.938374	-1.1301	1.64809	0.391498	-0.524164	-0.783594	0.162361	0.456158	-0.838844	0.524351	-1.14909	-0.579119	-1.08418	-0.569649	-0.246812	-1.13916	-1.60478
CAMK4:Q16566:S360	-1.49076	-1.01496	-0.512179	-0.866478	-1.50569	-1.33278	-1.359	0.477595	0.839521	0.652204	-0.867889	-0.373813	-0.857118	0.582258	-1.07906	-0.387472	-0.310523	-1.55513	-0.538809	-0.830473	-1.58359	-0.748745	-1.36124	-1.29304	-1.10608	-1.23074	-1.19678	-1.5281	-1.72917	-1.49455	-1.15938	-1.45572	-1.46623	-1.42514	-1.50446	-0.876908	-1.10074	-0.279819	-1.5025	-0.824028	-0.533665	-1.47945	-0.678573	-1.39035	-1.33305	-1.4884	0.947225	-1.45486	-1.74305
CAMKK1:Q8N5S9:S458	-0.754382	0.30023	0.228027	-0.107754	-0.86816	-1.18926	-1.19471	0.0548434	0.0735635	0.0803244	0.216088	-0.27436	-0.749855	-0.20286	1.04848	0.469624	0.61374	0.469781	0.341883	0.362428	-1.05407	-0.520511	0.25228	-0.759118	-1.04176	0.218883	-1.29289	-0.948964	0.327132	1.21937	0.143782	0.617337	-0.691037	-0.142263	-0.468314	0.609895	0.172558	-0.219515	0.418239	0.131857	-0.74143	-0.913519	0.265175	0.344966	-0.761879	-0.530121	-0.48167	-1.04209	-0.842364
CAMKK1:Q8N5S9:S475	-1.5802	-1.61574	-0.71204	-0.878412	-1.47425	0.556273	-0.754246	0.885837	-0.727314	0.131201	-0.0349182	-0.696734	0.724644	-0.400633	-1.89365	-1.39314	-1.00249	-1.10607	-0.939426	-1.45922	-1.57832	-1.41402	0.921846	0.482227	-0.638459	-1.43058	0.090025	0.555533	-1.24398	0.632711	-0.919099	-0.880057	-0.592409	0.105189	0.660065	-1.23791	0.289893	-1.61018	-0.861452	-0.922179	-0.188253	-0.346728	-1.30757	-1.23218	0.422102	-1.25909	-0.859144	-0.878497	-1.02702
CAMKK2:Q96RR4:S133	0.306874	-0.520798	0.636394	0.604526	-0.547843	-0.659477	-0.759801	0.66636	-0.640978	0.621878	-0.158854	-0.619397	-0.69541	-0.290895	0.175979	-0.45749	0.733166	0.941154	-0.319174	-0.648689	-0.622502	-0.643636	-1.00295	-0.403668	0.301105	-1.11347	-1.35294	0.197447	-0.704425	-0.194696	0.745757	0.634812	-1.38343	-0.347791	-0.17876	-0.302549	0.126061	-0.251417	0.508796	-0.0383272	-0.522291	-0.473694	-0.741007	0.739551	0.0648186	0.372974	-1.21211	-0.24143	0.0937475
CAMKK2:Q96RR4:S511	-0.245344	-0.711767	-0.462123	0.440251	-0.704346	-1.09437	-1.01578	1.04193	-0.83165	0.257823	0.544371	-1.12932	-0.63378	-0.679533	0.739952	-0.522767	-0.0677978	0.202242	-0.686829	-0.396974	-1.5043	-0.491854	-0.649927	-0.751885	-0.258234	-0.574599	-1.22258	-1.31575	-0.222347	0.498736	0.348759	0.192662	-0.236775	-0.426778	-1.0872	0.401845	-0.796166	-0.477009	-0.755471	-0.440271	-1.12752	-1.23122	-0.577591	-1.00715	-0.914136	-0.392893	-0.700362	-0.786831	-1.02756
CASK:O14936:S577	0.0414966	-0.156302	0.345487	-0.300513	0.0879022	-0.378883	-1.29025	-0.10702	0.572527	0.248962	-0.10143	-0.34994	-1.09912	0.0263277	1.71526	1.09258	-0.122575	-1.74644e-05	0.743358	0.254409	-0.351266	0.131677	-0.12435	-0.387996	-0.42914	0.0392125	-0.33805	-0.409067	0.343193	-0.820513	0.194103	-0.431616	0.508104	-0.189691	-0.545407	0.0640234	0.834773	1.05872	0.253442	0.560388	0.493788	-0.369267	1.01805	0.31075	0.305353	-0.467521	1.45034	0.0565642	-0.342811
CASK:O14936:S582	-0.219603	-0.775063	-0.558516	-1.08076	-0.343957	-0.249061	0.928357	-0.394503	0.804667	-0.396986	-1.22818	-0.34069	0.60071	1.3946	0.703994	0.10225	0.322192	-0.690831	0.923567	-0.246613	0.848023	-0.230933	-0.735592	-0.580273	-1.05276	-0.432216	-0.602709	0.742034	-0.791341	-1.00359	-0.518054	-1.25233	-0.461478	-0.18844	0.473603	-0.138668	-0.0604983	-0.0316345	-0.894955	0.770851	-0.238103	0.724735	-0.530197	-0.647749	-0.60756	-0.919438	0.306039	0.264488	0.543849
CDC25B:P30305:S151	0.433877	0.274142	0.7453	-0.652045	1.25336	1.36822	1.58315	-0.677268	0.10834	-0.98708	-0.962031	1.01357	0.65135	1.73915	-0.387542	0.214117	0.824863	-0.559953	-0.0247126	1.0436	1.27092	0.469155	0.152293	1.06927	1.09218	0.783257	1.09061	1.35071	0.625477	-0.302333	-0.58431	-0.629071	1.20247	0.81351	-0.24713	0.37667	0.437827	0.984921	-0.890236	1.1706	0.897535	0.224524	0.735562	0.630133	-0.850307	-0.939112	0.543537	0.812472	-0.134052
CDC25B:P30305:S249	0.276188	0.237357	0.180484	-0.855215	0.595209	0.751188	0.0322825	-0.0912441	-0.629189	-0.955461	0.195168	0.827286	1.20918	-0.245763	-0.201844	-0.114993	-0.143652	-0.728576	0.316241	0.788379	1.71477	0.449094	0.269386	0.23259	-0.542046	0.551635	0.234153	-0.381244	0.672999	-0.2614	-0.30092	-1.26105	0.804361	0.556432	-0.450776	0.479801	-0.00658417	0.20421	-1.21488	0.850459	0.66444	-0.0848766	0.36681	0.377545	-0.837937	-1.08954	-0.0328859	0.76315	-0.156755
CDC25B:P30305:S323	3.00556	1.28697	1.89194	0.486833	-0.231046	1.83504	0.754278	-0.393414	-0.985947	0.557215	-0.797465	-1.02254	0.447778	1.12137	1.9775	0.147294	0.263024	-0.0376786	0.104333	1.61331	0.845	1.95776	-0.765922	0.62051	-0.383331	-1.15984	1.49727	1.18105	1.27562	1.25773	0.772258	-0.905101	-0.178551	0.494092	1.04672	1.1628	0.862575	0.495879	-0.260072	-0.587652	1.26949	1.07008	1.05476	-0.228469	-0.318277	-0.451938	-0.753256	0.895524	0.754942
CDC25C:P30307:S168	-0.278306	-0.541302	-0.364013	-1.17331	1.51194	0.670526	1.49986	-1.05577	0.854899	-1.09071	-0.684837	1.10188	0.00594772	1.68339	-0.609344	-1.10109	0.635858	-1.4654	-0.426283	0.567736	0.616645	-0.0487234	-0.0163065	0.66767	-0.00709879	1.32911	0.586928	0.737397	0.138016	-0.731617	-0.49254	-0.659074	1.06008	-0.191095	1.12331	0.315203	0.0705234	0.776087	-0.983522	0.859118	0.794536	1.53855	0.326235	-0.367371	-0.21824	-0.13628	1.08602	-0.145616	1.38794
CDC25C:P30307:S263	-1.58779	-1.00263	-0.172114	-1.92169	-0.43871	-0.019917	1.02915	-0.031097	1.06616	0.295541	-1.94055	-0.889869	0.270149	1.885	-0.494542	-0.00499785	-0.0915177	-1.39033	0.416945	-0.288798	1.76151	0.202658	-0.797103	-1.6171	-1.49593	0.113933	0.0537384	1.66537	-1.74453	0.132343	0.48643	-2.30983	0.822182	-1.31946	1.70519	0.175392	-0.778017	0.673664	-1.32562	1.1503	0.391658	1.92797	-0.609408	-0.479119	-0.0514096	-1.34339	1.00456	-0.0587279	1.37359
CDC42BPA:Q5VT25:S1629	-1.16552	-0.859134	-0.956452	0.634345	-0.813549	-1.95692	-1.70621	0.663962	-0.547651	-0.347039	1.00853	-0.919068	-0.593928	-1.02728	-1.00587	-1.08176	0.153984	0.241011	-0.654333	-0.757557	-0.794321	-1.02488	-0.865179	-1.05365	-0.573408	-0.979836	-0.200558	-1.71659	-0.149781	-0.409291	0.237004	0.515598	-0.588324	-1.23581	0.00106296	-0.866718	-1.0899	-0.699215	0.77521	-1.23795	-1.54748	-0.343829	-1.18217	-1.12496	-0.631641	0.663938	-0.841591	-1.65586	-1.19099
CDC42BPA:Q5VT25:T992	-0.332733	-0.222614	0.822444	-1.45965	0.49111	1.64796	1.66839	0.694542	-1.22169	-0.0322112	-1.66712	0.78433	1.56067	1.65954	-1.28736	-1.66839	-1.30468	-1.46768	-0.72115	0.443275	1.37585	0.579576	-0.242693	0.767079	-1.36755	-0.437262	1.07107	1.46026	-0.464474	-1.10031	-0.848533	-1.265	0.0436218	0.341494	0.355794	-0.579697	-0.880785	0.667177	-0.841332	-0.369527	0.537126	1.29956	-0.993274	-1.23822	-0.821207	-1.52092	-0.65104	-0.467399	1.04707
CDC42BPB:Q9Y5S2:S1659	-2.11135	-0.14692	-0.464349	-0.709576	-0.511887	-0.379181	-0.0016487	0.215813	0.711772	0.306545	0.591599	-0.438777	-0.346704	-0.684768	-0.455118	-0.953712	-0.041925	-0.305759	0.0596339	-0.0913591	-0.387217	0.0428713	-0.190967	-0.421543	-1.349	-0.410351	-0.575425	-0.0635756	-0.982604	0.164616	-0.753648	-0.396402	-0.363614	-1.46861	-0.616162	-0.262841	-1.0801	0.781826	-0.932484	0.0731501	-0.662505	-0.113275	-0.0177931	-0.545691	0.63867	-0.512374	0.88778	-0.994182	0.225813
CDC42BPB:Q9Y5S2:S481	0.348164	0.00976515	0.0062749	0.449271	-0.170716	-1.23858	-0.499288	0.665288	0.109882	0.643311	0.317982	-0.988916	-0.890427	-0.795346	-0.937313	-1.16092	-0.732919	0.107219	-0.838	-0.775644	-0.944132	-0.601024	0.545011	-0.236098	1.09754	-1.16839	-0.602767	-1.16251	-0.0725844	-0.328854	-0.258113	0.0983983	0.0547782	-1.35321	-1.3714	-0.861048	-1.17386	-0.789122	0.837229	-0.354722	-1.17062	-1.25026	-0.845007	-1.20805	-0.347504	1.05357	-0.729123	-0.999559	-0.914389
CDC42BPG:Q6DT37:S1482	-0.337229	-0.464227	-0.500023	-1.20915	-0.29127	0.292822	1.49421	0.378672	-0.912719	0.431894	-1.59293	0.62963	1.4096	1.63572	-0.466687	-1.07906	-1.24913	-1.27464	-0.0931648	0.17702	1.03303	-0.064177	-0.270808	-0.307199	-1.54396	-0.664523	-0.162723	0.975591	-0.594869	-0.412534	-0.216327	-1.5362	-0.354517	-0.40218	0.844244	-0.713303	-0.67282	-0.541338	-0.798049	-0.431657	-0.263458	0.929884	-0.604856	-0.600712	-0.98085	-1.52843	-1.1528	0.582326	0.702782
CDK1:P06493:S39	0.25293	0.854227	1.60083	1.74872	-0.442369	0.843292	-1.68802	0.349482	-0.0313525	1.07426	1.42138	-0.247518	-0.489909	0.438812	0.164106	0.669762	0.546173	1.54633	0.195679	0.489212	-1.13538	-0.0582354	1.13182	1.43332	1.08614	-0.549516	1.05439	-1.23876	-0.294897	0.930288	1.27241	1.40904	-0.61624	0.450703	-1.55728	0.167876	0.565948	0.729	1.50332	0.113087	0.110972	-1.39294	0.645212	1.02439	1.43571	1.64067	0.264847	0.638242	-1.17442
CDK10:Q15131:T196	-0.996029	-0.377464	-0.874941	-1.55022	0.356413	0.322276	1.71076	-0.56878	0.356296	-0.457182	-1.46694	0.983228	0.775279	1.76052	-1.0749	-1.49344	-0.69321	-1.41722	-0.0864787	-0.130994	1.13004	-0.101265	-0.329027	-0.546879	-1.31973	-0.0666943	0.275517	1.23265	-0.28354	-0.708454	-0.684931	-1.33982	1.08755	0.0272342	0.957706	-0.421499	-0.984608	-0.216788	-1.13564	-0.426342	-0.0425197	1.07322	-0.581971	-0.8951	-0.896006	-1.37553	-0.371173	-0.175405	1.01485
CDK11A:Q9UQ88:S577	-0.267368	-0.484663	0.293088	0.103805	-0.0820438	-0.516757	0.485527	0.134044	-0.0914872	1.22061	-1.48659	0.089315	-0.367957	0.701265	-1.44734	-1.56072	-1.19095	0.369812	-0.614893	-1.52217	-0.208656	0.00890709	-1.42701	0.203234	0.0917274	-0.723995	-0.954772	-0.464286	-0.822139	-1.30102	-1.58511	-0.322961	0.483958	-1.45699	-0.786774	-1.17069	-1.42207	-0.538065	-0.112625	-0.919807	-1.69667	-0.450737	-1.64518	-1.5482	-1.09708	-0.157115	-1.06964	-0.796744	-0.815685
CDK11A:Q9UQ88:T583	-0.642662	0.22543	1.30232	-1.02873	-0.361439	1.26437	1.75612	-0.175491	-0.465414	0.194523	-1.92431	0.751212	1.24512	1.88851	0.519829	-0.424536	0.261122	-0.970465	0.888713	1.04648	-0.231872	0.943568	0.56298	0.888036	-1.50904	0.465574	1.25062	1.91885	-0.0901891	-0.26322	0.729465	-1.28906	0.669442	0.950611	1.78458	0.273588	0.414833	1.0996	-0.706621	0.61623	1.20041	1.87393	0.410494	0.623001	-0.197374	-1.249	-0.0864402	1.19097	1.29199
CDK11B:P21127:S414	1.21845	-0.590561	-0.536937	-0.982057	0.693979	1.21955	0.708551	0.913993	1.13797	-0.604118	-0.837737	-0.769704	1.22188	0.949322	0.529688	-0.37533	-0.78014	-0.390988	0.284842	1.05182	1.13544	-0.86234	-1.17019	0.538866	-0.296572	0.566264	1.19292	0.683141	0.597176	-0.891254	0.610812	-1.03121	-0.555176	1.36343	0.669049	-0.638108	-0.457775	0.864046	-0.471347	0.687118	-1.04611	0.522591	0.579356	-1.03538	-0.171181	-0.554652	-0.461048	-0.330441	0.550622
CDK11B:P21127:S47	0.326818	-0.326818	0.526542	-0.331133	0.273324	0.403954	0.306092	-0.264137	-0.250879	-0.0257901	-0.688721	0.454191	0.660504	0.722516	1.12229	0.897454	0.584775	-0.181418	0.28126	0.24961	0.929365	0.200515	0.269308	0.062613	0.0117594	0.281339	0.650753	0.633401	-0.688954	0.470415	0.188068	-0.372603	-0.37365	0.784934	0.991982	0.478169	1.08035	0.869053	-0.468203	0.745035	0.841171	0.410805	0.76367	0.83693	0.166114	-0.314721	0.64721	1.02547	0.47934
CDK11B:P21127:S589	-0.243784	0.373754	-0.502677	0.48545	0.230361	1.297	0.374789	-0.754957	-1.00314	-0.797024	-0.317417	0.449522	-0.0477569	0.116468	-0.922273	-1.18158	-0.386079	0.384415	1.60153	0.94419	0.619204	0.789805	0.613712	0.777557	0.0409364	-0.618962	0.928044	0.413405	0.680395	0.924022	0.792225	0.274385	1.40905	0.916881	-0.275193	0.721404	0.33736	0.782899	0.527567	-0.570044	-1.03701	0.535808	-1.58196	-1.24858	-0.707002	0.858559	-0.659175	1.44937	-0.522017
CDK11B:P21127:S72	0.05751	-0.226234	0.477172	-0.611624	-0.251005	-1.046	-0.931622	0.30006	-0.809131	0.302538	-0.714316	0.0946532	0.484749	0.662252	0.828456	0.291606	-0.117467	-0.919165	0.584106	0.222132	-0.488864	0.0452639	-0.0165461	-0.0284168	-1.47796	-0.0492997	-0.629946	-0.992957	-0.351983	0.566923	0.180777	-1.1401	-0.581473	0.274314	-0.485743	0.545701	-0.343411	-0.232793	-0.576632	0.427302	-0.0159792	-1.29438	0.523763	0.518419	-0.732356	-1.44645	0.165799	0.488249	-1.36463
CDK11B:P21127:S752	0.453306	-0.723613	0.691632	1.1653	0.299473	0.425699	-1.38639	-0.404009	-0.627271	-0.613338	0.833602	0.257169	0.93126	-1.02075	1.3159	0.460943	0.531095	1.34389	0.715335	-0.110999	0.148166	0.70261	-0.154474	-0.214546	0.884468	0.851856	0.0743402	-0.423459	-0.873265	-0.503153	-1.04394	0.487492	-0.926925	-0.120826	-0.281371	0.751694	0.811237	0.55112	0.940595	1.25386	0.572575	-0.241334	0.934656	0.641016	0.0245917	0.948518	0.784556	0.934714	0.227775
CDK12:Q9NYV4:S359	0.461129	-0.110024	0.441176	0.131863	-0.473756	-0.23909	-0.894734	0.169602	-0.719268	0.197355	-0.323345	-0.176356	0.554865	0.0734435	1.61867	1.24769	0.0846727	0.501363	0.856507	-0.00456313	0.505409	0.154054	-0.36741	-0.396736	0.421305	-0.0968638	-0.160977	0.340803	-0.592874	-0.0641293	-0.91954	-0.16758	-0.880273	0.182966	0.697376	0.739453	0.68003	0.018459	-0.0288597	0.41344	0.0972588	0.0714049	0.406157	0.409143	-0.0221045	0.159266	0.341726	0.787239	0.481199
CDK12:Q9NYV4:S423	0.951426	1.23121	0.751417	-0.100894	-0.385766	0.485515	-1.90726	0.885811	-0.698343	0.318416	-0.341579	-0.745396	-0.142376	0.205352	-0.209789	0.669077	0.492745	1.89295	-0.318069	0.537538	-1.26528	0.293297	0.572532	1.10484	1.21965	-0.757686	0.870774	-1.1543	0.48259	0.746545	0.903682	1.94341	-0.519088	0.295147	-1.88733	0.0813494	0.58397	0.594969	1.67122	0.185226	0.2704	-1.42885	0.521267	0.473871	1.34814	1.94005	0.0144949	0.738743	-1.22701
CDK12:Q9NYV4:S644	-0.540422	-1.44789	0.632485	0.672728	0.0997291	-1.38374	-1.53566	-0.549441	0.668117	0.826432	0.501797	0.279872	-0.894136	-1.06671	0.537057	0.757272	-0.289099	0.420943	0.525465	-0.74557	-0.621878	-0.381804	-0.631889	-0.755013	-0.215987	0.766928	-1.24244	-0.574828	0.199043	-0.405749	-0.584063	-0.6297	-0.241764	-0.319167	-0.625088	0.742223	0.525809	0.553881	0.84978	0.295043	0.0296798	-0.0401941	-0.393121	0.335733	-0.542875	-0.401237	0.940831	0.615458	-1.01785
CDK12:Q9NYV4:S681	-1.1377	-0.569564	0.687512	-0.903251	-0.829678	-0.0130789	0.51733	1.59571	-1.39106	-0.896248	-0.745493	-1.05633	1.46928	0.756228	0.40283	0.634805	0.711779	-0.403866	-0.645883	1.0014	0.278133	-0.408316	-0.650686	-0.726583	-0.842782	-0.795432	0.996307	-0.327571	-0.751474	-1.52321	0.56229	-0.921517	-0.0174796	0.213958	0.273741	0.104452	0.224556	0.331678	-1.18968	0.143939	1.29946	0.314417	-0.7511	0.226207	-0.379425	-0.902468	-0.869763	0.941506	-0.945783
CDK12:Q9NYV4:T1244	-0.669615	-1.35477	-0.474498	-1.05789	-0.0147494	-1.30559	-1.05762	-0.833047	0.712343	-0.377928	-0.95268	0.228873	-0.161808	1.14385	1.6486	1.00031	0.870141	-0.660071	1.71822	1.35859	0.683646	0.58454	0.258979	-0.782507	-1.09098	0.698578	-0.274179	-0.405763	-0.108084	-0.1619	0.0678596	-1.28798	0.774633	-0.479934	-0.624819	1.66496	1.19917	0.743927	-0.352085	0.777067	1.33755	0.803035	1.37832	1.25889	-0.872243	-1.1313	1.51534	1.63072	-1.67645
CDK13:Q14004:S317	1.33813	1.00058	0.219719	1.35158	0.268593	0.837387	-0.335977	0.568177	-0.5767	-0.194073	0.243538	-0.313758	-0.227363	-0.18814	-0.223476	0.587293	0.286835	1.23671	-0.185188	1.25199	-0.124598	0.0520607	0.876494	0.645648	0.948917	-0.342202	0.91124	0.197169	0.157298	0.21986	0.407783	0.898338	-0.0907726	0.479144	-0.553645	0.324278	0.709951	0.508773	1.10122	-0.0269298	0.754291	-0.0620515	0.502355	0.548524	0.183725	0.991002	-0.0134522	0.914998	-0.125153
CDK13:Q14004:S397	0.311185	-1.44728	0.098601	-0.476311	-0.557006	-1.27339	-1.11886	-0.622723	-0.0535068	-0.461714	-0.322623	0.565121	0.505162	0.207632	0.847734	0.610727	0.64618	-0.0352337	0.683882	0.463603	0.131319	-0.229378	-0.490406	-0.59185	-0.363436	-0.472852	0.196351	-0.241205	-0.282644	0.33703	-0.52976	-0.0901094	-0.854567	0.660442	-0.181046	0.626876	0.789676	-0.387754	0.166546	0.581157	0.936293	0.328449	0.507533	0.767628	-0.681344	-0.543102	0.723891	1.12017	0.02446
CDK13:Q14004:S413	-0.73644	-1.86918	0.479896	1.17287	-0.873815	-0.483888	-1.68798	-0.187818	-0.879822	-0.294461	0.25211	0.587599	0.721611	-0.19882	-1.08056	0.340398	-0.257063	0.663126	-0.169652	-0.767619	-0.537755	-0.827661	-1.30598	-0.264797	0.56655	-1.32602	-0.110262	0.508581	-1.66751	-0.711012	-1.76128	1.41927	-0.889252	0.0613666	0.525247	-1.87076	-1.67885	-1.52875	-0.490624	-0.457551	0.598533	-0.072431	-1.85714	-1.19147	-1.52621	0.486174	-0.672757	-0.811261	0.447123
CDK13:Q14004:S439	-0.773394	-0.583682	0.376383	-1.05637	-0.0199249	0.359226	1.50332	-0.0973415	0.303952	0.25112	-1.58012	0.279161	0.719332	1.58618	-1.02695	-1.34628	-0.201976	-1.42084	-0.122675	0.0935821	1.02668	0.168564	-0.392999	0.763741	-1.30297	-0.0145168	0.231024	1.0613	-0.194312	-1.20792	0.159496	-1.06525	0.533636	-0.420266	0.833677	-0.292909	-0.397101	0.757055	-0.663602	-0.182195	0.236343	1.27989	-0.292713	-0.758715	-0.103696	-1.32578	-0.275538	-0.0215885	0.655993
CDK13:Q14004:T1147	-1.20471	-0.779727	-0.0994862	-0.0554819	-0.919251	-1.16612	0.223541	0.586163	-0.441223	0.545605	-0.871817	-0.533851	-0.169396	0.523149	-0.810685	-1.07992	-0.74196	-0.231044	-0.513204	-0.800779	-0.972287	-0.65873	-0.865628	-0.870388	-1.11482	-1.20072	-1.27552	-1.0433	-0.857918	-0.87197	0.484936	-0.64652	-0.546152	-1.07218	-1.19135	-1.06794	-0.966342	-0.306932	-0.131552	-0.691405	-1.13038	-0.81909	-1.14632	-1.12955	-0.983459	-0.591324	-0.677556	-1.18137	-1.12402
CDK14:O94921:S24	-0.701295	0.467439	-1.29098	1.09571	0.482022	-0.425262	-1.23262	1.67866	-0.615601	-0.303641	1.21705	-1.77887	-0.815875	-1.04964	0.263986	-0.886662	0.2298	1.03582	-0.987287	-0.205236	-0.622939	-0.563208	-0.50764	0.529222	0.752854	-1.12357	-1.56408	0.687526	0.245483	0.504586	1.10145	1.62623	-0.167083	-0.000224113	-1.23456	-0.655633	-0.582073	-0.944198	1.15954	-0.52024	-0.996606	0.506521	-0.578286	-0.737362	-0.490483	0.92363	-0.20828	-1.91433	-0.926062
CDK16:Q00536:S155	-0.913176	-0.465483	0.502388	0.250237	-0.143677	-1.34614	-1.92969	0.873954	-0.66213	0.612746	1.4006	-0.932917	-0.630978	-1.76625	0.859381	-0.316348	-0.256191	1.01391	0.846394	0.172168	-1.14992	1.05587	0.326539	-1.2121	-0.109764	0.498753	-0.864286	-1.30369	-0.285463	0.223503	0.938311	0.897185	-0.0142154	-0.415319	-1.60931	0.811765	-0.182565	0.72096	0.886795	-0.0192249	-0.736256	-1.51135	0.979322	0.0265654	-0.954693	0.0798759	-0.0921082	-0.319719	-1.51858
CDK16:Q00536:S65	-0.893173	-0.573238	0.379788	-0.866755	-0.171024	-0.254073	0.917458	0.0115915	0.395074	1.14641	-0.962956	0.27608	-0.909964	0.539347	-1.00331	-1.04993	-0.12573	-0.468996	-0.517004	-0.903899	-0.420504	-0.3647	-0.416553	0.46158	-1.04957	-0.394864	-0.929132	-0.0825864	-0.627353	-0.624447	0.382952	-0.464124	0.293576	-1.22189	-0.678492	-0.964112	-0.966478	-0.348786	-0.293972	-0.725196	-1.09029	-0.37768	-0.989482	-0.972551	-0.647456	-0.148558	-0.644159	-1.14252	-0.312064
CDK17:Q00537:S165	-0.277821	0.695735	1.15913	0.439097	-0.651398	0.633887	0.522124	0.343948	-0.213011	0.765451	-0.83416	0.121575	0.105278	0.472341	0.451269	0.177205	0.700461	0.248704	0.461761	0.680994	1.12393	0.687205	0.923332	0.92716	-0.868198	-0.0187121	0.730403	1.26564	0.641597	0.370826	0.798	-0.114238	0.0220477	0.415822	0.844837	0.132359	0.485989	1.18305	0.804502	-0.277135	0.679108	1.11184	0.453308	0.679804	0.260385	-0.498084	-0.391037	-0.459873	0.326028
CDK18:Q07002:S12	-0.936277	-0.900128	-0.876693	0.441851	-0.694443	-1.41813	0.00231945	1.02168	-0.552718	0.623548	-0.675174	-1.26956	-0.489981	0.347326	-0.654077	-0.913904	0.286619	-0.404733	0.130876	-1.22458	-0.808555	-1.24254	-1.33422	-0.761599	-1.06055	-1.39356	-1.61643	-0.826757	-1.32029	-1.07137	0.632417	-0.436192	-0.297644	-0.985231	-1.05876	-0.689277	-1.25912	-0.580771	-0.368004	-1.00092	-1.33594	-0.712818	-1.03046	-0.900295	-0.732794	-0.734557	-0.869686	-1.30636	-0.611319
CDK18:Q07002:S132	-1.42211	-0.726587	0.641557	-1.69117	-0.32086	0.969313	1.80274	-0.413841	0.427618	0.266894	-1.80274	0.906477	0.994827	1.80274	-1.12363	-1.52642	-0.893302	-1.758	-0.128652	-0.129726	1.46893	0.0284928	-0.380569	0.726133	-1.79163	0.0807883	0.469579	1.56553	-0.508717	-1.27489	-0.368574	-1.69795	0.542996	-0.123049	1.33128	-0.676706	-0.869901	1.15753	-1.01789	-0.619927	0.742362	1.67106	-0.916826	-0.741718	-0.537309	-1.57803	-0.437076	-0.669966	1.43733
CDK18:Q07002:S87	-0.80311	-0.581468	0.0744678	-0.34296	-0.988541	-0.754878	0.202747	0.326986	-0.10198	-0.109775	-0.20963	-0.188532	-0.132469	0.496808	-0.901522	-0.509761	-0.0656915	-0.542291	-0.633539	-0.963347	-1.04999	-0.704767	-0.8382	-0.214585	-1.35432	-1.33073	-1.65595	-0.614275	-0.193561	-0.425329	-0.431451	-1.07764	-0.72629	-0.397605	-1.1197	-0.760719	-0.337957	0.330931	-0.53424	-0.95905	-0.529929	-0.214576	-0.490016	-0.142109	-0.362832	-1.25877	-0.316368	-0.987853	-1.07687
CDK2:P24941:T14	-0.677432	-0.610044	-0.889695	-1.63041	-0.331787	-0.311653	1.52309	-0.439398	0.252829	1.51049	-1.53513	-1.06868	1.0269	1.52566	-1.15386	-1.33806	-1.10519	-1.51535	-1.20782	-1.6361	0.462152	-1.23558	-1.51601	-0.819543	-1.38957	-1.20533	-1.38225	0.453187	-1.58095	-1.57366	-1.24415	-1.68112	-1.37564	-0.148087	0.888888	-1.57108	-1.13006	-0.850708	-1.51969	-0.925719	-0.894958	0.778862	-1.4864	-1.42705	1.20824	-1.27653	-0.838505	-0.845841	1.66492
CDK2:P24941:Y15	0.182791	0.70613	0.0538261	-1.74816	0.40919	0.528471	1.77564	0.276	0.294704	0.474373	-1.84475	0.151777	0.740745	1.94365	-0.395445	-0.747266	0.369259	-1.48638	-0.741491	0.195298	1.42407	-0.541023	-0.183327	-0.281414	-1.5637	-0.412697	0.610136	1.41905	-0.629872	-0.562636	0.30411	-1.49302	0.23841	0.532325	1.57111	-1.19629	-0.0685534	0.446885	-1.42039	-0.0732496	0.353166	1.477	-0.77845	-0.483591	-0.445588	-1.64288	0.107823	-0.740588	1.5125
CDK9:P50750:S347	0.344117	0.618553	0.952924	-1.13329	0.130461	1.18786	1.55383	-0.00574545	-0.509997	0.129647	-1.64079	0.653585	1.06478	1.75792	0.360033	0.179905	-0.218953	-0.957045	0.663559	0.70123	1.58419	0.813621	0.774984	0.560266	-1.30365	0.167494	1.04515	1.68009	-0.298457	0.223343	0.407916	-1.25038	0.260585	0.600856	1.68318	0.591254	0.50615	0.964269	-1.1182	0.532997	0.974792	1.63455	0.619287	0.818071	0.574411	-1.19942	-0.115487	0.953288	1.55781
CHEK1:O14757:S296	0.424686	0.12808	-0.245553	-1.448	-0.40485	-0.31703	0.26882	0.456287	-0.652544	0.327297	-0.949277	-0.16903	0.41429	0.938668	0.473172	-0.274412	0.542224	-0.162731	0.190892	0.110012	0.0358563	-0.240826	0.319133	-0.420302	-0.31623	0.0529433	-0.702562	0.511428	0.0950772	-0.829623	0.493559	-0.407755	0.194161	0.445432	0.267917	-0.0941893	-0.655973	-0.202159	-0.558981	0.0668222	0.0633794	0.885611	0.0166797	-0.0424502	0.163569	-0.345489	-0.334982	0.368846	1.03817
CIT:O14578:S1971	-1.09542	-0.326953	0.962482	-1.28642	0.478475	1.34202	1.90147	-0.990491	1.1654	-0.141204	-1.6531	1.04036	-0.0903099	1.74874	-0.846746	-0.762652	0.250779	-1.02379	-0.22804	0.0893698	1.78337	0.512241	0.246924	0.995072	-1.09957	1.12195	0.936385	-0.558739	-0.281416	-0.815305	-0.132268	-1.42093	0.808266	-0.121675	1.82798	-0.250256	-0.00771736	1.30754	-0.719204	0.516597	1.34343	1.9226	-0.554942	0.254935	0.650044	-0.783824	0.282689	-0.0129785	1.74766
CLK1:P49759:S140	-0.00297238	0.0193194	0.59575	0.86625	0.170537	-0.604564	-1.38979	-0.368992	0.153177	-0.123643	0.877045	0.319509	-0.513303	-0.966916	0.581539	0.291862	-0.161958	0.504712	0.461717	0.337018	-0.807199	0.74778	0.620552	-0.186993	0.165331	0.0404969	-0.578533	-0.80445	0.122231	0.645645	0.0541177	0.947401	-0.74304	0.374175	-0.969306	0.801848	-0.184911	0.269091	0.710741	0.621453	-0.181329	-1.27077	0.59559	0.100111	0.280171	-0.325082	-0.455673	-0.287081	-0.876286
CLK2:P49760:Y95	1.4625	-0.857999	1.049	1.24305	0.414134	0.0429152	-1.42591	0.451558	-1.06669	0.500252	0.879039	-0.756746	0.184417	-1.48081	1.65305	0.59718	0.432644	1.68644	1.14361	-0.00794823	-0.800094	0.78984	-0.152883	0.681234	0.352892	-0.0770894	-0.40726	-0.670601	0.946515	1.31664	0.670259	1.49401	-0.153204	0.955444	-0.841438	1.1378	0.468345	0.410871	1.01977	1.56781	0.239131	-1.2048	0.775673	0.872143	0.559558	0.761302	1.18254	0.920601	0.0594286
CLK3:P49761:S157	-0.0364999	0.306076	0.795131	-1.28424	-0.265878	1.49583	-0.301613	-0.222965	0.3135	-0.211147	-1.91717	0.446841	0.842527	-0.110645	0.0906936	-0.0217106	0.202035	-1.22612	0.0896708	1.11477	0.0987571	0.76341	0.53868	0.690268	-1.37405	0.373684	1.30276	-0.315872	0.164023	-0.032232	0.499049	-1.49609	0.575028	1.06308	0.164356	0.0469116	0.633521	1.05096	-0.721811	0.752763	1.36762	-0.279406	0.236807	0.296012	0.508429	-1.24196	0.279622	1.20155	0.41265
CLK3:P49761:S215	0.513603	0.818283	0.130796	-0.273823	-0.151717	-0.261818	-1.04002	0.0848775	-0.440211	0.119475	-0.349392	-0.356139	0.109073	0.165699	0.475196	1.3057	-1.16814	0.168813	0.655037	-0.420811	0.00886961	-0.164596	-1.01766	-1.10759	-0.520742	-0.22445	0.734886	0.0726373	0.0754693	0.336264	0.0662922	-0.116955	-0.84354	0.471849	0.138867	1.07863	1.49836	0.411408	-0.0472179	0.14063	-0.650457	-0.436431	-0.279999	0.58986	-0.249548	-0.976831	0.746767	0.522635	-0.77248
CSNK1A1:P48729:S313	-1.05301	-0.889232	0.258182	-0.571298	0.144013	-1.37213	-0.760046	-0.575294	1.15689	0.437747	-0.0448887	-0.692464	-1.06279	-0.28249	-0.89926	-1.04737	0.296628	-0.00972993	-0.528238	-1.26743	-1.12353	-1.14564	-0.456717	-0.590921	-1.10579	-0.199894	-1.02233	-1.09476	-0.426709	-0.688207	-0.195889	-0.446561	-0.0345119	-1.13266	-1.11035	-0.521445	-0.645852	0.575886	-1.00525	0.620953	-1.07578	-0.909152	0.251014	-0.676418	-0.414301	-0.398896	0.97215	-1.06195	-0.560733
CSNK1D:P48730:S383	-1.37696	-1.13494	0.273986	0.314036	-0.781157	-1.07978	-0.525393	-0.480149	0.506004	-0.322019	0.19956	0.497694	-0.265755	-0.507906	-0.823651	-0.829605	0.329827	0.51355	0.429596	-0.384116	-0.970756	-0.424148	-0.777583	-0.459116	-0.813717	0.675579	-1.06047	-1.07533	-0.258439	-0.249078	-0.335161	-0.272218	1.03871	-1.02768	-1.47327	-0.521091	-0.903793	0.381457	0.159733	-0.30899	-0.728231	-1.04027	-0.77911	-0.460314	-0.818301	-0.240321	-0.350035	-0.483015	-1.38536
CSNK1D:P48730:T347	0.555591	0.686476	-0.487985	-1.49734	-0.681618	-1.00767	0.462775	0.289984	0.441026	0.537967	-1.45024	-0.877954	-0.375447	1.45121	0.877355	0.909195	1.36579	-0.721819	0.274135	-0.116726	-0.134989	-0.42826	-0.110905	-0.290181	-1.75348	0.395774	-0.959	0.0187987	0.502214	0.501266	0.826108	-1.40004	-0.869718	0.225298	0.783885	0.428506	0.45859	0.659728	-0.724993	0.16692	0.352649	0.595062	0.735215	1.04327	0.226042	-1.49263	0.243152	0.57938	-0.231436
CSNK1E:P49674:S389	-0.803539	-0.411003	0.452824	0.297685	-0.851725	-0.943326	-0.598505	0.566316	0.248918	0.0894154	0.486605	-0.635851	-0.695351	-0.49527	-0.622372	-0.514015	-0.416808	0.233552	-0.514126	-1.03739	-1.42491	-0.18906	0.207839	-0.254359	-0.750749	-0.480573	-1.20308	-1.06907	-0.249881	0.0156229	0.246709	0.94791	-0.197284	-0.81466	-1.2138	-0.423945	-1.17541	0.204154	0.182292	-0.993592	-1.28438	-1.29384	-0.75968	-0.980182	-0.784324	-0.60862	-0.883372	-1.45611	-1.38212
CSNK2A1:P68400:S370	-0.150176	-2.82806	0.866888	-0.521962	0.278929	-2.84785	-1.2276	0.350166	0.524526	0.642402	-0.775762	-0.910944	-1.05498	0.882899	0.918218	1.1094	0.67999	0.164249	1.31464	-0.278523	-1.42449	0.746685	-0.66768	-0.771573	-1.37069	1.10992	-1.16553	-1.47573	0.317707	0.328558	1.1409	0.367633	0.396376	-0.646937	-0.981971	0.648537	0.655001	0.950322	-0.0710788	1.10681	-0.43336	-1.25714	0.138835	0.9384	-1.2177	-0.495642	0.578808	0.0908185	-1.92351
CTDP1:Q9Y5B0:S474	0.374438	0.0956273	1.54799	-0.51144	-0.206712	0.439906	1.76369	1.02228	-1.68131	0.444752	-1.73449	0.251088	-0.658483	1.91457	1.15388	-1.03361	0.977313	-0.971204	0.434743	1.13135	1.46664	1.75146	-0.163412	0.0768743	-1.15616	-1.10631	1.21228	0.123292	1.77245	0.0046233	0.2379	-0.635151	-0.604037	1.94382	1.93824	1.91674	0.515377	1.02539	-1.67748	-0.155355	1.23328	1.90448	1.08613	1.62749	1.27388	-1.17159	0.784789	1.77626	1.258
CTDP1:Q9Y5B0:S839	-0.185375	-0.505083	-0.164882	1.39363	-0.529632	-1.15627	-0.42938	-0.914792	0.232119	-1.04585	1.35146	1.03853	0.19697	-1.24727	-1.27586	-0.327953	-0.165582	1.34203	-0.200068	-0.570565	-0.87127	-0.577048	-1.06464	-0.697479	0.530381	-1.04763	-0.556214	-0.668341	1.35772	0.124676	0.828957	0.185759	-0.562768	-1.03022	-1.20296	-0.746908	-1.13661	0.698248	-1.05995	-0.86675	-0.459223	-0.427891	-1.34332	-0.716303	0.321955	1.33707	-0.887321	-0.570714	-0.263821
CTDSPL2:Q05D32:S104	-0.587243	0.594075	0.132757	0.11785	0.464187	-0.0943073	0.274102	-0.831606	1.18705	-0.0895456	-0.984457	0.4547	-0.628287	1.31554	-0.658167	0.201671	0.766576	0.469579	-0.220103	0.534437	0.639831	-0.208138	1.05249	0.59729	-0.494639	-0.2659	0.0860474	0.563082	-0.230743	0.200634	1.09521	0.694027	0.151924	-0.570696	-0.807824	-0.118376	0.343155	0.796672	-0.0842164	-0.299812	0.0702648	0.871967	1.44218	1.38838	0.263082	0.830787	1.72496	0.2721	1.39034
CTDSPL2:Q05D32:S9	1.89479	1.20318	1.314	1.13636	-1.59957	-0.968564	0.876663	0.949816	-0.746516	0.75828	-1.31959	1.33527	-1.02427	1.31855	1.56893	0.22157	-0.912378	0.551671	-1.49337	1.26067	0.857831	1.61327	1.95419	1.22098	1.34112	-1.41832	1.9385	1.25292	-0.128098	1.72693	1.69328	-0.0182384	1.40871	0.925016	1.83673	-1.46104	-1.0315	-0.72528	0.129058	-0.573362	-1.42171	0.648471	1.8012	1.40627	1.32906	1.11248	-0.449542	-1.79948	1.30698
CTDSPL2:Q05D32:Y27	0.911032	-0.690279	-1.25488	-0.499514	-0.0669028	0.060566	0.248599	-0.886205	0.601816	-0.728892	0.537383	0.531225	0.0537034	-0.367241	0.690197	-0.163691	-0.143124	-0.408658	0.68632	0.147379	0.50128	-1.05241	-0.585314	0.224355	-0.671508	-0.349645	-0.379955	-0.0891904	-0.39781	0.722155	0.349577	-1.05355	0.598689	-0.333764	-0.0962462	0.23376	0.302093	-0.0647515	-0.0539474	-0.038085	-0.12068	-0.226723	0.202206	-0.115638	0.755265	0.164652	0.18763	-0.456789	0.410861
DAPK1:P53355:S289	-1.07609	-1.32893	-0.581358	0.228627	-0.220784	-1.74023	-0.571645	0.621993	0.231403	0.025169	0.305907	-0.97947	-0.812442	-0.358514	-1.16134	-1.27759	-0.592459	-0.314238	-1.03716	-1.55862	-1.85322	-1.37178	-1.70773	-0.973141	-0.449733	-0.701479	-0.0743921	-1.74542	-0.920153	-1.19612	-0.356542	0.394167	-0.361786	-1.58024	-1.59958	-1.07149	-1.24453	-0.785596	-0.221253	-0.970694	-1.90835	-1.60237	-1.26805	-1.48518	-0.44744	0.305868	-0.450065	-1.88725	-1.37099
DAPK2:Q9UIK4:S299	-0.990964	-0.967402	-0.917638	-0.904893	-0.500225	-0.246261	1.1822	0.573668	-1.38576	-0.561621	-1.26211	-0.68746	1.64448	1.28905	-1.17471	-0.697865	-1.17719	-0.659551	-0.985274	-0.86834	-0.285504	-1.26613	-1.64603	-1.25044	-1.63774	-1.38459	-1.50608	-0.481679	-1.06974	-0.971201	-1.58933	-1.00448	-0.612172	-0.992383	0.124075	-1.24482	1.1761	-1.43591	-0.769072	0.935523	-1.55448	0.170713	-1.53197	-1.62004	-1.39513	-1.48632	-1.46437	-1.26676	1.02717
DAPK2:Q9UIK4:S349	-0.0384134	0.202652	1.57975	-0.047632	-1.35948	0.247604	-0.263844	0.228513	-0.224462	0.705093	-0.821111	-0.128202	-0.323121	0.600001	0.444729	0.628224	0.299345	0.0368678	0.324303	0.795883	0.638037	0.073354	0.932737	0.363259	-0.59084	-0.30428	0.786496	0.740455	-0.271464	0.264794	0.973782	-0.442953	-0.571336	0.141314	0.24896	0.423255	-0.0796585	0.604551	-0.44393	0.00852558	0.728479	0.459011	0.0257201	0.21182	0.562336	-0.743241	-0.551687	0.129676	-0.184241
DCLK1:O15075:S305	1.16103	-0.0932735	0.148661	0.527839	0.332176	-0.469063	-0.861775	-0.463549	-0.486318	-0.735448	0.992818	0.692955	0.26867	-0.545938	0.987118	0.580502	0.640461	0.118471	0.394322	0.112967	-0.32815	0.574506	0.423923	0.00776594	0.543357	0.921088	0.203553	-0.395975	0.428767	0.742658	-0.145653	-0.118506	0.191324	0.0568361	-0.637668	1.01851	0.827977	0.064518	0.0668767	0.0866909	-0.27945	-0.985097	1.16167	0.301322	-0.749183	-0.448029	0.286983	-0.106876	-0.496875
DCLK1:O15075:S364	-0.239708	-1.62056	1.49848	1.54426	-0.254941	-1.50154	-1.72866	-1.65025	-0.624453	-0.520613	1.38834	1.23522	-1.07212	-1.48699	1.66852	1.80909	0.730608	1.71846	1.59776	1.6492	-1.70676	1.20821	1.54705	-0.612984	1.37164	1.1238	-1.38167	-1.7679	1.17169	1.06071	0.689011	1.35039	-0.15087	-1.31495	-1.52794	1.67499	1.58687	0.0705783	0.550267	1.47499	1.5124	-1.09356	1.85278	1.67617	-1.66816	1.7812	0.708701	0.999256	-1.71148
DCLK2:Q8N568:S375	-0.642475	-0.388693	-0.675563	0.303297	-0.233942	-1.0654	-1.16878	-0.148098	0.524419	-0.978513	1.49846	-0.176564	-0.953944	-1.31272	-0.2118	0.182355	0.592565	0.244554	-1.07999	-0.827967	-1.40022	-0.847839	-0.396418	-0.607045	0.726025	-0.744504	-1.50308	-1.48311	0.349994	0.801052	0.0370256	0.840072	-0.0774283	-0.348994	-0.8896	-0.573491	-0.599191	-0.317483	0.897365	-0.698385	-0.94584	-1.34148	-0.251869	-0.245971	-0.108988	0.596643	0.0775893	-1.44649	-0.289989
DDR2:Q16832:S469	1.28425	1.31088	0.810241	0.879845	0.994171	0.712575	-0.326025	-0.797442	-0.933646	-0.368751	1.42885	1.03357	-0.969585	-1.20861	0.887474	1.23942	0.602354	1.05623	-1.92937	-1.36895	-0.847828	-0.866428	-0.596151	0.713699	1.68616	0.991508	-1.72327	-0.934088	0.956806	0.968133	0.366276	-0.875676	-1.08633	-0.519372	-1.72772	-0.58158	0.824299	0.574301	1.37634	0.535847	-0.851918	-0.356099	-0.774891	1.20983	0.685829	1.40591	1.20832	-1.66223	-1.04705
DUSP16:Q9BY84:S612	-0.534498	-0.800766	0.380961	-1.90508	0.57187	0.37578	-0.528611	-0.629397	0.191888	-0.418426	0.50973	0.709398	1.00401	-0.640184	0.539312	0.368282	0.215654	-1.54955	0.676147	0.455587	-0.114623	0.963856	-0.120904	-0.300966	-1.37732	1.05657	-0.111745	-0.204603	0.442134	-0.914006	-0.643651	0.438255	0.947806	0.182323	-0.192683	0.796837	0.263969	0.542148	-1.47543	1.15811	0.860955	0.34137	0.648429	0.35621	-1.4858	0.811604	0.898092	0.717486	0.261077
DUSP9:Q99956:S328	-1.56026	1.88271	-0.129167	1.06957	-1.00513	-1.3557	-1.33579	-0.467002	0.599172	1.07756	0.454891	-1.62424	-0.97413	-0.677476	-1.24486	1.10976	0.249412	1.31316	-1.65136	1.53769	-1.07303	-0.226148	0.396468	0.522871	-1.29309	1.55084	1.87571	-0.472785	1.26454	1.67637	1.26161	0.963824	-0.600004	-1.659	-1.17007	1.46286	1.62696	0.324861	0.202807	-1.68785	1.38945	-0.831097	0.553521	1.30691	1.18024	1.22621	1.52074	1.3693	-1.40093
DYRK1A:Q13627:S529	-1.12701	0.0974699	0.213749	-0.182733	-1.01242	-1.84035	-1.57334	-0.255138	1.34408	1.28334	-0.779401	-0.221567	-1.4459	0.195175	-1.23488	0.171569	-0.155097	-0.261197	-0.390406	-0.768238	-0.437875	-1.36645	-0.995361	0.832685	-1.19565	-0.601899	-1.4366	0.147622	-1.26896	-1.22458	0.103031	-0.987683	-1.3287	-1.57699	0.0144487	-1.07635	-0.986761	0.12273	-0.246201	-1.18372	-1.44827	-0.0832251	-1.34969	-1.29729	-0.552562	-0.913264	-0.593078	-0.885173	-0.578162
DYRK1A:Q13627:Y321	-0.773525	-1.0988	-0.823314	1.52753	-0.460142	-1.95967	0.682826	-0.578405	-0.872482	-1.43804	0.840375	1.09172	1.75408	-0.588159	0.795444	0.177979	-0.279896	0.191068	-1.75455	-1.14274	-0.636903	-0.97025	1.46025	1.06642	0.208054	-1.18159	-1.67213	-0.269464	0.460186	-0.386116	0.211484	0.239909	0.285002	-1.88052	-1.06544	0.181809	-1.29144	-1.33163	0.981877	-1.07074	0.311735	-0.460073	-0.92725	0.903915	-1.02089	0.992198	-1.35792	-1.22429	0.142031
DYRK2:Q92630:S30	-0.175045	-0.318223	-0.83183	0.250703	0.0725773	-1.44333	-1.72925	-0.304407	0.336546	0.135989	0.102465	-0.218681	-0.816473	-0.04563	0.73089	-0.339267	0.439116	-0.232001	-0.138233	-0.90242	-1.38572	-0.240327	-0.227933	-0.561964	-1.21423	0.421535	-0.663755	-0.918632	0.561962	-0.534047	0.11269	-0.509669	-0.273074	-0.0433332	-1.31354	-0.261181	0.259962	-0.574236	-0.0847417	-0.359055	-1.34482	-1.6906	0.156856	0.237685	0.245648	-0.428813	0.223744	-1.24277	-1.8153
DYRK2:Q92630:S48	-0.890066	-0.203329	0.819619	-1.34675	-0.598376	0.855234	1.77808	-0.139865	0.771314	1.12058	-1.79765	0.444291	-0.131201	1.7985	-1.12405	-1.39361	-0.599143	-1.70948	-0.60896	0.103745	1.2691	-0.247001	0.276704	1.32554	-1.79657	0.285401	0.835046	1.53805	-0.925391	-0.551863	0.924471	-1.79133	0.208693	-0.105794	1.40975	-0.676606	-0.797263	1.32408	-1.04342	-0.890457	0.638721	1.4926	-0.559896	-0.501282	0.93919	-1.72293	-0.445821	-0.613878	1.48234
DYRK4:Q9NR20:Y264	0.444703	-0.366887	-0.512964	0.178663	0.0694126	-1.44955	-0.445737	-0.297738	-0.362098	-0.33815	0.280907	0.633657	0.206004	-0.25942	0.309761	0.0131451	0.253454	0.197818	-0.152071	-0.0604759	-1.16341	-1.08221	-0.67609	-0.402297	-0.204685	0.12695	-0.765354	-0.630512	-0.541794	-0.246834	-0.40105	0.255197	0.144299	0.154401	-0.583745	-0.0386648	0.0253283	-0.47426	-0.549896	0.591972	-0.977017	-0.713324	-0.110554	0.518823	0.0217837	-0.117041	0.0589272	0.0270485	-0.295179
EEF2K:O00418:S27	-0.327514	-0.611922	-0.67202	-1.32977	0.983184	-0.799531	-0.567442	-0.989516	0.976853	-0.0848568	-0.440456	0.613743	0.555199	0.313898	-1.47597	-1.69045	-1.21728	-1.39133	-0.586096	-1.54542	-0.117445	-1.78223	-1.22596	0.880581	1.49055	0.460668	-1.16798	-0.616927	-0.600467	-0.195369	-1.8866	-1.46554	1.37053	-1.47245	-0.852639	-1.12716	0.724723	-0.770018	0.954495	-0.183676	-0.818753	-0.644257	-1.18795	-1.33163	-0.844048	-0.588697	0.149303	-1.16392	-0.14913
EEF2K:O00418:S445	-1.30714	-1.36794	-1.14543	-0.984305	-0.565464	-1.13866	1.50435	0.848279	-0.766476	0.447079	-1.4278	-0.705398	0.555965	1.09589	0.45719	-1.14354	-0.082472	-0.802703	-1.1463	-1.23318	0.843808	-1.38118	-1.82214	-1.59544	-0.291361	-1.08873	-1.73659	-1.50991	-1.78735	-1.5555	-1.31982	-0.91606	-1.95554	-0.411171	0.679959	-1.60127	-1.29527	-0.0891953	-1.55574	-1.17132	-1.47144	-0.54274	-1.06265	-0.978366	-0.218803	-1.59388	-0.821203	-1.23	-0.767879
EEF2K:O00418:S470	0.474319	0.679888	0.872235	1	-0.829455	0.194473	-0.91203	0.63394	-1.03851	0.936484	-0.191575	0.0187599	0.255207	-1.03866	0.232439	0.356525	-0.557883	0.894804	0.0243372	0.31829	0.362808	0.20238	0.535988	0.4616	-0.501166	-0.885397	-0.139728	-0.616535	-0.370267	0.317756	0.831657	0.361891	-1.07176	0.0218151	-1.04062	-0.190247	-0.0702137	-0.515844	0.78441	-0.39851	-0.157674	-0.765136	-0.0375263	0.512317	0.513077	0.464221	-1.069	0.761695	-1.0242
EEF2K:O00418:Y37	-1.01578	-0.728816	-0.00297685	-0.933097	-0.441475	-1.25389	-0.104729	0.0396601	-0.490469	0.612457	-1.13162	0.187569	0.284346	0.931696	-0.359796	-1.33695	-0.828879	-0.718358	0.0937218	-0.442135	-0.257749	0.0350463	-0.6769	-0.866419	-1.5261	-0.10873	-0.840939	-0.34516	-0.555592	0.407768	-0.117471	-0.898645	1.39114	-0.641237	-0.684079	-0.423023	-1.40244	-0.184552	-0.366843	0.8141	-0.724436	-1.11707	-1.0093	-0.848941	-1.60167	-1.90199	-0.956967	-0.796789	-1.34803
EGFR:P00533:S1045	-0.569017	-1.31575	0.578951	0.530552	-1.05568	-1.38036	-0.215365	-0.815502	0.803788	1.39081	-1.07681	-0.303482	-0.809896	0.477561	0.614558	-0.883699	-0.915432	1.04681	-0.224754	-0.278463	-1.12227	0.530381	-0.868637	1.0332	-1.32811	0.702365	-1.62778	-1.28721	-0.10223	0.898928	-0.167998	0.204126	0.577938	-1.19331	-1.12298	0.138005	-1.06182	-0.619932	1.21151	0.657077	-1.13868	-1.07869	-0.440049	-1.05431	1.35499	0.842912	-0.181905	-0.569062	0.490081
EGFR:P00533:S1071	-0.506043	0.0844198	-0.131179	0.118981	-0.694572	-0.70631	0.124194	0.375119	0.153459	0.697633	-0.169429	-0.971747	-0.57305	-0.289439	0.0242379	0.108164	-0.266827	0.436904	0.426771	0.2608	-0.396968	0.607561	0.480444	0.0308182	0.146896	-0.929749	0.147829	-0.504684	0.588555	0.614669	0.882569	0.832413	-0.340178	0.0293554	-0.440886	-0.585617	0.101719	-0.849403	0.503242	0.0519427	-0.281932	-0.755782	0.28196	-0.0559112	0.780394	0.728061	-0.257311	-0.786813	-0.643976
EGFR:P00533:S991	-0.50877	-0.293718	0.0863613	0.134381	-0.854493	-0.00196977	-0.609511	0.489021	0.728695	0.542132	-0.44509	-0.865385	-0.470844	-0.170022	-0.695894	-0.633393	-0.192159	-0.361919	-0.102482	0.07477	-0.591455	-0.654907	-0.397757	0.779935	-0.942138	-0.583897	-0.239395	-0.545038	-0.699851	-0.714287	0.729932	-0.596211	-0.527958	-0.679305	-0.369607	-0.583066	-0.613131	0.878209	0.367174	-0.15703	-0.661733	-0.45664	-0.618875	-0.878537	0.401	-0.476999	0.333847	-0.308156	-1.1709
EGFR:P00533:Y1092	-1.87429	-1.10842	0.484493	0.726041	0.241208	-1.80646	-0.261222	1.3562	1.04749	1.08439	0.0861736	-1.08242	-1.76462	-0.485535	-1.49457	-0.171189	-1.24889	-0.144747	-1.8717	-1.16614	-1.44874	-1.77178	-0.909343	0.587422	-1.63904	-1.59105	-1.86885	-1.37708	-0.594341	-0.808874	0.861132	0.657229	-0.296262	-1.93167	-1.9124	-1.77138	-0.2645	-1.00614	0.443016	-0.534002	-1.85625	-1.39974	-1.94863	-0.376597	-1.66759	0.654287	-1.10891	-0.247456	-1.63585
EIF2AK2:P19525:S83	0.103732	0.732852	-0.210413	-0.823054	0.207216	-0.540982	0.41966	0.424299	-0.588065	0.778277	-0.766227	0.0977484	-0.292717	0.738702	0.261512	-0.0404599	0.160051	-0.914364	-0.633581	-0.10733	-0.86203	-0.420243	0.36606	0.373963	-0.750674	-0.293069	-0.325451	0.279843	0.000716641	0.54483	0.307568	-0.612899	0.372624	0.167499	0.0974721	0.353818	-0.0273731	-0.626323	-1.01557	-0.523045	-0.166243	-0.247186	0.500243	0.173649	-0.427267	-0.910085	0.373025	-0.938419	-0.495816
EIF2AK2:P19525:S92	0.430209	0.348755	-0.871334	1.53452	0.330066	-0.412932	1.62844	1.14125	-0.561969	0.633284	1.31882	-1.45729	-1.64627	-1.00937	0.994313	0.691676	1.35197	1.5994	-0.629977	0.00976069	1.03426	1.25036	-0.700579	0.94695	0.782984	0.528016	-0.410053	-1.69462	0.882698	1.16554	1.58858	0.263537	0.828055	1.19592	0.71201	1.18845	1.28192	0.122968	0.587863	-0.738391	0.239915	1.58617	-0.378014	-0.984825	-0.262581	0.772976	-1.01268	-0.850135	-1.64234
EIF2AK3:Q9NZJ5:S555	0.828524	-0.385627	1.19894	1.11887	-0.460589	-0.835866	-0.251661	0.111365	-0.771118	0.814545	0.395811	0.129912	-0.168461	-0.814358	1.27378	1.25065	0.320157	1.76541	0.492768	-0.181251	-0.74315	0.276756	-0.308515	0.446327	0.707068	-0.399312	0.2428	-0.475596	-0.0334151	0.333851	-0.788992	0.775098	-0.848501	0.291638	-0.433948	0.671054	0.690654	0.469359	0.92143	0.354231	-0.0727272	-0.506186	0.357782	0.963098	0.44349	0.917743	0.646583	1.16231	-0.382376
EIF2AK4:Q9P2K8:T667	-1.332	-0.575941	0.6306	-0.799951	0.373505	1.07076	1.55251	-0.799329	0.741946	-0.00471318	-1.16602	1.29681	-0.13422	1.22577	-0.944775	-1.46268	-0.709989	-0.279629	-0.526047	-0.215498	1.20938	0.300261	-0.0104249	0.792445	-0.63718	0.59635	0.248266	1.48512	-0.408005	-0.812188	-0.152714	-0.897556	0.650069	-0.23228	0.6545	-0.639687	-0.570381	1.08124	0.755007	0.306693	0.690087	1.32899	-0.763056	-0.570389	-0.201913	-0.473359	-0.26624	-0.741398	1.07176
EPHA2:P29317:S897	-0.936493	0.0146249	0.844033	1.12379	-1.17977	-1.4893	-1.04407	0.346396	-0.323207	0.773919	-0.102964	-0.227488	-0.216296	-0.715848	0.516996	0.00149392	0.328329	0.737214	1.15603	0.245812	-1.56668	1.00919	1.48549	-0.219411	-0.766316	1.42437	0.17462	-0.554734	0.154324	1.11827	0.985059	0.590699	0.988985	-0.673609	-1.18628	-0.0737405	-0.175829	0.368893	1.22363	1.28876	-0.639177	-1.37137	-0.29227	0.0297635	0.247858	-0.402762	0.747976	-0.299392	-0.957
EPHA2:P29317:S899	-2.04127	-0.255191	0.231479	-0.955814	0.422411	0.740268	1.68238	-0.863215	1.48545	0.0542948	-1.27551	0.741677	-1.06717	1.57262	-0.843601	-1.36536	1.18081	0.937268	-1.5921	-1.38454	0.58912	-1.92589	-0.279691	0.337073	-0.574578	-0.134202	-0.549913	1.0072	-1.92759	-0.771814	-0.755804	0.432368	-0.104837	-0.469372	1.2383	-1.78422	-0.800118	0.777439	0.147909	-0.812759	-0.453999	0.903108	-1.26051	-1.2336	0.0694752	-0.840237	-0.643026	-0.275387	1.7999
EPHA2:P29317:S901	-1.21694	-0.922346	0.932494	0.706592	-0.309422	-1.1047	-0.313735	-0.82579	0.982942	0.421726	-0.681422	-0.387014	-0.888748	0.223104	0.754088	-1.14862	1.36678	-0.113723	-0.950115	0.59201	-0.835473	0.379387	-0.773626	0.533719	-1.06984	-0.252969	-0.928613	-0.0681563	0.304465	-0.387968	0.704186	0.839641	0.585624	-1.12384	-0.549998	-0.698845	-1.06769	0.967767	0.797656	-0.167605	-0.957489	-0.0521259	-0.867475	-1.20679	0.613971	0.907635	1.51605	-1.52775	-0.844999
EPHB2:P29323:S575	0.183065	-0.694739	0.670684	0.629509	-0.448467	-0.334546	-1.79486	-0.300995	-0.708846	0.349604	0.19027	-0.439037	0.702178	-0.611204	1.77012	0.855013	0.267884	1.24767	0.662269	-0.687934	-0.504132	0.075549	-0.612665	-0.432009	0.287034	0.222843	-0.265895	-0.383901	-0.85346	-0.592041	-1.30225	-0.0385239	-0.993067	-0.53109	-0.324231	0.715611	0.880301	0.369183	-0.0922128	0.562956	-0.497698	-0.605968	0.398686	0.522822	-0.251844	0.53664	0.634685	0.916429	-0.0955825
EPHB2:P29323:S898	-0.874787	-0.837401	0.143707	-0.428746	-0.699776	-0.62548	0.0256039	0.457261	-0.162745	0.289073	-0.937438	-0.915793	0.290829	0.664622	-0.142595	-0.856903	-0.446291	-0.31806	-0.407674	-0.467989	-0.185106	-0.689987	-0.790491	-1.08278	-1.24322	-0.827839	-0.758187	-0.41144	-0.97543	-0.711508	-0.207969	-0.883222	-0.560732	-0.761866	-0.870981	-0.535064	-0.70367	-0.373141	-0.328153	-0.499316	-0.897465	-0.684115	-0.524407	-0.835417	-0.664565	-0.872531	-0.689743	-0.310671	-0.706476
EPHB2:P29323:Y780	-0.0968861	-0.775538	0.774559	0.048612	-0.159655	-0.150885	0.677502	-0.322706	0.131854	0.0901317	-0.378849	0.342513	0.108636	0.0708362	-0.388718	-0.844004	-0.525004	-1.34649	0.320869	0.48245	0.769037	-0.738423	0.405697	0.347622	-0.00830271	-0.00376147	-0.0417402	0.542605	-0.387705	-1.2511	-0.0103203	0.547059	0.343566	-0.254563	0.132346	-0.270795	0.340327	0.644263	0.0413211	0.514558	0.0657365	0.595676	0.0290186	0.305321	0.672886	1.70686	-0.810889	0.896544	0.300876
EPHB3:P54753:S788	-0.0119379	-0.27683	-0.18382	-0.592863	-0.0544646	-0.781549	-1.25519	0.30876	0.0459511	0.260903	-0.0159403	-0.989184	-0.189208	-0.0191851	0.748128	1.12205	0.55274	-0.326691	0.943235	0.194734	-0.529264	0.770895	0.325582	-0.86049	-1.25276	0.359586	-0.41075	-1.27472	1.70734	-0.0707194	0.305188	-0.835759	0.699275	-0.2517	-1.2659	0.592915	0.362583	0.0446718	-0.117481	0.891167	0.0215681	-0.676179	1.00533	-0.0553236	-0.197524	-1.1943	1.31199	-0.0444231	-1.56454
EPHB4:P54760:S770	-0.985486	-0.479515	-0.600014	-0.338435	-0.48976	-1.2422	-0.332988	-0.89531	0.870664	0.527158	-0.374891	0.570075	-1.05595	-0.218989	-0.578682	-0.782421	0.323739	-0.343917	0.897379	-1.04524	-1.15262	0.293442	0.531	-0.1841	-0.766772	-0.393652	-1.0128	-0.442086	0.402364	-0.376059	0.382683	-0.164752	1.12925	-0.481366	-1.11499	-0.81538	-0.769421	0.419229	0.24273	-0.458178	-0.615004	-0.590509	-0.760767	-1.11622	-0.560504	-0.676226	-0.792373	-0.79906	-1.01177
ERBB2:P04626:S1054	-1.95535	-1.91041	-0.965277	-0.872393	-0.521714	-1.56157	0.637988	-0.832514	0.933045	0.772345	-1.00167	0.562524	-0.65014	0.846157	-0.206927	-0.665932	-0.607531	-1.57506	-1.03974	-1.74092	-1.20047	-1.2655	-1.57027	-0.939237	-1.42257	-0.37826	-1.17844	-1.2161	-1.22909	-1.50295	-1.15155	-1.27985	0.395767	-1.14336	-1.79291	-0.253758	-1.93731	-1.61035	-1.3538	-1.50671	-1.55659	-1.8492	-0.358789	-0.26459	-1.63849	-1.57579	-1.5258	-1.75657	-1.78218
ERBB2:P04626:S1083	-0.449039	0.19329	-0.522532	0.676364	-0.965807	-0.954803	0.591894	0.767468	-0.985541	0.471018	-0.754821	0.216528	0.50525	0.329629	-0.327474	-0.763272	0.167279	0.0811594	-0.499286	0.333483	-0.407342	0.594807	0.328452	-0.838124	-0.153591	-0.865549	-1.13401	0.0687037	-0.714962	-0.390658	0.207897	-0.290556	-0.771914	-0.730632	-1.13266	-0.584092	-1.08456	0.43825	0.804386	-0.903044	-0.952629	-0.121648	-0.493333	-0.540921	-0.984924	0.274156	-0.870144	-0.924264	-0.617058
ERBB2:P04626:T1166	-0.449303	-0.562253	-0.588985	0.250869	0.281787	-0.974208	-0.756654	-0.148465	-0.462506	-0.516287	0.679375	0.336864	-0.340263	-0.387618	-0.541786	-0.858607	-0.0262481	-0.210293	-0.614618	-0.828674	-1.25567	-0.261655	-0.36259	0.0228454	-0.400436	0.486436	-0.979187	-0.821892	0.273448	-0.214383	0.0819621	-0.218387	0.258925	-0.394391	-1.0443	-0.902896	-0.917528	0.384221	0.20756	-0.808117	-0.989524	-1.00901	-0.795313	-1.14645	-0.584303	-0.665301	-0.315588	-1.42841	-1.20653
ERBB3:P21860:S686	-1.79133	-1.53198	-0.0948444	0.497167	-0.546869	-1.01393	0.589299	-1.28852	0.240699	0.634542	-0.7224	0.564507	-1.01844	0.554808	-1.72048	0.334666	-0.818769	-0.753895	-0.294934	-1.06904	-0.608888	-0.599286	-1.00045	0.518832	-0.881495	0.430136	-0.728814	-0.613946	-0.916475	-1.6567	-0.18319	-0.783207	0.811679	-1.3576	-1.10345	-0.915237	-0.950105	-0.176073	0.515376	-0.281948	-0.879054	-0.569018	-1.14077	-1.30083	-0.395234	-0.392156	-0.442081	-1.52313	-0.777696
ERBB3:P21860:S982	-1.41019	-0.95376	-0.339228	-0.0497082	-0.665636	-1.39765	-0.996444	-0.662555	0.968283	-0.444073	0.294418	-0.527944	-1.0862	-0.151228	-0.819462	-1.17437	-0.173099	-0.356762	0.138405	-1.37027	-1.23268	-0.986813	-0.883777	-0.695398	-0.848653	-1.18871	-1.37494	-1.26206	-1.25082	-0.648494	-0.395345	-0.303618	-0.791046	-1.20406	-1.3556	-1.23122	-1.34704	-0.934656	0.140833	-0.525955	-1.64981	-1.27957	-1.37558	-0.847562	-0.566078	0.331711	-0.426996	-1.18405	-1.26308
EYA3:Q99504:S438	0.267512	-0.370787	-0.351401	-1.76676	0.317062	0.744838	1.94106	-0.568348	-0.556049	-1.28926	-0.0813913	0.962007	1.34656	0.124526	0.516288	-0.0780025	0.174328	-1.6383	0.401305	0.777994	1.72724	0.48868	-0.252011	-1.13167	-1.53153	0.692066	0.941986	1.90857	-0.0286565	-0.131365	-1.12086	-1.58881	0.210386	0.615483	-0.532968	0.583012	0.523737	-0.0530958	-1.62505	0.342656	0.920476	1.90164	0.24214	0.423725	-1.1877	-1.92095	-0.142796	1.27724	1.84334
FGFR4:P22455:S573	-0.766019	-0.659125	0.738895	-0.394479	-0.212623	-0.551252	-1.64776	0.704235	-1.84399	0.197493	-0.42217	0.109295	0.858294	0.131645	0.735903	0.154043	-0.96989	-0.291276	0.535782	0.266682	-1.63092	0.0390008	-0.174123	-1.10815	-1.06511	-0.683832	-0.754136	-1.38172	0.924876	0.933184	-0.549281	-1.01492	0.679762	0.720347	0.747958	0.279572	0.0587336	-0.224242	-0.0471797	0.515343	-0.0971362	-1.31404	0.68279	0.52543	-1.03601	-1.31858	-0.786234	0.562756	-1.19324
GAK:O14976:S1168	-1.16888	-0.77829	-0.293579	0.122964	-0.192492	-1.44847	-1.29153	0.169347	0.524696	0.870341	-0.522648	-0.452845	-1.0318	0.181921	-0.52272	-1.07155	-0.471132	-0.274301	0.21669	-1.34485	-1.52849	-1.24266	-1.06774	-0.684614	-1.25369	-1.05051	-1.8662	-0.911306	-0.970703	-0.988218	-0.154176	-0.277466	-0.827114	-1.3473	-1.2944	-1.14905	-1.11226	-0.388502	-0.109534	-0.32607	-1.01029	-1.27958	-1.0828	-0.562144	-0.514246	-0.683364	-1.07995	-0.670298	-0.801873
GAK:O14976:S780	-0.0176708	-0.490404	-0.568962	-1.15872	0.337247	-0.472102	0.7354	-0.900348	0.203444	-0.730586	-1.31123	0.607628	0.711325	1.42324	1.11816	0.502064	0.631995	-1.02581	0.597193	0.591893	0.799229	0.112199	-0.00604792	-0.580763	-1.05933	0.629621	0.206906	0.325504	0.254066	-0.451048	-0.0314896	-0.438916	0.533885	0.708869	0.954881	0.637663	0.60871	0.533942	-0.276538	1.13261	0.923756	0.76228	0.79596	0.329564	-0.157436	-0.992388	0.630941	0.367782	0.244565
GAK:O14976:S826	1.84742	-0.166705	1.4061	1.35471	-0.92417	0.76987	-0.232712	0.748347	-0.661886	-0.64737	1.02021	-1.15052	0.638293	-1.37097	1.34355	0.536404	-0.232953	0.170413	0.581161	-0.329803	0.816179	0.517535	1.21183	0.472385	0.26806	0.147706	0.253008	-0.616263	0.820515	-0.304298	0.653094	1.70784	-1.17383	-0.0900038	0.456634	0.860812	-0.0693801	0.757505	1.68761	0.527853	1.43122	0.369786	0.705088	-0.296706	0.274939	0.400627	-0.39746	0.753798	-0.0464482
GAK:O14976:S829	-0.436906	-0.868645	-0.331446	-2.83131	0.243897	0.149596	-0.579741	-0.27173	-0.148565	0.0954257	-1.7854	0.537525	-0.0607756	2.32729	1.56138	-1.67093	1.42579	0.592478	-1.48509	1.33132	-0.711532	-0.890279	0.832679	0.285449	-1.12554	0.54984	0.624833	-0.649422	0.830817	0.823178	-2.84173	0.689531	-0.471749	-1.88899	-0.370587	-1.22179	-1.32809	0.397417	1.32521	1.08186	1.78595	0.269721	0.592943	0.982153	0.785256	1.05342	0.0141657	1.34336	-0.177799
GAK:O14976:S834	0.589803	0.247129	1.25605	1.106	-0.0424853	-0.721814	-0.905265	1.30553	-1.09672	0.259836	0.63987	-0.801658	-0.160592	-0.715263	0.560014	0.309251	-0.143506	0.779769	0.0293161	-0.380525	-1.02202	0.453765	0.480684	0.667172	0.196516	0.16564	-0.885428	-1.06063	1.08192	0.338587	0.631057	0.567826	0.395114	0.264345	-1.12136	-0.281364	-0.155226	-0.321391	0.748877	0.634217	-0.20728	-0.96374	0.186235	0.345568	-0.137068	0.418701	0.370795	-0.204191	-0.985593
GRK2:P25098:S670	-1.27459	-0.546061	0.303483	-1.42139	-0.461212	0.657547	1.62766	-0.0363958	0.28	-0.313297	-1.60322	0.46475	0.711546	1.66924	-1.34471	-1.39313	-0.220228	-1.47762	-0.557213	-0.108197	1.27433	-0.0399919	-0.303809	0.522341	-1.15684	-0.0123008	0.188348	1.46874	-0.157949	-1.03638	-0.489307	-1.32717	0.703523	-0.474584	1.14637	-0.172058	-0.745542	0.686014	-0.886608	-0.630349	0.629243	1.56308	-0.340933	-0.690624	-0.342883	-0.919363	-0.281033	-0.274223	1.30331
GRK5:P34947:S484	-0.669262	-0.256298	0.224329	0.58236	0.0094477	-1.20387	0.207834	-0.524304	1.37556	0.138044	-0.429388	-0.0667772	-1.21918	0.224183	-1.06664	-1.05198	-0.361217	-0.0877079	-0.733618	-0.295092	-0.35873	0.600163	0.0455162	0.119478	-0.249811	-0.615477	-1.03654	-0.142888	-0.091548	-0.756685	0.632144	-0.362485	0.952447	-1.18932	-1.02865	-0.919473	-0.941203	-0.650916	0.387097	-0.511275	-0.714458	-0.34807	-0.724768	-1.20454	-0.231608	0.61633	-0.897077	-1.3431	-0.329775
GRK6:P43250:T485	-0.993712	-0.611503	0.247283	-0.451733	-0.48207	-1.07463	-0.183962	-0.745366	1.35636	0.362664	-0.515021	0.195336	-1.09506	0.539239	-1.02157	-0.843587	0.401243	-0.292012	-0.547958	-0.587527	-0.30374	-0.925195	-0.477532	0.0630772	-0.728511	-0.798461	-1.03051	-0.246379	-0.893491	-0.0709967	0.426335	-0.425135	0.301942	-0.908934	-0.757042	-1.2023	-1.12761	0.274641	-0.468874	-0.504535	-0.583991	-0.475804	-0.923175	-0.709252	0.214249	-0.761939	-0.648322	-0.718584	-0.424438
GSK3A:P49840:Y279	-0.671268	-0.631151	-0.515722	0.715544	1.24771	-0.645401	-0.369999	0.372493	0.49464	-0.414059	0.180647	-1.16794	-0.561644	-0.342468	-0.807919	-1.03455	0.394483	0.237211	-0.438902	-0.928586	-0.762233	-1.1912	-1.27311	0.425265	0.765195	-0.397896	-1.48465	-0.965826	-0.243106	-1.05437	0.802054	0.794525	0.410831	-0.816197	-0.110596	-0.818458	-0.707763	0.194627	1.19355	-0.734972	-1.31608	-0.511856	-0.917164	-0.994271	-0.692954	0.74619	-0.757791	-1.42311	-0.308092
GSK3B:P49841:S9	-1.03886	-0.331577	-1.06254	-0.581361	-0.63361	-1.19645	0.133321	0.795838	-0.651588	0.694884	-0.668654	-0.329328	-0.463069	0.497442	-1.16208	-1.33187	-0.839855	-0.549708	-1.23855	-1.08888	-0.830981	-0.879872	-0.965948	-0.852086	-1.02474	-1.179	-1.2252	-0.851119	-0.893377	-0.819401	-0.531821	-0.899946	-0.938205	-1.07668	-1.23989	-1.04153	-1.19304	-0.987461	-0.610891	-1.25477	-1.39093	-1.11255	-1.28758	-1.34318	-1.16695	-0.481796	-1.15028	-1.1659	-1.04287
GSK3B:P49841:T390	0.916278	0.356952	-0.596595	1.20873	0.556544	-1.16178	-1.91629	1.29503	-0.715845	0.965126	1.43159	-1.29138	-1.27392	-1.32481	1.02841	0.607153	0.789832	0.99432	-0.719779	0.937494	-1.57059	0.252008	0.710937	-0.294806	1.21073	-0.932916	-0.506148	-1.94847	-1.11353	1.10704	0.935895	1.88402	-1.4789	0.53598	-1.24604	-0.306667	0.948021	0.496059	0.995941	-0.363734	-1.23154	-1.92929	-0.642664	-0.567888	0.538714	0.894377	0.0181496	-0.254114	-0.0302497
HASPIN:Q8TF76:S143	-0.318821	-0.689183	0.167139	-1.12951	-0.34088	-0.556406	-0.218176	-0.340462	-0.339303	-0.443155	-0.797378	-0.0345096	0.593472	0.879298	1.11719	0.82063	0.371198	-0.751652	0.799934	0.487145	0.5825	-0.578145	-0.297319	-0.472742	-1.16449	0.234977	0.102424	0.104954	0.00819788	0.474643	0.331912	-0.904567	0.0868615	0.897059	0.877845	0.333021	0.666324	0.278354	-0.831166	0.83786	0.66146	0.469425	0.76751	0.888865	0.165117	-1.07096	0.66914	0.665922	0.187628
HCK:P08631:T36	-0.826343	-0.78361	-0.630523	0.00521487	0.612413	-1.25053	-0.774897	0.612614	-0.68224	0.0411541	0.34313	-0.519027	-0.140141	-0.482974	-0.713968	-0.930388	-0.265872	-0.416497	0.0392231	-1.34531	-1.25778	-0.965869	-1.10359	-0.625184	-0.532405	-0.666793	-1.55274	-1.22437	-0.844185	0.460491	-0.616442	-0.431071	-0.328657	-0.177698	-1.21592	-0.755837	-0.871216	-0.55828	-0.502644	-0.629691	-1.41842	-1.16007	-1.19572	-0.57148	-0.715906	-0.267355	-0.770159	-0.947649	-0.843934
HIPK1:Q86Z02:Y352	-0.308309	-1.1505	-0.215317	-0.209107	-0.126483	-1.30312	-0.478537	0.522067	-0.726408	-0.93411	-0.186891	-1.05829	0.779678	0.206185	1.07155	0.776712	0.517202	-0.348431	0.245508	0.85311	-0.638931	-0.6901	-0.751258	-1.37887	-1.1055	-1.33478	-0.97986	-0.436558	0.9078	-0.572008	0.427783	-0.619936	1.10402	-0.788157	-0.813721	0.75147	-0.884849	-0.339001	0.67682	0.41347	0.603851	-0.459273	0.623273	0.496509	-0.490452	-0.704985	0.871762	0.880132	-0.361422
HIPK3:Q9H422:Y359	-1.21048	-0.928825	0.665036	1.0814	-0.577489	-1.39027	-1.1191	-0.035705	0.494378	0.684043	-0.190004	-0.832265	-0.557212	-0.265311	0.398313	-0.740668	0.656784	0.294757	0.294682	-0.369615	-1.42934	-0.589574	-1.19117	-0.320576	-0.752571	-0.945225	-1.44424	-1.11766	-0.806307	-0.922894	0.599784	0.565808	0.699011	-1.06354	-1.39292	0.669445	0.288404	0.580884	0.633405	-0.789737	-0.651731	-1.00611	-0.447129	-0.352431	-0.170741	-0.254042	0.347599	-1.28593	-0.79119
ICK:Q9UPZ9:T157	-1.13307	-0.60803	-0.30144	0.718262	-0.120824	-1.28706	-0.518954	-1.02124	0.987168	0.494896	0.381897	0.967581	-0.817903	-0.784384	-0.943404	-0.888906	-0.497162	0.326973	-0.780776	-1.15102	-1.67963	-0.439784	0.678302	0.571712	0.113393	0.240631	-1.53467	-0.888858	0.617151	0.532563	0.729354	0.627202	0.277685	-1.0796	-1.71428	-0.914725	-1.30083	-0.608666	0.592952	0.000205345	-1.06801	-1.34308	-0.878289	-1.69293	-0.294696	0.151228	-0.321947	-1.5266	-1.34335
ICK:Q9UPZ9:Y159	-0.96141	-0.79317	0.24034	0.397128	-0.0945619	-1.21761	-0.814042	-1.00388	0.970731	0.74174	-0.470507	1.12213	-0.846955	0.0809223	-0.357075	-0.710843	-0.331723	0.322629	0.126552	-0.744406	-0.891645	-0.747496	-0.193268	0.433641	-0.16449	0.237002	-0.912815	-0.93842	0.235733	-0.213548	0.655805	0.022973	0.0819586	-1.01556	-1.34389	0.0240436	-0.741858	-0.282084	0.561574	0.406981	-0.533247	-1.03535	-0.873806	-0.807974	-0.510317	-0.36428	0.169996	-0.75977	-1.27843
IKBKB:O14920:S675	1.29994	2.36207	1.11187	0.0118554	-1.43934	0.180663	0.391595	2.0223	-2.06495	0.365425	0.0528181	-0.497685	0.374961	-0.269741	3.02579	1.48982	0.615909	0.488231	0.812306	2.87124	-0.0673704	0.897474	1.04836	0.0675694	0.453033	1.66363	0.268652	0.728235	2.19695	2.87546	0.188707	0.0746981	0.971609	0.718533	0.822794	1.32705	1.24785	0.276763	0.684678	0.999959	0.451571	1.14514	0.595685	2.62834	-0.00577092	0.0427029	0.952981	0.343701	1.14669
ILK:Q13418:T181	-0.0644204	-0.0503711	-0.00348992	-1.0705	0.0997922	-0.972795	0.0606465	-0.103899	-0.76711	0.607483	-0.935944	-0.0090467	0.0749285	0.673851	0.112344	0.16715	-1.18531	-0.892269	-0.913233	-0.185105	-0.168487	-0.355467	0.216047	-0.0819284	-0.954789	-0.365192	-0.00560675	-0.755946	0.155749	-0.123514	-0.379655	-0.69374	0.141887	-0.393591	0.844807	0.142287	-0.807388	-1.32436	-0.540778	0.0810734	-0.42037	-0.497684	0.523626	-0.421619	-0.0577824	-0.665547	0.0251069	-0.331492	-0.387515
INPP5D:Q92835:S1039	-0.942299	0.622068	-0.514539	-0.618172	-0.178286	-0.363744	0.723931	0.137304	0.404579	0.376096	-0.228558	0.00880727	-0.763956	0.221223	-1.09137	-1.0236	-0.590906	-0.648562	-0.621309	-0.289491	-0.865178	-0.174732	0.399893	0.543263	-0.428188	-0.443088	-0.135795	-0.918716	0.208541	0.122716	0.64678	-0.394205	1.01707	-0.486136	-0.498686	-0.671925	-0.746273	-0.420325	-0.469721	-0.753262	-0.338329	-0.766245	-0.948599	-0.550942	-0.646914	-0.366983	-1.03215	-0.492343	-0.793293
INPP5D:Q92835:S243	0.476198	0.350386	0.177815	0.808824	-0.62678	-0.0173407	-0.770721	0.890957	-0.862033	0.420814	1.18581	-0.633366	0.100228	-1.38272	0.281998	0.171337	0.264364	1.38411	0.66392	0.3833	-0.161126	0.48916	-0.218387	-0.199139	1.33351	-0.990691	-0.201992	-0.70378	0.925825	0.236423	0.840442	1.56822	-0.00659622	0.018731	0.859086	0.724295	-0.108406	0.990098	0.737342	0.145524	0.047608	-0.216761	0.500831	-0.155815	-0.0854504	1.40258	-0.214129	-0.243892	-1.68156
INPP5D:Q92835:S294	0.154547	-1.12557	0.805332	-0.701827	-0.321717	-1.05097	0.947828	1.03916	-1.21774	0.917891	-0.998851	-0.288288	1.76643	0.950346	-0.949767	-1.25725	-1.00669	-0.653643	-0.989981	-1.0575	1.21938	-1.00662	0.365267	-1.45681	-0.737251	-2.35893	-0.883308	1.18412	-1.38028	-1.01549	-0.792396	-0.861848	-1.4801	-0.386717	0.815125	-1.48603	-0.681517	-1.25754	-0.815711	-1.06456	-1.74945	1.28742	-1.1539	-0.0647628	-0.693167	-0.520321	-1.05957	0.102966	0.700055
INPP5D:Q92835:S960	-0.157187	-0.351378	0.182892	-1.31225	1.09251	-0.352103	1.21564	-1.37499	1.11144	-0.271274	-1.68749	0.932438	-0.333001	1.39207	0.155233	0.577229	0.18539	0.454209	0.709932	0.0212977	0.480543	-0.057078	-0.274241	-0.618115	0.984354	1.03657	-0.302243	1.57204	0.00794605	0.0120691	-0.533858	-1.57185	1.1262	-0.131946	1.58265	0.612673	0.557917	-0.0542321	-1.11477	1.03922	0.464975	1.56914	0.172181	0.501061	-0.736432	-0.901123	1.12401	0.157157	1.09009
INPP5D:Q92835:Y865	-0.226833	-0.43364	0.737113	-0.961803	-0.0412539	-0.440331	1.76838	1.42725	-0.550495	0.800898	-1.4545	-1.99638	0.184398	1.56341	-1.49202	-1.14574	-0.5366	-1.52744	-1.36324	-1.15928	0.733229	-0.362924	-0.680655	0.0481234	-1.00459	-1.0513	-0.330593	1.09712	-0.580461	-0.842023	-1.29876	-1.06863	-0.815322	-1.18132	0.867432	-1.63489	-1.46363	-0.849445	-1.19628	-0.539168	-1.23945	0.932349	-0.697371	-0.375673	0.493227	-0.438809	-1.52179	-0.399431	1.07062
INPP5E:Q9NRR6:S99	0.840909	-0.486486	-0.195761	1.71109	-0.166118	-0.518876	0.629905	1.15067	1.2944	-0.301141	0.357832	-1.08781	-0.694899	-0.296386	0.992505	0.367466	-1.54654	1.26801	0.320455	0.206801	0.156651	-0.212836	-0.204146	-0.442251	1.70581	1.02835	0.206913	-0.567914	1.75346	0.69725	-0.284892	-1.61537	-1.21004	0.613917	0.460221	1.36123	-0.0321014	-0.848824	-1.30436	1.85088	1.02446	0.614984	-0.956722	0.800842	1.2152	1.71837	0.963494	1.27446	1.00706
INPP5F:Q9Y2H2:S1103	0.214694	-0.79593	0.0738908	-1.48034	0.533281	-0.0572859	1.87474	-1.23386	0.794185	-1.45175	-1.79077	0.436132	1.51459	-0.918418	0.120018	0.914591	-0.535146	-0.898643	1.04365	-0.115078	1.91757	-0.126782	-1.27144	-1.47984	-1.4836	1.13538	-0.430587	1.8163	-0.834599	-1.25613	-1.43599	-1.60201	1.2441	0.650004	-1.28029	0.236614	0.419908	-0.44767	-1.29887	0.838481	0.266776	1.85711	-0.127381	0.10802	-1.51791	-1.69132	0.253013	0.843968	1.78991
INPP5F:Q9Y2H2:S881	-0.255226	0.330121	-0.17878	-0.227544	-0.0255501	0.306962	1.09888	0.177993	0.874212	0.0819416	-0.885869	-0.436678	-0.726176	1.04737	-0.602812	-0.305415	0.37309	-0.643029	-0.0846359	0.242029	0.0751015	-0.0840766	0.226276	0.249224	-0.327973	0.327289	-0.19398	0.342096	0.54163	0.109061	0.955057	0.383063	0.880049	-0.384838	-0.263387	-0.281835	-0.319826	0.313347	0.239244	-0.159299	0.141279	0.262307	-0.158232	-0.296291	0.296695	-0.27735	0.103182	-0.443992	0.181191
INPPL1:O15357:S1003	-1.9202	0.340908	-1.12592	-0.845081	-0.275044	0.329549	0.472062	0.054072	0.846714	-0.652378	-1.32923	-0.486823	-0.488654	1.09066	0.0671248	0.312005	0.939722	-0.269792	-0.231478	0.710779	-0.21929	-0.226895	-0.583365	1.33601	-1.39456	-0.153119	-0.0831724	0.596512	0.662624	0.847895	1.35642	0.304748	0.977914	1.03022	0.831002	-0.0406124	0.439114	0.551377	-0.820226	0.48371	0.852077	0.247543	0.33706	0.720038	0.380625	-0.206362	0.99068	0.0706603	0.138874
INPPL1:O15357:S132	-0.976298	0.129772	0.97927	-1.42888	0.880099	0.340783	1.77974	-1.89246	1.03544	-0.422849	0.548776	1.26415	0.206567	-0.80716	-0.0227598	0.754753	0.481591	-1.45841	0.418921	-0.492316	1.95797	-0.782334	-0.547659	-0.659684	-0.846519	1.13012	-1.11	0.64666	0.552086	-1.39636	0.699287	-1.36517	1.11638	0.868856	-0.0891257	-0.721105	0.629266	0.802732	-0.414949	1.56089	0.295109	0.581431	0.339554	1.42123	-0.435045	-0.53796	1.44162	0.261054	1.9538
IRAK3:Q9Y616:S467	0.155353	0.253441	0.393735	0.692791	0.00854704	-0.915435	-1.50632	0.744938	-0.896188	-1.06935	1.25084	-0.777037	-0.804758	-0.810484	0.503832	1.09928	0.752401	0.855515	0.273044	0.73327	-1.54596	-0.536792	-0.0649877	-0.69648	0.327483	-0.886955	-1.00429	0.792519	0.257678	0.437943	0.0815543	1.18207	-0.363336	0.642329	-1.19413	0.686047	0.817999	-0.172167	0.968395	-0.250033	0.586201	-1.26301	1.0078	0.507069	0.00220167	0.704362	0.851427	-0.183255	-1.06145
JAK3:P52333:S17	-0.841146	0.905894	0.542185	0.780632	0.28399	-1.18551	-0.885776	-0.372255	1.01251	0.742904	0.643965	-0.194294	-1.28913	-0.614867	-0.466698	-0.392158	-0.192222	0.453975	-0.969355	-1.1789	-1.22881	-1.11377	-0.58644	0.51593	1.09565	-0.574986	-1.1933	-1.67017	0.467568	1.02579	0.572705	1.2706	0.724897	-1.15762	-1.13134	-0.519881	-0.86151	-0.850352	0.717169	-0.211308	-1.34165	-1.41989	-0.665171	-1.07299	0.167303	0.938247	-0.23466	-1.29013	-0.451362
KALRN:O60229:S2236	-0.716624	-1.04372	0.159174	-1.34023	-1.00205	-0.890357	-0.830878	0.612194	0.446487	0.530429	0.851784	-1.2696	-0.44137	-0.725296	0.508029	-0.624183	0.124345	-1.30402	0.320769	-0.506099	-0.987164	-0.879078	-0.240914	-0.725019	-1.30918	-0.291654	-0.711803	-0.607804	0.356081	-0.719183	-0.767881	1.28811	-0.0782386	-0.181266	-1.10661	-0.317309	-0.915652	0.353794	1.58032	0.314101	-0.416631	-1.27823	-1.00171	-1.15177	-0.676521	-1.23703	1.13601	0.596339	-0.467325
KALRN:O60229:T1912	0.122094	-0.84641	0.346565	-0.45534	-0.917058	0.525265	0.231368	-0.873072	0.841009	-0.357437	-0.721792	-0.772763	0.610054	0.702508	0.869049	0.0589646	-0.104092	-0.694106	-0.437882	0.484044	0.622491	1.00448	-1.09158	-0.298961	-0.972883	-0.134698	-0.237459	0.411735	0.231667	-0.697616	-0.0138747	-0.977252	-0.457871	0.673589	0.355254	0.498469	0.561252	0.488437	-0.243542	-0.143882	0.704525	0.468631	0.1877	-0.85888	-1.07208	-0.770165	-0.614513	0.784139	-0.485308
KSR1:Q8IVT5:S334	-1.29153	-0.782105	0.0750456	-1.37332	-0.236875	-0.0501132	1.43636	-0.362734	1.18861	0.828099	-1.6061	0.33595	-0.653733	1.656	-1.42818	-1.65074	-0.745539	-1.68066	-1.04866	-0.539378	0.504599	-0.765945	-0.605244	0.766694	-1.65754	-0.0924946	-0.169745	0.848135	-0.889869	-1.21576	-0.0113299	-1.64315	0.153745	-0.192724	0.232285	-1.40128	-1.0613	0.747012	-1.08578	-1.03171	-0.254403	0.797604	-1.11978	-1.21094	0.046387	-1.65827	-0.775825	-0.841888	0.615669
KSR1:Q8IVT5:S406	0.314805	-0.668647	0.495047	0.690995	-0.00926028	-0.198487	-0.740674	0.0718096	-0.663557	0.112636	-0.303531	0.14563	0.588755	-0.167958	0.892956	0.562571	0.200103	0.859235	0.604512	-0.556396	-0.122551	0.153157	-0.210791	0.0406828	0.633288	0.0814358	-0.304507	-0.209771	-0.64276	0.335499	0.0322209	0.892845	-0.813296	-0.0577772	0.0248301	0.233816	-0.443071	-0.420962	-0.112104	0.448166	-0.620384	-0.379103	0.471511	0.528222	-0.0922796	-0.398066	0.0983346	0.319206	-0.213898
KSR1:Q8IVT5:S569	-0.669342	-0.340775	-0.0807684	-0.916472	-1.1171	-0.0250998	1.18025	0.490327	-0.963375	1.18761	-1.23426	0.48853	0.792938	1.1894	-1.15378	-1.2081	-1.25828	-1.28032	-1.06826	-0.577397	-0.23678	-1.03895	-0.104234	0.0183897	-1.35315	-1.13455	-0.46608	0.124959	-1.14818	-0.431799	-0.0730506	-1.23784	-1.01371	-0.824975	-1.16547	-1.17075	-1.11052	-1.07579	-1.31504	-1.2106	-0.998194	-0.375843	-1.21963	-1.11698	-0.186061	-1.34927	-1.28142	-1.04466	-1.11123
KSR2:Q6VAB6:S939	-0.83498	-0.539071	-0.641999	0.156879	-0.57766	-0.832063	-0.336242	0.222384	0.681591	0.179269	0.0576066	-0.150128	-0.95095	-0.205396	-0.612706	-0.433037	0.540559	-0.463983	0.163708	-0.181079	-0.981846	-0.759566	-0.353506	0.138186	-0.441094	-0.253876	-1.24592	-0.598194	0.241706	-0.0982389	0.532864	-0.267359	0.50433	-0.62872	-0.802468	-0.456131	-0.010772	0.28615	0.285119	-0.0214368	-0.791464	-0.623773	-0.607875	-1.01526	-0.183547	-0.55366	-0.456678	-0.673922	-0.438622
LATS1:O95835:S1111	-1.13247	-0.574134	1.44173	0.0566221	-1.1131	0.272585	-0.806712	-2.03595	2.29867	-1.74798	0.0257339	1.10066	0.423508	0.0883821	-0.295199	-0.198791	0.567548	0.774463	0.642871	1.63879	0.431167	0.132309	0.329691	0.484036	0.23211	1.35532	0.614026	0.16795	-0.262132	0.33811	0.0860851	-0.179407	0.703485	-1.17814	-0.314167	-0.179154	0.397217	1.00081	0.413555	1.30611	0.436987	0.360099	-0.487403	0.241297	-0.127848	-0.340299	1.51845	1.22048	0.0823553
LATS1:O95835:S181	0.373442	-1.10421	-0.239221	1.25268	0.181902	-0.87476	-1.91944	-0.441835	-0.65584	-0.0416669	0.0702019	0.873033	0.338223	-0.299996	0.790119	0.663732	0.0653595	0.81932	0.64163	-0.070944	-0.759115	-0.358544	-0.472066	-0.212476	0.435881	0.0923959	-0.723555	-1.35026	-0.158473	-0.0776118	-0.427036	0.231156	-0.397406	0.148731	-1.1538	0.856608	0.143213	0.0723137	0.495012	0.539261	-0.150949	-0.67163	1.46183	0.725069	-0.487596	0.296	0.0751997	1.08641	-0.676988
LATS1:O95835:S613	-0.57833	-0.159631	0.550661	-1.80337	0.10416	1.02963	1.87455	-0.239326	-0.0834529	-0.0122249	-1.84341	0.789664	1.18043	0.57943	-0.324293	-0.939865	-0.386084	-1.75389	0.435864	0.719342	1.80286	0.450029	0.1437	0.302767	-1.80498	0.217078	0.82208	1.80386	-0.359808	-0.483539	-0.283395	-1.8069	0.681108	0.503756	1.80614	-0.0884945	-0.109177	0.874303	-1.45024	0.149807	1.01272	1.80963	-0.0303668	0.132163	-0.478634	-1.8006	-0.537335	0.632889	1.68943
LATS2:Q9NRM7:S380	-1.1265	-0.142701	0.720813	-1.57032	-0.241668	1.11013	1.79697	-0.257039	0.589824	0.57515	-1.79156	0.576149	0.574656	1.80061	-1.34186	-1.41697	-0.408509	-1.65233	-0.424515	0.0527533	1.42106	-0.18181	-0.00805578	0.804314	-1.64984	-0.10298	0.769129	1.60057	-0.98922	-0.913716	0.319822	-1.61938	0.322732	0.0309183	1.51661	-0.862832	-0.532211	0.848874	-1.31831	-0.568789	0.731067	1.59135	-0.804923	-0.601103	0.340132	-1.47505	-0.299742	-0.159045	1.53337
LATS2:Q9NRM7:S872	0.633876	0.734952	0.607283	1.19522	-1.09224	-1.13674	-1.14731	0.973762	-0.532816	0.644286	0.717669	-0.753153	-0.801449	-1.2045	1.06745	-0.94865	0.884327	1.19592	-0.265358	0.537191	-1.33283	0.769248	1.26868	1.27813	-1.30107	-0.693266	0.697583	-1.19451	0.822205	1.30358	0.777571	1.38428	0.109072	0.436679	-1.25292	-0.800901	-0.419184	0.341659	1.16641	0.467	-0.950372	-1.34565	0.888257	-0.782987	-0.559075	-1.03072	0.213858	-1.14901	-1.41719
LIMK1:P53667:S310	-0.729255	-0.0828118	1.15387	-0.200867	0.147953	1.28392	1.65141	-0.651772	0.744772	-0.154571	-1.25808	0.800942	0.300238	1.27417	-0.429182	-0.925989	0.207551	0.136122	0.32957	0.49735	1.69195	0.638201	0.345292	1.16141	-0.503587	0.864919	0.980783	-0.232783	0.270969	-0.541111	0.368412	-0.600874	0.886913	0.204331	1.53935	-0.0394962	0.182751	1.40097	0.838	0.746202	1.35421	1.84829	-0.234851	0.193493	0.442121	0.148042	0.453556	0.0618498	1.61718
LIMK2:P53671:S298	-0.739017	-1.07271	-0.912207	-0.553166	0.103399	-0.0661727	0.394764	-0.249477	-0.187493	-1.16071	0.050546	0.338253	0.903464	0.210227	-0.625073	-0.96059	-0.753709	-0.925299	-0.510732	-0.150138	0.159199	-0.592488	-0.51835	-1.05968	-0.818917	0.233772	-0.446177	-0.330854	-0.70802	-0.747809	-0.340182	0.167133	0.274771	0.606347	-0.0545224	-0.135809	-0.32441	-1.47812	-0.944519	-0.313706	-0.679288	-0.0714656	-0.307011	-1.21492	-0.655852	-1.80109	-0.685488	-0.381847	0.485299
LMTK2:Q8IWU2:S1450	-1.38193	-1.00119	0.492185	-1.14008	-0.308871	0.112253	1.7567	-0.854907	1.24059	0.848725	-1.78947	0.509104	-0.432646	1.78423	-1.34988	-1.51814	-0.366176	-1.53891	-0.549472	-0.541263	1.38447	-0.626287	-0.821459	0.731773	-1.61891	-0.109208	-0.21531	1.38012	-0.930462	-1.28504	0.44888	-1.40827	0.507066	-0.750578	1.2305	-0.984134	-0.939692	0.759481	-0.870271	-0.54711	-0.257749	1.47786	-0.94693	-1.10834	-0.579867	-1.38762	-0.580117	-0.890173	1.07032
LPIN1:Q14693:S162	-0.680823	-1.52873	-0.148272	-0.302062	-0.457895	-1.50367	1.33955	-1.23145	1.07701	-0.475568	-0.84831	0.141379	1.91991	0.831745	-1.51986	-0.589296	0.382989	-0.724433	1.20111	-1.71829	-0.788266	1.2807	0.223665	-2.22453	-0.655605	0.702659	1.10613	1.68074	1.45289	-1.43653	0.887942	-0.688967	-0.182031	0.163846	0.677179	-1.6557	-0.705796	0.633417	-0.410546	1.08108	1.68999	1.22951	-1.21753	-1.3724	1.37729	0.00956525	-0.636851	1.59189	0.82945
LPIN1:Q14693:S294	1.53433	1.34951	-0.402184	-0.922066	-0.317008	1.36069	0.896879	0.408972	-1.62211	1.4304	-1.30226	-0.297072	1.35277	1.12584	1.63117	-1.38479	1.69204	-0.70611	1.37445	1.16038	1.11529	1.86308	1.40659	-0.305339	-0.695358	1.54041	1.55201	1.14415	1.58818	-1.65436	-1.69179	-1.7856	0.927516	1.62345	1.88847	1.73083	0.889401	1.35325	-1.51608	1.21308	-0.855717	1.08563	1.72454	-1.21177	-1.8375	-1.27051	-1.73704	1.50964	0.497821
LPIN2:Q92539:S303	0.112012	0.137647	0.332975	1.09494	-0.343776	-0.378189	1.261	0.526597	-0.335441	-0.0419949	0.450524	-0.554765	-0.0752832	-1.38126	-0.0861445	-0.525355	-0.518008	0.113068	-0.463507	-0.707614	-1.60107	0.038852	1.5397	0.545805	-1.4939	-0.159443	-0.789871	-1.46019	0.284329	0.699853	0.890794	-0.291636	0.0779506	0.246461	-0.832871	1.69997	0.261387	-0.414462	1.63843	0.280301	-0.615748	-1.70622	0.592759	-0.735464	-0.350953	0.805852	0.266945	-1.13506	-1.01992
LPIN2:Q92539:T105	-0.44523	-0.668542	-0.414042	-0.330583	1.06343	-0.242633	0.292756	-0.740214	1.06631	-0.308076	0.148393	0.32313	-0.534778	0.269413	-0.914924	-0.539513	0.613984	-1.00547	-0.0552472	-0.386439	-0.196792	0.144296	-0.296262	0.0871338	1.07286	0.616495	-0.0458013	0.0468088	0.290451	-0.477279	-0.669841	0.472916	0.840035	-0.572154	-1.07132	0.385463	0.137939	0.360206	0.980416	0.807975	0.0738957	0.192017	0.206349	-0.347212	-0.0302815	0.680727	1.02273	0.201078	-0.763617
LPIN3:Q9BQK8:S347	0.187614	0.154448	-0.0770161	-0.181631	0.987611	0.0383837	1.05825	-0.865471	0.784566	-1.13679	0.186439	0.483517	0.645751	0.265154	-1.07459	1.02004	0.804059	-0.823441	0.66717	0.724941	0.227834	0.778425	0.746664	-0.00511035	-1.10305	0.966905	0.858975	0.71316	0.600502	0.839939	-1.16827	-0.0832243	1.08895	0.332979	0.110422	-0.466646	0.62137	0.565456	-0.2825	1.02263	0.41024	0.452865	-0.431292	0.270807	0.357513	1.04972	0.793565	0.825499	-0.667349
LPIN3:Q9BQK8:S411	-0.0674895	1.39057	1.19171	0.599362	-0.286153	-0.111549	0.662902	0.604008	0.824172	2.29547	-0.0228768	-0.268365	-2.86207	-0.137201	0.413787	-1.04311	-1.94881	0.17654	1.82463	1.42164	0.25342	1.62314	1.44182	1.65479	-0.415713	-1.07557	0.4016	0.990889	2.19041	-1.73802	1.33952	0.0757609	-1.53388	1.00695	0.956886	-1.53795	1.05692	1.11382	-0.551171	-0.30088	1.40893	1.16589	-1.08449	1.23587	0.275981	-1.07956	-1.73799	-0.932668	-0.106487
LPIN3:Q9BQK8:S463	0.458113	-0.08257	-0.0642433	0.338008	0.604397	-0.577673	-0.633721	-0.214551	0.17767	0.730823	-1.64176	0.773976	-0.055903	0.949	-0.474024	-1.83699	-0.689216	1.167	0.62554	-1.48349	-0.0831112	0.470213	0.506828	0.749593	0.16319	-0.962204	-0.919795	0.517692	-0.51219	-0.904099	1.2156	-0.570464	-0.00728207	-0.528546	-0.297086	-0.36173	-0.739456	-0.43334	-0.420317	-0.191772	-0.0826633	-1.27138	-0.724669	-0.907872	0.374627	1.23522	-1.65306	-1.1374	-0.883602
LRRK2:Q5S007:S973	1.20218	-0.0972165	0.427137	-0.166018	0.0316641	-0.424982	-0.292771	1.07292	-0.925066	-0.324555	0.497787	-0.768793	-0.441021	-0.206654	0.47963	1.24032	-0.104317	0.865815	-1.64956	1.30723	-0.536806	0.630075	-0.743754	0.755495	0.526648	-0.139807	0.927313	-0.251948	0.673634	0.947877	1.62777	0.525801	-0.301438	0.679174	0.59001	0.415839	2.33537	0.291226	0.49895	-0.562859	0.585199	0.25092	0.146527	1.70701	0.743691	-0.88979	0.0314922	1.04924	0.966855
LYN:P07948:S11	0.715669	0.305509	-0.903564	-1.12862	0.418635	0.056384	0.565577	0.696316	-0.870702	-0.951188	-0.834474	-0.467834	1.32447	1.01529	0.958119	1.15023	0.622573	-0.87171	-0.956807	0.419193	0.899811	0.141632	0.879878	-0.242695	-0.196357	0.0480133	0.391894	0.695647	0.496555	-0.229825	-0.144066	-0.939142	-0.668317	0.683461	-0.0280121	-0.534872	-0.813943	-0.295155	-0.518765	-0.743119	0.340316	0.274498	-0.0188739	0.748471	-0.607387	-1.08676	-0.639299	-0.856468	-0.299892
LYN:P07948:Y316	-0.27156	0.149684	0.440509	-0.543243	-0.947753	-0.431735	1.09907	-0.236288	-0.345501	1.16426	-1.08646	0.804751	-0.709305	0.631374	-0.935669	-1.63906	-1.49021	-0.501478	-0.588012	0.220084	1.062	-0.066819	-0.411657	0.755082	-1.05819	-0.853355	0.230751	0.676192	0.00937484	-0.118304	-0.157133	-0.704109	-0.284848	-0.0363791	0.205509	-0.977833	-0.0128194	-1.04537	-0.446625	-0.232538	-0.577987	0.317323	-0.952269	-0.562001	-0.565868	-0.912082	-1.21386	-0.0937688	0.369351
MAP2K1:Q02750:S298	-0.785923	-0.401566	0.773556	1.08909	-0.0972173	-0.459059	-0.922404	-1.36508	1.1132	-0.501773	0.21179	1.0615	-0.827467	-0.212284	0.844878	-0.341288	1.60851	1.18663	1.01873	0.583997	-0.292154	-0.579068	-0.848355	-0.284792	-0.683539	0.0838779	-1.22207	-0.643957	-0.551074	0.779422	-0.0219332	1.74151	-1.06876	0.26089	-0.267255	0.170552	0.691254	1.08408	1.31946	0.888378	0.113204	0.0932774	0.354934	0.882326	0.769704	1.12977	0.894078	-0.184624	-0.755285
MAP2K2:P36507:S222	-0.712538	-0.86779	0.320762	-0.311772	-0.60167	-0.750041	0.449731	0.870096	0.340066	0.733479	-0.883322	-0.941653	-0.932277	0.395041	-0.800348	-0.909134	-0.249492	-0.403377	-1.40601	-0.720026	-0.761476	-0.843546	-0.657871	0.137843	-1.04283	-1.32537	-0.772379	-0.370351	-0.682449	-0.808769	0.810621	-0.707594	-0.528033	-1.22773	-0.81051	-0.778499	-0.914504	0.2735	0.556192	-0.873822	-1.02083	-0.883724	-0.886856	-1.08546	-0.896556	-0.586796	-1.09471	-1.23582	-0.818488
MAP2K2:P36507:S23	-1.0814	-0.55383	-0.287984	-0.145256	-0.36678	-1.31836	-0.73171	-0.11981	0.711108	0.658176	0.0336173	-0.65961	-1.05414	-0.266543	-1.05276	-0.70155	-0.742424	-0.707959	-0.201207	-1.0439	-1.21137	-0.40517	-0.724555	-0.967646	-1.06268	-0.68496	-1.09594	-1.16296	-0.531557	-0.426082	0.542751	-0.465209	0.694923	-1.08034	-1.65465	-0.708716	-1.04252	-0.980451	-0.388636	-0.673786	-1.15556	-1.30017	-1.01753	-0.940553	-1.22427	-0.890859	-0.924158	-1.15517	-1.16406
MAP2K3:P46734:S218	-1.21448	-0.856455	0.318609	0.125766	-0.543872	-0.590772	-0.509652	-0.996078	1.02369	0.086841	-0.426903	0.815983	-0.860121	0.0109735	-1.05187	-0.811713	-0.54834	-0.235219	0.40544	-0.993972	-0.818508	-0.602594	-1.06491	0.502333	-0.572499	-0.635452	-0.957217	-0.981002	-0.967467	-0.932729	-0.375337	-0.419758	-0.673189	-1.08654	-0.819622	-1.06276	-1.00068	0.552027	-0.636133	-0.479697	-1.10731	-1.01566	-0.545539	-1.03533	0.57213	-0.514909	-0.385765	-0.827147	-0.864493
MAP2K4:P45985:S257	0.335235	0.335146	0.0733269	0.22436	0.903223	-1.34038	0.165137	0.219935	-0.637626	0.605094	-0.324344	-0.431908	-1.28046	0.333715	0.732509	0.233712	0.500033	0.258664	0.278634	-1.25398	-0.433861	-0.947956	0.486546	-0.341851	-0.480325	-0.866653	-1.51311	-1.21312	-0.322644	-0.0316738	0.158371	0.485418	-0.343467	-0.784495	-0.666438	0.481723	-1.30292	-0.57903	0.168904	-0.566411	-1.55557	-1.29988	0.716083	-0.219631	-0.975872	-0.103316	-0.414858	-0.740354	-0.647369
MAP2K4:P45985:S90	0.840775	-0.513443	0.76481	1.45021	-0.48799	-0.600199	-0.47122	-0.244074	-0.642939	0.397579	1.2654	0.381178	-0.176324	-1.50339	1.94466	1.60058	0.800734	1.1493	0.476433	0.411741	-0.778246	0.694992	0.174071	-0.459173	0.78417	0.365715	-0.343045	-0.860967	-0.794435	0.339319	-0.821809	0.768782	-1.5803	0.350118	-0.742818	1.21438	0.593528	0.623497	0.849037	0.223997	0.622437	-1.21436	0.970851	1.08951	-0.269068	0.448335	0.704944	0.696756	-0.846161
MAP2K6:P52564:T28	-1.06339	-0.582586	-0.49645	0.140283	-0.601244	-0.851365	-0.227609	-0.59799	0.620178	-0.518806	-0.0844769	0.370871	-0.10974	0.0136223	-0.694886	-0.129545	0.0107316	-0.0353967	0.529695	-0.434686	-0.267099	1.05565	-0.368315	-0.746475	-0.500947	-0.509591	-0.730818	0.0286178	-0.692195	-0.839335	0.318053	-0.427845	-0.317497	-0.519896	-0.590215	0.265303	-0.202375	0.645183	0.190442	-0.761891	-0.669272	-0.496371	-0.632284	-0.784872	-0.62967	-0.279947	-0.2925	-0.1768	-0.465434
MAP2K7:O14733:S61	-0.477681	-0.109559	0.863793	0.591526	-0.531045	-0.557052	-1.44654	-0.153	-0.378889	0.472904	0.363695	0.0216323	-0.520774	-0.48284	1.3091	-0.356833	-0.540195	1.41071	0.772456	-0.498617	-0.759529	-0.320223	-0.133895	0.181762	0.285162	0.286109	-0.444474	-1.19385	-0.166489	-0.546894	0.343597	0.111395	-0.858005	-0.957183	-1.21348	0.881786	-0.33384	0.176994	0.275843	0.491663	-0.376438	-1.19408	-0.387938	0.787532	0.215263	0.557724	-0.472224	1.25885	-0.863244
MAP3K1:Q13233:S1018	-0.0254613	0.550625	1.2633	-1.70471	-0.0275314	1.21435	1.92523	-0.639331	0.133474	0.780104	-0.329598	0.783102	0.874944	0.136474	0.495818	1.00292	0.491154	-1.33414	0.673248	1.08404	-0.138486	0.591696	0.553786	0.725708	-1.93933	0.48392	1.32113	-0.25903	-0.363142	0.933358	0.54186	-1.90037	-0.11586	1.18857	0.0438237	0.422016	1.1555	1.11661	-1.44053	0.753465	1.33229	-0.115753	0.463929	1.36814	0.214277	-1.77602	0.169488	1.21882	1.68325
MAP3K1:Q13233:S1026	-0.841785	-0.9159	-0.0636444	-0.440786	-0.13916	-0.150473	0.575478	2.51295	-1.59417	0.554178	-0.929914	-1.36083	0.482732	0.780539	0.0177526	-0.842666	-0.734954	-0.466791	-0.11507	0.502561	0.26884	-0.114058	-1.02226	0.628293	-0.992475	0.242623	-0.50022	0.716458	-0.58231	-0.658863	-0.378857	-0.166524	-0.486302	-0.0834765	0.439337	-0.0636439	0.511212	-0.287651	-0.965912	-0.0723848	0.773105	0.931685	0.316826	0.00314155	-0.237066	-0.803715	0.00417951	-0.0715712	-0.264294
MAP3K1:Q13233:S1157	-0.233791	0.182015	0.374181	-1.5512	1.26698	1.48103	0.0757138	-0.989811	0.901255	-0.152298	-1.88689	0.933248	0.992351	0.191847	0.541142	-0.196759	0.248604	-1.57961	0.74929	0.986131	1.84597	0.659228	0.785449	-0.0551493	-1.49718	0.528967	1.49319	2.03007	0.0507319	0.597764	-0.194843	-1.7085	1.12293	0.570659	2.06514	-0.0846682	0.719902	0.639043	-1.55203	1.07939	1.64132	1.91989	0.0801205	0.752526	0.160214	-1.58944	0.69964	0.267202	1.80173
MAP3K1:Q13233:T20	-1.09802	-1.50314	0.846502	0.958847	-0.779658	-1.83928	-0.475051	0.886104	-1.0164	0.871925	0.0224876	0.328728	-0.826734	-0.564355	-1.16867	-1.21338	-0.843239	-0.242384	0.794744	-1.1575	-1.09067	-1.27727	-0.969746	-1.13588	-1.07307	-1.01258	-1.65439	-1.19397	-0.957123	0.792192	1.00772	0.421847	-0.986278	0.718172	-1.47476	-1.08361	-1.06256	-0.743108	-0.770831	-0.982235	-1.34827	-1.02639	-1.02673	-1.16068	-0.910688	-0.959118	-1.02639	-1.10358	-1.2947
MAP3K11:Q16584:S740	0.287707	0.528007	-0.0250947	1.04719	0.189687	0.735638	-0.994123	-0.648594	0.686995	0.153051	1.35456	1.2804	-1.1578	-1.42518	-0.652971	-0.179163	0.621771	1.24881	-0.136394	-0.0383044	-1.24648	-1.12962	1.23871	-0.146248	0.931983	-1.10963	-0.101607	-1.13985	0.0741113	-0.759154	0.136951	1.16314	-1.00086	0.219727	-0.747937	0.233601	-0.0681289	0.201073	1.3499	0.0871992	-0.0779465	-1.0521	0.983206	-0.382225	0.382092	1.34773	0.24868	-0.5737	-0.813184
MAP3K2:Q9Y2U5:S153	-1.40484	-0.681953	-0.149077	1.43603	-0.33637	0.276077	-0.483103	-0.447957	0.868041	-0.780115	1.55741	0.688297	-0.909928	-1.53649	-1.34047	-1.07482	-0.730816	1.50815	-0.716172	-0.794176	-0.781833	0.168475	0.204871	0.655722	1.4718	0.697462	-0.655288	0.535814	-0.338686	-1.1322	-0.27884	1.3539	-0.0433667	-0.908585	-1.33731	-0.676565	-0.917433	0.155269	1.74455	-0.444681	-0.187884	-0.133331	-0.924703	-0.475046	0.117134	1.70817	-0.693148	-1.22057	-0.632215
MAP3K20:Q9NYL2:S302	-1.59189	-0.392922	-1.57123	-0.268396	-0.828203	-1.47675	-0.170649	0.933344	-1.41879	0.502035	-0.597489	0.97678	0.913774	1.13534	0.541022	-1.26996	-0.962156	-0.422894	0.276939	-1.25751	0.891475	-0.60504	-1.00679	-0.508621	-1.28382	0.0531849	-1.42576	-1.03754	-1.14724	-0.581736	-1.00286	-1.09159	1.08513	0.471153	-1.88411	-0.612277	-1.31947	-1.11203	-0.906184	-1.01908	-1.13421	-1.50485	-0.644216	-0.0876633	-1.09182	-1.21204	-1.11111	0.514155	-1.5668
MAP3K20:Q9NYL2:S567	-1.73391	-0.228655	0.243177	-1.29898	-1.30979	-1.58092	-0.877025	0.88143	0.00767272	0.778269	-1.16453	-1.26285	-0.915368	0.853855	0.402934	0.00765262	0.517104	-0.735397	-0.701672	0.205575	-1.25729	-0.920115	0.562172	-1.00191	-1.77041	-0.717176	-0.580406	-0.411302	-1.01713	-0.0840038	-0.924596	-1.5787	-0.862845	-0.268598	-0.856846	-0.175175	0.268905	-0.138612	-0.965246	-0.184185	-0.661458	-1.08932	0.560437	-0.348257	-0.773781	-1.15385	-0.121601	1.04299	-1.03139
MAP3K21:Q5TCX8:S528	-1.38939	-0.851298	0.241813	-1.30368	0.259784	0.632359	1.77587	-0.83754	0.962867	0.263669	-1.71676	1.00283	0.192796	1.77465	-1.35724	-1.73627	-0.445816	-1.407	-0.170302	-0.277835	1.08896	-0.333643	-0.689137	0.714367	-1.42595	0.148598	0.153799	1.30976	-0.67094	-1.32565	-0.333929	-1.40448	0.710138	-0.388963	0.884158	-0.805874	-0.753563	1.09487	-0.60337	-0.310683	0.383065	1.37698	-0.906199	-0.819122	-0.129936	-1.33747	-0.309458	-0.559167	0.726677
MAP3K21:Q5TCX8:S614	-0.76444	-0.6851	-0.660322	-1.02019	-1.24841	1.04947	1.28376	0.972431	-1.39118	-0.484175	-0.978279	0.165415	1.4834	0.939367	-1.62253	-1.72065	-1.75855	-1.27611	-1.55592	-1.30269	-1.03564	-1.06242	1.3575	-0.659941	-1.4412	-1.36826	-1.00344	-0.63787	-1.4881	-1.60971	-1.62308	-1.24407	0.763006	-0.731473	-1.3828	-1.24149	-1.65744	-1.12045	-1.09821	-0.860145	-0.870049	-0.945683	-1.67011	-1.63756	-1.09979	-1.67278	-1.34146	-1.59816	-0.387303
MAP3K21:Q5TCX8:S775	0.906768	-0.304237	0.520066	-0.0200348	0.0370114	-0.272172	-0.648577	-0.624113	0.533358	-0.146983	-0.258191	0.571994	0.316286	0.0915372	0.860415	0.260131	0.0774637	0.201908	0.558901	0.200711	0.721309	-0.0525174	0.336665	-0.0018721	-0.384954	-0.220674	-0.359766	0.221618	0.197662	0.226824	-0.0819376	-0.33155	-0.191027	-0.33851	0.487447	-0.597158	-0.405245	-0.154865	0.275773	0.371714	-0.293921	0.11092	0.140302	0.285857	0.127509	-0.0932338	0.298093	0.71301	-0.359696
MAP3K3:Q99759:S176	0.916737	0.238435	0.167293	0.540118	0.471957	-1.16183	-1.24577	0.200553	-0.720381	0.380112	0.602539	-0.221529	0.375456	-0.886274	1.21189	0.984999	0.712807	0.73333	0.724289	0.630262	-0.568156	0.458745	0.411418	-0.014521	0.604529	0.188507	-0.721226	-0.775601	0.317384	0.78144	-0.451387	0.469348	-0.940374	0.164603	-0.0804231	0.680191	0.0955744	0.254775	0.352186	0.568343	-0.442957	-0.734377	0.874706	0.905873	0.431508	0.374302	0.644552	0.114435	-0.608078
MAP3K3:Q99759:S340	-1.02165	-0.207807	-0.332391	-0.193736	-0.438793	-1.37184	-0.433671	0.304507	0.575116	0.497744	-0.62847	-0.50822	-1.04065	0.609255	-0.390716	-1.05623	-0.200216	-1.2173	-0.453174	-0.846421	-1.28538	-0.222357	-0.665205	-0.400731	-1.31259	-1.01137	-1.2591	-0.714466	-0.010312	0.560306	0.536393	-0.297496	0.265251	-0.311075	-0.972523	-0.70761	-0.934129	0.0861122	0.109872	-0.989156	-1.20016	-1.09888	-1.11127	-1.24232	-0.299573	-1.04019	-0.376223	-1.52843	-0.870192
MAP3K3:Q99759:T274	-0.293726	0.302374	0.272043	0.113441	0.588556	-0.245158	0.62844	0.701051	-0.963652	0.750233	-1.12514	0.154812	0.495508	0.89433	-0.446763	-0.760749	-1.0641	0.581678	-0.906008	-0.9924	-0.321441	-0.820866	-1.17961	-0.610316	-0.623568	-1.16954	-1.06	-0.542118	-1.00433	-0.982975	-1.16371	-0.539825	0.249768	-0.84673	-0.325057	-1.03409	-1.20798	-1.16558	-0.0758901	-1.28154	-1.27238	-0.278141	-1.30745	-1.12264	-1.19671	-0.166113	-1.06957	-0.349389	-0.520883
MAP3K4:Q9Y6R4:S1252	-0.852919	-0.374751	-0.334299	-0.702906	-0.948775	-0.534157	0.693876	0.658577	0.534903	0.308286	-0.316268	-0.804946	-0.428112	0.382159	-0.820585	-0.785787	-0.755561	-0.446442	-1.2625	-1.05426	0.235255	-1.17446	-0.781451	-0.494358	-1.20734	-0.521931	-1.02627	-0.164515	-0.696116	-1.34823	-0.0398982	-0.410671	-0.306848	-0.715537	0.079551	-1.05737	-0.551563	-0.605812	-0.957418	-0.514874	-0.638301	0.43996	-0.956314	-0.952248	-0.274205	-0.568598	-0.7212	-0.605586	-0.0840169
MAP3K4:Q9Y6R4:S431	0.825323	1.10279	0.0111818	0.572357	1.11411	1.15341	0.95742	0.0680318	0.299109	-0.307761	-0.701045	-0.990904	1.76242	0.388746	0.000613141	-0.79021	0.471683	0.615869	-0.148766	1.31036	0.875127	0.970484	0.587571	0.762414	0.353361	1.6221	1.68408	0.95122	0.890298	-0.6913	1.24322	0.52817	1.43694	-1.11598	0.699377	0.103281	0.891477	0.57601	0.838252	0.387763	0.975261	0.46612	0.845334	0.932445	1.32439	1.00361	0.93549	1.55164	0.935906
MAP3K4:Q9Y6R4:S499	-0.560913	-0.00957244	-0.313417	0.503042	-0.63214	-0.638163	0.103849	0.716019	-0.121937	0.0755898	0.022929	-0.81469	-0.411372	-0.293845	-0.491653	-0.635913	-0.179722	0.650777	-0.561141	-0.689708	-0.812094	-0.569787	-0.43611	-0.465445	-0.0286242	-1.01088	-0.87094	-0.764224	0.108165	-0.367418	0.983119	0.482272	0.490474	-0.630022	-0.65182	-0.483168	-0.57828	-0.00608623	0.245059	-0.150765	-0.83839	-0.655041	-0.595006	-0.389984	-0.349603	0.0416687	-0.329156	-0.654977	-0.249912
MAP3K4:Q9Y6R4:T1254	-0.00172283	0.113016	-0.11444	-0.949752	-0.420843	-0.0758606	0.755449	0.0469652	0.478459	0.378801	-1.27758	-0.435416	-0.159497	1.24586	0.173716	-0.445869	0.191737	-0.950345	-0.133821	-0.136068	0.330537	0.00371927	8.51766e-05	-0.171727	-1.31804	-0.409664	-0.240368	0.308674	0.265868	0.0112773	-0.198019	-0.938665	-0.202928	-0.207633	0.260377	0.0453072	-0.0793344	0.357494	-0.847356	-0.189141	-0.267867	0.402377	-0.0295529	-0.53004	-0.587372	-0.728569	0.38764	-0.74697	0.503371
MAP3K4:Q9Y6R4:T213	-1.25116	-0.432458	0.830583	-0.326152	-0.211268	-0.944249	-0.833075	0.208901	-0.633971	0.733885	-0.680543	-0.127585	-0.631808	0.346076	-0.739046	-0.390464	-0.550712	-0.529865	0.384587	0.437128	-0.822859	-1.01171	-0.873076	-0.78387	-1.08964	-1.07044	-0.869098	-1.07758	-0.587153	-0.385237	0.519434	-0.473497	0.751871	-0.951922	-0.936091	-0.960828	-0.998573	-0.813371	-0.510371	-0.698394	-1.13897	-0.784649	-0.545752	-1.08285	-0.740232	-1.11593	-0.887179	-0.27456	-0.90167
MAP3K5:Q99683:S1033	-0.316652	0.374277	-0.0589292	-1.04515	-0.108212	-0.551702	1.40435	-0.0519122	-0.057717	-0.700719	-1.06891	0.170754	0.289348	1.22128	-0.801769	-0.302955	0.456935	-0.637028	-0.528231	0.0774233	0.514029	-0.157731	0.148447	0.167349	-0.478595	-0.757447	0.165196	0.629105	-0.210265	-0.637634	0.158623	-0.580424	-0.460616	-0.834037	0.676728	-0.672197	-0.361543	0.119837	-0.123331	-0.360144	-0.167314	1.06051	-0.326103	-0.869794	-0.60907	-0.552412	-0.50466	-0.777497	0.688406
MAP3K5:Q99683:T838	0.874023	1.29677	-0.0685466	0.31901	-0.244545	0.475152	-0.846814	-1.74279	1.51437	1.44228	-0.546836	1.43129	-1.35846	0.216416	-0.721156	-1.65189	-1.52307	-1.22489	-0.816075	-0.636726	-0.749062	-0.191707	1.73297	0.215396	-0.80504	0.88268	-0.00475435	-0.467141	0.713335	0.661503	0.801657	0.616817	0.890781	-0.671292	-0.998304	-0.439087	0.982511	-0.0989634	-0.157099	-0.478227	-1.47515	-1.12856	-0.714976	-1.41232	-0.330933	-0.554027	-0.649051	-0.813567	-0.629317
MAP3K6:O95382:S964	-0.493646	0.898604	0.772251	-0.407229	0.267591	-0.592598	-0.131851	-0.932519	1.0492	0.487999	-0.766293	-0.319387	-1.15325	0.726612	0.72258	0.21366	0.785725	0.221353	0.793272	0.65744	0.663847	-0.591044	0.432603	-0.135316	-0.618956	-0.345333	-0.883315	-0.573774	0.590109	1.04768	0.96455	-0.544758	0.254041	0.359435	0.66505	0.832137	0.859384	1.07311	-0.710176	-0.240619	-1.01283	0.706295	1.03011	0.78225	0.923131	-0.846685	0.876122	-1.08947	0.0612189
MAP3K6:O95382:T806	0.213634	0.722987	0.873322	0.63273	-1.09133	-0.424172	0.125007	1.14417	-1.49826	1.11219	-0.0897088	-1.07991	-0.377846	0.0641727	0.676473	1.07148	0.883034	1.07035	0.181031	-0.187408	-0.0364482	0.455718	-0.303665	-0.251641	-0.284176	-0.123363	0.659148	-0.209869	-0.293486	0.663413	1.05978	0.84754	0.948054	-0.162872	0.453222	0.196924	0.330582	0.593673	0.309172	0.346356	-0.140287	0.272473	-0.284052	1.25331	0.646269	0.278548	-0.367507	-0.228037	0.134978
MAP3K7:O43318:S417	-0.738033	-0.316518	0.080408	0.437077	-0.613768	-0.97765	0.0640421	0.439448	0.164346	0.394319	0.240661	-0.187996	-0.592549	-0.660936	-1.11233	-1.1009	-0.510874	0.662644	-0.677815	-0.615141	-0.934635	-0.731612	-0.528838	-0.180194	0.195133	-0.596282	-1.11297	-0.908593	-0.355782	-0.81762	0.102626	-0.076492	0.169952	-0.992257	-1.13304	-1.01539	-1.06901	-0.383699	0.382701	0.154701	-1.32564	-0.838021	-0.597794	-1.10292	-0.782331	-0.0894364	-0.564347	-1.11297	-1.10701
MAP3K7:O43318:S439	-0.614226	-0.65738	-1.40964	-1.43502	-0.564838	-0.301825	0.601202	-0.785585	0.656493	-0.89044	-0.338391	0.725004	-0.51558	0.878072	-0.43018	-0.910721	-0.575519	-1.8613	0.344252	-0.306193	-0.651243	-0.528205	-0.284328	-0.710841	-1.09029	0.27143	-0.618937	-1.21786	-0.542637	-1.01252	-0.694263	-1.12539	0.600812	-1.06295	-1.25496	0.57646	0.0602633	-0.554076	-1.28611	-0.276862	-0.414628	-1.17369	-0.441729	-0.558174	-0.851077	-1.24205	0.104114	-0.667757	-0.441286
MAP3K7:O43318:T415	-0.922476	-0.668158	-0.309757	0.198268	-0.623469	-0.959813	-0.642545	0.73254	-0.524203	0.189498	0.147945	-0.811584	-0.688385	-0.334057	-0.839697	-0.883924	-0.487826	0.0457968	-0.587606	-0.689373	-1.10884	-0.604013	-0.503853	-0.260673	-0.531108	-1.03137	-1.0879	-1.06463	-0.19987	-0.598798	0.60397	0.413475	0.201937	-0.931976	-1.21745	-0.515719	-1.07268	-0.297521	0.359094	-0.836954	-0.994508	-0.8802	-0.402768	-0.687182	-0.415763	0.1419	-0.866746	-1.05038	-0.843852
MAP3K8:P41279:S141	-0.926339	-0.329282	0.62788	-1.23584	0.152827	1.00041	1.7814	-0.44438	-0.380186	0.121757	-1.78542	1.28136	1.0847	1.79779	-0.638327	-1.29897	-0.631162	-1.2371	0.428005	0.32142	1.57167	0.67628	0.0426702	0.101381	-1.49733	0.327316	0.537414	1.50005	-0.200045	-0.369061	-0.44928	-1.51234	0.693356	0.230787	1.27731	-0.256514	-0.250396	0.597416	-0.877226	0.0257384	0.73705	1.55532	-0.324697	0.06607	-0.451882	-1.57926	-0.722275	0.261415	1.01199
MAP4K1:Q92918:S326	0.445131	0.742496	-0.83989	1.4449	0.0148868	-0.993018	0.444675	0.829695	-0.852179	0.12534	-0.367083	-0.732482	-1.17885	0.524974	0.234969	0.452314	0.995316	1.08071	-0.521847	-0.791097	0.305909	0.263741	0.577827	-1.46846	0.363209	-0.812327	-1.95655	0.321957	0.829533	1.03707	-0.325756	1.93312	-0.669289	-0.0404827	-1.94771	0.55804	-0.112807	-0.693168	1.23048	-0.174594	-1.27005	-0.431446	0.493353	0.560227	0.246919	1.22019	0.71676	-1.74327	-1.70475
MAP4K2:Q12851:S328	0.179209	-0.154505	-0.191754	-0.233304	0.487648	-0.730707	-0.658163	-0.60258	0.545463	0.0487782	0.504016	0.57294	-0.889515	-0.445699	-0.171557	-0.0501558	0.284371	0.273239	-0.903063	0.159861	-1.00831	-0.783165	-1.11534	0.574445	0.617914	-0.157363	-0.867548	-1.26867	-0.766578	0.471383	0.491524	-0.645494	-0.856701	-0.804991	-0.707295	-1.19615	-0.554308	0.659331	0.181095	-0.841718	-0.680435	-1.04217	0.367629	-0.822089	0.50861	-0.460575	-0.414036	-0.313049	-1.05975
MAP4K3:Q8IVH8:S398	-1.45798	-0.703707	-0.78995	-1.73277	-0.597973	-0.474999	1.76425	0.501705	-0.292998	0.251293	-1.62973	-0.189991	0.499367	1.78275	-1.43771	-1.50576	-1.11148	-1.80188	-0.766363	-1.09751	0.265493	-0.166865	-0.65898	-0.787741	-1.51561	-0.523048	-1.13927	0.819775	-0.913368	-1.30322	-0.995064	-1.59335	-0.134844	-0.955154	0.145318	-0.494264	-1.3994	-0.709543	-1.38307	-1.11569	-0.752296	0.663414	-0.854973	-1.15067	-0.657397	-1.30659	-0.73536	-1.016	0.363898
MAP4K4:O95819:S710	-0.202294	-0.0370253	0.161502	-0.13987	0.140721	-0.989751	0.860607	-0.449459	0.319011	0.791824	-1.29989	0.385223	0.345873	1.07009	-0.169272	-0.156916	-0.0544949	0.278844	0.0228021	-1.40632	0.253153	-0.900382	-1.34403	-0.562849	-0.660756	-1.14621	-1.37846	-0.0407123	-1.63323	-1.29129	-0.984279	-0.590435	-1.34701	-0.692239	0.278578	-0.176918	-0.0681005	-0.125387	0.239235	0.0586107	-0.871941	0.746505	-1.52317	-0.582807	0.780226	0.309437	-0.345461	0.0634572	1.23421
MAP4K4:O95819:S805	0.319279	-1.47833	0.109496	1.40854	-0.362474	-0.600364	-0.486906	0.35724	0.152876	-0.124293	0.782978	-1.14997	-0.399567	-0.661924	0.162852	-0.766431	-0.302011	1.06134	0.254915	-0.123108	-1.10787	0.285652	-0.903176	0.307759	1.02032	-1.37609	-0.5742	-0.37226	-0.187535	-1.39051	-0.772405	1.3529	0.201794	-0.936839	-0.618287	0.356874	-1.55109	-0.460434	1.42433	-0.997628	-0.549369	-0.580599	-1.11175	-1.45657	-1.14006	0.905981	-0.827375	-0.518555	1.46708
MAP4K4:O95819:S900	0.518281	0.299958	0.552585	0.58056	0.954872	-1.01054	-0.806336	0.803958	0.873208	-0.723628	1.03514	-1.225	-1.15392	-1.00299	-0.935086	-0.766625	0.304495	0.884198	-0.451489	-1.30975	-1.42952	-1.21835	-0.613975	0.887803	1.05646	-0.711026	-0.391664	-1.33251	-0.288468	0.153355	0.585659	0.69247	-0.78482	-0.483117	-0.99533	-0.926405	-0.745268	0.492619	1.03384	-0.685573	-1.64213	-1.32435	-0.678288	-1.02198	0.855028	1.11167	-0.185149	-1.5905	-0.453565
MAPK1:P28482:T181	-0.579199	-0.0573156	0.299483	-0.525454	1.21547	-0.440545	0.168962	-0.778799	1.55378	0.0826947	0.344425	-0.8347	-1.85318	-0.242715	-0.726931	-0.991199	-0.0657851	-0.0859907	-0.790032	-1.10174	-0.866419	-1.18323	-0.542235	0.972629	0.499523	0.164382	-1.18404	-0.909484	0.581285	-0.756031	0.623847	0.140073	-0.644488	-1.08585	-0.471056	-0.672572	0.51943	0.896806	0.837236	-0.326616	-1.12814	-0.826284	0.231407	-0.76563	0.566233	0.443294	0.0587386	-1.36045	-0.000802142
MAPK13:O15264:S350	0.579157	1.1766	-0.387773	-0.765886	-1.62851	0.273253	1.67403	0.865106	-0.921724	0.380449	-0.883259	-0.0874085	0.201015	1.34949	-1.04289	-1.29604	-1.18868	-0.813427	-1.77311	-0.15563	-0.97298	-0.625648	-0.081372	0.0291239	-0.825265	-0.581371	-0.660669	1.27228	0.211577	0.139864	-0.687064	-0.761598	-0.838416	1.19254	0.756623	-0.892583	-0.884063	-0.419654	-0.911843	-1.19788	-0.271306	0.843995	-0.367815	-0.483262	0.958902	-0.0440073	-1.56392	-0.51773	1.48905
MAPK13:O15264:T265	0.400778	0.480765	0.631697	0.766465	-0.832358	0.399264	-0.982025	0.688401	-0.937367	0.529782	-0.719136	-0.0658962	0.551406	0.674854	0.118685	0.106372	0.190922	0.400885	-0.676023	-0.410882	-0.330221	0.273162	0.442509	0.610431	-0.767014	-0.55747	0.105317	-0.32632	0.426067	0.241409	0.46026	-0.583027	-0.118321	-0.389827	-0.568279	0.113487	0.117683	-0.308145	1.14678	-0.379613	-0.301134	-0.762555	0.037478	0.197408	0.475885	0.296642	-0.635086	-0.228425	-1.13262
MAPK14:Q16539:T180	0.618443	0.839676	0.469723	-0.436505	1.06069	0.126641	0.325418	-0.851628	1.20831	-0.318999	-0.946861	0.402248	-0.893419	0.914218	-0.676034	-0.915641	0.680288	-0.537507	-1.27001	-0.274426	-1.01966	-0.931301	0.409714	1.1574	-0.719556	-0.506879	-0.762759	-0.802289	0.357311	0.631411	1.22729	0.473797	-0.478347	-0.428977	-0.601137	-1.17237	-0.574401	0.986163	-0.143113	-1.16418	-0.822421	-0.610097	-0.42117	-0.621713	0.712669	-0.431658	-0.939455	-1.18276	0.713394
MAPK14:Q16539:Y182	-1.45853	-1.26628	-0.437069	-1.44208	-0.955594	-1.30734	-0.428693	-0.13658	0.197726	0.681603	-1.03116	-0.312809	-0.268532	0.779918	-0.688401	-1.17522	-1.1696	-1.27702	0.22697	-1.04064	-0.805589	-0.497249	-0.499179	-1.20768	-1.63439	-0.620589	-0.869832	-1.2422	-0.850853	-0.18664	-0.7389	-1.64513	0.663836	-0.664395	-1.226	-0.837572	-1.37361	-0.981359	-1.25228	-1.24786	-0.803936	-1.24081	-1.20402	-0.939828	-1.69866	-1.95089	-0.963975	-0.793772	-1.84275
MAPK3:P27361:T198	-0.496271	0.282249	0.115409	0.234481	-0.899053	-0.53677	0.0510034	0.826917	-0.260233	-0.243065	0.515268	-1.32435	-0.391772	-0.515356	-0.672243	-0.31079	0.215237	0.588812	-0.386178	-0.432067	-0.676774	-0.47102	-0.670192	0.353622	0.13279	-0.371261	-0.66292	-0.823983	0.674296	-0.262795	-0.316779	0.554023	-0.290724	-0.77757	-0.299116	-0.379474	-0.180543	0.282597	1.16612	-0.705959	-0.799179	-0.26066	-0.0607036	-0.73371	0.408027	0.866245	0.0708403	-1.07072	0.114091
MAPK6:Q16659:S189	-1.29058	-0.619422	0.702689	-1.76395	-0.542129	0.17607	1.80274	-0.0206406	-0.123173	1.18922	-1.80401	0.613412	0.560662	1.83223	-0.900186	-1.57877	-1.11851	-1.76179	-0.118254	-0.546517	1.49162	0.268449	0.0292358	-0.461784	-1.77625	0.189515	-0.133702	1.64478	-1.00893	-0.875705	-0.722326	-1.77551	0.415015	-0.605991	1.51439	-0.614295	-1.07012	0.412239	-1.68367	-0.925857	0.365881	1.5515	-1.03327	-0.618949	-0.673845	-1.72866	-0.814261	-0.452663	1.37768
MAPKAPK2:P49137:T222	-0.703134	-1.89149	-0.869308	-0.913498	-0.0406949	-0.246874	0.320668	-0.506387	-0.900832	-1.13163	-0.789141	0.59294	1.27044	1.01757	-0.926835	-1.46123	-0.619656	-1.27846	-0.793883	-1.32465	-1.63099	-0.698207	-0.769025	-0.285293	-0.924699	-0.119729	-1.14419	-0.528069	-0.615939	-1.33393	-0.821879	-0.797593	0.387046	-1.21817	-1.87035	-1.11033	0.450647	-1.59621	-0.613151	0.065518	-0.235533	-1.43659	-0.94725	-1.43183	-1.21068	-0.77472	-0.970441	-1.28697	-1.23357
MAPKAPK2:P49137:T334	-0.696011	-0.0747715	0.143326	-0.201033	0.294836	-0.489727	0.340209	0.945093	1.00655	-0.739054	-0.684052	-1.29402	-0.759	0.649676	-0.411166	-0.687122	-0.0507538	-0.479597	-0.96405	0.243947	-0.597495	-0.937412	0.281461	0.280925	-0.545667	-0.251311	-0.574618	-0.341972	0.216597	0.20107	1.08166	-0.190422	0.486864	-0.9697	-0.63534	-0.877003	-1.21518	-0.531637	-0.0307908	-0.37522	-1.27593	-0.572012	-1.14072	-1.4411	0.252876	-0.393929	0.277069	-0.50538	0.328544
MAPKAPK5:Q8IW41:T182	-0.65913	-0.818329	-0.319615	0.350021	-0.628822	-1.48515	-0.938543	1.20681	-0.718165	0.786147	-0.425851	-1.06788	-0.422338	-0.14009	-0.793002	-0.525816	0.228836	-0.258641	-0.698443	-0.345308	-0.930147	-0.53521	-0.71489	-0.702248	-0.805267	-1.15729	-1.21076	-1.02621	-0.645762	-0.170551	0.802977	-0.17405	-0.852476	-1.0745	-1.31519	0.696704	-0.390842	-0.620128	-0.839213	-0.667753	-1.18423	-1.15425	-0.738095	-1.26917	-0.294491	-0.631968	-0.417019	-0.889152	-1.39208
MARK1:Q9P0L2:S649	0.963517	0.188454	0.740565	1.35186	0.209327	-0.635662	-1.75978	1.49496	-1.7424	-0.308237	1.06208	-0.775954	0.785048	-1.01167	0.540477	0.509675	0.252796	0.758449	0.084515	0.0203594	-1.49762	0.681954	0.623281	0.272208	0.736577	-0.112764	-0.638831	-1.53682	0.780953	0.167683	0.353943	1.19825	0.703965	0.925981	-1.21183	0.384626	0.426302	0.16403	0.953737	-0.0641733	0.0688949	-1.2322	0.657282	0.308037	0.483503	1.26902	0.502347	-0.340869	-1.03977
MARK1:Q9P0L2:T648	0.447758	-0.0930246	-0.15451	-0.753559	-0.13946	-0.732597	-0.109132	0.570019	-0.044613	-1.2704	0.403766	-1.24165	0.153282	-0.0570497	0.834237	0.851716	1.23194	0.0997736	1.30455	0.247965	0.0173385	0.724452	0.686075	0.0515396	-0.442016	1.29582	-0.969004	0.193251	-0.412168	0.756557	0.422652	0.107689	1.66498	1.75102	0.0682475	1.93667	1.45091	0.510246	-0.0550701	-0.0477733	0.335941	0.770314	0.953777	1.9496	0.0356311	-1.34856	1.36756	1.36419	-0.411645
MARK2:Q7KZI7:S514	-0.390945	-0.720766	0.565121	-0.103897	-0.787029	-0.724387	-1.14442	0.807394	-0.930286	0.239578	-0.0167332	-0.457541	0.175974	-0.285317	0.655343	0.32676	-0.483329	0.162013	0.485324	-0.538762	-1.15174	0.148242	-0.104447	-0.534052	-0.952077	-0.141006	-0.871586	-0.893874	0.406556	0.67768	0.614996	-0.429521	-0.125675	-0.315879	-1.16714	-0.0350274	-0.211693	-0.114719	-0.439957	-0.0436839	-0.325438	-1.10664	0.0878434	0.0905821	-0.57617	-0.980702	-0.175036	0.268833	-1.1976
MARK2:Q7KZI7:T208	-0.722814	-0.712146	-0.428613	-0.339168	1.47622	0.467069	0.138642	-0.532368	1.06153	0.346778	-0.717353	0.752471	-0.70916	0.578036	-0.404895	-0.158958	1.00236	0.288549	0.551631	-0.547878	0.356661	-0.614828	-0.181002	0.748856	-0.0693261	-0.539237	-0.25515	-0.04036	0.0687194	-0.396739	-0.522231	-0.813352	0.466098	-1.54983	-0.196865	-0.286611	0.503068	0.620071	0.403522	-0.562668	0.286267	0.403171	1.11902	1.22936	0.888642	0.0969397	0.32844	0.39636	-0.409073
MARK2:Q7KZI7:T596	-1.19922	0.820869	-0.895619	-0.640657	-1.18719	-1.23407	1.03016	0.88956	-0.241308	1.04236	-1.2001	-0.394768	-0.996626	0.904628	-1.32821	-1.35602	-0.871249	-0.767847	-1.56501	-1.21354	-0.631106	-1.12296	-0.307351	0.637811	-0.640711	-1.14219	-1.1607	-0.315865	-1.06676	-0.546077	1.19065	-0.467583	-0.231634	-1.22099	-0.603948	-1.70537	-1.15475	-0.661806	-0.37982	-1.21584	-1.55276	-0.43234	-1.21723	-1.37327	-0.53197	-0.346693	-1.24094	-1.23235	0.260272
MARK3:P27448:S42	-0.956617	-1.13667	-0.238107	0.148737	0.61544	-1.64909	-1.4352	-0.357276	0.932011	0.274465	0.718447	-1.02279	-1.27535	-0.847359	0.541769	-0.70807	0.900457	0.0921193	-0.544362	-1.26734	-1.21627	-0.607104	-1.23109	-0.759865	-0.985867	-1.37641	-1.79146	-1.24726	-0.897019	-0.634732	0.0293764	-0.652891	-1.12089	-0.71801	-0.973072	0.931389	-1.17636	-0.896746	-0.356566	-0.767116	-1.73225	-1.59693	-0.947645	-1.26098	0.697264	-1.232	-0.453811	-1.70303	-1.26968
MARK3:P27448:S469	-0.860986	-0.673848	0.266983	-1.58874	0.00809089	0.625313	1.79611	-0.48107	0.535619	-0.123739	-1.80274	0.76577	0.853586	1.80274	-0.16622	-1.18035	0.0987728	-1.42835	1.01084	0.617235	1.64362	0.488309	0.0955953	0.0139264	-1.69926	0.454795	0.594094	1.54521	-0.100082	-0.856178	-0.217945	-1.62232	1.03339	0.129647	1.22708	0.414726	0.0405821	1.0951	-0.83809	0.515191	1.19845	1.74156	0.0933546	-0.124888	-0.572485	-1.54221	0.133432	0.418307	0.807319
MARK3:P27448:S601	0.245068	0.502839	-0.291022	-0.199982	0.30927	-0.839469	0.75536	-0.0128453	0.301406	0.349239	0.0449641	-0.103177	-0.501362	-0.0932809	-0.668873	-1.0067	-0.452913	0.385104	-0.600378	-1.37893	-0.57363	0.198747	-0.31119	0.0926664	-0.49606	0.510649	-1.42891	-0.234198	0.182243	0.422535	0.28214	-0.511115	0.771943	-0.943803	-0.417896	0.448685	-0.64545	-0.598553	0.250138	-0.196102	-1.49386	-0.350718	-0.204759	-0.407828	-0.588271	0.128652	-0.309541	-0.783621	-0.0915076
MARK3:P27448:T507	0.116605	0.706568	-0.225395	0.582846	0.38697	-0.390649	-0.355279	1.2134	0.354518	0.265822	1.02302	-1.29234	-1.63377	-0.905502	-1.62468	-0.955277	-0.295433	0.533261	-0.147337	-1.7084	-1.63173	-1.1603	0.232153	0.997239	0.814119	-1.00017	-1.32967	-1.39584	0.143765	0.0234155	0.671114	0.423375	-0.86597	-0.635807	-0.580688	-1.70061	-1.32411	-0.279783	0.179859	-1.15377	-1.66076	-1.54583	-1.11136	-1.62104	0.495426	0.675203	-1.3048	-1.39707	-0.18588
MARK3:P27448:T564	-1.66412	-0.401604	0.278511	0.531113	-0.944223	-1.27041	-1.0847	-0.1673	0.181293	1.23484	-0.70498	0.473583	-0.924206	0.0121383	-0.7992	-0.557239	0.321622	0.081152	-0.274867	-0.590872	-1.10196	-0.975231	-0.373311	-0.464034	-1.00777	-1.123	-0.980867	-1.15036	-1.14065	0.0995318	1.13395	-0.0612489	-0.449872	-0.517426	-1.28393	-0.957113	-0.628759	0.456435	0.43933	-0.696072	-1.01131	-1.14845	-1.19536	0.154768	0.665719	-0.670634	-0.460819	-0.681204	-1.34071
MARK4:Q96L34:S26	-0.62727	-0.641678	0.229142	1.32457	-0.566391	-0.579235	1.53091	0.555374	-1.07238	0.112108	0.732863	0.0146809	-0.117139	-0.85372	0.388215	-0.085258	0.300417	0.211611	0.3984	0.0568132	-1.62243	-0.262792	-0.100344	-0.486674	0.110052	-0.366727	-0.849516	-0.959753	-0.105758	0.660946	0.216993	0.750487	-0.450837	-0.423966	-1.48694	0.595081	0.318391	-0.708288	0.0773394	-0.896332	-0.263616	-1.39278	0.0399769	0.515996	-0.132669	-0.559126	-0.141108	-0.665858	-1.59198
MARK4:Q96L34:S423	0.218038	-0.596445	0.560925	0.333995	-0.615693	-1.39605	-1.71911	-0.269575	-0.630419	0.356924	0.0177903	-0.164491	-0.569848	-0.108669	1.6019	1.00925	0.613539	1.13345	1.3915	0.408788	-0.455719	0.681566	0.453972	-0.46444	-0.440633	0.6787	-1.0062	-1.02296	0.297462	0.714014	0.217537	0.260966	0.342173	0.281535	-0.701187	0.968186	0.748503	0.360207	0.491975	-0.217413	0.48117	-0.7548	0.591214	0.828445	0.202416	0.233588	0.862705	1.12683	-1.08845
MAST2:Q6P0Q8:S1032	-1.02096	-0.132731	0.170084	0.522306	-0.6752	-1.24488	-0.688088	0.249037	0.620664	0.823269	0.335323	-0.537689	-1.37759	-0.652797	-1.02318	-1.35495	-0.142416	0.305912	-1.34788	-1.44741	-1.52983	-1.2642	-0.945352	-0.276525	-0.57306	-0.988668	-1.56856	-1.47337	-0.389237	-0.391804	0.248987	0.201461	-0.722959	-1.43322	-1.56964	-1.45132	-1.44757	-0.6873	-0.259159	-1.16068	0.258669	-1.56491	-1.37174	-1.33287	-0.41858	-0.133344	-1.06715	-1.67599	-1.14067
MAST2:Q6P0Q8:S278	-0.057881	-0.0842331	-0.505441	-0.892265	-0.509748	-0.776933	-0.367384	0.442639	-0.700275	0.143867	-0.549199	-0.154587	0.519795	0.527071	0.809311	0.532863	-0.622336	-0.642393	0.876833	0.587036	0.271944	-0.608111	-0.104834	-1.11375	-0.481544	-0.494113	-0.277639	-0.19203	-0.714825	0.102849	-0.23499	-0.867225	-0.317273	0.305128	-0.209162	0.199838	0.668279	-0.202411	-0.978565	0.38041	0.849292	0.137166	0.621566	0.416098	-0.900209	-1.05488	0.241741	1.15312	-0.245623
MAST2:Q6P0Q8:S876	-1.07861	-1.05906	-0.251669	0.475834	-0.629281	-1.33956	0.0489495	-0.387274	-0.487121	-0.0191681	-0.238045	0.148557	0.630409	-0.0988362	-0.760294	-1.11079	0.351686	0.270566	-1.30247	-1.5238	-0.545761	-1.21965	-1.326	-1.20914	-0.515342	-1.13524	-1.48105	-1.10617	-0.653177	-0.856077	-0.503728	0.387541	-1.1301	-1.32999	-1.15958	-1.32839	-1.30185	-0.767234	-0.444787	-0.93506	-1.65994	-0.830621	-0.880073	-1.27712	-1.20217	-0.732226	-1.10038	-1.27759	-0.916432
MAST2:Q6P0Q8:S92	0.931153	-0.502202	1.09906	0.843829	-0.0734423	-0.328283	-1.16485	0.749639	-1.07101	0.370872	0.64663	-0.793706	0.432538	-0.705991	1.40141	0.670057	0.294497	1.34416	0.915434	-0.590552	-0.288038	0.48454	-1.17791	0.12491	0.856751	0.838887	-1.04832	-0.162377	-0.900259	-0.864308	-1.02188	-0.747415	-0.808635	-1.01887	0.146355	1.0236	0.575385	0.221563	0.220797	0.342916	-0.772919	0.0892419	0.336288	0.884468	0.641391	0.799911	0.680098	0.732016	0.0891722
MAST2:Q6P0Q8:S931	-1.19473	-0.352581	-0.307512	-0.379295	-0.614017	-1.04125	-1.24714	0.469034	-0.520405	0.211941	0.467416	-0.486066	-0.428017	-0.788742	-0.3966	-0.75275	-0.389267	-0.62792	-0.679849	-0.953427	-1.68146	-0.440669	-0.499997	-1.27424	-1.11981	-0.514143	-1.79756	-1.23638	-0.800198	0.20842	-0.0783348	-0.301164	-0.856243	-0.813447	-1.32279	-0.29132	-1.22323	-0.662806	-0.635258	-0.883377	-1.42633	-1.31879	-0.838419	-0.785302	-1.20544	-0.858368	-0.572612	-1.21755	-1.36211
MAST3:O60307:S1215	0.251878	-1.16193	0.333032	0.0766658	-0.218339	-1.41599	-1.39742	0.451042	0.545742	0.92969	0.0227389	-1.54676	-1.42546	-0.117888	1.51053	1.08049	1.1068	1.19833	0.810433	0.225855	-0.331706	-0.443837	-0.744822	0.289027	-0.524253	0.141252	-0.73629	-0.363278	-0.0982741	1.44932	1.07788	1.16472	-0.577215	-0.263036	-0.143979	1.30987	1.13778	0.776342	0.269669	0.222615	0.156554	-1.22511	1.21308	1.12643	1.1337	0.54489	0.366019	-0.30384	-0.614205
MAST3:O60307:S134	-0.191546	-0.160139	-0.0373406	0.332903	0.325908	-0.506704	-0.458093	-0.054167	0.703003	0.216956	-0.163615	-0.46577	-0.885897	0.0615967	0.179293	-0.804982	0.427001	0.215047	-0.14839	-0.883235	-0.991007	-0.226622	0.0669177	0.262856	-0.261335	-0.371048	-0.585644	-0.512324	0.372172	0.0592222	0.146735	0.116368	0.257029	-1.08886	-0.636199	0.957364	-0.440592	-0.207514	0.184421	-0.205111	-0.539453	-0.645518	0.356368	-0.412121	-0.531097	-0.375449	0.40287	-0.766995	-0.747262
MAST3:O60307:S348	-0.0633721	0.317653	1.06092	-0.637994	0.0913672	0.965153	0.952913	-0.451265	-0.346971	0.263273	-1.62148	0.839891	0.996725	1.49007	0.743968	0.472957	0.62009	-0.348483	1.13277	0.96979	1.79086	0.912349	0.697084	0.374662	-1.25208	0.599049	1.08504	1.61168	-0.0691186	0.275404	0.491196	-1.00317	0.544934	0.739919	1.43244	0.771797	0.806544	1.18717	-0.561794	0.837194	1.11666	1.54293	0.897207	1.17174	0.170059	-1.00027	0.333827	1.37341	0.959572
MAST3:O60307:S66	-0.722672	-0.811969	-0.126113	0.852316	-0.320636	-1.01215	-0.993232	0.086313	-0.719237	0.644613	0.117142	-0.0232418	-0.373074	-0.673521	-0.410759	-1.04658	-0.732238	-0.251356	-0.510713	-0.951653	-1.09308	0.420905	-0.611029	-0.856131	-0.720954	-0.533112	-1.29702	-1.05207	0.473737	-0.525463	0.831469	-0.0274409	0.101144	-1.07969	-1.33074	-0.785668	-0.81748	-0.570197	0.304057	-0.39263	-1.25214	-1.30654	-0.64423	-1.15079	-0.872907	-0.534434	-0.926296	-1.09447	-1.13631
MAST3:O60307:S710	1.00184	1.05018	-0.893017	-0.429326	0.18926	-0.845375	-0.53116	-0.642941	0.932688	-0.635655	-0.416801	-1.02972	-0.95939	0.575697	1.39383	-0.953244	1.03224	-0.947747	1.13896	-1.15656	-0.925908	0.40177	0.572774	-1.07627	-1.08721	0.855068	-0.81467	-1.15824	1.53295	0.913939	1.25136	-0.839043	1.09839	0.820779	-1.00693	-0.742334	-0.824375	-0.248001	-0.490444	-1.31142	-0.907196	-1.04316	-0.753265	-1.42133	-0.934994	-1.36274	0.88329	-1.30221	-1.08396
MAST3:O60307:S728	-0.652381	-1.5528	-0.195894	-0.756283	-1.18335	-0.815641	0.185922	-1.62143	1.06321	0.137461	-0.606508	1.6177	-1.01255	0.724347	-0.787297	-0.909349	-0.704056	-0.453809	-0.640993	-0.997768	-0.611353	-0.582083	0.0700668	-0.570003	-1.5372	0.461568	-1.10927	-0.000110085	-0.851805	-0.483095	-0.787957	-1.09137	0.109028	-0.576737	-0.958148	-0.399945	-0.856303	-0.638182	-0.726182	0.438639	-0.9084	-0.478058	-0.887833	-0.868854	-0.795554	-0.535249	0.371822	-0.645239	-0.149779
MAST3:O60307:S782	-0.652804	-0.895417	-1.39047	0.240825	0.512602	-0.769737	1.07133	0.741002	-0.695467	-0.237716	-0.646923	0.875203	-0.642501	0.619683	-1.62535	-1.63954	-1.30112	-0.0421628	-1.62765	-0.977631	-1.31203	-1.13601	-0.657843	-0.8593	0.0747119	-1.20765	-0.693124	-0.742358	-1.19385	-0.909572	0.747961	-0.439563	0.584749	-1.40944	-0.904719	-1.63244	-1.06459	-1.19056	-0.747291	-0.93593	-1.12303	-1.18281	-1.35399	-1.5397	-0.795032	-0.459996	-1.44622	-1.32462	-0.431766
MAST3:O60307:S85	-0.114154	-0.538906	-0.443976	-1.35208	-0.760791	-0.15894	-0.165922	-0.900992	-0.0720024	-0.472292	-1.96621	1.21963	1.37621	1.95077	0.106531	-0.0619077	-0.31747	-0.371628	0.327262	0.486807	1.05646	-0.328855	0.04072	0.749436	-0.650216	0.411562	0.220535	0.866248	-0.254435	0.283519	-0.371068	-0.974404	0.198346	0.189338	0.378415	-0.375798	-1.01646	0.18721	-1.36667	1.00285	0.262779	0.659892	-0.568188	-0.169731	-1.36515	-1.89096	0.65888	0.464433	-0.83464
MAST4:O15021:S1286	-1.08032	-0.914461	0.0740037	0.724439	-1.28909	-0.997237	-1.39331	0.387776	-0.652778	0.624025	0.781782	0.433384	-0.862947	-0.897145	-0.353196	-1.17496	-0.848349	0.717589	-0.867652	-0.83115	-1.51044	-0.334479	-0.648289	-0.729088	-0.661237	-0.712056	-1.20861	-1.45114	-0.248348	-0.112159	0.447765	0.660568	-0.830676	-1.0751	-1.91104	-0.994218	-0.884408	-0.562948	0.741754	-0.434836	-1.10846	-1.3912	-0.952713	-0.999855	-0.781808	0.134772	-0.710278	-0.89751	-1.35257
MAST4:O15021:S1400	-1.20931	-1.2091	-0.550801	-0.440989	-0.407958	-0.720432	-0.590224	0.702346	-0.306471	-0.347927	-0.280462	-0.371272	0.299407	0.238214	-0.515888	-1.1092	0.624435	-1.2567	0.0308402	-0.351041	-1.28606	-0.3343	-0.211025	-0.892451	-0.53194	0.821124	-1.08921	-1.40767	0.184624	0.486123	0.241899	0.676613	0.558987	0.516218	-1.53341	-0.71708	-0.539022	-0.213894	0.495508	-0.318756	-1.18783	-1.35925	-0.452887	-1.40689	-0.308576	-1.23078	-1.26955	0.0378732	-1.17824
MAST4:O15021:S1441	-0.74626	-1.29685	0.17304	-0.744545	0.173902	-1.21756	-0.565214	-1.05727	1.39006	0.684311	-0.78836	-0.835775	-1.51048	0.562145	0.897625	0.47105	0.278538	-0.0483549	1.03861	-0.562223	-0.305414	-1.21937	-1.1207	-0.824616	-0.816761	0.866915	-1.12343	-0.614635	0.597721	-0.493985	0.663759	-0.140725	0.673935	-0.825111	-0.411331	1.07334	-0.472609	0.685647	0.345367	0.954431	-0.840371	0.0850953	-0.788015	-0.493214	0.252271	-0.787838	0.855433	-1.01294	-0.253648
MAST4:O15021:S1825	-0.808766	-0.806688	0.189844	0.383578	0.219101	-1.14023	-1.46503	0.11134	-1.05813	-0.0543145	0.517078	0.00715988	0.377383	-0.666837	0.43783	-0.107481	-0.39167	0.545523	-0.285541	-0.998808	-1.04475	-0.921143	-1.01543	0.0862333	0.094524	-0.804923	-0.926607	0.342554	-0.503581	-0.360296	0.27266	0.686347	-0.880255	-0.448259	-0.791214	0.51465	-0.73234	-0.167369	0.311684	-0.270519	-0.849834	-1.28592	-0.454805	-0.256525	-0.725339	-0.420405	-0.314118	-0.710898	-0.900067
MAST4:O15021:S1863	-1.63755	-0.641158	-0.805294	0.471505	-0.378377	-1.60064	-1.28632	0.00360291	0.960459	-0.0599933	1.3055	-0.268155	-1.76308	-1.1831	-0.263645	-1.29013	-0.231697	0.126056	0.241373	-1.30967	-1.84268	-0.88132	-0.349882	-0.837049	-0.763353	-0.439413	-1.61109	-1.5979	-0.492038	-0.419938	-0.113127	-0.196779	0.710465	-0.748965	-0.156258	-1.20514	-1.36086	-0.298726	0.132433	-0.0692699	-0.912284	-1.70803	-0.909565	-0.0851693	-1.19096	-0.495917	-1.01458	-1.47029	-1.75595
MASTL:Q96GX5:S370	-0.452492	0.340188	0.48894	-1.70049	-0.0622637	1.27985	1.95018	-0.282187	0.246152	0.0956478	-1.85442	0.703062	1.06317	0.0971509	-0.516736	-0.612004	-0.065113	-1.68663	-0.233995	0.818009	1.80919	0.0734634	0.365799	0.624494	-1.76929	0.00394659	1.02776	1.83442	-0.422828	-0.183988	0.473152	-1.78308	0.491794	0.866445	1.86761	-0.517708	0.0551006	0.626721	-1.37129	0.121055	1.27045	1.83617	-0.217034	0.024744	0.0632793	-1.63109	-0.212628	0.52913	1.80157
MELK:Q14680:S356	0.0190959	0.563328	1.2071	-1.75908	-0.551136	1.33826	-0.194756	0.313537	-0.20733	0.604091	0.271158	0.0718124	1.0356	-0.0860228	0.170226	0.11969	0.309236	-1.76029	0.0305464	1.0108	1.87763	0.511165	0.723847	0.655081	-1.78426	-0.0175318	1.24961	-0.201756	-0.249819	0.208969	0.848866	-1.80264	0.0553326	1.04801	-0.208275	0.0389207	0.320736	1.05972	-1.50716	0.148358	1.24602	-0.257324	0.298592	0.538155	0.60623	-1.73508	-0.38317	0.981801	0.127689
MELK:Q14680:S505	0.611464	0.974171	0.582053	-0.954794	0.295078	1.51787	-0.0557296	-0.491482	0.0455248	-0.627971	-0.916997	0.821237	0.564792	1.48318	0.366585	0.466495	0.228743	-0.92422	0.610758	0.902819	-0.000682828	0.778214	0.976045	0.449039	-0.815845	0.76402	0.973252	0.348026	0.0770799	0.668652	0.0881872	-1.13279	0.604734	0.859632	0.497904	0.351144	0.949726	0.688344	-0.893417	0.83055	1.07319	0.578963	0.294035	0.472852	0.450664	-0.698851	0.141675	0.765998	1.81156
MINK1:Q8N4C8:S641	-0.931343	-0.953101	0.0831924	0.0501205	-0.624185	-0.264847	-1.07198	-0.733105	0.845591	-0.194385	0.291083	-0.202409	-0.170855	-0.677011	0.397569	-0.421677	-0.337794	-0.0205723	0.251303	-0.643825	-0.736115	0.160565	-0.719706	-0.0144814	-0.616311	-0.10017	-0.881222	-0.900728	-0.6364	-0.69886	0.0149652	0.0176304	-0.848301	-1.09669	-1.03194	-0.417018	-0.333565	0.230122	0.16396	0.808974	-0.562409	-0.535775	0.776856	-0.532554	-0.143685	0.140113	0.568356	-0.444013	-0.949651
MINK1:Q8N4C8:S674	-0.114245	-0.18434	-0.229206	0.364711	0.663205	-0.94175	-0.450291	0.320802	-0.485514	0.43916	0.0982017	-0.0444219	-0.838943	-0.153108	0.365433	-0.622391	0.766681	-0.108471	0.283773	0.301592	-0.820065	0.562347	0.377164	0.582837	-0.0799227	0.334549	-0.806263	-0.807127	0.683915	0.793149	1.58829	0.744438	0.626689	0.505187	-0.949476	-0.220758	0.4385	0.783973	0.597993	0.273611	-0.55021	-0.78162	-0.06894	0.249555	0.905892	0.222816	0.60751	-1.29362	-0.75608
MINK1:Q8N4C8:S732	-0.517507	-0.891574	-0.65942	-0.492811	-0.764169	-1.40786	-0.169695	0.513084	-0.322712	0.763012	-0.871045	-0.425104	-0.463604	0.762165	-0.73574	-1.09567	-0.292322	-0.467132	-0.827109	-0.684997	-0.934191	-0.573713	-0.879905	-0.477362	-1.23656	-0.944271	-1.22068	-0.658304	-0.431614	-0.554874	0.443888	-0.56718	0.248908	-0.710943	-0.913823	-0.803679	-0.978072	-0.777058	-0.693101	-0.728819	-0.989909	-0.898386	-0.913122	-0.843187	-0.644462	-1.02936	-1.0711	-0.771853	-0.681202
MINK1:Q8N4C8:T809	-1.22869	-1.3215	0.774736	1.19091	-0.685274	-0.990056	-0.917178	0.289638	-0.635843	-0.133654	0.701356	0.385829	-0.266135	-0.585895	-0.48587	-0.00399836	1.35965	0.785636	-1.10296	-0.574894	-1.13964	-1.20607	-1.24154	-0.391989	0.885473	-1.17055	-1.11337	-1.22637	-1.02549	-0.549409	1.01195	-0.593895	-1.17325	-1.04919	-1.42719	-1.34872	1.32805	-1.11782	0.677693	-0.996405	-0.120424	-1.22884	-0.688136	1.19055	-0.784482	-1.46759	-1.91707	-0.722368	1.28666
MKNK2:Q9HBH9:S437	-1.07225	-0.836577	-0.629119	-1.04046	-1.06499	-1.53019	-0.604386	0.867998	-0.920165	0.373184	0.190826	-0.569835	-1.13154	-0.32097	-0.759272	-0.682723	-0.464609	-0.953138	0.287851	-0.636783	-0.921822	-0.630446	-0.934121	-1.41301	-1.16134	-1.1832	-1.45843	-0.945924	-0.974696	-0.924693	0.512579	-0.823996	-0.70153	-1.06798	-1.35487	-0.734768	-1.03731	-0.609298	-0.899911	-1.02165	-1.36083	-0.846838	-0.97186	-1.0149	-1.36657	-1.30046	-1.23768	-1.44441	-1.62491
MKNK2:Q9HBH9:S452	-0.77166	-0.432682	1.35822	-1.24586	-0.038131	0.596176	1.59387	-0.0488833	-1.24036	0.746115	-1.80746	1.56529	1.47735	1.80274	-0.288265	-1.57407	-0.443575	-0.652055	0.240905	0.298906	1.28177	0.483245	-0.0303704	0.352485	-1.74019	-0.195334	-0.263794	0.768553	-0.202399	0.0691973	-0.256485	-0.882838	-0.0390858	0.0960583	0.148234	0.0893089	-0.635914	1.04457	-0.540463	-0.115882	0.309046	1.07455	-0.332696	0.476189	-0.211975	-1.15569	-1.07651	0.0744385	0.627638
MLKL:Q8NB16:S106	-1.3268	-1.31161	1.2145	0.496183	-0.0428889	-1.46834	-1.23938	-0.271354	0.686817	-0.457793	0.763834	0.275851	-0.554967	-0.858492	1.19109	0.890327	-0.940787	-1.52696	0.695621	-1.20514	-1.03007	1.05819	-0.575358	-0.992878	-1.10269	1.10771	-1.18612	-1.23846	-1.36781	-1.01096	-1.54647	-0.748258	-1.77713	-0.97109	-1.54039	-1.03131	-1.1621	-0.214258	-1.58205	1.22344	-1.20426	-1.33622	-0.246483	-1.19464	-0.356099	-1.51081	-1.50781	-1.19032	-1.25188
MST1R:Q04912:S1043	0.434012	1.03261	0.0906333	-0.664429	-0.426963	0.0162846	0.397331	0.405475	-0.77041	0.205889	-0.9295	-0.399058	0.25711	0.941947	0.178166	-0.048924	0.27106	-0.474379	0.397262	0.566968	0.43807	0.411001	1.144	0.977319	-1.16368	-0.631519	0.183591	0.813734	0.208313	-0.333826	0.954507	-1.10131	0.397265	0.26934	1.07118	0.60775	0.641575	0.838199	-0.247548	0.686232	0.503332	0.394128	-0.356523	-0.287757	-0.383966	-1.30803	-0.86238	0.335694	0.895729
MTM1:Q13496:S591	1.00953	0.133025	-0.557432	1.69567	-0.27096	-1.83879	1.53143	1.11284	-0.478477	1.3752	1.91755	-0.729805	-1.37578	-1.83906	-1.37446	-0.601472	-1.49934	-1.64376	-0.47873	-1.81796	-0.599462	1.29462	1.80527	0.173539	1.6658	0.205895	-1.6759	-0.648754	0.582617	-1.29115	1.7987	1.8192	0.746413	-1.12634	-0.522301	-0.0858331	-1.79248	-0.725272	0.0658078	-1.29023	-1.82962	-1.04357	-1.52486	-1.7096	-0.496015	-0.221249	-1.07637	-1.6099	-1.40156
MTMR1:Q13613:S49	-0.353288	0.59284	-1.23392	-1.25857	0.703585	0.00585038	0.961171	0.00507839	1.02692	-0.92745	0.43582	-0.395854	0.202206	0.0882872	-1.49129	-1.04709	1.0918	-1.27515	1.4299	0.687167	0.227743	1.24369	1.24464	-1.36553	0.166887	0.799988	-0.179335	0.974706	1.07053	1.47754	1.02968	1.36792	1.08149	-0.535714	0.636789	0.465078	-0.447052	-1.16432	-1.16187	1.78796	0.732312	0.203368	-0.499215	-0.326679	0.469168	1.24798	1.12614	1.21836	1.54643
MTMR14:Q8NCE2:S624	1.16927	1.8273	0.71959	0.299372	1.12814	1.14323	0.975271	0.718714	-1.31638	-1.36249	1.18609	-0.464423	1.01275	-0.206007	1.7971	0.927887	1.40121	1.09416	1.15017	0.826847	1.22514	0.827891	0.435725	0.538063	1.1531	1.36225	1.23221	1.407	1.13596	1.18633	1.17458	0.00723633	1.83439	0.913075	1.12515	1.2052	1.13294	0.759178	0.689488	1.30924	1.45545	1.44558	1.24358	1.76593	0.287172	-0.563355	1.64197	1.31338	1.401
MTMR3:Q13615:S613	-1.66709	-0.0926039	-1.18955	-1.12901	1.22708	-1.25131	1.19224	-0.776416	-1.33519	0.701639	-1.47618	3.57477	-2.98792	1.18482	-0.94095	-0.488368	-1.95744	-1.33264	-1.72388	1.40655	0.649969	-1.32899	-0.304029	1.26355	-1.69596	1.29652	-1.22341	1.2124	0.814129	1.79364	-0.56694	-0.951569	-1.67947	-0.479367	1.19617	0.874588	0.411368	1.09027	-1.34191	-1.03593	-2.24917	0.494281	0.56202	0.47257	1.71338	-1.58249	0.323168	-1.52754	0.535182
MTMR3:Q13615:S633	1.29805	1.35477	0.86507	0.822577	0.702371	1.59759	0.940663	0.378889	-0.794237	-0.353908	0.944756	-0.0357277	0.204694	-1.02444	0.64304	1.12733	0.950514	1.16367	-0.33063	0.89163	0.889648	0.633874	0.955495	0.963197	1.48169	0.103706	0.899732	1.06838	0.961531	0.955825	0.768856	1.37618	-0.247299	0.801991	1.64972	0.679622	1.24091	0.690892	0.861985	0.836281	0.716837	1.16558	0.808483	1.03118	1.4956	1.59421	0.292019	0.928953	-0.235348
MTMR3:Q13615:S647	-1.10061	-1.11141	-1.19357	-1.42956	-0.37593	-1.26429	1.18727	0.381208	-0.572683	-0.359806	-0.804456	0.0165287	0.314783	1.41091	-1.22987	-1.57238	-1.57907	-1.24081	-0.999731	-1.06364	-1.74765	-1.31629	-1.08407	-0.939975	-1.16842	-1.07219	-1.33026	-1.41677	-0.811614	-0.959908	-0.944448	-1.43399	-0.0802267	-0.940644	-1.66204	-1.40824	-1.46783	-1.39652	-1.22939	-1.04351	-1.42059	-1.66053	-1.2204	-1.50058	-1.31893	-1.50314	-1.41296	-1.20582	-1.44049
MTMR4:Q9NYA4:S610	0.370771	-0.162595	-0.451519	1.58328	0.69992	0.30137	-0.0387082	-1.60259	0.941292	-0.587355	0.517466	1.21585	-0.260926	-0.311664	-0.210253	0.462794	0.725831	1.13484	0.0966586	0.673124	0.472363	-0.4637	-0.266065	0.27387	1.6836	0.956773	0.320593	0.621856	-0.856971	0.125742	-0.182314	0.76472	0.251017	0.361821	0.679292	0.535846	1.47778	0.807	0.507447	0.893689	1.12659	0.856184	0.470016	0.525224	-0.593451	0.971316	0.510779	0.633608	-0.465651
MTMR6:Q9Y217:S589	0.531153	0.712154	1.04776	-0.465556	1.52018	0.763872	1.35509	-1.84545	1.85356	0.0886838	-0.529318	0.96451	-0.499767	0.753015	-0.147042	1.4184	0.935062	0.0910923	0.17725	1.26325	1.63583	-0.0736414	0.634162	0.974814	1.14999	0.267629	0.650816	1.39704	-0.89252	-0.0284946	1.46224	0.608988	-0.0921866	1.13407	1.90474	0.678173	1.25924	1.32978	0.866008	0.349066	0.180283	1.4768	1.35082	1.44618	1.41416	1.00459	1.23769	0.022621	0.46021
MTOR:P42345:S1261	-0.0345603	-0.692613	0.317436	0.398472	-0.973827	-0.345772	0.185327	1.1286	-0.867462	-0.346162	0.504656	-0.979879	0.940695	-0.758505	0.261089	-0.0397602	-0.906073	0.769699	0.645417	0.628514	0.565162	-0.620942	-0.691131	-0.581473	-0.180118	-1.7777	-1.1619	-0.391077	0.115391	-0.399791	-0.336729	0.398168	-0.938272	-0.624852	-1.109	-0.770868	-0.538474	-0.143892	0.770207	-0.0755011	-0.806948	-1.06543	0.190322	-0.294041	-0.228239	1.89516	-1.20461	0.720873	0.0235853
MTOR:P42345:S2478	-0.82648	-0.547806	1.02195	0.80651	-0.895995	0.577723	0.787381	-0.812132	0.660646	-0.531771	-0.161574	0.692559	0.657434	0.100336	0.368392	-0.957388	0.43461	0.445623	0.469709	-0.765985	-0.181625	0.465225	0.509714	0.568971	-0.0810092	0.0995206	-0.912582	0.162671	-1.00065	0.122946	0.912295	0.0611967	-0.482581	-0.447654	-0.433964	-0.764728	-0.850763	0.590214	0.674037	-0.831593	-1.05002	0.288752	-0.86042	-1.08936	0.9155	0.469609	-0.960222	-0.914595	0.71565
MYLK:Q15746:S1788	2.28394	1.19649	0.915423	0.767249	0.446766	-0.694714	-0.536834	-0.00335862	-0.438236	1.51376	0.861073	0.302974	-0.747461	-3.06552	1.17683	1.11729	1.84445	3.06388	-0.777098	-1.24567	-0.423154	2.11305	2.12756	-0.716985	3.03173	-0.945643	0.624314	-0.450463	1.77989	-0.376349	-1.26661	3.80193	-1.94071	1.83901	-0.0948405	-0.248982	0.414613	1.59061	2.69112	0.545105	-1.77242	-0.748234	1.29291	0.773531	1.8458	3.79028	0.539183	-1.28563	0.482634
NEK1:Q96PY6:S1052	-0.354505	-1.10474	-0.134679	-0.115992	-0.115907	-1.23502	-1.13131	-0.732565	1.04384	-0.0753915	-0.388744	0.0716342	-0.563303	0.511681	1.56424	1.1199	1.06559	-0.0184702	-0.229018	0.96123	0.630923	0.635728	0.23267	-0.257772	-0.528	0.595994	-0.200459	-0.0908066	-0.0376148	-0.168141	0.443853	-0.471991	0.511803	-0.163905	-0.393254	1.76036	1.21995	1.05088	0.430975	0.696256	1.20175	0.526125	1.15529	1.41847	-0.317116	-0.402554	1.61186	1.05962	-1.36874
NEK1:Q96PY6:S868	-0.618934	-0.571468	0.671208	0.20439	-1.10339	-1.16696	-0.779157	1.00153	-0.844976	0.0217	-0.454931	-0.749075	-0.305763	0.488956	-0.347946	-0.753312	-0.503497	-0.152673	0.299287	-0.537635	-0.392226	0.500847	0.188554	-0.25661	-1.22316	-0.846334	-0.724766	-0.740681	0.89196	-0.321163	0.839352	-0.23562	0.518987	-0.704951	-0.768437	0.257766	-1.05124	-0.341723	0.408554	-0.191929	-0.828845	-0.458518	-0.391542	-1.15511	-0.460234	-1.09549	-0.576473	-1.00924	-0.746147
NEK3:P51956:S319	-0.391016	-1.20263	-0.402462	-0.364152	-1.05105	0.256575	0.796395	-0.510915	-0.554704	0.526134	-1.65386	1.07578	0.800386	1.17562	-2.05833	-1.64965	-0.302285	-0.403142	-0.970525	-0.343499	-0.801351	1.11553	-0.934245	-1.17075	-0.88035	0.921839	-0.664937	-0.520262	1.07647	1.19689	-1.86627	-0.604476	-0.617107	-0.167123	0.821802	-0.616816	-0.457597	0.0793201	-1.43144	-0.596155	0.541266	0.786073	-0.410529	0.467686	-0.784889	-0.561479	-0.351277	-0.612722	-0.253417
NEK3:P51956:S355	-0.188367	-0.0584599	1.5317	1.05657	-0.524178	-0.15378	-1.6452	0.350526	-0.420866	1.31039	-0.389838	-0.130433	-0.0933633	-0.883213	0.348909	0.446936	-0.132699	0.637272	0.357345	0.356985	-0.595068	0.418273	0.706297	0.966525	-0.533214	-0.398285	0.48318	-0.5748	-0.184177	-0.131745	1.02997	0.563613	-0.547621	-0.201168	-1.07259	0.288328	0.0838191	0.317849	0.908912	0.411369	0.153367	-0.797188	0.131187	0.433218	0.538401	0.26888	-0.420904	0.192846	-1.50939
NEK3:P51956:S462	-1.28449	-1.25704	-0.59739	0.375922	-0.631132	-0.843536	-0.390299	-0.873843	-1.09109	1.07152	-0.535437	1.09778	0.578447	-0.0285558	-0.288742	0.777109	-1.22725	-0.334538	0.656717	0.323661	-1.00122	-0.0846081	0.423712	0.629184	-0.120905	0.847946	-0.968271	-0.655218	1.14085	-0.758859	-0.350236	-0.237852	0.642626	-1.22547	-1.39112	0.921954	-0.343533	-0.291364	1.04059	0.511217	-1.14705	-0.508932	-0.0994187	-0.764545	-1.14358	-0.100295	-0.917469	-0.549797	-1.10056
NEK4:P51957:S661	0.0699633	-0.257642	0.599311	-0.33447	0.967859	0.326597	-0.837491	0.0161638	1.25047	-0.474948	-0.104809	-1.23885	-1.17777	0.421052	-0.810633	-0.682414	0.55865	-0.47926	-0.733958	-0.11722	-1.12058	-0.414993	-0.565101	-0.0140842	0.0435041	-0.543341	-1.09069	-1.12624	-0.488026	-0.367637	0.155696	0.0337333	-0.512778	0.316397	-0.872368	-0.365707	-0.596545	0.353352	-0.197254	-0.218125	-1.00755	-1.08424	-0.250814	-0.301036	0.780473	0.00410838	0.385391	-0.966973	-0.73751
NEK6:Q9HC98:S206	-0.855753	-0.802356	0.230923	-0.877224	-0.772353	-1.1507	-0.749261	0.800969	-1.05144	0.711997	-0.598505	-0.569285	0.663838	0.597447	0.870111	-0.263761	-0.228428	-0.682945	0.738427	-0.315733	-0.580778	-0.690348	-0.58673	-0.997328	-1.16589	-0.152964	-0.779174	-0.636639	0.409304	0.149026	0.734941	-1.4169	-0.606552	-0.28591	-0.597528	0.893948	-0.718918	-0.325205	-0.646954	0.18367	-0.692215	-0.654359	0.403897	-0.551982	-0.727254	-1.11617	-0.145731	-0.830813	-0.880606
NEK6:Q9HC98:T202	-0.534097	0.243599	0.468993	-0.0996731	-0.196677	-0.381157	-0.151277	-0.91824	0.80129	-0.476459	-0.534448	0.581175	0.0201213	1.11509	0.337479	-0.574205	0.358016	1.26753	-0.666189	-0.790887	-0.0500865	-0.855439	-1.48334	0.162571	-0.56293	-0.182762	-0.439313	-0.956619	-0.304895	-1.05967	1.39424	-0.272873	-0.614834	0.354765	-0.289524	0.566164	0.288919	0.148731	0.0158968	-0.335704	-0.494641	-0.382686	0.200856	1.15147	-0.265421	0.578478	-0.191655	-0.337186	-0.230299
NEK7:Q8TDX7:S188	-0.115199	1.1162	-0.20298	-0.726453	-1.61489	0.00452375	0.36203	0.145772	-1.08079	0.179137	-1.06572	0.686133	0.181861	0.890402	-1.64058	-1.49999	-1.0504	-1.1824	-1.54033	0.658163	-0.85086	-0.715697	0.454934	0.600312	-1.10238	-0.444698	0.789614	-1.01899	-1.04125	-0.10271	0.300973	-0.488942	0.294749	0.661384	-0.864388	-1.3923	-1.20343	-0.186584	-0.457256	-0.02369	-1.31419	-1.54675	-1.21138	-1.43533	-0.671056	-1.11381	-1.04246	-1.50819	-1.09241
NEK7:Q8TDX7:T191	0.374908	0.0602167	-0.457798	-0.557232	-0.687912	-0.727932	-0.373196	1.00444	-0.0417777	0.605534	-0.44842	-0.979991	-0.874709	0.526014	-1.02255	-1.08127	-0.378947	-0.694102	-0.992382	-0.609913	-1.21997	-0.878027	-0.533781	-0.993989	-0.953147	-0.788662	-0.790057	-0.99255	-0.335592	-0.457781	0.272857	-0.703551	0.00193331	-0.447345	-0.933908	-0.849058	-1.0682	-0.513352	-0.535335	-0.723166	-1.30944	-1.12385	-0.952257	-0.868151	-0.140964	-0.807369	-0.755626	-1.50569	-0.570841
NEK9:Q8TD19:S331	-1.61942	-1.36414	-0.0815627	-0.0512383	-1.34721	-1.07196	-0.589293	0.783773	-0.66724	-0.627652	-0.302901	-0.474417	0.841112	0.147253	-1.11411	-0.967334	-0.252974	-0.42217	-1.1562	-0.990732	-0.698817	-1.26929	-1.35174	-1.40092	-1.21165	-1.05243	-1.00829	-1.1609	-0.960518	-1.26928	0.261698	-0.367299	-1.10518	-0.916822	-1.34415	-1.37648	-1.24838	-0.674222	-0.542527	-0.888242	-1.30321	-0.779791	-1.21863	-0.852635	-1.10155	-0.703635	-1.2357	-0.048961	-1.13508
NEK9:Q8TD19:S332	-0.608544	-0.398184	-0.127305	0.498001	0.644006	-1.25204	-0.428711	-0.685591	0.957248	0.650841	-0.576748	0.357232	-1.03258	0.231831	-0.416599	-1.00816	0.146755	0.0485842	-0.355475	-0.2705	-0.978754	-1.09713	-0.00985492	0.221159	-0.471099	-0.129862	-0.679454	-0.803577	-0.18869	0.116809	0.697118	0.17671	1.12919	-0.967601	-0.689986	-0.890426	-0.750966	-0.928822	0.0644234	-0.302041	-1.33495	-0.894673	-0.268323	-0.712061	0.150892	0.0530475	0.108845	-1.06098	-0.478585
NEK9:Q8TD19:S978	0.8436	-0.260707	0.600318	0.667213	0.0099913	-0.043098	-1.24075	0.314057	-0.643873	-0.259866	0.749703	-0.360905	0.312665	-0.782439	1.12804	0.462884	0.558629	0.856355	0.830924	0.578921	-0.502156	1.00372	-5.75927e-05	-0.327891	0.333128	1.62587	-0.0635926	-0.394298	0.246148	0.925574	-0.148977	0.456282	0.163995	0.664215	-0.164644	0.734259	0.432692	0.0153097	0.622908	1.37577	0.693665	-0.765895	0.485526	0.648062	0.31691	0.371516	0.681722	0.76627	-0.264825
NRBP1:Q9UHY1:S49	0.892386	0.255122	-0.171127	1.20075	0.304427	-0.176956	-1.15405	0.541182	-0.546447	-0.355095	1.2474	-0.974812	0.446515	-1.7048	1.09161	0.427125	0.481003	1.07282	0.275598	0.762408	-0.80281	0.822983	0.222164	-0.368854	1.22826	0.50006	-1.00958	-0.543619	1.16775	1.24456	-0.917485	1.24347	0.0257244	1.15896	0.264307	1.16547	0.444333	-0.076884	0.82119	0.595093	-0.19518	-0.399315	1.52745	0.568348	0.839754	1.38542	0.974419	-0.302837	-0.0604551
NRBP1:Q9UHY1:T433	-1.01845	-0.483583	0.384486	0.375248	-0.197216	0.623734	0.525035	-0.357434	0.701815	0.421473	-0.158874	0.623844	-0.407043	-0.436909	-1.02894	-1.32379	-0.502806	-0.171187	-0.794067	-0.114372	-0.570426	-0.0303982	-0.39222	1.05066	-0.14865	0.398691	-0.199788	-0.156244	-0.48466	-1.11751	0.201812	0.0402705	0.430501	-0.788545	-0.957165	-0.453429	-0.838591	0.948912	1.00534	-0.159882	0.28551	0.303621	-0.535797	-0.790442	0.0467266	0.371785	-0.0786342	-0.87402	-0.857732
NRBP2:Q9NSY0:S361	-1.14389	-1.50242	1.46575	1.58354	-0.172277	-1.06055	-1.53615	-0.856053	0.294819	0.12886	1.30428	0.541608	-0.853924	-1.56247	0.621706	1.15088	1.21725	1.71436	0.0350575	0.181931	-1.57888	-1.49088	-0.915205	0.567191	1.41901	-0.12616	-0.367098	-1.61319	-0.83674	-0.363755	0.936545	1.77398	-1.47937	-0.0960242	-1.11761	1.27104	0.478769	1.1194	1.07767	-0.554119	-0.00627749	-1.22569	0.586517	1.44365	-0.223748	1.29898	1.03998	0.0954935	-0.226694
NRBP2:Q9NSY0:T409	-0.511546	-0.372523	1.3055	0.458153	-0.378966	-0.945317	-1.42337	0.164329	-0.164034	0.822234	0.298413	0.123966	-1.16054	-0.379956	0.758517	-0.0893173	1.0138	0.678318	0.272851	-0.177793	-1.20639	0.204441	0.257337	0.586209	0.385401	-0.576048	-1.14456	-1.0773	-0.126136	0.55812	0.495917	1.26632	-0.564055	-0.861721	-0.90463	0.2899	0.317487	0.871817	0.894957	-0.166559	-0.281526	-1.27789	-0.416973	0.790691	0.724564	0.345515	-0.183998	-0.950112	-0.775597
NT5C:Q8TCD5:S182	1.10353	0.743448	-0.609899	1.07503	0.173457	-0.459164	-1.42332	0.789987	-1.17326	-0.317054	1.40178	-0.107224	0.550878	-1.54304	0.855061	1.10031	0.636929	1.15708	-0.689763	-0.121328	-1.08121	0.0862356	0.154902	-0.354885	1.16965	-0.821671	-0.206625	-1.24822	0.377094	0.993039	-0.0185108	1.16163	-0.857306	0.610414	-1.21214	0.209128	0.424342	-1.11018	0.597204	-0.0998435	-1.0332	-1.39143	0.946448	0.600341	-0.538579	0.68419	-0.56282	0.519258	-1.06472
NT5C2:P49902:T510	0.0961563	0.41234	0.402142	-1.0789	0.232388	0.181195	1.19427	0.564235	-1.85988	1.60732	-0.742181	-0.327775	1.72337	1.24073	-1.85433	-1.75108	-0.725936	-0.956627	-0.377561	1.63616	0.405348	-0.479815	0.203847	0.359806	-0.743686	-0.554155	-0.149082	-0.0567616	-0.473002	0.199352	1.02504	-0.76197	-1.21562	-1.37242	0.366419	-1.67557	-0.641986	-1.35831	-0.860056	-0.70961	-1.27776	0.260334	-1.24266	-1.79093	-0.318002	-1.27371	-0.874621	-1.28624	0.163525
OXSR1:O95747:S325	-0.498486	0.629148	1.31403	0.932683	0.343701	-0.617545	-0.365448	-0.895534	1.30598	1.65596	-1.00209	0.380863	-1.7628	-0.760825	0.662921	-1.18714	0.797469	1.00476	-0.962934	-1.34634	-0.406414	-1.23733	-0.93074	1.22921	0.658976	-0.830683	-1.43809	-0.716818	-0.975386	0.847895	1.27349	0.837064	0.817209	-0.966283	-0.813091	0.361614	-0.894786	1.16167	0.429189	0.271632	-1.18059	-0.843972	-0.937785	-1.42923	-1.30008	0.481133	-0.640713	-1.31518	-1.19286
OXSR1:O95747:S339	-1.19459	-0.343908	-1.16938	0.949216	0.920386	-0.838384	-0.0243382	-0.473306	1.16635	0.458876	-0.631144	-1.18283	-1.53964	-0.615893	-1.2818	-0.0423162	-1.18633	-0.45335	-1.63327	-1.17706	-0.138033	-1.23041	-1.02646	-0.900237	-1.32733	-0.707741	-1.6411	-1.07785	-0.141483	0.617554	-1.63249	-0.874327	-0.051969	-1.64894	0.319425	-0.0821834	-1.07593	-1.48512	-0.131058	-0.899661	-1.86149	-0.0876846	-0.749106	-0.798923	-1.95088	1.56063	0.407856	-0.562142	-0.194171
OXSR1:O95747:S359	-1.50431	-1.93943	0.725419	1.75103	0.767469	-0.851374	-0.827711	-0.774578	1.53218	-0.31678	0.927732	-1.52198	-1.08833	-0.996711	-0.9344	-1.74804	-0.49371	0.118392	-0.174671	-0.0572645	-1.12053	-0.897763	-1.82115	1.89707	-0.770063	0.548298	-0.605839	-1.32563	0.637328	-0.704887	0.0558305	1.16303	-0.377594	-1.9744	-1.07889	0.528917	-1.52381	0.368289	1.86594	0.616328	-1.8251	-1.02936	-0.915144	1.32943	-0.631227	1.12771	-0.690992	-1.07503	-0.802483
OXSR1:O95747:T185	-0.993405	-1.00363	-0.713419	0.453679	-0.762921	-1.1861	-0.945846	-0.708132	1.12846	0.275981	0.53698	-0.427094	-1.10358	-0.671407	0.230185	-1.00425	-0.344339	-0.359228	0.14531	-0.936463	-1.48067	-0.919527	-0.973096	-0.873557	-0.579859	-0.510785	-1.47574	-1.44895	-0.510928	0.562463	0.348005	0.926356	0.444037	-0.771163	-1.77583	-0.582107	-1.04698	-0.404283	0.681618	-0.732835	-1.50722	-1.52538	-1.16408	-0.76875	-0.0151546	0.655429	0.50161	-1.35945	-1.3239
PAK1:Q13153:T185	-0.832792	-0.66496	-0.471565	-0.816866	-0.560105	-0.886568	0.23162	-0.793892	1.46727	-0.623076	-0.347392	-0.725253	-1.53766	0.454738	0.695734	-1.21472	0.239426	-0.805955	-0.559927	-1.05266	-0.444385	-1.363	-1.23711	-0.823327	-0.984087	-1.19108	-1.00662	-0.769985	-0.940508	-0.901331	0.300586	-0.247886	-0.310644	-0.201155	-0.10376	-0.659186	-0.745811	1.02133	0.00543016	-0.562316	-0.731665	-0.409986	-0.925034	-1.20134	0.845289	-0.850059	0.540485	-1.04737	-0.0157053
PAK1:Q13153:T229	-0.894728	-1.24909	0.117872	-0.696258	-0.0141021	-1.14507	-0.75883	-0.515002	0.750793	-0.166081	-0.88819	0.0175338	0.332813	0.791442	0.919141	0.761673	0.472262	-0.394338	0.891026	0.447159	0.763567	-0.505375	-0.295929	-0.713452	-0.871733	0.301629	-0.252685	0.0121769	-0.500925	-0.416789	0.585166	-0.893648	0.457817	0.217062	0.0683569	0.586862	0.228856	0.231584	-0.493935	0.891868	0.74309	0.338626	0.28101	0.275061	-0.456582	-1.21628	0.888856	0.756783	-0.70886
PAK1:Q13153:T230	-0.0442134	-0.253284	-0.280125	-1.08332	0.348426	-0.684	1.01768	-0.511045	0.796162	-0.0302032	-1.5941	0.126001	0.424185	1.7134	0.647724	0.38704	0.08939	-1.2874	1.33311	0.905191	1.3537	-0.00776889	-0.412483	-0.676987	-1.36275	0.20539	0.00404563	0.841102	-0.1163	-0.112743	0.192182	-1.22686	0.114269	0.287446	1.14988	0.274657	-0.0655473	0.485047	-0.721134	0.534985	0.735282	1.4759	0.621266	0.178154	-0.383311	-1.54479	0.0724563	0.603941	0.852344
PAK2:Q13177:S152	-0.242908	0.969874	1.30638	1.84011	1.48894	0.910141	-0.405285	0.121451	0.530701	1.30171	1.21155	0.595943	-1.37987	-1.67505	-0.869061	-0.478492	0.509492	1.60437	-0.245466	0.648742	-0.893139	0.678069	1.86691	1.94627	1.0053	1.71182	0.91432	0.0345618	1.43985	0.719968	1.6211	1.44844	0.957066	0.185296	-1.12661	-0.371305	0.514457	1.59258	1.92815	0.2107	-0.235455	-0.510999	-0.601926	-0.476607	1.8184	1.77995	-0.283328	-1.08267	-0.589797
PAK2:Q13177:S2	1.2643	1.0685	1.11162	0.466728	-0.460262	1.088	0.581841	0.586439	-0.658092	-0.00167963	-0.263362	-0.334802	0.456801	0.331465	1.0709	1.31107	0.980213	0.656468	0.457033	1.08286	1.18289	1.04421	1.06477	0.539282	0.309442	0.303643	1.03059	1.20259	0.526065	1.15769	1.15432	0.335226	-0.121026	1.18916	1.34472	0.954571	1.15044	0.5345	0.588397	0.838357	1.04851	1.19228	0.929519	1.00999	0.99231	0.393661	0.15916	1.09693	1.16273
PAK2:Q13177:T169	-0.702869	-0.82721	0.695663	0.490279	-0.85454	-1.16689	0.332912	0.262207	-0.598741	-0.742772	-0.818766	0.268218	0.875715	0.894702	0.842333	-0.663846	0.567788	-0.74406	0.814326	0.344004	-0.359016	-0.669709	-0.429303	-0.725516	-1.16532	0.61496	-0.989274	-0.309239	-0.732036	0.630014	0.9902	-0.893882	0.941691	-0.0898097	-1.09154	0.555888	0.566814	0.692103	-0.408212	0.663589	-0.60491	0.6491	-0.620259	0.575082	-1.01175	-0.991637	-0.367317	0.45127	-0.955977
PAK4:O96013:S267	-1.55323	-0.774568	-1.55124	0.35336	0.0179259	-0.739722	-1.38837	0.715485	0.347007	-0.297474	1.72494	-1.18985	-0.288245	-1.84156	-1.14081	-1.24323	-1.29158	-0.00393773	-0.12395	-0.809998	-0.655994	-0.608631	-1.30461	-1.4609	-0.140534	-0.728576	-0.739348	-1.59881	0.830926	-1.16072	-0.540558	0.620179	-1.43363	-1.64044	-1.64133	-0.465399	-1.21987	-1.06311	0.913517	-1.07571	-0.457761	-0.623034	0.945958	-1.00011	-0.488362	-0.605728	-2.1084	-1.47976	-0.757022
PAK4:O96013:S474	1.32519	1.06975	-0.596996	-0.122305	-0.618049	0.641682	-0.330515	1.20269	-1.4769	1.02707	0.228854	0.784316	1.02678	-0.757348	-1.04391	-1.13559	-0.896461	0.256405	-1.31001	0.583061	-1.04842	1.34711	0.909475	1.27965	-0.0470864	-1.70975	1.41949	-1.03195	1.1112	1.21443	0.304854	0.10449	1.42118	0.995611	-1.54495	-1.13496	-1.13419	-0.638733	0.947255	-0.796353	-1.47129	-1.18994	-1.43879	-1.24824	1.21561	0.718931	-1.56833	0.0215606	-1.22515
PAN3:Q58A45:T350	0.663027	1.04978	1.80234	1.74054	-0.832518	0.419556	-1.8933	0.523342	-0.797189	0.939134	1.08978	-0.245174	0.284901	-1.75061	0.938439	1.39818	0.43318	1.69103	0.660974	0.297576	-0.51141	0.714133	1.25733	1.00237	1.02408	-0.421563	0.933812	-0.658698	-0.281443	0.863946	1.07986	1.48345	-1.05183	0.317564	-0.696713	0.917186	0.572972	0.415791	1.28767	0.525174	0.30241	-0.95778	0.787726	1.37538	1.32769	1.69382	0.222837	1.06922	-0.576252
PBK:Q96KB5:T24	0.395074	-1.35549	1.45464	0.646484	0.449077	1.9099	-0.000496973	-0.0786799	-0.640043	0.717103	0.132263	1.45034	0.160645	-0.515251	0.687156	0.288318	1.41791	1.18724	0.147614	0.955036	0.480819	0.235336	0.465529	0.153729	0.261129	-0.0341626	0.252332	1.30006	0.823869	0.802823	0.828959	0.327141	0.334639	0.76226	0.834118	1.26349	0.524847	0.699299	0.667958	0.0409841	0.242169	0.383723	0.637769	0.281399	0.398215	0.0371241	-0.729158	-0.000330515	0.831412
PBK:Q96KB5:T9	-0.255647	0.138205	0.382996	-1.41321	0.178767	0.954144	1.65572	-0.188599	-0.0337394	0.128891	-1.6699	0.595238	0.686701	1.73686	0.140617	-0.0112289	0.0682691	-1.22792	0.825441	0.755747	1.68793	0.689498	0.613778	0.274554	-1.62154	0.353898	0.805096	1.65878	-0.308138	0.0355142	0.11854	-1.57596	0.044434	0.681378	1.66338	0.174524	0.411784	0.701074	-1.01714	0.145219	0.92073	1.71278	0.359028	0.87572	-0.558885	-1.58234	-0.318488	0.708531	1.31063
PDGFRA:P16234:S1042	1.39513	-0.656672	0.299791	1.02965	-0.141328	7.7619e-05	0.200658	0.348251	-0.503495	0.609638	-0.391034	-1.31021	0.203765	0.180077	1.88989	1.44018	1.53065	1.45406	1.43225	1.51881	-0.366296	0.215909	-0.0866935	-0.491437	-1.26383	1.41075	0.517367	-0.839266	1.44981	1.60622	-0.417821	0.547862	1.28226	1.87689	0.262924	0.86746	0.847564	1.24749	1.39599	1.40521	0.536345	-0.0199627	1.3291	1.49112	-0.295936	0.482559	1.46289	1.17711	0.541874
PDGFRB:P09619:S705	0.0718299	1.02332	0.100626	-0.0580815	-0.438534	-0.517394	-0.613284	-0.446158	0.676457	0.842113	0.89162	-0.400716	-0.903713	-1.08279	0.977193	0.205913	1.05317	0.742114	0.578077	0.329646	-1.65868	0.445051	0.756079	-0.431161	-0.549962	0.843908	-0.925575	-1.73725	0.416255	0.616416	-0.464634	0.534941	-1.52307	-0.0176587	-1.57907	0.694449	0.923925	0.362081	0.148206	0.848731	0.249877	-1.54728	0.919734	1.0114	1.02249	0.617209	0.978314	0.609481	-1.53875
PDGFRB:P09619:S712	-0.862235	-0.885697	-1.6353	-0.895768	-0.699102	-0.913752	-0.859627	0.688247	-0.978612	0.614837	0.116543	0.763296	-0.595275	-0.400577	-1.13002	-0.543723	-0.842549	-0.563079	-0.570842	-0.284243	-0.614467	-1.2159	-1.12816	-1.11769	-0.870015	-1.01811	-1.41759	-0.976914	0.449508	0.851538	-0.486909	0.886912	0.767763	-0.41615	-1.13179	-1.16409	-1.07161	-0.66553	-0.449147	-0.588619	-1.83876	-1.54027	-0.768819	-0.970912	-0.701812	-0.814424	-0.467175	-1.01727	-0.637755
PDPK1:O15530:S241	0.257787	0.348427	-0.40674	0.680106	-0.207433	0.590151	0.750134	0.795558	-1.81517	-0.303292	-0.412878	0.594624	1.69257	0.0307011	-0.153956	-1.30901	-0.493004	0.12812	-0.424253	0.368781	0.951637	0.59426	0.334817	0.0322674	0.104292	-0.753538	0.217774	0.525783	-0.32827	-1.29519	0.54989	0.394319	0.737889	0.713366	0.0109686	-0.721193	-0.487343	-1.03303	0.884647	0.356865	-0.525068	0.0316509	-0.522159	-1.58764	-0.439706	0.153759	-0.137764	0.91192	0.553793
PEAK1:Q9H792:S1374	-0.188638	-1.72457	-0.0681986	1.45923	-0.000650248	-0.989167	-0.804824	1.10314	0.631112	-0.31865	1.76039	-1.54268	-1.53473	-1.62392	-1.02691	0.87195	-0.331142	1.08513	-1.45396	-0.745714	-0.787268	-1.08436	-1.61313	-1.46107	1.18403	-1.47127	-0.872716	-1.18717	-1.19753	-1.65733	0.155555	1.46246	0.314707	-1.22592	-1.10537	-1.39708	-1.54868	-0.0238544	0.796206	0.176565	-1.18628	-1.12309	-1.14007	-1.01933	-0.029189	0.3933	-0.382005	-0.0243096	0.0197708
PEAK1:Q9H792:S281	-0.872537	0.0191975	0.558425	-1.71044	0.141861	1.28458	1.80274	-0.431082	0.620882	0.465296	-1.80274	0.71917	0.616195	1.80815	-1.1064	-1.22286	-0.190163	-1.67584	-0.266897	0.286789	1.69684	-0.0873305	0.148071	0.477077	-1.66988	0.155078	0.907332	1.80274	-0.657757	-0.541909	0.152071	-1.70593	0.445487	0.39489	1.80274	-0.764335	-0.252102	0.819806	-1.34996	-0.184993	0.800836	1.79987	-0.586338	-0.208991	0.274232	-1.62824	-0.156146	0.143025	1.74878
PEAK1:Q9H792:S779	0.202808	0.220942	-0.606692	-1.31856	0.489668	-0.292329	0.289426	-0.0315996	-0.717051	0.486176	-0.427764	0.912287	0.370821	0.144439	0.364895	-0.62649	-0.8339	-0.117636	-0.148525	0.128922	0.117078	0.0537911	0.431223	-2.63204	-0.964759	-0.0958681	-0.555522	-0.0339489	0.0794348	0.435615	-0.467986	-0.18246	0.584684	0.931926	-0.596238	0.0318743	-0.679412	-0.505958	-0.0189807	0.295031	-1.17723	-1.0817	-0.386695	-0.119576	-0.297048	-0.0755278	0.446418	0.184515	-0.0764379
PEAK1:Q9H792:S826	-0.669513	-0.481804	-0.536813	0.300735	-0.0979907	-1.31326	-0.5867	0.978088	-0.321168	0.73402	0.405011	-0.771611	-0.87543	-0.864351	-1.12446	-1.23542	-0.054276	0.43705	-0.636801	-1.14236	-1.65495	-0.475442	-0.77096	-0.186922	-0.567237	-1.07858	-1.71854	-0.919404	-0.152753	-0.22131	0.135521	0.851364	0.538006	-1.1418	-1.29361	-0.488547	-0.915667	0.149815	0.533433	-0.850453	-1.56993	-1.12935	-0.31052	-0.968654	-0.244105	0.678864	-0.357748	-1.83855	-1.02365
PEAK1:Q9H792:Y635	-0.937099	-0.604966	-0.0823868	0.258405	-0.743894	-0.589401	-0.274428	0.045548	-0.284084	0.27238	-0.639995	0.365148	-0.0851274	0.261588	-0.534965	-0.541707	-0.281942	0.109737	-0.246604	-0.19418	-0.584422	-0.485618	-0.647044	-0.444025	-0.919174	-0.83683	-1.2618	-0.851282	-0.259535	-0.692529	0.230543	-0.38311	0.138025	-0.877894	-1.22432	-0.28524	-0.31851	-0.129026	0.339626	-0.683732	-0.902152	-0.873091	-0.798727	-0.860945	-0.918112	-0.789259	-0.694765	-0.329056	-0.807798
PFKFB2:O60825:S466	-1.2275	-1.2223	-1.23446	-1.78835	0.49705	-1.10883	1.22726	-0.596997	0.881455	-0.38859	-1.00757	0.379761	-0.744604	1.43264	-1.2535	-1.26967	-1.14417	-1.69062	-0.944993	-1.18847	-1.28227	-1.17082	-1.20282	-1.21561	-1.12821	-0.659356	-1.26173	-1.39455	-0.962474	-1.19079	-1.27366	-1.33742	0.0833348	-1.23636	-1.46958	-1.11894	-1.20389	-1.12356	-1.50178	-1.01259	-1.09865	-1.30223	-1.23677	-1.27913	-1.25532	-1.29307	-0.941494	-1.20214	-1.30188
PFKFB2:O60825:S486	-0.371341	0.42208	-0.07958	-0.266029	-0.937517	0.259573	1.41671	0.817809	0.372358	-0.2764	-1.24568	-0.795463	-0.510066	1.08934	-1.46759	-0.652408	0.183715	-0.138856	-0.468675	0.332916	0.731334	0.456856	0.48066	0.536355	-0.264155	-0.075375	0.0344914	0.986078	1.04564	0.675581	1.06046	0.798911	1.12052	-0.223131	0.447075	-0.228753	-0.520182	0.329317	0.379701	-0.166997	-0.120504	0.565665	-0.332646	-0.644792	-0.27171	0.183953	-0.519994	-0.79213	1.02875
PFKFB2:O60825:S493	-0.423485	0.684975	0.0697723	0.295695	0.811116	-0.679485	0.135155	-0.0512419	0.0764587	0.739506	-0.969353	0.400202	-0.883582	0.276055	-0.961371	-0.0620599	-0.104801	1.23721	-0.207227	0.0769675	-0.866728	-0.458315	0.32663	0.431871	-0.532564	-1.00234	-0.710187	-1.23246	-0.277696	-0.346651	-0.320248	0.57187	-0.607988	-0.956296	-1.12462	-0.918454	0.0564659	0.200443	-0.166363	-0.838369	0.0988513	-0.199124	1.2099	0.65799	-0.157313	0.562573	0.697602	-0.82334	-0.0542162
PFKFB3:Q16875:S461	1.31212	0.568684	-0.917622	-1.60687	-0.763964	1.05189	1.18412	0.128079	0.640274	-1.65689	-1.65071	-0.881866	1.21034	0.2871	-1.29213	-0.637269	-1.12665	-1.42838	-1.44882	-0.264388	0.579728	1.45428	-0.60082	0.199382	-1.59726	0.640904	-0.730626	1.75967	0.586032	-2.12438	-0.250901	-1.22516	-1.09921	-1.09942	1.80656	-1.07535	0.646596	0.832119	-1.93882	-1.58435	-0.723212	-1.22511	-0.578988	2.44556	0.545494	-1.60753	-1.66759	-0.591852	-0.34307
PGAM1:P18669:S118	-1.30786	-0.351977	1.29366	-0.293006	-1.41304	1.31945	-0.183633	-0.966262	-0.312723	0.732795	-0.328628	-1.59423	2.20266	0.257102	0.651451	1.66787	0.668941	-0.46588	1.72173	-0.492385	0.392817	-0.548123	1.4542	0.730522	-0.55999	1.78121	-1.5181	0.336162	-0.307293	2.01776	1.59959	-1.04424	1.02587	2.65205	0.439655	0.293703	1.08719	1.9249	-0.117468	0.990409	1.86456	1.56136	0.945793	1.1033	1.12453	-0.0768681	-1.73928	1.30412	-0.328092
PGAM1:P18669:S14	-1.27717	-0.933447	0.107899	-1.08293	0.287987	-1.06552	-1.133	-0.919306	0.957615	0.22466	-1.18864	0.634758	-0.508743	1.26948	-1.15068	-1.26899	-0.680479	-1.09904	-0.290103	-1.07289	-1.31708	-0.62305	-1.13602	-0.291315	-1.02139	-0.0536789	-0.849703	-1.4884	-0.72727	-0.527871	-1.00111	-1.00455	0.0725117	-0.892598	-1.37569	-1.20902	-1.06353	-0.548958	-1.30453	-1.17627	-0.842575	-1.25109	-1.15733	-1.06769	-1.21312	-1.22849	-0.383964	-1.36069	-0.493191
PHLPP1:O60346:S425	0.520549	-0.612363	-0.549619	-0.337679	0.672635	-0.144165	-0.951292	-0.8895	-0.0932331	-1.34893	1.19606	0.855353	0.836195	-1.03353	0.701309	1.04608	0.249568	0.792196	0.695615	0.778363	0.0959353	-0.200683	-0.569323	-1.08307	1.17768	0.603331	0.260019	-0.394636	0.213912	0.413504	-0.812452	0.784305	0.523746	0.490481	0.831128	0.524321	0.770448	-0.684607	-0.373176	1.01703	0.40096	-0.115893	0.648774	0.729166	-0.813152	-0.671234	0.338611	1.2178	0.595925
PIK3R4:Q99570:S853	-1.33007	-0.551469	-0.600217	0.109883	-0.365003	-1.88739	-1.02279	0.454981	0.4031	0.615714	0.580283	-0.817119	-1.32459	-0.810061	-1.03969	-1.27462	-0.375496	0.577248	-0.902313	-1.32312	-1.9385	-1.14764	-1.1241	-0.64124	-0.504366	-1.06009	-1.92724	-1.57203	-0.458267	0.205827	0.573485	0.497243	-0.46702	-1.29343	-1.64149	-1.10232	-1.27383	-0.512235	-0.0232694	-1.21895	-1.84075	-1.75745	-1.39953	-1.41456	-0.642658	-0.560049	-1.06019	-1.8491	-1.64392
PKN1:Q16512:S916	-0.608661	-1.37152	-0.327648	0.278143	-1.93888	-1.14022	1.12711	-1.62151	0.810828	-0.20415	1.14207	0.846962	-0.620004	0.238661	-0.595169	0.832146	-0.0232272	0.728012	-1.01105	-0.669158	0.931869	-1.22624	-0.557589	-0.439919	0.558027	-1.01695	-1.14335	-1.93027	-0.391367	0.403975	0.117653	1.15892	0.112566	-0.730709	-0.908453	-0.570143	0.509772	0.124862	0.0694442	-0.24142	-0.912495	-0.402755	0.466265	1.01377	-0.422601	1.02606	0.109659	-0.848306	-0.508
PKN2:Q16513:S306	-1.32085	-1.14045	-0.977282	0.544051	-0.916455	-1.15588	-0.156572	-0.806378	-1.00567	-0.0526241	-0.441404	0.207087	0.590162	0.331571	-0.739374	-1.15922	-0.233697	0.102506	0.360624	-0.895324	-1.15344	-1.01262	-1.10735	-1.07724	-1.02967	-0.592346	-0.963422	-1.07409	-1.23874	-1.01419	-0.628917	-0.296516	0.30734	-0.604705	-1.11018	-1.06401	-1.00655	-0.452554	-0.474044	-0.0952613	-0.233278	-0.603622	-1.08873	-1.26365	-1.23243	-0.99927	-1.0445	-0.459601	-1.07431
PKN2:Q16513:S583	0.758515	1.44973	0.482969	-0.995941	0.87426	1.43112	2.04184	-0.879686	-0.562754	-0.226214	-1.81257	1.20112	1.56687	1.79706	1.06924	0.65313	-0.411058	-0.385658	1.05547	1.45206	3.05745	0.78819	1.27821	0.271297	-1.38049	1.15196	1.47993	2.96026	0.836506	1.32091	1.11489	-1.1113	0.7609	1.52406	3.07345	0.163202	1.12564	0.580381	-1.18543	0.910533	1.25273	2.9789	0.455074	1.15074	-0.153738	-1.30495	-0.0318525	1.12422	1.83788
PKN2:Q16513:T124	0.0452398	-0.11858	0.674331	-0.887756	0.0244859	-0.29548	-0.159995	-0.0403867	0.351587	0.476063	-0.765827	-0.481534	-0.323112	0.618735	0.869363	0.731694	-0.0818309	0.115039	0.577716	-0.531871	0.0847778	-0.0279502	-0.556467	-0.51421	-0.675834	-0.0442552	-0.33797	-0.472758	-0.946465	-0.817473	-0.774437	-0.66597	-1.13729	-1.02897	0.153497	0.439173	0.417753	0.513722	-0.712411	-0.387741	-0.28093	0.114394	-0.157278	0.379413	0.439034	-0.142205	0.648087	-0.156911	0.975128
PKN2:Q16513:T816	1.09083	-1.27855	1.56425	0.573541	0.1914	0.653291	0.0263421	1.02442	1.35094	-1.72338	0.984625	-1.21402	-1.87382	-0.338478	-1.19323	-0.87696	0.208854	-0.085602	-1.76208	-1.65226	-0.810324	0.236286	-0.981134	-1.33755	0.922501	-1.4117	-0.788467	-0.303303	-1.04804	-1.90686	-0.465923	0.721834	1.58512	-1.48776	-0.805773	-1.38056	-1.25768	-1.54816	0.968594	-0.162366	1.21082	-0.623671	-0.810652	1.21113	-1.39188	-1.08268	-0.359671	-1.91232	-0.687427
PKN3:Q6P5Z2:T718	0.789849	1.3163	-0.230121	1.0363	0.788531	-0.537119	-0.990879	-0.296268	-1.14019	-1.45711	1.28393	1.39817	-0.745521	-1.12168	0.0206635	0.518901	0.538513	0.751727	-0.732034	-0.339011	-1.57678	-1.51334	-0.250689	-0.450448	0.479562	-1.656	-1.34862	-1.71319	1.7186	1.53844	1.34754	1.7664	0.513231	1.85851	-0.829316	-0.731356	0.583447	-0.302238	0.796208	0.501699	-1.39301	-1.80569	-0.284505	0.0408398	0.520936	0.734207	0.35981	-0.950755	-1.06171
PLPP3:O14495:S19	-1.37211	-0.436116	-0.818115	-1.15768	-0.205134	-0.626804	1.47966	0.139133	-0.211276	-0.352891	-0.92417	-0.280929	0.502014	1.20596	-1.51575	-1.27413	-0.751039	-1.08187	-1.33269	-1.10844	-0.448361	-1.31276	-1.0465	-1.84519	-0.871117	-1.51307	-1.32118	0.113284	-1.23685	-1.10414	-1.28942	-1.39953	-1.3199	-0.660168	0.626566	-1.1076	-0.814445	-0.893047	-1.34887	-1.34777	-1.17113	0.048469	-1.29664	-1.59845	-0.100759	-1.11755	-0.573909	-1.63748	1.2008
PLPP6:Q8IY26:S63	1.48385	2.17727	0.268174	0.668513	0.620958	1.16371	0.479493	-1.32149	2.14425	0.795073	-0.142258	-0.748055	-0.884167	0.138418	1.49708	0.444643	2.38525	0.518594	0.592644	0.724329	0.776679	1.73558	-2.99012	1.75948	1.16387	1.44585	2.86783	1.50189	-2.95399	-1.62693	0.408294	1.25717	1.81429	0.875934	1.8628	2.17705	1.68621	1.91759	-0.615174	0.61174	-0.210379	1.527	-1.97812	1.88071	1.68853	0.703849	1.85922	-0.75226	1.35794
PLPP6:Q8IY26:S70	1.16577	-1.74555	-0.928813	-0.687682	1.02682	-0.18711	1.18917	0.57535	0.665844	0.849328	-1.34304	-0.857498	0.929313	1.11087	-1.47561	-0.917031	-1.44282	-1.31861	-0.894141	-1.41381	1.92631	-0.00448968	-1.51427	-0.632911	0.0137523	0.0995086	-1.17888	1.51923	-1.81254	-0.749766	-1.94276	-1.3868	-1.5005	-0.673478	1.52954	-1.76128	-1.79479	-0.847677	0.297092	-1.33555	0.54412	1.01264	-1.95139	-1.65866	-0.00412902	0.526887	-1.64223	1.24963	1.65397
PLPP7:Q8NBV4:S43	0.594826	1.12368	-0.161069	0.573133	0.143487	1.14971	0.108405	-0.247504	0.927666	-0.470133	0.437074	-0.145521	1.38401	-0.223808	-0.816188	-1.55362	0.534506	0.80979	-0.44524	-0.0216131	-0.085511	0.135038	0.650955	1.10098	0.717526	-0.265408	1.41648	0.599315	0.940727	0.630756	0.551327	0.664373	-1.00923	0.109283	0.329286	-0.204838	-0.68209	0.45929	0.892862	-0.433257	-0.0475935	0.923652	0.777516	0.895306	0.88663	0.945791	1.51014	0.951167	0.870975
PNKP:Q96T60:S114	0.321969	-0.0282142	0.691365	1.55582	-0.668906	-0.899457	-0.674554	0.14954	0.0397951	-1.61993	-1.53293	-0.47521	1.41912	0.394575	0.341418	-0.0541705	0.975681	0.00724673	0.817147	0.969915	0.850195	-0.0704003	-0.182327	-0.575153	-1.46558	0.744854	0.127618	1.32944	1.01605	-0.332852	0.239391	1.46635	-0.0425553	1.63945	0.520562	0.51526	0.0871982	0.412685	-0.494217	-0.345089	0.80961	0.272015	0.471937	0.952799	0.0540411	-1.81496	0.268715	0.222421	0.333029
PNKP:Q96T60:T118	0.170164	0.294607	1.10676	-0.935559	0.929271	1.43634	1.91455	-1.13199	0.18236	-0.867271	-1.93415	1.22307	0.879881	0.334326	1.58036	1.52939	0.529816	0.803718	1.54772	1.13243	0.611951	0.473567	0.753233	-0.459619	-0.246989	1.38674	1.0005	0.611884	-0.0137536	0.615044	-0.650894	-1.22165	0.386037	1.39503	0.77267	0.576062	1.25843	1.29991	-0.564597	1.49956	1.57779	0.482421	0.97565	1.86304	-1.16751	-1.00859	0.744425	1.73597	0.721717
PPM1G:O15355:S201	0.71539	0.435249	-0.195406	1.8846	0.0711412	-1.08935	0.0543168	0.169015	-0.194302	-0.388618	-0.279667	-0.480517	-1.16507	0.130141	0.101487	0.827712	0.391613	1.84901	-0.660361	-0.696945	-1.91194	-0.160457	0.119932	0.313432	1.86436	-0.254762	-0.808486	-1.91659	0.65299	0.136915	0.124574	1.88942	-0.934683	-0.513227	-1.93771	0.101159	0.0432699	-0.742669	1.73138	0.246039	-1.18677	-1.92845	0.210837	-0.510763	0.221042	1.8282	0.320073	-0.476602	-1.85266
PPM1H:Q9ULR3:S124	0.751553	1.55007	-0.68629	0.293801	-0.412324	-1.36448	0.314426	1.61003	-0.944377	1.30927	0.199188	-0.826804	-0.983975	-0.249811	-1.4312	-0.467551	0.0719896	-0.0102437	-0.360266	-1.22608	0.0257265	0.458171	0.754113	-0.088662	-1.43581	0.521177	-1.56197	0.680589	1.1703	1.39162	-0.515234	1.06992	0.322538	-1.63232	0.370261	-0.0680013	-0.117418	0.21664	-0.41228	-1.42475	-1.01152	0.232925	0.178909	0.160901	1.17077	-0.196126	-0.370072	-0.457625	0.231792
PPM1H:Q9ULR3:S221	-0.898458	-0.942994	-1.1178	-0.959965	1.41285	-0.408282	0.897767	-0.955325	0.86658	-1.19509	0.656181	0.888073	-0.261901	0.908812	-0.915051	-1.36502	-0.365459	-0.911466	-0.209852	-0.60288	-1.19122	-0.611626	-1.07519	-0.341908	0.547369	0.573935	-0.606734	-1.39526	-0.361296	-1.01513	-1.40402	-0.44779	0.702693	-0.623492	-1.40303	-0.419053	-0.414369	-0.471063	-0.656766	-0.0483396	-0.223165	-0.984429	-0.821795	-0.784651	-0.908111	0.253472	0.56134	-0.905819	-0.77246
PPP1CA:P62136:T320	-1.75272	-1.64502	-1.03802	0.173972	0.296727	-0.88554	1.94955	-1.20034	0.728145	-0.00933814	-0.145273	1.47179	0.297198	0.14643	-1.76055	-1.9009	-1.11072	0.263063	-0.962451	-0.706494	0.332269	-1.6486	-1.64697	-0.960894	0.0331745	-0.963518	-1.50928	-0.403628	-1.65105	-1.76197	-1.14155	-1.94057	0.355198	-1.16195	0.761479	-1.629	-1.64846	-0.509608	-1.7248	-1.20583	-1.06066	1.06209	-1.70533	-1.43182	-1.48335	0.371388	-1.4891	-1.27402	0.559147
PPP1CB:P62140:T316	0.778184	-0.671774	-1.14695	1.48498	0.37406	-0.958883	-1.77946	0.279751	-0.501713	-0.790327	1.80274	-0.486139	-0.266486	-1.80187	-0.614444	1.29627	-0.915615	1.34269	-1.01629	-0.456679	-1.80274	-1.0321	-0.420111	-1.00922	1.56716	-0.950263	-0.744622	-1.80274	-0.611845	0.234072	-0.118079	1.52854	-0.808577	-0.308793	-1.80274	-0.652335	-0.315443	-1.46371	1.22888	0.402275	-1.26471	-1.80274	0.119601	-0.872008	0.833407	1.43086	-0.234788	-0.435381	-1.58329
PPP3CA:Q08209:S492	0.222051	0.671803	1.22446	1.61442	0.0896507	1.42777	-1.05589	0.783065	1.38935	0.442124	-0.286218	-1.41046	-1.87748	-1.3437	0.41224	1.32903	-0.850372	1.80216	0.858921	0.959867	-0.570374	-0.650377	-1.11623	0.371752	-1.58198	-0.208612	0.57702	1.22385	0.814751	0.268373	0.111605	1.01818	0.0600984	0.143836	0.863344	0.265225	0.852933	1.579	1.69643	0.711251	0.123941	1.89332	0.256646	1.77972	1.78124	-1.4997	1.16159	0.0667511	1.48212
PPP3CC:P48454:S483	-0.33195	-0.767375	-0.874276	1.66482	-0.676969	-1.31708	-1.34716	-0.0627306	0.240947	-0.82408	1.56739	-0.639776	-0.508418	-1.66794	-0.0655298	-0.762929	0.0117563	-1.58061	-0.00552784	-1.40599	-0.828335	-1.43148	-0.435439	0.515928	-0.97345	0.20451	-1.30947	-0.245156	-1.30947	-0.0166977	1.23781	-1.12025	-1.49055	-1.10391	-0.707004	-0.135465	-0.901207	0.287858	-1.65829	-0.433284	-0.477003	-0.283567	0.24947	1.0825	0.729945	1.68368	-0.651066	-0.537888	0.891938
PRAG1:Q86YV5:S492	-0.990906	-0.775505	0.30846	-0.605053	-0.317062	-0.573321	-0.238317	-0.767411	0.358961	-0.446744	-0.153071	1.58072	-0.0342954	0.551548	-0.754036	-1.20554	0.000280155	-0.226449	-0.163205	0.278216	-0.644793	-0.23152	-0.386929	-0.0605938	0.0210021	-0.282291	-0.113983	-0.55356	0.0845918	-0.441114	-0.400389	-0.313593	0.475325	-0.885275	-0.833472	-0.685727	-0.354738	0.249359	-0.39196	0.504463	-0.22369	-0.397394	-0.152172	-1.31056	-0.322399	0.820015	-0.695365	-0.681218	-0.36583
PRAG1:Q86YV5:S653	-0.96	-0.788313	-0.508318	0.74109	-0.797494	-1.01006	0.125005	0.84393	0.397692	0.298581	-0.357352	-0.945348	-0.807658	-0.41144	-0.534335	-1.04868	-1.02665	0.374363	-0.906378	-1.14116	-1.02966	-0.690805	-1.0334	-0.347308	-0.926649	-1.01279	-1.09722	-0.874441	-0.8943	-0.873856	0.521384	1.02894	-0.949812	-1.03045	-0.975132	-1.09244	-1.25894	-0.697795	0.798939	-0.822228	-1.2841	-0.849265	-1.08173	-1.44926	-1.00886	-0.527042	-0.811086	-1.43044	-0.621035
PRAG1:Q86YV5:S740	0.514307	-0.604102	0.189965	0.891819	-0.564091	-0.854008	-1.19324	0.328936	-0.717976	0.886711	0.279268	-0.338921	-0.802799	-1.07349	0.802669	0.164721	0.68263	0.791737	0.555724	0.134952	-0.68965	0.933534	0.104184	-0.317265	-0.687497	0.510658	-0.552752	-0.895667	0.85306	0.477588	0.562519	0.411155	0.599011	-0.182943	-1.24393	0.416185	0.548828	-0.537751	0.828292	0.848591	-0.107107	-0.809138	0.604472	0.566407	-0.53742	0.25318	0.673798	0.517878	-0.975948
PRAG1:Q86YV5:S827	-0.450956	-0.376002	-0.173136	0.292531	-0.852981	0.000849368	0.192122	0.787845	-0.676318	0.211625	0.749725	-0.88866	-0.913267	-0.976069	-0.920984	-1.05023	-0.417882	-0.73776	-1.03533	0.178983	-0.427842	-1.03009	-0.557536	0.542452	0.114463	-1.47628	-0.0530446	-0.974312	0.527305	-0.156505	-0.117214	0.214745	-0.349167	-0.531184	-1.18017	-1.22964	-0.913345	0.0808273	0.945974	-1.09243	0.705813	-0.191446	-0.89636	-1.53033	-0.901885	0.553786	-1.09582	-0.624602	-0.161555
PRAG1:Q86YV5:S878	-0.751793	-0.957033	0.55579	-0.566328	-0.490943	-1.56414	-1.70487	-0.0385771	-0.188687	0.275124	0.746382	-0.333427	-0.410989	-0.949341	0.482525	0.569925	0.340534	0.622735	-0.404816	-0.819508	-0.780468	-0.815297	-1.48371	-1.00339	-1.02692	-0.966284	-1.65236	-1.64711	-0.544061	0.50792	0.810927	-0.340084	-1.02482	-0.471474	-1.41022	0.764735	-0.677508	-0.284601	-0.142313	-0.517318	-0.0304672	-1.63709	0.281883	0.645676	-0.106612	0.475545	-0.152688	0.208325	-1.22615
PRAG1:Q86YV5:S889	-1.20812	-0.871748	0.146971	-0.11139	0.59222	0.815132	1.23822	-0.853665	1.14385	-0.292877	-1.02717	0.617904	0.0505428	1.22343	-1.24308	-1.40913	-0.741997	-0.786008	-0.218217	-0.858945	0.469893	-0.1013	-0.583205	0.744618	-0.448384	0.805621	0.256508	0.982236	-0.647732	-1.40779	-0.272494	-0.902466	0.718091	-0.748509	0.415684	-0.861461	-0.972799	0.574681	0.0574947	-0.320081	0.480286	0.925609	-0.72099	-0.847451	-0.076624	-0.503479	0.192455	-0.620608	0.842167
PRKAA1:Q13131:S176	-1.21109	-1.73247	1.54817	0.549877	-1.28116	-1.67834	-1.11261	-1.45646	-1.3848	1.33088	1.03051	1.02343	-1.16029	-1.63985	1.52741	0.766087	-0.983167	1.49494	-0.858914	0.853525	-1.15296	-1.74045	-1.59323	-1.28824	-0.222035	1.62464	-1.6778	-1.12879	-1.66909	1.55236	0.847391	1.25726	-1.38094	1.28412	-0.867061	1.48152	-1.11853	1.11764	0.00359755	1.21224	-0.994868	-1.27955	0.916601	1.67986	0.731477	1.07496	-0.301784	1.16652	-1.38543
PRKAA1:Q13131:S486	-0.277805	-0.305116	0.471324	-0.704578	-0.202714	-0.883447	-0.69115	-0.348941	-0.00543627	0.962609	-0.443388	-0.0180384	-0.427006	-0.131913	0.749295	0.43789	-0.0158405	0.442343	0.484213	-1.11761	0.290177	-1.23942	-0.778754	-0.691638	-0.4751	0.287257	-0.452742	0.0727189	-0.290648	-0.375756	-0.949469	-0.935217	-1.05288	-0.727671	0.662531	1.23755	0.179062	0.405299	0.765452	0.582182	0.420772	0.445462	-0.826436	0.78651	0.844448	-1.09482	-0.705839	0.209291	0.871335
PRKAA1:Q13131:S496	-0.281809	0.675659	1.49178	0.462557	-0.217259	0.90654	0.596712	-0.30209	0.102979	0.549237	-1.15384	0.748135	0.335244	1.00421	0.188426	-0.785057	0.580315	-0.00777831	0.814603	0.825954	1.28585	1.12919	0.999509	1.21581	-0.813228	0.515538	1.07081	1.3696	-0.257694	0.0299436	0.353693	-0.324117	0.391392	0.320262	0.749372	0.315168	0.466482	1.2715	0.740475	0.718979	0.846125	1.23122	0.274323	0.493956	0.572643	-0.309401	0.1161	-0.00315169	0.49371
PRKAA1:Q13131:T183	-1.88557	-1.89541	-1.28785	-0.241228	-0.668087	-1.54639	0.180145	-1.01374	1.66371	0.454677	0.0156145	-0.493499	-1.3135	-0.361817	-1.93471	-1.9156	-1.36804	0.0503279	-1.11286	-1.27284	-0.38005	-1.57352	-1.08181	-1.89745	-0.830704	-1.78218	-1.25393	-0.867839	-1.25394	-1.74571	-0.796883	-0.467911	0.959548	-1.14658	-0.957054	-1.8073	-1.25522	-1.07371	0.396194	-0.941319	-1.9232	-0.694112	-1.16736	-1.89547	0.786312	-0.571583	-1.28667	-1.02572	-0.958795
PRKAA1:Q13131:T382	-1.22917	-0.410712	0.357276	-1.48904	-0.317347	0.937896	1.80718	0.212182	0.287861	0.719301	-1.71305	0.610236	0.862849	1.797	-1.55398	-1.6912	-1.10369	-1.6357	-0.954853	-0.460648	0.929337	-0.147914	-0.226563	0.837681	-1.52632	-0.0819416	0.314059	1.43107	-0.86201	-1.1471	-0.498996	-1.52232	0.474613	-0.468181	1.13773	-0.870216	-1.17667	0.667057	-0.96247	-0.914929	0.171115	1.40014	-0.992741	-1.15754	0.457099	-1.30181	-0.779829	-0.786796	1.18232
PRKAA2:P54646:S377	1.65111	0.588403	1.43387	0.687606	-0.246539	0.235448	-1.16561	1.01817	-1.7897	0.81572	0.255221	0.157874	0.0495531	-0.721207	1.90747	1.68494	0.740974	1.34059	0.218479	0.493473	-0.635351	1.16244	1.07172	0.207323	-0.286712	-0.434769	0.567902	-1.08455	1.83093	1.33516	1.21293	1.50375	-0.566627	0.999187	-0.626171	1.49843	1.41023	0.485527	0.820073	-0.815378	1.79344	-0.54136	1.54258	1.74421	1.0187	-0.291432	0.34144	1.07217	-1.08064
PRKAA2:P54646:S491	1.70623	1.08195	1.60857	0.820633	0.324393	1.8517	-0.357393	0.590908	-0.833154	-0.386842	-0.524419	-0.750569	1.0612	0.402518	0.144916	1.33963	1.56079	2.09329	0.587922	1.47348	1.51631	1.29438	0.739004	1.49741	0.898701	0.567653	0.69519	1.42452	0.96991	1.55726	0.994971	1.25947	0.382113	1.18199	1.92226	1.85809	1.36888	1.4393	0.902973	1.07376	1.50642	1.50878	1.48938	1.7168	1.35344	1.17259	0.926782	0.211465	1.68988
PRKACA:P17612:S339	0.456435	-0.558585	0.250388	0.508124	-0.268463	-1.4282	-1.43042	0.888462	-1.15686	0.402017	0.128832	-1.23205	0.331274	-1.04069	0.832519	0.20397	-0.258759	1.26372	-0.113558	-0.643081	-0.549143	0.269337	0.312269	-1.14659	0.790993	0.67254	-0.228459	-0.311498	-0.461513	-0.291074	-0.9448	1.94306	-0.913166	-0.407526	-1.29838	0.686921	0.497564	-0.341675	0.0958641	1.18318	0.0013653	-1.41373	0.114955	-0.291317	-0.380525	0.120883	-0.0258074	-0.119381	-0.332737
PRKACA:P17612:T198	0.666388	0.250197	-1.57113	1.13618	0.524985	-1.0786	-0.429701	-1.02582	0.247208	0.23552	0.766236	0.676793	-0.483645	-0.880465	-1.02789	-1.24108	-0.72549	1.01888	-1.28967	-0.910377	-1.03205	1.57091	-0.126983	1.54899	0.137389	-0.863697	-1.72738	-0.628487	0.158963	0.788621	0.303314	0.0177482	0.99139	-1.78868	-0.859258	-1.32735	-1.40581	-0.631628	0.878679	-0.734818	0.932903	-0.582625	-0.913135	-1.09253	-1.1977	-0.11827	-0.164444	-1.55783	-0.144123
PRKACB:P22694:S339	-1.24965	-1.21125	-1.5939	-0.939958	1.36578	-1.1747	-0.0408281	-1.51654	1.35599	1.24786	0.65411	-0.406977	-1.36056	0.298376	-1.72828	-0.924145	-0.975008	-0.197394	-0.512881	-1.19168	0.158315	-1.25415	-1.4647	-0.432341	0.416814	-0.281703	-0.616298	-0.594089	-1.44038	-1.64719	-1.1009	-0.902508	-0.0497388	-0.892374	-0.812694	-1.52649	-0.926798	-1.16462	-0.72149	1.11092	-1.31605	-0.681598	-1.50614	-1.54678	-1.24543	-0.792945	-0.120762	-1.60208	0.227606
PRKCA:P17252:S234	1.25828	1.02451	0.855021	1.30401	0.817283	-1.03145	0.478925	-0.243556	-1.16035	1.17494	0.458576	0.499466	-0.0939404	-0.390308	1.00667	0.462286	0.74118	1.31417	1.24533	-0.888607	-0.786965	0.668515	-1.33828	-0.407431	0.710618	-0.508167	-0.707678	-0.797793	0.866836	-0.80954	-1.06874	1.15214	-1.11132	0.485775	-0.843135	1.31003	1.40179	-0.0864086	0.712093	0.976148	0.353005	-0.550772	-0.862949	1.11047	0.613131	1.80649	0.952094	0.47078	-0.514644
PRKCA:P17252:S319	-1.34143	-0.659493	-0.737467	0.337875	-0.457527	-1.20311	-0.335964	0.80253	-0.42039	0.966796	-0.723161	-0.290172	-0.84639	-0.316543	-0.58053	-0.999581	0.0264741	-0.877728	-0.521831	-0.779997	-1.01106	-1.01352	-0.462016	0.126855	-0.980796	-0.448712	-1.31992	-0.81437	-0.853499	0.723989	0.772101	-0.408308	-1.06269	0.0641317	-1.07724	-1	-0.678269	-0.275263	-0.339806	-1.36872	-1.1184	-1.03019	-1.43335	-0.772456	-0.672468	-1.05953	-1.0054	-1.30436	-1.08073
PRKCA:P17252:T638	-1.01444	-0.860886	-0.147654	0.66463	-1.04472	0.656675	-0.7124	-1.11092	1.37052	0.00163812	0.727168	0.65444	-1.26947	-1.11886	0.827299	-0.891399	0.345679	-0.532199	0.331182	-0.998645	-0.33921	-1.16116	1.1445	0.463785	0.654116	-0.735482	0.806493	-0.890137	-1.01205	-1.15726	-0.383969	-0.655101	-0.387148	-0.770535	-0.335281	-1.24509	-1.10907	-0.481206	-0.325582	-0.323473	-1.36961	-1.21951	-1.38235	1.18178	0.410436	0.704427	-1.20308	-1.19678	-0.781982
PRKCB:P05771:T500	0.163841	0.776636	-0.485404	0.0222849	-1.30686	-0.893663	-0.61085	0.906822	-0.633588	0.325183	0.452316	-1.35875	-1.60265	-0.624809	-1.28161	-0.952883	-0.720562	0.629147	-0.820381	-0.989435	-1.32315	-0.515914	-0.456023	0.724817	0.552002	-1.23596	-1.34725	-1.18437	0.412147	0.0931792	0.839668	0.89559	-0.753348	-0.564348	-1.25541	0.822543	-0.919807	-1.12779	1.3029	-0.225216	-1.88832	-1.60259	-0.626846	-1.15581	-0.867041	0.899456	-1.3464	-0.564164	-0.988486
PRKCB:P05771:T642	0.305622	-0.466588	0.681074	0.388442	0.0335795	-0.846173	-1.17613	-0.591475	0.739523	-0.152522	0.502476	0.156827	-0.65162	-0.50527	0.80331	0.599728	0.579436	0.505014	0.636325	0.545195	0.170697	0.53087	-0.391984	0.489423	-0.107279	0.760742	-0.497382	-0.308821	-0.0949423	0.43177	0.27915	0.196933	0.468818	0.284926	-0.151123	0.556802	0.47578	0.519522	0.300033	0.415306	-0.341994	-0.452925	0.507621	0.614104	-0.488297	0.500168	0.54515	0.592915	-0.601867
PRKCD:Q05655:S304	-0.938369	-0.931196	0.799239	-0.0308207	-0.856965	-0.507039	-0.61808	-0.244676	0.880177	0.234745	-0.489289	-0.543756	-0.617124	-0.462449	-0.455635	-0.643273	-0.64113	-0.806947	0.279651	-0.665028	-0.236367	-0.388636	-0.670135	-0.499691	-0.780997	0.291749	-0.515046	-0.876168	-0.843348	-0.82954	-0.0738172	-0.810919	0.384051	-0.99713	-0.97813	-0.635629	-0.788505	0.343237	0.598216	-0.280713	-0.814124	-0.199767	-0.86966	-0.943771	-0.783151	0.121017	0.622914	-0.949008	-0.896672
PRKCD:Q05655:S658	0.494133	0.977894	-0.937618	0.682158	0.311154	-0.929505	-3.17014	0.353343	-0.687086	-0.233115	1.53734	0.0305864	-0.17542	-1.33794	1.33674	0.370246	0.693494	0.0387011	0.823994	-0.313955	-2.9541	0.19204	0.329306	0.701297	-0.127708	1.06258	-0.628131	1.12173	2.20662	0.16522	0.445143	0.901872	1.25782	0.73188	-2.42711	1.3359	0.316446	-0.0417568	-0.165398	0.98621	0.253528	-1.82404	1.68089	-0.0319591	-0.575045	0.471597	0.739447	-0.658879	-1.87765
PRKCD:Q05655:S664	0.420931	1.00719	1.24499	0.628393	0.530318	0.295473	0.520067	-0.278415	0.130282	-0.177664	-0.0512124	0.548177	0.202201	-0.109318	0.736748	0.112114	0.121835	0.706954	1.13945	0.819735	1.09708	0.684154	0.259845	0.579407	0.77141	0.382613	0.327868	1.15004	0.826102	0.087607	0.820463	0.387551	-0.779718	-0.097937	0.583661	0.661403	0.886123	0.265167	1.14663	0.306405	0.059624	0.220868	1.0779	-0.0387536	0.654488	0.405878	0.22662	-0.427926	-0.813044
PRKCD:Q05655:T218	-1.06539	-0.534423	-0.686486	0.691982	-0.558825	-1.00714	-0.37978	0.536593	0.529807	0.152519	-0.28678	-0.37197	-0.210641	0.0879631	-0.923084	-0.519285	-0.669133	0.217019	-0.040884	-0.922921	-0.742662	-0.669342	-0.801935	-1.1004	-0.722157	-0.520417	-1.23663	-0.918921	-0.405044	0.319746	0.422757	0.0162642	1.06894	-0.928987	-1.43561	-0.444548	-0.348244	-0.275455	0.310036	-0.123677	-0.901268	-0.864597	-0.847628	-0.434455	-0.777256	0.231346	-0.285812	-0.913045	-0.980674
PRKCD:Q05655:T507	-0.0392736	-0.224291	1.0263	0.246341	-1.03967	0.47185	-0.300322	-0.392864	0.690526	0.422963	0.175957	-0.0452429	-0.712287	-0.388762	0.478027	0.963896	0.528318	0.326577	-0.262676	-0.372822	0.534882	1.4308	-0.424563	0.674506	0.202484	0.404537	0.647851	-0.536475	-0.361658	0.572944	-0.583967	-0.180302	0.0122475	0.734428	-0.298545	0.403725	1.15462	1.81231	0.313182	1.03436	0.590535	0.198626	0.507664	0.669822	1.54867	0.337233	0.861652	0.464955	-0.215568
PRKCE:Q02156:S368	-0.604421	-0.577719	-0.858508	-0.0874355	-0.599192	-1.58091	-0.994645	0.164313	-0.286426	-0.781153	0.362177	-0.320494	-0.149793	-0.0879191	-0.386682	-0.68562	0.0914104	-0.0549834	-0.531428	-0.6383	-1.7711	0.305526	-0.443239	-0.5618	-0.91746	-0.212452	-1.49089	-1.64197	0.0477163	0.380523	-1.06645	-0.227244	-0.230642	-0.786485	-1.8271	-0.482141	-1.00328	0.0178167	0.0618042	0.625685	-0.379451	-1.8154	-0.408407	-0.620493	-0.759614	-0.846684	-0.465125	-0.635321	-1.68731
PRKCE:Q02156:T710	-1.05154	-0.630918	-0.344671	0.6583	-1.26936	-0.999909	0.125734	0.417194	0.323244	-0.899926	1.27785	-0.383338	-0.336553	-0.926259	-1.93623	-1.38549	-0.821877	0.410373	-1.19285	-0.865995	-0.982723	-1.53572	-0.560858	0.401049	0.224887	0.940357	-1.30409	-1.2149	-0.290483	-0.115123	0.17882	0.209909	-0.155588	-1.80437	-1.3491	-1.74813	-1.21291	-1.15991	1.17482	-0.515258	0.633689	-1.28368	-1.00449	-1.33984	-1.1629	0.607601	-1.01048	-0.824146	-0.98274
PRKCH:P24723:S317	-0.781242	-0.366349	0.0649185	-0.0405247	-0.576296	-1.0163	0.342794	1.02841	-0.30319	0.723135	-0.729456	-1.18199	-0.167159	0.492251	-0.444669	-0.462309	-0.207312	-0.148444	-0.592973	0.0526422	-0.493975	-0.709203	-0.637542	-0.422779	-0.86353	-0.813581	-0.72429	-0.897211	-0.81594	-0.940278	0.125998	-0.373474	-0.44793	-0.86377	-0.322363	-0.208368	-0.24233	-0.50358	-0.505692	-0.359061	-1.02808	-0.706552	-0.910122	-0.763951	-0.20195	-0.821295	-0.786226	-0.617026	-0.552701
PRKCH:P24723:T656	1.10346	1.19828	1.4085	1.35208	0.520579	1.34138	-0.0309254	-0.649537	-0.0711008	0.119536	-0.622632	0.603036	0.782707	-0.285185	1.39535	1.41328	1.38116	1.52201	1.40095	1.40564	1.71083	1.41088	1.33648	1.31831	1.18042	1.31974	1.44037	1.64896	1.20218	1.32202	1.22774	1.25029	1.09844	1.35067	1.509	1.48683	1.46663	1.49459	1.37173	1.43083	1.42435	1.51151	1.48239	1.58897	1.31928	1.15532	1.33061	1.56702	1.36559
PRKCI:P41743:T412	-0.978664	0.0137769	0.0344749	1.90617	0.77222	-0.707415	-1.09862	1.02497	-1.72556	1.56359	1.36465	-0.640217	-0.614498	-1.83647	-0.82583	-0.476569	-1.93939	-2.03261	0.21658	-0.058135	-1.09055	-1.04867	1.48249	1.25451	0.689695	-0.323879	-0.431847	-0.436129	0.634431	0.617919	0.119293	-1.55426	0.562574	-1.34767	-1.33292	-0.509124	-0.288839	-1.54295	-0.971594	0.262026	-0.288809	-0.793385	-0.954292	-0.506895	0.68271	0.948603	-0.619042	-0.109218	-1.23146
PRKCI:P41743:T564	-1.09882	-1.42611	-0.205569	0.267787	-0.59498	-0.178193	0.019625	0.100021	-0.850794	-1.03024	0.732266	-0.0522386	1.20887	-0.670921	-0.802934	-0.215951	-0.0566864	0.711199	-0.0126018	-0.964785	-0.896958	-1.48774	-1.09691	-0.124325	-0.152945	-1.24596	-0.607124	-1.22615	-1.27691	-1.33097	-0.774986	0.442813	-0.901721	0.439311	-0.58816	-1.30839	-0.943434	-0.412094	-0.234435	0.24934	-0.779633	-1.15468	-1.05792	-0.830462	0.0509985	-0.106404	0.652688	1.07752	-0.391827
PRKCQ:Q04759:S695	0.995404	0.645931	1.8518	1.41117	-0.105208	-0.0618327	-0.70397	-1.12971	-1.02137	0.00889041	0.0933076	1.02219	0.465458	-0.426168	1.57115	1.08706	0.999449	1.41813	1.20834	1.314	0.25531	1.28612	1.70713	0.823299	0.43961	1.13985	0.782961	-0.0761997	1.50968	1.97536	0.322441	0.262682	0.249803	0.66278	-0.488807	1.36918	0.52419	0.840822	1.41998	1.69368	0.39548	0.188236	0.857184	0.422038	0.202931	1.82902	1.019	1.40865	-0.955359
PRKCQ:Q04759:T538	-0.364838	-1.92167	-0.626718	1.32591	-0.68579	-0.390324	-1.35072	1.12457	-1.13053	-1.01666	1.0962	-0.802022	1.31648	-1.1795	1.9027	-1.59578	0.564182	1.16282	0.657577	1.2046	0.89137	0.88965	-1.5487	0.821343	-0.821631	0.164365	0.644383	-1.66269	0.420839	-0.958332	0.631036	0.875803	0.966103	-1.04522	0.195831	1.93653	-0.874143	-1.32464	1.32195	1.17684	1.46141	1.71619	0.838059	-0.621734	0.309441	-0.609337	0.430854	-0.0944682	0.588774
PRKCZ:Q05513:T410	-0.934787	-1.00938	0.344556	0.909713	-0.136962	-0.614505	-0.616348	-0.296634	0.741857	-0.835518	-0.184425	0.258738	0.613356	-0.197801	-0.993025	-1.46675	-0.0115305	0.575939	-1.64785	0.450866	-0.272142	-0.946069	-1.73297	0.991554	0.482967	-1.93372	-0.442717	-0.821706	-1.17876	-1.24989	1.01053	0.995527	1.21581	-1.35185	-0.933658	-1.4305	-1.12201	-0.266219	0.52981	0.113989	-1.13948	-0.230566	-1.2418	-1.9521	-1.113	0.535862	-0.945395	1.05371	-0.735828
PRKCZ:Q05513:T560	-0.708234	-0.911911	-0.270978	-0.587657	-0.160073	-0.503427	-0.885547	-0.896733	0.694818	0.0536807	0.0754292	0.774778	-0.60408	-0.261427	-0.565446	-0.555935	-0.361966	-0.609223	-0.489301	-0.426845	-0.448894	-1.20189	-0.353796	-0.662267	-0.543764	0.452615	-0.933331	-0.648233	-0.141576	-0.652569	-0.290517	-0.0754085	-0.653433	-0.426102	-0.838885	-1.16272	-0.472135	-0.608216	-0.528831	-0.607312	-1.0779	-0.355196	-0.82403	-0.98278	-0.645941	-0.247455	-0.907496	-1.18325	-1.06533
PRKD1:Q15139:S205	0.962837	0.401367	-0.379162	1.34618	1.16882	-1.68812	-0.758197	0.394815	-0.462389	0.387491	1.26778	-0.653011	-0.415753	-1.78651	0.137546	-0.717628	0.560898	0.948423	-0.13742	0.0882627	-0.956435	-0.698316	0.687751	-0.133136	1.83081	0.365829	-0.564719	-1.41853	0.214715	-0.697063	0.00210351	1.05539	0.133956	0.541657	-1.45422	0.377993	-0.417408	0.65971	0.678281	0.576712	-0.724642	-0.965543	1.47064	-0.547398	0.524643	1.79224	1.32377	-0.549124	-0.0496948
PRKD2:Q9BZL6:S197	0.952557	-0.516769	0.0363669	0.748216	-0.66017	0.541863	-0.744154	0.323154	-0.597769	-1.16505	0.995318	-0.243159	0.870174	-0.640993	1.01755	0.450326	0.281717	0.361787	-0.951492	0.394075	-0.47158	-0.842064	0.478383	0.462156	0.741471	-0.823543	-0.359495	-1.05098	-0.898867	-0.689272	0.323795	0.497498	-1.54499	0.552879	-0.550372	-0.769675	-0.185675	-0.346281	0.833736	-0.203062	-0.332246	-0.79754	-0.522916	-0.18677	0.386166	0.633461	-0.894273	0.559544	-0.60829
PRKD2:Q9BZL6:S225	0.668932	-0.837489	0.682507	0.42506	-1.05682	-1.00407	-1.13873	-0.690278	1.10456	0.980442	-0.426953	-0.314824	-1.43221	-0.5892	-1.03151	-0.457037	0.946966	0.552312	-0.0889746	-1.12396	-0.893504	-1.27188	-1.58177	-0.601284	-0.552332	-0.808742	-1.48053	-1.00005	-1.05972	-1.04762	0.759033	1.02936	0.54082	-1.12175	-0.868623	-0.674631	-1.05925	0.835696	0.778426	-0.732833	-1.20892	-0.898579	-0.270303	-0.722214	-0.443895	-0.32138	0.647476	-1.0234	-1.28702
PRKD2:Q9BZL6:S710	0.438368	0.752307	0.705029	0.23522	-0.652993	-0.853914	-0.474253	0.91862	0.451364	1.18536	-0.593642	-0.970311	-0.753721	0.0613625	-0.517929	-0.458625	0.443353	-0.904261	-0.341263	-0.512101	-0.397361	0.281658	0.698307	0.916528	-1.08854	-0.219087	-0.644344	0.113384	1.00294	-0.360487	0.605167	-0.1067	0.802622	-1.13272	-0.343637	-0.360068	0.237578	1.30329	0.228644	-0.424251	-0.114512	-0.383295	-0.229117	-1.12709	0.374749	-0.473913	0.187923	-1.01508	-0.294641
PRKD3:O94806:S216	0.548803	-0.18261	-0.546142	0.4962	0.516815	-0.785243	-1.32703	0.229034	-1.50985	-1.20398	1.61914	0.0375336	1.08736	-1.48444	1.65677	0.783805	0.729975	0.90796	0.728274	1.0437	-0.397391	0.805442	0.540123	-0.663322	0.280549	1.038	-0.748082	-1.4584	1.09039	1.23126	0.780109	0.936118	0.244727	0.915993	-0.596537	1.11604	0.356214	0.276853	0.600082	0.455764	0.810171	-0.887849	1.66803	1.06705	0.853643	0.890078	0.861507	0.574863	-0.177687
PRKD3:O94806:S252	-0.166117	-1.08817	0.340945	-0.605192	0.442238	-1.06269	-0.430781	-0.976917	0.932043	-0.0287247	-0.419064	0.31057	-0.77799	0.367868	-0.305752	-0.568734	-0.17543	-0.393878	0.103109	-0.929809	-0.339552	-0.859883	-0.486328	-0.488292	-0.565853	0.722079	-1.26458	-0.381719	-0.499528	0.219128	-0.252229	-0.920239	-0.408093	-0.800393	-0.480747	-0.377706	-0.817503	-0.346936	-0.744951	0.139714	-1.23546	-0.330774	0.0507815	-1.057	-0.329222	-1.00036	-0.233813	-0.911919	-1.00717
PRKD3:O94806:S31	-1.24947	-0.933598	-0.153152	0.519336	-0.489747	-1.0165	0.353295	0.611105	-0.636623	0.478153	0.196047	-0.356673	-0.751981	-0.306171	-1.15786	-1.26859	-0.745489	-0.375023	-1.11588	-0.758556	-1.18927	-0.287476	-0.84949	0.25658	-0.618102	-1.23021	-1.21199	-1.25148	-0.610959	-0.739681	0.460509	-0.130824	-0.252078	-0.883541	-1.40299	-1.24872	-1.08066	-0.721297	0.843284	-0.402354	-1.20176	-1.13736	-1.24015	-1.32548	-0.601902	0.0730444	-1.01399	-1.09684	-0.84888
PRKD3:O94806:S364	-1.40475	-0.975868	1.53508	0.37936	0.266454	0.333908	-0.855928	-1.3164	1.41115	1.09738	-1.33547	1.11717	-0.997493	1.17497	-0.209353	-0.142515	0.791421	-0.318721	1.10418	0.051606	1.28076	0.29947	-0.13804	0.297521	-1.08346	0.888087	0.629185	1.28487	-0.9925	-0.955682	0.685705	-1.12746	0.427267	-0.994783	1.2225	0.105807	0.223498	1.09792	0.225407	0.415008	0.0398744	1.41739	-0.270288	-0.198229	-1.07988	-0.715672	0.0136793	-1.04517	-1.38564
PRKDC:P78527:S2612	-0.424458	-1.04853	-0.0972488	0.171828	-0.148572	-1.26194	-0.812882	0.113781	0.503767	0.628451	-0.0505108	-0.324814	-1.15911	0.0914821	0.863404	-0.338379	0.520755	0.202363	0.341274	0.606815	-0.714543	0.148556	-0.291514	0.53998	-0.374942	-0.74081	-0.744228	-0.924402	0.259543	-0.472449	0.685062	-0.430801	-0.202634	-0.867208	-0.940128	0.755234	0.552581	-0.376228	0.546344	0.473111	-0.512873	-0.606334	-0.4506	0.493908	-0.479169	-0.295864	-0.781742	-0.759012	-1.1868
PRKDC:P78527:S3205	-0.903456	0.151264	0.506487	0.770333	-0.203095	-1.21265	-1.08782	0.448426	-0.656481	0.173822	-0.00213912	-0.236286	-0.557963	-0.278782	-0.634519	-0.768077	0.394522	0.0655316	0.92099	-0.264095	-1.16413	1.18699	0.492204	0.337859	0.136712	0.986837	-0.977694	-0.949643	1.00271	0.585231	1.22951	1.08965	0.807884	0.851613	-1.37303	-1.00462	-0.949455	0.594819	0.299993	-0.861795	-0.979358	-1.02234	-0.958811	-1.13285	-0.458903	-0.228398	-0.916798	-1.13372	-1.19433
PRKDC:P78527:S511	-0.475741	-0.373753	1.51951	-0.478977	0.813206	-0.448236	-0.707826	0.220402	0.0666145	2.10735	-0.155425	-0.146163	-1.43657	-0.763338	-1.27466	-0.999049	-0.591941	1.01355	1.23685	-1.04014	-0.231088	0.377002	0.631154	1.38195	1.35121	1.59987	-0.891301	0.649737	-1.16216	0.0754418	0.37719	1.40517	1.53822	-0.270816	-1.37721	0.268513	-0.00852377	1.48642	0.154064	0.429883	-0.351846	0.0461541	-0.566892	-1.4941	0.354755	0.0725219	1.25039	-1.5229	-0.928726
PRKG2:Q13237:S110	0.369548	0.120126	-0.244176	0.154144	0.30154	-1.02645	-1.23838	-0.292565	-0.145197	-0.122829	0.147564	0.375102	-0.723876	-0.146326	0.950314	1.71025	1.1314	1.15749	0.523	0.661429	-1.11856	0.235561	0.665777	-0.686176	0.165676	1.00363	-0.233621	-0.725985	0.675787	1.34711	0.698035	0.590065	0.647362	0.90877	-0.34696	0.265688	0.844905	0.239005	0.364108	0.54488	0.553306	-0.952737	0.263015	0.805543	-0.758274	-0.112439	0.830685	-0.133117	-0.880307
PRKY:O43930:T203	-1.03432	-0.706575	-1.20683	0.325055	-0.704293	-1.12597	0.667906	1.39278	-1.33207	-0.76761	-0.763463	-1.06489	1.27019	0.258449	-0.946113	-1.58974	-1.44332	-0.91382	-1.30973	0.475926	0.663326	-0.78275	-1.05227	-1.03966	-0.994157	-1.39751	-0.596402	-0.101282	-1.18724	-0.615914	-0.971182	1.0063	1.34257	-1.26263	-0.361563	-1.30615	-1.25893	-1.17588	-0.13273	-0.770598	-1.05325	-0.185568	-1.12146	-1.53962	-1.28495	-0.669886	-1.16856	-0.896098	-0.751884
PRPF4B:Q13523:S142	0.632366	0.291436	-0.0131758	0.640137	-1.02598	-0.323506	-1.00631	0.346794	0.199769	0.967009	0.525297	-1.00286	-0.88335	-0.985673	0.676757	0.553206	0.105381	1.03276	-0.525283	-0.216906	0.0236757	0.862272	0.562802	0.631743	0.966536	0.732796	-1.37617	-0.758323	-0.197596	0.525976	0.366395	-0.267147	-0.928111	-0.696992	0.516962	0.870121	0.902346	0.539321	0.296051	0.652237	-0.823187	-0.333956	0.906487	0.14792	-0.224453	0.82198	-0.298731	-0.725895	-0.0651675
PRPF4B:Q13523:S294	-0.137677	0.225158	0.943919	0.776519	-0.110773	0.940557	0.91582	-0.100619	0.172199	0.41426	-0.959345	0.160171	0.191843	-1.05831	-0.495681	-0.394081	0.220408	0.799915	-0.0667645	0.117873	0.405668	-0.0202775	0.183954	1.03511	-0.842848	-0.0470768	0.772973	0.720565	-0.215041	-0.047531	0.489039	0.906871	-0.234476	0.108932	-0.689944	-0.0984082	-0.0558761	0.723271	0.977481	0.325417	0.446039	0.695743	0.331087	0.338622	1.06964	0.96528	0.240473	0.472775	-0.845145
PRPF4B:Q13523:S36	0.768816	-0.634229	0.144388	0.80933	0.17223	-0.568919	-1.79671	0.210763	-1.37175	0.0741772	0.667332	0.228843	0.313847	-1.06975	1.55099	0.728699	0.098447	1.37688	0.397875	0.247026	-0.929821	-0.490659	-0.154643	-0.399443	0.459989	0.361193	-0.53647	-1.57251	0.190863	0.530449	-0.23132	0.473589	-0.456739	0.42064	-0.300381	0.662482	0.622268	0.0399286	0.68294	0.819615	0.083655	-0.841619	0.524473	0.72354	0.00273292	0.535063	0.377614	1.53709	-0.183596
PRPF4B:Q13523:S427	0.645305	-0.451615	0.434531	0.476035	-0.206588	0.0677412	-0.928425	-0.386951	-0.624555	-0.0245878	-0.0270072	0.404046	0.846022	-0.257105	1.17251	0.525423	0.284724	0.869773	0.632493	-0.0631514	0.200593	0.0540627	-0.551298	-0.00910085	0.196024	0.268632	0.247544	-0.169203	-0.630523	0.0125414	-0.817957	-0.0357504	-0.904295	0.24293	-0.0225881	0.580484	0.80442	0.4365	0.385109	0.945986	0.224616	0.179962	0.471027	0.556325	0.549415	0.383024	0.390117	0.836336	0.455144
PRPF4B:Q13523:S437	0.804514	-0.872243	0.623515	0.215526	-0.261606	1.4389	-0.315326	-0.44583	0.639729	-0.366851	-0.0770703	0.371465	-0.741714	0.499783	1.16666	0.129367	1.06652	-0.254953	1.491	0.608816	-0.349121	0.62634	-0.987335	-1.18013	-0.302508	-0.422214	-0.407258	-0.77441	-1.09752	1.08053	-0.587313	-0.106274	-0.00964631	0.739817	-1.27574	0.611239	0.523182	0.4592	-0.53653	1.40495	1.01232	-0.070571	0.830398	0.438008	0.320216	0.0335718	0.985216	1.01652	0.571884
PRPF4B:Q13523:S580	1.16829	1.20824	1.47859	1.64459	-0.464744	1.1702	-1.53378	0.437717	-0.584534	0.487954	1.17969	-0.298687	0.315217	-1.64963	1.09077	1.39739	1.01656	1.70269	0.524047	0.985373	1.01849	1.06633	1.36637	1.01195	1.2756	0.00800548	1.29633	0.73755	0.450536	1.20485	1.36523	1.37725	-0.193217	1.0926	0.75793	1.00948	1.1358	0.898932	1.42358	0.96801	0.769052	0.369935	1.27549	1.33456	1.30183	1.33748	0.458583	1.3328	-0.253826
PRPF4B:Q13523:S837	-1.11203	-1.50601	-0.955647	-1.14014	-0.159777	-1.66398	-0.953286	-1.29504	1.11461	-0.666831	-0.674532	0.533675	-0.543957	0.980718	1.77605	0.97515	1.02754	-0.977075	1.95508	1.16948	0.602369	0.402103	0.0866306	-1.27397	-0.949611	1.02476	-0.351039	-0.601531	0.0830063	-0.282581	-0.247635	-1.42488	1.00237	-0.153462	-0.722839	1.62407	1.00501	0.613809	-0.556554	0.714972	1.06549	0.193347	1.11831	0.984241	-1.5704	-1.40283	1.44626	1.09593	-0.175605
PTEN:P60484:S294	-0.962057	-0.214145	0.977911	-1.22944	-0.653905	-0.492408	1.46602	-0.325553	-0.605942	1.36899	-1.46176	0.327987	0.761162	1.43356	-1.42915	-0.789344	-1.30619	-1.20051	0.71957	-0.458018	0.096318	-1.06486	-0.518502	-1.53251	-1.55324	2.0645	-0.585989	0.643846	0.421019	0.084473	-0.215475	-1.41789	-1.18222	-0.89055	1.26304	-0.930849	-1.05646	-1.73568	-0.983158	-0.173626	-0.420591	0.730393	-0.0730705	-0.178139	-1.0224	-1.14626	-0.859866	-0.639796	1.28993
PTEN:P60484:S385	0.446048	0.812724	0.0649611	-0.644978	0.69857	0.203704	0.661075	-0.592992	0.00670384	0.310773	-0.652814	0.874304	0.267436	0.683125	0.0953277	0.766276	0.0531829	-0.6624	-0.518929	0.590209	0.76615	-0.0187084	-0.171518	-0.141081	0.114917	-0.328894	0.523061	0.508373	-0.952824	0.453921	-0.344644	-0.876891	-0.00974976	0.254192	0.893053	-0.484785	-0.475679	0.358466	-0.78527	-0.112489	0.435678	-0.0438196	0.689074	0.67995	0.455574	-0.139828	0.647642	0.570732	0.903848
PTK2:Q05397:S850	-0.736999	0.500647	0.648364	-0.892833	-0.247893	0.105144	0.401731	0.234624	0.214881	0.909665	-0.432378	0.0977157	-0.47934	-0.0602983	-0.655234	-0.864804	-0.603298	-0.496418	0.599539	-0.663673	-0.407935	0.930127	0.106324	0.356653	-0.867569	-0.256182	-0.704482	-0.129185	0.252753	-0.593995	0.58257	-0.634725	0.105251	-0.958204	-0.705798	0.471053	-0.933185	0.331525	0.15739	0.435416	-0.960612	-0.307782	-0.503126	-0.555058	-0.417473	-1.23129	-0.318216	-0.730732	-0.311113
PTK2:Q05397:S910	0.184792	0.53689	0.992768	1.56346	-0.648236	0.469237	-0.358626	0.302222	0.464492	-0.136454	1.1645	-0.330884	-0.935728	-1.28172	0.335728	0.150637	0.53901	1.79787	-0.227728	0.163909	0.00893436	1.03597	0.377205	1.22474	1.43448	0.306827	0.367439	0.608417	0.655019	0.0599334	0.906387	1.1684	0.0299541	-0.332456	-0.072277	0.573936	0.264684	1.05835	-0.588196	0.512923	0.800356	0.445129	-0.0175551	0.414872	0.513737	1.88801	0.477256	-0.296434	0.0424764
PTK2:Q05397:Y577	-0.954117	0.238008	0.16951	0.121711	-0.660571	-0.621786	-0.00201735	0.0118732	0.486662	1.29501	-1.74706	0.0350765	-1.21387	1.05506	0.164855	0.383952	1.39865	0.257926	-0.225108	0.346731	0.45652	-0.910382	-0.440281	1.00941	-1.2646	-0.459955	-0.477668	0.419977	0.782823	1.23215	0.696431	0.590256	0.652707	-0.369901	0.3985	-1.0253	0.0507786	0.288587	-0.103521	-0.465758	0.125878	1.03784	0.737286	0.235701	-0.550352	0.0416305	0.606427	-0.428745	0.893827
PTK2:Q05397:Y861	-0.962105	-0.731815	-0.200964	0.15838	0.21147	-1.18996	-0.975722	0.600965	0.583675	1.11762	-0.209565	-0.4395	-1.20817	-0.347426	-0.601973	-0.894709	0.36871	-0.102304	0.394044	-0.304092	-1.24995	0.0218612	0.166811	0.110495	-0.853415	-0.131333	-1.02392	-0.965133	0.263249	0.0639068	0.75548	0.251874	0.690565	-0.785868	-1.47993	0.408797	-0.895753	0.019188	0.256633	0.0281236	-1.00343	-1.11099	-0.278946	-0.541613	-0.667339	-0.330169	-0.163674	-1.01218	-0.966876
PTK2B:Q14289:S778	0.489372	0.868004	1.1567	-0.64997	0.192009	-0.594657	-0.0395616	1.03294	-1.04943	0.200788	-0.324736	-0.955557	0.396083	0.249747	1.08177	0.927403	1.63229	0.858525	0.838045	0.8379	-0.322234	0.983234	0.181887	0.289437	-1.40603	0.632895	0.673879	0.0723962	-0.305647	1.01711	0.711777	-0.612034	0.47006	0.962048	0.303319	0.952247	0.563877	0.986643	-0.233596	0.409352	-0.520247	-0.151523	0.368183	0.944539	0.234549	-1.25243	0.638258	0.186969	0.231483
PTK2B:Q14289:T751	-1.38933	-0.381236	0.117993	0.369039	-0.478627	-0.55891	0.274886	-0.733295	1.27379	0.0981298	-0.0178134	1.04407	-0.488878	-0.116438	-0.705232	-0.290577	-0.662768	-1.64803	0.689808	-0.188955	-0.238293	-0.206189	0.262755	0.18761	-0.0648386	1.67555	0.0277301	1.20845	0.453031	-0.193959	-0.973108	1.62346	0.120314	-0.0997882	0.124593	-0.395399	-0.433097	0.276031	0.254476	-0.106556	0.0392363	0.204812	-0.211302	-0.0289103	0.789793	0.271312	-0.753839	0.0197902	0.00111488
PTK2B:Q14289:T842	-1.0891	-0.822172	0.859151	-0.0978929	-0.871048	-0.281786	-0.0438861	0.789131	-0.534294	0.671661	-0.412242	-0.55298	-0.642373	-0.116619	-1.11175	-0.766406	-0.0261401	-0.654557	0.244848	-0.587985	-0.28677	-0.578062	-0.187462	0.232277	-0.387398	-0.564655	-0.109232	-0.405187	-0.820882	-0.622239	0.297352	-0.722254	-0.917708	-0.775134	-0.932948	-0.760047	-0.576888	0.394056	-0.101333	-0.396345	-0.337837	-0.725941	-0.408883	-0.700836	-0.890547	-0.707654	-0.474386	-0.0910446	-0.824353
PTK6:Q13882:Y114	-2.04602	-0.844233	1.3868	1.52178	-0.25956	-0.782329	0.649092	-0.210354	0.058387	-1.06418	1.10736	0.286006	0.689998	-0.928719	0.38506	-0.630492	-0.535745	0.630337	-2.62591	-1.2508	-1.32046	-0.131317	0.648556	-0.621275	-0.305265	-0.767524	-0.471604	-1.17409	0.519493	0.737793	0.0536711	1.30386	0.0872963	-0.640259	-1.31378	-0.884752	-0.549934	0.430341	0.975617	0.888082	-1.11868	-1.29352	-1.3393	0.543863	0.504646	0.791992	-0.798141	0.816747	-0.980467
PTPDC1:A2A3K4:S438	1.42811	0.730976	-0.93752	-0.160155	0.829502	0.928635	0.206482	0.403766	-0.760557	-0.401072	1.41309	-0.244037	0.646019	-1.41276	0.877268	0.982778	0.0601824	-0.513154	-1.65584	-1.43465	0.132139	1.58982	0.657127	0.371785	1.38558	0.961792	0.835916	0.565022	0.849656	0.491845	-0.368872	0.295949	0.819973	0.398197	1.23543	0.836653	0.418344	-0.575558	-0.142754	-1.31139	-0.610746	0.945865	0.346279	-0.379191	-0.723242	1.41305	1.68428	-1.71567	0.205973
PTPN1:P18031:S352	-1.12145	1.04046	1.32123	0.702546	0.500185	0.762749	1.11909	-0.0105402	0.706451	-1.27119	-0.372968	1.25997	0.835902	0.643229	1.08428	0.732347	0.839043	0.297173	-0.366056	1.23662	0.984657	0.00327438	-0.495998	-1.36944	1.22829	-0.696039	-1.06914	0.94727	-0.803884	1.41827	0.714611	-0.181126	0.326823	1.06479	0.739513	-1.49191	0.646734	0.448491	0.366655	0.681217	1.04456	1.62483	0.642189	3.01141	1.14953	0.708656	0.732281	1.67152	0.310894
PTPN11:Q06124:S562	0.0131592	1.06841	-0.595608	1.94934	-1.2448	0.0109732	1.92204	0.173225	-1.65821	0.356091	-1.22672	1.56107	-1.66908	0.788586	0.0870679	0.197917	0.221227	-1.47311	-0.0761097	0.377746	-0.593379	0.789982	-1.06048	1.42691	-0.524744	0.80731	1.5138	-0.0173808	0.260648	1.74003	1.54072	-0.846813	0.770651	0.129362	0.104141	0.519312	-0.144184	0.539878	-0.6867	0.602043	1.62465	0.808634	-1.13644	1.49101	1.02159	-0.461984	0.216701	-1.1598	-0.874347
PTPN11:Q06124:Y580	0.267321	-0.187454	-0.379388	1.55462	-0.134784	-1.3013	-1.80646	0.0614614	0.202151	0.146027	1.77724	-0.634618	-1.03173	-1.80956	0.266321	0.772097	0.702812	1.41043	-0.685691	-0.397548	-1.76701	-0.741018	-0.142971	0.245196	1.5641	-0.417562	-0.791637	-1.78504	0.30079	0.502672	0.734539	1.62995	-0.331405	-0.351726	-1.76882	0.301623	0.0205248	-0.673252	1.17494	-0.436605	-1.02718	-1.80652	0.27301	-0.467506	0.275677	1.50311	0.260552	-0.713837	-1.71032
PTPN11:Q06124:Y62	-0.400924	-1.40822	0.0531105	1.18375	1.49431	-0.521903	-0.337646	-0.468567	-1.43169	-2.81961	1.81833	0.574605	0.421307	-1.15391	0.793842	-0.0718814	-0.534388	-1.12294	0.781458	-0.558048	0.446769	0.892955	0.0519331	-0.39001	1.7803	0.685636	-0.451436	0.639013	0.181841	-0.779334	1.58581	0.0679065	0.403052	-0.153209	0.924704	-0.0931544	-0.207062	0.646815	-1.01509	0.292621	0.318353	0.356423	0.283018	1.07068	0.609894	0.493257	0.73414	0.260779	-0.0578747
PTPN12:Q05209:S435	0.849191	0.880744	0.59291	1.64529	0.506565	0.146922	-1.39972	0.969239	-0.598892	0.605971	1.28443	-0.979551	-0.420607	-1.75665	0.0534478	1.10617	0.742402	1.61808	-0.987014	-0.199204	-1.1411	-0.353702	0.626122	1.07316	1.46372	-0.920865	0.274874	-0.658447	0.220941	0.821275	1.03345	1.65756	-1.04311	0.228347	0.16997	-0.597235	0.391775	0.231172	1.02863	-0.220822	-0.598673	-0.688129	0.264747	0.203296	0.807441	1.33374	-0.382426	-0.474102	0.542198
PTPN12:Q05209:S588	0.26604	0.717932	1.35159	-0.56313	0.438287	0.977	1.31755	0.217118	0.472609	0.899832	-1.02242	-1.15357	-0.804197	1.04652	-0.515678	1.35875	0.844997	-0.772218	-0.620776	0.24448	1.53919	1.29829	0.531753	-0.0484117	0.317382	-0.492734	0.876	0.658948	-0.263081	0.0186803	0.215438	-0.669238	-1.11391	-0.764699	1.14352	0.431741	0.326786	-0.894212	-1.45385	-0.612976	0.285779	-0.302702	-0.17858	0.860187	0.796321	1.54052	-1.57684	-0.607484	-0.713803
PTPN12:Q05209:S603	0.786082	1.43694	-1.27682	-0.0766722	0.744061	-0.801947	-0.545766	0.759091	0.795146	-0.482494	0.494758	-0.932483	-1.92092	-0.64827	1.69818	1.46652	1.05369	0.196676	-1.48538	-1.17216	-0.24087	-0.112207	-0.802453	-0.233268	-0.46391	-0.703506	-1.09317	0.0511938	1.69157	-0.333216	1.09728	-0.651862	-1.03823	1.64327	1.09021	-0.641966	-0.625825	0.960013	2.15463	-0.0455206	-0.607273	0.253149	-0.890226	0.570166	0.654404	0.32831	1.34907	-0.298583	0.745771
PTPN12:Q05209:S606	-1.21911	-1.13445	0.149808	0.621874	-1.62098	0.624134	-1.27786	-0.812564	-0.977832	-1.58908	1.56545	0.228232	1.47968	-1.40726	1.51849	0.783951	-1.06456	0.389351	1.2451	-1.57591	1.17154	0.624133	0.266848	-1.17014	1.47059	-0.845492	-0.651882	-0.514909	0.362765	0.113346	-1.31511	1.08304	-1.61992	1.58699	0.0150626	-0.0256044	-1.47803	-0.67439	0.118999	1.59733	1.52399	1.35354	1.22179	1.08908	-1.38556	1.29306	-0.206156	1.23298	-0.0267279
PTPN12:Q05209:S608	1.23178	0.0294623	-1.62004	-0.865578	0.815787	-1.60916	1.28775	-1.34582	0.278371	-1.6367	-0.780124	-0.680493	1.77902	1.29672	0.0378336	1.57773	1.28834	-1.21052	-0.887864	-1.45986	-1.65028	-1.67011	1.5746	-0.827064	-1.21624	-0.0471831	-1.82874	-0.0461938	0.426705	0.118457	1.83352	-1.26162	0.432497	0.913985	1.32328	-1.54632	-1.54043	0.273932	-0.839936	-0.448639	0.737866	-0.738367	-1.85126	1.61623	1.2643	-0.458578	1.53008	1.42518	-1.61929
PTPN12:Q05209:S673	0.143609	0.404644	-0.399564	1.46112	-0.65174	-0.272627	1.64969	0.324571	0.186672	0.435711	0.864024	-0.528218	-1.13884	-1.40645	0.188204	1.21997	1.23897	0.153614	-0.801573	0.206305	1.17121	1.52374	1.34023	1.14133	0.00354323	0.0945914	-0.17423	1.55205	0.899084	0.739853	1.47315	-0.153922	-0.598235	0.371294	1.66987	1.09166	-0.432494	0.972267	1.25588	0.402947	1.02811	1.42413	0.476816	1.15851	1.40348	1.14322	1.05061	-1.12807	0.426926
PTPN13:Q12923:S2032	-0.846794	-1.10855	-1.29603	-0.429573	0.658623	-1.29422	-1.05212	-0.4046	0.710646	-0.559799	1.34398	0.0432671	-1.01712	-1.24304	-1.0652	-0.946895	-1.06282	-0.807572	-1.1682	-1.22658	-0.308406	-1.11172	-1.18945	-0.894441	1.17504	-0.520242	-1.2917	-1.52602	-0.369162	-0.956997	-1.05034	0.91335	-0.269884	-1.19155	-1.58886	-0.817745	-1.08126	-1.18003	0.394065	-0.676553	-1.14821	-1.48497	-0.937139	-1.33442	-0.760336	0.845555	-0.101773	-1.30127	-1.45664
PTPN13:Q12923:S240	0.285441	1.4954	-1.33232	-1.37345	0.549668	1.21402	1.41338	1.81885	1.62345	-1.16339	0.0576457	-1.88747	1.46812	0.496425	-1.93077	-1.78628	-1.08932	-0.694184	1.99297	1.76819	-0.621043	-1.78838	2.01996	1.52928	-0.578816	2.083	-0.631784	1.07333	1.9072	1.09503	0.79977	-0.317293	1.39156	-1.42587	-0.38711	1.88821	1.88301	1.39165	0.512196	1.87747	1.85776	0.688509	1.58071	1.70567	1.24975	-1.42532	1.15619	-1.641	0.318339
PTPN13:Q12923:S890	-0.816789	-1.06508	-1.39757	-1.6199	0.344817	-0.181333	1.66043	-0.988747	0.959767	-1.14718	-1.05762	0.574946	-0.0574334	1.76437	-0.507995	-0.809277	-0.0235472	-1.3642	-0.156431	-0.155407	0.645493	-0.493503	-1.07893	-0.821706	-0.502578	0.629033	-0.476295	0.943905	-0.233212	-1.02701	-1.28398	-1.14476	0.793529	-0.409118	1.24822	-0.0513837	0.149909	0.308668	-0.956105	0.231188	0.463855	1.29938	-0.356531	-0.689838	-0.926423	-0.830003	0.736677	-0.392143	1.39858
PTPN14:Q15678:S809	-0.916385	1.04007	-1.06791	0.841131	-1.71163	-0.888652	-0.545897	-0.182563	0.79946	1.87832	0.90341	-0.3044	-1.75292	-1.05764	-1.58027	-0.505084	0.444778	-0.00433683	-0.565577	-0.209032	-1.72235	-0.381138	0.932811	0.850429	1.26833	-0.385469	-0.378556	-1.33417	1.51067	-0.761939	1.6491	0.858569	0.308932	-0.395243	-1.19488	-0.813464	0.882168	0.256718	0.980736	-0.9107	-0.841906	-1.15073	-0.0785214	-1.42873	-0.00776546	0.960983	1.71601	-0.795922	-1.14196
PTPN14:Q15678:T309	-0.241842	-0.566603	-0.600794	1.24469	0.21649	-1.18798	-1.75822	0.056388	-0.175505	0.42937	1.42697	-0.267806	-0.772204	-1.66015	-0.52682	-0.955322	0.36326	1.34547	-0.363661	-0.547705	-1.55389	-0.794854	-0.649298	-0.953584	1.13465	-0.950983	-1.12246	-1.75081	-0.171966	-0.635777	-0.352724	1.26018	-0.342404	-0.675643	-1.71372	0.324451	-0.229137	-0.738747	0.956839	-0.906338	-1.14402	-1.7588	0.502328	-0.577545	-0.578386	1.15025	-0.62362	-0.926853	-1.69138
PTPN14:Q15678:T579	1.6028	1.14174	-1.46207	1.65447	-1.23525	-1.35513	-0.895821	0.700506	-1.41851	0.422689	-0.645456	-0.25912	0.536627	-1.14136	1.59761	1.22297	0.342536	0.596674	1.3214	0.311335	1.02646	0.731974	1.26927	1.03958	1.55847	0.79494	-0.221203	0.151605	-0.824279	1.49498	0.711527	1.46631	-0.181352	-1.25351	1.35915	1.24187	0.418064	0.341097	1.77044	0.488065	0.0487431	1.40854	1.63727	-1.44597	1.27623	1.61696	0.352536	0.260208	0.598008
PTPN2:P17706:S298	1.36352	0.324433	1.24556	1.55376	1.02505	0.845735	-0.652237	-0.762277	1.19541	-0.511431	1.21849	-0.242171	0.356406	-1.51171	0.820969	1.20763	1.69034	1.7971	1.58738	0.806722	1.69575	1.13122	0.451406	1.13678	1.66578	0.615446	1.58484	0.243015	-0.310328	0.316697	0.510809	1.13214	-1.14337	0.419569	0.122082	0.965402	1.34106	1.67957	1.47624	1.7279	1.32895	1.90895	1.84688	1.56072	1.48707	1.67965	1.39766	1.83855	1.2182
PTPN2:P17706:S304	-0.495655	-0.688175	-0.445536	0.370731	1.11202	0.843942	-0.325137	-1.15493	0.610393	-1.26054	0.260679	1.23556	1.16576	-0.32827	-0.466741	-0.595653	0.0398428	0.355991	0.714962	0.603177	-0.231931	0.318548	-0.478674	-0.854516	-1.13631	1.07035	0.447465	-0.213806	-0.135877	-1.09436	-1.16091	0.380571	0.933822	-0.160188	-0.318575	0.249427	0.4228	0.179504	-1.91312	0.948224	0.651986	-0.0905743	0.355765	-0.293062	-1.91429	-1.98835	0.266652	0.576071	0.42504
PTPN21:Q16825:S590	0.132915	1.02776	1.03543	0.535833	-1.07444	-0.01121	1.26132	0.360369	-0.279273	0.555571	0.00366645	0.592632	-0.643277	-0.0849001	-1.8216	0.0166331	0.313674	-1.23912	0.431814	0.366795	0.0919932	1.61707	0.0659847	1.46479	0.245059	-0.352869	-1.27039	-0.30846	0.739096	1.74533	1.34796	-0.0669564	-0.704728	0.790076	0.511462	0.933231	-1.07929	-1.39447	-0.335022	-0.33148	0.294459	-0.302462	-0.211663	0.16381	0.872127	0.368885	-0.655169	-1.02596	0.486683
PTPN21:Q16825:S637	0.0611948	-0.533811	-1.31938	1.39437	0.585367	-0.656152	-1.45885	-0.576987	1.32801	-0.688445	1.63479	-0.452191	-1.15425	-1.64632	-0.128027	0.276042	0.909356	1.28417	-0.337757	-0.5488	-1.25293	-0.541001	-0.668348	-0.280031	1.65722	0.227528	-0.751134	-1.26179	0.719493	-0.41884	-0.568224	1.44312	0.425094	-0.534956	-1.44273	-0.0517023	0.239436	0.369076	1.4044	0.290495	-0.427083	-0.926139	0.175741	-0.541963	0.606998	1.6073	0.725166	-1.19336	-0.741965
PTPN21:Q16825:S797	2.46078	1.465	-0.56539	-0.175872	-0.0478842	0.506776	0.211323	0.321834	-1.47071	1.32791	1.04314	-0.707289	0.671944	-0.825171	0.788585	1.89832	-1.20343	-0.103379	0.798798	-0.0776008	-0.22753	0.841526	-0.0850765	-0.103581	-0.14462	1.38726	1.53833	-0.0733743	0.944025	-0.973923	-1.06423	-0.0545104	1.81873	-0.443701	-0.152465	1.26112	1.76067	-0.462043	-0.306161	-1.82865	1.57244	-1.64737	0.398703	-1.27991	-0.0961884	0.462052	-1.27968	1.3676	0.692381
PTPN22:Q9Y2R2:S449	-1.65318	-0.124601	-0.66019	-1.25041	-1.47842	1.47754	1.21379	-0.869809	0.452454	0.341754	-0.991194	0.929223	-0.285974	1.07863	-0.304976	1.84043	1.36478	-1.2038	-1.85695	-0.604685	1.40118	-0.928061	1.50551	-1.66373	-0.725868	-1.40527	-0.559601	1.04521	1.44354	1.60751	1.81364	-1.0963	-0.775364	1.6251	1.23481	-0.870283	-1.33479	1.91372	-0.115274	-0.51569	1.69671	1.28159	1.94769	-1.81253	-1.30981	-1.88525	-0.857619	-0.926237	1.23487
PTPN22:Q9Y2R2:T447	-0.857111	-0.272017	1.60605	0.371623	-0.0542303	1.78998	1.2529	1.20835	0.838652	0.196951	-0.0883339	-0.497252	0.874367	0.514497	1.64762	-0.794003	-1.85229	-1.45222	-1.24411	1.17434	0.932432	0.959754	1.24222	1.24799	0.922238	-1.26271	1.36624	1.22066	-0.609126	1.27221	0.793989	-1.37233	-1.80898	1.33489	-0.42251	-1.2315	0.878672	1.2052	-1.22881	-0.77135	1.15464	0.936989	1.30708	1.84257	1.28163	1.14276	-1.1025	0.864803	1.3476
PTPN3:P26045:S359	-1.36189	-1.70368	-0.815613	-0.232468	1.5947	-0.155215	0.0810631	-1.78485	1.63877	-1.24808	-1.8453	1.59307	-0.0624565	0.438238	-0.673062	-1.32386	-0.19696	-1.94881	0.385203	-0.155948	1.82104	-0.219191	-0.820444	-0.439918	-0.966786	1.54977	-0.354229	1.55589	-0.491591	-1.84538	-1.39806	-1.91359	1.17304	-0.964111	1.71163	0.0301879	-0.320291	0.155847	-1.2363	0.666602	0.378434	1.75975	-0.321222	-0.35641	-1.62626	-1.91686	1.03653	-0.298885	0.828244
PTPN3:P26045:S367	0.33007	1.4224	-0.491184	1.385	-1.61402	-1.47966	-1.63613	0.297867	-0.51512	0.890878	-0.951159	0.168904	0.199549	0.810998	1.59476	1.37455	0.204329	-1.19827	-1.29473	0.814976	0.302712	0.0478729	1.77024	-0.197596	-0.255013	0.943806	0.337559	-0.863105	1.18659	0.393578	1.23865	1.50641	0.370622	0.508923	0.628509	0.711133	-1.24156	-0.618933	0.975629	1.18477	0.0866929	0.0645331	0.19198	-0.243698	-1.03166	-0.0758067	-0.407059	-0.440148	1.04947
PTPN3:P26045:S370	0.512967	0.739107	-1.48889	1.6646	-0.0192267	-0.519409	1.44368	0.447395	-0.591907	-1.46362	0.638082	-0.38841	0.559019	-0.433455	0.0618356	-0.625186	-1.39997	0.31162	-0.708568	-0.562561	-0.631955	-0.162432	-0.462161	-0.0923228	-0.160322	0.069819	-0.952498	-0.147251	0.787934	1.68781	1.74727	1.18617	-0.902865	0.522981	0.44994	-0.96682	-0.482125	1.43666	-0.172627	-0.0286615	-1.00796	0.645766	0.809448	-0.864204	-0.692243	-0.506319	-1.54193	-0.909643	1.50018
PTPN3:P26045:S372	0.118952	-0.689527	-0.00170364	-1.07992	-1.69256	0.619785	0.72599	1.13995	1.90283	-1.1757	-1.18188	-1.63587	1.40019	1.13978	0.779325	-0.0618111	0.0998225	-0.879475	0.744278	1.76654	1.22799	1.21406	0.510748	-1.37934	-1.34808	-1.86814	1.47871	1.04239	1.9231	-0.455625	-0.406634	-1.92428	-1.37497	0.749194	1.14572	1.08496	0.0327676	0.731547	-0.31063	1.56647	1.66136	1.25454	1.16531	1.08917	0.605269	-0.330952	0.872746	0.689149	1.94736
PTPN3:P26045:S395	0.886169	1.21304	-0.658287	-1.18527	0.0397517	1.26142	0.836072	-0.988226	1.76554	-0.195675	0.235893	0.309646	-0.966754	0.114184	-1.57739	-1.58289	0.807179	-0.671648	-0.105968	0.34405	0.0153004	1.02813	0.918738	0.353678	-0.745517	0.454784	0.913638	-0.0916666	-0.0997691	1.83067	0.804292	-0.305948	1.35422	-0.779089	-0.078176	0.237498	0.353865	0.968101	-0.0512712	-0.588303	0.301854	0.0985023	1.10455	1.2786	0.80205	-0.158989	0.319031	-0.83933	-0.19396
PTPN3:P26045:S425	-0.546712	-0.536228	-0.145002	-0.63171	1.27112	0.291425	0.796281	-0.811397	1.21122	-0.897316	-0.425296	1.49073	0.440962	0.620697	0.26545	-0.434102	0.607406	-0.712147	0.579903	0.25717	1.91291	0.496508	-0.393645	-0.048059	0.319899	1.70803	0.495954	1.58843	0.340564	-0.282393	-0.549627	-0.227063	0.835856	-0.137922	0.351927	0.208717	0.219164	0.479064	0.0563735	1.23241	0.52601	1.18247	0.33881	0.150168	-0.449651	-0.501067	1.06695	0.104006	0.620528
PTPN7:P35236:S143	1.31993	-1.07505	1.11152	-0.388133	1.49208	1.28641	0.713755	-1.18519	1.22735	-0.202873	-0.192705	0.841395	0.904407	0.421316	-1.63031	1.61078	-0.318093	-0.826741	-0.638933	1.25877	0.085118	-1.3984	1.76703	1.39294	0.531444	-1.48931	1.21614	0.470855	1.45117	1.18768	-1.14037	-0.731748	-1.36692	-0.0452644	1.02572	-1.58858	1.68819	0.99491	-0.341984	0.616681	1.40028	1.38794	1.15801	1.2305	1.07556	-0.100817	-1.01877	-1.53566	0.985197
PTPN7:P35236:S44	-0.459162	-0.241561	-1.84048	0.562511	0.51608	-1.67562	0.287028	-0.313406	1.49223	-0.747497	0.422452	0.534356	-1.35376	-0.0204264	-1.57266	-1.07396	-1.22524	1.537	-1.75798	-1.14254	-0.160297	-1.54571	0.253253	-0.307135	0.403626	1.19288	-0.229009	-0.22446	-1.36774	-1.29129	1.28461	0.287799	-1.14262	1.49266	-0.0646799	-1.16139	-0.524435	1.23592	-0.925876	-1.54242	-1.05344	-0.129771	-1.23724	-1.15821	1.37314	1.53074	-1.37171	-1.44996	1.19576
PTPRA:P18433:S185	-1.91386	1.23275	-1.76961	0.108911	-0.481657	0.0543917	-1.31687	0.493704	-1.47888	-1.3184	1.01558	0.388072	1.84991	-0.797184	1.0138	-0.11347	-1.49667	-0.146644	-1.5979	-0.741394	-1.09201	1.8698	1.91189	-1.30157	0.774463	-0.903675	-1.10793	-0.906428	1.18408	-1.13779	-1.66546	1.02737	-1.92557	-0.773218	-1.39741	1.29665	1.59398	-1.21005	-0.165578	-0.313038	-0.461079	-1.44113	1.61683	0.393454	-1.27466	1.50782	-0.457731	0.150468	0.0581511
PTPRA:P18433:S189	-0.224666	-0.302374	1.58174	1.18272	-1.73196	0.185764	0.967187	0.75786	-0.0775011	1.02022	0.256403	-1.62537	-0.440135	-0.325886	-0.323903	-0.852035	-0.84007	0.0468958	-0.0474057	-1.10371	0.726099	0.318021	-0.0933777	0.991721	1.19048	-0.682129	-0.78494	1.15402	0.064651	0.285259	-0.548593	1.04784	1.37148	0.285735	0.219309	-0.677729	-0.429076	-0.471661	0.470682	-1.29673	-0.649497	0.567962	-1.42058	-0.519231	-0.400517	1.25819	-0.141248	-1.59592	0.415977
PTPRA:P18433:Y798	0.157865	0.979053	-0.616134	-0.0186991	0.535642	-0.296917	0.655437	0.235579	0.550314	0.552895	0.600185	-0.259745	-1.02541	-0.358774	-0.45296	-0.744423	-0.158055	-0.666968	-0.282139	0.201253	-0.967956	0.581577	1.01931	0.168491	0.0797272	0.346853	-0.0758003	-0.655075	1.52325	0.647602	1.59871	0.730826	1.46063	0.256446	-0.544455	-0.0103078	-0.0310748	-0.125379	0.0833893	-0.47177	-0.473387	-0.461821	0.149784	0.063032	-0.494262	0.983997	0.250244	-0.616978	-0.561666
PTPRC:P08575:S1002	0.380503	0.608175	0.0792943	0.862445	1.04487	0.856135	-0.449496	-0.00325709	-0.149575	0.284055	0.546267	0.0225321	-0.125351	-0.535565	1.1969	1.02709	1.32147	0.321133	-0.058161	0.381548	0.177945	0.898971	0.403684	0.049817	1.163	0.87676	1.16544	0.506702	1.02374	0.748907	0.809552	0.784325	-0.942961	0.931299	0.957279	0.795121	0.515157	0.8101	0.529488	-0.104009	0.544239	0.401994	0.669218	1.0157	1.31224	1.03784	0.818961	0.912995	0.655878
PTPRC:P08575:S1003	1.34529	0.436739	0.91583	-0.832402	0.63662	0.673181	0.649914	1.02913	-0.997783	-0.879467	0.167949	-0.87061	0.260193	0.388031	1.12483	1.15525	0.347565	-0.849079	-1.12585	-0.724461	0.203138	0.892514	0.886084	1.38784	1.02945	0.997587	0.903545	0.944516	-0.460649	-0.414654	-0.355492	0.407424	-1.24752	0.974902	1.4768	1.01773	0.951354	0.843411	-0.487615	-1.05269	0.789476	0.894459	0.973298	0.994935	0.94905	0.98961	0.804586	1.03101	1.53452
PTPRC:P08575:S973	0.190396	0.963415	1.30962	-0.109237	0.584235	0.436888	0.151551	-0.287032	0.76151	0.159861	-1.1544	0.109792	-1.29241	1.28528	-0.577444	-1.10682	-1.15762	-0.498137	-1.08728	-0.759977	-0.844875	0.697346	-0.887718	0.40902	0.398785	-0.514271	-1.32231	-0.232565	0.537492	0.100615	1.2303	-0.278101	-0.569373	-0.0932235	0.47588	-0.944876	-1.15233	-0.315962	0.397578	-0.172276	-0.178554	0.0750465	-1.32308	-1.31495	0.548473	0.000605251	-1.13193	0.69814	0.984496
PTPRG:P23470:S1182	0.884979	0.190473	0.669464	0.344758	0.190343	1.53318	0.880076	-1.13215	1.5547	-1.29082	0.109989	0.0914396	-1.6271	0.121984	-1.92175	0.938241	1.432	0.797824	-1.59493	0.637025	0.506738	1.43108	-0.586865	1.30842	0.805152	-1.07547	0.545106	0.35179	-1.31675	1.6681	1.35914	0.949597	-1.79999	0.657267	1.21042	-1.46392	1.2356	0.843623	0.219032	-1.20992	0.62495	0.886976	1.744	0.842268	1.40213	-0.723578	-1.65823	1.91082	0.708209
PTPRG:P23470:S815	-1.34418	-0.184282	-0.538701	-1.05889	-0.831461	-0.0751855	-0.118843	1.2223	-1.0572	0.899198	-0.217453	-0.540474	-0.998931	-0.117156	-0.962663	0.00185157	-1.08849	-0.994495	-0.0968594	-0.672272	-0.494849	0.913037	0.102043	-0.333352	-1.01842	0.0309586	0.887289	0.178694	-0.314421	-0.651045	-0.892768	-1.15655	1.02205	-1.31511	-1.18041	-0.352579	-0.379505	-1.12958	-0.261212	-0.783588	-0.591445	-0.565256	-1.05057	-0.972414	-0.174058	-0.447357	-0.468971	-1.1756	-1.16401
PTPRK:Q15262:S835	-0.307718	0.140999	-1.2162	0.224162	0.183919	-0.530611	1.43823	0.140731	1.54524	-0.724893	-1.59042	-0.968726	-1.3188	1.4794	-0.85003	-0.934974	-1.19246	0.297513	-0.666619	-0.400298	0.550691	0.599506	-0.589917	-1.09432	-0.057688	-0.91467	-0.492411	1.03258	0.77359	-0.406603	-0.478462	-0.533403	1.00916	-0.682005	0.764939	-0.948362	-0.109894	0.288346	-0.992968	-0.933152	-0.250611	1.11175	0.316171	-0.59805	-1.47381	-0.0367909	-0.603676	-0.7766	0.632831
PTPRK:Q15262:S856	-0.060686	0.487341	0.0441286	-0.6226	0.499525	-0.7776	-0.134286	0.910374	-0.0304697	0.16042	0.300331	-0.737125	-0.809817	0.154876	-0.795984	0.330562	0.167359	-0.98269	-1.20041	1.3482	-0.849505	-0.618621	0.123562	0.45508	-1.13815	-1.12684	-0.199086	-0.855382	0.653609	0.426316	0.9196	-0.497896	-0.149867	-0.0581389	-0.811992	-0.51906	0.269038	-0.129622	-0.344803	-0.931268	-0.326604	-0.271284	0.556656	0.552129	0.120022	-0.192338	-0.506598	-0.236343	0.297904
PTPRN2:Q92932:S360	0.00825251	0.245588	0.574588	-0.984682	-0.676755	0.458576	-0.591473	-0.649317	1.75527	-0.0549651	1.18607	0.292097	-1.2136	-0.769183	0.886269	1.09873	0.431767	-1.28449	1.21724	-0.0851469	-1.28797	-1.66918	1.39281	-0.865033	1.06663	0.736115	1.54055	0.141935	2.03001	0.549339	1.20561	1.87559	-1.34409	1.16365	-1.15061	-1.38898	-1.20632	0.0163377	-0.519415	0.792421	-0.561056	1.13358	-1.08044	-0.281804	0.0210681	1.42127	0.429767	-0.343367	0.862043
RAF1:P04049:S259	-1.12713	-0.700467	-0.486997	-1.41768	-0.256713	0.0131443	1.43748	0.425708	-0.988432	0.838511	-1.67651	0.72967	1.16211	1.61257	-1.26512	-1.44915	-1.45876	-1.64071	-0.610249	-0.52883	0.68506	-0.643613	-0.712974	-0.594488	-1.78962	-0.990034	-0.263648	0.561403	-1.04563	-0.769065	-0.507978	-1.77522	-0.23095	-0.192998	0.538523	-1.31543	-1.30326	-1.15664	-1.4292	-1.2654	-1.01059	-0.207541	-1.31201	-1.26778	-1.36309	-1.803	-1.40088	-0.337715	-0.808967
RAF1:P04049:S43	-0.86598	-0.352379	-0.637401	0.616376	-0.231072	-0.792681	0.876382	0.633621	-0.596058	-0.34658	-0.870492	-0.699492	0.705409	0.689627	-1.23686	-1.21022	-0.872029	-0.257372	-0.826772	-1.21445	-0.513015	-1.0458	-1.01418	-0.754674	-0.466156	-0.943088	-1.14785	-0.865687	-0.746592	-1.03253	0.530632	-0.628378	0.356426	-0.972295	-0.254879	-1.19495	-1.23447	-0.955659	0.91511	-0.74143	-1.29691	0.310161	-1.04069	-1.47899	-0.842545	-0.195666	-0.97591	-0.903953	-0.19768
RAF1:P04049:T234	-0.631963	-1.06773	0.559668	1.23413	-0.718055	-0.125327	-1.64359	-0.696024	-0.571912	-0.501623	0.466423	0.979188	0.653893	-0.729676	0.52228	-0.617431	-0.401909	1.31073	0.414098	-0.0419414	-0.807918	-0.576971	-1.06274	0.518119	0.392802	-0.13639	-0.0888247	-0.688121	-0.663363	-0.636389	-0.514003	0.674516	-0.727084	0.056767	-0.98609	0.0817659	0.361728	1.11636	0.912682	0.180874	0.357182	-0.509074	-0.612271	-0.626703	-0.768986	0.943698	-0.62087	0.848202	-0.710747
RAF1:P04049:T260	-0.546297	-0.949308	-0.311598	0.903068	-1.48827	-0.628147	-1.16711	0.614829	0.455892	0.294446	0.340891	-0.741564	-0.493348	-0.698143	0.63872	-0.493142	1.10601	0.743869	0.367559	0.0796078	-1.44023	-0.869433	-0.459761	-0.81457	-0.554861	-1.00181	1.08676	-1.2736	-0.746041	-0.223966	0.910754	-1.03851	0.0804833	0.436748	-1.27234	0.897284	-0.0397765	0.904589	0.983536	-0.434853	0.923916	-1.17256	1.02194	-0.150817	1.16144	0.886709	0.378936	0.792698	-1.42517
RIOK1:Q9BRS2:S22	1.07306	1.29166	1.36312	1.0072	-0.894942	0.846543	-0.574594	0.927641	-1.10412	0.941376	-0.291725	-0.570756	0.525924	-0.661289	0.975387	1.25507	0.450285	0.838071	0.309615	1.0669	0.736703	0.917061	1.35915	0.758044	0.249952	-0.264108	1.18786	0.554136	0.236707	1.09613	1.35207	0.374348	-0.350614	0.819083	0.657604	0.607619	0.809275	0.189601	0.61679	0.556508	0.511232	0.406041	0.773124	1.03526	0.979213	0.536992	-0.0470394	1.3685	0.437545
RIOK2:Q9BVS4:S332	1.61496	-0.363542	-0.0377854	-0.965635	-0.64852	-0.144225	0.956787	0.920508	-0.553518	-0.118655	-0.508394	-1.39701	0.289348	0.575947	0.0599094	-0.646388	-0.613897	-0.883482	0.166416	0.684564	0.561072	0.927182	0.349942	-0.506974	-0.851806	1.34916	1.64714	0.549523	1.68834	1.66322	0.146523	-0.749431	0.779578	0.241789	0.444586	0.331734	0.396799	0.519161	-0.835538	0.137553	0.698146	0.291804	-0.122967	-0.749447	-1.29125	0.463594	0.125253	-0.149465	-0.300457
RIOK2:Q9BVS4:S335	0.00484326	-0.351675	0.11005	-0.360865	-0.743804	-0.650487	-0.843687	0.0235182	-0.58194	-0.218408	-0.0714265	-0.0115533	0.555842	0.170748	1.32426	0.901976	0.380615	-0.130596	1.13115	0.65944	-0.160884	0.502756	-0.368252	-0.705628	-0.879773	1.01693	-0.478489	-0.180528	-0.0773289	0.928692	0.422869	-0.403923	0.0945182	0.831827	0.402861	0.391146	0.276821	-0.0560743	-0.307438	0.937919	0.317333	0.203277	0.464308	0.209029	-0.569325	-0.963256	0.157842	0.717983	-0.40676
RIOK2:Q9BVS4:S337	-0.487417	0.293282	0.822068	-1.76026	-0.0201367	1.37013	1.91388	-0.202034	-0.330029	0.307146	-1.95683	0.954999	1.35958	-0.143817	-0.218468	-0.638918	-0.266694	-1.73766	0.540045	0.829397	1.80378	0.191223	0.203037	0.180116	-1.80381	-0.0572001	0.874456	1.80161	-0.579423	-0.214024	-0.112573	-1.79478	0.276342	0.737734	1.83004	-0.31265	-0.00412186	0.770749	-1.65126	0.123512	1.11826	1.81393	-0.123656	0.308939	-0.272862	-1.77393	-0.459012	0.760038	1.77209
RIOK2:Q9BVS4:S442	-0.00751657	-0.0627831	0.13269	0.0534104	-0.344089	-0.563466	-0.42351	0.615282	-0.561582	0.65774	-0.326447	-0.568123	0.0597232	0.0815511	-0.0453021	-0.146792	-0.442774	0.350709	0.424689	-0.536904	-0.375212	-0.332905	-0.325665	-0.245046	-0.659181	0.790189	-0.362431	-0.0196442	0.120204	-0.394618	0.0429914	-0.0796083	0.111558	-0.0415564	-0.216049	-0.00448477	-0.289335	0.0931961	-0.767346	0.668718	-0.543501	-0.121011	-0.102598	-0.446474	-0.224611	-0.34065	0.122415	0.285458	-0.247728
RIOK3:O14730:S125	-1.18624	-1.14964	0.0182008	-0.762684	-0.502029	-1.31038	-0.365449	0.176508	-0.609059	0.755914	-0.833965	-0.241516	-0.526186	0.599155	-0.216237	-0.966358	-0.347818	-0.405741	-0.302511	-0.585682	-0.639731	0.112185	-0.276346	-0.45054	-1.3228	-0.73147	-1.17719	-0.54615	-0.0100857	-0.18902	0.755538	-0.877702	0.328292	-1.09705	-0.84827	-0.311305	-1.21568	-0.662656	-0.913369	0.204065	-1.23104	-0.577342	-0.486825	-0.605955	-0.638663	-1.18871	-0.615345	-0.940554	-1.08698
RIOK3:O14730:S127	-0.680056	0.489872	0.0593917	-0.708194	-0.229748	-0.410395	0.0647556	0.450961	-0.4174	0.236057	-0.34829	-0.20666	0.419103	0.146812	-0.451847	0.447078	0.545764	-0.384858	0.281749	0.225144	0.315189	-0.099435	0.0907378	-0.407655	-0.905884	-0.443969	-0.558561	0.306188	-0.187798	-0.40008	0.552988	-0.306421	0.738818	0.438841	-0.286191	-0.432428	-0.540047	-0.151051	0.199768	0.408771	-0.0834864	0.387981	-0.281539	-0.614685	-0.1543	-0.141625	0.251159	-0.561645	0.580775
RIOK3:O14730:T150	-0.164772	-0.405159	0.975322	0.689531	-1.40581	-0.795905	-1.47903	0.645006	-0.581396	1.06598	-0.279307	-0.943355	0.174807	-0.593121	1.51322	1.12843	-0.311326	0.894629	1.32164	0.609166	0.448912	0.993216	0.440194	-0.578871	-0.652017	-0.606958	0.00591379	-0.367355	-0.0555283	0.00290711	0.114895	-0.745724	-0.280461	-0.195507	-1.03415	1.40409	0.369275	0.446243	0.776907	0.663854	0.835938	-0.462899	1.13539	0.99221	0.0995007	0.551835	0.504183	1.43428	-1.53596
RIPK1:Q13546:S320	-1.43475	-1.53512	-0.960477	-1.36047	-0.404584	-1.80277	-1.24258	-0.193641	0.517027	0.949134	-0.154908	-0.150933	-0.803179	-0.865207	-0.363715	-0.995369	-0.591683	-1.71	0.0573824	-1.29356	-1.39834	-0.609531	-0.949949	-1.15648	-1.58453	0.0823071	-1.29622	0.094932	-0.890971	-0.728006	-0.567362	-1.53154	0.0332215	-1.31431	0.0416738	-0.513583	-0.900825	-0.86247	-1.14023	-0.985409	-0.970884	-0.0660713	-0.933835	-1.05343	-0.985512	-1.64442	-0.0853881	-0.998617	0.513446
RIPK1:Q13546:S331	-0.629764	-0.731246	0.560763	0.741411	-0.698948	-1.07575	-1.11504	1.3625	-0.777975	0.769965	0.0958191	-1.1232	-0.592284	-0.445804	-0.634043	-0.202796	-0.603993	0.408929	-0.560257	-0.709621	-1.76619	-0.51624	-0.570328	-0.183678	-0.904288	-0.618724	-1.1449	-1.10248	-0.219123	-0.565757	0.539302	0.213952	-0.622051	-0.855358	-1.42094	-0.760857	-0.550643	-0.542997	-0.0836235	-0.764878	-1.01566	-1.43488	-0.676556	-0.735306	-0.57497	-0.634666	-0.616995	-1.02709	-1.3474
RIPK2:O43353:S531	-1.02299	-0.0123252	0.857006	-0.194824	-0.0706048	0.41959	0.821602	0.0544196	0.308572	1.06047	-1.17965	0.441594	-0.417874	0.8792	-0.857386	-1.44864	-0.761442	0.249328	-0.0649206	-0.39262	0.089257	0.110105	0.417129	0.243761	-1.28271	-0.0647566	-0.367536	0.165883	-0.606478	-0.46135	0.364417	-0.92656	-0.217995	-0.326292	-0.49486	-0.632522	-0.950715	1.05805	0.276767	-0.807414	-0.406177	0.0239892	-0.737989	-0.489986	0.299331	0.190307	-0.746392	-0.94186	0.234608
RIPK3:Q9Y572:S227	1.21914	0.945537	-0.620384	-0.519537	1.34101	0.0292489	-0.323706	0.939062	0.735728	1.32984	0.669794	0.492546	-0.828784	-0.898837	-1.44028	-0.981851	-1.39665	-0.751819	1.76568	1.42372	-0.266629	0.148338	0.0825493	1.24951	-0.121717	-0.880617	0.781105	-0.473716	0.812066	-1.17599	-0.766048	-0.312206	1.37589	-0.51438	-1.03957	-1.02452	0.802359	0.993207	0.623366	1.5239	1.26851	-0.81958	1.07413	-1.58825	1.63285	0.496246	1.0911	1.33687	-1.53864
RIPK3:Q9Y572:S316	-1.12505	-0.574361	0.347207	-1.48126	-0.934449	0.48467	1.64449	-0.0581837	0.472128	0.606297	-1.74266	0.451177	0.636547	1.76485	-1.67151	-1.6248	-1.061	-1.74484	-1.0779	-0.689928	0.908757	-0.825577	-0.447078	0.569481	-1.80365	-0.944461	0.0816715	1.31026	-1.10487	-0.952692	0.218308	-1.73393	-0.418504	-0.113841	1.06655	-1.43124	-1.22825	0.0752558	-1.12646	-1.04269	-0.497749	1.04195	-1.29238	-1.26732	-0.863313	-1.74869	-1.12698	-0.775833	1.09094
RIPK3:Q9Y572:S410	0.078477	-0.680362	0.292076	0.185163	-0.69018	-0.26733	-0.802877	0.61778	-0.35466	0.567301	0.396339	-0.698776	-0.550538	-0.643318	0.630636	0.298391	0.525149	-0.10187	0.606653	0.194403	-0.710309	0.492709	-0.0937084	-0.668785	-0.429906	-0.404537	-0.580786	-0.796297	-0.481019	-0.0307667	-0.126326	-0.463185	-0.170097	0.561716	-0.583146	0.105857	-0.256042	-0.157179	0.460399	-0.288412	0.198125	-0.513419	-0.447187	-0.520569	-0.318262	-0.503245	-0.414483	-0.512668	-0.583544
ROCK1:Q13464:S1105	-0.153025	0.290202	-0.368682	0.791084	0.930646	-0.447778	-0.773672	0.0122021	0.7355	0.0189236	0.565027	-0.611582	-1.31566	-0.221005	-0.754575	-1.14757	-0.045363	0.0576401	-1.3152	-0.0235648	-1.2614	0.365403	0.0675863	0.79596	0.880546	-0.528752	-0.743796	-0.981854	0.807353	0.198418	1.10911	1.1059	0.643507	0.890222	0.0271829	-0.98849	-0.999015	0.958479	1.14684	-0.563403	0.337071	-0.476283	0.480403	-0.317024	1.48416	1.05495	-0.891809	-1.05779	0.890686
ROCK1:Q13464:S1108	-0.483486	-1.67343	0.945034	1.80574	-1.42036	0.477564	-1.70837	-0.0582007	-1.43681	-1.48243	-1.09861	0.181629	0.755585	-1.85294	-0.433698	-0.699743	-0.677088	1.83892	0.563021	-1.62121	1.51357	-0.706926	-0.528141	-0.926809	1.43478	-0.706441	-0.887333	0.914243	0.228194	-0.0580523	0.980157	1.82702	-1.52174	-1.52141	0.848485	-1.69016	-1.44426	-1.81519	1.64796	0.80474	-0.977602	-1.854	-0.719653	-1.47642	-1.92094	1.35931	-0.5638	-0.819004	-1.79502
ROCK2:O75116:S1134	-0.358786	-0.535471	0.294675	0.682316	-0.44799	-1.62241	-1.42708	0.779774	-0.542875	-0.488423	0.948969	-0.93381	0.351985	-1.01935	-0.551234	-0.626179	-0.45337	0.315319	-0.72983	-1.09118	-1.87556	-0.900364	-1.03526	0.622343	-0.135162	-1.03171	-1.40138	-1.72244	-0.542453	-0.322816	0.814823	0.689327	1.04222	-0.73566	-1.16338	-0.963684	-1.27535	-0.551231	0.483452	0.201871	-1.13713	-1.58526	-0.640303	-1.20075	-0.440797	0.95572	0.536893	-1.20936	-1.07542
ROCK2:O75116:S1374	-0.915733	-0.714719	-0.00760516	-1.03066	0.290255	0.820746	1.80122	-0.642487	0.763531	-0.212159	-1.32956	0.559109	0.534637	1.4886	-0.693268	-1.07039	-0.345696	-0.925677	-0.337806	-0.115617	1.3546	0.0230784	-0.488428	0.140748	-0.998615	0.338743	0.574192	1.52366	-0.326551	-0.819918	-0.28448	-1.1014	0.764876	-0.122191	1.48153	-0.541807	-0.183653	0.417127	-0.862642	0.172224	0.362449	1.46627	-0.0995331	-0.482279	-0.586294	-0.867444	0.170096	0.217302	1.4704
ROR2:Q01974:S576	-0.662202	0.0660095	0.0734757	-0.0907724	0.44095	-0.515682	-0.690516	-0.909585	1.7187	-0.166313	-0.252509	0.850139	-1.26423	0.397948	0.754934	-1.17303	0.313389	0.416763	-0.103912	-0.523751	0.169758	-0.84576	-0.432932	-0.332688	0.618919	0.830706	-0.701821	-0.424895	-1.47427	-0.489352	0.546696	-0.440079	0.756848	0.576719	0.36032	-0.907032	-0.322042	0.218139	-0.923373	-0.479906	-1.60441	-0.79541	-0.762196	-1.88106	-0.169377	-1.396	-0.212668	-1.29832	-1.57925
RPAP2:Q8IXW5:S414	0.456188	-0.17259	-1.02552	0.883292	0.429812	-0.701696	-1.31764	0.355249	-0.384762	-0.456706	1.13792	-0.615457	-0.168749	-1.2876	0.262282	0.551632	-0.625249	1.10651	0.0607479	-0.194534	-1.38162	-0.152756	-0.105173	-1.15149	0.88948	-0.404874	-0.349382	-1.44413	0.16288	0.73004	0.405822	1.15854	0.154085	0.624836	-1.44648	-0.3929	-0.12386	-1.29059	-0.484729	-0.320081	-0.460014	-1.67853	-0.235475	-0.11915	-0.470345	0.913749	-0.265524	-0.394399	-1.40239
RPS6KA1:Q15418:S369	-1.53155	-1.26089	-0.211963	0.0231338	-0.664868	-0.717639	0.0293155	-0.774606	1.0819	0.838125	-0.65059	-0.256411	-1.03342	0.142042	-0.959747	-0.960947	0.454475	-0.263846	-1.13784	-1.38693	-0.54784	-1.43582	-1.15614	-0.858833	-0.86355	-1.05567	-1.29395	-0.776345	-0.994703	-0.83675	-0.920882	-0.563842	-0.905776	-1.0711	-0.536483	-1.55897	-0.789779	0.817391	-0.143702	-1.20722	-1.22985	-0.681108	-1.4595	-1.21773	-0.877966	-0.835328	-0.792588	-1.04514	-0.504902
RPS6KA1:Q15418:T225	-0.842539	-0.24948	-0.607234	0.223525	-0.955177	-1.35345	-0.425019	0.958346	-0.922924	0.523907	0.671881	-0.73907	-0.773687	-0.849171	-0.959403	-1.07846	-0.596764	0.0264248	-0.938648	-0.929734	-0.850838	-0.6856	-0.93899	-0.982998	-0.780751	-1.333	-1.05484	-0.961009	-0.520167	-0.345307	0.587629	0.302578	-0.554959	-0.693535	-0.973645	-0.936185	-1.0173	-0.777375	0.370008	-0.93836	-1.15512	-0.886004	-1.06777	-1.04892	-0.88739	-0.057639	-0.893675	-0.9716	-0.71338
RPS6KA1:Q15418:Y220	0.124144	-0.325742	-0.216637	-0.908768	-0.68221	-1.38197	0.104381	0.0665276	-0.47837	1.37739	-1.19758	0.140754	-0.104095	0.635127	-0.319896	-0.975966	-0.295336	0.195436	-0.527393	-0.940635	-0.234718	0.0575938	-0.322926	-1.29286	-1.96859	0.771546	-1.21471	-0.547393	0.624044	2.3579	-0.435626	-0.178002	1.08226	0.0920107	0.06664	-0.536995	-0.394298	-0.399095	-0.855826	-0.00216924	-1.61195	-0.810077	0.343062	0.346639	-1.16153	-0.852121	-0.569726	-1.5405	-0.380221
RPS6KA2:Q15349:S377	-0.21128	0.470475	0.547304	0.716111	0.135466	-0.976232	-1.29809	-0.39656	0.613445	0.447524	0.982281	-0.553255	-1.35406	-1.14533	0.222433	0.0269117	0.837247	1.30723	-0.458786	0.511144	-1.54281	-0.304633	0.289187	0.835046	1.19149	-0.338328	-1.49586	-0.972369	0.537523	0.512695	0.609408	1.4638	-0.170011	0.525106	0.149679	0.204616	-0.255313	0.688529	0.688686	-0.183999	0.0925808	-1.11238	0.0270333	0.318168	0.0738695	1.12343	-0.110942	-0.528057	-0.56446
RPS6KA3:P51812:S386	-0.770672	-0.778572	-0.438608	0.629055	-1.04758	-0.995879	-0.783105	0.666498	-0.785203	0.615725	-0.21774	-0.176688	-0.645978	-0.42594	-0.890801	-1.19669	-0.410844	0.657994	-0.472133	0.594946	-0.767407	-0.721514	-0.370815	-0.475215	-0.776274	-1.06612	-0.703873	-0.833895	-0.33701	-0.689081	0.776049	0.455552	-0.544623	-0.427251	-1.26163	-0.747814	-0.830997	-0.334027	0.368064	-0.800061	-0.209721	-1.02737	-0.860894	-1.04756	-0.260797	0.369083	-0.953503	-1.01016	-1.1172
RPS6KA3:P51812:S715	-1.05531	-0.374907	0.165981	0.788567	-0.435426	-0.404261	-0.381239	0.363527	1.1112	0.165874	0.96582	-0.777564	-1.24518	-1.21843	-0.642799	-0.586209	0.113368	0.242708	-0.58461	0.378865	-1.07992	0.197829	-0.1488	1.03592	0.50422	0.266525	0.124332	-0.610932	0.337536	-1.06124	0.602467	0.891774	0.357971	-0.771381	-1.24161	0.519251	-0.215169	0.847127	1.3629	-0.449544	0.618908	-0.17988	0.152151	-0.476558	0.427544	1.24751	0.4507	-0.465936	-0.945524
RPS6KA3:P51812:T577	-1.10278	-0.0812229	0.0705418	-0.252728	-0.669068	-1.0814	0.276617	0.398405	0.617451	0.522859	-0.466168	-0.834702	-0.967595	0.213224	-1.02061	-1.21537	-0.266733	0.0820948	-0.645153	-0.825809	-0.92584	-0.952615	-0.671041	0.148215	-0.505682	-1.004	-1.11701	-0.67336	-0.413945	-0.381959	0.672453	-0.065068	-0.29707	-1.0978	-1.02778	-1.30933	-1.24806	-0.54713	-0.182643	-0.963806	-1.32555	-0.60991	-0.449788	-1.17442	-0.538504	-0.140903	-0.693852	-1.32464	-0.436906
RPS6KA4:O75676:S360	0.459865	-0.761233	-0.596942	0.163546	-0.228506	-1.04475	-0.562575	-0.0395144	-0.230031	0.276785	0.428733	0.559016	0.130683	-0.718913	0.925379	0.615258	0.35697	1.07449	1.25104	0.405631	-0.627179	0.424465	0.948368	-0.798477	0.314194	-0.240926	-0.505681	-1.06751	-0.195508	-0.213681	0.839983	1.01958	1.11557	-0.395173	-1.20128	0.844042	0.536931	0.371687	0.920496	0.24955	0.159169	-0.618552	1.49697	0.585949	-0.0572611	0.713645	1.17717	0.410681	-1.14212
RPS6KA4:O75676:S682	-0.945117	-0.597475	-0.370211	0.0358499	-0.785357	-0.8551	-0.342335	0.800039	0.77725	-0.304594	0.116046	-0.691733	-0.401993	-0.0848706	-0.885303	-1.03835	-0.494682	0.170937	-0.577173	-0.437901	-1.05781	-1.01444	-0.249709	-0.748194	-0.762524	-1.10551	-1.09156	-1.00777	-0.211421	-0.39571	0.794693	0.266474	0.759126	-1.04134	-1.11875	-1.17041	-1.22942	-1.01658	-0.0994028	-0.704179	-1.0879	-1.00686	-0.896701	-1.25846	-0.818885	0.0470334	-0.977366	-0.985487	-0.751589
RPS6KA4:O75676:S721	-1.83228	-1.50174	-1.65488	-0.593137	-1.80902	-0.936349	-0.457106	1.00976	-0.298604	-0.97899	0.0788649	-1.15218	0.765467	-0.104271	-1.74414	-1.50831	-1.38388	-1.10411	-1.10981	-1.81619	-1.79611	-1.60623	-1.49459	-1.87912	-1.60114	-1.50725	-1.5064	-0.953452	-1.85283	-1.64154	-0.202395	-0.886033	-0.809304	-1.42216	-1.56126	-1.6776	-1.67566	-0.236983	-1.39221	-1.53736	-1.66037	-1.36023	-1.53783	-0.899249	-1.17991	-0.742339	-1.28455	-1.24219	-1.05647
RPS6KA4:O75676:S737	-1.54622	-0.894628	-0.250829	-0.624338	-1.10125	-1.00995	-1.10207	0.736966	-0.313373	0.500962	0.119882	-0.939615	-0.76157	-0.529613	-0.773679	-0.871402	-0.882526	-0.396823	-1.00389	-0.978514	-1.41603	-0.964921	-0.222327	-0.606677	-1.1014	-0.793999	-1.04114	-1.27477	-0.703145	-0.843874	0.283572	-0.368558	-0.526584	-1.13703	-1.68959	-0.872479	-0.960345	-0.243909	-0.734107	-0.773009	-1.50008	-1.50482	-0.998549	-1.09266	-0.928967	-0.798613	0.519165	-1.56799	-1.44232
RPS6KA4:O75676:S745	-0.836898	-0.716354	1.07046	-1.10649	-0.621802	1.19865	1.70373	-0.532161	1.12298	0.319356	-1.62698	0.447281	0.00571489	1.72603	-0.705717	-1.07065	-0.25238	-1.28022	0.0424494	0.325459	1.45903	0.268076	0.0261693	1.25104	-1.47773	0.861595	0.452445	1.70733	-0.599147	-1.33125	-0.049041	-1.475	0.405651	-0.543367	1.45167	-0.224015	-0.37598	1.34559	-0.18799	0.464609	0.994905	1.69348	-0.848238	-0.237425	0.356324	-0.6649	0.214922	-0.482358	1.49321
RPS6KA5:O75582:S212	-0.48118	-0.297833	-0.128046	-0.188891	-1.00712	-1.2544	-0.833431	0.589997	0.392701	0.909911	-0.354553	-0.879447	-1.08277	0.223051	1.09132	0.703871	0.703619	0.506256	0.996644	0.774064	-1.46179	-0.260401	0.470238	-0.478856	-1.65689	-0.793039	-1.07476	-1.27894	-0.609171	0.431289	1.21696	0.699264	0.977037	-0.528265	-1.44336	0.832806	-0.902425	-0.830361	-0.593114	-0.504277	-1.29234	-1.70746	-0.166834	-0.874272	-0.036599	-1.06898	0.653563	-1.04647	-1.22726
RPS6KA5:O75582:S360	0.844402	-0.0353037	-0.236296	1.52208	-0.156153	-1.63657	0.780993	-0.343616	0.0383315	-0.303597	1.88945	-0.23542	-0.312757	0.571141	0.718085	0.994188	0.885402	1.89122	0.670546	0.0511335	-1.58147	-0.399421	-0.165503	-1.24547	0.678304	-0.0812677	-1.63377	-1.6766	0.357847	1.07601	-0.0998189	1.63845	-0.523973	-0.409309	-1.47	0.308122	0.350303	-0.641473	1.27073	0.413634	-1.27256	-1.89132	0.462263	0.769621	-0.572688	1.45067	0.571562	-0.671687	-0.888998
RPS6KA5:O75582:S381	-0.226579	0.630478	-0.457128	-0.318489	-0.701101	-0.436651	-0.438706	1.18528	-0.650539	1.16263	-0.202891	-1.23107	-0.597607	-0.125471	-0.483542	-0.482574	0.132996	-0.063989	-1.09027	-0.605903	-1.03294	-0.59049	0.198833	-0.537815	-0.62101	-0.585438	-0.774544	-0.522512	-0.141827	0.222331	0.54509	-0.183944	0.0117754	-0.42447	-0.471177	-0.759779	-0.700155	0.141036	-0.199011	-0.800927	-0.876384	-0.601096	-0.386355	-1.22577	0.226674	-0.489963	-0.503403	-1.66178	-0.214033
RPS6KA6:Q9UK32:S389	-1.41356	-0.825005	-0.528204	0.979158	-0.638655	-1.29095	-1.04574	-0.176879	0.540515	0.836528	-0.146838	-0.309089	-0.816641	-0.543368	-0.982395	-1.23926	-0.0667185	0.308267	-0.692091	-0.57411	-1.32273	-0.552179	-0.804956	-0.413745	-1.17019	-0.744061	-1.13391	-1.2065	-0.285241	-0.921696	0.756634	0.394266	0.364593	-0.97425	-1.64273	-0.825178	-0.493039	-0.123944	0.641705	-0.984634	-1.0042	-1.24661	-0.999362	-0.972013	-0.499594	0.458181	-0.34615	-0.855543	-1.62914
RPS6KB1:P23443:S394	-0.259342	-0.36014	0.29338	0.629957	-0.44701	-0.789293	-0.664634	-0.377839	-0.712068	-0.123166	-0.0082923	0.734368	0.371404	-0.310817	0.726212	0.481012	-0.325025	0.11753	1.08639	0.99246	0.346213	1.13847	0.657329	-1.04588	-0.809483	0.136979	0.316989	-0.417346	0.286071	0.00126764	0.0244498	-0.636467	1.15101	0.122832	-0.819181	0.872599	-0.651009	0.501821	0.512451	0.641553	0.44071	0.288108	0.578032	-0.707586	-1.83527	-1.12988	-0.430798	0.506058	-0.94665
RPS6KB1:P23443:T390	-0.404152	-0.14938	-0.744808	1.21508	-0.645579	-0.91746	0.0694069	1.27427	-0.323672	1.16848	1.24425	-0.638738	-1.23295	-1.77513	-1.04546	0.355016	0.515625	0.745583	-0.294946	-1.45992	-0.931481	-0.598557	0.690107	0.590976	1.0172	0.133411	-1.46846	-0.476207	0.191715	0.762138	0.221803	1.74073	0.76311	0.136344	-1.50664	-0.442728	-0.320727	-0.769883	0.475778	-0.883544	-1.24121	-1.40914	-0.234912	-0.640138	0.44724	0.636214	-0.451844	-0.771185	-0.671362
RPS6KB2:Q9UBS0:S423	-1.01757	-0.329052	0.241156	-1.60396	0.0025881	0.655711	1.79176	-0.280707	0.351533	0.513365	-1.76042	0.682401	0.501401	1.80274	-1.23961	-1.44761	-0.478645	-1.603	-0.328151	-0.127373	1.42479	-0.0858021	-0.254752	0.337753	-1.66082	-0.148081	0.246676	1.52454	-0.582296	-0.667734	-0.065232	-1.61478	0.418388	-0.186194	1.5007	-0.623168	-0.691187	0.517914	-1.24804	-0.568116	0.37484	1.59717	-0.558836	-0.434993	-0.382777	-1.61138	-0.476368	-0.195546	1.4058
RPS6KC1:Q96S38:S427	-0.414696	-0.144052	-0.605547	0.949872	1.44741	-0.667574	-0.976365	-0.0348532	0.131119	-1.22037	1.17252	-0.81678	-0.325202	-0.960148	-0.1832	-0.355827	0.445339	1.17476	-0.628684	-0.923121	-1.09401	-1.01767	-0.0329838	0.0743454	0.59559	-1.18044	-1.34198	-0.976956	0.528792	-0.110326	0.615864	0.911336	-0.799427	-1.32395	-0.515002	-0.878836	-0.283065	0.901644	1.16066	0.34044	-1.1554	-0.810406	-0.673598	-0.176407	-0.109662	0.549262	-0.728261	-1.11516	-0.988628
RPS6KC1:Q96S38:S644	0.416974	-0.447485	0.578912	1.12514	-0.400896	-1.19576	-1.8348	0.507336	-0.980402	0.164883	0.935503	-0.414261	0.278651	-1.273	0.793591	0.142881	0.14128	1.08061	0.516156	0.00815789	-0.653716	0.831359	0.193184	-0.187872	0.477617	0.741708	-0.414488	-0.666183	0.739175	0.971924	0.012189	0.709064	-0.113544	-0.189523	-1.0209	0.866968	-0.263971	0.0325361	1.14048	0.357238	-0.35244	-1.61722	0.767771	0.113852	-0.12214	0.39143	0.187264	0.109736	-0.75354
SCYL1:Q96KG9:S754	-0.337882	-0.489124	-0.821907	0.202697	0.28711	-0.810398	-1.10499	-0.0754196	0.459252	0.301949	0.353834	-0.33506	-1.1187	-0.531602	-0.359767	-0.748127	-0.217833	0.359111	-0.564777	-1.00067	-1.23023	-0.713503	-0.807929	-1.26634	0.0301123	-0.97359	-0.507854	-1.64351	-0.773399	0.476245	-0.394461	0.456133	-0.768803	-0.61447	-1.24608	-0.636365	-1.19885	-0.197178	0.244634	-0.791129	-1.01203	-1.41676	0.522952	-0.742629	-0.585812	0.794896	-0.739786	-0.939416	-0.747661
SCYL2:Q6P3W7:S677	-0.811748	-0.670505	-0.346669	0.183358	0.606428	-0.608285	-0.0806915	-0.64304	0.929968	-0.480511	0.610431	-0.221849	-0.718527	-0.499607	-1.10406	-0.692615	0.175532	0.0930803	-0.571018	-1.16324	-0.697193	-0.594614	-0.263201	-0.313256	-0.0158135	-0.229126	-1.30166	-0.557881	-0.502511	-0.272292	0.401458	0.315244	-0.541251	-0.645187	0.116048	-1.02496	-0.773295	0.301351	0.514774	-0.299125	-1.0264	-0.446407	-0.71015	-0.880478	-0.391157	0.452092	-0.0669903	-1.36341	0.141988
SCYL3:Q8IZE3:S569	-0.982431	-0.269498	-0.0335624	0.00437399	-1.69391	-1.08465	-1.93488	1.1292	-0.980573	-0.635498	0.354909	0.846233	0.618607	-0.594229	0.951875	0.679501	0.491278	0.645974	0.411086	1.18753	-1.164	-0.616039	0.510393	-1.26509	-1.12587	-0.571062	-1.14674	-1.06739	0.101367	-0.0695327	0.566041	0.435263	0.247938	-0.900501	-1.22998	0.388218	-0.035189	-0.886732	0.896312	-0.50177	-0.821356	-1.17711	0.284954	0.359132	-2.82693	-0.455821	0.0616291	-0.420609	-1.40598
SCYL3:Q8IZE3:S707	-0.873689	-0.148007	0.923467	-1.31195	-0.449029	0.777663	1.66822	-0.341386	0.800448	0.651871	-1.71974	0.469094	0.289925	1.71896	-1.09785	-1.26827	0.140491	-1.51188	-0.525698	0.300549	1.37787	-0.299027	0.137639	0.927269	-1.59644	-0.385957	0.704504	1.50462	-0.71929	-0.653906	0.811644	-1.53545	0.143758	0.173813	1.3757	-0.779005	-0.515769	0.798279	-0.844443	-0.578753	0.591488	1.48066	-0.331198	-0.497362	0.428342	-1.33338	-0.668745	0.0786868	1.36271
SGPP1:Q9BX95:S112	-0.908532	-1.18727	-1.26759	-1.8165	0.923271	-0.92577	1.55569	-1.28027	1.04476	-1.07695	-1.71906	0.850446	0.122324	-0.147086	-0.546798	-0.767927	-0.00120491	-1.7294	0.449206	-0.0307555	0.940807	-0.448226	-1.15437	-1.25345	-0.98361	0.243223	-0.81784	0.846067	-0.207347	-0.92249	-0.989026	-1.63069	0.658574	-0.0823214	1.57326	-0.0823679	-0.0196436	0.0330162	-1.49247	-0.0718822	0.282845	1.48571	0.0301571	-0.474422	-1.82686	-1.87833	0.349746	-0.552237	1.13551
SIK1:P57059:S575	-0.168923	-0.104398	0.447814	-0.262627	-0.53732	-0.747284	-0.00747164	0.980619	0.454662	-0.426645	-0.00902638	-1.51886	-0.792518	0.279079	0.890139	-0.252119	0.985067	-0.256265	0.578453	-0.475561	-1.13256	0.391221	0.209624	0.23839	-0.690314	0.342027	-0.257706	-0.492785	1.30366	0.389499	1.15477	0.375881	-0.526953	-0.301436	-1.26995	-0.504219	0.256703	-0.252145	-0.514398	-0.393851	-0.30596	-0.837384	-0.45589	-0.672858	-0.543345	-0.627424	1.10316	-0.933388	-1.14845
SIK2:Q9H0K1:S576	-1.397	-1.55927	-0.876709	-0.376324	-0.635574	-0.67281	0.201454	0.65798	-0.685898	-0.00686642	0.806973	-0.104439	-0.50565	-0.778844	-1.09044	-0.84481	-0.469792	-0.246794	-0.392912	-0.847325	-1.55346	-0.873022	-1.66401	-1.13366	-0.394166	-1.06942	-1.39632	-0.669279	-0.918285	-1.49394	-1.14625	0.288684	-0.0258317	-0.78069	-1.01221	-0.935885	-0.653611	-1.08819	-0.607463	-1.22372	-1.4496	-0.934956	-1.17551	-1.17183	-0.448342	-0.999676	-0.901575	-1.91974	-1.55026
SIK3:Q9Y2K2:S551	-1.04904	-1.44719	-0.391681	-0.754071	0.230883	0.512245	1.58576	-0.614522	1.00387	0.185481	-1.6003	0.892479	0.262788	1.75786	-1.31767	-1.69701	-0.0120264	-1.77489	-0.411262	0.138665	1.47237	-0.188484	-0.670397	1.49199	-1.19909	0.00332963	0.547738	1.56974	-0.319601	-1.3202	0.441806	-1.21896	0.393715	0.115682	1.59336	-0.798124	-0.274441	0.799637	0.657845	-0.513278	0.376614	1.38228	-1.05308	-1.1264	0.183196	-0.965795	-0.204676	-0.504565	1.39589
SIK3:Q9Y2K2:T163	-0.466645	0.80345	0.159372	-0.10332	-0.419686	-0.229419	-1.01039	-0.188596	-0.4514	0.554969	0.256864	0.817197	-0.81759	-0.173791	0.940226	0.21661	0.179056	-0.605217	0.235995	0.544474	-0.839041	0.432469	0.627909	0.215059	-0.923946	0.70517	-0.302948	-0.274312	1.12937	-0.0732653	0.581116	-0.357813	0.559466	0.378359	-0.870538	-0.125631	0.0412777	0.0487362	-0.139737	0.412808	0.152676	-0.380893	0.761274	0.701418	0.861147	-0.238136	0.303015	-0.61483	-1.25747
SIK3:Q9Y2K2:T469	-1.00441	-0.425079	0.670304	-0.771332	-0.40248	0.242823	1.20771	-0.368589	0.945023	0.854773	-1.14154	0.256274	-0.494886	1.12633	-1.15618	-1.4634	-0.745204	-0.930864	-0.906607	-0.912501	0.651485	-0.19198	-0.413383	0.833783	-1.24441	-0.103315	-0.190445	1.12438	-0.510192	-1.02691	0.36107	-0.93577	0.453646	-0.852388	0.994604	-0.775711	-1.04694	0.935243	0.443468	-0.862483	-0.419882	1.0572	-0.76585	-1.13581	-0.601974	-1.06341	-0.535855	-1.1837	-0.538367
SLK:Q9H2G2:S189	0.82177	-1.3473	-0.44473	0.243307	-0.728097	0.424288	-0.383814	0.460106	0.260231	-0.242444	0.900691	-0.0709211	0.896201	-1.11853	-0.786432	-1.33518	-0.949719	1.37345	0.252767	0.611672	-0.720604	0.356421	-0.850958	0.360966	0.880799	-0.777184	-0.650095	-0.558423	-0.044986	0.67225	-0.662102	1.66598	1.58927	-0.64093	-1.28563	-1.19746	1.23258	-1.5402	0.476587	0.897963	-1.78153	-0.753215	-1.09083	-1.19859	-0.726101	0.414115	0.0751499	0.448146	-0.117308
SLK:Q9H2G2:S341	-1.47788	-0.77658	-1.57861	-0.375885	-0.550162	-1.3945	0.313143	0.896859	-1.68402	0.791148	-0.87673	0.241106	1.05812	0.412398	-1.59107	-1.25716	-1.46201	0.570715	0.316622	-2.06314	-0.0704257	-1.73222	-1.2567	-1.95091	-0.562179	-1.56096	-1.62653	-0.685268	-1.60803	-1.63627	-1.68274	-0.18893	-1.09054	-0.588851	-0.493112	-0.930519	-0.984603	-1.16679	1.24947	-0.917644	-1.40078	-0.125531	-1.38195	-1.09338	-0.808482	0.336798	-1.45593	-0.659698	-0.377269
SLK:Q9H2G2:S354	0.775744	0.234295	-0.991415	0.335106	-1.01093	-1.44104	-0.444338	0.647884	-0.738726	0.593856	0.370804	-0.430076	-0.890633	-0.669149	-0.645004	-0.347107	0.0459332	-0.403201	-0.368652	-0.648108	-0.589218	1.0095	0.830446	0.621538	-0.574048	-0.828952	-0.921776	-0.708356	0.897056	0.657092	0.259338	0.525322	0.607138	-1.59434	-1.16445	0.910518	-1.14887	-0.681129	0.4253	-0.219979	-0.905379	-0.942772	0.308046	-1.06041	0.75254	-0.190986	0.406654	-1.13673	-1.1072
SLK:Q9H2G2:S777	-0.986855	-0.940169	0.605606	-0.278528	-0.384996	-1.27043	-0.284535	-0.392997	1.05964	0.844768	-0.386272	-0.451671	-1.16774	-0.0269527	-0.429248	-0.635813	0.438966	-0.176872	-0.262474	-0.84242	-0.452676	-0.618221	-0.528732	-0.0952959	-0.595361	-0.177786	-1.1315	-0.327931	-0.492947	-0.54906	-0.00139862	-0.160625	0.134916	-1.00325	-0.848373	-0.638232	-0.390499	0.442307	-0.235	0.0265083	-1.05394	-0.199801	-0.514297	-0.866009	-0.286657	-0.337301	-0.0805865	-1.12345	-0.451537
SLK:Q9H2G2:T569	-0.454986	-0.566662	0.966282	1.22388	-0.745902	-1.38077	-1.80101	-0.782388	0.114132	0.585913	0.119525	0.44803	-0.715677	-0.649346	0.504119	-0.77412	-0.512995	0.325703	0.0955207	-1.33093	-0.247455	1.13206	-0.211456	-0.144488	0.348637	-0.0421115	-1.66951	-0.143143	-0.521949	-0.35823	0.231185	0.322401	-0.404155	-0.867558	-0.165463	-0.453578	-0.185509	-0.198746	-0.164842	0.169885	-0.0939998	-0.895987	-0.721926	0.0427332	-0.107178	-0.568378	-0.131147	0.0584745	-1.61897
SMG1:Q96Q15:S3527	0.281318	0.887205	0.116575	-0.432344	-0.874025	-0.345018	-0.877093	1.41254	-1.5088	1.31515	0.0615682	-1.35056	-1.0679	-0.424845	1.11062	0.740458	0.664136	0.475947	-0.0925045	-0.392179	-1.84755	0.216553	0.704534	0.319994	-0.548468	0.215971	-0.936225	-0.73631	0.949209	-0.611552	0.509896	1.04274	0.292728	-0.360364	-0.73447	0.465763	0.257171	0.259026	0.123689	-0.184398	0.011952	-1.29924	0.331585	-0.340817	-1.0217	-0.228308	-0.127581	-1.39983	-0.519749
SMG1:Q96Q15:S3556	-0.827998	-1.28874	0.686585	0.595209	-0.156473	-1.28602	-0.688104	-0.577987	-0.429095	-0.0820598	-0.303817	0.826994	0.206573	0.00810535	0.321487	0.490304	0.854095	0.929773	0.441651	-0.21065	-0.609998	-0.804985	-0.923264	-0.345339	-0.955751	0.349496	-0.614027	-0.777962	-0.439304	0.186692	0.871594	0.55967	0.365359	0.285133	-0.487136	-0.110219	0.0889215	0.176204	0.758798	0.22011	-0.647719	-0.697296	-0.113028	0.276185	-0.593637	-0.49673	-0.292198	-0.16618	-0.834981
SMG1:Q96Q15:S3570	-1.05679	-1.01093	-0.710044	-0.0931885	0.219645	-0.934542	-0.620999	0.241842	0.360808	-0.339703	0.306874	-0.647665	-0.688251	-0.192495	0.240535	-0.715165	-0.482622	-0.198684	0.710197	-0.380024	-0.993868	-0.488043	-0.683847	-0.57039	-0.990524	-0.268919	-1.25239	-1.17174	-0.443054	-0.684589	-0.0913795	-0.463467	0.232438	-1.16034	-1.17276	-0.241019	-0.487841	0.527711	0.134989	-0.401577	-1.18039	-0.844428	-0.467716	-0.888188	-0.389426	-0.163389	0.0687428	-1.00895	-0.642663
SNRK:Q9NRH2:S351	0.43818	-0.678826	0.171556	-0.229074	-0.285107	-0.424643	-0.872064	0.108217	-0.331908	0.103987	-0.238005	-0.403039	0.0976511	0.0773764	0.674961	0.46273	0.063263	0.147261	0.395054	-0.477229	-0.14526	-0.28651	-0.824279	-0.223467	-0.0416231	-0.0823167	-0.316596	-0.0822882	-0.522089	-0.548305	-1.11549	-0.447337	-1.66539	-0.230447	0.279275	0.272615	0.290144	0.0530674	-0.200964	0.0908717	0.095453	0.0720385	-0.181693	0.132226	0.11739	0.128355	0.0844892	0.328215	0.630097
SNRK:Q9NRH2:S362	-1.37848	-0.694598	-1.37405	-0.292375	-1.09703	-1.26046	-0.445224	0.517381	-1	-0.0693602	0.00389663	-0.751748	0.933044	-0.167557	1.03912	-0.922334	-0.741693	-0.837287	0.961897	0.730231	-1.02924	-0.959371	0.801622	-1.32708	-1.20665	-0.398288	-1.24023	-1.25879	-0.389725	-0.61217	0.591562	-0.619369	1.09706	-0.743355	-1.42083	0.608714	-0.702396	-1.04027	0.407067	0.0600831	-0.875338	-1.07605	-0.772016	-0.797478	-1.23048	-1.30818	-0.395923	-0.655176	-1.60097
SNRK:Q9NRH2:S518	-0.889511	-0.314749	0.50284	-1.47699	0.304037	1.33309	1.80223	-0.794965	0.414188	-0.107652	-1.7971	1.31244	0.979523	1.80274	-0.649391	-1.36645	-0.304966	-1.4848	0.014887	0.4638	1.72202	0.366339	0.0299989	0.685628	-1.55372	0.463517	0.622064	1.77316	-0.356899	-0.79249	-0.251758	-1.57493	0.786401	0.10467	1.6794	-0.263846	-0.252815	1.02861	-0.772164	0.115682	1.00539	1.76785	-0.366104	-0.0161738	-0.234852	-1.51462	-0.304582	0.0273216	1.39125
SNRK:Q9NRH2:S607	0.319471	-0.362647	0.420086	-0.15986	-0.0589816	-0.0749157	-1.03612	0.145332	-0.350638	-0.49068	-0.274575	-0.0242129	0.51163	0.536797	0.992966	0.723674	0.703854	-0.0360623	0.0926058	0.465211	0.185439	-0.142308	-0.252293	-0.613937	-0.182473	-0.489084	0.358879	0.272636	-0.428726	0.320397	0.253166	-0.335351	-0.57888	0.797115	0.736233	0.645839	0.555136	0.161805	-0.173128	-0.0230007	0.910613	0.509865	0.4055	0.787317	0.150707	-0.2288	0.266603	0.573184	0.654471
SPEG:Q15772:S2014	-1.09962	-0.701373	0.583572	0.436253	-0.374451	-0.943157	-1.37735	-0.397159	-0.523324	-0.246705	0.329849	0.301521	-0.558808	-0.454155	1.18773	0.497318	1.31389	1.45222	0.649704	-0.218761	-0.657104	-0.646299	-1.06114	0.33015	0.533556	0.703198	-0.844806	-0.987188	-0.258349	1.17214	0.296226	1.0001	-0.123871	-0.535212	-0.60272	0.631952	0.998384	1.01768	1.1253	0.215148	0.40114	-1.10415	0.314608	0.656992	-0.542568	0.747356	0.302249	0.896927	-0.394449
SPEG:Q15772:S549	0.97574	-0.255766	0.788374	0.65308	1.08069	0.53614	-1.02885	-0.676556	0.91117	0.451996	-0.466031	-0.331532	-0.877871	0.235445	1.1684	0.810068	0.770738	1.11623	1.69167	1.42382	0.782636	0.459644	0.260142	0.759681	0.440388	0.824715	0.34767	0.907115	0.604615	0.924948	0.530687	0.689548	1.30241	-0.319682	0.957223	1.3472	1.20966	0.787683	1.12127	-0.168344	1.08033	0.658906	0.0514072	1.09733	0.95319	-0.0184682	-0.92988	-0.245821	0.946032
SPEG:Q15772:T2495	0.335332	1.52381	-0.926701	0.619699	0.173849	-0.592207	1.0753	-0.300205	0.290318	-0.0974614	0.242875	0.552644	-0.470011	-0.330908	1.16141	0.100205	1.2125	-0.0647235	-0.030062	-0.253892	-1.5697	-1.24793	-1.29306	0.322615	1.22742	-0.320809	-1.44113	1.83521	1.13714	0.815953	1.61622	0.503344	-0.278823	0.688422	-0.905672	0.343771	0.448661	1.12835	1.88602	0.138388	0.326769	2.42525	-0.745381	0.73841	0.811902	1.02818	0.488733	-0.665811	-0.32909
SRC:P12931:S17	-0.320101	-0.0770907	-0.188531	1.6971	-0.738386	-0.37397	-1.93958	1.0185	-0.113189	1.10484	-0.125352	-0.849859	-1.45648	0.0322803	-1.55008	-1.48401	-0.689196	1.12291	-1.62758	-0.822179	-0.875135	0.211016	-0.340632	1.42108	1.10412	-0.476559	-0.206489	-0.125142	-0.531833	-0.0844199	0.507242	1.5941	-0.091235	-0.925862	-0.390521	-0.514982	-0.813713	-0.135679	1.47036	-1.2441	-0.689013	-0.956912	-1.2712	-1.48301	1.65159	1.88794	-0.820241	-1.68494	-0.831355
SRC:P12931:S69	-1.01269	-1.35534	-1.10184	0.0521429	-1.18943	-0.898618	-1.10571	-1.12292	0.765878	-0.303752	0.719822	-0.150068	-0.0489549	-1.13874	-0.615425	-0.325841	-0.550886	0.424629	1.61096	0.825363	-0.0374578	-0.656786	-1.7697	-1.74761	-0.649012	-0.334463	-1.15059	-1.15193	-0.593669	0.260563	-0.896828	-0.145955	0.676073	-1.45209	-0.449393	0.678534	-0.749802	-1.78972	-0.061146	0.534178	-0.398057	-0.98367	-0.97205	-1.35176	-0.0477356	-0.168866	0.734623	0.918142	-0.255824
SRPK1:Q96SB4:S33	-0.827469	0.279569	0.871618	0.0684347	-1.15683	-1.04338	-0.932206	0.604324	1.77018	-2.15972	1.25905	-0.0142403	2.73795	-1.23981	1.08829	1.06379	0.168716	1.15498	0.426435	0.777293	-1.04403	1.12366	0.0427964	-1.20276	-0.832595	2.04323	-0.965381	0.0229001	-2.27044	0.818499	-0.408842	0.539368	1.14926	1.75716	-0.0778344	0.606356	1.60348	0.571676	1.22386	3.35867	0.933166	0.92882	-3.31488	1.09595	-0.0220808	-1.09606	1.49714	0.940495	0.00789242
SRPK1:Q96SB4:S51	-1.13006	-1.43019	-0.805173	-1.32689	-0.629639	-0.0602717	-1.36603	-0.357288	0.740843	0.200736	-0.478096	-0.473884	-0.774617	0.669172	0.788183	-0.332288	-0.645067	-1.31493	0.72049	-0.881484	-0.934384	-0.0117763	-0.420444	-1.25622	-1.26047	0.236234	-0.98473	-1.17689	-0.257259	-0.519706	-0.973536	-1.45348	0.148707	-0.886814	-1.36743	0.264103	-0.439371	-1.14397	-1.19591	-0.555006	-0.608331	-1.24302	-0.716613	-0.71418	-1.53861	-1.76087	0.391595	-0.92181	0.0343664
SRPK2:P78362:S496	-0.475295	0.455081	0.711607	0.420441	-0.581666	-0.783613	-0.728749	-0.0066848	-0.802028	-0.622726	-0.141257	0.243941	1.19809	0.377501	-0.132662	0.298438	-0.899247	0.0169649	-0.167997	-0.0331715	-0.0776693	0.236311	-0.0374835	-0.928589	0.173887	0.274123	-0.260751	-0.156756	-1.01358	-0.52466	0.674211	-0.121632	0.344839	0.0538236	-0.284841	-0.918985	-0.761841	0.278278	-0.24719	0.131585	0.0701269	-0.954912	-1.25662	-0.959006	-0.177658	0.0434258	-0.722754	0.84035	0.232803
SRPK2:P78362:S52	0.693201	0.231034	0.194918	-0.269623	0.0630615	-0.412719	0.590916	0.779121	-0.769199	-0.0979897	-0.739791	-0.86326	0.333753	0.933268	1.51258	0.323303	0.418615	-0.322785	1.09955	1.65831	0.733387	0.442671	0.749674	0.379098	-0.803776	0.463295	0.42338	0.223085	1.0963	0.594697	1.26613	-0.229419	0.695979	0.55072	0.449026	0.968435	0.792347	0.207323	0.424646	0.62761	1.38052	0.972854	1.37426	0.422887	0.114079	-0.395827	0.306771	1.1554	0.627505
SRPK2:P78362:T498	-1.01775	-0.561114	0.392787	-0.342374	-0.802766	-1.09417	-0.44541	0.236775	-0.203791	0.733657	-1.04103	-0.2831	-0.386349	0.856775	0.362062	0.0778342	0.362932	-0.397982	0.697023	-0.712235	-0.559215	-0.278131	-0.477882	-0.563559	-1.17557	-0.371606	-0.724323	-0.597288	-0.273081	0.338717	0.800049	-0.807115	0.191983	-0.888179	-1.02341	-0.264725	-0.62909	0.253293	-0.558814	-0.792189	-0.752108	-0.686352	-0.227309	-0.509758	-1.06049	-1.17179	-0.222608	-0.826498	-1.21354
SSH1:Q8WYL5:S897	-0.310362	-0.243048	-0.728196	-0.802521	1.1358	0.321466	1.41586	-1.35948	1.14204	-1.46914	-0.560081	0.960282	0.131027	1.3963	0.5638	0.321329	0.780321	0.934212	0.687017	0.394723	1.40588	0.327371	-0.528621	-0.683978	1.13096	1.05496	-0.303295	1.35112	0.114856	-0.228315	-0.991781	0.595091	0.705524	0.491557	-0.418625	0.641963	0.647921	0.553507	-0.864776	0.997907	0.538504	1.75724	0.509	0.443116	-1.03247	-0.662561	0.915975	0.465515	1.93295
SSH2:Q76I76:S1217	-0.0115462	0.58457	0.314951	0.444923	-0.335964	0.0442012	0.193788	1.07563	-0.247605	-0.752274	1.09891	0.35911	-0.0956161	-0.621315	-0.556921	0.38178	-0.209868	0.262296	-0.452499	-0.674246	-0.343615	0.220644	0.93399	0.949648	0.434813	-0.407231	-0.204456	0.185417	0.412979	0.588931	1.01476	0.57196	0.352966	-0.865768	-1.00055	-0.351454	0.694874	-0.1779	0.177246	-0.0592041	0.150912	-1.24738	0.48345	0.203745	1.40453	0.36754	-0.380028	1.11932	-0.344436
SSH2:Q76I76:S25	1.4292	-0.97495	1.04213	-1.14679	-0.015728	0.819778	1.94688	1.33236	-0.762952	1.14515	-1.18315	-0.831643	1.4715	-0.023692	0.448708	1.01653	-0.103117	-1.7287	-0.174585	-0.893912	-0.995158	-0.497897	-0.143111	-1.23706	-1.02652	1.35109	-0.714479	1.41516	-0.925388	-1.49235	-0.447599	-1.58309	-0.761411	-1.25452	1.37682	-1.32242	-0.710348	-0.469854	-0.977707	-1.50318	-0.99801	1.72184	-0.42459	-0.500643	0.36702	0.356511	-0.65898	0.0463899	-0.546836
SSH2:Q76I76:S487	0.571652	0.711401	-0.249089	1.61587	0.338881	-0.989956	-1.74264	0.365207	-0.375774	-0.890036	1.7228	-0.509245	-0.740117	-1.77659	0.0468489	0.889805	0.589808	1.45386	0.140688	-0.116435	-1.61311	-0.161046	0.0755248	-0.628409	1.47476	0.0531768	-0.372209	-1.59938	0.660836	1.02043	0.811663	1.49261	0.268743	0.65232	-1.62331	0.454269	0.115827	-0.308333	1.08068	0.0347615	-0.550683	-1.72201	-0.29115	0.370929	0.124957	1.35264	-0.363387	0.422121	-1.38024
SSH3:Q8TE77:S37	0.759331	0.687109	-0.543458	1.80498	-0.253865	-1.25065	0.082044	0.322103	0.39073	-0.0120413	1.95487	-1.1962	-1.4053	0.366064	-0.124551	1.28984	0.827244	1.7666	-0.963033	-0.282106	-1.81181	-1.13536	-0.053933	0.237571	1.80944	-0.798412	-0.412194	-1.80554	0.240262	0.725598	0.89416	1.81571	-0.553889	-0.0391022	-1.78791	-0.362523	0.32199	-0.787985	1.63244	-0.331936	-0.978787	-1.81153	0.530874	-0.31561	0.991057	1.77118	0.171163	-0.278673	-1.58936
SSH3:Q8TE77:S484	-1.69553	-1.48834	-1.48242	1.20614	-1.24626	-1.71808	1.77597	-0.617987	1.72258	-1.60003	1.86347	1.21371	-1.42248	-1.8356	-1.73425	-1.46211	-0.380685	0.270519	1.6839	1.78849	-1.74524	-0.712489	-1.44452	-0.112106	0.908361	-0.813135	-1.81172	-1.33622	-0.182128	-1.23879	-1.49817	1.15722	0.376451	-1.3086	-1.79829	-0.999293	-0.672559	-1.16103	0.957242	-1.10748	-1.42773	-1.22334	-1.5302	-1.24228	-1.32939	0.544264	-0.613425	-1.15811	-1.80249
SSH3:Q8TE77:S602	0.942917	-1.2894	-1.85106	-1.0692	-1.21757	-0.705061	0.415872	-1.3197	-1.52018	-2.41345	1.09662	-0.346563	0.633127	-0.170436	-1.60932	-1.19888	-0.629505	-1.19924	-1.07391	-1.66077	0.128464	-1.12999	-2.01938	-1.93742	-1.68407	-0.81532	-0.706953	-0.191126	-1.66585	-0.692381	-1.63453	0.958577	0.230121	1.44495	-0.613624	-1.34929	-1.0978	-0.776946	0.194764	1.87006	-0.605412	0.013183	-0.902267	0.744685	-1.07602	-0.519514	-1.85681	-1.28967	0.958511
SSH3:Q8TE77:S649	0.822662	0.0335949	-0.547234	1.81386	0.218735	-1.04867	-1.88814	0.0704462	0.264466	-0.416767	1.95794	-0.581027	-1.28238	0.392866	0.454193	1.10487	0.434213	1.80334	-0.256544	-0.493198	-1.80686	-0.338761	-0.0341781	0.0100327	1.84543	-0.0654596	-0.749971	-1.81809	0.529415	0.452286	0.333291	1.83127	-0.61744	-0.869008	-1.81393	0.645918	0.637952	-0.829241	1.77177	0.595086	-0.825086	-1.80365	0.436856	0.0331673	0.682332	1.80518	0.520828	-0.262271	-1.80274
SSH3:Q8TE77:S70	0.21373	0.679155	-0.730333	-0.282407	-1.01612	-0.07211	0.741546	0.0696122	1.29947	0.440703	-0.943264	-0.126744	-1.0196	1.27041	-0.883502	-0.659985	-0.51158	-1.41585	-1.49887	-0.495925	1.3221	-0.441767	0.570563	1.35767	-0.747871	1.28399	-1.22778	1.09979	1.31117	1.11229	-1.31191	-0.814651	-1.52919	-0.913503	-0.713794	-1.03231	-1.06697	-0.414315	-1.40795	-1.43667	0.946557	0.417454	-1.55115	1.06646	1.71676	-0.246747	0.581631	-0.0586911	0.945616
SSH3:Q8TE77:S85	-0.124421	0.1046	1.45814	-0.00425387	-0.751793	-0.0405671	1.48557	1.04836	-0.0585588	-2.21534	-1.15843	0.0535436	-1.06421	0.460089	-0.903065	-0.669773	0.0575021	1.05473	0.38671	-1.4195	1.64305	0.258326	-1.17665	-1.56184	-0.673482	0.743905	-1.60699	0.903441	0.0768424	0.230119	0.91259	0.186364	1.17325	-1.50994	0.917143	-0.145625	-0.834272	0.492481	-0.385741	0.440898	-1.40351	1.17474	-0.59871	-0.836642	0.723262	-0.209813	0.137006	-1.48325	0.244416
STK10:O94804:S20	-1.02499	-0.735576	0.652263	0.418252	-0.571709	0.549026	0.815458	0.678409	-1.27529	0.44942	-0.892037	-0.462989	1.00329	0.424453	-0.887203	-0.497134	0.39936	0.963692	0.14119	-0.780001	0.512758	-0.590709	-0.795682	-1.11583	-0.667707	-0.571952	-1.13217	0.293721	-1.3487	-0.623845	-0.591036	-0.953298	-0.80489	-0.304144	0.133548	-0.840698	-0.413751	0.644656	-0.626756	-0.799835	-0.853617	-0.0339977	-1.20785	-0.853116	-1.64423	-0.768043	-0.489927	-1.28235	-0.909709
STK10:O94804:S417	-0.867252	-0.104299	1.26019	-0.75793	-0.0734534	1.11598	1.40666	0.0794762	0.0846795	0.783912	-1.41536	0.639391	0.597853	1.30329	-0.460816	-1.01224	0.372452	-0.791393	0.500023	0.707915	1.45117	0.825798	0.72568	0.933036	-1.24898	0.514112	0.799269	1.4587	0.127739	-0.471435	0.293113	-0.943134	0.773724	0.434892	1.01538	-0.0899729	0.0699375	1.41741	0.731707	0.076211	0.830323	1.39914	-0.248264	-0.0329689	0.334313	-0.915784	-0.123929	-0.20921	0.939827
STK10:O94804:T185	-1.38673	-1.04965	0.402229	-1.45731	0.0938638	0.740702	1.60932	-0.633657	0.424184	0.0962479	-1.7393	1.27624	0.626021	1.76481	-1.44803	-1.74023	-0.852803	-1.18826	-0.316799	-0.70312	0.898561	0.334275	-0.745495	-0.0938854	-1.41607	0.576707	-0.51331	1.22247	-0.94413	-1.51853	-1.07484	-1.33241	0.924089	-0.79608	0.43357	-0.471971	-1.07422	1.13562	-0.557934	-0.653403	0.162618	1.35553	-1.13617	-0.979437	-0.781272	-1.29284	-0.617119	-0.996821	0.571829
STK11:Q15831:S31	-0.351604	-0.513208	-0.153899	-0.294485	-0.646794	-0.533924	-0.722277	-0.0947457	-0.321386	0.260448	-0.751897	0.0906007	0.460324	0.653676	0.48643	0.0942247	-0.00739784	-0.608736	1.03645	0.882745	0.143038	0.754702	0.484903	-0.788923	-1.04863	-0.115381	-0.0378464	-0.550425	0.0472974	-0.235517	-0.0927968	-0.933001	0.571871	-0.0678101	-1.12619	0.845559	0.215836	0.109815	0.0245778	0.464524	0.628414	-0.144143	0.75116	0.696025	-0.672421	-0.917951	0.00214528	0.907974	-1.39371
STK17A:Q9UEE5:S28	-0.527246	0.271736	0.954458	-0.867847	-0.387235	0.811215	1.3508	-0.26903	0.485972	0.594871	-1.44067	0.359134	0.163661	1.46867	0.195237	-0.0394503	0.613599	-1.01699	0.70771	0.870657	1.45985	0.718903	0.746136	1.02041	-1.16071	0.379211	0.832193	1.60242	0.203617	-0.0121826	0.689716	-0.993765	0.487966	0.279103	1.33597	0.492738	0.583832	1.23379	0.460306	0.22047	1.08469	1.66531	0.606073	0.420979	0.147269	-1.15617	0.388438	0.0394403	1.10767
STK17B:O94768:S12	-0.883079	-0.605296	0.216712	0.119941	-0.89891	-0.201306	-1.01798	0.733563	-0.963449	-0.17303	-0.0913556	-0.252165	0.543658	-0.174286	0.0864688	-0.00963772	0.635378	-0.781694	0.120718	0.808612	-0.813567	0.411234	-0.077098	-0.614805	-0.901722	0.147159	-0.798818	-0.792858	0.530868	-0.626935	0.921878	0.633708	0.857911	0.546275	-1.22946	-0.0718821	0.0659785	0.524984	0.255901	-0.155969	0.270248	-0.221954	-0.0829647	-0.969912	-0.831992	-0.948878	0.358511	-0.289226	-1.18777
STK25:O00506:T168	0.0176686	0.595465	0.585774	1.0068	-0.732899	-0.143387	0.275519	0.487963	0.350766	0.223961	0.178546	-0.597496	-0.364213	-0.307012	-0.0700239	-0.211712	0.226928	0.525513	-0.34073	-0.163688	-0.258153	0.038681	-0.168473	0.229652	0.685767	-0.91302	-0.20531	-0.409408	-0.02622	0.193136	0.477166	0.263107	0.632556	-0.242252	-0.415199	-0.267845	0.144141	-0.117296	0.801636	0.108447	-0.140025	-0.39101	0.295298	0.146448	0.358626	0.588537	0.236523	-0.0363862	-0.264026
STK26:Q9P289:S304	0.660271	-0.696746	0.0265105	0.955726	0.197065	0.429298	-0.770116	0.0609897	-1.46816	-0.291968	0.987862	-0.190301	0.926354	-1.18953	1.45278	0.761367	0.627177	1.19393	0.325177	-0.868743	-0.408741	0.944036	-1.00164	0.314805	1.15709	0.505252	-0.178101	-0.528641	0.116528	0.299731	0.341134	1.07995	-0.0544144	1.154	0.187598	0.994054	0.658975	1.29787	0.499508	0.049533	-0.703443	-0.337827	0.341495	-1.0047	-0.572662	0.410097	0.123677	0.995321	-0.400843
STK26:Q9P289:T178	-0.662793	0.650501	0.528703	0.649013	-0.573758	-0.525646	0.608149	0.469044	-1.01142	-0.708913	-0.876106	0.57113	1.30826	0.583402	-0.827647	-0.958592	-1.10272	0.452241	-0.182088	-0.399989	0.166158	-1.06747	-0.644598	-1.03884	-0.349873	-1.27791	-0.570071	-0.209359	-0.908593	-0.967018	0.743504	0.546382	0.633268	-0.554174	-0.590922	-1.05555	-0.705845	-0.752241	0.400034	-0.699507	-0.870559	-0.257596	-1.17475	-1.22669	-1.21778	0.00696983	-1.1525	-0.500122	-0.155712
STK3:Q13188:S316	-1.03874	-0.872174	-0.459323	-1.04231	-0.841275	-0.865556	-0.952649	0.397502	0.190682	1.01577	-1.04117	-0.511441	-0.139567	0.901248	-0.901358	-0.896269	-0.73118	-1.24394	0.157004	-0.612413	-0.743109	-0.0868479	-0.27639	-0.547976	-1.71887	-0.584817	-0.843653	-0.873269	-0.379748	-0.810437	-0.0593863	-1.27586	0.108405	-0.606848	-1.28305	-0.810771	-0.757225	-0.216372	0.52597	-0.0641909	-0.390597	-0.595865	-0.383317	-0.535316	-0.718275	-1.17532	-0.179772	-0.170739	-1.2959
STK3:Q13188:S385	-0.852705	-1.209	0.0943317	0.610569	-0.250933	-0.981225	-1.74549	0.405117	0.310758	-0.527308	1.11152	-0.498784	-0.76438	-1.17781	-0.00788842	-0.965199	0.766986	0.942389	-0.280389	-0.796197	-1.87017	-1.0331	-0.843691	0.364423	-0.243452	-0.131485	-1.48191	-1.46366	-0.829494	0.464823	-0.272153	0.765969	-0.345726	-0.543207	-1.42375	-0.353606	-0.573052	0.152962	0.445023	-1.01471	-1.125	-1.49371	0.310662	-1.12892	-1.04168	-0.428469	-0.332216	-1.12156	-1.42294
STK32C:Q86UX6:S10	-0.298344	0.480519	0.201588	0.699134	0.316652	-1.22775	-1.57879	0.260939	0.12377	0.1508	0.587284	-0.393742	-1.1434	-0.690038	1.09655	0.899231	0.725301	0.264778	-0.121508	-0.695355	-1.35143	-0.387214	-0.371023	-0.424886	0.267196	-0.207334	-0.924883	-1.54678	0.216683	1.22245	0.517519	1.31267	-0.481742	0.2502	-0.187839	0.16605	0.148415	-0.147282	0.506267	-0.650005	-0.237225	-1.47269	-0.11269	0.34653	0.31935	0.149093	0.390363	-0.82748	-1.10585
STK32C:Q86UX6:S18	0.216407	0.790069	1.13919	0.776986	0.0308799	0.820809	0.471517	-0.214087	-0.291396	0.556153	-1.01677	0.529394	0.629633	0.915996	0.84903	1.01253	0.714075	0.715898	0.902233	0.982049	1.34333	0.838679	0.895259	0.900002	-0.553947	0.226308	0.966601	1.22542	0.462034	0.55307	1.02477	-0.336949	0.239291	0.687088	1.19146	0.752725	0.911742	0.86781	0.759969	0.88187	0.914182	1.36463	1.00366	0.991323	0.74109	-0.507839	0.742484	1.0256	0.983248
STK39:Q9UEW8:S370	-0.408582	-0.534888	0.281849	0.672998	-0.286739	-0.342412	-0.194788	-0.838061	0.632709	-0.036595	-0.0697216	0.265971	-0.132976	-0.207841	0.32748	-0.473971	0.0986379	0.773327	0.154762	-0.466478	0.158349	0.317354	-0.370016	-0.146565	0.0753454	0.302602	-0.323115	-0.37376	-0.995733	0.0419159	0.149551	0.431345	-0.435965	-0.348396	-0.280622	-0.526349	0.489774	0.503864	-0.117081	0.281413	-0.549397	-0.256793	0.707128	-0.169529	0.218111	0.189382	-0.221635	0.0472669	-0.110463
STK39:Q9UEW8:S385	0.259651	0.595956	0.975678	-0.466405	-0.682364	1.1475	1.31139	0.414656	-0.0643072	0.119652	-1.05304	-0.195385	0.535144	0.994488	0.160528	0.313636	0.235307	-0.594346	0.148389	0.715038	1.40503	0.974342	0.689612	0.786017	-0.866438	0.159393	1.07756	1.80732	0.260637	-0.202574	0.520829	-0.738095	0.0196867	0.643375	1.52106	0.49279	0.573901	0.896697	0.164087	0.740298	0.959801	1.58889	0.447373	0.414995	0.647715	-0.460217	0.433387	1.00138	1.38401
STK4:Q13043:S320	0.378625	0.321499	0.786792	0.994086	0.697921	-0.558439	-1.70666	-0.202729	-0.528023	0.392943	1.1013	0.269749	-0.837784	-1.31405	-0.224072	0.642738	0.11481	0.988724	-0.460666	0.630741	-1.52913	-1.01908	-0.553572	0.183363	0.787183	0.525696	-0.647748	-1.54837	0.174061	1.42926	0.337166	1.42008	-0.702003	0.778717	-0.409601	0.511549	0.610996	0.782609	0.864482	-0.313116	0.156732	-0.971045	0.568759	0.736264	0.43237	1.33225	0.211482	-0.529222	-0.631447
STK4:Q13043:S414	0.265864	-0.658247	-0.46423	-0.313349	-1.26004	-1.01201	-0.122265	0.63994	-0.943523	0.450526	0.162062	-0.386593	0.256854	-0.583848	1.12452	-0.37313	-0.739423	-0.765997	0.413581	-0.252003	-0.664602	0.776006	-0.594891	-0.446083	-0.863236	0.662199	-1.25728	-1.26426	0.708916	0.300486	-0.138729	-0.301003	0.0249628	-0.692197	-1.41355	0.770549	0.160505	-0.781626	0.209803	0.717577	-0.519024	-0.822584	0.500557	-0.194859	-1.07841	-0.661421	1.08104	-0.123828	-1.0007
SYNJ1:O43426:S1049	-1.00423	-0.948474	0.698663	-0.374219	-1.54478	-1.19477	-1.26817	-1.3848	0.295887	-1.73206	-1.12845	-1.24954	-0.0338807	1.24503	1.70979	1.42441	0.141945	-1.86767	0.889049	-1.73747	1.87637	1.7798	-1.45381	-1.35482	-0.246312	0.396155	-0.989236	0.576448	-1.01367	1.64143	-0.500743	-1.20302	-0.945572	-0.371563	1.81222	1.05057	0.295215	-0.484626	-0.181178	-0.732533	0.0716815	0.0777932	0.328563	1.57985	0.323556	-1.34243	1.31921	-0.593537	0.949822
SYNJ1:O43426:S1053	1.11821	-1.4249	1.63476	1.29293	0.875004	0.405442	-0.659684	1.18431	0.368438	-0.542466	1.43931	-1.61325	0.251572	-1.717	-1.0363	-0.733003	-1.062	1.4247	-1.1038	-1.26532	1.36298	0.741256	-0.850834	1.71878	1.33626	1.47371	-0.547442	0.445821	1.17073	-0.769205	0.746715	1.03552	-1.47912	-0.403049	1.41778	-0.790321	-1.35636	-0.949281	1.57925	1.3212	-0.973662	-0.808353	-0.95704	0.900641	1.50768	1.15814	-0.288864	-1.15058	1.89612
SYNJ1:O43426:S1392	1.25923	0.636248	-0.898979	1.22287	-0.100324	-0.353981	0.409856	0.488286	0.519521	0.616152	0.327625	-1.27327	-1.33762	-0.857876	0.0599236	1.41414	0.759621	-0.14023	-1.26387	-1.34219	-0.513858	1.48246	1.39252	0.952327	0.268932	-1.26052	-0.841861	0.0864849	1.31315	0.717203	-0.69441	0.461957	-0.87314	-1.27374	-0.0767037	1.24758	1.29493	0.261273	0.12479	0.763993	-1.26052	0.696276	-0.0506754	0.481231	0.0697496	0.54296	1.36089	-0.311396	0.666194
TAOK1:Q7L7X3:S181	0.598563	-0.73868	-0.147957	0.938474	-1.01926	-0.668844	-0.84698	0.240602	-1.63732	-0.911494	0.70895	0.182109	1.25501	-0.88925	1.48913	0.812686	0.855541	1.41548	0.73036	0.809315	-0.736901	0.812368	0.558645	-0.47255	-1.05553	-0.0344306	-0.228004	-0.720003	0.831959	0.767834	0.401637	1.19202	0.406101	0.486351	-0.493626	0.65283	0.827514	0.673573	1.14034	0.727534	0.896121	0.767414	1.15357	0.887386	-0.465909	-0.993127	1.04429	1.524	-1.03397
TAOK1:Q7L7X3:S9	-1.21156	-0.789556	0.604505	0.770519	-0.708994	-0.0988674	-0.0325106	0.0839852	0.904749	1.06937	-0.197936	-0.177463	-0.812978	-0.770898	-1.36491	-1.62368	-1.01132	-0.390204	-0.937018	-1.02787	-0.837713	-0.460568	-0.601685	1.08591	-1.04933	-0.418268	-0.435038	-0.544856	-1.08565	-1.07183	0.708771	-0.314607	-0.291931	-1.11872	-1.35942	-1.40914	-1.30353	0.940221	1.01723	-0.880978	-0.890884	-0.899169	-1.14287	-1.32046	0.625403	0.602903	-0.906555	-1.34517	-1.13876
TAOK3:Q9H2K8:S324	0.789047	1.26291	1.00058	1.79701	-0.866924	0.394766	-1.91827	1.26137	-0.965905	1.03554	1.67798	-0.927128	-0.05742	0.0354633	0.270914	0.871295	0.330502	1.64879	-0.250664	0.368223	-1.33874	0.158301	0.997893	0.915015	1.03429	-0.897419	0.731936	-1.41011	-0.0493988	1.0561	1.53464	1.66663	-1.04978	0.501015	-1.6445	-0.0207702	0.395875	0.163004	1.58023	-0.150304	-0.141282	-1.63148	0.406716	0.776307	1.47789	1.62826	-0.430816	0.487743	-1.46433
TAOK3:Q9H2K8:S331	0.572573	-0.763226	0.443682	0.777709	0.749345	-0.792779	-1.23374	-0.830006	0.87823	-0.542422	1.26325	0.380642	-0.876834	-1.42085	1.15268	1.12686	0.154549	0.907414	0.686592	-0.653585	-0.57711	0.895147	-0.744299	-0.785373	1.19673	0.656498	-1.48392	-0.636351	0.553314	0.670803	-0.817535	0.877237	-1.01089	-1.17102	-0.865184	0.940432	1.00068	0.536255	0.725354	0.904515	-0.858552	-0.828126	1.24335	1.00536	0.68333	0.953622	0.238768	-0.946392	-0.400895
TAOK3:Q9H2K8:S442	-1.13377	-0.307036	0.414126	-1.55113	0.170484	1.46035	1.80274	-0.373423	0.532374	-0.320599	-1.80274	0.726067	1.25802	1.80274	-0.816228	-1.13556	-0.381357	-1.69284	0.112749	0.797254	1.70554	0.310567	0.0475405	0.512306	-1.54522	0.702387	1.12501	1.75204	-0.552058	-0.592372	-0.224078	-1.67031	0.896446	0.599788	1.76481	-0.272625	-0.280478	1.19188	-1.05047	0.198306	1.33959	1.80274	-0.400441	-0.361388	-0.203096	-1.62096	0.385274	0.591551	1.67546
TBK1:Q9UHD2:S172	1.68635	1.53939	0.248937	-0.00734115	1.12335	0.418047	-0.539953	0.963093	-1.13177	0.58834	-0.433619	-0.659345	0.707901	0.354298	1.17496	1.09438	1.09696	0.702451	1.06309	0.887307	-0.224604	0.944686	0.579979	0.339555	0.00438421	0.170266	0.59503	-0.650998	1.54037	1.42284	0.484158	-0.170941	0.955813	1.12774	-1.49551	0.708104	-0.0757262	-0.317335	0.203216	1.40526	0.175879	-0.336782	1.18416	0.152489	-0.0581351	0.16057	0.524753	0.362763	-0.273796
TESK2:Q96S53:S346	-0.952277	-0.509722	-0.227564	1.00583	-0.539682	-1.19812	-1.53825	0.971353	-0.527286	0.0725448	1.01333	-0.860591	-1.01451	-1.12251	-1.13055	-1.25384	-0.66107	0.335476	-1.32858	-1.52681	-1.86473	-1.05062	-0.261538	-0.475475	-0.181735	-0.896186	-1.50785	-1.80597	0.254205	-0.457616	0.085026	0.71723	-0.581741	-1.14208	-1.78549	-0.685356	-1.31456	-0.83743	0.740193	-1.29605	-1.53846	-1.77803	-0.815203	-1.28078	-0.0540438	0.470247	-1.02055	-1.23197	-1.35924
TGFBR2:P37173:S553	-0.377137	-0.375792	-0.259459	0.829636	-0.34238	0.31094	0.410873	0.622663	0.696319	-0.658587	0.298164	-0.909311	-1.10768	-0.241945	-0.129593	-0.113322	0.057115	-0.0700336	-0.507758	0.0868001	0.0930182	-0.765113	-0.863777	-0.2787	0.574511	-0.347661	-0.256787	-0.684114	-0.986453	-0.821244	0.457723	-0.282997	-0.647992	-0.383534	-0.28378	-0.716231	-0.407071	-0.242198	-0.0165245	-0.298135	-0.498744	-0.536479	-0.719682	-0.557372	0.609674	0.761651	-0.452191	-0.538549	-0.392739
TLK1:Q9UKI8:S159	-0.523905	-0.33375	0.503879	-0.066414	0.165491	-1.3182	0.0627881	-0.325266	0.483538	-0.79551	-0.0892123	-0.247402	0.391316	0.18196	-0.688003	-1.50173	0.708527	0.065995	-0.207137	0.722027	-0.268719	-0.49346	-0.803334	0.275973	0.235527	-0.905998	-1.0893	-0.28707	-0.973874	-1.42644	-0.711365	0.465173	-0.220128	-0.958436	-0.658437	-0.945971	-1.16031	-0.121818	0.304577	0.0226604	-1.15182	-0.173504	-1.05187	-1.24735	-0.460198	0.268836	-0.11926	-1.0637	-0.158523
TLK2:Q86UE8:S73	-1.24269	-0.783355	0.317288	0.335912	-0.318858	-1.18226	-0.996752	-0.162317	0.185562	0.488484	0.0255553	0.0318073	-0.660124	-0.530886	0.469982	0.527425	0.819405	0.24933	0.60244	-0.545363	-0.768242	0.393467	-0.384162	-0.901825	-0.788859	-0.153762	-1.08537	-0.670176	0.0161362	0.331793	0.528105	-0.0784472	0.672257	-0.7753	-1.06057	0.993246	-0.203691	-0.198133	0.351804	0.395985	-0.557589	-0.397116	0.654143	-0.530412	-0.532337	-0.695459	0.804094	0.16344	-0.986054
TLK2:Q86UE8:S99	-0.358259	-0.44495	0.531592	-0.219465	-0.152063	-0.582044	-0.652211	-0.294121	-0.452791	-0.0437493	-0.492401	0.416595	0.532007	0.35215	0.574625	0.594382	0.125018	0.111286	0.789569	0.670035	0.0689717	0.362045	-0.29073	-0.0360555	-0.333836	0.291683	-0.111506	-0.190971	-0.302741	0.253481	-0.351987	-0.509625	-0.222505	0.466398	0.123517	0.400921	0.123623	0.017387	-0.463371	0.504625	0.547297	-0.0130729	0.598331	0.677454	-0.17631	-0.336435	0.21038	1.26293	-0.482698
TNIK:Q9UKE5:S640	-0.889932	-0.415193	-0.486588	-0.0130276	-0.5588	-0.872793	0.654249	0.30612	-1.0742	-0.47947	-0.829131	-0.0714813	0.950277	0.789098	-0.594844	-0.795915	0.105429	-0.460384	-0.927877	-0.286301	0.0850082	-0.835376	-1.02683	-0.478336	-0.573758	-1.29705	-1.11131	-0.449951	-1.05648	-0.337621	0.0583334	-0.0666056	-0.640205	0.00715721	-0.0262563	-0.812524	-0.635375	-0.412956	-0.219185	-0.593251	-0.88527	-0.0232875	-0.942153	-1.25702	-0.356463	-0.383338	-0.813895	-0.1218	-0.214576
TNIK:Q9UKE5:S678	-1.35957	-0.557413	0.536405	0.370431	-0.474667	-0.916956	-0.848686	-0.875637	0.846091	-0.0270231	-0.147309	0.93916	-0.504779	0.105015	-0.376759	-0.541203	-0.200665	0.38805	0.387231	-0.469684	-0.856963	-0.579026	0.226465	0.239483	-0.409143	-0.661146	-0.808126	-0.932622	0.0469773	-0.586748	0.332559	-0.279367	0.604837	-0.491537	-0.974945	-0.43252	-0.637377	0.65284	0.487801	-0.268336	-0.862473	-0.795402	-0.424174	-0.963536	-0.821561	-0.524867	-0.303617	-0.555118	-1.2018
TNIK:Q9UKE5:T987	1.42661	-0.667898	0.201746	0.250345	-0.254856	-0.824515	-0.253477	1.44305	-0.5985	0.545679	0.830009	-1.15046	-0.412982	-1.06372	0.105627	0.16938	0.78509	0.983492	-0.371212	-0.164615	-1.64788	-0.228274	0.731407	-0.951995	0.294969	-0.439284	-1.3254	-1.30725	-0.523352	-0.724606	-0.667359	1.37078	-1.58809	-0.571515	-0.646744	0.0782066	-0.188542	-1.4281	0.176873	-0.854989	-1.90956	-1.61177	-1.28235	-0.344958	0.0691579	0.399929	-1.39791	-1.12449	-0.945945
TNK1:Q13470:S468	-0.0800648	-0.767076	3.34444	0.930907	-0.704312	-0.414434	-0.728353	0.759861	-0.277033	1.4465	-0.454032	-0.80596	-0.0330117	-0.306737	0.625283	0.855804	-0.382379	2.02889	0.468482	-0.566699	0.810227	0.972616	-0.419573	0.649643	0.443668	-0.673233	-0.21017	0.911417	0.678447	-0.462422	2.08633	0.297647	-1.42483	0.687149	1.2881	0.822069	-0.117916	0.473847	0.614349	0.963465	1.80473	0.737208	0.125326	0.542885	1.23848	1.95663	1.02871	0.339512	0.557162
TNK1:Q13470:S502	-0.218936	-0.174276	0.262244	-0.363647	-0.341575	-0.523605	0.613904	0.544698	-0.727564	0.567501	-0.780286	-0.287252	1.10771	0.596815	0.390359	-0.57483	-0.717181	-0.771115	-0.192308	-0.0290917	0.251449	-0.465455	-0.181682	-0.866484	-1.15798	-0.390308	-0.862033	0.183676	-0.415678	0.249322	0.188693	-0.689744	-0.986959	0.515523	-0.401115	-0.579955	-0.737791	-0.635061	-0.291731	-0.526303	-0.567512	0.0701688	0.600203	-0.424319	-1.1641	-1.13379	-0.999608	-0.461502	0.0328402
TNK2:Q07912:S785	0.224494	0.723879	1.28404	1.19154	-0.950082	0.201609	-1.72041	1.09468	-1.11113	1.34515	0.605775	-0.601478	0.0560552	-1.7327	0.0148002	0.476068	0.0678574	0.637803	-0.332295	0.206542	-1.00598	-0.0297637	0.890805	0.930383	-0.137644	-1.08812	0.574693	-0.99217	-0.230075	0.585791	1.34234	0.61107	-0.965782	0.0396362	-1.37673	-0.131549	0.00768814	0.173625	0.877593	-0.380084	-0.0821235	-1.09802	0.18207	0.345106	1.04419	0.6766	-0.754302	0.391944	-1.38523
TNS2:Q63HR2:S466	0.997284	1.48916	0.442773	1.59579	0.65043	-1.21717	-1.25638	0.939734	1.52519	-0.980532	1.74011	-0.112653	-1.60774	-1.69161	1.2468	1.51953	1.01502	1.52692	1.46101	-0.209048	-1.31814	1.21855	-1.10872	0.634286	1.50597	0.377866	-0.344133	-1.26277	1.06168	0.525233	1.19339	1.57231	-1.08899	-0.441318	-1.31612	0.50738	1.57575	0.905588	0.450278	0.313008	-0.0803423	-1.11178	1.30248	1.39123	1.33675	1.21143	1.65377	0.194163	1.73389
TNS2:Q63HR2:S589	1.6323	0.312001	-0.424609	0.654647	0.262775	1.68582	-1.54007	-0.564308	1.44033	-1.4776	1.61631	1.43018	-1.64079	-1.82435	-0.716877	0.047327	0.976727	-0.457748	0.0281105	-1.64678	-1.57592	-1.94673	-0.247464	1.97201	1.66783	1.8264	-0.85037	-1.54342	1.78332	1.93273	1.48499	1.57604	-1.94587	0.592111	-1.54306	1.49167	-0.175495	0.972389	1.77265	1.4168	-1.63113	-0.90168	-1.50788	-0.839305	1.91591	1.83796	0.984111	-0.305293	-0.616556
TNS2:Q63HR2:S820	0.146453	0.660461	0.410795	-0.984074	-1.17497	-0.206496	0.565611	0.985209	-1.8728	0.995655	-0.907747	-0.571146	-0.723414	0.885434	0.612614	0.412695	0.943009	-0.399059	-0.0602734	0.198384	-0.315537	0.110337	0.504472	0.263962	-0.413806	-0.535479	-0.327088	0.444434	1.1653	0.888834	0.912118	-0.156268	-0.950415	0.127845	0.289132	1.08389	-0.0305997	0.94356	0.397806	-0.202797	0.468022	0.915609	1.23012	0.859751	0.961929	-0.281094	-0.172217	-0.0342917	0.269046
TNS2:Q63HR2:S825	1.1012	-1.28744	-0.0616877	0.848337	0.488338	-0.37551	1.71718	0.933787	0.500454	0.641556	0.977296	-1.86452	-1.86531	-0.705353	0.842661	1.06644	1.45158	-1.32171	1.14768	-1.3519	-1.07106	1.04166	0.736555	0.878233	0.84324	0.42855	0.591509	0.675616	0.582296	1.21225	1.2026	1.0835	-1.32609	-0.961123	1.62691	1.20207	0.884046	1.30035	1.17142	0.860792	1.54458	1.15466	0.867109	1.29614	1.35824	0.752136	0.987835	-0.908184	1.66831
TNS2:Q63HR2:S835	1.24111	-0.135246	1.33589	1.19913	0.508378	1.12134	1.11542	0.329491	-0.546936	-0.42571	-0.856366	0.0673993	1.10664	1.17827	-0.40047	-0.598768	0.265966	0.41125	0.108986	0.721457	0.764769	-0.0689362	0.487824	1.54016	-0.11766	0.258714	0.188376	0.542716	-0.984945	-1.46412	0.0231258	-0.0870563	0.51666	0.13317	0.110001	-0.0498121	-0.735912	-0.237777	-0.891584	0.0168538	-0.194128	0.482456	0.0454629	0.0165171	-0.499539	-0.303942	-0.243461	0.364488	0.0647089
TNS2:Q63HR2:T1182	-0.316326	0.114073	0.310408	0.290692	-0.202606	-0.443428	0.32539	0.0561059	0.430223	0.161109	-0.0412815	-0.473663	-0.645305	0.122283	-0.21281	0.685869	0.903184	-0.686806	0.974586	0.29343	-0.140783	0.42989	0.757836	0.329691	0.560201	-0.00609719	-0.234851	0.0824221	0.67144	0.998509	0.0062015	0.121044	1.37367	0.00408665	0.426631	0.194932	0.322383	0.266737	0.556517	0.0714015	0.721089	0.464987	0.0347372	0.20823	0.398895	0.27582	0.16078	-0.389177	-0.085057
TNS2:Q63HR2:T977	0.623579	0.975122	-1.1111	2.77562	-1.34023	0.442499	1.65217	0.877501	0.625448	0.160188	-1.49768	1.06576	-0.523904	1.44856	-1.82607	-0.913273	1.18446	-1.48126	-1.80005	1.29035	0.35625	-0.514188	1.77418	-0.840866	-0.579665	-0.518971	-0.854053	1.90248	-0.0577916	-1.04077	-1.30817	-1.83097	1.15765	-0.766527	1.64158	-1.69313	-1.72657	-1.64214	-1.2808	2.19061	-1.82008	-1.31859	-1.65305	-1.62047	-0.629367	-0.51965	-1.82367	-1.60598	1.80157
TP53RK:Q96S44:T8	-0.703931	-0.636067	0.268892	1.20917	0.385732	-1.16902	-1.6162	0.0682981	0.21871	0.662519	0.834755	-0.343179	-1.05207	-1.01938	0.989865	0.168019	1.0796	1.06591	0.0936421	0.472095	-1.74815	-0.253284	-0.764061	0.844884	0.786962	0.994795	-0.938158	-1.36091	0.420288	1.00006	1.42881	1.1766	0.25654	0.26072	-1.31858	0.962449	1.24324	1.38972	1.28632	0.830751	-0.553758	-1.20581	1.17889	0.511867	0.885131	0.586912	0.999265	0.833635	-1.30963
TRIO:O75962:S2417	-0.174729	0.504545	1.18913	-0.706706	-0.0539759	0.994202	1.30205	-0.593172	0.320946	-0.0437341	-1.69145	0.701298	0.738456	1.741	0.585215	0.153336	1.09401	-0.175321	0.881358	0.890297	1.70728	0.991897	1.00092	0.411812	-1.19407	0.83904	1.29591	1.71915	0.361135	0.347926	0.648725	-1.2212	0.781268	0.776589	1.70151	0.77355	0.765797	1.42564	-0.475703	0.857517	1.28622	1.73195	0.641562	1.15525	0.389359	-1.03485	0.625499	1.23218	1.57629
TRIO:O75962:S2477	-1.01779	-0.752487	0.335983	0.292944	-0.600682	-0.88872	-0.433012	0.275339	0.69028	0.233347	-0.178802	-0.507545	-0.81979	-0.309457	-0.970369	-1.03902	-0.24819	0.276611	-0.833031	-0.8467	-0.975054	-1.11153	-0.980678	0.236273	-0.882028	-1.10807	-1.4267	-0.567265	-1.09838	-0.383873	0.790143	0.235715	-0.773294	-0.912691	-0.897898	-0.812591	-0.622371	0.342765	0.275384	-0.600523	-1.25036	-0.989593	-0.825848	-0.914769	-0.900645	-0.119104	0.633575	-1.11481	-0.812957
TRPM7:Q96QT4:S1569	-0.870952	-0.152651	-1.03207	-0.00863908	-0.419173	-1.84555	-1.7772	1.14937	-0.925245	-0.0153529	1.2508	-1.41962	-0.208238	-1.51487	0.0503981	-0.82101	-0.0773009	-0.13845	-0.807134	-0.977072	0.827251	-0.0528346	-0.0466866	-0.266488	-1.02167	-0.348673	-1.65325	1.62991	0.609949	0.0805229	0.0941019	0.696337	-0.157717	-1.49128	1.04861	0.0991677	-0.614119	-0.331641	0.436424	-0.171285	-1.33689	1.06782	0.227577	-0.277008	-0.99515	0.161386	0.694796	-1.27228	-1.48866
TTK:P33981:S281	-1.072	-0.441395	0.583427	-1.50996	-0.130427	0.293569	1.44071	-0.354578	0.691034	0.231723	-1.75875	0.0762637	0.226458	1.80177	0.302828	0.109463	0.934265	-1.44626	0.634975	0.970833	1.59677	-0.124901	0.206828	0.352838	-1.58877	0.341027	0.859816	1.48841	-0.335293	-0.233176	0.736602	-1.58694	0.697574	0.405854	1.54919	0.374776	0.62412	1.17906	-0.835281	0.117593	1.28571	1.66119	0.650955	0.640269	-0.0662288	-1.5079	0.51632	1.20638	0.893302
ULK1:O75385:S638	-1.19925	-0.897964	-0.619916	0.6843	-0.418995	-1.59199	-0.652308	0.805	-0.977055	-0.638959	0.384355	-0.519487	0.476829	-0.311793	-0.22392	-0.970926	-0.669383	0.172997	-0.250252	-0.481851	-0.979865	-0.30503	-0.70711	-0.885975	-0.321035	-0.798764	-1.06324	-0.75398	0.0743255	-0.661017	0.317786	-0.132788	0.392869	-0.713121	-1.017	-0.614765	-0.980914	-0.909654	0.728673	-0.983496	-0.991189	-1.01781	-0.559717	-1.08233	-1.35773	-0.42326	-0.805022	-0.867108	-1.08763
ULK1:O75385:T660	-1.15736	-0.103908	0.909624	-1.34406	0.45088	-0.906918	0.630479	0.567645	0.110609	1.14949	-1.83494	-0.874923	-0.213753	1.75681	0.0208826	-0.922695	-0.931941	-0.113726	0.409837	0.135074	0.118249	-0.665025	0.455645	-0.0155782	-1.57172	-0.183614	-0.116844	0.0200424	-0.658117	0.335769	1.52255	-1.73813	0.573559	-0.781819	-0.119257	-1.06318	-0.638191	-0.198548	-1.30608	-0.109936	-0.924109	-0.376419	-0.741218	-0.768681	-0.338839	-1.47369	-0.915706	-0.180989	-0.675701
VRK1:Q99986:T373	0.30034	0.837605	0.746515	-0.225198	-0.461942	-0.249072	-0.865634	0.267724	-0.642465	1.16923	-0.448059	-0.45943	-0.380136	0.0973829	0.872589	0.720398	0.464462	0.658191	0.476942	0.993644	-0.517111	-0.518479	0.749202	-0.68908	-0.752893	-0.361693	-0.49157	-0.747741	0.423489	0.504686	0.615759	0.367824	-0.802173	0.584386	-0.491228	0.883264	0.433223	0.595222	0.591017	-0.342539	0.445903	-0.908469	0.461208	1.22521	0.814219	-0.34363	0.415715	0.687889	-0.527555
VRK3:Q8IV63:S59	-1.2045	-0.235491	0.695463	-1.79706	-0.313062	1.0382	1.80274	-0.108894	0.166713	0.774421	-1.80704	0.661854	1.01565	1.81103	-1.39066	-1.37549	-0.709076	-1.79771	-0.582151	0.174928	1.69225	-0.365261	-0.393394	0.806523	-1.80203	-0.397073	0.411738	1.79731	-0.921565	-1.13939	0.348615	-1.79996	0.00256349	0.0675731	1.79443	-0.843717	-0.92134	0.561301	-1.42175	-0.669124	0.712546	1.79776	-1.10607	-0.734416	-0.46705	-1.76898	-1.02037	-0.316392	1.72939
WEE1:P30291:S139	0.774833	0.127118	1.22532	-0.91628	-0.0154612	0.215882	0.718411	0.666409	-0.556934	-0.885978	-1.03499	0.338182	-0.448237	1.35175	-0.420879	-0.342729	0.922609	-0.807935	-0.803629	1.3566	-0.246356	-0.465692	0.923709	1.51177	-1.56729	-0.484213	0.709799	0.0299443	-0.0764233	0.824906	0.93594	-0.748018	-0.0464685	1.31977	0.108626	-0.63962	0.575634	0.426609	-0.197081	-0.273439	0.0889987	0.321192	-0.0632946	0.845868	0.076753	-1.29713	-0.826636	0.904387	0.13774
WEE1:P30291:T190	-0.557163	0.151733	0.681012	-1.60054	0.179646	1.41913	1.86696	-0.222666	-0.0396298	-0.0308242	-1.80689	0.868249	1.12029	1.89776	-0.613193	-1.06603	-0.446507	-1.57861	0.190478	0.509423	1.79309	0.276881	0.135177	0.384336	-1.69775	0.191109	0.906988	1.80258	-0.676007	-0.412632	-0.500272	-1.70819	0.45238	0.568553	1.8032	-0.343106	-0.117963	0.727665	-1.38429	0.181437	1.1769	1.80582	-0.504478	0.172832	-0.0308439	-1.52051	-0.28991	0.524462	1.7929
WNK1:Q9H4A3:S167	1.2679	1.18565	1.32337	1.33535	-0.59266	1.2648	-0.277381	0.23327	-0.487591	0.386006	0.293163	0.00148597	0.452403	-0.901092	1.33543	1.36057	1.32495	1.3247	1.0764	1.34406	1.35818	1.34439	1.27487	1.24588	1.03904	1.18219	1.35169	1.43698	1.2863	1.21197	1.35048	1.20746	0.76171	1.32988	1.47251	1.30036	1.32969	1.33071	1.30615	1.30191	1.3223	1.47198	1.32852	1.33867	1.15121	1.05266	1.19699	1.28057	1.30244
WNK1:Q9H4A3:S183	0.669287	-0.685437	0.666669	-0.946533	-0.541615	0.147722	-0.217982	0.0696684	-0.382808	1.1375	-0.675087	-0.108386	0.675915	0.652914	0.570008	0.463035	-0.357514	-0.797301	0.76549	0.29488	-0.685031	0.162162	0.171574	-0.965016	-0.463762	-0.493615	0.406399	-0.0660497	-0.618716	0.881769	0.0431045	-0.845324	-0.910905	-0.135504	0.381281	0.359535	-0.230311	-0.41832	-0.782965	-0.398321	0.679218	-0.436494	-0.648726	0.559574	-0.505423	-1.19619	-0.44606	-0.324742	-0.439196
WNK1:Q9H4A3:S189	0.570178	0.49854	0.0453857	-1.14918	1.30866	-0.473534	0.171725	-0.0378932	0.336687	0.85072	-1.17626	-0.412918	-0.462485	0.861881	1.26029	1.3149	0.655155	-0.355368	0.609325	0.530482	-0.0180837	-0.101653	0.0792396	0.290025	1.24491	-0.054829	0.397069	-0.25533	0.228004	0.374457	-0.105687	-0.833538	-1.09578	0.895107	0.224562	0.384731	1.04311	-0.143575	-0.372938	0.666164	0.210732	-0.147698	0.869316	0.759642	0.367736	-0.11074	1.63303	0.802429	0.353158
WNK1:Q9H4A3:S2012	-0.628837	-0.222156	1.3523	-1.69324	0.727428	0.169662	1.80274	0.109263	-0.227277	1.20284	-1.92165	0.913572	0.117532	-0.0485365	-0.229103	-1.39648	-0.453923	-0.863008	-0.0230101	-0.285611	1.80274	-0.0319945	-0.448413	1.08822	-1.81675	0.68491	-0.0925674	1.78849	-1.00544	-0.169642	0.170603	-1.63848	0.176325	-0.551955	1.48707	0.0682339	0.173287	1.54077	-1.33583	-0.0336138	0.611261	1.80274	-0.268158	0.267921	-0.245342	-0.988675	-0.37788	0.225201	1.80274
WNK1:Q9H4A3:S382	0.698578	-0.220619	-1.1653	0.267749	0.297411	-0.649286	-0.0281555	0.112166	0.789718	-1.20975	1.23878	-0.21248	-0.972193	-0.411397	-0.200994	0.401516	1.44289	1.08867	-1.31252	0.0453918	-0.805825	-0.491188	1.33491	0.672532	0.185535	-0.317298	0.120436	-0.310814	0.448718	0.419739	1.34535	0.292722	0.724681	0.911044	-0.681226	-0.746715	0.589749	0.319477	-0.30326	-0.196829	-0.355851	-0.670465	0.281392	0.153359	0.105548	-0.129157	0.258947	-0.470581	-1.15966
WNK2:Q9Y3S1:S1150	-0.167944	-1.41808	-1.13046	-0.117596	-1.97569	-0.657284	-0.19441	-0.0680015	-1.04088	-0.360739	0.465909	1.311	0.880153	-0.592566	-0.266107	-0.53801	-0.643316	1.12338	-1.49289	-1.04899	-0.198344	-0.168582	-1.62046	-0.967674	-0.178589	0.86455	-1.88587	-0.0758691	-0.745643	0.48897	-0.581873	0.286398	-0.537395	0.111987	0.0134356	-0.733036	-0.245518	-0.591044	-0.429681	-0.201355	-1.08512	-0.821478	-0.580833	0.110596	-1.06272	-0.399346	-0.904027	-0.362612	0.503377
WNK2:Q9Y3S1:S1889	-0.984873	-0.439657	-0.42115	0.213906	-1.18998	-1.59902	-0.962822	-0.0925197	0.968121	0.759527	0.825144	-0.517405	-1.14683	-1.23459	-0.467433	-0.875445	0.772053	0.34213	-0.426755	-1.04306	-1.397	-1.37641	-0.635571	0.437162	-1.02074	-0.603545	-1.43933	-1.46676	-0.679061	0.878449	1.37024	0.344425	-0.532323	-0.381486	-1.55397	-0.942956	-0.676547	1.04973	0.613232	-0.6261	-1.122	-1.27066	-0.390895	-0.446682	1.15886	0.395294	-0.397014	-1.08548	-1.37679
WNK2:Q9Y3S1:S45	-0.0604245	-0.696175	0.00704048	1.61854	-0.565104	-1.54815	-0.720725	0.545013	0.500614	0.514258	1.34922	-0.982594	-1.40579	-1.4885	0.249171	-0.293042	1.31673	1.40759	0.731446	-0.72905	-1.94693	-0.307045	-0.0667111	0.517312	0.380108	-0.283318	-1.53934	-1.82158	0.820773	1.17884	1.47436	1.17315	-0.162649	-0.224597	-1.62717	0.372321	-0.21527	0.366596	1.331	-1.39429	-0.791806	-1.87688	-0.00801341	0.382801	0.825771	1.3431	-0.373277	-1.44026	-1.88406
WNK2:Q9Y3S1:T2157	-1.39249	-0.90574	-0.956256	0.103572	-0.640079	-1.27297	-0.158692	0.0174716	0.931445	0.428226	-0.552722	-0.212022	-1.20139	0.269532	-0.0483801	-0.123376	-0.194784	-0.48618	0.0266835	-0.46427	-0.173682	-0.359978	-1.00627	-0.538007	-1.17157	-0.479	-0.451349	-0.548807	-0.460092	-1.15453	-0.861908	-0.833814	-0.127917	-0.479688	-0.196935	-0.171727	-0.283619	-0.0535235	0.12436	-0.11417	-0.879593	0.139043	-0.84131	-1.1083	-0.206377	-0.97315	0.0612042	-0.517525	-0.622916
WNK4:Q96J92:S1217	-0.155319	-0.686718	-0.0277984	0.644311	0.452462	-0.780519	-0.793039	-1.06544	0.566004	-0.505342	0.544388	0.401644	-0.385065	-0.881538	0.994013	0.22441	0.058112	1.063	0.487111	0.0560843	-0.34438	-0.550995	-0.932993	-0.67092	0.840465	-0.247739	-0.971136	-0.354304	-1.29421	-0.14964	-0.260538	1.13321	-0.95801	-0.615431	-0.478998	0.475225	1.14003	0.957653	0.137964	-0.0849243	-0.687104	-0.593409	0.320793	-0.00882854	-0.318181	0.965809	0.33302	0.355495	-0.328129
[truncated: 287 more columns]
