# Supplementary material for: Network-based elucidation of colon cancer drug resistance mechanisms by phosphoproteomic time-series analysis
Source: Nat Commun. 2024 May 9;15:3909. doi: 10.1038/s41467-024-47957-3 (PMC11082183; doi:10.1038/s41467-024-47957-3)
Supplement: Supplementary file 17 — Supplemental Data 14 [file 41467_2024_47957_MOESM17_ESM.xlsx]

## Sheet: Description
Title	Context-specific Signaling Network Adaptation and Rewiring: DeMAND results on Node level
Figure reference	Fig. 6, Supplemental Fig. 17
Columns	compound_tag	Drug condition
	moaGene	UniProtKB/SwissProt protein identifiers and phosphosite
	Pvalue	Significance of dysregulation
	FDR	Multiple testing corrected FDR
	moaScore	-LOG10(FDR)
	cl_tag	Cell line
	mode	Whether results were computed for each cell line separately (specific) or over all cell lines (unspecific)

## Sheet: Data
compound_tag	moaGene	Pvalue	FDR	moaScore	cl_tag	mode
AL	A2A3K4	0.395201	1	0.403182	all	unspecific
AL	O00418	0.908634	1	0.041611	all	unspecific
AL	O00506	0.878914	1	0.0560536	all	unspecific
AL	O00757	0.0067336	0.0909207	2.17175	all	unspecific
AL	O14494	0.933359	1	0.0299513	all	unspecific
AL	O14495	0.643909	1	0.191176	all	unspecific
AL	O14578	0.866519	1	0.0622221	all	unspecific
AL	O14730	0.189639	0.790656	0.722073	all	unspecific
AL	O14733	0.690778	1	0.160662	all	unspecific
AL	O14874	0.836857	1	0.0773489	all	unspecific
AL	O14920	0.872283	1	0.0593426	all	unspecific
AL	O14936	0.514228	1	0.288844	all	unspecific
AL	O14976	2.78088e-07	3.21615e-05	6.55582	all	unspecific
AL	O15021	0.772652	1	0.112016	all	unspecific
AL	O15056	0.13241	0.649358	0.87808	all	unspecific
AL	O15075	0.999213	1	0.000341972	all	unspecific
AL	O15264	0.422366	1	0.374311	all	unspecific
AL	O15327	0.00126795	0.0267679	2.8969	all	unspecific
AL	O15355	0.875411	1	0.0577882	all	unspecific
AL	O15357	0.818546	1	0.0869571	all	unspecific
AL	O43293	0.705054	1	0.151777	all	unspecific
AL	O43318	0.913294	1	0.0393894	all	unspecific
AL	O43353	0.777053	1	0.109549	all	unspecific
AL	O43426	0.00652947	0.0890687	2.18512	all	unspecific
AL	O43683	0.396155	1	0.402135	all	unspecific
AL	O43688	0.900406	1	0.0455618	all	unspecific
AL	O43930	0.586856	1	0.231468	all	unspecific
AL	O60229	0.311492	1	0.506553	all	unspecific
AL	O60307	0.734889	1	0.133778	all	unspecific
AL	O60346	0.873222	1	0.0588753	all	unspecific
AL	O60566	0.803045	1	0.0952601	all	unspecific
AL	O60825	0.574406	1	0.240781	all	unspecific
AL	O60942	0.588545	1	0.23022	all	unspecific
AL	O75116	0.986918	1	0.00571887	all	unspecific
AL	O75319	0.843428	1	0.0739522	all	unspecific
AL	O75365	1	1	0	all	unspecific
AL	O75385	0.87184	1	0.0595634	all	unspecific
AL	O75582	0.58985	1	0.229258	all	unspecific
AL	O75676	0.652086	1	0.185695	all	unspecific
AL	O75962	0.910947	1	0.0405068	all	unspecific
AL	O94768	9.91913e-06	0.000628211	5.00353	all	unspecific
AL	O94804	0.756453	1	0.121218	all	unspecific
AL	O94806	0.0944965	0.528069	1.02458	all	unspecific
AL	O94921	0.782768	1	0.106367	all	unspecific
AL	O95382	3.0843e-05	0.00143934	4.51084	all	unspecific
AL	O95747	0.0547814	0.370488	1.26137	all	unspecific
AL	O95819	0.340292	1	0.468148	all	unspecific
AL	O95835	0.811809	1	0.0905463	all	unspecific
AL	O96013	0.857248	1	0.0668937	all	unspecific
AL	O96017	0.0180951	0.180951	1.74244	all	unspecific
AL	P00519	0.301758	1	0.520341	all	unspecific
AL	P00533	0.316508	1	0.499615	all	unspecific
AL	P04049	0.0786288	0.47643	1.10442	all	unspecific
AL	P04626	3.02122e-05	0.00143508	4.51982	all	unspecific
AL	P05186	0.0869562	0.503929	1.0607	all	unspecific
AL	P05771	0.636505	1	0.196198	all	unspecific
AL	P06239	7.11706e-05	0.00291252	4.1477	all	unspecific
AL	P06241	0.132243	0.649358	0.878628	all	unspecific
AL	P06493	0.0962167	0.532092	1.01675	all	unspecific
AL	P07332	0.826586	1	0.082712	all	unspecific
AL	P07333	0.00164265	0.0321282	2.78446	all	unspecific
AL	P07948	3.10414e-07	3.30281e-05	6.50806	all	unspecific
AL	P08069	0.658949	1	0.181148	all	unspecific
AL	P08575	0.0297695	0.256268	1.52623	all	unspecific
AL	P08581	0.110201	0.579316	0.957815	all	unspecific
AL	P08631	0.651005	1	0.186415	all	unspecific
AL	P09619	0.620707	1	0.207113	all	unspecific
AL	P09769	1.09291e-07	1.61508e-05	6.96141	all	unspecific
AL	P09923	0.840261	1	0.0755861	all	unspecific
AL	P10398	0.187063	0.788568	0.728013	all	unspecific
AL	P10721	0.188838	0.790656	0.72391	all	unspecific
AL	P12931	0.217515	0.861598	0.66251	all	unspecific
AL	P13686	0.994749	1	0.00228661	all	unspecific
AL	P15056	0.538283	1	0.26899	all	unspecific
AL	P15309	0.00224035	0.0410989	2.64968	all	unspecific
AL	P15735	0.604606	1	0.218528	all	unspecific
AL	P16234	0.00153751	0.0309831	2.81318	all	unspecific
AL	P16298	0.00701076	0.0922135	2.15423	all	unspecific
AL	P17252	0.757919	1	0.120377	all	unspecific
AL	P17612	0.229511	0.887352	0.639197	all	unspecific
AL	P17706	0.504168	1	0.297425	all	unspecific
AL	P18031	0.889941	1	0.0506389	all	unspecific
AL	P18433	0.00184131	0.0354918	2.73487	all	unspecific
AL	P18669	0.0206821	0.195725	1.68441	all	unspecific
AL	P19525	0.846125	1	0.0725652	all	unspecific
AL	P21127	0.614938	1	0.211169	all	unspecific
AL	P21860	0.358999	1	0.444907	all	unspecific
AL	P22612	0.000696736	0.0166966	3.15693	all	unspecific
AL	P22694	0.00059263	0.0145305	3.22722	all	unspecific
AL	P23443	0.96681	1	0.0146589	all	unspecific
AL	P23469	6.5259e-07	6.19961e-05	6.18536	all	unspecific
AL	P23470	0.209891	0.844645	0.678006	all	unspecific
AL	P24723	0.575716	1	0.239791	all	unspecific
AL	P24941	0.969733	1	0.0133478	all	unspecific
AL	P25098	0.991995	1	0.0034907	all	unspecific
AL	P26045	0.878652	1	0.056183	all	unspecific
AL	P27361	0.983101	1	0.00740165	all	unspecific
AL	P27448	0.0454667	0.332257	1.34231	all	unspecific
AL	P28482	0.717589	1	0.144125	all	unspecific
AL	P29317	0.0683244	0.436882	1.16542	all	unspecific
AL	P29323	0.75444	1	0.122375	all	unspecific
AL	P29350	0.0423799	0.316659	1.37284	all	unspecific
AL	P29597	0.384363	1	0.415259	all	unspecific
AL	P30291	0.668984	1	0.174584	all	unspecific
AL	P30305	0.271149	0.975991	0.566792	all	unspecific
AL	P30307	0.69426	1	0.158478	all	unspecific
AL	P31749	0.0307071	0.262512	1.51276	all	unspecific
AL	P31751	0.914078	1	0.0390169	all	unspecific
AL	P32019	0.428347	1	0.368205	all	unspecific
AL	P33981	0.722937	1	0.140899	all	unspecific
AL	P34947	0.423487	1	0.37316	all	unspecific
AL	P35236	0.0324287	0.266235	1.48907	all	unspecific
AL	P36507	0.943862	1	0.0250914	all	unspecific
AL	P37023	0.319759	1	0.495177	all	unspecific
AL	P37173	0.807328	1	0.0929499	all	unspecific
AL	P41279	0.431688	1	0.36483	all	unspecific
AL	P41743	0.000544959	0.0135476	3.26364	all	unspecific
AL	P42336	0.0613258	0.401269	1.21236	all	unspecific
AL	P42345	0.0472824	0.339006	1.3253	all	unspecific
AL	P42684	0.986023	1	0.00611277	all	unspecific
AL	P42685	0.0413233	0.313162	1.38381	all	unspecific
AL	P43250	0.756374	1	0.121263	all	unspecific
AL	P43378	0.467218	1	0.330481	all	unspecific
AL	P43403	0.0902729	0.511533	1.04444	all	unspecific
AL	P43405	0.183585	0.782714	0.736163	all	unspecific
AL	P45983	0.145904	0.688619	0.835934	all	unspecific
AL	P45985	0.526792	1	0.278361	all	unspecific
AL	P46734	0.506543	1	0.295383	all	unspecific
AL	P48454	0.835486	1	0.0780607	all	unspecific
AL	P48729	0.899773	1	0.0458672	all	unspecific
AL	P48730	0.711481	1	0.147837	all	unspecific
AL	P49137	0.117931	0.60912	0.928371	all	unspecific
AL	P49336	0.384556	1	0.41504	all	unspecific
AL	P49674	0.0706413	0.447395	1.15094	all	unspecific
AL	P49759	0.713238	1	0.146765	all	unspecific
AL	P49760	0.159744	0.720202	0.796575	all	unspecific
AL	P49761	0.997899	1	0.000913368	all	unspecific
AL	P49840	0.97923	1	0.00911516	all	unspecific
AL	P49841	0.119003	0.610355	0.92444	all	unspecific
AL	P50613	0.968174	1	0.0140465	all	unspecific
AL	P50750	0.545609	1	0.263119	all	unspecific
AL	P51617	0.39951	1	0.398472	all	unspecific
AL	P51812	0.646471	1	0.189451	all	unspecific
AL	P51813	0.957196	1	0.0189992	all	unspecific
AL	P51956	0.779067	1	0.108425	all	unspecific
AL	P51957	0.667764	1	0.175377	all	unspecific
AL	P52333	0.0115233	0.128251	1.93842	all	unspecific
AL	P52564	0.427187	1	0.369382	all	unspecific
AL	P53350	0.718359	1	0.143658	all	unspecific
AL	P53355	0.569093	1	0.244817	all	unspecific
AL	P53667	0.953694	1	0.0205908	all	unspecific
AL	P53671	0.643888	1	0.19119	all	unspecific
AL	P54753	0.00341186	0.0563698	2.46701	all	unspecific
AL	P54760	0.372925	1	0.428378	all	unspecific
AL	P57059	0.195824	0.811358	0.708134	all	unspecific
AL	P60484	0.849839	1	0.0706635	all	unspecific
AL	P62136	0.240375	0.913638	0.619111	all	unspecific
AL	P62140	0.737774	1	0.132077	all	unspecific
AL	P78330	0.463017	1	0.334403	all	unspecific
AL	P78362	0.982999	1	0.0074467	all	unspecific
AL	P78527	0.353643	1	0.451435	all	unspecific
AL	Q00534	0.564812	1	0.248096	all	unspecific
AL	Q00536	0.999848	1	6.60559e-05	all	unspecific
AL	Q00537	0.998991	1	0.000438295	all	unspecific
AL	Q01974	0.99967	1	0.000143509	all	unspecific
AL	Q02156	0.981864	1	0.00794846	all	unspecific
AL	Q02750	0.612389	1	0.212973	all	unspecific
AL	Q04759	0.195368	0.810731	0.709147	all	unspecific
AL	Q04912	0.177405	0.767932	0.751034	all	unspecific
AL	Q05209	0.937353	1	0.0280968	all	unspecific
AL	Q05397	0.219585	0.861598	0.658397	all	unspecific
AL	Q05513	6.74922e-09	2.24412e-06	8.17075	all	unspecific
AL	Q05655	0.952977	1	0.0209175	all	unspecific
AL	Q05823	0.101754	0.549606	0.992449	all	unspecific
AL	Q05D32	0.247839	0.927217	0.605831	all	unspecific
AL	Q06124	0.865416	1	0.0627749	all	unspecific
AL	Q06187	0.0511396	0.355173	1.29124	all	unspecific
AL	Q07002	0.928545	1	0.0321972	all	unspecific
AL	Q07912	0.780005	1	0.107903	all	unspecific
AL	Q08209	0.744332	1	0.128233	all	unspecific
AL	Q08345	0.587161	1	0.231243	all	unspecific
AL	Q09013	0.46402	1	0.333464	all	unspecific
AL	Q12851	0.867734	1	0.0616133	all	unspecific
AL	Q12913	0.335182	1	0.474719	all	unspecific
AL	Q12923	0.897987	1	0.04673	all	unspecific
AL	Q13043	0.989212	1	0.00471066	all	unspecific
AL	Q13131	0.288467	1	0.539904	all	unspecific
AL	Q13153	0.782931	1	0.106277	all	unspecific
AL	Q13177	0.884857	1	0.0531267	all	unspecific
AL	Q13188	0.998199	1	0.000782919	all	unspecific
AL	Q13233	0.983127	1	0.00739027	all	unspecific
AL	Q13237	0.289215	1	0.538778	all	unspecific
AL	Q13418	0.999016	1	0.000427551	all	unspecific
AL	Q13464	0.948858	1	0.0227987	all	unspecific
AL	Q13470	0.269965	0.973046	0.568692	all	unspecific
AL	Q13496	0.201065	0.826642	0.696664	all	unspecific
AL	Q13523	0.77696	1	0.109601	all	unspecific
AL	Q13535	0.976045	1	0.0105302	all	unspecific
AL	Q13546	0.667736	1	0.175395	all	unspecific
AL	Q13554	0.0370289	0.293145	1.43146	all	unspecific
AL	Q13555	0.938787	1	0.0274331	all	unspecific
AL	Q13557	0.00650495	0.0890687	2.18676	all	unspecific
AL	Q13613	0.923969	1	0.0343426	all	unspecific
AL	Q13614	0.616407	1	0.210132	all	unspecific
AL	Q13615	0.0622349	0.404755	1.20597	all	unspecific
AL	Q13627	0.200432	0.826587	0.698034	all	unspecific
AL	Q13873	0.844372	1	0.0734664	all	unspecific
AL	Q13882	0.430281	1	0.366247	all	unspecific
AL	Q13976	0.653856	1	0.184518	all	unspecific
AL	Q14004	0.782224	1	0.106669	all	unspecific
AL	Q14289	0.717628	1	0.144101	all	unspecific
AL	Q14642	0.713367	1	0.146687	all	unspecific
AL	Q14680	0.844791	1	0.0732508	all	unspecific
AL	Q14693	0.84697	1	0.0721322	all	unspecific
AL	Q15119	0.572341	1	0.242345	all	unspecific
AL	Q15131	0.496634	1	0.303964	all	unspecific
AL	Q15139	0.00904213	0.109328	2.04373	all	unspecific
AL	Q15262	0.914061	1	0.039025	all	unspecific
AL	Q15349	0.173439	0.758775	0.760852	all	unspecific
AL	Q15418	0.00361419	0.0582651	2.44199	all	unspecific
AL	Q15678	0.520952	1	0.283202	all	unspecific
AL	Q15746	0.354371	1	0.450542	all	unspecific
AL	Q15772	0.99994	1	2.6249e-05	all	unspecific
AL	Q15831	0.172355	0.755294	0.763577	all	unspecific
AL	Q16512	0.963486	1	0.0161548	all	unspecific
AL	Q16513	0.349325	1	0.45677	all	unspecific
AL	Q16539	5.24734e-10	2.32632e-07	9.28006	all	unspecific
AL	Q16566	0.915031	1	0.0385642	all	unspecific
AL	Q16584	0.947455	1	0.0234414	all	unspecific
AL	Q16644	0.830766	1	0.0805214	all	unspecific
AL	Q16659	0.176576	0.767653	0.753069	all	unspecific
AL	Q16825	0.85451	1	0.0682828	all	unspecific
AL	Q16832	0.48488	1	0.314366	all	unspecific
AL	Q16875	0.810328	1	0.0913391	all	unspecific
AL	Q2M2I8	0.332016	1	0.47884	all	unspecific
AL	Q3MIX3	0.843363	1	0.0739854	all	unspecific
AL	Q58A45	0.871324	1	0.0598203	all	unspecific
AL	Q5S007	0.0462893	0.335488	1.33452	all	unspecific
AL	Q5SGD2	0.475806	1	0.32257	all	unspecific
AL	Q5TCX8	0.33627	1	0.473312	all	unspecific
AL	Q5VT25	0.731052	1	0.136052	all	unspecific
AL	Q63HR2	0.459348	1	0.337858	all	unspecific
AL	Q6DT37	0.807585	1	0.0928116	all	unspecific
AL	Q6P0Q8	0.981601	1	0.00806522	all	unspecific
AL	Q6P3W7	0.706371	1	0.150967	all	unspecific
AL	Q6P5Z2	0.952126	1	0.0213055	all	unspecific
AL	Q6PHR2	0.41914	1	0.377641	all	unspecific
AL	Q6VAB6	0.00889107	0.108487	2.05105	all	unspecific
AL	Q6ZMQ8	0.33298	1	0.477582	all	unspecific
AL	Q76I76	0.15612	0.709881	0.80654	all	unspecific
AL	Q76MJ5	0.00759144	0.0966184	2.11968	all	unspecific
AL	Q7KZI7	0.212214	0.850136	0.673225	all	unspecific
AL	Q7L7X3	0.979447	1	0.00901904	all	unspecific
AL	Q7RTN6	0.677261	1	0.169244	all	unspecific
AL	Q7Z7A4	0.71207	1	0.147477	all	unspecific
AL	Q86UE8	0.908905	1	0.0414815	all	unspecific
AL	Q86UX6	0.841894	1	0.0747428	all	unspecific
AL	Q86UY8	0.83198	1	0.0798869	all	unspecific
AL	Q86Y07	0.897855	1	0.0467939	all	unspecific
AL	Q86YV5	0.0814559	0.486905	1.08908	all	unspecific
AL	Q86Z02	0.884007	1	0.0535441	all	unspecific
AL	Q8IU85	0.00561875	0.0790787	2.25036	all	unspecific
AL	Q8IV63	0.932192	1	0.0304945	all	unspecific
AL	Q8IVH8	0.612569	1	0.212845	all	unspecific
AL	Q8IVT5	0.817169	1	0.0876882	all	unspecific
AL	Q8IW41	0.00903565	0.109328	2.04404	all	unspecific
AL	Q8IWU2	0.364765	1	0.437987	all	unspecific
AL	Q8IXW5	0.851616	1	0.069756	all	unspecific
AL	Q8IY26	0.319113	1	0.496055	all	unspecific
AL	Q8IZE3	0.919554	1	0.0364227	all	unspecific
AL	Q8N4C8	0.653255	1	0.184917	all	unspecific
AL	Q8N568	0.847727	1	0.0717438	all	unspecific
AL	Q8N5S9	0.640472	1	0.1935	all	unspecific
AL	Q8NB16	0.836523	1	0.077522	all	unspecific
AL	Q8NBV4	0.000542064	0.0135476	3.26595	all	unspecific
AL	Q8NCE2	0.375436	1	0.425464	all	unspecific
AL	Q8NI37	0.741159	1	0.130089	all	unspecific
AL	Q8NI60	0.18496	0.786981	0.732921	all	unspecific
AL	Q8TCD5	0.707965	1	0.149988	all	unspecific
AL	Q8TD19	0.304548	1	0.516344	all	unspecific
AL	Q8TDC3	0.898428	1	0.0465169	all	unspecific
AL	Q8TDX7	0.809188	1	0.0919508	all	unspecific
AL	Q8TE77	0.0354924	0.283513	1.44986	all	unspecific
AL	Q8TEA7	0.0717557	0.451968	1.14414	all	unspecific
AL	Q8TF76	0.645869	1	0.189856	all	unspecific
AL	Q8WVY7	0.999217	1	0.000340138	all	unspecific
AL	Q8WYL5	0.425406	1	0.371197	all	unspecific
AL	Q92539	0.474568	1	0.323702	all	unspecific
AL	Q92630	0.907833	1	0.0419939	all	unspecific
AL	Q92835	0.822968	1	0.0846173	all	unspecific
AL	Q92871	0.00185648	0.0355269	2.73131	all	unspecific
AL	Q92918	0.422267	1	0.374413	all	unspecific
AL	Q93096	0.00535524	0.0761762	2.27122	all	unspecific
AL	Q969T7	1	1	0	all	unspecific
AL	Q96BR1	0.575859	1	0.239684	all	unspecific
AL	Q96D53	0.906697	1	0.0425379	all	unspecific
AL	Q96GX5	0.743733	1	0.128583	all	unspecific
AL	Q96J92	0.815033	1	0.0888251	all	unspecific
AL	Q96KB5	0.553328	1	0.257017	all	unspecific
AL	Q96KG9	0.608075	1	0.216043	all	unspecific
AL	Q96L34	0.792853	1	0.100807	all	unspecific
AL	Q96PY6	0.115473	0.601077	0.93752	all	unspecific
AL	Q96Q15	0.000378644	0.0104916	3.42177	all	unspecific
AL	Q96QP1	0.890428	1	0.0504013	all	unspecific
AL	Q96QT4	0.264521	0.962551	0.577541	all	unspecific
AL	Q96RR4	0.794076	1	0.100138	all	unspecific
AL	Q96S38	0.953299	1	0.0207709	all	unspecific
AL	Q96S44	0.814535	1	0.0890904	all	unspecific
AL	Q96S53	0.702556	1	0.153319	all	unspecific
AL	Q96SB4	0.447004	1	0.349689	all	unspecific
AL	Q96T60	0.841569	1	0.0749102	all	unspecific
AL	Q99504	0.580746	1	0.236013	all	unspecific
AL	Q99570	0.226195	0.877788	0.645517	all	unspecific
AL	Q99683	0.297549	1	0.526441	all	unspecific
AL	Q99759	0.946152	1	0.0240389	all	unspecific
AL	Q99952	0.00888443	0.108487	2.05137	all	unspecific
AL	Q99956	0.300685	1	0.521888	all	unspecific
AL	Q99986	0.203064	0.83228	0.692368	all	unspecific
AL	Q9BQK8	0.729991	1	0.136683	all	unspecific
AL	Q9BRS2	0.8655	1	0.0627331	all	unspecific
AL	Q9BT40	0.99904	1	0.000417182	all	unspecific
AL	Q9BVS4	0.593553	1	0.22654	all	unspecific
AL	Q9BX95	0.118791	0.610355	0.925215	all	unspecific
AL	Q9BY84	0.787096	1	0.103972	all	unspecific
AL	Q9BZL6	0.540208	1	0.267439	all	unspecific
AL	Q9GZU7	0.967532	1	0.0143349	all	unspecific
AL	Q9H0C8	0.0237301	0.217662	1.6247	all	unspecific
AL	Q9H0K1	0.883252	1	0.0539155	all	unspecific
AL	Q9H2G2	0.496187	1	0.304355	all	unspecific
AL	Q9H2K8	0.327764	1	0.484439	all	unspecific
AL	Q9H422	0.408307	1	0.389013	all	unspecific
AL	Q9H4A3	0.894192	1	0.0485693	all	unspecific
AL	Q9H792	0.998567	1	0.000622604	all	unspecific
AL	Q9HBH9	0.849782	1	0.0706923	all	unspecific
AL	Q9HBY8	0.303212	1	0.518254	all	unspecific
AL	Q9HC98	0.89861	1	0.0464286	all	unspecific
AL	Q9HCP0	0.647009	1	0.189089	all	unspecific
AL	Q9NP77	0.147941	0.69068	0.829913	all	unspecific
AL	Q9NR20	0.605956	1	0.217559	all	unspecific
AL	Q9NRH2	0.925381	1	0.0336792	all	unspecific
AL	Q9NRM7	0.66724	1	0.175718	all	unspecific
AL	Q9NRW4	0.55798	1	0.253381	all	unspecific
AL	Q9NSY0	0.486501	1	0.312916	all	unspecific
AL	Q9NSY1	1.08227e-07	1.61508e-05	6.96566	all	unspecific
AL	Q9NWZ3	0.775009	1	0.110693	all	unspecific
AL	Q9NYL2	0.331625	1	0.479352	all	unspecific
AL	Q9NYV4	0.399866	1	0.398086	all	unspecific
AL	Q9NZJ5	0.915182	1	0.0384924	all	unspecific
AL	Q9P0L2	0.997222	1	0.0012082	all	unspecific
AL	Q9P289	0.0315168	0.263631	1.50146	all	unspecific
AL	Q9P2K8	0.799175	1	0.0973582	all	unspecific
AL	Q9UBS0	0.95214	1	0.0212992	all	unspecific
AL	Q9UEE5	0.828713	1	0.0815957	all	unspecific
AL	Q9UEW8	0.377368	1	0.423234	all	unspecific
AL	Q9UHY1	0.311576	1	0.506436	all	unspecific
AL	Q9UIK4	0.00228532	0.0416366	2.64105	all	unspecific
AL	Q9UK32	0.027341	0.24405	1.56319	all	unspecific
AL	Q9UKE5	0.835952	1	0.0778185	all	unspecific
AL	Q9UKI8	0.00128939	0.0270062	2.88961	all	unspecific
AL	Q9UL54	0.799496	1	0.0971836	all	unspecific
AL	Q9ULR3	0.989149	1	0.00473818	all	unspecific
AL	Q9UNI6	0.0152459	0.157798	1.81685	all	unspecific
AL	Q9UNW1	0.0636745	0.412102	1.19603	all	unspecific
AL	Q9UPZ9	0.139012	0.669876	0.856948	all	unspecific
AL	Q9UQ88	0.884707	1	0.0532005	all	unspecific
AL	Q9Y217	0.0339998	0.274059	1.46852	all	unspecific
AL	Q9Y243	0.613915	1	0.211892	all	unspecific
AL	Q9Y2H1	0.923585	1	0.0345232	all	unspecific
AL	Q9Y2H2	0.101202	0.549381	0.994812	all	unspecific
AL	Q9Y2K2	0.695742	1	0.157552	all	unspecific
AL	Q9Y2R2	0.385616	1	0.413845	all	unspecific
AL	Q9Y2U5	0.796699	1	0.0987056	all	unspecific
AL	Q9Y3S1	0.049437	0.34736	1.30595	all	unspecific
AL	Q9Y4K4	0.910121	1	0.0409008	all	unspecific
AL	Q9Y572	0.322403	1	0.491601	all	unspecific
AL	Q9Y5B0	0.637373	1	0.195606	all	unspecific
AL	Q9Y5S2	0.793219	1	0.100607	all	unspecific
AL	Q9Y616	0.245216	0.919991	0.610452	all	unspecific
AL	Q9Y6M4	0.942422	1	0.0257545	all	unspecific
AL	Q9Y6R4	0.218704	0.861598	0.660144	all	unspecific
IM	A2A3K4	0.394834	1	0.403586	all	unspecific
IM	O00418	0.0323242	0.266235	1.49047	all	unspecific
IM	O00506	0.398853	1	0.399187	all	unspecific
IM	O00757	0.405684	1	0.391812	all	unspecific
IM	O14494	0.929549	1	0.0317278	all	unspecific
IM	O14495	0.338948	1	0.469867	all	unspecific
IM	O14578	0.965435	1	0.0152767	all	unspecific
IM	O14730	0.0477691	0.341575	1.32085	all	unspecific
IM	O14733	0.183262	0.782714	0.736927	all	unspecific
IM	O14874	0.791071	1	0.101785	all	unspecific
IM	O14920	0.547902	1	0.261297	all	unspecific
IM	O14936	0.770406	1	0.11328	all	unspecific
IM	O14976	5.01593e-05	0.00211784	4.29965	all	unspecific
IM	O15021	0.835965	1	0.0778122	all	unspecific
IM	O15056	0.198793	0.821103	0.701598	all	unspecific
IM	O15075	0.86846	1	0.0612501	all	unspecific
IM	O15264	0.585836	1	0.232224	all	unspecific
IM	O15327	0.000896648	0.0205611	3.04738	all	unspecific
IM	O15355	0.923047	1	0.034776	all	unspecific
IM	O15357	0.138903	0.669876	0.857289	all	unspecific
IM	O43293	0.940748	1	0.0265266	all	unspecific
IM	O43318	0.943334	1	0.0253347	all	unspecific
IM	O43353	0.609735	1	0.214859	all	unspecific
IM	O43426	0.0185372	0.183366	1.73196	all	unspecific
IM	O43683	0.000459616	0.0122258	3.3376	all	unspecific
IM	O43688	0.0826282	0.489229	1.08287	all	unspecific
IM	O43930	0.700649	1	0.154499	all	unspecific
IM	O60229	0.665614	1	0.176777	all	unspecific
IM	O60307	0.776255	1	0.109995	all	unspecific
IM	O60346	0.552284	1	0.257838	all	unspecific
IM	O60566	0.942325	1	0.0257992	all	unspecific
IM	O60825	0.116195	0.602492	0.934813	all	unspecific
IM	O60942	0.460824	1	0.336465	all	unspecific
IM	O75116	0.769875	1	0.11358	all	unspecific
IM	O75319	0.0406928	0.312841	1.39048	all	unspecific
IM	O75365	1	1	0	all	unspecific
IM	O75385	0.822962	1	0.0846203	all	unspecific
IM	O75582	0.539086	1	0.268342	all	unspecific
IM	O75676	0.848946	1	0.07112	all	unspecific
IM	O75962	0.321152	1	0.49329	all	unspecific
IM	O94768	1.16342e-07	1.62879e-05	6.93426	all	unspecific
IM	O94804	0.677978	1	0.168785	all	unspecific
IM	O94806	0.495876	1	0.304627	all	unspecific
IM	O94921	0.975203	1	0.0109052	all	unspecific
IM	O95382	2.34288e-06	0.000183296	5.63025	all	unspecific
IM	O95747	0.151355	0.698966	0.820003	all	unspecific
IM	O95819	0.535853	1	0.270955	all	unspecific
IM	O95835	0.945236	1	0.0244598	all	unspecific
IM	O96013	0.481037	1	0.317822	all	unspecific
IM	O96017	0.000161602	0.00565828	3.79155	all	unspecific
IM	P00519	0.653792	1	0.184561	all	unspecific
IM	P00533	0.674134	1	0.171254	all	unspecific
IM	P04049	0.268187	0.971001	0.571562	all	unspecific
IM	P04626	0.0410041	0.313162	1.38717	all	unspecific
IM	P05186	4.75496e-05	0.00205878	4.32285	all	unspecific
IM	P05771	0.259658	0.951365	0.585598	all	unspecific
IM	P06239	0.461251	1	0.336062	all	unspecific
IM	P06241	0.774598	1	0.110924	all	unspecific
IM	P06493	0.33594	1	0.473739	all	unspecific
IM	P07332	0.978978	1	0.00922694	all	unspecific
IM	P07333	0.0608091	0.401269	1.21603	all	unspecific
IM	P07948	0.000142619	0.00519682	3.84582	all	unspecific
IM	P08069	0.00134944	0.0278256	2.86985	all	unspecific
IM	P08575	0.141037	0.677183	0.850666	all	unspecific
IM	P08581	0.346754	1	0.459978	all	unspecific
IM	P08631	0.296505	1	0.527968	all	unspecific
IM	P09619	0.0281395	0.245751	1.55068	all	unspecific
IM	P09769	0.0441779	0.326425	1.3548	all	unspecific
IM	P09923	0.469822	1	0.328067	all	unspecific
IM	P10398	0.920883	1	0.0357954	all	unspecific
IM	P10721	0.020607	0.195725	1.68599	all	unspecific
IM	P12931	0.0805613	0.484826	1.09387	all	unspecific
IM	P13686	0.958421	1	0.0184435	all	unspecific
IM	P15056	0.874038	1	0.0584695	all	unspecific
IM	P15309	0.0320595	0.266235	1.49404	all	unspecific
IM	P15735	0.407825	1	0.389526	all	unspecific
IM	P16234	0.0282908	0.245751	1.54836	all	unspecific
IM	P16298	0.576088	1	0.239511	all	unspecific
IM	P17252	0.0659222	0.425541	1.18097	all	unspecific
IM	P17612	0.603163	1	0.219565	all	unspecific
IM	P17706	0.148751	0.691745	0.82754	all	unspecific
IM	P18031	0.915002	1	0.038578	all	unspecific
IM	P18433	0.0213676	0.198882	1.67024	all	unspecific
IM	P18669	0.000116755	0.00443668	3.93273	all	unspecific
IM	P19525	0.568077	1	0.245593	all	unspecific
IM	P21127	0.41025	1	0.386951	all	unspecific
IM	P21860	0.951877	1	0.0214193	all	unspecific
IM	P22612	0.0218104	0.201444	1.66134	all	unspecific
IM	P22694	0.0387292	0.302111	1.41196	all	unspecific
IM	P23443	0.518973	1	0.284856	all	unspecific
IM	P23469	0.00486955	0.0711704	2.31251	all	unspecific
IM	P23470	0.0208295	0.195783	1.68132	all	unspecific
IM	P24723	0.0307909	0.262512	1.51158	all	unspecific
IM	P24941	0.96416	1	0.0158508	all	unspecific
IM	P25098	0.998056	1	0.000845268	all	unspecific
IM	P26045	0.436195	1	0.360319	all	unspecific
IM	P27361	0.451766	1	0.345086	all	unspecific
IM	P27448	0.362025	1	0.441262	all	unspecific
IM	P28482	0.586998	1	0.231364	all	unspecific
IM	P29317	0.10814	0.574155	0.966015	all	unspecific
IM	P29323	0.357189	1	0.447101	all	unspecific
IM	P29350	7.7252e-05	0.00311349	4.11209	all	unspecific
IM	P29597	0.440409	1	0.356144	all	unspecific
IM	P30291	0.988172	1	0.00516728	all	unspecific
IM	P30305	0.899201	1	0.0461433	all	unspecific
IM	P30307	0.702926	1	0.15309	all	unspecific
IM	P31749	0.00452057	0.0675545	2.34481	all	unspecific
IM	P31751	0.999638	1	0.000157158	all	unspecific
IM	P32019	0.74248	1	0.129315	all	unspecific
IM	P33981	0.503754	1	0.297782	all	unspecific
IM	P34947	0.061184	0.401269	1.21336	all	unspecific
IM	P35236	0.00232509	0.0420731	2.63356	all	unspecific
IM	P36507	0.22465	0.876199	0.648494	all	unspecific
IM	P37023	0.095371	0.529618	1.02058	all	unspecific
IM	P37173	0.410495	1	0.386692	all	unspecific
IM	P41279	0.432512	1	0.364002	all	unspecific
IM	P41743	0.301495	1	0.520719	all	unspecific
IM	P42336	0.0878592	0.505791	1.05621	all	unspecific
IM	P42345	0.30507	1	0.515601	all	unspecific
IM	P42684	0.998466	1	0.000666643	all	unspecific
IM	P42685	0.0113017	0.127068	1.94685	all	unspecific
IM	P43250	0.0438331	0.32478	1.3582	all	unspecific
IM	P43378	0.768554	1	0.114326	all	unspecific
IM	P43403	0.00812012	0.100932	2.09044	all	unspecific
IM	P43405	0.976653	1	0.0102599	all	unspecific
IM	P45983	0.000241331	0.00746444	3.61739	all	unspecific
IM	P45985	0.597732	1	0.223493	all	unspecific
IM	P46734	0.967616	1	0.0142971	all	unspecific
IM	P48454	0.312759	1	0.504791	all	unspecific
IM	P48729	0.668633	1	0.174813	all	unspecific
IM	P48730	0.044994	0.330619	1.34685	all	unspecific
IM	P49137	0.0494922	0.34736	1.30546	all	unspecific
IM	P49336	0.221908	0.869328	0.653828	all	unspecific
IM	P49674	0.00934332	0.111951	2.0295	all	unspecific
IM	P49759	0.000187051	0.00637892	3.72804	all	unspecific
IM	P49760	0.299429	1	0.523707	all	unspecific
IM	P49761	0.538817	1	0.268559	all	unspecific
IM	P49840	0.993893	1	0.00266042	all	unspecific
IM	P49841	0.581638	1	0.235347	all	unspecific
IM	P50613	0.942575	1	0.0256839	all	unspecific
IM	P50750	0.626355	1	0.20318	all	unspecific
IM	P51617	0.0329908	0.269188	1.48161	all	unspecific
IM	P51812	0.348539	1	0.457749	all	unspecific
IM	P51813	0.0127148	0.137767	1.89569	all	unspecific
IM	P51956	0.298988	1	0.524346	all	unspecific
IM	P51957	0.617631	1	0.209271	all	unspecific
IM	P52333	0.335477	1	0.474337	all	unspecific
IM	P52564	0.582867	1	0.234431	all	unspecific
IM	P53350	0.804253	1	0.0946072	all	unspecific
IM	P53355	0.905658	1	0.0430357	all	unspecific
IM	P53667	0.659009	1	0.181108	all	unspecific
IM	P53671	0.725457	1	0.139388	all	unspecific
IM	P54753	0.976243	1	0.0104418	all	unspecific
IM	P54760	0.241628	0.914266	0.616854	all	unspecific
IM	P57059	0.805879	1	0.0937303	all	unspecific
IM	P60484	0.872599	1	0.0591852	all	unspecific
IM	P62136	0.684239	1	0.164792	all	unspecific
IM	P62140	0.189471	0.790656	0.722458	all	unspecific
IM	P78330	0.781381	1	0.107137	all	unspecific
IM	P78362	0.953055	1	0.0208822	all	unspecific
IM	P78527	0.722297	1	0.141284	all	unspecific
IM	Q00534	0.971509	1	0.0125531	all	unspecific
IM	Q00536	0.278939	0.997283	0.55449	all	unspecific
IM	Q00537	0.917203	1	0.0375343	all	unspecific
IM	Q01974	0.991553	1	0.00368416	all	unspecific
IM	Q02156	0.997088	1	0.00126657	all	unspecific
IM	Q02750	0.740909	1	0.130235	all	unspecific
IM	Q04759	0.160098	0.720577	0.795614	all	unspecific
IM	Q04912	0.297971	1	0.525827	all	unspecific
IM	Q05209	0.90446	1	0.0436105	all	unspecific
IM	Q05397	0.913121	1	0.0394717	all	unspecific
IM	Q05513	1.31978e-07	1.75531e-05	6.8795	all	unspecific
IM	Q05655	0.253359	0.936022	0.596263	all	unspecific
IM	Q05823	0.532829	1	0.273412	all	unspecific
IM	Q05D32	6.53161e-06	0.000445489	5.18498	all	unspecific
IM	Q06124	0.249773	0.929224	0.602455	all	unspecific
IM	Q06187	0.444693	1	0.35194	all	unspecific
IM	Q07002	0.0548277	0.370488	1.261	all	unspecific
IM	Q07912	0.560028	1	0.25179	all	unspecific
IM	Q08209	0.592755	1	0.227125	all	unspecific
IM	Q08345	0.930251	1	0.0314	all	unspecific
IM	Q09013	0.693928	1	0.158685	all	unspecific
IM	Q12851	0.0947213	0.528215	1.02355	all	unspecific
IM	Q12913	0.0965335	0.532737	1.01532	all	unspecific
IM	Q12923	0.910495	1	0.0407225	all	unspecific
IM	Q13043	0.927698	1	0.0325932	all	unspecific
IM	Q13131	0.290229	1	0.53726	all	unspecific
IM	Q13153	0.731244	1	0.135938	all	unspecific
IM	Q13177	0.936046	1	0.0287027	all	unspecific
IM	Q13188	0.939439	1	0.0271314	all	unspecific
IM	Q13233	0.981908	1	0.00792918	all	unspecific
IM	Q13237	0.908598	1	0.0416284	all	unspecific
IM	Q13418	0.995312	1	0.00204075	all	unspecific
IM	Q13464	0.997494	1	0.00108958	all	unspecific
IM	Q13470	0.00346734	0.0565835	2.46	all	unspecific
IM	Q13496	0.0968152	0.533185	1.01406	all	unspecific
IM	Q13523	0.81831	1	0.087082	all	unspecific
IM	Q13535	0.973706	1	0.0115721	all	unspecific
IM	Q13546	0.00431514	0.0659671	2.36501	all	unspecific
IM	Q13554	0.0577472	0.384981	1.23847	all	unspecific
IM	Q13555	0.143565	0.685606	0.842952	all	unspecific
IM	Q13557	0.624742	1	0.204299	all	unspecific
IM	Q13613	0.549124	1	0.26033	all	unspecific
IM	Q13614	0.134618	0.655831	0.870897	all	unspecific
IM	Q13615	0.75141	1	0.124123	all	unspecific
IM	Q13627	0.392336	1	0.406342	all	unspecific
IM	Q13873	0.728709	1	0.137446	all	unspecific
IM	Q13882	0.0136279	0.145001	1.86557	all	unspecific
IM	Q13976	0.970526	1	0.012993	all	unspecific
IM	Q14004	0.778032	1	0.109002	all	unspecific
IM	Q14289	0.851579	1	0.0697751	all	unspecific
IM	Q14642	0.0765389	0.474101	1.11612	all	unspecific
IM	Q14680	0.83804	1	0.0767353	all	unspecific
IM	Q14693	0.69933	1	0.155318	all	unspecific
IM	Q15119	0.152612	0.701117	0.816413	all	unspecific
IM	Q15131	0.601753	1	0.220582	all	unspecific
IM	Q15139	0.00148299	0.0301127	2.82886	all	unspecific
IM	Q15262	0.546658	1	0.262284	all	unspecific
IM	Q15349	0.182864	0.782714	0.737872	all	unspecific
IM	Q15418	0.0398831	0.308398	1.39921	all	unspecific
IM	Q15678	0.280827	1	0.551561	all	unspecific
IM	Q15746	0.269054	0.971447	0.57016	all	unspecific
IM	Q15772	0.999992	1	3.55454e-06	all	unspecific
IM	Q15831	0.372635	1	0.428716	all	unspecific
IM	Q16512	0.985406	1	0.00638469	all	unspecific
IM	Q16513	0.472744	1	0.325374	all	unspecific
IM	Q16539	0.000674109	0.0163012	3.17127	all	unspecific
IM	Q16566	0.590597	1	0.228709	all	unspecific
IM	Q16584	0.889855	1	0.050681	all	unspecific
IM	Q16644	0.809611	1	0.0917238	all	unspecific
IM	Q16659	0.758453	1	0.120071	all	unspecific
IM	Q16825	0.68948	1	0.161478	all	unspecific
IM	Q16832	0.114461	0.596993	0.941342	all	unspecific
IM	Q16875	0.976976	1	0.0101161	all	unspecific
IM	Q2M2I8	0.865099	1	0.0629342	all	unspecific
IM	Q3MIX3	0.784027	1	0.105669	all	unspecific
IM	Q58A45	0.892029	1	0.0496208	all	unspecific
IM	Q5S007	0.872594	1	0.0591878	all	unspecific
IM	Q5SGD2	0.962827	1	0.0164518	all	unspecific
IM	Q5TCX8	0.825589	1	0.0832362	all	unspecific
IM	Q5VT25	0.334145	1	0.476065	all	unspecific
IM	Q63HR2	0.192816	0.801392	0.714856	all	unspecific
IM	Q6DT37	0.717803	1	0.143995	all	unspecific
IM	Q6P0Q8	0.951448	1	0.0216148	all	unspecific
IM	Q6P3W7	0.994175	1	0.00253696	all	unspecific
IM	Q6P5Z2	0.616411	1	0.210129	all	unspecific
IM	Q6PHR2	0.0249027	0.224037	1.60375	all	unspecific
IM	Q6VAB6	0.15591	0.709881	0.807125	all	unspecific
IM	Q6ZMQ8	0.347811	1	0.458657	all	unspecific
IM	Q76I76	0.255533	0.941439	0.592552	all	unspecific
IM	Q76MJ5	0.0194702	0.189265	1.71063	all	unspecific
IM	Q7KZI7	0.370044	1	0.431747	all	unspecific
IM	Q7L7X3	0.00582248	0.0810442	2.23489	all	unspecific
IM	Q7RTN6	0.478465	1	0.32015	all	unspecific
IM	Q7Z7A4	0.403662	1	0.393982	all	unspecific
IM	Q86UE8	0.0339806	0.274059	1.46877	all	unspecific
IM	Q86UX6	0.299214	1	0.524018	all	unspecific
IM	Q86UY8	0.81931	1	0.0865517	all	unspecific
IM	Q86Y07	0.989417	1	0.00462065	all	unspecific
IM	Q86YV5	0.764744	1	0.116484	all	unspecific
IM	Q86Z02	0.135486	0.657652	0.868105	all	unspecific
IM	Q8IU85	0.0127927	0.137767	1.89304	all	unspecific
IM	Q8IV63	0.360272	1	0.44337	all	unspecific
IM	Q8IVH8	0.0491433	0.34674	1.30854	all	unspecific
IM	Q8IVT5	0.882118	1	0.0544732	all	unspecific
IM	Q8IW41	0.661502	1	0.179469	all	unspecific
IM	Q8IWU2	0.817694	1	0.0874093	all	unspecific
IM	Q8IXW5	0.88129	1	0.0548811	all	unspecific
IM	Q8IY26	0.796949	1	0.0985694	all	unspecific
IM	Q8IZE3	0.900813	1	0.0453652	all	unspecific
IM	Q8N4C8	0.3394	1	0.469288	all	unspecific
IM	Q8N568	0.97001	1	0.0132238	all	unspecific
IM	Q8N5S9	0.799548	1	0.0971554	all	unspecific
IM	Q8NB16	0.90831	1	0.0417659	all	unspecific
IM	Q8NBV4	1.23422e-05	0.000724843	4.90861	all	unspecific
IM	Q8NCE2	0.393966	1	0.404541	all	unspecific
IM	Q8NI37	0.998985	1	0.000440907	all	unspecific
IM	Q8NI60	0.57037	1	0.243843	all	unspecific
IM	Q8TCD5	0.333134	1	0.477381	all	unspecific
IM	Q8TD19	0.612911	1	0.212602	all	unspecific
IM	Q8TDC3	0.940025	1	0.0268608	all	unspecific
IM	Q8TDX7	1.10709e-06	9.49951e-05	5.95582	all	unspecific
IM	Q8TE77	0.161874	0.727337	0.790824	all	unspecific
IM	Q8TEA7	0.750904	1	0.124416	all	unspecific
IM	Q8TF76	0.116593	0.603378	0.933329	all	unspecific
IM	Q8WVY7	0.982052	1	0.0078657	all	unspecific
IM	Q8WYL5	0.380212	1	0.419975	all	unspecific
IM	Q92539	0.734671	1	0.133907	all	unspecific
IM	Q92630	0.826223	1	0.0829025	all	unspecific
IM	Q92835	0.911237	1	0.0403685	all	unspecific
IM	Q92871	0.326339	1	0.486331	all	unspecific
IM	Q92918	0.704267	1	0.152263	all	unspecific
IM	Q93096	0.845458	1	0.072908	all	unspecific
IM	Q969T7	1	1	0	all	unspecific
IM	Q96BR1	3.86768e-05	0.00171467	4.41255	all	unspecific
IM	Q96D53	0.293311	1	0.532672	all	unspecific
IM	Q96GX5	0.82393	1	0.0841095	all	unspecific
IM	Q96J92	0.837811	1	0.076854	all	unspecific
IM	Q96KB5	0.751935	1	0.12382	all	unspecific
IM	Q96KG9	0.867314	1	0.0618236	all	unspecific
IM	Q96L34	0.80674	1	0.0932663	all	unspecific
IM	Q96PY6	0.751334	1	0.124167	all	unspecific
IM	Q96Q15	0.837142	1	0.0772009	all	unspecific
IM	Q96QP1	0.853055	1	0.0690228	all	unspecific
IM	Q96QT4	0.386921	1	0.412378	all	unspecific
IM	Q96RR4	0.828632	1	0.0816385	all	unspecific
IM	Q96S38	0.995318	1	0.00203823	all	unspecific
IM	Q96S44	0.138421	0.669453	0.858799	all	unspecific
IM	Q96S53	0.218824	0.861598	0.659904	all	unspecific
IM	Q96SB4	0.998168	1	0.000796279	all	unspecific
IM	Q96T60	0.135232	0.657617	0.868922	all	unspecific
IM	Q99504	0.225346	0.877614	0.64715	all	unspecific
IM	Q99570	0.0533488	0.365742	1.27287	all	unspecific
IM	Q99683	0.309894	1	0.508787	all	unspecific
IM	Q99759	0.813703	1	0.0895342	all	unspecific
IM	Q99952	0.474857	1	0.323437	all	unspecific
IM	Q99956	0.324511	1	0.48877	all	unspecific
IM	Q99986	0.549027	1	0.260406	all	unspecific
IM	Q9BQK8	0.0772059	0.474101	1.11235	all	unspecific
IM	Q9BRS2	0.733868	1	0.134382	all	unspecific
IM	Q9BT40	0.990864	1	0.00398576	all	unspecific
IM	Q9BVS4	0.874545	1	0.058218	all	unspecific
IM	Q9BX95	0.139504	0.671034	0.855412	all	unspecific
IM	Q9BY84	0.905795	1	0.0429702	all	unspecific
IM	Q9BZL6	0.0154289	0.159073	1.81167	all	unspecific
IM	Q9GZU7	0.201377	0.826642	0.695989	all	unspecific
IM	Q9H0C8	0.240263	0.913638	0.619313	all	unspecific
IM	Q9H0K1	0.848084	1	0.0715611	all	unspecific
IM	Q9H2G2	0.13111	0.648241	0.882363	all	unspecific
IM	Q9H2K8	0.47642	1	0.32201	all	unspecific
IM	Q9H422	0.806945	1	0.0931562	all	unspecific
IM	Q9H4A3	0.617369	1	0.209455	all	unspecific
IM	Q9H792	0.999202	1	0.000346912	all	unspecific
IM	Q9HBH9	0.0311274	0.263177	1.50686	all	unspecific
IM	Q9HBY8	0.143917	0.686055	0.841889	all	unspecific
IM	Q9HC98	0.591099	1	0.22834	all	unspecific
IM	Q9HCP0	0.959968	1	0.0177432	all	unspecific
IM	Q9NP77	0.509459	1	0.292891	all	unspecific
IM	Q9NR20	0.756559	1	0.121157	all	unspecific
IM	Q9NRH2	0.839262	1	0.0761027	all	unspecific
IM	Q9NRM7	0.867811	1	0.0615747	all	unspecific
IM	Q9NRW4	0.00403923	0.0628325	2.3937	all	unspecific
IM	Q9NSY0	0.860946	1	0.0650241	all	unspecific
IM	Q9NSY1	0.0775316	0.474101	1.11052	all	unspecific
IM	Q9NWZ3	0.961326	1	0.0171294	all	unspecific
IM	Q9NYL2	0.769556	1	0.11376	all	unspecific
IM	Q9NYV4	0.453715	1	0.343217	all	unspecific
IM	Q9NZJ5	0.992259	1	0.00337517	all	unspecific
IM	Q9P0L2	0.997935	1	0.00089758	all	unspecific
IM	Q9P289	0.104152	0.557433	0.982333	all	unspecific
IM	Q9P2K8	0.152138	0.701117	0.817763	all	unspecific
IM	Q9UBS0	0.951697	1	0.0215011	all	unspecific
IM	Q9UEE5	0.0311658	0.263177	1.50632	all	unspecific
IM	Q9UEW8	0.601807	1	0.220542	all	unspecific
IM	Q9UHY1	0.164431	0.733868	0.784017	all	unspecific
IM	Q9UIK4	0.0187887	0.185104	1.7261	all	unspecific
IM	Q9UK32	0.145917	0.688619	0.835895	all	unspecific
IM	Q9UKE5	0.962845	1	0.0164436	all	unspecific
IM	Q9UKI8	0.0485152	0.344092	1.31412	all	unspecific
IM	Q9UL54	0.19109	0.795462	0.718761	all	unspecific
IM	Q9ULR3	0.985513	1	0.00633778	all	unspecific
IM	Q9UNI6	0.01032	0.119353	1.98632	all	unspecific
IM	Q9UNW1	0.773535	1	0.11152	all	unspecific
IM	Q9UPZ9	0.0418465	0.313554	1.37834	all	unspecific
IM	Q9UQ88	0.489445	1	0.310296	all	unspecific
IM	Q9Y217	0.43873	1	0.357803	all	unspecific
IM	Q9Y243	0.00386489	0.0609637	2.41286	all	unspecific
IM	Q9Y2H1	0.793852	1	0.10026	all	unspecific
IM	Q9Y2H2	0.344329	1	0.463026	all	unspecific
IM	Q9Y2K2	0.120356	0.61567	0.919531	all	unspecific
IM	Q9Y2R2	0.615191	1	0.21099	all	unspecific
IM	Q9Y2U5	0.599518	1	0.222198	all	unspecific
IM	Q9Y3S1	0.469867	1	0.328025	all	unspecific
IM	Q9Y4K4	0.995083	1	0.00214056	all	unspecific
IM	Q9Y572	0.604812	1	0.21838	all	unspecific
IM	Q9Y5B0	0.262735	0.959382	0.580482	all	unspecific
IM	Q9Y5S2	0.79545	1	0.0993871	all	unspecific
IM	Q9Y616	0.811605	1	0.0906551	all	unspecific
IM	Q9Y6M4	0.812873	1	0.0899772	all	unspecific
IM	Q9Y6R4	0.750585	1	0.1246	all	unspecific
LI	A2A3K4	0.69703	1	0.156748	all	unspecific
LI	O00418	0.716736	1	0.144641	all	unspecific
LI	O00506	0.601443	1	0.220805	all	unspecific
LI	O00757	0.235657	0.903801	0.627719	all	unspecific
LI	O14494	0.521106	1	0.283074	all	unspecific
LI	O14495	0.709962	1	0.148765	all	unspecific
LI	O14578	0.612508	1	0.212888	all	unspecific
LI	O14730	0.201161	0.826642	0.696457	all	unspecific
LI	O14733	0.000210338	0.00682317	3.67708	all	unspecific
LI	O14874	0.209716	0.844645	0.678368	all	unspecific
LI	O14920	0.941831	1	0.026027	all	unspecific
LI	O14936	0.00112446	0.0243176	2.94906	all	unspecific
LI	O14976	0.000451916	0.0121424	3.34494	all	unspecific
LI	O15021	0.954736	1	0.0201169	all	unspecific
LI	O15056	0.319276	1	0.495834	all	unspecific
LI	O15075	0.999974	1	1.11084e-05	all	unspecific
LI	O15264	0.4044	1	0.393189	all	unspecific
LI	O15327	0.0204242	0.195426	1.68985	all	unspecific
LI	O15355	0.0274812	0.244481	1.56096	all	unspecific
LI	O15357	0.849432	1	0.0708711	all	unspecific
LI	O43293	0.706921	1	0.150629	all	unspecific
LI	O43318	0.884889	1	0.0531112	all	unspecific
LI	O43353	0.608007	1	0.216092	all	unspecific
LI	O43426	0.497596	1	0.303123	all	unspecific
LI	O43683	0.426966	1	0.369607	all	unspecific
LI	O43688	0.307679	1	0.511902	all	unspecific
LI	O43930	0.785963	1	0.104598	all	unspecific
LI	O60229	7.18568e-06	0.000477848	5.14353	all	unspecific
LI	O60307	0.866579	1	0.0621918	all	unspecific
LI	O60346	0.743461	1	0.128742	all	unspecific
LI	O60566	0.949221	1	0.0226326	all	unspecific
LI	O60825	0.964007	1	0.0159199	all	unspecific
LI	O60942	0.5223	1	0.28208	all	unspecific
LI	O75116	0.958925	1	0.0182154	all	unspecific
LI	O75319	0.509895	1	0.29252	all	unspecific
LI	O75365	1	1	0	all	unspecific
LI	O75385	0.918602	1	0.0368728	all	unspecific
LI	O75582	0.621782	1	0.206362	all	unspecific
LI	O75676	0.959917	1	0.0177663	all	unspecific
LI	O75962	0.757312	1	0.120725	all	unspecific
LI	O94768	0.275399	0.986504	0.560037	all	unspecific
LI	O94804	0.958374	1	0.0184649	all	unspecific
LI	O94806	2.88702e-08	6.98134e-06	7.53955	all	unspecific
LI	O94921	0.99152	1	0.00369856	all	unspecific
LI	O95382	0.000240124	0.00746444	3.61956	all	unspecific
LI	O95747	0.0207498	0.195725	1.68299	all	unspecific
LI	O95819	0.610214	1	0.214518	all	unspecific
LI	O95835	0.989746	1	0.00447612	all	unspecific
LI	O96013	0.731644	1	0.1357	all	unspecific
LI	O96017	0.314685	1	0.502124	all	unspecific
LI	P00519	0.86777	1	0.0615952	all	unspecific
LI	P00533	0.240797	0.913638	0.618349	all	unspecific
LI	P04049	0.144351	0.686892	0.840582	all	unspecific
LI	P04626	0.304985	1	0.515721	all	unspecific
LI	P05186	0.00783654	0.0992629	2.10588	all	unspecific
LI	P05771	0.442991	1	0.353605	all	unspecific
LI	P06239	0.321319	1	0.493064	all	unspecific
LI	P06241	0.905202	1	0.0432546	all	unspecific
LI	P06493	0.686783	1	0.163181	all	unspecific
LI	P07332	0.99438	1	0.00244742	all	unspecific
LI	P07333	0.0316776	0.264146	1.49925	all	unspecific
LI	P07948	0.000472002	0.0124229	3.32606	all	unspecific
LI	P08069	0.727241	1	0.138321	all	unspecific
LI	P08575	1.44896e-05	0.000786576	4.83894	all	unspecific
LI	P08581	0.492285	1	0.307783	all	unspecific
LI	P08631	0.965365	1	0.0153085	all	unspecific
LI	P09619	0.967403	1	0.0143925	all	unspecific
LI	P09769	0.00442011	0.0668039	2.35457	all	unspecific
LI	P09923	0.739466	1	0.131082	all	unspecific
LI	P10398	0.881499	1	0.0547783	all	unspecific
LI	P10721	0.369349	1	0.432563	all	unspecific
LI	P12931	0.297813	1	0.526056	all	unspecific
LI	P13686	0.798048	1	0.0979709	all	unspecific
LI	P15056	0.971077	1	0.0127463	all	unspecific
LI	P15309	0.00703735	0.0922135	2.15259	all	unspecific
LI	P15735	0.926297	1	0.0332499	all	unspecific
LI	P16234	0.0173531	0.174186	1.76062	all	unspecific
LI	P16298	0.986255	1	0.00601079	all	unspecific
LI	P17252	0.95402	1	0.0204426	all	unspecific
LI	P17612	0.0418454	0.313554	1.37835	all	unspecific
LI	P17706	0.651437	1	0.186128	all	unspecific
LI	P18031	0.894251	1	0.0485408	all	unspecific
LI	P18433	0.0109521	0.123969	1.9605	all	unspecific
LI	P18669	0.0245123	0.223297	1.61062	all	unspecific
LI	P19525	0.837255	1	0.0771423	all	unspecific
LI	P21127	0.887977	1	0.0515982	all	unspecific
LI	P21860	0.98298	1	0.00745529	all	unspecific
LI	P22612	0.673929	1	0.171386	all	unspecific
LI	P22694	0.97742	1	0.00991877	all	unspecific
LI	P23443	0.896452	1	0.0474728	all	unspecific
LI	P23469	0.000839421	0.019728	3.07602	all	unspecific
LI	P23470	0.618039	1	0.208984	all	unspecific
LI	P24723	0.706138	1	0.15111	all	unspecific
LI	P24941	0.924676	1	0.0340102	all	unspecific
LI	P25098	0.988034	1	0.00522794	all	unspecific
LI	P26045	0.634299	1	0.197706	all	unspecific
LI	P27361	0.0938112	0.525343	1.02775	all	unspecific
LI	P27448	0.298315	1	0.525325	all	unspecific
LI	P28482	0.97715	1	0.0100387	all	unspecific
LI	P29317	0.000111864	0.00437585	3.95131	all	unspecific
LI	P29323	0.188426	0.790656	0.724859	all	unspecific
LI	P29350	2.94095e-06	0.000223512	5.53151	all	unspecific
LI	P29597	0.682366	1	0.165983	all	unspecific
LI	P30291	0.985216	1	0.00646839	all	unspecific
LI	P30305	0.471425	1	0.326588	all	unspecific
LI	P30307	0.10697	0.569081	0.970737	all	unspecific
LI	P31749	0.810308	1	0.09135	all	unspecific
LI	P31751	0.687261	1	0.162878	all	unspecific
LI	P32019	0.299511	1	0.523587	all	unspecific
LI	P33981	0.826686	1	0.0826597	all	unspecific
LI	P34947	0.275109	0.986504	0.560495	all	unspecific
LI	P35236	0.000338123	0.00977617	3.47092	all	unspecific
LI	P36507	0.41706	1	0.379802	all	unspecific
LI	P37023	0.91323	1	0.0394197	all	unspecific
LI	P37173	0.838465	1	0.0765148	all	unspecific
LI	P41279	0.498101	1	0.302683	all	unspecific
LI	P41743	0.169625	0.749146	0.77051	all	unspecific
LI	P42336	0.872335	1	0.0593166	all	unspecific
LI	P42345	0.973947	1	0.0114645	all	unspecific
LI	P42684	0.923943	1	0.0343547	all	unspecific
LI	P42685	0.00944855	0.112705	2.02463	all	unspecific
LI	P43250	0.0833431	0.489388	1.07913	all	unspecific
LI	P43378	0.207157	0.839495	0.6837	all	unspecific
LI	P43403	0.647595	1	0.188697	all	unspecific
LI	P43405	0.738873	1	0.13143	all	unspecific
LI	P45983	0.271849	0.977189	0.565672	all	unspecific
LI	P45985	0.80851	1	0.0923148	all	unspecific
LI	P46734	0.443876	1	0.352739	all	unspecific
LI	P48454	0.97857	1	0.0094079	all	unspecific
LI	P48729	0.502934	1	0.298489	all	unspecific
LI	P48730	0.72017	1	0.142565	all	unspecific
LI	P49137	0.588163	1	0.230502	all	unspecific
LI	P49336	0.568109	1	0.245569	all	unspecific
LI	P49674	0.381214	1	0.418831	all	unspecific
LI	P49759	0.12959	0.641916	0.887429	all	unspecific
LI	P49760	0.0343056	0.275688	1.46464	all	unspecific
LI	P49761	0.997621	1	0.00103426	all	unspecific
LI	P49840	0.999687	1	0.000136085	all	unspecific
LI	P49841	0.408417	1	0.388896	all	unspecific
LI	P50613	0.916272	1	0.0379756	all	unspecific
LI	P50750	0.735149	1	0.133624	all	unspecific
LI	P51617	0.357854	1	0.446294	all	unspecific
LI	P51812	0.657768	1	0.181927	all	unspecific
LI	P51813	0.902956	1	0.0443333	all	unspecific
LI	P51956	0.620855	1	0.20701	all	unspecific
LI	P51957	0.522569	1	0.281856	all	unspecific
LI	P52333	0.109008	0.577175	0.962543	all	unspecific
LI	P52564	0.91443	1	0.0388497	all	unspecific
LI	P53350	0.94912	1	0.0226788	all	unspecific
LI	P53355	0.308741	1	0.510405	all	unspecific
LI	P53667	0.945199	1	0.024477	all	unspecific
LI	P53671	0.89657	1	0.0474157	all	unspecific
LI	P54753	0.0416681	0.313554	1.3802	all	unspecific
LI	P54760	0.568022	1	0.245635	all	unspecific
LI	P57059	0.814245	1	0.0892446	all	unspecific
LI	P60484	0.816981	1	0.0877882	all	unspecific
LI	P62136	0.402678	1	0.395042	all	unspecific
LI	P62140	0.42474	1	0.371877	all	unspecific
LI	P78330	0.948972	1	0.0227467	all	unspecific
LI	P78362	0.967215	1	0.014477	all	unspecific
LI	P78527	0.706242	1	0.151047	all	unspecific
LI	Q00534	0.961537	1	0.0170339	all	unspecific
LI	Q00536	0.0201039	0.193755	1.69672	all	unspecific
LI	Q00537	0.22889	0.886239	0.640374	all	unspecific
LI	Q01974	0.999988	1	5.25328e-06	all	unspecific
LI	Q02156	0.993884	1	0.00266431	all	unspecific
LI	Q02750	0.815706	1	0.0884666	all	unspecific
LI	Q04759	0.0995462	0.542608	1.00198	all	unspecific
LI	Q04912	0.376343	1	0.424416	all	unspecific
LI	Q05209	0.912068	1	0.0399727	all	unspecific
LI	Q05397	0.615223	1	0.210967	all	unspecific
LI	Q05513	0.00346569	0.0565835	2.46021	all	unspecific
LI	Q05655	0.973448	1	0.011687	all	unspecific
LI	Q05823	0.659419	1	0.180839	all	unspecific
LI	Q05D32	0.0772247	0.474101	1.11224	all	unspecific
LI	Q06124	0.631194	1	0.199837	all	unspecific
LI	Q06187	0.90991	1	0.0410016	all	unspecific
LI	Q07002	0.985225	1	0.00646461	all	unspecific
LI	Q07912	0.585862	1	0.232205	all	unspecific
LI	Q08209	0.720171	1	0.142565	all	unspecific
LI	Q08345	0.714691	1	0.145882	all	unspecific
LI	Q09013	0.785182	1	0.105029	all	unspecific
LI	Q12851	0.845714	1	0.0727767	all	unspecific
LI	Q12913	0.466586	1	0.331068	all	unspecific
LI	Q12923	0.990397	1	0.00419078	all	unspecific
LI	Q13043	0.979013	1	0.00921144	all	unspecific
LI	Q13131	0.562108	1	0.250181	all	unspecific
LI	Q13153	0.954368	1	0.0202842	all	unspecific
LI	Q13177	0.968612	1	0.0138502	all	unspecific
LI	Q13188	0.999997	1	1.19175e-06	all	unspecific
LI	Q13233	0.976597	1	0.0102846	all	unspecific
LI	Q13237	0.0156977	0.161219	1.80416	all	unspecific
LI	Q13418	0.999895	1	4.55517e-05	all	unspecific
LI	Q13464	0.981873	1	0.00794462	all	unspecific
LI	Q13470	0.0374132	0.295309	1.42697	all	unspecific
LI	Q13496	0.301896	1	0.520142	all	unspecific
LI	Q13523	0.709997	1	0.148744	all	unspecific
LI	Q13535	0.579401	1	0.237021	all	unspecific
LI	Q13546	0.655177	1	0.183641	all	unspecific
LI	Q13554	0.361065	1	0.442414	all	unspecific
LI	Q13555	0.901859	1	0.0448612	all	unspecific
LI	Q13557	0.124912	0.627456	0.903396	all	unspecific
LI	Q13613	0.815483	1	0.0885852	all	unspecific
LI	Q13614	0.409756	1	0.387474	all	unspecific
LI	Q13615	0.0291279	0.251559	1.53569	all	unspecific
LI	Q13627	0.306534	1	0.513521	all	unspecific
LI	Q13873	0.862178	1	0.0644028	all	unspecific
LI	Q13882	0.240219	0.913638	0.619392	all	unspecific
LI	Q13976	0.644361	1	0.190871	all	unspecific
LI	Q14004	0.983942	1	0.0070304	all	unspecific
LI	Q14289	0.855475	1	0.0677928	all	unspecific
LI	Q14642	0.667096	1	0.175811	all	unspecific
LI	Q14680	0.864133	1	0.0634192	all	unspecific
LI	Q14693	0.904344	1	0.0436664	all	unspecific
LI	Q15119	0.630986	1	0.19998	all	unspecific
LI	Q15131	0.756528	1	0.121175	all	unspecific
LI	Q15139	0.0086398	0.106397	2.0635	all	unspecific
LI	Q15262	0.882119	1	0.0544728	all	unspecific
LI	Q15349	0.963901	1	0.0159675	all	unspecific
LI	Q15418	0.291708	1	0.535051	all	unspecific
LI	Q15678	0.722227	1	0.141327	all	unspecific
LI	Q15746	0.873351	1	0.0588114	all	unspecific
LI	Q15772	0.999963	1	1.61281e-05	all	unspecific
LI	Q15831	0.87316	1	0.058906	all	unspecific
LI	Q16512	0.963285	1	0.016245	all	unspecific
LI	Q16513	0.515552	1	0.287728	all	unspecific
LI	Q16539	2.86065e-11	1.90233e-08	10.5435	all	unspecific
LI	Q16566	0.774267	1	0.111109	all	unspecific
LI	Q16584	0.849278	1	0.07095	all	unspecific
LI	Q16644	0.898901	1	0.0462882	all	unspecific
LI	Q16659	0.0771907	0.474101	1.11244	all	unspecific
LI	Q16825	0.969253	1	0.0135629	all	unspecific
LI	Q16832	0.99596	1	0.0017583	all	unspecific
LI	Q16875	0.476938	1	0.321538	all	unspecific
LI	Q2M2I8	0.334501	1	0.475602	all	unspecific
LI	Q3MIX3	0.342899	1	0.464834	all	unspecific
LI	Q58A45	0.947437	1	0.0234498	all	unspecific
LI	Q5S007	0.216729	0.860448	0.664082	all	unspecific
LI	Q5SGD2	0.826189	1	0.0829205	all	unspecific
LI	Q5TCX8	0.925995	1	0.0333915	all	unspecific
LI	Q5VT25	0.881388	1	0.054833	all	unspecific
LI	Q63HR2	0.055016	0.370488	1.25951	all	unspecific
LI	Q6DT37	0.886132	1	0.0525014	all	unspecific
LI	Q6P0Q8	0.992943	1	0.00307579	all	unspecific
LI	Q6P3W7	0.902625	1	0.0444928	all	unspecific
LI	Q6P5Z2	0.973836	1	0.0115144	all	unspecific
LI	Q6PHR2	0.990021	1	0.00435573	all	unspecific
LI	Q6VAB6	0.185548	0.786981	0.731543	all	unspecific
LI	Q6ZMQ8	0.204224	0.833722	0.689894	all	unspecific
LI	Q76I76	0.00209993	0.0393366	2.6778	all	unspecific
LI	Q76MJ5	0.207349	0.839495	0.683298	all	unspecific
LI	Q7KZI7	0.750689	1	0.12454	all	unspecific
LI	Q7L7X3	0.965281	1	0.0153463	all	unspecific
LI	Q7RTN6	0.511828	1	0.290876	all	unspecific
LI	Q7Z7A4	0.110148	0.579316	0.958025	all	unspecific
LI	Q86UE8	0.921983	1	0.0352769	all	unspecific
LI	Q86UX6	0.888256	1	0.0514616	all	unspecific
LI	Q86UY8	0.837568	1	0.0769798	all	unspecific
LI	Q86Y07	0.999914	1	3.75248e-05	all	unspecific
LI	Q86YV5	0.765271	1	0.116185	all	unspecific
LI	Q86Z02	0.655593	1	0.183366	all	unspecific
LI	Q8IU85	0.00684358	0.091939	2.16472	all	unspecific
LI	Q8IV63	0.825817	1	0.083116	all	unspecific
LI	Q8IVH8	0.788936	1	0.102958	all	unspecific
LI	Q8IVT5	0.333249	1	0.477232	all	unspecific
LI	Q8IW41	0.0830588	0.489229	1.08061	all	unspecific
LI	Q8IWU2	0.768365	1	0.114432	all	unspecific
LI	Q8IXW5	0.639166	1	0.194386	all	unspecific
LI	Q8IY26	0.603531	1	0.219301	all	unspecific
LI	Q8IZE3	0.820403	1	0.0859729	all	unspecific
LI	Q8N4C8	0.98378	1	0.00710204	all	unspecific
LI	Q8N568	0.994297	1	0.00248406	all	unspecific
LI	Q8N5S9	0.952868	1	0.0209674	all	unspecific
LI	Q8NB16	0.686169	1	0.163569	all	unspecific
LI	Q8NBV4	0.00104434	0.0229583	2.98116	all	unspecific
LI	Q8NCE2	0.744805	1	0.127957	all	unspecific
LI	Q8NI37	0.997844	1	0.000937136	all	unspecific
LI	Q8NI60	0.000791927	0.0188083	3.10131	all	unspecific
LI	Q8TCD5	0.630164	1	0.200547	all	unspecific
LI	Q8TD19	0.8213	1	0.0854981	all	unspecific
LI	Q8TDC3	0.78393	1	0.105723	all	unspecific
LI	Q8TDX7	0.514841	1	0.288327	all	unspecific
LI	Q8TE77	0.0691366	0.440825	1.16029	all	unspecific
LI	Q8TEA7	0.251299	0.930997	0.599809	all	unspecific
LI	Q8TF76	0.665998	1	0.176527	all	unspecific
LI	Q8WVY7	0.809508	1	0.0917788	all	unspecific
LI	Q8WYL5	0.501391	1	0.299823	all	unspecific
LI	Q92539	0.954073	1	0.0204184	all	unspecific
LI	Q92630	0.914861	1	0.038645	all	unspecific
LI	Q92835	0.891108	1	0.0500695	all	unspecific
LI	Q92871	0.0117381	0.129558	1.9304	all	unspecific
LI	Q92918	0.709316	1	0.14916	all	unspecific
LI	Q93096	0.508306	1	0.293875	all	unspecific
LI	Q969T7	1	1	0	all	unspecific
LI	Q96BR1	0.169825	0.749146	0.769998	all	unspecific
LI	Q96D53	0.667247	1	0.175713	all	unspecific
LI	Q96GX5	0.796732	1	0.0986875	all	unspecific
LI	Q96J92	0.486836	1	0.312617	all	unspecific
LI	Q96KB5	0.887261	1	0.0519484	all	unspecific
LI	Q96KG9	0.810789	1	0.0910923	all	unspecific
LI	Q96L34	0.895834	1	0.0477724	all	unspecific
LI	Q96PY6	0.125255	0.627456	0.902204	all	unspecific
LI	Q96Q15	0.527134	1	0.278079	all	unspecific
LI	Q96QP1	0.028363	0.245751	1.54725	all	unspecific
LI	Q96QT4	2.02996e-05	0.0010384	4.69251	all	unspecific
LI	Q96RR4	0.306185	1	0.514016	all	unspecific
LI	Q96S38	0.996241	1	0.00163575	all	unspecific
LI	Q96S44	0.905738	1	0.0429976	all	unspecific
LI	Q96S53	0.924139	1	0.0342629	all	unspecific
LI	Q96SB4	0.177548	0.767932	0.750684	all	unspecific
LI	Q96T60	0.743823	1	0.12853	all	unspecific
LI	Q99504	0.552941	1	0.257322	all	unspecific
LI	Q99570	0.554182	1	0.256348	all	unspecific
LI	Q99683	0.0571609	0.382072	1.2429	all	unspecific
LI	Q99759	0.661845	1	0.179244	all	unspecific
LI	Q99952	0.0185434	0.183366	1.73181	all	unspecific
LI	Q99956	0.520245	1	0.283792	all	unspecific
LI	Q99986	0.00160541	0.0320704	2.79441	all	unspecific
LI	Q9BQK8	0.109142	0.577175	0.962006	all	unspecific
LI	Q9BRS2	0.772317	1	0.112205	all	unspecific
LI	Q9BT40	0.993416	1	0.00286882	all	unspecific
LI	Q9BVS4	0.923009	1	0.0347941	all	unspecific
LI	Q9BX95	0.0875684	0.505276	1.05765	all	unspecific
LI	Q9BY84	0.953521	1	0.0206698	all	unspecific
LI	Q9BZL6	0.849394	1	0.070891	all	unspecific
LI	Q9GZU7	0.677003	1	0.169409	all	unspecific
LI	Q9H0C8	0.176978	0.767932	0.75208	all	unspecific
LI	Q9H0K1	0.889292	1	0.0509556	all	unspecific
LI	Q9H2G2	0.958204	1	0.0185421	all	unspecific
LI	Q9H2K8	0.337985	1	0.471102	all	unspecific
LI	Q9H422	0.78053	1	0.10761	all	unspecific
LI	Q9H4A3	0.812297	1	0.0902853	all	unspecific
LI	Q9H792	0.999921	1	3.45271e-05	all	unspecific
LI	Q9HBH9	0.66852	1	0.174885	all	unspecific
LI	Q9HBY8	0.00491372	0.0714235	2.30859	all	unspecific
LI	Q9HC98	0.690139	1	0.161063	all	unspecific
LI	Q9HCP0	0.971196	1	0.012693	all	unspecific
LI	Q9NP77	0.778784	1	0.108583	all	unspecific
LI	Q9NR20	0.78826	1	0.10333	all	unspecific
LI	Q9NRH2	0.75896	1	0.119781	all	unspecific
LI	Q9NRM7	0.866672	1	0.0621454	all	unspecific
LI	Q9NRW4	0.0384432	0.300762	1.41518	all	unspecific
LI	Q9NSY0	0.972293	1	0.0122028	all	unspecific
LI	Q9NSY1	7.09137e-11	3.77261e-08	10.1493	all	unspecific
LI	Q9NWZ3	0.836898	1	0.0773275	all	unspecific
LI	Q9NYL2	0.625163	1	0.204007	all	unspecific
LI	Q9NYV4	0.350146	1	0.45575	all	unspecific
LI	Q9NZJ5	0.611188	1	0.213825	all	unspecific
LI	Q9P0L2	0.999986	1	5.93463e-06	all	unspecific
LI	Q9P289	0.66163	1	0.179385	all	unspecific
LI	Q9P2K8	0.988077	1	0.00520942	all	unspecific
LI	Q9UBS0	0.905107	1	0.0432999	all	unspecific
LI	Q9UEE5	0.680476	1	0.167187	all	unspecific
LI	Q9UEW8	0.65891	1	0.181174	all	unspecific
LI	Q9UHY1	0.946899	1	0.0236962	all	unspecific
LI	Q9UIK4	0.00329812	0.0548313	2.48173	all	unspecific
LI	Q9UK32	0.925662	1	0.0335478	all	unspecific
LI	Q9UKE5	0.931386	1	0.0308702	all	unspecific
LI	Q9UKI8	0.0974508	0.534473	1.01121	all	unspecific
LI	Q9UL54	0.853042	1	0.0690295	all	unspecific
LI	Q9ULR3	0.998528	1	0.000639912	all	unspecific
LI	Q9UNI6	0.0831321	0.489229	1.08023	all	unspecific
LI	Q9UNW1	0.36014	1	0.443528	all	unspecific
LI	Q9UPZ9	0.00697127	0.0922135	2.15669	all	unspecific
LI	Q9UQ88	0.888446	1	0.0513691	all	unspecific
LI	Q9Y217	0.62342	1	0.205219	all	unspecific
LI	Q9Y243	0.95211	1	0.0213129	all	unspecific
LI	Q9Y2H1	0.939677	1	0.0270215	all	unspecific
LI	Q9Y2H2	0.054023	0.369412	1.26742	all	unspecific
LI	Q9Y2K2	0.955931	1	0.0195735	all	unspecific
LI	Q9Y2R2	0.708242	1	0.149818	all	unspecific
LI	Q9Y2U5	0.110912	0.580759	0.955022	all	unspecific
LI	Q9Y3S1	0.10186	0.549606	0.991997	all	unspecific
LI	Q9Y4K4	0.210416	0.845477	0.676922	all	unspecific
LI	Q9Y572	0.00325213	0.0544068	2.48783	all	unspecific
LI	Q9Y5B0	0.724422	1	0.140008	all	unspecific
LI	Q9Y5S2	0.784125	1	0.105615	all	unspecific
LI	Q9Y616	0.80508	1	0.0941611	all	unspecific
LI	Q9Y6M4	0.915124	1	0.0385199	all	unspecific
LI	Q9Y6R4	0.419642	1	0.377121	all	unspecific
OS	A2A3K4	0.125214	0.627456	0.902349	all	unspecific
OS	O00418	0.819641	1	0.0863763	all	unspecific
OS	O00506	0.425439	1	0.371163	all	unspecific
OS	O00757	0.848722	1	0.0712344	all	unspecific
OS	O14494	0.00221423	0.0409017	2.65478	all	unspecific
OS	O14495	0.061548	0.401269	1.21079	all	unspecific
OS	O14578	0.972498	1	0.0121112	all	unspecific
OS	O14730	0.209763	0.844645	0.678271	all	unspecific
OS	O14733	1.12216e-05	0.0006784	4.94994	all	unspecific
OS	O14874	0.86623	1	0.0623666	all	unspecific
OS	O14920	0.845435	1	0.0729198	all	unspecific
OS	O14936	0.000389667	0.0106857	3.40931	all	unspecific
OS	O14976	0.00302141	0.0522411	2.51979	all	unspecific
OS	O15021	0.936804	1	0.0283511	all	unspecific
OS	O15056	0.0105606	0.121606	1.97631	all	unspecific
OS	O15075	0.999983	1	7.28612e-06	all	unspecific
OS	O15264	0.596293	1	0.224541	all	unspecific
OS	O15327	0.0223246	0.205479	1.65122	all	unspecific
OS	O15355	0.000536944	0.0135476	3.27007	all	unspecific
OS	O15357	0.333397	1	0.477038	all	unspecific
OS	O43293	0.30004	1	0.522821	all	unspecific
OS	O43318	0.847557	1	0.071831	all	unspecific
OS	O43353	0.167309	0.741737	0.776481	all	unspecific
OS	O43426	0.0137677	0.145704	1.86114	all	unspecific
OS	O43683	0.00800311	0.100673	2.09674	all	unspecific
OS	O43688	0.00802355	0.100673	2.09563	all	unspecific
OS	O43930	0.597174	1	0.223899	all	unspecific
OS	O60229	0.0481706	0.342604	1.31722	all	unspecific
OS	O60307	0.728153	1	0.137777	all	unspecific
OS	O60346	0.512404	1	0.290387	all	unspecific
OS	O60566	0.853019	1	0.0690412	all	unspecific
OS	O60825	0.934444	1	0.0294468	all	unspecific
OS	O60942	0.474218	1	0.324022	all	unspecific
OS	O75116	0.953746	1	0.0205672	all	unspecific
OS	O75319	0.592992	1	0.226952	all	unspecific
OS	O75365	1	1	0	all	unspecific
OS	O75385	0.696929	1	0.156811	all	unspecific
OS	O75582	0.925264	1	0.0337343	all	unspecific
OS	O75676	0.94196	1	0.0259674	all	unspecific
OS	O75962	0.337443	1	0.4718	all	unspecific
OS	O94768	0.00524669	0.0750333	2.28011	all	unspecific
OS	O94804	0.983804	1	0.00709122	all	unspecific
OS	O94806	4.86402e-08	9.37839e-06	7.313	all	unspecific
OS	O94921	0.950714	1	0.0219502	all	unspecific
OS	O95382	9.79926e-06	0.000628211	5.00881	all	unspecific
OS	O95747	0.743675	1	0.128617	all	unspecific
OS	O95819	0.98144	1	0.0081363	all	unspecific
OS	O95835	0.240657	0.913638	0.618602	all	unspecific
OS	O96013	0.746533	1	0.126951	all	unspecific
OS	O96017	0.226377	0.877788	0.645168	all	unspecific
OS	P00519	0.742798	1	0.129129	all	unspecific
OS	P00533	0.300963	1	0.521486	all	unspecific
OS	P04049	0.364638	1	0.438138	all	unspecific
OS	P04626	0.00013349	0.00500117	3.87455	all	unspecific
OS	P05186	0.000218855	0.00693039	3.65984	all	unspecific
OS	P05771	0.163095	0.729131	0.787559	all	unspecific
OS	P06239	0.0213836	0.198882	1.66992	all	unspecific
OS	P06241	0.811068	1	0.0909429	all	unspecific
OS	P06493	0.705313	1	0.151618	all	unspecific
OS	P07332	0.962914	1	0.0164123	all	unspecific
OS	P07333	0.0445409	0.328196	1.35124	all	unspecific
OS	P07948	0.000116619	0.00443668	3.93323	all	unspecific
OS	P08069	0.9919	1	0.00353205	all	unspecific
OS	P08575	0.0126215	0.137595	1.89889	all	unspecific
OS	P08581	0.911151	1	0.0404094	all	unspecific
OS	P08631	0.821436	1	0.0854264	all	unspecific
OS	P09619	0.961833	1	0.0169004	all	unspecific
OS	P09769	0.0013131	0.0272878	2.8817	all	unspecific
OS	P09923	0.924161	1	0.0342525	all	unspecific
OS	P10398	0.714278	1	0.146133	all	unspecific
OS	P10721	0.581699	1	0.235302	all	unspecific
OS	P12931	0.0383231	0.300707	1.41654	all	unspecific
OS	P13686	0.344773	1	0.462467	all	unspecific
OS	P15056	0.501939	1	0.299349	all	unspecific
OS	P15309	0.0663867	0.426542	1.17792	all	unspecific
OS	P15735	0.606895	1	0.216886	all	unspecific
OS	P16234	0.666906	1	0.175935	all	unspecific
OS	P16298	0.941818	1	0.0260331	all	unspecific
OS	P17252	0.968557	1	0.013875	all	unspecific
OS	P17612	0.651836	1	0.185862	all	unspecific
OS	P17706	0.41815	1	0.378668	all	unspecific
OS	P18031	0.908101	1	0.0418657	all	unspecific
OS	P18433	0.641491	1	0.19281	all	unspecific
OS	P18669	1.46033e-07	1.84975e-05	6.83555	all	unspecific
OS	P19525	0.720686	1	0.142254	all	unspecific
OS	P21127	0.878532	1	0.0562423	all	unspecific
OS	P21860	0.992016	1	0.00348133	all	unspecific
OS	P22612	0.0808797	0.485643	1.09216	all	unspecific
OS	P22694	0.40505	1	0.392491	all	unspecific
OS	P23443	0.483444	1	0.315654	all	unspecific
OS	P23469	0.146484	0.688619	0.834209	all	unspecific
OS	P23470	0.0205527	0.195725	1.68713	all	unspecific
OS	P24723	0.740089	1	0.130716	all	unspecific
OS	P24941	0.731824	1	0.135593	all	unspecific
OS	P25098	0.991637	1	0.00364709	all	unspecific
OS	P26045	0.599799	1	0.221994	all	unspecific
OS	P27361	0.244002	0.918029	0.612606	all	unspecific
OS	P27448	0.249496	0.929224	0.602937	all	unspecific
OS	P28482	0.874375	1	0.0583022	all	unspecific
OS	P29317	0.384406	1	0.41521	all	unspecific
OS	P29323	0.0451284	0.330693	1.34555	all	unspecific
OS	P29350	0.00220056	0.0409017	2.65747	all	unspecific
OS	P29597	0.682479	1	0.16591	all	unspecific
OS	P30291	0.996989	1	0.00130983	all	unspecific
OS	P30305	0.492778	1	0.307349	all	unspecific
OS	P30307	0.64699	1	0.189102	all	unspecific
OS	P31749	0.783832	1	0.105777	all	unspecific
OS	P31751	0.686554	1	0.163326	all	unspecific
OS	P32019	0.828982	1	0.0814551	all	unspecific
OS	P33981	0.648334	1	0.188201	all	unspecific
OS	P34947	0.102287	0.550774	0.990181	all	unspecific
OS	P35236	0.0456304	0.332539	1.34075	all	unspecific
OS	P36507	0.944238	1	0.0249184	all	unspecific
OS	P37023	0.987029	1	0.0056699	all	unspecific
OS	P37173	0.910601	1	0.0406717	all	unspecific
OS	P41279	0.390215	1	0.408696	all	unspecific
OS	P41743	0.0777703	0.47447	1.10919	all	unspecific
OS	P42336	0.442275	1	0.354308	all	unspecific
OS	P42345	0.59878	1	0.222732	all	unspecific
OS	P42684	0.993261	1	0.00293681	all	unspecific
OS	P42685	0.00126135	0.0267679	2.89916	all	unspecific
OS	P43250	0.205357	0.835246	0.687489	all	unspecific
OS	P43378	0.573432	1	0.241518	all	unspecific
OS	P43403	0.093806	0.525343	1.02777	all	unspecific
OS	P43405	0.403312	1	0.394359	all	unspecific
OS	P45983	0.0705044	0.447395	1.15178	all	unspecific
OS	P45985	0.848726	1	0.0712324	all	unspecific
OS	P46734	0.970881	1	0.0128341	all	unspecific
OS	P48454	0.96357	1	0.0161165	all	unspecific
OS	P48729	0.893728	1	0.0487948	all	unspecific
OS	P48730	0.941807	1	0.026038	all	unspecific
OS	P49137	0.626133	1	0.203333	all	unspecific
OS	P49336	0.258566	0.948671	0.587428	all	unspecific
OS	P49674	0.646351	1	0.189531	all	unspecific
OS	P49759	0.205217	0.835246	0.687788	all	unspecific
OS	P49760	0.547179	1	0.261871	all	unspecific
OS	P49761	0.976939	1	0.0101324	all	unspecific
OS	P49840	0.967851	1	0.0141913	all	unspecific
OS	P49841	0.103753	0.556478	0.983999	all	unspecific
OS	P50613	0.912613	1	0.0397133	all	unspecific
OS	P50750	0.693207	1	0.159137	all	unspecific
OS	P51617	0.931026	1	0.0310384	all	unspecific
OS	P51812	0.97831	1	0.00952347	all	unspecific
OS	P51813	0.422874	1	0.373789	all	unspecific
OS	P51956	0.489206	1	0.310508	all	unspecific
OS	P51957	0.405391	1	0.392126	all	unspecific
OS	P52333	0.0895707	0.510885	1.04783	all	unspecific
OS	P52564	0.370424	1	0.431301	all	unspecific
OS	P53350	0.997284	1	0.00118133	all	unspecific
OS	P53355	0.0522885	0.359399	1.28159	all	unspecific
OS	P53667	0.503904	1	0.297652	all	unspecific
OS	P53671	0.721184	1	0.141954	all	unspecific
OS	P54753	0.0522743	0.359399	1.28171	all	unspecific
OS	P54760	0.768114	1	0.114574	all	unspecific
OS	P57059	0.293228	1	0.532794	all	unspecific
OS	P60484	0.36324	1	0.439807	all	unspecific
OS	P62136	0.440453	1	0.3561	all	unspecific
OS	P62140	0.590402	1	0.228852	all	unspecific
OS	P78330	0.892883	1	0.0492056	all	unspecific
OS	P78362	0.97273	1	0.0120079	all	unspecific
OS	P78527	0.828521	1	0.0816967	all	unspecific
OS	Q00534	0.694377	1	0.158405	all	unspecific
OS	Q00536	0.0379785	0.298884	1.42046	all	unspecific
OS	Q00537	0.0933207	0.524806	1.03002	all	unspecific
OS	Q01974	0.999585	1	0.000180091	all	unspecific
OS	Q02156	0.789732	1	0.10252	all	unspecific
OS	Q02750	0.964298	1	0.0157888	all	unspecific
OS	Q04759	0.852609	1	0.06925	all	unspecific
OS	Q04912	0.13256	0.649358	0.877589	all	unspecific
OS	Q05209	0.725501	1	0.139362	all	unspecific
OS	Q05397	0.242863	0.915035	0.614639	all	unspecific
OS	Q05513	6.39979e-05	0.00265991	4.19383	all	unspecific
OS	Q05655	0.821498	1	0.0853934	all	unspecific
OS	Q05823	0.21961	0.861598	0.658347	all	unspecific
OS	Q05D32	0.574766	1	0.240509	all	unspecific
OS	Q06124	0.510352	1	0.29213	all	unspecific
OS	Q06187	0.48194	1	0.317007	all	unspecific
OS	Q07002	0.816248	1	0.0881778	all	unspecific
OS	Q07912	0.728797	1	0.137394	all	unspecific
OS	Q08209	0.341711	1	0.466341	all	unspecific
OS	Q08345	0.935078	1	0.0291523	all	unspecific
OS	Q09013	0.687677	1	0.162615	all	unspecific
OS	Q12851	0.269156	0.971447	0.569995	all	unspecific
OS	Q12913	0.308172	1	0.511207	all	unspecific
OS	Q12923	0.883645	1	0.0537223	all	unspecific
OS	Q13043	0.983484	1	0.00723283	all	unspecific
OS	Q13131	0.544803	1	0.263761	all	unspecific
OS	Q13153	0.952028	1	0.0213502	all	unspecific
OS	Q13177	0.763999	1	0.116907	all	unspecific
OS	Q13188	0.992098	1	0.00344559	all	unspecific
OS	Q13233	0.985476	1	0.00635376	all	unspecific
OS	Q13237	0.0162677	0.165793	1.78867	all	unspecific
OS	Q13418	0.999437	1	0.00024439	all	unspecific
OS	Q13464	0.531027	1	0.274884	all	unspecific
OS	Q13470	0.0615448	0.401269	1.21081	all	unspecific
OS	Q13496	0.122185	0.622442	0.912982	all	unspecific
OS	Q13523	0.969096	1	0.0136334	all	unspecific
OS	Q13535	0.580189	1	0.236431	all	unspecific
OS	Q13546	0.806191	1	0.0935621	all	unspecific
OS	Q13554	0.162689	0.729068	0.788642	all	unspecific
OS	Q13555	0.877498	1	0.056754	all	unspecific
OS	Q13557	0.0972354	0.534393	1.01218	all	unspecific
OS	Q13613	0.86304	1	0.0639689	all	unspecific
OS	Q13614	0.15586	0.709881	0.807264	all	unspecific
OS	Q13615	0.00721945	0.0936262	2.1415	all	unspecific
OS	Q13627	0.531293	1	0.274666	all	unspecific
OS	Q13873	0.887371	1	0.0518949	all	unspecific
OS	Q13882	2.26954e-05	0.00111796	4.64406	all	unspecific
OS	Q13976	0.676298	1	0.169862	all	unspecific
OS	Q14004	0.640373	1	0.193567	all	unspecific
OS	Q14289	0.943645	1	0.0251916	all	unspecific
OS	Q14642	0.65802	1	0.181761	all	unspecific
OS	Q14680	0.762921	1	0.11752	all	unspecific
OS	Q14693	0.905741	1	0.042996	all	unspecific
OS	Q15119	0.219196	0.861598	0.659166	all	unspecific
OS	Q15131	0.507751	1	0.294349	all	unspecific
OS	Q15139	0.991909	1	0.00352819	all	unspecific
OS	Q15262	0.937578	1	0.0279925	all	unspecific
OS	Q15349	0.218056	0.861598	0.661432	all	unspecific
OS	Q15418	0.0365917	0.290549	1.43662	all	unspecific
OS	Q15678	0.885475	1	0.0528237	all	unspecific
OS	Q15746	0.781247	1	0.107212	all	unspecific
OS	Q15772	0.999765	1	0.000101889	all	unspecific
OS	Q15831	0.53293	1	0.27333	all	unspecific
OS	Q16512	0.967258	1	0.0144576	all	unspecific
OS	Q16513	0.682276	1	0.16604	all	unspecific
OS	Q16539	4.13137e-08	9.15787e-06	7.38391	all	unspecific
OS	Q16566	0.870809	1	0.0600771	all	unspecific
OS	Q16584	0.28621	1	0.543315	all	unspecific
OS	Q16644	0.249053	0.929224	0.603709	all	unspecific
OS	Q16659	0.118787	0.610355	0.925233	all	unspecific
OS	Q16825	0.793335	1	0.100544	all	unspecific
OS	Q16832	0.585176	1	0.232714	all	unspecific
OS	Q16875	0.0788243	0.476529	1.10334	all	unspecific
OS	Q2M2I8	0.686622	1	0.163282	all	unspecific
OS	Q3MIX3	0.837456	1	0.0770381	all	unspecific
OS	Q58A45	0.435522	1	0.36099	all	unspecific
OS	Q5S007	0.254635	0.93943	0.594082	all	unspecific
OS	Q5SGD2	0.595411	1	0.225183	all	unspecific
OS	Q5TCX8	0.881332	1	0.0548603	all	unspecific
OS	Q5VT25	0.432615	1	0.363899	all	unspecific
OS	Q63HR2	0.329879	1	0.481645	all	unspecific
OS	Q6DT37	0.846947	1	0.0721438	all	unspecific
OS	Q6P0Q8	0.979227	1	0.00911672	all	unspecific
OS	Q6P3W7	0.972035	1	0.0123181	all	unspecific
OS	Q6P5Z2	0.966764	1	0.0146795	all	unspecific
OS	Q6PHR2	0.861205	1	0.0648934	all	unspecific
OS	Q6VAB6	0.0961104	0.532092	1.01723	all	unspecific
OS	Q6ZMQ8	0.381775	1	0.418192	all	unspecific
OS	Q76I76	0.26569	0.964168	0.575625	all	unspecific
OS	Q76MJ5	3.79091e-05	0.00170912	4.42126	all	unspecific
OS	Q7KZI7	0.971972	1	0.0123461	all	unspecific
OS	Q7L7X3	0.941261	1	0.0262902	all	unspecific
OS	Q7RTN6	0.678525	1	0.168434	all	unspecific
OS	Q7Z7A4	0.146785	0.688619	0.83332	all	unspecific
OS	Q86UE8	0.0764929	0.474101	1.11638	all	unspecific
OS	Q86UX6	0.680593	1	0.167113	all	unspecific
OS	Q86UY8	0.711628	1	0.147747	all	unspecific
OS	Q86Y07	0.999693	1	0.000133438	all	unspecific
OS	Q86YV5	0.508343	1	0.293843	all	unspecific
OS	Q86Z02	0.6292	1	0.201211	all	unspecific
OS	Q8IU85	0.245862	0.921116	0.609309	all	unspecific
OS	Q8IV63	0.859956	1	0.0655238	all	unspecific
OS	Q8IVH8	0.730625	1	0.136305	all	unspecific
OS	Q8IVT5	0.408127	1	0.389204	all	unspecific
OS	Q8IW41	0.121535	0.620503	0.9153	all	unspecific
OS	Q8IWU2	0.898748	1	0.0463618	all	unspecific
OS	Q8IXW5	0.089693	0.510885	1.04724	all	unspecific
OS	Q8IY26	0.623111	1	0.205434	all	unspecific
OS	Q8IZE3	0.94877	1	0.0228392	all	unspecific
OS	Q8N4C8	0.928765	1	0.032094	all	unspecific
OS	Q8N568	0.993263	1	0.00293556	all	unspecific
OS	Q8N5S9	0.538524	1	0.268795	all	unspecific
OS	Q8NB16	0.902756	1	0.0444294	all	unspecific
OS	Q8NBV4	0.0411275	0.313162	1.38587	all	unspecific
OS	Q8NCE2	0.541794	1	0.266166	all	unspecific
OS	Q8NI37	0.999517	1	0.000209871	all	unspecific
OS	Q8NI60	0.904126	1	0.0437711	all	unspecific
OS	Q8TCD5	0.921044	1	0.0357197	all	unspecific
OS	Q8TD19	0.479979	1	0.318778	all	unspecific
OS	Q8TDC3	0.806475	1	0.093409	all	unspecific
OS	Q8TDX7	0.00368611	0.0587128	2.43343	all	unspecific
OS	Q8TE77	0.0844857	0.495004	1.07322	all	unspecific
OS	Q8TEA7	0.556285	1	0.254703	all	unspecific
OS	Q8TF76	0.808982	1	0.0920613	all	unspecific
OS	Q8WVY7	0.316346	1	0.499838	all	unspecific
OS	Q8WYL5	0.148003	0.69068	0.82973	all	unspecific
OS	Q92539	0.306445	1	0.513648	all	unspecific
OS	Q92630	0.909109	1	0.0413843	all	unspecific
OS	Q92835	0.657315	1	0.182227	all	unspecific
OS	Q92871	0.387975	1	0.411196	all	unspecific
OS	Q92918	0.73591	1	0.133175	all	unspecific
OS	Q93096	0.0328787	0.2691	1.48309	all	unspecific
OS	Q969T7	1	1	0	all	unspecific
OS	Q96BR1	0.0916098	0.516276	1.03806	all	unspecific
OS	Q96D53	0.328712	1	0.483185	all	unspecific
OS	Q96GX5	0.969882	1	0.0132812	all	unspecific
OS	Q96J92	0.54364	1	0.264689	all	unspecific
OS	Q96KB5	0.971083	1	0.0127439	all	unspecific
OS	Q96KG9	0.830418	1	0.0807032	all	unspecific
OS	Q96L34	0.865721	1	0.0626222	all	unspecific
OS	Q96PY6	0.833828	1	0.0789234	all	unspecific
OS	Q96Q15	0.607714	1	0.216301	all	unspecific
OS	Q96QP1	0.565586	1	0.247501	all	unspecific
OS	Q96QT4	0.000216074	0.00692477	3.6654	all	unspecific
OS	Q96RR4	0.935767	1	0.0288322	all	unspecific
OS	Q96S38	0.999543	1	0.000198672	all	unspecific
OS	Q96S44	0.0202758	0.194706	1.69302	all	unspecific
OS	Q96S53	0.980009	1	0.00876975	all	unspecific
OS	Q96SB4	0.986319	1	0.00598249	all	unspecific
OS	Q96T60	0.802258	1	0.0956858	all	unspecific
OS	Q99504	0.239294	0.913638	0.621068	all	unspecific
OS	Q99570	0.673087	1	0.171929	all	unspecific
OS	Q99683	0.390697	1	0.408159	all	unspecific
OS	Q99759	0.884629	1	0.0532389	all	unspecific
OS	Q99952	0.0114096	0.127519	1.94273	all	unspecific
OS	Q99956	0.398692	1	0.399362	all	unspecific
OS	Q99986	0.37611	1	0.424686	all	unspecific
OS	Q9BQK8	0.0314608	0.263631	1.50223	all	unspecific
OS	Q9BRS2	0.637052	1	0.195825	all	unspecific
OS	Q9BT40	0.975336	1	0.0108457	all	unspecific
OS	Q9BVS4	0.847243	1	0.0719921	all	unspecific
OS	Q9BX95	0.261602	0.957169	0.582359	all	unspecific
OS	Q9BY84	0.770856	1	0.113027	all	unspecific
OS	Q9BZL6	0.768165	1	0.114546	all	unspecific
OS	Q9GZU7	0.84452	1	0.0733901	all	unspecific
OS	Q9H0C8	0.109895	0.579316	0.959024	all	unspecific
OS	Q9H0K1	0.885589	1	0.0527678	all	unspecific
OS	Q9H2G2	0.50688	1	0.295095	all	unspecific
OS	Q9H2K8	0.597146	1	0.22392	all	unspecific
OS	Q9H422	0.808367	1	0.0923913	all	unspecific
OS	Q9H4A3	0.71083	1	0.148234	all	unspecific
OS	Q9H792	0.999146	1	0.000371254	all	unspecific
OS	Q9HBH9	0.698308	1	0.155953	all	unspecific
OS	Q9HBY8	0.00289655	0.0506896	2.53812	all	unspecific
OS	Q9HC98	0.6132	1	0.212398	all	unspecific
OS	Q9HCP0	0.747699	1	0.126273	all	unspecific
OS	Q9NP77	0.570756	1	0.243549	all	unspecific
OS	Q9NR20	0.0427614	0.318614	1.36895	all	unspecific
OS	Q9NRH2	0.741209	1	0.13006	all	unspecific
OS	Q9NRM7	0.853867	1	0.0686097	all	unspecific
OS	Q9NRW4	0.0321919	0.266235	1.49225	all	unspecific
OS	Q9NSY0	0.996937	1	0.00133232	all	unspecific
OS	Q9NSY1	2.37605e-13	3.16015e-10	12.6241	all	unspecific
OS	Q9NWZ3	0.980081	1	0.00873822	all	unspecific
OS	Q9NYL2	0.342136	1	0.465802	all	unspecific
OS	Q9NYV4	0.0039274	0.0614522	2.4059	all	unspecific
OS	Q9NZJ5	0.765185	1	0.116234	all	unspecific
OS	Q9P0L2	0.999827	1	7.52369e-05	all	unspecific
OS	Q9P289	0.500215	1	0.300843	all	unspecific
OS	Q9P2K8	0.670437	1	0.173642	all	unspecific
OS	Q9UBS0	0.760564	1	0.118864	all	unspecific
OS	Q9UEE5	0.827223	1	0.0823772	all	unspecific
OS	Q9UEW8	0.493167	1	0.307006	all	unspecific
OS	Q9UHY1	0.83788	1	0.0768181	all	unspecific
OS	Q9UIK4	0.000373581	0.0104609	3.42762	all	unspecific
OS	Q9UK32	0.204356	0.833722	0.689613	all	unspecific
OS	Q9UKE5	0.126766	0.633831	0.896997	all	unspecific
OS	Q9UKI8	5.59646e-07	5.51355e-05	6.25209	all	unspecific
OS	Q9UL54	0.884277	1	0.0534116	all	unspecific
OS	Q9ULR3	0.991214	1	0.00383263	all	unspecific
OS	Q9UNI6	0.0813679	0.486905	1.08955	all	unspecific
OS	Q9UNW1	0.544233	1	0.264215	all	unspecific
OS	Q9UPZ9	0.000201763	0.00670862	3.69516	all	unspecific
OS	Q9UQ88	0.857241	1	0.066897	all	unspecific
OS	Q9Y217	0.0604218	0.399806	1.21881	all	unspecific
OS	Q9Y243	0.873652	1	0.0586613	all	unspecific
OS	Q9Y2H1	0.961449	1	0.0170737	all	unspecific
OS	Q9Y2H2	0.433484	1	0.363027	all	unspecific
OS	Q9Y2K2	0.886961	1	0.0520953	all	unspecific
OS	Q9Y2R2	0.224453	0.876199	0.648874	all	unspecific
OS	Q9Y2U5	0.288419	1	0.539976	all	unspecific
OS	Q9Y3S1	0.0979202	0.535481	1.00913	all	unspecific
OS	Q9Y4K4	0.931577	1	0.0307811	all	unspecific
OS	Q9Y572	0.412029	1	0.385072	all	unspecific
OS	Q9Y5B0	0.627039	1	0.202705	all	unspecific
OS	Q9Y5S2	0.840591	1	0.0754155	all	unspecific
OS	Q9Y616	0.804908	1	0.0942539	all	unspecific
OS	Q9Y6M4	0.761706	1	0.118212	all	unspecific
OS	Q9Y6R4	0.778716	1	0.108621	all	unspecific
RA	A2A3K4	0.888313	1	0.0514338	all	unspecific
RA	O00418	0.986651	1	0.00583643	all	unspecific
RA	O00506	0.618932	1	0.208357	all	unspecific
RA	O00757	0.704015	1	0.152418	all	unspecific
RA	O14494	0.958725	1	0.0183058	all	unspecific
RA	O14495	0.0405616	0.312736	1.39188	all	unspecific
RA	O14578	0.650276	1	0.186902	all	unspecific
RA	O14730	0.782208	1	0.106678	all	unspecific
RA	O14733	0.280508	1	0.552054	all	unspecific
RA	O14874	0.880377	1	0.0553313	all	unspecific
RA	O14920	0.858345	1	0.0663381	all	unspecific
RA	O14936	0.00971949	0.114906	2.01236	all	unspecific
RA	O14976	0.00821916	0.101688	2.08517	all	unspecific
RA	O15021	0.980701	1	0.00846357	all	unspecific
RA	O15056	0.0900043	0.511533	1.04574	all	unspecific
RA	O15075	0.999165	1	0.000362713	all	unspecific
RA	O15264	0.976636	1	0.0102671	all	unspecific
RA	O15327	0.0507532	0.353864	1.29454	all	unspecific
RA	O15355	0.994742	1	0.00228948	all	unspecific
RA	O15357	0.6355	1	0.196885	all	unspecific
RA	O43293	0.988346	1	0.00509098	all	unspecific
RA	O43318	0.948705	1	0.0228687	all	unspecific
RA	O43353	0.641525	1	0.192786	all	unspecific
RA	O43426	0.000525669	0.0135476	3.27929	all	unspecific
RA	O43683	0.31536	1	0.501193	all	unspecific
RA	O43688	0.496182	1	0.304359	all	unspecific
RA	O43930	0.132801	0.649358	0.876799	all	unspecific
RA	O60229	0.857774	1	0.0666273	all	unspecific
RA	O60307	0.912366	1	0.0398311	all	unspecific
RA	O60346	0.645021	1	0.190426	all	unspecific
RA	O60566	0.851143	1	0.0699974	all	unspecific
RA	O60825	0.774596	1	0.110925	all	unspecific
RA	O60942	0.770446	1	0.113258	all	unspecific
RA	O75116	0.936911	1	0.0283019	all	unspecific
RA	O75319	0.889664	1	0.050774	all	unspecific
RA	O75365	1	1	0	all	unspecific
RA	O75385	0.821926	1	0.0851673	all	unspecific
RA	O75582	0.719195	1	0.143154	all	unspecific
RA	O75676	0.80388	1	0.0948086	all	unspecific
RA	O75962	0.919615	1	0.0363938	all	unspecific
RA	O94768	0.00322996	0.0544068	2.4908	all	unspecific
RA	O94804	0.890487	1	0.0503723	all	unspecific
RA	O94806	0.165727	0.737946	0.780607	all	unspecific
RA	O94921	0.7817	1	0.10696	all	unspecific
RA	O95382	0.0300541	0.257883	1.5221	all	unspecific
RA	O95747	0.613294	1	0.212331	all	unspecific
RA	O95819	0.988455	1	0.00504318	all	unspecific
RA	O95835	0.980206	1	0.00868253	all	unspecific
RA	O96013	0.954344	1	0.0202951	all	unspecific
RA	O96017	0.187946	0.790656	0.725967	all	unspecific
RA	P00519	0.0249305	0.224037	1.60327	all	unspecific
RA	P00533	0.0116656	0.129293	1.93309	all	unspecific
RA	P04049	0.0109437	0.123969	1.96084	all	unspecific
RA	P04626	1.40034e-05	0.000776022	4.85377	all	unspecific
RA	P05186	0.0458653	0.333338	1.33852	all	unspecific
RA	P05771	0.793385	1	0.100516	all	unspecific
RA	P06239	0.0851913	0.498042	1.0696	all	unspecific
RA	P06241	0.537336	1	0.269754	all	unspecific
RA	P06493	0.9344	1	0.0294674	all	unspecific
RA	P07332	0.893738	1	0.04879	all	unspecific
RA	P07333	0.0830809	0.489229	1.0805	all	unspecific
RA	P07948	4.55615e-06	0.00032755	5.3414	all	unspecific
RA	P08069	0.972218	1	0.0122363	all	unspecific
RA	P08575	1.16687e-11	1.03463e-08	10.933	all	unspecific
RA	P08581	0.907805	1	0.0420076	all	unspecific
RA	P08631	0.770395	1	0.113287	all	unspecific
RA	P09619	0.651596	1	0.186022	all	unspecific
RA	P09769	1.02338e-06	9.07397e-05	5.98996	all	unspecific
RA	P09923	0.998439	1	0.000678519	all	unspecific
RA	P10398	0.942839	1	0.0255626	all	unspecific
RA	P10721	0.0138583	0.145704	1.85829	all	unspecific
RA	P12931	0.639728	1	0.194005	all	unspecific
RA	P13686	0.990003	1	0.00436353	all	unspecific
RA	P15056	0.487191	1	0.3123	all	unspecific
RA	P15309	0.675553	1	0.170341	all	unspecific
RA	P15735	0.481675	1	0.317246	all	unspecific
RA	P16234	0.522654	1	0.281786	all	unspecific
RA	P16298	0.914795	1	0.0386761	all	unspecific
RA	P17252	0.642095	1	0.1924	all	unspecific
RA	P17612	0.97513	1	0.0109375	all	unspecific
RA	P17706	0.864797	1	0.063086	all	unspecific
RA	P18031	0.908551	1	0.0416505	all	unspecific
RA	P18433	0.0903837	0.511533	1.04391	all	unspecific
RA	P18669	1.67563e-05	0.000891437	4.77582	all	unspecific
RA	P19525	0.669585	1	0.174194	all	unspecific
RA	P21127	0.998283	1	0.000746448	all	unspecific
RA	P21860	0.80546	1	0.0939561	all	unspecific
RA	P22612	0.856626	1	0.0672089	all	unspecific
RA	P22694	0.998389	1	0.000700116	all	unspecific
RA	P23443	0.994821	1	0.00225487	all	unspecific
RA	P23469	0.00725075	0.0936262	2.13962	all	unspecific
RA	P23470	0.0773756	0.474101	1.1114	all	unspecific
RA	P24723	0.0827143	0.489229	1.08242	all	unspecific
RA	P24941	0.927965	1	0.0324682	all	unspecific
RA	P25098	0.986927	1	0.00571493	all	unspecific
RA	P26045	0.959324	1	0.0180346	all	unspecific
RA	P27361	0.882401	1	0.0543339	all	unspecific
RA	P27448	0.119088	0.610355	0.924132	all	unspecific
RA	P28482	0.987154	1	0.00561518	all	unspecific
RA	P29317	0.408358	1	0.388958	all	unspecific
RA	P29323	0.494642	1	0.305709	all	unspecific
RA	P29350	2.21283e-08	5.88613e-06	7.65505	all	unspecific
RA	P29597	0.731431	1	0.135827	all	unspecific
RA	P30291	0.933803	1	0.0297449	all	unspecific
RA	P30305	0.268303	0.971001	0.571374	all	unspecific
RA	P30307	0.0868129	0.503929	1.06142	all	unspecific
RA	P31749	0.624141	1	0.204717	all	unspecific
RA	P31751	0.997981	1	0.000877839	all	unspecific
RA	P32019	0.477752	1	0.320797	all	unspecific
RA	P33981	0.759356	1	0.119554	all	unspecific
RA	P34947	0.749112	1	0.125453	all	unspecific
RA	P35236	0.041574	0.313554	1.38118	all	unspecific
RA	P36507	0.558644	1	0.252865	all	unspecific
RA	P37023	0.999991	1	3.78985e-06	all	unspecific
RA	P37173	0.968567	1	0.0138703	all	unspecific
RA	P41279	0.726435	1	0.138803	all	unspecific
RA	P41743	0.765815	1	0.115876	all	unspecific
RA	P42336	0.862943	1	0.064018	all	unspecific
RA	P42345	0.263789	0.961204	0.578743	all	unspecific
RA	P42684	0.984321	1	0.00686316	all	unspecific
RA	P42685	0.0280528	0.245751	1.55202	all	unspecific
RA	P43250	0.964573	1	0.0156648	all	unspecific
RA	P43378	0.637955	1	0.19521	all	unspecific
RA	P43403	0.185899	0.786981	0.730722	all	unspecific
RA	P43405	0.611598	1	0.213534	all	unspecific
RA	P45983	0.722424	1	0.141208	all	unspecific
RA	P45985	0.790387	1	0.10216	all	unspecific
RA	P46734	0.491616	1	0.308374	all	unspecific
RA	P48454	0.972047	1	0.0123129	all	unspecific
RA	P48729	7.43361e-08	1.31823e-05	7.1288	all	unspecific
RA	P48730	0.986105	1	0.00607706	all	unspecific
RA	P49137	0.16819	0.7444	0.774201	all	unspecific
RA	P49336	0.134241	0.655192	0.872116	all	unspecific
RA	P49674	0.00740235	0.0946646	2.13063	all	unspecific
RA	P49759	0.65613	1	0.18301	all	unspecific
RA	P49760	0.0692725	0.440825	1.15944	all	unspecific
RA	P49761	0.364438	1	0.438377	all	unspecific
RA	P49840	0.998117	1	0.000818591	all	unspecific
RA	P49841	0.061019	0.401269	1.21454	all	unspecific
RA	P50613	0.916282	1	0.0379709	all	unspecific
RA	P50750	0.651633	1	0.185997	all	unspecific
RA	P51617	0.984138	1	0.00694395	all	unspecific
RA	P51812	0.983531	1	0.00721189	all	unspecific
RA	P51813	0.607773	1	0.216258	all	unspecific
RA	P51956	0.770465	1	0.113247	all	unspecific
RA	P51957	0.317297	1	0.498535	all	unspecific
RA	P52333	0.00193548	0.0367741	2.71321	all	unspecific
RA	P52564	0.680476	1	0.167187	all	unspecific
RA	P53350	0.99841	1	0.000690936	all	unspecific
RA	P53355	0.137317	0.665325	0.862276	all	unspecific
RA	P53667	0.586292	1	0.231886	all	unspecific
RA	P53671	0.774653	1	0.110893	all	unspecific
RA	P54753	0.404058	1	0.393556	all	unspecific
RA	P54760	0.607258	1	0.216627	all	unspecific
RA	P57059	0.0276985	0.245252	1.55754	all	unspecific
RA	P60484	0.823462	1	0.0843563	all	unspecific
RA	P62136	0.186318	0.786981	0.729746	all	unspecific
RA	P62140	0.997159	1	0.00123563	all	unspecific
RA	P78330	0.675553	1	0.170341	all	unspecific
RA	P78362	0.909463	1	0.0412151	all	unspecific
RA	P78527	0.0194633	0.189265	1.71078	all	unspecific
RA	Q00534	0.816816	1	0.0878756	all	unspecific
RA	Q00536	0.631092	1	0.199907	all	unspecific
RA	Q00537	0.966195	1	0.0149351	all	unspecific
RA	Q01974	0.999981	1	8.24657e-06	all	unspecific
RA	Q02156	0.984652	1	0.00671733	all	unspecific
RA	Q02750	0.82965	1	0.081105	all	unspecific
RA	Q04759	0.15479	0.709334	0.810258	all	unspecific
RA	Q04912	0.431254	1	0.365266	all	unspecific
RA	Q05209	0.981425	1	0.00814297	all	unspecific
RA	Q05397	0.589495	1	0.22952	all	unspecific
RA	Q05513	0.000931223	0.020992	3.03095	all	unspecific
RA	Q05655	0.549561	1	0.259984	all	unspecific
RA	Q05823	0.0888893	0.509244	1.05115	all	unspecific
RA	Q05D32	0.0464133	0.335488	1.33336	all	unspecific
RA	Q06124	0.478583	1	0.320043	all	unspecific
RA	Q06187	0.309695	1	0.509066	all	unspecific
RA	Q07002	0.856655	1	0.0671943	all	unspecific
RA	Q07912	0.723119	1	0.14079	all	unspecific
RA	Q08209	0.858636	1	0.0661909	all	unspecific
RA	Q08345	0.908745	1	0.0415579	all	unspecific
RA	Q09013	0.146722	0.688619	0.833505	all	unspecific
RA	Q12851	0.929164	1	0.0319076	all	unspecific
RA	Q12913	0.00304413	0.0522411	2.51654	all	unspecific
RA	Q12923	0.96428	1	0.0157971	all	unspecific
RA	Q13043	0.953716	1	0.020581	all	unspecific
RA	Q13131	0.91117	1	0.0404004	all	unspecific
RA	Q13153	0.98385	1	0.00707122	all	unspecific
RA	Q13177	0.7904	1	0.102153	all	unspecific
RA	Q13188	0.99925	1	0.000325976	all	unspecific
RA	Q13233	0.991187	1	0.00384436	all	unspecific
RA	Q13237	0.0277522	0.245252	1.5567	all	unspecific
RA	Q13418	0.999984	1	6.93214e-06	all	unspecific
RA	Q13464	0.992653	1	0.00320246	all	unspecific
RA	Q13470	0.0767627	0.474101	1.11485	all	unspecific
RA	Q13496	0.0121807	0.133887	1.91433	all	unspecific
RA	Q13523	0.980074	1	0.00874103	all	unspecific
RA	Q13535	0.157288	0.712752	0.803305	all	unspecific
RA	Q13546	0.894764	1	0.0482914	all	unspecific
RA	Q13554	0.842895	1	0.0742265	all	unspecific
RA	Q13555	0.927368	1	0.032748	all	unspecific
RA	Q13557	0.305661	1	0.51476	all	unspecific
RA	Q13613	0.218183	0.861598	0.661179	all	unspecific
RA	Q13614	0.251011	0.930997	0.600306	all	unspecific
RA	Q13615	0.872191	1	0.0593886	all	unspecific
RA	Q13627	0.982918	1	0.00748251	all	unspecific
RA	Q13873	0.782496	1	0.106518	all	unspecific
RA	Q13882	0.159277	0.719317	0.797846	all	unspecific
RA	Q13976	0.718519	1	0.143562	all	unspecific
RA	Q14004	0.990972	1	0.00393884	all	unspecific
RA	Q14289	0.85012	1	0.0705199	all	unspecific
RA	Q14642	0.935526	1	0.0289441	all	unspecific
RA	Q14680	0.72404	1	0.140237	all	unspecific
RA	Q14693	0.817154	1	0.0876959	all	unspecific
RA	Q15119	0.938403	1	0.0276108	all	unspecific
RA	Q15131	0.637675	1	0.1954	all	unspecific
RA	Q15139	0.874272	1	0.0583536	all	unspecific
RA	Q15262	0.623095	1	0.205446	all	unspecific
RA	Q15349	0.852355	1	0.0693793	all	unspecific
RA	Q15418	0.000141428	0.00519682	3.84946	all	unspecific
RA	Q15678	0.654512	1	0.184082	all	unspecific
RA	Q15746	0.650236	1	0.186929	all	unspecific
RA	Q15772	0.933553	1	0.0298609	all	unspecific
RA	Q15831	0.960561	1	0.0174751	all	unspecific
RA	Q16512	0.982462	1	0.00768435	all	unspecific
RA	Q16513	0.378161	1	0.422323	all	unspecific
RA	Q16539	2.65061e-05	0.00128193	4.57665	all	unspecific
RA	Q16566	0.0109508	0.123969	1.96055	all	unspecific
RA	Q16584	0.613708	1	0.212038	all	unspecific
RA	Q16644	0.930825	1	0.0311321	all	unspecific
RA	Q16659	0.470872	1	0.327097	all	unspecific
RA	Q16825	0.607616	1	0.216371	all	unspecific
RA	Q16832	0.991724	1	0.003609	all	unspecific
RA	Q16875	0.556783	1	0.254314	all	unspecific
RA	Q2M2I8	0.519174	1	0.284687	all	unspecific
RA	Q3MIX3	0.956866	1	0.019149	all	unspecific
RA	Q58A45	0.977608	1	0.00983539	all	unspecific
RA	Q5S007	0.780553	1	0.107598	all	unspecific
RA	Q5SGD2	0.805423	1	0.093976	all	unspecific
RA	Q5TCX8	0.99961	1	0.00016954	all	unspecific
RA	Q5VT25	0.94904	1	0.0227155	all	unspecific
RA	Q63HR2	0.651876	1	0.185835	all	unspecific
RA	Q6DT37	0.652376	1	0.185502	all	unspecific
RA	Q6P0Q8	0.991762	1	0.00359271	all	unspecific
RA	Q6P3W7	0.99373	1	0.00273142	all	unspecific
RA	Q6P5Z2	0.902451	1	0.0445763	all	unspecific
RA	Q6PHR2	0.416262	1	0.380633	all	unspecific
RA	Q6VAB6	0.089022	0.509244	1.0505	all	unspecific
RA	Q6ZMQ8	0.69925	1	0.155368	all	unspecific
RA	Q76I76	0.82865	1	0.0816288	all	unspecific
RA	Q76MJ5	0.0822962	0.489229	1.08462	all	unspecific
RA	Q7KZI7	0.528796	1	0.276711	all	unspecific
RA	Q7L7X3	0.995352	1	0.00202317	all	unspecific
RA	Q7RTN6	0.778592	1	0.10869	all	unspecific
RA	Q7Z7A4	0.692532	1	0.15956	all	unspecific
RA	Q86UE8	0.564297	1	0.248492	all	unspecific
RA	Q86UX6	0.585881	1	0.232191	all	unspecific
RA	Q86UY8	0.73464	1	0.133926	all	unspecific
RA	Q86Y07	0.982549	1	0.007646	all	unspecific
RA	Q86YV5	0.333718	1	0.47662	all	unspecific
RA	Q86Z02	0.92207	1	0.0352362	all	unspecific
RA	Q8IU85	0.0131762	0.140758	1.88021	all	unspecific
RA	Q8IV63	0.978937	1	0.00924536	all	unspecific
RA	Q8IVH8	0.651476	1	0.186102	all	unspecific
RA	Q8IVT5	0.828728	1	0.0815882	all	unspecific
RA	Q8IW41	0.0872167	0.50434	1.0594	all	unspecific
RA	Q8IWU2	0.863299	1	0.0638388	all	unspecific
RA	Q8IXW5	0.978377	1	0.00949397	all	unspecific
RA	Q8IY26	0.853802	1	0.0686428	all	unspecific
RA	Q8IZE3	0.922902	1	0.0348443	all	unspecific
RA	Q8N4C8	0.961525	1	0.0170393	all	unspecific
RA	Q8N568	0.984054	1	0.00698092	all	unspecific
RA	Q8N5S9	0.946271	1	0.0239845	all	unspecific
RA	Q8NB16	0.914379	1	0.0388737	all	unspecific
RA	Q8NBV4	0.186028	0.786981	0.730422	all	unspecific
RA	Q8NCE2	0.837102	1	0.0772218	all	unspecific
RA	Q8NI37	0.999737	1	0.00011432	all	unspecific
RA	Q8NI60	0.952766	1	0.0210136	all	unspecific
RA	Q8TCD5	0.676673	1	0.169621	all	unspecific
RA	Q8TD19	0.835218	1	0.0782002	all	unspecific
RA	Q8TDC3	0.932912	1	0.0301593	all	unspecific
RA	Q8TDX7	0.00028296	0.00845701	3.54827	all	unspecific
RA	Q8TE77	0.486694	1	0.312744	all	unspecific
RA	Q8TEA7	1.81303e-05	0.000945619	4.7416	all	unspecific
RA	Q8TF76	0.91156	1	0.0402146	all	unspecific
RA	Q8WVY7	0.998958	1	0.000452897	all	unspecific
RA	Q8WYL5	0.328333	1	0.483686	all	unspecific
RA	Q92539	0.944256	1	0.0249102	all	unspecific
RA	Q92630	0.987029	1	0.00567005	all	unspecific
RA	Q92835	0.943146	1	0.0254212	all	unspecific
RA	Q92871	0.597299	1	0.223808	all	unspecific
RA	Q92918	0.946527	1	0.0238672	all	unspecific
RA	Q93096	0.0195936	0.189523	1.70789	all	unspecific
RA	Q969T7	1	1	0	all	unspecific
RA	Q96BR1	0.0395573	0.307668	1.40277	all	unspecific
RA	Q96D53	0.983126	1	0.00739065	all	unspecific
RA	Q96GX5	0.864353	1	0.0633086	all	unspecific
RA	Q96J92	0.509497	1	0.292858	all	unspecific
RA	Q96KB5	0.986905	1	0.00572473	all	unspecific
RA	Q96KG9	0.834481	1	0.0785835	all	unspecific
RA	Q96L34	0.91741	1	0.0374365	all	unspecific
RA	Q96PY6	0.908737	1	0.0415619	all	unspecific
RA	Q96Q15	0.0016169	0.0320704	2.79132	all	unspecific
RA	Q96QP1	0.00626873	0.0863981	2.20282	all	unspecific
RA	Q96QT4	0.127855	0.635692	0.893281	all	unspecific
RA	Q96RR4	0.983038	1	0.00742961	all	unspecific
RA	Q96S38	0.990142	1	0.00430256	all	unspecific
RA	Q96S44	0.00994227	0.116284	2.00251	all	unspecific
RA	Q96S53	0.932056	1	0.0305579	all	unspecific
RA	Q96SB4	0.449699	1	0.347078	all	unspecific
RA	Q96T60	0.894759	1	0.0482938	all	unspecific
RA	Q99504	0.733141	1	0.134812	all	unspecific
RA	Q99570	0.00323482	0.0544068	2.49015	all	unspecific
RA	Q99683	0.00242131	0.043226	2.61595	all	unspecific
RA	Q99759	0.924257	1	0.0342072	all	unspecific
RA	Q99952	0.00353254	0.0572961	2.45191	all	unspecific
RA	Q99956	0.12781	0.635692	0.893436	all	unspecific
RA	Q99986	0.933586	1	0.0298459	all	unspecific
RA	Q9BQK8	0.73213	1	0.135412	all	unspecific
RA	Q9BRS2	0.840668	1	0.0753754	all	unspecific
RA	Q9BT40	0.999899	1	4.38948e-05	all	unspecific
RA	Q9BVS4	0.6143	1	0.211619	all	unspecific
RA	Q9BX95	0.896046	1	0.0476698	all	unspecific
RA	Q9BY84	0.921269	1	0.0356133	all	unspecific
RA	Q9BZL6	0.903195	1	0.0442182	all	unspecific
RA	Q9GZU7	0.896865	1	0.0472729	all	unspecific
RA	Q9H0C8	0.000476366	0.0124229	3.32206	all	unspecific
RA	Q9H0K1	0.881802	1	0.0546288	all	unspecific
RA	Q9H2G2	0.324546	1	0.488724	all	unspecific
RA	Q9H2K8	0.903968	1	0.0438468	all	unspecific
RA	Q9H422	0.595614	1	0.225035	all	unspecific
RA	Q9H4A3	0.942552	1	0.0256947	all	unspecific
RA	Q9H792	0.99994	1	2.58445e-05	all	unspecific
RA	Q9HBH9	0.895145	1	0.0481066	all	unspecific
RA	Q9HBY8	0.0185212	0.183366	1.73233	all	unspecific
RA	Q9HC98	0.861205	1	0.0648936	all	unspecific
RA	Q9HCP0	0.57675	1	0.239012	all	unspecific
RA	Q9NP77	0.151172	0.698966	0.82053	all	unspecific
RA	Q9NR20	0.85755	1	0.0667407	all	unspecific
RA	Q9NRH2	0.970109	1	0.0131796	all	unspecific
RA	Q9NRM7	0.976818	1	0.0101862	all	unspecific
RA	Q9NRW4	0.608687	1	0.215606	all	unspecific
RA	Q9NSY0	0.995087	1	0.00213889	all	unspecific
RA	Q9NSY1	2.12432e-05	0.00106617	4.67278	all	unspecific
RA	Q9NWZ3	0.982626	1	0.00761172	all	unspecific
RA	Q9NYL2	0.333123	1	0.477395	all	unspecific
RA	Q9NYV4	0.156577	0.710741	0.805273	all	unspecific
RA	Q9NZJ5	0.524954	1	0.279879	all	unspecific
RA	Q9P0L2	0.999987	1	5.65207e-06	all	unspecific
RA	Q9P289	0.362481	1	0.440715	all	unspecific
RA	Q9P2K8	0.841037	1	0.0751847	all	unspecific
RA	Q9UBS0	0.998973	1	0.000446283	all	unspecific
RA	Q9UEE5	0.371975	1	0.429487	all	unspecific
RA	Q9UEW8	0.766795	1	0.115321	all	unspecific
RA	Q9UHY1	0.901589	1	0.0449915	all	unspecific
RA	Q9UIK4	0.0253127	0.226706	1.59666	all	unspecific
RA	Q9UK32	0.00712827	0.092947	2.14702	all	unspecific
RA	Q9UKE5	0.377408	1	0.423189	all	unspecific
RA	Q9UKI8	0.926974	1	0.0329324	all	unspecific
RA	Q9UL54	0.951871	1	0.0214219	all	unspecific
RA	Q9ULR3	0.995088	1	0.00213834	all	unspecific
RA	Q9UNI6	0.0113215	0.127068	1.9461	all	unspecific
RA	Q9UNW1	0.514239	1	0.288835	all	unspecific
RA	Q9UPZ9	0.361938	1	0.441366	all	unspecific
RA	Q9UQ88	0.7146	1	0.145937	all	unspecific
RA	Q9Y217	0.801838	1	0.0959135	all	unspecific
RA	Q9Y243	0.999742	1	0.00011194	all	unspecific
RA	Q9Y2H1	0.878601	1	0.0562083	all	unspecific
RA	Q9Y2H2	0.211578	0.848865	0.67453	all	unspecific
RA	Q9Y2K2	0.985442	1	0.00636906	all	unspecific
RA	Q9Y2R2	0.523808	1	0.280828	all	unspecific
RA	Q9Y2U5	0.349658	1	0.456356	all	unspecific
RA	Q9Y3S1	0.257674	0.946701	0.58893	all	unspecific
RA	Q9Y4K4	0.438873	1	0.357662	all	unspecific
RA	Q9Y572	0.0412609	0.313162	1.38446	all	unspecific
RA	Q9Y5B0	0.702788	1	0.153176	all	unspecific
RA	Q9Y5S2	0.710558	1	0.1484	all	unspecific
RA	Q9Y616	0.91798	1	0.037167	all	unspecific
RA	Q9Y6M4	0.901966	1	0.0448101	all	unspecific
RA	Q9Y6R4	0.372351	1	0.429047	all	unspecific
TR	A2A3K4	0.972415	1	0.0121485	all	unspecific
TR	O00418	0.942172	1	0.02587	all	unspecific
TR	O00506	0.770955	1	0.112971	all	unspecific
TR	O00757	0.0859707	0.501496	1.06565	all	unspecific
TR	O14494	0.976611	1	0.0102783	all	unspecific
TR	O14495	0.00095234	0.0212876	3.02121	all	unspecific
TR	O14578	0.967155	1	0.0145037	all	unspecific
TR	O14730	0.971417	1	0.0125943	all	unspecific
TR	O14733	0.204034	0.833722	0.690298	all	unspecific
TR	O14874	0.721405	1	0.141821	all	unspecific
TR	O14920	0.768145	1	0.114557	all	unspecific
TR	O14936	0.000539703	0.0135476	3.26785	all	unspecific
TR	O14976	0.00124525	0.0267127	2.90474	all	unspecific
TR	O15021	2.95866e-07	3.27919e-05	6.5289	all	unspecific
TR	O15056	0.0170014	0.171953	1.76952	all	unspecific
TR	O15075	0.964638	1	0.0156356	all	unspecific
TR	O15264	0.738358	1	0.131733	all	unspecific
TR	O15327	0.40652	1	0.390918	all	unspecific
TR	O15355	0.78545	1	0.104881	all	unspecific
TR	O15357	0.962842	1	0.0164449	all	unspecific
TR	O43293	0.932246	1	0.0304696	all	unspecific
TR	O43318	0.883049	1	0.0540152	all	unspecific
TR	O43353	0.96549	1	0.0152524	all	unspecific
TR	O43426	0.000192876	0.00649432	3.71472	all	unspecific
TR	O43683	0.812442	1	0.0902077	all	unspecific
TR	O43688	0.628575	1	0.201643	all	unspecific
TR	O43930	0.737791	1	0.132067	all	unspecific
TR	O60229	0.0140076	0.146694	1.85364	all	unspecific
TR	O60307	0.868081	1	0.0614397	all	unspecific
TR	O60346	0.85713	1	0.0669533	all	unspecific
TR	O60566	0.962211	1	0.0167295	all	unspecific
TR	O60825	0.96286	1	0.0164369	all	unspecific
TR	O60942	0.995264	1	0.00206162	all	unspecific
TR	O75116	0.996749	1	0.00141412	all	unspecific
TR	O75319	0.85053	1	0.0703104	all	unspecific
TR	O75365	1	1	0	all	unspecific
TR	O75385	0.98307	1	0.00741547	all	unspecific
TR	O75582	0.984771	1	0.00666486	all	unspecific
TR	O75676	0.607727	1	0.216291	all	unspecific
TR	O75962	0.321646	1	0.492622	all	unspecific
TR	O94768	0.0248159	0.224037	1.60527	all	unspecific
TR	O94804	0.979626	1	0.00893972	all	unspecific
TR	O94806	0.934021	1	0.0296433	all	unspecific
TR	O94921	0.990983	1	0.00393389	all	unspecific
TR	O95382	0.439897	1	0.356649	all	unspecific
TR	O95747	0.363586	1	0.439393	all	unspecific
TR	O95819	0.653445	1	0.184791	all	unspecific
TR	O95835	0.850258	1	0.0704495	all	unspecific
TR	O96013	0.855512	1	0.0677739	all	unspecific
TR	O96017	0.925674	1	0.033542	all	unspecific
TR	P00519	0.0549823	0.370488	1.25978	all	unspecific
TR	P00533	0.00044508	0.0120807	3.35156	all	unspecific
TR	P04049	0.00584981	0.0810442	2.23286	all	unspecific
TR	P04626	0.315084	1	0.501574	all	unspecific
TR	P05186	0.516997	1	0.286512	all	unspecific
TR	P05771	0.379195	1	0.421137	all	unspecific
TR	P06239	0.00926214	0.111481	2.03329	all	unspecific
TR	P06241	0.0398175	0.308398	1.39993	all	unspecific
TR	P06493	0.981033	1	0.00831617	all	unspecific
TR	P07332	0.112954	0.59029	0.947098	all	unspecific
TR	P07333	0.155732	0.709881	0.807621	all	unspecific
TR	P07948	0.292815	1	0.533407	all	unspecific
TR	P08069	0.785839	1	0.104666	all	unspecific
TR	P08575	1.06447e-05	0.000658489	4.97286	all	unspecific
TR	P08581	0.304034	1	0.517077	all	unspecific
TR	P08631	0.737166	1	0.132435	all	unspecific
TR	P09619	0.176618	0.767653	0.752965	all	unspecific
TR	P09769	0.0314361	0.263631	1.50257	all	unspecific
TR	P09923	0.939659	1	0.0270297	all	unspecific
TR	P10398	0.106618	0.568345	0.972169	all	unspecific
TR	P10721	8.28031e-08	1.3766e-05	7.08195	all	unspecific
TR	P12931	0.000182531	0.00630561	3.73866	all	unspecific
TR	P13686	0.768744	1	0.114218	all	unspecific
TR	P15056	0.512943	1	0.289931	all	unspecific
TR	P15309	0.518422	1	0.285317	all	unspecific
TR	P15735	0.866618	1	0.0621723	all	unspecific
TR	P16234	0.867449	1	0.0617563	all	unspecific
TR	P16298	0.958558	1	0.0183814	all	unspecific
TR	P17252	0.792765	1	0.100856	all	unspecific
TR	P17612	0.406484	1	0.390957	all	unspecific
TR	P17706	0.373333	1	0.427904	all	unspecific
TR	P18031	0.937763	1	0.027907	all	unspecific
TR	P18433	0.0435573	0.323638	1.36094	all	unspecific
TR	P18669	0.0106107	0.121657	1.97426	all	unspecific
TR	P19525	0.304133	1	0.516936	all	unspecific
TR	P21127	0.294245	1	0.531291	all	unspecific
TR	P21860	0.29622	1	0.528385	all	unspecific
TR	P22612	0.989632	1	0.00452645	all	unspecific
TR	P22694	0.910308	1	0.0408116	all	unspecific
TR	P23443	0.95425	1	0.020338	all	unspecific
TR	P23469	0.0142527	0.148095	1.8461	all	unspecific
TR	P23470	0.281687	1	0.550234	all	unspecific
TR	P24723	0.737432	1	0.132278	all	unspecific
TR	P24941	0.995169	1	0.00210297	all	unspecific
TR	P25098	0.990694	1	0.00406036	all	unspecific
TR	P26045	0.993899	1	0.00265761	all	unspecific
TR	P27361	0.974544	1	0.0111985	all	unspecific
TR	P27448	0.17372	0.758775	0.760151	all	unspecific
TR	P28482	0.707186	1	0.150466	all	unspecific
[truncated: 34,861 more rows]
