# Supplementary material for: Network-based elucidation of colon cancer drug resistance mechanisms by phosphoproteomic time-series analysis
Source: Nat Commun. 2024 May 9;15:3909. doi: 10.1038/s41467-024-47957-3 (PMC11082183; doi:10.1038/s41467-024-47957-3)
Supplement: Supplementary file 18 — Supplemental Data 15 [file 41467_2024_47957_MOESM18_ESM.xlsx]

## Sheet: Description
Title	Context-specific Signaling Network Adaptation and Rewiring: DeMAND results on Edge level
Figure reference	Fig. 6, Supplemental Fig. 17
Columns	compound_tag	Drug condition
	gene1	UniProtKB/SwissProt protein identifiers
	gene2	UniProtKB/SwissProt protein identifiers
	KLD	Kullback-Leibler Divergence
	KLD.p	Significance of dysregulation (one-tailed empirical p-values computed by DeMAND)
	FDR	Multiple testing corrected FDR
	id	interaction identifier
	cl_tag	Cell line
	mode	Whether results were computed for each cell line separately (specific) or over all cell lines (unspecific)

## Sheet: Data
compound_tag	gene1	gene2	KLD	KLD.p	FDR	id	cl_tag	mode
AL	A2A3K4	O14976	0.258639	0.126008	0.876704	A2A3K4_O14976	all	unspecific
AL	A2A3K4	P06239	0.203734	0.222782	0.883433	A2A3K4_P06239	all	unspecific
AL	A2A3K4	P35236	0.291761	0.0756048	0.876704	A2A3K4_P35236	all	unspecific
AL	A2A3K4	P41743	0.319444	0.0574597	0.876704	A2A3K4_P41743	all	unspecific
AL	A2A3K4	P42345	0.274323	0.0987903	0.876704	A2A3K4_P42345	all	unspecific
AL	A2A3K4	P43403	0.189629	0.258065	0.896385	A2A3K4_P43403	all	unspecific
AL	A2A3K4	Q05513	0.450535	0.0133185	0.875088	A2A3K4_Q05513	all	unspecific
AL	A2A3K4	Q6PHR2	0.188236	0.258065	0.896385	A2A3K4_Q6PHR2	all	unspecific
AL	A2A3K4	Q6VAB6	0.229751	0.163306	0.876704	A2A3K4_Q6VAB6	all	unspecific
AL	A2A3K4	Q96Q15	0.294271	0.0756048	0.876704	A2A3K4_Q96Q15	all	unspecific
AL	A2A3K4	Q9BX95	0.203505	0.22379	0.883433	A2A3K4_Q9BX95	all	unspecific
AL	A2A3K4	Q9HBY8	0.224425	0.175403	0.883272	A2A3K4_Q9HBY8	all	unspecific
AL	A2A3K4	Q9UIK4	0.332881	0.046105	0.876704	A2A3K4_Q9UIK4	all	unspecific
AL	A2A3K4	Q9UNI6	0.380847	0.0265389	0.876704	A2A3K4_Q9UNI6	all	unspecific
AL	O00418	P06241	0.198311	0.233871	0.884247	O00418_P06241	all	unspecific
AL	O00418	P15309	0.341298	0.0416155	0.876704	O00418_P15309	all	unspecific
AL	O00418	P22694	0.360722	0.0331607	0.876704	O00418_P22694	all	unspecific
AL	O00418	P35236	0.22969	0.163306	0.876704	O00418_P35236	all	unspecific
AL	O00418	P42684	0.199636	0.229839	0.883433	O00418_P42684	all	unspecific
AL	O00418	P42685	0.204875	0.21875	0.883433	O00418_P42685	all	unspecific
AL	O00418	Q13627	0.211636	0.205645	0.883433	O00418_Q13627	all	unspecific
AL	O00418	Q5S007	0.296443	0.0745968	0.876704	O00418_Q5S007	all	unspecific
AL	O00418	Q8WYL5	0.192817	0.248992	0.89259	O00418_Q8WYL5	all	unspecific
AL	O00418	Q99759	0.196276	0.240927	0.889677	O00418_Q99759	all	unspecific
AL	O00418	Q9BX95	0.183934	0.277218	0.898763	O00418_Q9BX95	all	unspecific
AL	O00418	Q9HBY8	0.19157	0.251008	0.89259	O00418_Q9HBY8	all	unspecific
AL	O00418	Q9UNI6	0.339483	0.0425358	0.876704	O00418_Q9UNI6	all	unspecific
AL	O00506	O43426	0.215226	0.195565	0.883433	O00506_O43426	all	unspecific
AL	O00506	O95747	0.202728	0.226815	0.883433	O00506_O95747	all	unspecific
AL	O00506	O96017	0.205408	0.21875	0.883433	O00506_O96017	all	unspecific
AL	O00506	P04626	0.260642	0.116935	0.876704	O00506_P04626	all	unspecific
AL	O00506	P08575	0.219899	0.1875	0.883433	O00506_P08575	all	unspecific
AL	O00506	P22612	0.225552	0.173387	0.883272	O00506_P22612	all	unspecific
AL	O00506	P29350	0.325542	0.0524194	0.876704	O00506_P29350	all	unspecific
AL	O00506	P42345	0.188228	0.258065	0.896385	O00506_P42345	all	unspecific
AL	O00506	Q15418	0.277327	0.0967742	0.876704	O00506_Q15418	all	unspecific
AL	O00506	Q8IW41	0.196421	0.240927	0.889677	O00506_Q8IW41	all	unspecific
AL	O00506	Q96Q15	0.305563	0.0685484	0.876704	O00506_Q96Q15	all	unspecific
AL	O00506	Q99683	0.204534	0.220766	0.883433	O00506_Q99683	all	unspecific
AL	O00506	Q99952	0.194471	0.246976	0.892362	O00506_Q99952	all	unspecific
AL	O00506	Q9BX95	0.191364	0.251008	0.89259	O00506_Q9BX95	all	unspecific
AL	O00757	O15264	0.295588	0.0745968	0.876704	O00757_O15264	all	unspecific
AL	O00757	O43293	0.18988	0.257056	0.896385	O00757_O43293	all	unspecific
AL	O00757	O43353	0.251292	0.135081	0.876704	O00757_O43353	all	unspecific
AL	O00757	O43426	0.235301	0.152218	0.876704	O00757_O43426	all	unspecific
AL	O00757	O43683	0.201218	0.228831	0.883433	O00757_O43683	all	unspecific
AL	O00757	O60566	0.209489	0.210685	0.883433	O00757_O60566	all	unspecific
AL	O00757	P00519	0.190966	0.252016	0.894183	O00757_P00519	all	unspecific
AL	O00757	P06239	0.329438	0.0481145	0.876704	O00757_P06239	all	unspecific
AL	O00757	P08069	0.205555	0.21875	0.883433	O00757_P08069	all	unspecific
AL	O00757	P15309	0.431498	0.0158995	0.876704	O00757_P15309	all	unspecific
AL	O00757	P17612	0.235055	0.154234	0.876704	O00757_P17612	all	unspecific
AL	O00757	P22694	0.359463	0.0336395	0.876704	O00757_P22694	all	unspecific
AL	O00757	P24941	0.184258	0.277218	0.898763	O00757_P24941	all	unspecific
AL	O00757	P29317	0.225061	0.174395	0.883272	O00757_P29317	all	unspecific
AL	O00757	P29597	0.213584	0.202621	0.883433	O00757_P29597	all	unspecific
AL	O00757	P34947	0.207567	0.212702	0.883433	O00757_P34947	all	unspecific
AL	O00757	P35236	0.362988	0.0323194	0.876704	O00757_P35236	all	unspecific
AL	O00757	P42685	0.237395	0.15121	0.876704	O00757_P42685	all	unspecific
AL	O00757	P43403	0.270632	0.0987903	0.876704	O00757_P43403	all	unspecific
AL	O00757	P43405	0.190468	0.254032	0.896385	O00757_P43405	all	unspecific
AL	O00757	P49137	0.225932	0.171371	0.882827	O00757_P49137	all	unspecific
AL	O00757	P49674	0.273372	0.0987903	0.876704	O00757_P49674	all	unspecific
AL	O00757	P49760	0.252793	0.133065	0.876704	O00757_P49760	all	unspecific
AL	O00757	P53667	0.25923	0.125	0.876704	O00757_P53667	all	unspecific
AL	O00757	Q06187	0.33601	0.0443689	0.876704	O00757_Q06187	all	unspecific
AL	O00757	Q13237	0.278654	0.0947581	0.876704	O00757_Q13237	all	unspecific
AL	O00757	Q13554	0.212219	0.203629	0.883433	O00757_Q13554	all	unspecific
AL	O00757	Q14693	0.202962	0.226815	0.883433	O00757_Q14693	all	unspecific
AL	O00757	Q15772	0.190882	0.253024	0.894817	O00757_Q15772	all	unspecific
AL	O00757	Q16875	0.135305	0.256881	0.896385	O00757_Q16875	all	unspecific
AL	O00757	Q6VAB6	0.193862	0.247984	0.892362	O00757_Q6VAB6	all	unspecific
AL	O00757	Q76MJ5	0.463693	0.0118348	0.87255	O00757_Q76MJ5	all	unspecific
AL	O00757	Q86Y07	0.184819	0.275202	0.898763	O00757_Q86Y07	all	unspecific
AL	O00757	Q8IY26	0.201896	0.227823	0.883433	O00757_Q8IY26	all	unspecific
AL	O00757	Q8TE77	0.321576	0.0534274	0.876704	O00757_Q8TE77	all	unspecific
AL	O00757	Q92871	0.298671	0.0058053	0.87255	O00757_Q92871	all	unspecific
AL	O00757	Q96J92	0.188986	0.258065	0.896385	O00757_Q96J92	all	unspecific
AL	O00757	Q9BQK8	0.186865	0.261089	0.896811	O00757_Q9BQK8	all	unspecific
AL	O00757	Q9HC98	0.22115	0.184476	0.883433	O00757_Q9HC98	all	unspecific
AL	O00757	Q9NP77	0.211725	0.205645	0.883433	O00757_Q9NP77	all	unspecific
AL	O00757	Q9NRH2	0.216821	0.193548	0.883433	O00757_Q9NRH2	all	unspecific
AL	O00757	Q9NRW4	0.221411	0.184476	0.883433	O00757_Q9NRW4	all	unspecific
AL	O00757	Q9NSY0	0.203346	0.22379	0.883433	O00757_Q9NSY0	all	unspecific
AL	O00757	Q9UIK4	0.421149	0.0175647	0.876704	O00757_Q9UIK4	all	unspecific
AL	O14494	O14730	0.226237	0.170363	0.882827	O14494_O14730	all	unspecific
AL	O14494	O14976	0.248223	0.137097	0.876704	O14494_O14976	all	unspecific
AL	O14494	O15327	0.215138	0.195565	0.883433	O14494_O15327	all	unspecific
AL	O14494	O43683	0.207321	0.214718	0.883433	O14494_O43683	all	unspecific
AL	O14494	O95382	0.275546	0.0987903	0.876704	O14494_O95382	all	unspecific
AL	O14494	P04626	0.229442	0.163306	0.876704	O14494_P04626	all	unspecific
AL	O14494	P07333	0.274478	0.0987903	0.876704	O14494_P07333	all	unspecific
AL	O14494	P08575	0.190889	0.253024	0.894817	O14494_P08575	all	unspecific
AL	O14494	P15309	0.222395	0.18246	0.883433	O14494_P15309	all	unspecific
AL	O14494	P22612	0.22278	0.181452	0.883433	O14494_P22612	all	unspecific
AL	O14494	P29350	0.26377	0.111895	0.876704	O14494_P29350	all	unspecific
AL	O14494	P45983	0.184344	0.277218	0.898763	O14494_P45983	all	unspecific
AL	O14494	P48454	0.193102	0.248992	0.89259	O14494_P48454	all	unspecific
AL	O14494	P49841	0.206167	0.216734	0.883433	O14494_P49841	all	unspecific
AL	O14494	Q05513	0.375525	0.0281162	0.876704	O14494_Q05513	all	unspecific
AL	O14494	Q16539	0.490718	0.00938038	0.87255	O14494_Q16539	all	unspecific
AL	O14494	Q76MJ5	0.209814	0.209677	0.883433	O14494_Q76MJ5	all	unspecific
AL	O14494	Q8TE77	0.236798	0.15121	0.876704	O14494_Q8TE77	all	unspecific
AL	O14494	Q93096	0.200225	0.228831	0.883433	O14494_Q93096	all	unspecific
AL	O14494	Q9H2K8	0.197979	0.235887	0.88634	O14494_Q9H2K8	all	unspecific
AL	O14494	Q9NSY1	0.23059	0.160282	0.876704	O14494_Q9NSY1	all	unspecific
AL	O14494	Q9UEW8	0.230296	0.16129	0.876704	O14494_Q9UEW8	all	unspecific
AL	O14494	Q9UK32	0.21276	0.203629	0.883433	O14494_Q9UK32	all	unspecific
AL	O14494	Q9UKI8	0.247512	0.138105	0.876704	O14494_Q9UKI8	all	unspecific
AL	O14495	P07333	0.333513	0.0457478	0.876704	O14495_P07333	all	unspecific
AL	O14495	P15309	0.248629	0.135081	0.876704	O14495_P15309	all	unspecific
AL	O14495	P22694	0.281942	0.09375	0.876704	O14495_P22694	all	unspecific
AL	O14495	P35236	0.250135	0.135081	0.876704	O14495_P35236	all	unspecific
AL	O14495	P45983	0.19264	0.25	0.89259	O14495_P45983	all	unspecific
AL	O14495	Q5S007	0.221981	0.183468	0.883433	O14495_Q5S007	all	unspecific
AL	O14495	Q9BX95	0.188692	0.258065	0.896385	O14495_Q9BX95	all	unspecific
AL	O14578	O43426	0.21231	0.203629	0.883433	O14578_O43426	all	unspecific
AL	O14578	P06239	0.213154	0.203629	0.883433	O14578_P06239	all	unspecific
AL	O14578	P07333	0.26314	0.112903	0.876704	O14578_P07333	all	unspecific
AL	O14578	Q9UKI8	0.207754	0.212702	0.883433	O14578_Q9UKI8	all	unspecific
AL	O14578	Q9Y6R4	0.197104	0.237903	0.887747	O14578_Q9Y6R4	all	unspecific
AL	O14730	O14976	0.296701	0.0745968	0.876704	O14730_O14976	all	unspecific
AL	O14730	O15056	0.19508	0.246976	0.892362	O14730_O15056	all	unspecific
AL	O14730	O15357	0.208968	0.211694	0.883433	O14730_O15357	all	unspecific
AL	O14730	O43293	0.183995	0.277218	0.898763	O14730_O43293	all	unspecific
AL	O14730	O43353	0.198343	0.233871	0.884247	O14730_O43353	all	unspecific
AL	O14730	O43426	0.353608	0.0359846	0.876704	O14730_O43426	all	unspecific
AL	O14730	O60229	0.243493	0.141129	0.876704	O14730_O60229	all	unspecific
AL	O14730	O95835	0.224391	0.175403	0.883272	O14730_O95835	all	unspecific
AL	O14730	P06239	0.211203	0.205645	0.883433	O14730_P06239	all	unspecific
AL	O14730	P08069	0.223887	0.177419	0.883433	O14730_P08069	all	unspecific
AL	O14730	P08581	0.193748	0.247984	0.892362	O14730_P08581	all	unspecific
AL	O14730	P09923	0.186524	0.262097	0.897029	O14730_P09923	all	unspecific
AL	O14730	P15309	0.383839	0.0257003	0.876704	O14730_P15309	all	unspecific
AL	O14730	P23469	0.599512	0.00412478	0.87255	O14730_P23469	all	unspecific
AL	O14730	P31749	0.291709	0.0756048	0.876704	O14730_P31749	all	unspecific
AL	O14730	P33981	0.20505	0.21875	0.883433	O14730_P33981	all	unspecific
AL	O14730	P35236	0.298826	0.0735887	0.876704	O14730_P35236	all	unspecific
AL	O14730	P42685	0.262136	0.113911	0.876704	O14730_P42685	all	unspecific
AL	O14730	P43378	0.196134	0.240927	0.889677	O14730_P43378	all	unspecific
AL	O14730	P43403	0.247228	0.139113	0.876704	O14730_P43403	all	unspecific
AL	O14730	P45983	0.288357	0.078629	0.876704	O14730_P45983	all	unspecific
AL	O14730	P50613	0.240675	0.148185	0.876704	O14730_P50613	all	unspecific
AL	O14730	P51957	0.202481	0.226815	0.883433	O14730_P51957	all	unspecific
AL	O14730	P52333	0.327866	0.0490679	0.876704	O14730_P52333	all	unspecific
AL	O14730	P52564	0.23385	0.15625	0.876704	O14730_P52564	all	unspecific
AL	O14730	P53667	0.300983	0.0715726	0.876704	O14730_P53667	all	unspecific
AL	O14730	Q04912	0.433312	0.0156283	0.876704	O14730_Q04912	all	unspecific
AL	O14730	Q05D32	0.264785	0.107863	0.876704	O14730_Q05D32	all	unspecific
AL	O14730	Q07002	0.21428	0.197581	0.883433	O14730_Q07002	all	unspecific
AL	O14730	Q12913	0.256228	0.129032	0.876704	O14730_Q12913	all	unspecific
AL	O14730	Q13523	0.21883	0.189516	0.883433	O14730_Q13523	all	unspecific
AL	O14730	Q14004	0.239154	0.150202	0.876704	O14730_Q14004	all	unspecific
AL	O14730	Q14693	0.297349	0.0745968	0.876704	O14730_Q14693	all	unspecific
AL	O14730	Q15349	0.359154	0.0337588	0.876704	O14730_Q15349	all	unspecific
AL	O14730	Q15831	0.229053	0.164315	0.876704	O14730_Q15831	all	unspecific
AL	O14730	Q5S007	0.326106	0.0514113	0.876704	O14730_Q5S007	all	unspecific
AL	O14730	Q5VT25	0.205358	0.21875	0.883433	O14730_Q5VT25	all	unspecific
AL	O14730	Q86Y07	0.198375	0.233871	0.884247	O14730_Q86Y07	all	unspecific
AL	O14730	Q8IWU2	0.244305	0.140121	0.876704	O14730_Q8IWU2	all	unspecific
AL	O14730	Q8NI37	0.201349	0.228831	0.883433	O14730_Q8NI37	all	unspecific
AL	O14730	Q92630	0.224907	0.174395	0.883272	O14730_Q92630	all	unspecific
AL	O14730	Q96GX5	0.252045	0.134073	0.876704	O14730_Q96GX5	all	unspecific
AL	O14730	Q96KB5	0.199339	0.229839	0.883433	O14730_Q96KB5	all	unspecific
AL	O14730	Q99683	0.218746	0.189516	0.883433	O14730_Q99683	all	unspecific
AL	O14730	Q9BRS2	0.206182	0.216734	0.883433	O14730_Q9BRS2	all	unspecific
AL	O14730	Q9BVS4	0.265977	0.105847	0.876704	O14730_Q9BVS4	all	unspecific
AL	O14730	Q9H0C8	0.422473	0.01734	0.876704	O14730_Q9H0C8	all	unspecific
AL	O14730	Q9H2G2	0.285775	0.0877016	0.876704	O14730_Q9H2G2	all	unspecific
AL	O14730	Q9H4A3	0.20264	0.226815	0.883433	O14730_Q9H4A3	all	unspecific
AL	O14730	Q9NP77	0.216809	0.193548	0.883433	O14730_Q9NP77	all	unspecific
AL	O14730	Q9NZJ5	0.209297	0.210685	0.883433	O14730_Q9NZJ5	all	unspecific
AL	O14730	Q9UBS0	0.220085	0.186492	0.883433	O14730_Q9UBS0	all	unspecific
AL	O14730	Q9UEW8	0.26957	0.0997984	0.876704	O14730_Q9UEW8	all	unspecific
AL	O14730	Q9UHY1	0.241639	0.146169	0.876704	O14730_Q9UHY1	all	unspecific
AL	O14730	Q9UIK4	0.298164	0.0745968	0.876704	O14730_Q9UIK4	all	unspecific
AL	O14730	Q9UNI6	0.291081	0.0756048	0.876704	O14730_Q9UNI6	all	unspecific
AL	O14730	Q9UPZ9	0.193146	0.248992	0.89259	O14730_Q9UPZ9	all	unspecific
AL	O14730	Q9Y217	0.337421	0.0436124	0.876704	O14730_Q9Y217	all	unspecific
AL	O14730	Q9Y2U5	0.269255	0.0997984	0.876704	O14730_Q9Y2U5	all	unspecific
AL	O14730	Q9Y3S1	0.211029	0.206653	0.883433	O14730_Q9Y3S1	all	unspecific
AL	O14730	Q9Y572	0.236006	0.152218	0.876704	O14730_Q9Y572	all	unspecific
AL	O14730	Q9Y5B0	0.193131	0.248992	0.89259	O14730_Q9Y5B0	all	unspecific
AL	O14730	Q9Y6R4	0.241744	0.146169	0.876704	O14730_Q9Y6R4	all	unspecific
AL	O14733	O14936	0.241654	0.146169	0.876704	O14733_O14936	all	unspecific
AL	O14733	O14976	0.230043	0.163306	0.876704	O14733_O14976	all	unspecific
AL	O14733	O43318	0.145233	0.207951	0.883433	O14733_O43318	all	unspecific
AL	O14733	O96017	0.252785	0.133065	0.876704	O14733_O96017	all	unspecific
AL	O14733	P04049	0.204554	0.0530071	0.876704	O14733_P04049	all	unspecific
AL	O14733	P04626	0.205781	0.217742	0.883433	O14733_P04626	all	unspecific
AL	O14733	P07948	0.411344	0.0193472	0.876704	O14733_P07948	all	unspecific
AL	O14733	P35236	0.188423	0.258065	0.896385	O14733_P35236	all	unspecific
AL	O14733	P41279	0.138556	0.233435	0.884176	O14733_P41279	all	unspecific
AL	O14733	P41743	0.204617	0.220766	0.883433	O14733_P41743	all	unspecific
AL	O14733	P45983	0.128989	0.276249	0.898763	O14733_P45983	all	unspecific
AL	O14733	Q05513	0.373087	0.0288779	0.876704	O14733_Q05513	all	unspecific
AL	O14733	Q15119	0.190405	0.254032	0.896385	O14733_Q15119	all	unspecific
AL	O14733	Q16584	0.134924	0.2579	0.896385	O14733_Q16584	all	unspecific
AL	O14733	Q8IVH8	0.190709	0.253024	0.894817	O14733_Q8IVH8	all	unspecific
AL	O14733	Q99683	0.149645	0.188583	0.883433	O14733_Q99683	all	unspecific
AL	O14733	Q9P289	0.195991	0.240927	0.889677	O14733_Q9P289	all	unspecific
AL	O14733	Q9UNI6	0.238504	0.15121	0.876704	O14733_Q9UNI6	all	unspecific
AL	O14733	Q9Y6R4	0.209803	0.111565	0.876704	O14733_Q9Y6R4	all	unspecific
AL	O14874	O14976	0.279357	0.0947581	0.876704	O14874_O14976	all	unspecific
AL	O14874	P06239	0.207424	0.214718	0.883433	O14874_P06239	all	unspecific
AL	O14874	P15309	0.225578	0.172379	0.882827	O14874_P15309	all	unspecific
AL	O14874	P49760	0.216843	0.193548	0.883433	O14874_P49760	all	unspecific
AL	O14874	Q9UNI6	0.220217	0.185484	0.883433	O14874_Q9UNI6	all	unspecific
AL	O14874	Q9Y6R4	0.184294	0.277218	0.898763	O14874_Q9Y6R4	all	unspecific
AL	O14920	O94768	0.346817	0.0389645	0.876704	O14920_O94768	all	unspecific
AL	O14920	P43403	0.183986	0.277218	0.898763	O14920_P43403	all	unspecific
AL	O14920	Q04912	0.185481	0.270161	0.898763	O14920_Q04912	all	unspecific
AL	O14936	O14976	0.268294	0.101815	0.876704	O14936_O14976	all	unspecific
AL	O14936	O43426	0.26651	0.105847	0.876704	O14936_O43426	all	unspecific
AL	O14936	O75319	0.306626	0.0665323	0.876704	O14936_O75319	all	unspecific
AL	O14936	O94806	0.207645	0.212702	0.883433	O14936_O94806	all	unspecific
AL	O14936	P05186	0.266296	0.105847	0.876704	O14936_P05186	all	unspecific
AL	O14936	P07948	0.55567	0.00563277	0.87255	O14936_P07948	all	unspecific
AL	O14936	P08581	0.193369	0.248992	0.89259	O14936_P08581	all	unspecific
AL	O14936	P12931	0.187656	0.259073	0.896385	O14936_P12931	all	unspecific
AL	O14936	P29597	0.225051	0.174395	0.883272	O14936_P29597	all	unspecific
AL	O14936	P35236	0.335288	0.0447622	0.876704	O14936_P35236	all	unspecific
AL	O14936	P37023	0.194938	0.246976	0.892362	O14936_P37023	all	unspecific
AL	O14936	P42685	0.277	0.0977823	0.876704	O14936_P42685	all	unspecific
AL	O14936	P43403	0.238676	0.15121	0.876704	O14936_P43403	all	unspecific
AL	O14936	P54753	0.189464	0.258065	0.896385	O14936_P54753	all	unspecific
AL	O14936	Q05513	0.48041	0.0102341	0.87255	O14936_Q05513	all	unspecific
AL	O14936	Q13557	0.19438	0.247984	0.892362	O14936_Q13557	all	unspecific
AL	O14936	Q14004	0.195794	0.241935	0.890348	O14936_Q14004	all	unspecific
AL	O14936	Q15262	0.189403	0.258065	0.896385	O14936_Q15262	all	unspecific
AL	O14936	Q15349	0.199062	0.231855	0.883922	O14936_Q15349	all	unspecific
AL	O14936	Q6VAB6	0.185193	0.271169	0.898763	O14936_Q6VAB6	all	unspecific
AL	O14936	Q8IW41	0.195306	0.243952	0.891631	O14936_Q8IW41	all	unspecific
AL	O14936	Q96BR1	0.252843	0.133065	0.876704	O14936_Q96BR1	all	unspecific
AL	O14936	Q9HBY8	0.233431	0.15625	0.876704	O14936_Q9HBY8	all	unspecific
AL	O14936	Q9NSY0	0.214427	0.196573	0.883433	O14936_Q9NSY0	all	unspecific
AL	O14936	Q9UBS0	0.18661	0.261089	0.896811	O14936_Q9UBS0	all	unspecific
AL	O14936	Q9UIK4	0.2635	0.111895	0.876704	O14936_Q9UIK4	all	unspecific
AL	O14976	O15075	0.293474	0.00279815	0.87255	O14976_O15075	all	unspecific
AL	O14976	O43353	0.337787	0.0434187	0.876704	O14976_O43353	all	unspecific
AL	O14976	O43426	0.323165	0.00262649	0.87255	O14976_O43426	all	unspecific
AL	O14976	O43930	0.240173	0.148185	0.876704	O14976_O43930	all	unspecific
AL	O14976	O60229	0.219592	0.188508	0.883433	O14976_O60229	all	unspecific
AL	O14976	O75319	0.216477	0.193548	0.883433	O14976_O75319	all	unspecific
AL	O14976	O94921	0.255408	0.13004	0.876704	O14976_O94921	all	unspecific
AL	O14976	O95747	0.303077	0.0695565	0.876704	O14976_O95747	all	unspecific
AL	O14976	O96017	0.364082	0.0319228	0.876704	O14976_O96017	all	unspecific
AL	O14976	P00533	0.357432	0.034431	0.876704	O14976_P00533	all	unspecific
AL	O14976	P04626	0.471478	0.0110533	0.87255	O14976_P04626	all	unspecific
AL	O14976	P06493	0.310921	0.0645161	0.876704	O14976_P06493	all	unspecific
AL	O14976	P07333	0.408249	0.0199561	0.876704	O14976_P07333	all	unspecific
AL	O14976	P07948	0.608901	0.00387	0.87255	O14976_P07948	all	unspecific
AL	O14976	P08581	0.32096	0.0564516	0.876704	O14976_P08581	all	unspecific
AL	O14976	P08631	0.244055	0.140121	0.876704	O14976_P08631	all	unspecific
AL	O14976	P15309	0.410404	0.0195298	0.876704	O14976_P15309	all	unspecific
AL	O14976	P16234	0.339132	0.0427167	0.876704	O14976_P16234	all	unspecific
AL	O14976	P17252	0.253368	0.132056	0.876704	O14976_P17252	all	unspecific
AL	O14976	P21127	0.240848	0.148185	0.876704	O14976_P21127	all	unspecific
AL	O14976	P22612	0.417107	0.0182738	0.876704	O14976_P22612	all	unspecific
AL	O14976	P23443	0.22243	0.18246	0.883433	O14976_P23443	all	unspecific
AL	O14976	P27448	0.282389	0.09375	0.876704	O14976_P27448	all	unspecific
AL	O14976	P29317	0.306468	0.0665323	0.876704	O14976_P29317	all	unspecific
AL	O14976	P29597	0.249805	0.135081	0.876704	O14976_P29597	all	unspecific
AL	O14976	P31749	0.35551	0.0352013	0.876704	O14976_P31749	all	unspecific
AL	O14976	P31751	0.28359	0.0917339	0.876704	O14976_P31751	all	unspecific
AL	O14976	P35236	0.351369	0.0369346	0.876704	O14976_P35236	all	unspecific
AL	O14976	P37023	0.271019	0.0987903	0.876704	O14976_P37023	all	unspecific
AL	O14976	P41743	0.430435	0.0160612	0.876704	O14976_P41743	all	unspecific
AL	O14976	P42336	0.21357	0.202621	0.883433	O14976_P42336	all	unspecific
AL	O14976	P42685	0.355985	0.0350087	0.876704	O14976_P42685	all	unspecific
AL	O14976	P43250	0.261358	0.114919	0.876704	O14976_P43250	all	unspecific
AL	O14976	P43403	0.365874	0.0312863	0.876704	O14976_P43403	all	unspecific
AL	O14976	P45983	0.307522	0.0655242	0.876704	O14976_P45983	all	unspecific
AL	O14976	P45985	0.32191	0.0524194	0.876704	O14976_P45985	all	unspecific
AL	O14976	P46734	0.235085	0.153226	0.876704	O14976_P46734	all	unspecific
AL	O14976	P48729	0.22853	0.166331	0.876704	O14976_P48729	all	unspecific
AL	O14976	P48730	0.26267	0.112903	0.876704	O14976_P48730	all	unspecific
AL	O14976	P49840	0.211136	0.206653	0.883433	O14976_P49840	all	unspecific
AL	O14976	P51617	0.25969	0.122984	0.876704	O14976_P51617	all	unspecific
AL	O14976	P51956	0.253079	0.132056	0.876704	O14976_P51956	all	unspecific
AL	O14976	P52564	0.308513	0.0645161	0.876704	O14976_P52564	all	unspecific
AL	O14976	P53355	0.209282	0.210685	0.883433	O14976_P53355	all	unspecific
AL	O14976	P53667	0.249285	0.135081	0.876704	O14976_P53667	all	unspecific
AL	O14976	P54753	0.479854	0.0102828	0.87255	O14976_P54753	all	unspecific
AL	O14976	P57059	0.276243	0.0987903	0.876704	O14976_P57059	all	unspecific
AL	O14976	P62140	0.283373	0.0917339	0.876704	O14976_P62140	all	unspecific
AL	O14976	P78527	0.221282	0.184476	0.883433	O14976_P78527	all	unspecific
AL	O14976	Q00534	0.296201	0.0745968	0.876704	O14976_Q00534	all	unspecific
AL	O14976	Q00537	0.289894	0.078629	0.876704	O14976_Q00537	all	unspecific
AL	O14976	Q01974	0.24107	0.147177	0.876704	O14976_Q01974	all	unspecific
AL	O14976	Q02156	0.208526	0.211694	0.883433	O14976_Q02156	all	unspecific
AL	O14976	Q05655	0.249417	0.135081	0.876704	O14976_Q05655	all	unspecific
AL	O14976	Q05823	0.288081	0.00718647	0.87255	O14976_Q05823	all	unspecific
AL	O14976	Q07912	0.242703	0.144153	0.876704	O14976_Q07912	all	unspecific
AL	O14976	Q09013	0.249776	0.135081	0.876704	O14976_Q09013	all	unspecific
AL	O14976	Q13177	0.261995	0.113911	0.876704	O14976_Q13177	all	unspecific
AL	O14976	Q13418	0.220794	0.184476	0.883433	O14976_Q13418	all	unspecific
AL	O14976	Q13546	0.233336	0.15625	0.876704	O14976_Q13546	all	unspecific
AL	O14976	Q13554	0.274793	0.0987903	0.876704	O14976_Q13554	all	unspecific
AL	O14976	Q13557	0.334129	0.0454026	0.876704	O14976_Q13557	all	unspecific
AL	O14976	Q13882	0.311628	0.0614919	0.876704	O14976_Q13882	all	unspecific
AL	O14976	Q13976	0.198431	0.233871	0.884247	O14976_Q13976	all	unspecific
AL	O14976	Q15119	0.285924	0.0877016	0.876704	O14976_Q15119	all	unspecific
AL	O14976	Q15139	0.227723	0.167339	0.879074	O14976_Q15139	all	unspecific
AL	O14976	Q15772	0.198552	0.233871	0.884247	O14976_Q15772	all	unspecific
AL	O14976	Q15831	0.265205	0.107863	0.876704	O14976_Q15831	all	unspecific
AL	O14976	Q16539	0.814776	0.00117144	0.87255	O14976_Q16539	all	unspecific
AL	O14976	Q16832	0.204343	0.220766	0.883433	O14976_Q16832	all	unspecific
AL	O14976	Q2M2I8	0.293026	0.00649853	0.87255	O14976_Q2M2I8	all	unspecific
AL	O14976	Q5S007	0.321898	0.00365651	0.87255	O14976_Q5S007	all	unspecific
AL	O14976	Q6PHR2	0.310961	0.0645161	0.876704	O14976_Q6PHR2	all	unspecific
AL	O14976	Q7L7X3	0.316822	0.0584677	0.876704	O14976_Q7L7X3	all	unspecific
AL	O14976	Q7Z7A4	0.252537	0.133065	0.876704	O14976_Q7Z7A4	all	unspecific
AL	O14976	Q86Y07	0.325997	0.0524194	0.876704	O14976_Q86Y07	all	unspecific
AL	O14976	Q8IVH8	0.246683	0.139113	0.876704	O14976_Q8IVH8	all	unspecific
AL	O14976	Q8IVT5	0.235196	0.152218	0.876704	O14976_Q8IVT5	all	unspecific
AL	O14976	Q8IWU2	0.299209	0.0735887	0.876704	O14976_Q8IWU2	all	unspecific
AL	O14976	Q8IY26	0.38561	0.0252195	0.876704	O14976_Q8IY26	all	unspecific
AL	O14976	Q8N568	0.212006	0.205645	0.883433	O14976_Q8N568	all	unspecific
AL	O14976	Q8NI37	0.326786	0.0497365	0.876704	O14976_Q8NI37	all	unspecific
AL	O14976	Q8TEA7	0.31434	0.0594758	0.876704	O14976_Q8TEA7	all	unspecific
AL	O14976	Q8WVY7	0.238721	0.15121	0.876704	O14976_Q8WVY7	all	unspecific
AL	O14976	Q92918	0.314925	0.0594758	0.876704	O14976_Q92918	all	unspecific
AL	O14976	Q96BR1	0.273046	0.0987903	0.876704	O14976_Q96BR1	all	unspecific
AL	O14976	Q96Q15	0.382847	0.0259745	0.876704	O14976_Q96Q15	all	unspecific
AL	O14976	Q96RR4	0.236403	0.152218	0.876704	O14976_Q96RR4	all	unspecific
AL	O14976	Q99986	0.241034	0.147177	0.876704	O14976_Q99986	all	unspecific
AL	O14976	Q9BZL6	0.265865	0.106855	0.876704	O14976_Q9BZL6	all	unspecific
AL	O14976	Q9H422	0.435938	0.0152456	0.876704	O14976_Q9H422	all	unspecific
AL	O14976	Q9H792	0.21842	0.190524	0.883433	O14976_Q9H792	all	unspecific
AL	O14976	Q9HBY8	0.262937	0.112903	0.876704	O14976_Q9HBY8	all	unspecific
AL	O14976	Q9NRM7	0.231834	0.159274	0.876704	O14976_Q9NRM7	all	unspecific
AL	O14976	Q9NRW4	0.331391	0.0469614	0.876704	O14976_Q9NRW4	all	unspecific
AL	O14976	Q9NYV4	0.2407	0.148185	0.876704	O14976_Q9NYV4	all	unspecific
AL	O14976	Q9P289	0.334347	0.045281	0.876704	O14976_Q9P289	all	unspecific
AL	O14976	Q9Y243	0.324185	0.0524194	0.876704	O14976_Q9Y243	all	unspecific
AL	O14976	Q9Y2U5	0.270536	0.0987903	0.876704	O14976_Q9Y2U5	all	unspecific
AL	O14976	Q9Y3S1	0.292088	0.0756048	0.876704	O14976_Q9Y3S1	all	unspecific
AL	O14976	Q9Y6M4	0.230574	0.160282	0.876704	O14976_Q9Y6M4	all	unspecific
AL	O14976	Q9Y6R4	0.39027	0.0240066	0.876704	O14976_Q9Y6R4	all	unspecific
AL	O15021	P06239	0.257663	0.126008	0.876704	O15021_P06239	all	unspecific
AL	O15021	P07333	0.305125	0.0685484	0.876704	O15021_P07333	all	unspecific
AL	O15021	P43403	0.19008	0.256048	0.896385	O15021_P43403	all	unspecific
AL	O15021	P52564	0.214891	0.195565	0.883433	O15021_P52564	all	unspecific
AL	O15021	Q9BX95	0.218677	0.189516	0.883433	O15021_Q9BX95	all	unspecific
AL	O15021	Q9NSY0	0.191838	0.25	0.89259	O15021_Q9NSY0	all	unspecific
AL	O15021	Q9UNI6	0.279654	0.0947581	0.876704	O15021_Q9UNI6	all	unspecific
AL	O15056	O43353	0.185191	0.271169	0.898763	O15056_O43353	all	unspecific
AL	O15056	O60942	0.196519	0.239919	0.889677	O15056_O60942	all	unspecific
AL	O15056	O94768	0.491656	0.00930716	0.87255	O15056_O94768	all	unspecific
AL	O15056	O95747	0.252369	0.134073	0.876704	O15056_O95747	all	unspecific
AL	O15056	P07333	0.305901	0.0675403	0.876704	O15056_P07333	all	unspecific
AL	O15056	P29597	0.196618	0.239919	0.889677	O15056_P29597	all	unspecific
AL	O15056	P42345	0.232833	0.158266	0.876704	O15056_P42345	all	unspecific
AL	O15056	P42685	0.238341	0.15121	0.876704	O15056_P42685	all	unspecific
AL	O15056	Q12913	0.214154	0.199597	0.883433	O15056_Q12913	all	unspecific
AL	O15056	Q13627	0.215451	0.195565	0.883433	O15056_Q13627	all	unspecific
AL	O15056	Q8NI37	0.283092	0.0927419	0.876704	O15056_Q8NI37	all	unspecific
AL	O15056	Q8TEA7	0.209686	0.209677	0.883433	O15056_Q8TEA7	all	unspecific
AL	O15056	Q96BR1	0.191594	0.251008	0.89259	O15056_Q96BR1	all	unspecific
AL	O15056	Q9NSY0	0.247709	0.138105	0.876704	O15056_Q9NSY0	all	unspecific
AL	O15056	Q9UKI8	0.290099	0.078629	0.876704	O15056_Q9UKI8	all	unspecific
AL	O15056	Q9UNI6	0.293364	0.0756048	0.876704	O15056_Q9UNI6	all	unspecific
AL	O15056	Q9Y6R4	0.268578	0.100806	0.876704	O15056_Q9Y6R4	all	unspecific
AL	O15075	O43426	0.242057	0.145161	0.876704	O15075_O43426	all	unspecific
AL	O15075	O94768	0.30107	0.0715726	0.876704	O15075_O94768	all	unspecific
AL	O15075	P04626	0.27187	0.0987903	0.876704	O15075_P04626	all	unspecific
AL	O15075	P07333	0.32079	0.0564516	0.876704	O15075_P07333	all	unspecific
AL	O15075	P15309	0.252667	0.133065	0.876704	O15075_P15309	all	unspecific
AL	O15075	P18669	0.201691	0.228831	0.883433	O15075_P18669	all	unspecific
AL	O15075	P29350	0.215558	0.195565	0.883433	O15075_P29350	all	unspecific
AL	O15075	Q05397	0.18937	0.258065	0.896385	O15075_Q05397	all	unspecific
AL	O15075	Q05513	0.340289	0.0421237	0.876704	O15075_Q05513	all	unspecific
AL	O15075	Q63HR2	0.21074	0.207661	0.883433	O15075_Q63HR2	all	unspecific
AL	O15075	Q96Q15	0.249271	0.135081	0.876704	O15075_Q96Q15	all	unspecific
AL	O15264	O75582	0.145361	0.206932	0.883433	O15264_O75582	all	unspecific
AL	O15264	P00519	0.233237	0.157258	0.876704	O15264_P00519	all	unspecific
AL	O15264	P05186	0.303891	0.0685484	0.876704	O15264_P05186	all	unspecific
AL	O15264	P06239	0.229504	0.163306	0.876704	O15264_P06239	all	unspecific
AL	O15264	P07333	0.34345	0.0405556	0.876704	O15264_P07333	all	unspecific
AL	O15264	P09769	0.216815	0.193548	0.883433	O15264_P09769	all	unspecific
AL	O15264	P12931	0.29171	0.0756048	0.876704	O15264_P12931	all	unspecific
AL	O15264	P15735	0.21718	0.19254	0.883433	O15264_P15735	all	unspecific
AL	O15264	P49841	0.254645	0.131048	0.876704	O15264_P49841	all	unspecific
AL	O15264	Q00537	0.208552	0.211694	0.883433	O15264_Q00537	all	unspecific
AL	O15264	Q04912	0.358472	0.0340229	0.876704	O15264_Q04912	all	unspecific
AL	O15264	Q06187	0.279803	0.0947581	0.876704	O15264_Q06187	all	unspecific
AL	O15264	Q07002	0.212117	0.203629	0.883433	O15264_Q07002	all	unspecific
AL	O15264	Q13177	0.193384	0.247984	0.892362	O15264_Q13177	all	unspecific
AL	O15264	Q13237	0.16744	0.126402	0.876704	O15264_Q13237	all	unspecific
AL	O15264	Q13627	0.256959	0.127016	0.876704	O15264_Q13627	all	unspecific
AL	O15264	Q15678	0.234901	0.154234	0.876704	O15264_Q15678	all	unspecific
AL	O15264	Q16584	0.185288	0.271169	0.898763	O15264_Q16584	all	unspecific
AL	O15264	Q2M2I8	0.212417	0.203629	0.883433	O15264_Q2M2I8	all	unspecific
AL	O15264	Q8IW41	0.28762	0.00725474	0.87255	O15264_Q8IW41	all	unspecific
AL	O15264	Q8IY26	0.184273	0.277218	0.898763	O15264_Q8IY26	all	unspecific
AL	O15264	Q8NI37	0.193037	0.248992	0.89259	O15264_Q8NI37	all	unspecific
AL	O15264	Q96Q15	0.328935	0.0484171	0.876704	O15264_Q96Q15	all	unspecific
AL	O15264	Q9BQK8	0.192725	0.248992	0.89259	O15264_Q9BQK8	all	unspecific
AL	O15264	Q9BX95	0.258348	0.126008	0.876704	O15264_Q9BX95	all	unspecific
AL	O15264	Q9NRW4	0.259071	0.126008	0.876704	O15264_Q9NRW4	all	unspecific
AL	O15264	Q9UIK4	0.280113	0.0947581	0.876704	O15264_Q9UIK4	all	unspecific
AL	O15264	Q9UK32	0.245218	0.139113	0.876704	O15264_Q9UK32	all	unspecific
AL	O15264	Q9ULR3	0.229694	0.163306	0.876704	O15264_Q9ULR3	all	unspecific
AL	O15264	Q9Y2H2	0.262111	0.113911	0.876704	O15264_Q9Y2H2	all	unspecific
AL	O15264	Q9Y2R2	0.207513	0.212702	0.883433	O15264_Q9Y2R2	all	unspecific
AL	O15264	Q9Y2U5	0.210819	0.207661	0.883433	O15264_Q9Y2U5	all	unspecific
AL	O15327	O43353	0.230034	0.163306	0.876704	O15327_O43353	all	unspecific
AL	O15327	O43426	0.348732	0.0380939	0.876704	O15327_O43426	all	unspecific
AL	O15327	P04049	0.323409	0.0524194	0.876704	O15327_P04049	all	unspecific
AL	O15327	P07333	0.378471	0.0272291	0.876704	O15327_P07333	all	unspecific
AL	O15327	P15735	0.247757	0.138105	0.876704	O15327_P15735	all	unspecific
AL	O15327	P21860	0.284516	0.0917339	0.876704	O15327_P21860	all	unspecific
AL	O15327	P29597	0.349466	0.037767	0.876704	O15327_P29597	all	unspecific
AL	O15327	P35236	0.294484	0.0756048	0.876704	O15327_P35236	all	unspecific
AL	O15327	P37023	0.281925	0.09375	0.876704	O15327_P37023	all	unspecific
AL	O15327	P52564	0.312364	0.0614919	0.876704	O15327_P52564	all	unspecific
AL	O15327	P53667	0.221885	0.183468	0.883433	O15327_P53667	all	unspecific
AL	O15327	Q07002	0.22764	0.168347	0.880157	O15327_Q07002	all	unspecific
AL	O15327	Q6PHR2	0.305074	0.0685484	0.876704	O15327_Q6PHR2	all	unspecific
AL	O15327	Q86UE8	0.219872	0.1875	0.883433	O15327_Q86UE8	all	unspecific
AL	O15327	Q8IW41	0.255514	0.13004	0.876704	O15327_Q8IW41	all	unspecific
AL	O15327	Q8NI37	0.251091	0.135081	0.876704	O15327_Q8NI37	all	unspecific
AL	O15327	Q8TF76	0.237979	0.15121	0.876704	O15327_Q8TF76	all	unspecific
AL	O15327	Q96BR1	0.23496	0.154234	0.876704	O15327_Q96BR1	all	unspecific
AL	O15327	Q9BX95	0.283553	0.0917339	0.876704	O15327_Q9BX95	all	unspecific
AL	O15327	Q9GZU7	0.203916	0.221774	0.883433	O15327_Q9GZU7	all	unspecific
AL	O15327	Q9HBY8	0.329469	0.0480956	0.876704	O15327_Q9HBY8	all	unspecific
AL	O15327	Q9NRM7	0.256309	0.129032	0.876704	O15327_Q9NRM7	all	unspecific
AL	O15327	Q9NSY0	0.317553	0.0584677	0.876704	O15327_Q9NSY0	all	unspecific
AL	O15355	P15309	0.248616	0.135081	0.876704	O15355_P15309	all	unspecific
AL	O15355	P35236	0.300821	0.0715726	0.876704	O15355_P35236	all	unspecific
AL	O15355	P42345	0.188728	0.258065	0.896385	O15355_P42345	all	unspecific
AL	O15355	Q92539	0.208041	0.212702	0.883433	O15355_Q92539	all	unspecific
AL	O15355	Q96Q15	0.258851	0.126008	0.876704	O15355_Q96Q15	all	unspecific
AL	O15355	Q9UIK4	0.260101	0.122984	0.876704	O15355_Q9UIK4	all	unspecific
AL	O15355	Q9UNI6	0.223119	0.180444	0.883433	O15355_Q9UNI6	all	unspecific
AL	O15357	O94921	0.184811	0.275202	0.898763	O15357_O94921	all	unspecific
AL	O15357	P06239	0.2109	0.207661	0.883433	O15357_P06239	all	unspecific
AL	O15357	P07333	0.266032	0.105847	0.876704	O15357_P07333	all	unspecific
AL	O15357	P17612	0.196727	0.239919	0.889677	O15357_P17612	all	unspecific
AL	O15357	Q8IY26	0.250669	0.135081	0.876704	O15357_Q8IY26	all	unspecific
AL	O15357	Q9UKI8	0.261509	0.114919	0.876704	O15357_Q9UKI8	all	unspecific
AL	O15357	Q9Y6R4	0.208567	0.211694	0.883433	O15357_Q9Y6R4	all	unspecific
AL	O43293	O43426	0.320106	0.0574597	0.876704	O43293_O43426	all	unspecific
AL	O43293	P06241	0.254932	0.131048	0.876704	O43293_P06241	all	unspecific
AL	O43293	P07333	0.398713	0.0219883	0.876704	O43293_P07333	all	unspecific
AL	O43293	P49760	0.209102	0.210685	0.883433	O43293_P49760	all	unspecific
AL	O43293	P49841	0.197098	0.238911	0.888666	O43293_P49841	all	unspecific
AL	O43293	Q06187	0.184062	0.277218	0.898763	O43293_Q06187	all	unspecific
AL	O43293	Q09013	0.23402	0.15625	0.876704	O43293_Q09013	all	unspecific
AL	O43293	Q8TEA7	0.204414	0.220766	0.883433	O43293_Q8TEA7	all	unspecific
AL	O43293	Q96BR1	0.187072	0.259073	0.896385	O43293_Q96BR1	all	unspecific
AL	O43293	Q9BX95	0.205094	0.21875	0.883433	O43293_Q9BX95	all	unspecific
AL	O43293	Q9UK32	0.267668	0.102823	0.876704	O43293_Q9UK32	all	unspecific
AL	O43293	Q9UKI8	0.255782	0.129032	0.876704	O43293_Q9UKI8	all	unspecific
AL	O43318	O43426	0.230092	0.163306	0.876704	O43318_O43426	all	unspecific
AL	O43318	O94768	0.345412	0.0396189	0.876704	O43318_O94768	all	unspecific
AL	O43318	O95382	0.310531	0.0645161	0.876704	O43318_O95382	all	unspecific
AL	O43318	P06239	0.197852	0.235887	0.88634	O43318_P06239	all	unspecific
AL	O43318	P07333	0.287835	0.0806452	0.876704	O43318_P07333	all	unspecific
AL	O43318	P22612	0.211106	0.206653	0.883433	O43318_P22612	all	unspecific
AL	O43318	P29350	0.235774	0.152218	0.876704	O43318_P29350	all	unspecific
AL	O43318	P42685	0.196459	0.240927	0.889677	O43318_P42685	all	unspecific
AL	O43318	P46734	0.188757	0.0805301	0.876704	O43318_P46734	all	unspecific
AL	O43318	P49674	0.246004	0.139113	0.876704	O43318_P49674	all	unspecific
AL	O43318	Q06187	0.197823	0.235887	0.88634	O43318_Q06187	all	unspecific
AL	O43318	Q13233	0.187164	0.0825688	0.876704	O43318_Q13233	all	unspecific
AL	O43318	Q13615	0.186658	0.261089	0.896811	O43318_Q13615	all	unspecific
AL	O43318	Q15418	0.239302	0.150202	0.876704	O43318_Q15418	all	unspecific
AL	O43318	Q99952	0.277711	0.0967742	0.876704	O43318_Q99952	all	unspecific
AL	O43318	Q9BX95	0.203587	0.222782	0.883433	O43318_Q9BX95	all	unspecific
AL	O43318	Q9UK32	0.231549	0.160282	0.876704	O43318_Q9UK32	all	unspecific
AL	O43318	Q9Y217	0.201102	0.228831	0.883433	O43318_Q9Y217	all	unspecific
AL	O43353	O43426	0.199566	0.229839	0.883433	O43353_O43426	all	unspecific
AL	O43353	O95382	0.315161	0.0594758	0.876704	O43353_O95382	all	unspecific
AL	O43353	O95747	0.232017	0.159274	0.876704	O43353_O95747	all	unspecific
AL	O43353	O96017	0.201462	0.228831	0.883433	O43353_O96017	all	unspecific
AL	O43353	P04626	0.221655	0.184476	0.883433	O43353_P04626	all	unspecific
AL	O43353	P05186	0.196675	0.239919	0.889677	O43353_P05186	all	unspecific
AL	O43353	P06239	0.197881	0.235887	0.88634	O43353_P06239	all	unspecific
AL	O43353	P07333	0.29686	0.0745968	0.876704	O43353_P07333	all	unspecific
AL	O43353	P15309	0.240816	0.148185	0.876704	O43353_P15309	all	unspecific
AL	O43353	P18433	0.319056	0.0574597	0.876704	O43353_P18433	all	unspecific
AL	O43353	P18669	0.24628	0.139113	0.876704	O43353_P18669	all	unspecific
AL	O43353	P22612	0.24622	0.139113	0.876704	O43353_P22612	all	unspecific
AL	O43353	P22694	0.248301	0.137097	0.876704	O43353_P22694	all	unspecific
AL	O43353	P23469	0.394415	0.0229882	0.876704	O43353_P23469	all	unspecific
AL	O43353	P29350	0.208424	0.211694	0.883433	O43353_P29350	all	unspecific
AL	O43353	P41743	0.197201	0.146349	0.876704	O43353_P41743	all	unspecific
AL	O43353	P42685	0.185451	0.270161	0.898763	O43353_P42685	all	unspecific
AL	O43353	P46734	0.154478	0.163099	0.876704	O43353_P46734	all	unspecific
AL	O43353	P49674	0.2072	0.214718	0.883433	O43353_P49674	all	unspecific
AL	O43353	Q04912	0.284654	0.0917339	0.876704	O43353_Q04912	all	unspecific
AL	O43353	Q05397	0.184295	0.277218	0.898763	O43353_Q05397	all	unspecific
AL	O43353	Q13237	0.192959	0.248992	0.89259	O43353_Q13237	all	unspecific
AL	O43353	Q13615	0.238386	0.15121	0.876704	O43353_Q13615	all	unspecific
AL	O43353	Q15418	0.242372	0.145161	0.876704	O43353_Q15418	all	unspecific
AL	O43353	Q15831	0.208046	0.212702	0.883433	O43353_Q15831	all	unspecific
AL	O43353	Q76MJ5	0.235312	0.152218	0.876704	O43353_Q76MJ5	all	unspecific
AL	O43353	Q8NBV4	0.341336	0.0415965	0.876704	O43353_Q8NBV4	all	unspecific
AL	O43353	Q8TE77	0.291662	0.0756048	0.876704	O43353_Q8TE77	all	unspecific
AL	O43353	Q8WYL5	0.192477	0.25	0.89259	O43353_Q8WYL5	all	unspecific
AL	O43353	Q93096	0.259114	0.125	0.876704	O43353_Q93096	all	unspecific
AL	O43353	Q96PY6	0.244899	0.140121	0.876704	O43353_Q96PY6	all	unspecific
AL	O43353	Q99952	0.189659	0.258065	0.896385	O43353_Q99952	all	unspecific
AL	O43353	Q9UKI8	0.200354	0.228831	0.883433	O43353_Q9UKI8	all	unspecific
AL	O43353	Q9UNI6	0.269822	0.0987903	0.876704	O43353_Q9UNI6	all	unspecific
AL	O43353	Q9Y6R4	0.216401	0.193548	0.883433	O43353_Q9Y6R4	all	unspecific
AL	O43426	O43683	0.24065	0.148185	0.876704	O43426_O43683	all	unspecific
AL	O43426	O60229	0.225175	0.174395	0.883272	O43426_O60229	all	unspecific
AL	O43426	O60307	0.313339	0.0614919	0.876704	O43426_O60307	all	unspecific
AL	O43426	O60942	0.217316	0.19254	0.883433	O43426_O60942	all	unspecific
AL	O43426	O75582	0.338615	0.0429849	0.876704	O43426_O75582	all	unspecific
AL	O43426	O75676	0.19525	0.246976	0.892362	O43426_O75676	all	unspecific
AL	O43426	O75962	0.209739	0.209677	0.883433	O43426_O75962	all	unspecific
AL	O43426	O94768	0.484525	0.00988217	0.87255	O43426_O94768	all	unspecific
AL	O43426	O94804	0.367209	0.0308221	0.876704	O43426_O94804	all	unspecific
AL	O43426	O94921	0.263336	0.112903	0.876704	O43426_O94921	all	unspecific
AL	O43426	O95382	0.375978	0.0279775	0.876704	O43426_O95382	all	unspecific
AL	O43426	O95747	0.26506	0.107863	0.876704	O43426_O95747	all	unspecific
AL	O43426	O96017	0.300241	0.0725806	0.876704	O43426_O96017	all	unspecific
AL	O43426	P06239	0.323262	0.0524194	0.876704	O43426_P06239	all	unspecific
AL	O43426	P06241	0.345002	0.0398123	0.876704	O43426_P06241	all	unspecific
AL	O43426	P06493	0.24765	0.138105	0.876704	O43426_P06493	all	unspecific
AL	O43426	P07332	0.184308	0.277218	0.898763	O43426_P07332	all	unspecific
AL	O43426	P07333	0.421196	0.0175568	0.876704	O43426_P07333	all	unspecific
AL	O43426	P08069	0.205097	0.21875	0.883433	O43426_P08069	all	unspecific
AL	O43426	P09619	0.210761	0.207661	0.883433	O43426_P09619	all	unspecific
AL	O43426	P09769	0.240788	0.148185	0.876704	O43426_P09769	all	unspecific
AL	O43426	P09923	0.207349	0.214718	0.883433	O43426_P09923	all	unspecific
AL	O43426	P12931	0.292326	0.0756048	0.876704	O43426_P12931	all	unspecific
AL	O43426	P13686	0.194769	0.246976	0.892362	O43426_P13686	all	unspecific
AL	O43426	P15056	0.205841	0.216734	0.883433	O43426_P15056	all	unspecific
AL	O43426	P15309	0.293982	0.0756048	0.876704	O43426_P15309	all	unspecific
AL	O43426	P16234	0.314936	0.0594758	0.876704	O43426_P16234	all	unspecific
AL	O43426	P16298	0.266798	0.104839	0.876704	O43426_P16298	all	unspecific
AL	O43426	P17252	0.259287	0.125	0.876704	O43426_P17252	all	unspecific
AL	O43426	P17612	0.225432	0.173387	0.883272	O43426_P17612	all	unspecific
AL	O43426	P18433	0.338674	0.042954	0.876704	O43426_P18433	all	unspecific
AL	O43426	P18669	0.185427	0.270161	0.898763	O43426_P18669	all	unspecific
AL	O43426	P21860	0.23763	0.15121	0.876704	O43426_P21860	all	unspecific
AL	O43426	P22612	0.351612	0.0368301	0.876704	O43426_P22612	all	unspecific
AL	O43426	P25098	0.232562	0.158266	0.876704	O43426_P25098	all	unspecific
AL	O43426	P27448	0.192421	0.25	0.89259	O43426_P27448	all	unspecific
AL	O43426	P29323	0.193482	0.247984	0.892362	O43426_P29323	all	unspecific
AL	O43426	P29350	0.327091	0.0495468	0.876704	O43426_P29350	all	unspecific
AL	O43426	P29597	0.197442	0.236895	0.887151	O43426_P29597	all	unspecific
AL	O43426	P30305	0.294316	0.0756048	0.876704	O43426_P30305	all	unspecific
AL	O43426	P31751	0.251945	0.134073	0.876704	O43426_P31751	all	unspecific
AL	O43426	P34947	0.255533	0.13004	0.876704	O43426_P34947	all	unspecific
AL	O43426	P36507	0.206967	0.214718	0.883433	O43426_P36507	all	unspecific
AL	O43426	P37023	0.270201	0.0987903	0.876704	O43426_P37023	all	unspecific
AL	O43426	P41279	0.246606	0.139113	0.876704	O43426_P41279	all	unspecific
AL	O43426	P42336	0.20988	0.0269809	0.876704	O43426_P42336	all	unspecific
AL	O43426	P42345	0.294903	0.0745968	0.876704	O43426_P42345	all	unspecific
AL	O43426	P42684	0.193021	0.248992	0.89259	O43426_P42684	all	unspecific
AL	O43426	P42685	0.286727	0.0846774	0.876704	O43426_P42685	all	unspecific
AL	O43426	P43250	0.203905	0.221774	0.883433	O43426_P43250	all	unspecific
AL	O43426	P43403	0.343107	0.0407223	0.876704	O43426_P43403	all	unspecific
AL	O43426	P43405	0.257914	0.126008	0.876704	O43426_P43405	all	unspecific
AL	O43426	P45983	0.257497	0.126008	0.876704	O43426_P45983	all	unspecific
AL	O43426	P48454	0.207531	0.212702	0.883433	O43426_P48454	all	unspecific
AL	O43426	P49336	0.259823	0.122984	0.876704	O43426_P49336	all	unspecific
AL	O43426	P49674	0.418181	0.018082	0.876704	O43426_P49674	all	unspecific
AL	O43426	P50613	0.216915	0.193548	0.883433	O43426_P50613	all	unspecific
AL	O43426	P50750	0.287181	0.0826613	0.876704	O43426_P50750	all	unspecific
AL	O43426	P51617	0.288488	0.078629	0.876704	O43426_P51617	all	unspecific
AL	O43426	P51812	0.259472	0.125	0.876704	O43426_P51812	all	unspecific
AL	O43426	P51956	0.194398	0.247984	0.892362	O43426_P51956	all	unspecific
AL	O43426	P51957	0.310645	0.0645161	0.876704	O43426_P51957	all	unspecific
AL	O43426	P53355	0.195081	0.246976	0.892362	O43426_P53355	all	unspecific
AL	O43426	P54753	0.318496	0.0574597	0.876704	O43426_P54753	all	unspecific
AL	O43426	P57059	0.22901	0.165323	0.876704	O43426_P57059	all	unspecific
AL	O43426	Q00534	0.216208	0.195565	0.883433	O43426_Q00534	all	unspecific
AL	O43426	Q01974	0.185896	0.268145	0.898763	O43426_Q01974	all	unspecific
AL	O43426	Q02156	0.196669	0.239919	0.889677	O43426_Q02156	all	unspecific
AL	O43426	Q02750	0.262373	0.113911	0.876704	O43426_Q02750	all	unspecific
AL	O43426	Q05397	0.24643	0.139113	0.876704	O43426_Q05397	all	unspecific
AL	O43426	Q05513	0.446368	0.0138361	0.876704	O43426_Q05513	all	unspecific
AL	O43426	Q06187	0.358131	0.034156	0.876704	O43426_Q06187	all	unspecific
AL	O43426	Q08209	0.218483	0.190524	0.883433	O43426_Q08209	all	unspecific
AL	O43426	Q09013	0.209486	0.210685	0.883433	O43426_Q09013	all	unspecific
AL	O43426	Q12913	0.222763	0.181452	0.883433	O43426_Q12913	all	unspecific
AL	O43426	Q13188	0.188162	0.259073	0.896385	O43426_Q13188	all	unspecific
AL	O43426	Q13237	0.200606	0.228831	0.883433	O43426_Q13237	all	unspecific
AL	O43426	Q13418	0.206072	0.216734	0.883433	O43426_Q13418	all	unspecific
AL	O43426	Q13464	0.218946	0.189516	0.883433	O43426_Q13464	all	unspecific
AL	O43426	Q13470	0.269785	0.0987903	0.876704	O43426_Q13470	all	unspecific
AL	O43426	Q13496	0.20867	0.211694	0.883433	O43426_Q13496	all	unspecific
AL	O43426	Q13523	0.216882	0.193548	0.883433	O43426_Q13523	all	unspecific
AL	O43426	Q13614	0.204308	0.220766	0.883433	O43426_Q13614	all	unspecific
AL	O43426	Q13627	0.200891	0.129449	0.876704	O43426_Q13627	all	unspecific
AL	O43426	Q13882	0.251009	0.135081	0.876704	O43426_Q13882	all	unspecific
AL	O43426	Q14289	0.200277	0.228831	0.883433	O43426_Q14289	all	unspecific
AL	O43426	Q15139	0.19949	0.229839	0.883433	O43426_Q15139	all	unspecific
AL	O43426	Q15678	0.194017	0.247984	0.892362	O43426_Q15678	all	unspecific
AL	O43426	Q15772	0.212188	0.203629	0.883433	O43426_Q15772	all	unspecific
AL	O43426	Q15831	0.23519	0.152218	0.876704	O43426_Q15831	all	unspecific
AL	O43426	Q16512	0.187368	0.259073	0.896385	O43426_Q16512	all	unspecific
AL	O43426	Q16513	0.314869	0.0594758	0.876704	O43426_Q16513	all	unspecific
AL	O43426	Q16539	0.66041	0.0027734	0.87255	O43426_Q16539	all	unspecific
AL	O43426	Q16644	0.200317	0.228831	0.883433	O43426_Q16644	all	unspecific
AL	O43426	Q16875	0.23734	0.15121	0.876704	O43426_Q16875	all	unspecific
AL	O43426	Q58A45	0.199467	0.229839	0.883433	O43426_Q58A45	all	unspecific
AL	O43426	Q5S007	0.239277	0.0516363	0.876704	O43426_Q5S007	all	unspecific
AL	O43426	Q6P0Q8	0.224074	0.175403	0.883272	O43426_Q6P0Q8	all	unspecific
AL	O43426	Q6VAB6	0.250302	0.135081	0.876704	O43426_Q6VAB6	all	unspecific
AL	O43426	Q6ZMQ8	0.34171	0.0414096	0.876704	O43426_Q6ZMQ8	all	unspecific
AL	O43426	Q76MJ5	0.404987	0.020624	0.876704	O43426_Q76MJ5	all	unspecific
AL	O43426	Q7KZI7	0.213565	0.202621	0.883433	O43426_Q7KZI7	all	unspecific
AL	O43426	Q7Z7A4	0.243856	0.140121	0.876704	O43426_Q7Z7A4	all	unspecific
AL	O43426	Q86UE8	0.205609	0.21875	0.883433	O43426_Q86UE8	all	unspecific
AL	O43426	Q86UX6	0.222472	0.18246	0.883433	O43426_Q86UX6	all	unspecific
AL	O43426	Q86YV5	0.263558	0.111895	0.876704	O43426_Q86YV5	all	unspecific
AL	O43426	Q8IXW5	0.200502	0.228831	0.883433	O43426_Q8IXW5	all	unspecific
AL	O43426	Q8N4C8	0.246915	0.139113	0.876704	O43426_Q8N4C8	all	unspecific
AL	O43426	Q8N5S9	0.261885	0.113911	0.876704	O43426_Q8N5S9	all	unspecific
AL	O43426	Q8NI60	0.265384	0.106855	0.876704	O43426_Q8NI60	all	unspecific
AL	O43426	Q8TCD5	0.217915	0.190524	0.883433	O43426_Q8TCD5	all	unspecific
AL	O43426	Q8TD19	0.229276	0.163306	0.876704	O43426_Q8TD19	all	unspecific
AL	O43426	Q8TDC3	0.188838	0.258065	0.896385	O43426_Q8TDC3	all	unspecific
AL	O43426	Q8TF76	0.300435	0.0725806	0.876704	O43426_Q8TF76	all	unspecific
AL	O43426	Q92539	0.245462	0.139113	0.876704	O43426_Q92539	all	unspecific
AL	O43426	Q92918	0.302015	0.0705645	0.876704	O43426_Q92918	all	unspecific
AL	O43426	Q93096	0.277691	0.0967742	0.876704	O43426_Q93096	all	unspecific
AL	O43426	Q96BR1	0.215017	0.195565	0.883433	O43426_Q96BR1	all	unspecific
AL	O43426	Q96J92	0.218219	0.190524	0.883433	O43426_Q96J92	all	unspecific
AL	O43426	Q96L34	0.209756	0.209677	0.883433	O43426_Q96L34	all	unspecific
AL	O43426	Q96PY6	0.274854	0.0987903	0.876704	O43426_Q96PY6	all	unspecific
AL	O43426	Q96QP1	0.201915	0.227823	0.883433	O43426_Q96QP1	all	unspecific
AL	O43426	Q96QT4	0.306925	0.0655242	0.876704	O43426_Q96QT4	all	unspecific
AL	O43426	Q9BRS2	0.211913	0.205645	0.883433	O43426_Q9BRS2	all	unspecific
AL	O43426	Q9BX95	0.27193	0.0987903	0.876704	O43426_Q9BX95	all	unspecific
AL	O43426	Q9BZL6	0.201078	0.228831	0.883433	O43426_Q9BZL6	all	unspecific
AL	O43426	Q9H2G2	0.364806	0.0316637	0.876704	O43426_Q9H2G2	all	unspecific
AL	O43426	Q9H422	0.19305	0.248992	0.89259	O43426_Q9H422	all	unspecific
AL	O43426	Q9H792	0.216448	0.193548	0.883433	O43426_Q9H792	all	unspecific
AL	O43426	Q9HBY8	0.28462	0.0917339	0.876704	O43426_Q9HBY8	all	unspecific
AL	O43426	Q9NR20	0.187602	0.259073	0.896385	O43426_Q9NR20	all	unspecific
AL	O43426	Q9NRM7	0.251433	0.135081	0.876704	O43426_Q9NRM7	all	unspecific
AL	O43426	Q9NRW4	0.255222	0.13004	0.876704	O43426_Q9NRW4	all	unspecific
AL	O43426	Q9NSY0	0.220387	0.184476	0.883433	O43426_Q9NSY0	all	unspecific
AL	O43426	Q9NSY1	0.374106	0.0285565	0.876704	O43426_Q9NSY1	all	unspecific
AL	O43426	Q9NWZ3	0.191253	0.252016	0.894183	O43426_Q9NWZ3	all	unspecific
AL	O43426	Q9NZJ5	0.215083	0.195565	0.883433	O43426_Q9NZJ5	all	unspecific
AL	O43426	Q9P289	0.24093	0.147177	0.876704	O43426_Q9P289	all	unspecific
AL	O43426	Q9UBS0	0.214312	0.197581	0.883433	O43426_Q9UBS0	all	unspecific
AL	O43426	Q9UEE5	0.20947	0.210685	0.883433	O43426_Q9UEE5	all	unspecific
AL	O43426	Q9UEW8	0.319195	0.0574597	0.876704	O43426_Q9UEW8	all	unspecific
AL	O43426	Q9UHY1	0.277474	0.0967742	0.876704	O43426_Q9UHY1	all	unspecific
AL	O43426	Q9UK32	0.262674	0.112903	0.876704	O43426_Q9UK32	all	unspecific
AL	O43426	Q9UPZ9	0.292908	0.0756048	0.876704	O43426_Q9UPZ9	all	unspecific
AL	O43426	Q9Y217	0.213298	0.203629	0.883433	O43426_Q9Y217	all	unspecific
AL	O43426	Q9Y2K2	0.194742	0.246976	0.892362	O43426_Q9Y2K2	all	unspecific
AL	O43426	Q9Y2U5	0.225632	0.172379	0.882827	O43426_Q9Y2U5	all	unspecific
AL	O43426	Q9Y4K4	0.195796	0.241935	0.890348	O43426_Q9Y4K4	all	unspecific
AL	O43426	Q9Y616	0.268092	0.101815	0.876704	O43426_Q9Y616	all	unspecific
AL	O43426	Q9Y6R4	0.405711	0.0204734	0.876704	O43426_Q9Y6R4	all	unspecific
AL	O43683	O75319	0.212493	0.203629	0.883433	O43683_O75319	all	unspecific
AL	O43683	O94768	0.450201	0.0133591	0.875088	O43683_O94768	all	unspecific
AL	O43683	O96017	0.141939	0.216106	0.883433	O43683_O96017	all	unspecific
AL	O43683	P00519	0.237586	0.15121	0.876704	O43683_P00519	all	unspecific
AL	O43683	P05186	0.231987	0.159274	0.876704	O43683_P05186	all	unspecific
AL	O43683	P09923	0.214106	0.200605	0.883433	O43683_P09923	all	unspecific
AL	O43683	P15309	0.342868	0.040839	0.876704	O43683_P15309	all	unspecific
AL	O43683	P15735	0.190685	0.253024	0.894817	O43683_P15735	all	unspecific
AL	O43683	P29597	0.219045	0.189516	0.883433	O43683_P29597	all	unspecific
AL	O43683	P42336	0.199981	0.228831	0.883433	O43683_P42336	all	unspecific
AL	O43683	P43378	0.223682	0.178427	0.883433	O43683_P43378	all	unspecific
AL	O43683	P49674	0.245139	0.139113	0.876704	O43683_P49674	all	unspecific
AL	O43683	P49761	0.200537	0.228831	0.883433	O43683_P49761	all	unspecific
AL	O43683	P50750	0.221701	0.184476	0.883433	O43683_P50750	all	unspecific
AL	O43683	P53667	0.205461	0.21875	0.883433	O43683_P53667	all	unspecific
AL	O43683	P78330	0.417658	0.018175	0.876704	O43683_P78330	all	unspecific
AL	O43683	Q05D32	0.335803	0.0444812	0.876704	O43683_Q05D32	all	unspecific
AL	O43683	Q13237	0.221644	0.184476	0.883433	O43683_Q13237	all	unspecific
AL	O43683	Q13615	0.21501	0.195565	0.883433	O43683_Q13615	all	unspecific
AL	O43683	Q8N4C8	0.266256	0.105847	0.876704	O43683_Q8N4C8	all	unspecific
AL	O43683	Q8NI37	0.186483	0.262097	0.897029	O43683_Q8NI37	all	unspecific
AL	O43683	Q8WYL5	0.239681	0.149194	0.876704	O43683_Q8WYL5	all	unspecific
AL	O43683	Q96BR1	0.275364	0.0987903	0.876704	O43683_Q96BR1	all	unspecific
AL	O43683	Q99952	0.302722	0.0695565	0.876704	O43683_Q99952	all	unspecific
AL	O43683	Q99986	0.133244	0.261978	0.897029	O43683_Q99986	all	unspecific
AL	O43683	Q9GZU7	0.204458	0.220766	0.883433	O43683_Q9GZU7	all	unspecific
AL	O43683	Q9HBY8	0.198625	0.233871	0.884247	O43683_Q9HBY8	all	unspecific
AL	O43683	Q9HC98	0.209465	0.210685	0.883433	O43683_Q9HC98	all	unspecific
AL	O43683	Q9NRW4	0.254552	0.131048	0.876704	O43683_Q9NRW4	all	unspecific
AL	O43683	Q9UK32	0.142918	0.211009	0.883433	O43683_Q9UK32	all	unspecific
AL	O43683	Q9Y6R4	0.243637	0.141129	0.876704	O43683_Q9Y6R4	all	unspecific
AL	O43688	O94768	0.349537	0.0377352	0.876704	O43688_O94768	all	unspecific
AL	O43688	O95382	0.291298	0.0756048	0.876704	O43688_O95382	all	unspecific
AL	O43688	O95747	0.206561	0.215726	0.883433	O43688_O95747	all	unspecific
AL	O43688	P09769	0.267419	0.102823	0.876704	O43688_P09769	all	unspecific
AL	O43688	P15309	0.28468	0.0917339	0.876704	O43688_P15309	all	unspecific
AL	O43688	P18433	0.216669	0.193548	0.883433	O43688_P18433	all	unspecific
AL	O43688	P18669	0.219198	0.189516	0.883433	O43688_P18669	all	unspecific
AL	O43688	P22612	0.318942	0.0574597	0.876704	O43688_P22612	all	unspecific
AL	O43688	P35236	0.218352	0.190524	0.883433	O43688_P35236	all	unspecific
AL	O43688	P42685	0.221558	0.184476	0.883433	O43688_P42685	all	unspecific
AL	O43688	P49841	0.234469	0.15625	0.876704	O43688_P49841	all	unspecific
AL	O43688	P51617	0.195052	0.246976	0.892362	O43688_P51617	all	unspecific
AL	O43688	P52333	0.236477	0.152218	0.876704	O43688_P52333	all	unspecific
AL	O43688	Q05397	0.250807	0.135081	0.876704	O43688_Q05397	all	unspecific
AL	O43688	Q05513	0.42664	0.0166556	0.876704	O43688_Q05513	all	unspecific
AL	O43688	Q5S007	0.201375	0.228831	0.883433	O43688_Q5S007	all	unspecific
AL	O43688	Q76MJ5	0.242553	0.145161	0.876704	O43688_Q76MJ5	all	unspecific
AL	O43688	Q86YV5	0.22888	0.165323	0.876704	O43688_Q86YV5	all	unspecific
AL	O43688	Q8NBV4	0.405304	0.0205579	0.876704	O43688_Q8NBV4	all	unspecific
AL	O43688	Q96PY6	0.207633	0.212702	0.883433	O43688_Q96PY6	all	unspecific
AL	O43688	Q9UIK4	0.255635	0.13004	0.876704	O43688_Q9UIK4	all	unspecific
AL	O43688	Q9UKI8	0.203492	0.22379	0.883433	O43688_Q9UKI8	all	unspecific
AL	O43688	Q9UNI6	0.270257	0.0987903	0.876704	O43688_Q9UNI6	all	unspecific
AL	O43688	Q9Y6R4	0.236413	0.152218	0.876704	O43688_Q9Y6R4	all	unspecific
AL	O43930	P04626	0.258352	0.126008	0.876704	O43930_P04626	all	unspecific
AL	O43930	P07333	0.328117	0.0489142	0.876704	O43930_P07333	all	unspecific
AL	O43930	P07948	0.446153	0.0138635	0.876704	O43930_P07948	all	unspecific
AL	O43930	P08575	0.22494	0.174395	0.883272	O43930_P08575	all	unspecific
AL	O43930	P15309	0.280564	0.0947581	0.876704	O43930_P15309	all	unspecific
AL	O43930	P18433	0.261867	0.113911	0.876704	O43930_P18433	all	unspecific
AL	O43930	P29350	0.273449	0.0987903	0.876704	O43930_P29350	all	unspecific
AL	O43930	P35236	0.230922	0.160282	0.876704	O43930_P35236	all	unspecific
AL	O43930	P37023	0.193502	0.247984	0.892362	O43930_P37023	all	unspecific
AL	O43930	P41743	0.345681	0.0394924	0.876704	O43930_P41743	all	unspecific
AL	O43930	Q04912	0.249168	0.135081	0.876704	O43930_Q04912	all	unspecific
AL	O43930	Q05513	0.388077	0.0245681	0.876704	O43930_Q05513	all	unspecific
AL	O43930	Q13557	0.183902	0.277218	0.898763	O43930_Q13557	all	unspecific
AL	O43930	Q96Q15	0.213011	0.203629	0.883433	O43930_Q96Q15	all	unspecific
AL	O43930	Q9BX95	0.203989	0.221774	0.883433	O43930_Q9BX95	all	unspecific
AL	O43930	Q9Y6R4	0.192061	0.25	0.89259	O43930_Q9Y6R4	all	unspecific
AL	O60229	P06241	0.210852	0.207661	0.883433	O60229_P06241	all	unspecific
AL	O60229	P15309	0.306485	0.0665323	0.876704	O60229_P15309	all	unspecific
AL	O60229	P16298	0.234885	0.154234	0.876704	O60229_P16298	all	unspecific
AL	O60229	P22612	0.312911	0.0614919	0.876704	O60229_P22612	all	unspecific
AL	O60229	P29597	0.221732	0.184476	0.883433	O60229_P29597	all	unspecific
AL	O60229	P35236	0.34559	0.0395352	0.876704	O60229_P35236	all	unspecific
AL	O60229	P52333	0.283052	0.0927419	0.876704	O60229_P52333	all	unspecific
AL	O60229	P53355	0.136729	0.244648	0.891707	O60229_P53355	all	unspecific
AL	O60229	Q13153	0.145955	0.204893	0.883433	O60229_Q13153	all	unspecific
AL	O60229	Q15746	0.12939	0.275229	0.898763	O60229_Q15746	all	unspecific
AL	O60229	Q5S007	0.214814	0.195565	0.883433	O60229_Q5S007	all	unspecific
AL	O60229	Q8IW41	0.200386	0.0601427	0.876704	O60229_Q8IW41	all	unspecific
AL	O60229	Q96Q15	0.227146	0.170363	0.882827	O60229_Q96Q15	all	unspecific
AL	O60229	Q99986	0.239713	0.149194	0.876704	O60229_Q99986	all	unspecific
AL	O60229	Q9HBY8	0.204904	0.21875	0.883433	O60229_Q9HBY8	all	unspecific
AL	O60229	Q9Y6R4	0.19682	0.239919	0.889677	O60229_Q9Y6R4	all	unspecific
AL	O60307	P15309	0.262765	0.112903	0.876704	O60307_P15309	all	unspecific
AL	O60307	P35236	0.18561	0.269153	0.898763	O60307_P35236	all	unspecific
AL	O60307	Q9Y6R4	0.209871	0.209677	0.883433	O60307_Q9Y6R4	all	unspecific
AL	O60346	O94768	0.294802	0.0745968	0.876704	O60346_O94768	all	unspecific
AL	O60346	P06239	0.21478	0.195565	0.883433	O60346_P06239	all	unspecific
AL	O60346	P15309	0.259386	0.125	0.876704	O60346_P15309	all	unspecific
AL	O60346	Q9Y6R4	0.194104	0.247984	0.892362	O60346_Q9Y6R4	all	unspecific
AL	O60566	P07333	0.277198	0.0977823	0.876704	O60566_P07333	all	unspecific
AL	O60566	P15309	0.241532	0.146169	0.876704	O60566_P15309	all	unspecific
AL	O60566	Q8IWU2	0.189623	0.258065	0.896385	O60566_Q8IWU2	all	unspecific
AL	O60825	P04626	0.194727	0.246976	0.892362	O60825_P04626	all	unspecific
AL	O60825	P07333	0.304909	0.0685484	0.876704	O60825_P07333	all	unspecific
AL	O60825	P12931	0.317702	0.0584677	0.876704	O60825_P12931	all	unspecific
AL	O60825	P15309	0.277548	0.0967742	0.876704	O60825_P15309	all	unspecific
AL	O60825	P42345	0.187761	0.259073	0.896385	O60825_P42345	all	unspecific
AL	O60825	Q05513	0.438894	0.0148287	0.876704	O60825_Q05513	all	unspecific
AL	O60825	Q96Q15	0.259805	0.122984	0.876704	O60825_Q96Q15	all	unspecific
AL	O60825	Q9BX95	0.240831	0.148185	0.876704	O60825_Q9BX95	all	unspecific
AL	O60825	Q9UNI6	0.283983	0.0917339	0.876704	O60825_Q9UNI6	all	unspecific
AL	O60825	Q9Y6R4	0.190417	0.254032	0.896385	O60825_Q9Y6R4	all	unspecific
AL	O60942	O94768	0.32786	0.0490715	0.876704	O60942_O94768	all	unspecific
AL	O60942	O96017	0.308761	0.0645161	0.876704	O60942_O96017	all	unspecific
AL	O60942	P04049	0.205235	0.21875	0.883433	O60942_P04049	all	unspecific
AL	O60942	P05186	0.228933	0.165323	0.876704	O60942_P05186	all	unspecific
AL	O60942	P06239	0.190067	0.256048	0.896385	O60942_P06239	all	unspecific
AL	O60942	P07333	0.256354	0.129032	0.876704	O60942_P07333	all	unspecific
AL	O60942	P07948	0.438452	0.01489	0.876704	O60942_P07948	all	unspecific
AL	O60942	P15309	0.278511	0.0957661	0.876704	O60942_P15309	all	unspecific
AL	O60942	P18433	0.211687	0.205645	0.883433	O60942_P18433	all	unspecific
AL	O60942	P18669	0.226156	0.170363	0.882827	O60942_P18669	all	unspecific
AL	O60942	P22612	0.269741	0.0987903	0.876704	O60942_P22612	all	unspecific
AL	O60942	P22694	0.263661	0.111895	0.876704	O60942_P22694	all	unspecific
AL	O60942	P31749	0.186094	0.266129	0.898336	O60942_P31749	all	unspecific
AL	O60942	P41743	0.22796	0.166331	0.876704	O60942_P41743	all	unspecific
AL	O60942	P78330	0.16767	0.219564	0.883433	O60942_P78330	all	unspecific
AL	O60942	Q06187	0.193654	0.247984	0.892362	O60942_Q06187	all	unspecific
AL	O60942	Q13557	0.203557	0.222782	0.883433	O60942_Q13557	all	unspecific
AL	O60942	Q15349	0.192288	0.25	0.89259	O60942_Q15349	all	unspecific
AL	O60942	Q76I76	0.187321	0.259073	0.896385	O60942_Q76I76	all	unspecific
AL	O60942	Q76MJ5	0.218976	0.189516	0.883433	O60942_Q76MJ5	all	unspecific
AL	O60942	Q8IY26	0.201575	0.228831	0.883433	O60942_Q8IY26	all	unspecific
AL	O60942	Q8WVY7	0.19351	0.247984	0.892362	O60942_Q8WVY7	all	unspecific
AL	O60942	Q96Q15	0.369658	0.0299928	0.876704	O60942_Q96Q15	all	unspecific
AL	O60942	Q96SB4	0.217404	0.19254	0.883433	O60942_Q96SB4	all	unspecific
AL	O60942	Q9NSY1	0.268351	0.101815	0.876704	O60942_Q9NSY1	all	unspecific
AL	O60942	Q9UIK4	0.273196	0.0987903	0.876704	O60942_Q9UIK4	all	unspecific
AL	O60942	Q9UKI8	0.267613	0.102823	0.876704	O60942_Q9UKI8	all	unspecific
AL	O60942	Q9Y3S1	0.199737	0.229839	0.883433	O60942_Q9Y3S1	all	unspecific
AL	O60942	Q9Y6R4	0.200337	0.228831	0.883433	O60942_Q9Y6R4	all	unspecific
AL	O75116	P49674	0.268363	0.101815	0.876704	O75116_P49674	all	unspecific
AL	O75116	Q9UNI6	0.214055	0.200605	0.883433	O75116_Q9UNI6	all	unspecific
AL	O75319	O94806	0.23078	0.160282	0.876704	O75319_O94806	all	unspecific
AL	O75319	O95382	0.414887	0.0186782	0.876704	O75319_O95382	all	unspecific
AL	O75319	P05186	0.199658	0.229839	0.883433	O75319_P05186	all	unspecific
AL	O75319	P07333	0.264878	0.107863	0.876704	O75319_P07333	all	unspecific
AL	O75319	P15056	0.208838	0.211694	0.883433	O75319_P15056	all	unspecific
AL	O75319	P16298	0.207803	0.212702	0.883433	O75319_P16298	all	unspecific
AL	O75319	P18433	0.225011	0.174395	0.883272	O75319_P18433	all	unspecific
AL	O75319	P18669	0.188231	0.258065	0.896385	O75319_P18669	all	unspecific
AL	O75319	P22612	0.304723	0.0685484	0.876704	O75319_P22612	all	unspecific
AL	O75319	P29350	0.219976	0.1875	0.883433	O75319_P29350	all	unspecific
AL	O75319	P35236	0.191517	0.251008	0.89259	O75319_P35236	all	unspecific
AL	O75319	P42685	0.20384	0.221774	0.883433	O75319_P42685	all	unspecific
AL	O75319	Q04912	0.212758	0.203629	0.883433	O75319_Q04912	all	unspecific
AL	O75319	Q05513	0.534359	0.00661313	0.87255	O75319_Q05513	all	unspecific
AL	O75319	Q13496	0.220865	0.184476	0.883433	O75319_Q13496	all	unspecific
AL	O75319	Q13557	0.2502	0.135081	0.876704	O75319_Q13557	all	unspecific
AL	O75319	Q5S007	0.197989	0.235887	0.88634	O75319_Q5S007	all	unspecific
AL	O75319	Q76MJ5	0.270232	0.0987903	0.876704	O75319_Q76MJ5	all	unspecific
AL	O75319	Q86YV5	0.207731	0.212702	0.883433	O75319_Q86YV5	all	unspecific
AL	O75319	Q8NBV4	0.29791	0.0745968	0.876704	O75319_Q8NBV4	all	unspecific
AL	O75319	Q8WYL5	0.188353	0.258065	0.896385	O75319_Q8WYL5	all	unspecific
AL	O75319	Q93096	0.206469	0.215726	0.883433	O75319_Q93096	all	unspecific
AL	O75319	Q96Q15	0.253069	0.132056	0.876704	O75319_Q96Q15	all	unspecific
AL	O75319	Q99952	0.195375	0.243952	0.891631	O75319_Q99952	all	unspecific
AL	O75319	Q9NSY1	0.299062	0.0735887	0.876704	O75319_Q9NSY1	all	unspecific
AL	O75319	Q9UKI8	0.311835	0.0614919	0.876704	O75319_Q9UKI8	all	unspecific
AL	O75319	Q9UNI6	0.26408	0.109879	0.876704	O75319_Q9UNI6	all	unspecific
AL	O75319	Q9Y3S1	0.206993	0.214718	0.883433	O75319_Q9Y3S1	all	unspecific
AL	O75319	Q9Y6R4	0.200015	0.228831	0.883433	O75319_Q9Y6R4	all	unspecific
AL	O75385	P06239	0.219579	0.188508	0.883433	O75385_P06239	all	unspecific
AL	O75385	P07333	0.263507	0.111895	0.876704	O75385_P07333	all	unspecific
AL	O75385	Q05397	0.221292	0.184476	0.883433	O75385_Q05397	all	unspecific
AL	O75385	Q06187	0.194944	0.246976	0.892362	O75385_Q06187	all	unspecific
AL	O75385	Q13237	0.235958	0.152218	0.876704	O75385_Q13237	all	unspecific
AL	O75385	Q86YV5	0.209767	0.209677	0.883433	O75385_Q86YV5	all	unspecific
AL	O75385	Q8TEA7	0.204728	0.21875	0.883433	O75385_Q8TEA7	all	unspecific
AL	O75385	Q9BX95	0.219436	0.188508	0.883433	O75385_Q9BX95	all	unspecific
AL	O75385	Q9UKI8	0.277359	0.0967742	0.876704	O75385_Q9UKI8	all	unspecific
AL	O75582	P06239	0.223868	0.177419	0.883433	O75582_P06239	all	unspecific
AL	O75582	P21860	0.25672	0.128024	0.876704	O75582_P21860	all	unspecific
AL	O75582	P22612	0.237003	0.15121	0.876704	O75582_P22612	all	unspecific
AL	O75582	P22694	0.303209	0.0695565	0.876704	O75582_P22694	all	unspecific
AL	O75582	Q05D32	0.202782	0.226815	0.883433	O75582_Q05D32	all	unspecific
AL	O75582	Q8NBV4	0.292336	0.0756048	0.876704	O75582_Q8NBV4	all	unspecific
AL	O75582	Q96Q15	0.206142	0.216734	0.883433	O75582_Q96Q15	all	unspecific
AL	O75582	Q9BX95	0.203669	0.222782	0.883433	O75582_Q9BX95	all	unspecific
AL	O75582	Q9NSY1	0.310128	0.0645161	0.876704	O75582_Q9NSY1	all	unspecific
AL	O75582	Q9UK32	0.178678	0.189007	0.883433	O75582_Q9UK32	all	unspecific
AL	O75582	Q9Y3S1	0.219094	0.189516	0.883433	O75582_Q9Y3S1	all	unspecific
AL	O75582	Q9Y6R4	0.192581	0.25	0.89259	O75582_Q9Y6R4	all	unspecific
AL	O75676	P07333	0.382747	0.0260024	0.876704	O75676_P07333	all	unspecific
AL	O75676	P42685	0.216444	0.193548	0.883433	O75676_P42685	all	unspecific
AL	O75676	Q92539	0.20172	0.228831	0.883433	O75676_Q92539	all	unspecific
AL	O75676	Q9UEW8	0.227674	0.168347	0.880157	O75676_Q9UEW8	all	unspecific
AL	O75962	P06239	0.200686	0.228831	0.883433	O75962_P06239	all	unspecific
AL	O75962	P07333	0.245944	0.139113	0.876704	O75962_P07333	all	unspecific
AL	O75962	P17612	0.200218	0.228831	0.883433	O75962_P17612	all	unspecific
AL	O75962	P30305	0.1893	0.258065	0.896385	O75962_P30305	all	unspecific
AL	O75962	P42685	0.240462	0.148185	0.876704	O75962_P42685	all	unspecific
AL	O75962	Q8TEA7	0.18499	0.273185	0.898763	O75962_Q8TEA7	all	unspecific
AL	O75962	Q9UNI6	0.254949	0.131048	0.876704	O75962_Q9UNI6	all	unspecific
AL	O94768	O95819	0.397986	0.0221536	0.876704	O94768_O95819	all	unspecific
AL	O94768	O96013	0.344219	0.0401852	0.876704	O94768_O96013	all	unspecific
AL	O94768	O96017	0.456025	0.0126728	0.873529	O94768_O96017	all	unspecific
AL	O94768	P00519	0.409914	0.0196257	0.876704	O94768_P00519	all	unspecific
AL	O94768	P00533	0.372835	0.0289581	0.876704	O94768_P00533	all	unspecific
AL	O94768	P04626	0.50785	0.0081484	0.87255	O94768_P04626	all	unspecific
AL	O94768	P05186	0.387536	0.024709	0.876704	O94768_P05186	all	unspecific
AL	O94768	P06239	0.440214	0.014647	0.876704	O94768_P06239	all	unspecific
AL	O94768	P07332	0.334713	0.0450787	0.876704	O94768_P07332	all	unspecific
AL	O94768	P07333	0.508797	0.00808633	0.87255	O94768_P07333	all	unspecific
AL	O94768	P08069	0.371222	0.0294777	0.876704	O94768_P08069	all	unspecific
AL	O94768	P08575	0.503197	0.00846201	0.87255	O94768_P08575	all	unspecific
AL	O94768	P08631	0.341751	0.0413892	0.876704	O94768_P08631	all	unspecific
AL	O94768	P09619	0.320784	0.0564516	0.876704	O94768_P09619	all	unspecific
AL	O94768	P12931	0.357763	0.0343002	0.876704	O94768_P12931	all	unspecific
AL	O94768	P15309	0.499642	0.00871176	0.87255	O94768_P15309	all	unspecific
AL	O94768	P15735	0.335827	0.0444678	0.876704	O94768_P15735	all	unspecific
AL	O94768	P16298	0.426872	0.0166186	0.876704	O94768_P16298	all	unspecific
AL	O94768	P17252	0.346809	0.0389683	0.876704	O94768_P17252	all	unspecific
AL	O94768	P17612	0.365599	0.0313827	0.876704	O94768_P17612	all	unspecific
AL	O94768	P18031	0.354143	0.0357619	0.876704	O94768_P18031	all	unspecific
AL	O94768	P18433	0.452685	0.0130609	0.873529	O94768_P18433	all	unspecific
AL	O94768	P18669	0.433711	0.0155694	0.876704	O94768_P18669	all	unspecific
AL	O94768	P21860	0.417886	0.0181343	0.876704	O94768_P21860	all	unspecific
AL	O94768	P23443	0.315958	0.0594758	0.876704	O94768_P23443	all	unspecific
AL	O94768	P24941	0.286021	0.0877016	0.876704	O94768_P24941	all	unspecific
AL	O94768	P26045	0.329794	0.0479016	0.876704	O94768_P26045	all	unspecific
AL	O94768	P28482	0.324506	0.0524194	0.876704	O94768_P28482	all	unspecific
AL	O94768	P29317	0.379884	0.0268159	0.876704	O94768_P29317	all	unspecific
AL	O94768	P29350	0.478295	0.0104211	0.87255	O94768_P29350	all	unspecific
AL	O94768	P33981	0.328305	0.0487995	0.876704	O94768_P33981	all	unspecific
AL	O94768	P35236	0.451501	0.0132019	0.873987	O94768_P35236	all	unspecific
AL	O94768	P36507	0.321016	0.0564516	0.876704	O94768_P36507	all	unspecific
AL	O94768	P37023	0.381927	0.0262323	0.876704	O94768_P37023	all	unspecific
AL	O94768	P37173	0.292828	0.0756048	0.876704	O94768_P37173	all	unspecific
AL	O94768	P41743	0.706415	0.00210386	0.87255	O94768_P41743	all	unspecific
AL	O94768	P42336	0.285189	0.0887097	0.876704	O94768_P42336	all	unspecific
AL	O94768	P43250	0.307547	0.0655242	0.876704	O94768_P43250	all	unspecific
AL	O94768	P46734	0.434386	0.0154702	0.876704	O94768_P46734	all	unspecific
AL	O94768	P48454	0.307685	0.0655242	0.876704	O94768_P48454	all	unspecific
AL	O94768	P49759	0.347985	0.0384307	0.876704	O94768_P49759	all	unspecific
AL	O94768	P49760	0.341578	0.0414753	0.876704	O94768_P49760	all	unspecific
AL	O94768	P49841	0.489983	0.00943825	0.87255	O94768_P49841	all	unspecific
AL	O94768	P51813	0.28353	0.0917339	0.876704	O94768_P51813	all	unspecific
AL	O94768	P52333	0.523622	0.00718747	0.87255	O94768_P52333	all	unspecific
AL	O94768	P52564	0.404829	0.020657	0.876704	O94768_P52564	all	unspecific
AL	O94768	P78330	0.411914	0.0192376	0.876704	O94768_P78330	all	unspecific
AL	O94768	Q01974	0.300087	0.0725806	0.876704	O94768_Q01974	all	unspecific
AL	O94768	Q02750	0.328902	0.0484368	0.876704	O94768_Q02750	all	unspecific
AL	O94768	Q05397	0.40215	0.0212275	0.876704	O94768_Q05397	all	unspecific
AL	O94768	Q05513	0.623539	0.00351061	0.87255	O94768_Q05513	all	unspecific
AL	O94768	Q05655	0.288381	0.078629	0.876704	O94768_Q05655	all	unspecific
AL	O94768	Q05823	0.35862	0.0339654	0.876704	O94768_Q05823	all	unspecific
AL	O94768	Q05D32	0.339455	0.0425501	0.876704	O94768_Q05D32	all	unspecific
AL	O94768	Q06187	0.444593	0.0140642	0.876704	O94768_Q06187	all	unspecific
AL	O94768	Q07002	0.335108	0.0448608	0.876704	O94768_Q07002	all	unspecific
AL	O94768	Q09013	0.356299	0.0348822	0.876704	O94768_Q09013	all	unspecific
AL	O94768	Q12851	0.308396	0.0645161	0.876704	O94768_Q12851	all	unspecific
AL	O94768	Q12913	0.39859	0.0220163	0.876704	O94768_Q12913	all	unspecific
AL	O94768	Q13237	0.337692	0.0434689	0.876704	O94768_Q13237	all	unspecific
AL	O94768	Q13418	0.299869	0.0725806	0.876704	O94768_Q13418	all	unspecific
AL	O94768	Q13496	0.30513	0.0685484	0.876704	O94768_Q13496	all	unspecific
AL	O94768	Q13554	0.34998	0.0375399	0.876704	O94768_Q13554	all	unspecific
AL	O94768	Q13615	0.410506	0.0195098	0.876704	O94768_Q13615	all	unspecific
AL	O94768	Q14642	0.31067	0.0645161	0.876704	O94768_Q14642	all	unspecific
AL	O94768	Q15119	0.356896	0.0346434	0.876704	O94768_Q15119	all	unspecific
AL	O94768	Q15139	0.325203	0.0524194	0.876704	O94768_Q15139	all	unspecific
AL	O94768	Q15349	0.327041	0.0495777	0.876704	O94768_Q15349	all	unspecific
AL	O94768	Q15418	0.425052	0.0169124	0.876704	O94768_Q15418	all	unspecific
AL	O94768	Q15678	0.371626	0.0293464	0.876704	O94768_Q15678	all	unspecific
AL	O94768	Q15772	0.306621	0.0665323	0.876704	O94768_Q15772	all	unspecific
AL	O94768	Q16512	0.299488	0.0735887	0.876704	O94768_Q16512	all	unspecific
AL	O94768	Q16566	0.316928	0.0584677	0.876704	O94768_Q16566	all	unspecific
AL	O94768	Q16875	0.326662	0.0498143	0.876704	O94768_Q16875	all	unspecific
AL	O94768	Q3MIX3	0.326804	0.0497255	0.876704	O94768_Q3MIX3	all	unspecific
AL	O94768	Q5S007	0.425171	0.016893	0.876704	O94768_Q5S007	all	unspecific
AL	O94768	Q5TCX8	0.370581	0.0296874	0.876704	O94768_Q5TCX8	all	unspecific
AL	O94768	Q5VT25	0.358807	0.0338928	0.876704	O94768_Q5VT25	all	unspecific
AL	O94768	Q6DT37	0.330307	0.047597	0.876704	O94768_Q6DT37	all	unspecific
AL	O94768	Q6P5Z2	0.332261	0.0464592	0.876704	O94768_Q6P5Z2	all	unspecific
AL	O94768	Q6PHR2	0.422475	0.0173396	0.876704	O94768_Q6PHR2	all	unspecific
AL	O94768	Q7KZI7	0.451313	0.0132245	0.873987	O94768_Q7KZI7	all	unspecific
AL	O94768	Q7L7X3	0.291633	0.0756048	0.876704	O94768_Q7L7X3	all	unspecific
AL	O94768	Q86UE8	0.299822	0.0725806	0.876704	O94768_Q86UE8	all	unspecific
AL	O94768	Q8IV63	0.34777	0.0385284	0.876704	O94768_Q8IV63	all	unspecific
AL	O94768	Q8IW41	0.385231	0.0253214	0.876704	O94768_Q8IW41	all	unspecific
AL	O94768	Q8IWU2	0.43741	0.0150361	0.876704	O94768_Q8IWU2	all	unspecific
AL	O94768	Q8IZE3	0.322969	0.0524194	0.876704	O94768_Q8IZE3	all	unspecific
AL	O94768	Q8N568	0.332079	0.0465634	0.876704	O94768_Q8N568	all	unspecific
AL	O94768	Q8N5S9	0.409027	0.0198008	0.876704	O94768_Q8N5S9	all	unspecific
AL	O94768	Q8NI37	0.415769	0.0185163	0.876704	O94768_Q8NI37	all	unspecific
AL	O94768	Q8TD19	0.362969	0.0323263	0.876704	O94768_Q8TD19	all	unspecific
AL	O94768	Q8TEA7	0.433431	0.0156107	0.876704	O94768_Q8TEA7	all	unspecific
AL	O94768	Q8TF76	0.36717	0.0308354	0.876704	O94768_Q8TF76	all	unspecific
AL	O94768	Q8WYL5	0.356064	0.0349769	0.876704	O94768_Q8WYL5	all	unspecific
AL	O94768	Q92630	0.269087	0.100806	0.876704	O94768_Q92630	all	unspecific
AL	O94768	Q92835	0.381629	0.0263163	0.876704	O94768_Q92835	all	unspecific
AL	O94768	Q96BR1	0.312746	0.0614919	0.876704	O94768_Q96BR1	all	unspecific
AL	O94768	Q96D53	0.388122	0.0245563	0.876704	O94768_Q96D53	all	unspecific
AL	O94768	Q96GX5	0.303977	0.0685484	0.876704	O94768_Q96GX5	all	unspecific
AL	O94768	Q96KG9	0.330478	0.0474963	0.876704	O94768_Q96KG9	all	unspecific
AL	O94768	Q96L34	0.336211	0.0442598	0.876704	O94768_Q96L34	all	unspecific
AL	O94768	Q96Q15	0.508706	0.0080923	0.87255	O94768_Q96Q15	all	unspecific
AL	O94768	Q96S38	0.35235	0.0365144	0.876704	O94768_Q96S38	all	unspecific
AL	O94768	Q96S53	0.301928	0.0705645	0.876704	O94768_Q96S53	all	unspecific
AL	O94768	Q99952	0.438999	0.014814	0.876704	O94768_Q99952	all	unspecific
AL	O94768	Q9BQK8	0.321751	0.0534274	0.876704	O94768_Q9BQK8	all	unspecific
AL	O94768	Q9BX95	0.386119	0.0250833	0.876704	O94768_Q9BX95	all	unspecific
AL	O94768	Q9BZL6	0.333185	0.0459324	0.876704	O94768_Q9BZL6	all	unspecific
AL	O94768	Q9GZU7	0.313049	0.0614919	0.876704	O94768_Q9GZU7	all	unspecific
AL	O94768	Q9H792	0.335298	0.0447566	0.876704	O94768_Q9H792	all	unspecific
AL	O94768	Q9HBY8	0.361869	0.0327316	0.876704	O94768_Q9HBY8	all	unspecific
AL	O94768	Q9HC98	0.381496	0.0263542	0.876704	O94768_Q9HC98	all	unspecific
AL	O94768	Q9NP77	0.339505	0.0425245	0.876704	O94768_Q9NP77	all	unspecific
AL	O94768	Q9NR20	0.342473	0.0410327	0.876704	O94768_Q9NR20	all	unspecific
AL	O94768	Q9NRM7	0.31563	0.0594758	0.876704	O94768_Q9NRM7	all	unspecific
AL	O94768	Q9NRW4	0.408559	0.019894	0.876704	O94768_Q9NRW4	all	unspecific
AL	O94768	Q9NSY0	0.366681	0.0310046	0.876704	O94768_Q9NSY0	all	unspecific
AL	O94768	Q9NWZ3	0.349691	0.0376674	0.876704	O94768_Q9NWZ3	all	unspecific
AL	O94768	Q9NYV4	0.313692	0.0604839	0.876704	O94768_Q9NYV4	all	unspecific
AL	O94768	Q9NZJ5	0.300382	0.0725806	0.876704	O94768_Q9NZJ5	all	unspecific
AL	O94768	Q9P0L2	0.328505	0.0486775	0.876704	O94768_Q9P0L2	all	unspecific
AL	O94768	Q9UBS0	0.356582	0.034769	0.876704	O94768_Q9UBS0	all	unspecific
AL	O94768	Q9UHY1	0.330327	0.047585	0.876704	O94768_Q9UHY1	all	unspecific
AL	O94768	Q9ULR3	0.323827	0.0524194	0.876704	O94768_Q9ULR3	all	unspecific
AL	O94768	Q9UNI6	0.465772	0.0116196	0.87255	O94768_Q9UNI6	all	unspecific
AL	O94768	Q9UQ88	0.28985	0.078629	0.876704	O94768_Q9UQ88	all	unspecific
AL	O94768	Q9Y217	0.431363	0.01592	0.876704	O94768_Q9Y217	all	unspecific
AL	O94768	Q9Y2R2	0.408735	0.0198589	0.876704	O94768_Q9Y2R2	all	unspecific
AL	O94768	Q9Y4K4	0.326008	0.0524194	0.876704	O94768_Q9Y4K4	all	unspecific
AL	O94768	Q9Y5B0	0.296632	0.0745968	0.876704	O94768_Q9Y5B0	all	unspecific
AL	O94768	Q9Y6R4	0.422569	0.0173238	0.876704	O94768_Q9Y6R4	all	unspecific
AL	O94804	O95747	0.22065	0.184476	0.883433	O94804_O95747	all	unspecific
AL	O94804	P07333	0.282517	0.09375	0.876704	O94804_P07333	all	unspecific
AL	O94804	P43403	0.195382	0.243952	0.891631	O94804_P43403	all	unspecific
AL	O94804	Q9UNI6	0.289794	0.078629	0.876704	O94804_Q9UNI6	all	unspecific
AL	O94806	O96017	0.202874	0.226815	0.883433	O94806_O96017	all	unspecific
AL	O94806	P15309	0.282615	0.09375	0.876704	O94806_P15309	all	unspecific
AL	O94806	P29597	0.199711	0.229839	0.883433	O94806_P29597	all	unspecific
AL	O94806	P35236	0.331794	0.0467277	0.876704	O94806_P35236	all	unspecific
AL	O94806	P43403	0.225539	0.173387	0.883272	O94806_P43403	all	unspecific
AL	O94806	Q13882	0.199523	0.229839	0.883433	O94806_Q13882	all	unspecific
AL	O94806	Q8IW41	0.232178	0.159274	0.876704	O94806_Q8IW41	all	unspecific
AL	O94806	Q99952	0.246474	0.139113	0.876704	O94806_Q99952	all	unspecific
AL	O94806	Q9BX95	0.278033	0.0957661	0.876704	O94806_Q9BX95	all	unspecific
AL	O94806	Q9HBY8	0.243287	0.142137	0.876704	O94806_Q9HBY8	all	unspecific
AL	O94806	Q9UNI6	0.407304	0.0201469	0.876704	O94806_Q9UNI6	all	unspecific
AL	O94921	O95382	0.393646	0.0231731	0.876704	O94921_O95382	all	unspecific
AL	O94921	O95819	0.307551	0.0655242	0.876704	O94921_O95819	all	unspecific
AL	O94921	P04626	0.300013	0.0725806	0.876704	O94921_P04626	all	unspecific
AL	O94921	P06239	0.263137	0.112903	0.876704	O94921_P06239	all	unspecific
AL	O94921	P06241	0.219968	0.1875	0.883433	O94921_P06241	all	unspecific
AL	O94921	P07333	0.339008	0.0427807	0.876704	O94921_P07333	all	unspecific
AL	O94921	P15309	0.301786	0.0705645	0.876704	O94921_P15309	all	unspecific
AL	O94921	P15735	0.194878	0.246976	0.892362	O94921_P15735	all	unspecific
AL	O94921	P22612	0.228381	0.166331	0.876704	O94921_P22612	all	unspecific
AL	O94921	P22694	0.246713	0.139113	0.876704	O94921_P22694	all	unspecific
AL	O94921	P23469	0.380024	0.0267756	0.876704	O94921_P23469	all	unspecific
AL	O94921	P31749	0.246181	0.139113	0.876704	O94921_P31749	all	unspecific
AL	O94921	P49760	0.206013	0.216734	0.883433	O94921_P49760	all	unspecific
AL	O94921	P49841	0.235185	0.152218	0.876704	O94921_P49841	all	unspecific
AL	O94921	P52333	0.206192	0.216734	0.883433	O94921_P52333	all	unspecific
AL	O94921	P57059	0.197142	0.237903	0.887747	O94921_P57059	all	unspecific
AL	O94921	Q05397	0.21993	0.1875	0.883433	O94921_Q05397	all	unspecific
AL	O94921	Q13554	0.265935	0.106855	0.876704	O94921_Q13554	all	unspecific
AL	O94921	Q16659	0.212571	0.203629	0.883433	O94921_Q16659	all	unspecific
AL	O94921	Q5S007	0.224592	0.174395	0.883272	O94921_Q5S007	all	unspecific
AL	O94921	Q7Z7A4	0.211822	0.205645	0.883433	O94921_Q7Z7A4	all	unspecific
AL	O94921	Q96L34	0.188469	0.258065	0.896385	O94921_Q96L34	all	unspecific
AL	O94921	Q9BX95	0.197876	0.235887	0.88634	O94921_Q9BX95	all	unspecific
AL	O94921	Q9BZL6	0.204327	0.220766	0.883433	O94921_Q9BZL6	all	unspecific
AL	O94921	Q9UKI8	0.273255	0.0987903	0.876704	O94921_Q9UKI8	all	unspecific
AL	O94921	Q9Y243	0.186612	0.261089	0.896811	O94921_Q9Y243	all	unspecific
AL	O94921	Q9Y6R4	0.223875	0.177419	0.883433	O94921_Q9Y6R4	all	unspecific
AL	O95382	P06239	0.532731	0.00669641	0.87255	O95382_P06239	all	unspecific
AL	O95382	P07333	0.532883	0.00668858	0.87255	O95382_P07333	all	unspecific
AL	O95382	P08631	0.335915	0.0444201	0.876704	O95382_P08631	all	unspecific
AL	O95382	P09769	0.396042	0.0226031	0.876704	O95382_P09769	all	unspecific
AL	O95382	P15309	0.501047	0.00861197	0.87255	O95382_P15309	all	unspecific
AL	O95382	P15735	0.422748	0.0172938	0.876704	O95382_P15735	all	unspecific
AL	O95382	P17252	0.338599	0.042993	0.876704	O95382_P17252	all	unspecific
AL	O95382	P17612	0.378131	0.0273297	0.876704	O95382_P17612	all	unspecific
AL	O95382	P22612	0.432685	0.0157213	0.876704	O95382_P22612	all	unspecific
AL	O95382	P23443	0.293869	0.0756048	0.876704	O95382_P23443	all	unspecific
AL	O95382	P29597	0.40624	0.0203643	0.876704	O95382_P29597	all	unspecific
AL	O95382	P43250	0.346575	0.0390764	0.876704	O95382_P43250	all	unspecific
AL	O95382	P43403	0.430125	0.0161088	0.876704	O95382_P43403	all	unspecific
AL	O95382	P45983	0.423666	0.0171405	0.876704	O95382_P45983	all	unspecific
AL	O95382	P46734	0.149911	0.187564	0.883433	O95382_P46734	all	unspecific
AL	O95382	P49137	0.393212	0.0232782	0.876704	O95382_P49137	all	unspecific
AL	O95382	P49760	0.336974	0.0438503	0.876704	O95382_P49760	all	unspecific
AL	O95382	P49761	0.337601	0.0435169	0.876704	O95382_P49761	all	unspecific
AL	O95382	P49840	0.34504	0.0397946	0.876704	O95382_P49840	all	unspecific
AL	O95382	P49841	0.441723	0.0144428	0.876704	O95382_P49841	all	unspecific
AL	O95382	P53355	0.353228	0.0361436	0.876704	O95382_P53355	all	unspecific
AL	O95382	P57059	0.369405	0.0300771	0.876704	O95382_P57059	all	unspecific
AL	O95382	Q01974	0.381332	0.0264005	0.876704	O95382_Q01974	all	unspecific
AL	O95382	Q05823	0.298296	0.0745968	0.876704	O95382_Q05823	all	unspecific
AL	O95382	Q07002	0.313865	0.0594758	0.876704	O95382_Q07002	all	unspecific
AL	O95382	Q13177	0.310687	0.0645161	0.876704	O95382_Q13177	all	unspecific
AL	O95382	Q14289	0.284836	0.0917339	0.876704	O95382_Q14289	all	unspecific
AL	O95382	Q15119	0.354689	0.0355365	0.876704	O95382_Q15119	all	unspecific
AL	O95382	Q15139	0.357244	0.0345054	0.876704	O95382_Q15139	all	unspecific
AL	O95382	Q15746	0.375742	0.0280497	0.876704	O95382_Q15746	all	unspecific
AL	O95382	Q16512	0.35906	0.0337947	0.876704	O95382_Q16512	all	unspecific
AL	O95382	Q16584	0.307533	0.0655242	0.876704	O95382_Q16584	all	unspecific
AL	O95382	Q16825	0.293863	0.0756048	0.876704	O95382_Q16825	all	unspecific
AL	O95382	Q16875	0.283227	0.0927419	0.876704	O95382_Q16875	all	unspecific
AL	O95382	Q2M2I8	0.28293	0.0927419	0.876704	O95382_Q2M2I8	all	unspecific
AL	O95382	Q6DT37	0.318893	0.0574597	0.876704	O95382_Q6DT37	all	unspecific
AL	O95382	Q6P3W7	0.334557	0.0451645	0.876704	O95382_Q6P3W7	all	unspecific
AL	O95382	Q6P5Z2	0.436764	0.0151276	0.876704	O95382_Q6P5Z2	all	unspecific
AL	O95382	Q6PHR2	0.355751	0.0351031	0.876704	O95382_Q6PHR2	all	unspecific
AL	O95382	Q6VAB6	0.403635	0.0209089	0.876704	O95382_Q6VAB6	all	unspecific
AL	O95382	Q86Y07	0.342336	0.0410998	0.876704	O95382_Q86Y07	all	unspecific
AL	O95382	Q86Z02	0.295951	0.0745968	0.876704	O95382_Q86Z02	all	unspecific
AL	O95382	Q8IW41	0.35319	0.0361597	0.876704	O95382_Q8IW41	all	unspecific
AL	O95382	Q8NI37	0.438755	0.0148479	0.876704	O95382_Q8NI37	all	unspecific
AL	O95382	Q96BR1	0.322764	0.0524194	0.876704	O95382_Q96BR1	all	unspecific
AL	O95382	Q96PY6	0.480828	0.0101976	0.87255	O95382_Q96PY6	all	unspecific
AL	O95382	Q96QT4	0.353701	0.0359457	0.876704	O95382_Q96QT4	all	unspecific
AL	O95382	Q96RR4	0.292727	0.0756048	0.876704	O95382_Q96RR4	all	unspecific
AL	O95382	Q96SB4	0.371164	0.0294966	0.876704	O95382_Q96SB4	all	unspecific
AL	O95382	Q99683	0.288714	0.0227228	0.876704	O95382_Q99683	all	unspecific
AL	O95382	Q9BX95	0.392668	0.0234107	0.876704	O95382_Q9BX95	all	unspecific
AL	O95382	Q9GZU7	0.269414	0.0997984	0.876704	O95382_Q9GZU7	all	unspecific
AL	O95382	Q9H792	0.278513	0.0957661	0.876704	O95382_Q9H792	all	unspecific
AL	O95382	Q9HBY8	0.348573	0.0381653	0.876704	O95382_Q9HBY8	all	unspecific
AL	O95382	Q9NP77	0.382932	0.025951	0.876704	O95382_Q9NP77	all	unspecific
AL	O95382	Q9UBS0	0.296852	0.0745968	0.876704	O95382_Q9UBS0	all	unspecific
AL	O95382	Q9UKI8	0.582405	0.00464503	0.87255	O95382_Q9UKI8	all	unspecific
AL	O95382	Q9ULR3	0.285329	0.0887097	0.876704	O95382_Q9ULR3	all	unspecific
AL	O95382	Q9Y2U5	0.342068	0.0412322	0.876704	O95382_Q9Y2U5	all	unspecific
AL	O95382	Q9Y4K4	0.301291	0.0715726	0.876704	O95382_Q9Y4K4	all	unspecific
AL	O95382	Q9Y616	0.435806	0.0152645	0.876704	O95382_Q9Y616	all	unspecific
AL	O95382	Q9Y6M4	0.334424	0.0452382	0.876704	O95382_Q9Y6M4	all	unspecific
AL	O95747	O95819	0.241773	0.145161	0.876704	O95747_O95819	all	unspecific
AL	O95747	P04626	0.348539	0.0381807	0.876704	O95747_P04626	all	unspecific
AL	O95747	P07333	0.343277	0.0406395	0.876704	O95747_P07333	all	unspecific
AL	O95747	P08575	0.23173	0.159274	0.876704	O95747_P08575	all	unspecific
AL	O95747	P17252	0.189516	0.258065	0.896385	O95747_P17252	all	unspecific
AL	O95747	P21860	0.191381	0.251008	0.89259	O95747_P21860	all	unspecific
AL	O95747	P22612	0.292807	0.0756048	0.876704	O95747_P22612	all	unspecific
AL	O95747	P28482	0.189041	0.258065	0.896385	O95747_P28482	all	unspecific
AL	O95747	P32019	0.21279	0.203629	0.883433	O95747_P32019	all	unspecific
AL	O95747	P35236	0.262477	0.113911	0.876704	O95747_P35236	all	unspecific
AL	O95747	P42345	0.274414	0.0987903	0.876704	O95747_P42345	all	unspecific
AL	O95747	P43403	0.274894	0.0987903	0.876704	O95747_P43403	all	unspecific
AL	O95747	P49137	0.283883	0.0917339	0.876704	O95747_P49137	all	unspecific
AL	O95747	P52333	0.318393	0.0574597	0.876704	O95747_P52333	all	unspecific
AL	O95747	P53667	0.208618	0.211694	0.883433	O95747_P53667	all	unspecific
AL	O95747	Q02750	0.207824	0.212702	0.883433	O95747_Q02750	all	unspecific
AL	O95747	Q04759	0.207471	0.21371	0.883433	O95747_Q04759	all	unspecific
AL	O95747	Q05397	0.2786	0.0947581	0.876704	O95747_Q05397	all	unspecific
AL	O95747	Q09013	0.225884	0.171371	0.882827	O95747_Q09013	all	unspecific
AL	O95747	Q13177	0.194509	0.246976	0.892362	O95747_Q13177	all	unspecific
AL	O95747	Q13523	0.251341	0.135081	0.876704	O95747_Q13523	all	unspecific
AL	O95747	Q14642	0.348975	0.0379852	0.876704	O95747_Q14642	all	unspecific
AL	O95747	Q15119	0.198921	0.232863	0.883922	O95747_Q15119	all	unspecific
AL	O95747	Q15139	0.195991	0.240927	0.889677	O95747_Q15139	all	unspecific
AL	O95747	Q15418	0.343176	0.0406889	0.876704	O95747_Q15418	all	unspecific
AL	O95747	Q15678	0.223911	0.176411	0.883433	O95747_Q15678	all	unspecific
AL	O95747	Q5S007	0.323223	0.0524194	0.876704	O95747_Q5S007	all	unspecific
AL	O95747	Q6P5Z2	0.205205	0.21875	0.883433	O95747_Q6P5Z2	all	unspecific
AL	O95747	Q8IV63	0.190775	0.253024	0.894817	O95747_Q8IV63	all	unspecific
AL	O95747	Q8IW41	0.257064	0.127016	0.876704	O95747_Q8IW41	all	unspecific
AL	O95747	Q8N5S9	0.192573	0.25	0.89259	O95747_Q8N5S9	all	unspecific
AL	O95747	Q8NI37	0.270933	0.0987903	0.876704	O95747_Q8NI37	all	unspecific
AL	O95747	Q92835	0.31173	0.0614919	0.876704	O95747_Q92835	all	unspecific
AL	O95747	Q92918	0.223759	0.177419	0.883433	O95747_Q92918	all	unspecific
AL	O95747	Q96D53	0.189209	0.258065	0.896385	O95747_Q96D53	all	unspecific
AL	O95747	Q96Q15	0.317689	0.0584677	0.876704	O95747_Q96Q15	all	unspecific
AL	O95747	Q96QP1	0.190923	0.252016	0.894183	O95747_Q96QP1	all	unspecific
AL	O95747	Q99952	0.216891	0.193548	0.883433	O95747_Q99952	all	unspecific
AL	O95747	Q9BQK8	0.250764	0.135081	0.876704	O95747_Q9BQK8	all	unspecific
AL	O95747	Q9BX95	0.388861	0.0243655	0.876704	O95747_Q9BX95	all	unspecific
AL	O95747	Q9GZU7	0.255625	0.13004	0.876704	O95747_Q9GZU7	all	unspecific
AL	O95747	Q9H0K1	0.215471	0.195565	0.883433	O95747_Q9H0K1	all	unspecific
AL	O95747	Q9NR20	0.243439	0.141129	0.876704	O95747_Q9NR20	all	unspecific
AL	O95747	Q9NRW4	0.223871	0.177419	0.883433	O95747_Q9NRW4	all	unspecific
AL	O95747	Q9NSY0	0.25405	0.131048	0.876704	O95747_Q9NSY0	all	unspecific
AL	O95747	Q9UK32	0.247347	0.139113	0.876704	O95747_Q9UK32	all	unspecific
AL	O95747	Q9UNI6	0.273994	0.0987903	0.876704	O95747_Q9UNI6	all	unspecific
AL	O95747	Q9UPZ9	0.238466	0.15121	0.876704	O95747_Q9UPZ9	all	unspecific
AL	O95747	Q9Y2H2	0.318543	0.0574597	0.876704	O95747_Q9Y2H2	all	unspecific
AL	O95747	Q9Y3S1	0.144515	0.20897	0.883433	O95747_Q9Y3S1	all	unspecific
AL	O95747	Q9Y616	0.251107	0.135081	0.876704	O95747_Q9Y616	all	unspecific
AL	O95747	Q9Y6R4	0.265905	0.106855	0.876704	O95747_Q9Y6R4	all	unspecific
AL	O95819	P06241	0.250596	0.135081	0.876704	O95819_P06241	all	unspecific
AL	O95819	P07333	0.367914	0.0305806	0.876704	O95819_P07333	all	unspecific
AL	O95819	P08069	0.202008	0.226815	0.883433	O95819_P08069	all	unspecific
AL	O95819	P09769	0.222826	0.181452	0.883433	O95819_P09769	all	unspecific
AL	O95819	P15309	0.337687	0.0434717	0.876704	O95819_P15309	all	unspecific
AL	O95819	P15735	0.187467	0.259073	0.896385	O95819_P15735	all	unspecific
AL	O95819	P18669	0.33457	0.0451573	0.876704	O95819_P18669	all	unspecific
AL	O95819	P23443	0.192228	0.25	0.89259	O95819_P23443	all	unspecific
AL	O95819	P35236	0.269765	0.0987903	0.876704	O95819_P35236	all	unspecific
AL	O95819	P41279	0.144407	0.20897	0.883433	O95819_P41279	all	unspecific
AL	O95819	P42685	0.231626	0.160282	0.876704	O95819_P42685	all	unspecific
AL	O95819	P49841	0.254654	0.131048	0.876704	O95819_P49841	all	unspecific
AL	O95819	P53355	0.189397	0.258065	0.896385	O95819_P53355	all	unspecific
AL	O95819	Q05513	0.575216	0.00488789	0.87255	O95819_Q05513	all	unspecific
AL	O95819	Q5S007	0.211744	0.205645	0.883433	O95819_Q5S007	all	unspecific
AL	O95819	Q6PHR2	0.200018	0.228831	0.883433	O95819_Q6PHR2	all	unspecific
AL	O95819	Q76I76	0.30667	0.0665323	0.876704	O95819_Q76I76	all	unspecific
AL	O95819	Q7Z7A4	0.220849	0.184476	0.883433	O95819_Q7Z7A4	all	unspecific
AL	O95819	Q8N5S9	0.190602	0.253024	0.894817	O95819_Q8N5S9	all	unspecific
AL	O95819	Q8NBV4	0.336844	0.0439195	0.876704	O95819_Q8NBV4	all	unspecific
AL	O95819	Q8WYL5	0.2206	0.184476	0.883433	O95819_Q8WYL5	all	unspecific
AL	O95819	Q96BR1	0.193354	0.248992	0.89259	O95819_Q96BR1	all	unspecific
AL	O95819	Q99570	0.267111	0.103831	0.876704	O95819_Q99570	all	unspecific
AL	O95819	Q99986	0.241184	0.147177	0.876704	O95819_Q99986	all	unspecific
AL	O95819	Q9NSY0	0.245333	0.139113	0.876704	O95819_Q9NSY0	all	unspecific
AL	O95819	Q9UNI6	0.292456	0.0756048	0.876704	O95819_Q9UNI6	all	unspecific
AL	O95819	Q9Y217	0.317361	0.0584677	0.876704	O95819_Q9Y217	all	unspecific
AL	O95819	Q9Y243	0.244684	0.140121	0.876704	O95819_Q9Y243	all	unspecific
AL	O95819	Q9Y3S1	0.222343	0.18246	0.883433	O95819_Q9Y3S1	all	unspecific
AL	O95819	Q9Y6R4	0.218143	0.190524	0.883433	O95819_Q9Y6R4	all	unspecific
AL	O95835	P04626	0.215352	0.195565	0.883433	O95835_P04626	all	unspecific
AL	O95835	P15309	0.218482	0.190524	0.883433	O95835_P15309	all	unspecific
AL	O95835	P18433	0.269559	0.0997984	0.876704	O95835_P18433	all	unspecific
AL	O95835	P23469	0.3749	0.0283091	0.876704	O95835_P23469	all	unspecific
AL	O95835	P60484	0.148901	0.189602	0.883433	O95835_P60484	all	unspecific
AL	O95835	Q04912	0.216264	0.194556	0.883433	O95835_Q04912	all	unspecific
AL	O95835	Q15131	0.188228	0.258065	0.896385	O95835_Q15131	all	unspecific
AL	O95835	Q9NSY1	0.247691	0.138105	0.876704	O95835_Q9NSY1	all	unspecific
AL	O95835	Q9UEW8	0.202238	0.226815	0.883433	O95835_Q9UEW8	all	unspecific
AL	O95835	Q9Y2H2	0.202458	0.226815	0.883433	O95835_Q9Y2H2	all	unspecific
AL	O96013	P06239	0.256552	0.129032	0.876704	O96013_P06239	all	unspecific
AL	O96013	P07333	0.284786	0.0917339	0.876704	O96013_P07333	all	unspecific
AL	O96013	Q9UKI8	0.191871	0.25	0.89259	O96013_Q9UKI8	all	unspecific
AL	O96013	Q9Y6R4	0.189337	0.258065	0.896385	O96013_Q9Y6R4	all	unspecific
AL	O96017	P00519	0.225363	0.173387	0.883272	O96017_P00519	all	unspecific
AL	O96017	P05186	0.27273	0.0987903	0.876704	O96017_P05186	all	unspecific
AL	O96017	P06239	0.303792	0.0685484	0.876704	O96017_P06239	all	unspecific
AL	O96017	P06493	0.229007	0.165323	0.876704	O96017_P06493	all	unspecific
AL	O96017	P09923	0.234063	0.15625	0.876704	O96017_P09923	all	unspecific
AL	O96017	P12931	0.255764	0.129032	0.876704	O96017_P12931	all	unspecific
AL	O96017	P15309	0.327472	0.0493103	0.876704	O96017_P15309	all	unspecific
AL	O96017	P15735	0.206142	0.216734	0.883433	O96017_P15735	all	unspecific
AL	O96017	P16234	0.230116	0.163306	0.876704	O96017_P16234	all	unspecific
AL	O96017	P21127	0.208465	0.211694	0.883433	O96017_P21127	all	unspecific
AL	O96017	P22694	0.363365	0.0321819	0.876704	O96017_P22694	all	unspecific
AL	O96017	P29317	0.200609	0.228831	0.883433	O96017_P29317	all	unspecific
AL	O96017	P29597	0.232793	0.158266	0.876704	O96017_P29597	all	unspecific
AL	O96017	P31749	0.26679	0.104839	0.876704	O96017_P31749	all	unspecific
AL	O96017	P37023	0.221496	0.184476	0.883433	O96017_P37023	all	unspecific
AL	O96017	P41743	0.353999	0.0358217	0.876704	O96017_P41743	all	unspecific
AL	O96017	P42336	0.182792	0.0876656	0.876704	O96017_P42336	all	unspecific
AL	O96017	P42345	0.145576	0.206932	0.883433	O96017_P42345	all	unspecific
AL	O96017	P42685	0.26483	0.107863	0.876704	O96017_P42685	all	unspecific
AL	O96017	P45983	0.298961	0.0735887	0.876704	O96017_P45983	all	unspecific
AL	O96017	P48729	0.196523	0.239919	0.889677	O96017_P48729	all	unspecific
AL	O96017	P49760	0.261543	0.114919	0.876704	O96017_P49760	all	unspecific
AL	O96017	P49761	0.208493	0.211694	0.883433	O96017_P49761	all	unspecific
AL	O96017	P51617	0.26999	0.0987903	0.876704	O96017_P51617	all	unspecific
AL	O96017	P52564	0.252676	0.133065	0.876704	O96017_P52564	all	unspecific
AL	O96017	P53671	0.204922	0.21875	0.883433	O96017_P53671	all	unspecific
AL	O96017	P57059	0.263461	0.112903	0.876704	O96017_P57059	all	unspecific
AL	O96017	Q05513	0.511542	0.0079098	0.87255	O96017_Q05513	all	unspecific
AL	O96017	Q09013	0.187665	0.259073	0.896385	O96017_Q09013	all	unspecific
AL	O96017	Q12851	0.211253	0.205645	0.883433	O96017_Q12851	all	unspecific
AL	O96017	Q12913	0.213461	0.203629	0.883433	O96017_Q12913	all	unspecific
AL	O96017	Q13535	0.13246	0.269113	0.898763	O96017_Q13535	all	unspecific
AL	O96017	Q14289	0.265739	0.106855	0.876704	O96017_Q14289	all	unspecific
AL	O96017	Q14693	0.186789	0.261089	0.896811	O96017_Q14693	all	unspecific
AL	O96017	Q15139	0.213937	0.200605	0.883433	O96017_Q15139	all	unspecific
AL	O96017	Q15349	0.19073	0.253024	0.894817	O96017_Q15349	all	unspecific
AL	O96017	Q15831	0.186219	0.264113	0.897757	O96017_Q15831	all	unspecific
AL	O96017	Q16659	0.210344	0.207661	0.883433	O96017_Q16659	all	unspecific
AL	O96017	Q16875	0.18578	0.269153	0.898763	O96017_Q16875	all	unspecific
AL	O96017	Q6DT37	0.195451	0.243952	0.891631	O96017_Q6DT37	all	unspecific
AL	O96017	Q7Z7A4	0.234765	0.155242	0.876704	O96017_Q7Z7A4	all	unspecific
AL	O96017	Q86UE8	0.245407	0.139113	0.876704	O96017_Q86UE8	all	unspecific
AL	O96017	Q8IW41	0.231608	0.160282	0.876704	O96017_Q8IW41	all	unspecific
AL	O96017	Q8NI37	0.223565	0.178427	0.883433	O96017_Q8NI37	all	unspecific
AL	O96017	Q92539	0.28632	0.0877016	0.876704	O96017_Q92539	all	unspecific
AL	O96017	Q96BR1	0.213413	0.203629	0.883433	O96017_Q96BR1	all	unspecific
AL	O96017	Q96D53	0.216251	0.194556	0.883433	O96017_Q96D53	all	unspecific
AL	O96017	Q96GX5	0.136001	0.252803	0.894817	O96017_Q96GX5	all	unspecific
AL	O96017	Q96J92	0.191886	0.25	0.89259	O96017_Q96J92	all	unspecific
AL	O96017	Q96Q15	0.17434	0.110092	0.876704	O96017_Q96Q15	all	unspecific
AL	O96017	Q96QP1	0.183793	0.277218	0.898763	O96017_Q96QP1	all	unspecific
AL	O96017	Q9BX95	0.338472	0.0430594	0.876704	O96017_Q9BX95	all	unspecific
AL	O96017	Q9H792	0.21477	0.195565	0.883433	O96017_Q9H792	all	unspecific
AL	O96017	Q9NRM7	0.2302	0.16129	0.876704	O96017_Q9NRM7	all	unspecific
AL	O96017	Q9NRW4	0.312137	0.0614919	0.876704	O96017_Q9NRW4	all	unspecific
AL	O96017	Q9NYL2	0.221622	0.184476	0.883433	O96017_Q9NYL2	all	unspecific
AL	O96017	Q9UEW8	0.275871	0.0987903	0.876704	O96017_Q9UEW8	all	unspecific
AL	O96017	Q9UNI6	0.345754	0.0394585	0.876704	O96017_Q9UNI6	all	unspecific
AL	P00519	P05771	0.185025	0.273185	0.898763	P00519_P05771	all	unspecific
AL	P00519	P06239	0.219496	0.0358605	0.876704	P00519_P06239	all	unspecific
AL	P00519	P08575	0.145903	0.204893	0.883433	P00519_P08575	all	unspecific
AL	P00519	P09619	0.129991	0.275229	0.898763	P00519_P09619	all	unspecific
AL	P00519	P09769	0.219264	0.0474423	0.876704	P00519_P09769	all	unspecific
AL	P00519	P10721	0.137786	0.238532	0.88806	P00519_P10721	all	unspecific
AL	P00519	P42336	0.157776	0.153925	0.876704	P00519_P42336	all	unspecific
AL	P00519	P42345	0.129656	0.275229	0.898763	P00519_P42345	all	unspecific
AL	P00519	P45983	0.176124	0.18725	0.883433	P00519_P45983	all	unspecific
AL	P00519	P60484	0.131509	0.269113	0.898763	P00519_P60484	all	unspecific
AL	P00519	Q00534	0.158916	0.148828	0.876704	P00519_Q00534	all	unspecific
AL	P00519	Q04912	0.187498	0.259073	0.896385	P00519_Q04912	all	unspecific
AL	P00519	Q06187	0.261222	0.114919	0.876704	P00519_Q06187	all	unspecific
AL	P00519	Q5S007	0.251934	0.134073	0.876704	P00519_Q5S007	all	unspecific
AL	P00519	Q8IW41	0.2178	0.190524	0.883433	P00519_Q8IW41	all	unspecific
AL	P00519	Q92539	0.223987	0.175403	0.883272	P00519_Q92539	all	unspecific
AL	P00519	Q99952	0.17727	0.124169	0.876704	P00519_Q99952	all	unspecific
AL	P00519	Q9UEW8	0.352934	0.0362672	0.876704	P00519_Q9UEW8	all	unspecific
AL	P00519	Q9Y3S1	0.190854	0.253024	0.894817	P00519_Q9Y3S1	all	unspecific
AL	P00533	P05186	0.253115	0.132056	0.876704	P00533_P05186	all	unspecific
AL	P00533	P07333	0.30541	0.0685484	0.876704	P00533_P07333	all	unspecific
AL	P00533	P12931	0.229151	0.164315	0.876704	P00533_P12931	all	unspecific
AL	P00533	P15309	0.28487	0.0917339	0.876704	P00533_P15309	all	unspecific
AL	P00533	P35236	0.320907	0.0564516	0.876704	P00533_P35236	all	unspecific
AL	P00533	Q8IW41	0.240264	0.148185	0.876704	P00533_Q8IW41	all	unspecific
AL	P00533	Q8TF76	0.235036	0.154234	0.876704	P00533_Q8TF76	all	unspecific
AL	P00533	Q99952	0.257395	0.127016	0.876704	P00533_Q99952	all	unspecific
AL	P00533	Q9HBY8	0.206636	0.215726	0.883433	P00533_Q9HBY8	all	unspecific
AL	P00533	Q9UIK4	0.270013	0.0987903	0.876704	P00533_Q9UIK4	all	unspecific
AL	P00533	Q9UNI6	0.305204	0.0685484	0.876704	P00533_Q9UNI6	all	unspecific
AL	P00533	Q9Y6R4	0.224978	0.174395	0.883272	P00533_Q9Y6R4	all	unspecific
AL	P04049	P09619	0.149229	0.189602	0.883433	P04049_P09619	all	unspecific
AL	P04049	P17252	0.212999	0.0428315	0.876704	P04049_P17252	all	unspecific
AL	P04049	P17612	0.154669	0.160041	0.876704	P04049_P17612	all	unspecific
AL	P04049	P18433	0.291264	0.0756048	0.876704	P04049_P18433	all	unspecific
AL	P04049	P22612	0.221238	0.034223	0.876704	P04049_P22612	all	unspecific
AL	P04049	P22694	0.202412	0.0570846	0.876704	P04049_P22694	all	unspecific
AL	P04049	P27448	0.146188	0.203874	0.883433	P04049_P27448	all	unspecific
AL	P04049	P35236	0.338243	0.0431793	0.876704	P04049_P35236	all	unspecific
AL	P04049	P42336	0.186699	0.0835882	0.876704	P04049_P42336	all	unspecific
AL	P04049	P42345	0.183714	0.16375	0.876704	P04049_P42345	all	unspecific
AL	P04049	P51957	0.254807	0.131048	0.876704	P04049_P51957	all	unspecific
AL	P04049	P52564	0.217357	0.19254	0.883433	P04049_P52564	all	unspecific
AL	P04049	Q02156	0.169872	0.122324	0.876704	P04049_Q02156	all	unspecific
AL	P04049	Q02750	0.251315	0.135081	0.876704	P04049_Q02750	all	unspecific
AL	P04049	Q04759	0.192815	0.248992	0.89259	P04049_Q04759	all	unspecific
AL	P04049	Q04912	0.232583	0.158266	0.876704	P04049_Q04912	all	unspecific
AL	P04049	Q05513	0.209077	0.0478049	0.876704	P04049_Q05513	all	unspecific
AL	P04049	Q13976	0.175049	0.108053	0.876704	P04049_Q13976	all	unspecific
AL	P04049	Q16539	0.495108	0.00904378	0.87255	P04049_Q16539	all	unspecific
AL	P04049	Q6VAB6	0.299707	0.00568765	0.87255	P04049_Q6VAB6	all	unspecific
AL	P04049	Q8IW41	0.223187	0.180444	0.883433	P04049_Q8IW41	all	unspecific
AL	P04049	Q8IY26	0.195962	0.240927	0.889677	P04049_Q8IY26	all	unspecific
AL	P04049	Q8NI37	0.188958	0.258065	0.896385	P04049_Q8NI37	all	unspecific
AL	P04049	Q8TD19	0.189916	0.257056	0.896385	P04049_Q8TD19	all	unspecific
AL	P04049	Q92835	0.218087	0.190524	0.883433	P04049_Q92835	all	unspecific
AL	P04049	Q99683	0.244136	0.019119	0.876704	P04049_Q99683	all	unspecific
AL	P04049	Q99952	0.203498	0.22379	0.883433	P04049_Q99952	all	unspecific
AL	P04049	Q9BX95	0.271922	0.0987903	0.876704	P04049_Q9BX95	all	unspecific
AL	P04049	Q9H0C8	0.216166	0.195565	0.883433	P04049_Q9H0C8	all	unspecific
AL	P04049	Q9NRW4	0.194673	0.246976	0.892362	P04049_Q9NRW4	all	unspecific
AL	P04049	Q9P289	0.196341	0.240927	0.889677	P04049_Q9P289	all	unspecific
AL	P04049	Q9Y243	0.137221	0.24159	0.890069	P04049_Q9Y243	all	unspecific
AL	P04626	P06239	0.422288	0.0173712	0.876704	P04626_P06239	all	unspecific
AL	P04626	P06241	0.155016	0.160041	0.876704	P04626_P06241	all	unspecific
AL	P04626	P07948	0.526317	0.00703764	0.87255	P04626_P07948	all	unspecific
AL	P04626	P08069	0.131018	0.271152	0.898763	P04626_P08069	all	unspecific
AL	P04626	P08575	0.146809	0.199796	0.883433	P04626_P08575	all	unspecific
AL	P04626	P08631	0.231461	0.160282	0.876704	P04626_P08631	all	unspecific
AL	P04626	P09619	0.210963	0.206653	0.883433	P04626_P09619	all	unspecific
AL	P04626	P12931	0.150217	0.184506	0.883433	P04626_P12931	all	unspecific
AL	P04626	P15309	0.438537	0.0148783	0.876704	P04626_P15309	all	unspecific
AL	P04626	P16234	0.280437	0.0947581	0.876704	P04626_P16234	all	unspecific
AL	P04626	P17612	0.192218	0.0723751	0.876704	P04626_P17612	all	unspecific
AL	P04626	P21860	0.181131	0.133309	0.876704	P04626_P21860	all	unspecific
AL	P04626	P22612	0.414165	0.0188122	0.876704	P04626_P22612	all	unspecific
AL	P04626	P22694	0.359212	0.0337363	0.876704	P04626_P22694	all	unspecific
AL	P04626	P23443	0.321981	0.0524194	0.876704	P04626_P23443	all	unspecific
AL	P04626	P28482	0.274151	0.0987903	0.876704	P04626_P28482	all	unspecific
AL	P04626	P29317	0.276565	0.0987903	0.876704	P04626_P29317	all	unspecific
AL	P04626	P29597	0.333374	0.0458259	0.876704	P04626_P29597	all	unspecific
AL	P04626	P32019	0.22364	0.178427	0.883433	P04626_P32019	all	unspecific
AL	P04626	P35236	0.359552	0.0336056	0.876704	P04626_P35236	all	unspecific
AL	P04626	P37023	0.276991	0.0977823	0.876704	P04626_P37023	all	unspecific
AL	P04626	P41743	0.401106	0.021455	0.876704	P04626_P41743	all	unspecific
AL	P04626	P42336	0.213831	0.0428338	0.876704	P04626_P42336	all	unspecific
AL	P04626	P42345	0.282305	0.0207725	0.876704	P04626_P42345	all	unspecific
AL	P04626	P43403	0.333135	0.0459607	0.876704	P04626_P43403	all	unspecific
AL	P04626	P45983	0.182766	0.0876656	0.876704	P04626_P45983	all	unspecific
AL	P04626	P46734	0.216137	0.195565	0.883433	P04626_P46734	all	unspecific
AL	P04626	P48454	0.236365	0.152218	0.876704	P04626_P48454	all	unspecific
AL	P04626	P49137	0.301077	0.0715726	0.876704	P04626_P49137	all	unspecific
AL	P04626	P49760	0.288563	0.078629	0.876704	P04626_P49760	all	unspecific
AL	P04626	P52333	0.235384	0.0584207	0.876704	P04626_P52333	all	unspecific
AL	P04626	P52564	0.270215	0.0987903	0.876704	P04626_P52564	all	unspecific
AL	P04626	P53355	0.241657	0.146169	0.876704	P04626_P53355	all	unspecific
AL	P04626	P57059	0.292249	0.0756048	0.876704	P04626_P57059	all	unspecific
AL	P04626	P60484	0.171232	0.120285	0.876704	P04626_P60484	all	unspecific
AL	P04626	Q01974	0.208578	0.211694	0.883433	P04626_Q01974	all	unspecific
AL	P04626	Q02156	0.256586	0.129032	0.876704	P04626_Q02156	all	unspecific
AL	P04626	Q02750	0.206669	0.215726	0.883433	P04626_Q02750	all	unspecific
AL	P04626	Q04912	0.389913	0.0240969	0.876704	P04626_Q04912	all	unspecific
AL	P04626	Q05397	0.148626	0.190622	0.883433	P04626_Q05397	all	unspecific
AL	P04626	Q07002	0.216355	0.193548	0.883433	P04626_Q07002	all	unspecific
AL	P04626	Q12913	0.272886	0.0987903	0.876704	P04626_Q12913	all	unspecific
AL	P04626	Q13131	0.272497	0.0987903	0.876704	P04626_Q13131	all	unspecific
AL	P04626	Q13464	0.162098	0.141692	0.876704	P04626_Q13464	all	unspecific
AL	P04626	Q13554	0.300382	0.0725806	0.876704	P04626_Q13554	all	unspecific
AL	P04626	Q13882	0.164084	0.132518	0.876704	P04626_Q13882	all	unspecific
AL	P04626	Q13976	0.256873	0.128024	0.876704	P04626_Q13976	all	unspecific
AL	P04626	Q14289	0.247529	0.0176208	0.876704	P04626_Q14289	all	unspecific
AL	P04626	Q14693	0.253292	0.132056	0.876704	P04626_Q14693	all	unspecific
AL	P04626	Q15119	0.263051	0.112903	0.876704	P04626_Q15119	all	unspecific
AL	P04626	Q15131	0.297392	0.0745968	0.876704	P04626_Q15131	all	unspecific
AL	P04626	Q15418	0.270294	0.0987903	0.876704	P04626_Q15418	all	unspecific
AL	P04626	Q15678	0.244058	0.140121	0.876704	P04626_Q15678	all	unspecific
AL	P04626	Q16539	0.565502	0.00524166	0.87255	P04626_Q16539	all	unspecific
AL	P04626	Q16659	0.240621	0.148185	0.876704	P04626_Q16659	all	unspecific
AL	P04626	Q16825	0.217499	0.19254	0.883433	P04626_Q16825	all	unspecific
AL	P04626	Q5S007	0.344628	0.0399901	0.876704	P04626_Q5S007	all	unspecific
AL	P04626	Q6DT37	0.196418	0.240927	0.889677	P04626_Q6DT37	all	unspecific
AL	P04626	Q6P5Z2	0.256149	0.129032	0.876704	P04626_Q6P5Z2	all	unspecific
AL	P04626	Q86UE8	0.228828	0.165323	0.876704	P04626_Q86UE8	all	unspecific
AL	P04626	Q86UY8	0.212871	0.203629	0.883433	P04626_Q86UY8	all	unspecific
AL	P04626	Q86Y07	0.282232	0.09375	0.876704	P04626_Q86Y07	all	unspecific
AL	P04626	Q86YV5	0.316383	0.0594758	0.876704	P04626_Q86YV5	all	unspecific
AL	P04626	Q8IU85	0.30234	0.0705645	0.876704	P04626_Q8IU85	all	unspecific
AL	P04626	Q8IW41	0.354942	0.035433	0.876704	P04626_Q8IW41	all	unspecific
AL	P04626	Q8IY26	0.364228	0.0318703	0.876704	P04626_Q8IY26	all	unspecific
AL	P04626	Q8N568	0.239473	0.149194	0.876704	P04626_Q8N568	all	unspecific
AL	P04626	Q8NI37	0.25459	0.131048	0.876704	P04626_Q8NI37	all	unspecific
AL	P04626	Q8TD19	0.281301	0.0947581	0.876704	P04626_Q8TD19	all	unspecific
AL	P04626	Q8TDC3	0.240968	0.147177	0.876704	P04626_Q8TDC3	all	unspecific
AL	P04626	Q8TDX7	0.327481	0.0493049	0.876704	P04626_Q8TDX7	all	unspecific
AL	P04626	Q8TF76	0.334738	0.0450646	0.876704	P04626_Q8TF76	all	unspecific
AL	P04626	Q92835	0.319411	0.0574597	0.876704	P04626_Q92835	all	unspecific
AL	P04626	Q96BR1	0.259795	0.122984	0.876704	P04626_Q96BR1	all	unspecific
AL	P04626	Q96D53	0.218366	0.190524	0.883433	P04626_Q96D53	all	unspecific
AL	P04626	Q96PY6	0.375365	0.0281654	0.876704	P04626_Q96PY6	all	unspecific
AL	P04626	Q96Q15	0.361146	0.0330011	0.876704	P04626_Q96Q15	all	unspecific
AL	P04626	Q96QT4	0.27436	0.0987903	0.876704	P04626_Q96QT4	all	unspecific
AL	P04626	Q96S38	0.226752	0.170363	0.882827	P04626_Q96S38	all	unspecific
AL	P04626	Q96S44	0.242987	0.144153	0.876704	P04626_Q96S44	all	unspecific
AL	P04626	Q99570	0.279846	0.0947581	0.876704	P04626_Q99570	all	unspecific
AL	P04626	Q99952	0.261437	0.012755	0.873529	P04626_Q99952	all	unspecific
AL	P04626	Q9BQK8	0.255303	0.13004	0.876704	P04626_Q9BQK8	all	unspecific
AL	P04626	Q9H0C8	0.273523	0.0987903	0.876704	P04626_Q9H0C8	all	unspecific
AL	P04626	Q9H792	0.235959	0.0535404	0.876704	P04626_Q9H792	all	unspecific
AL	P04626	Q9HBY8	0.381293	0.0264117	0.876704	P04626_Q9HBY8	all	unspecific
AL	P04626	Q9NSY0	0.326616	0.0498428	0.876704	P04626_Q9NSY0	all	unspecific
AL	P04626	Q9NYL2	0.197534	0.235887	0.88634	P04626_Q9NYL2	all	unspecific
AL	P04626	Q9NYV4	0.289406	0.078629	0.876704	P04626_Q9NYV4	all	unspecific
AL	P04626	Q9P0L2	0.274055	0.0987903	0.876704	P04626_Q9P0L2	all	unspecific
AL	P04626	Q9P289	0.251553	0.135081	0.876704	P04626_Q9P289	all	unspecific
AL	P04626	Q9UBS0	0.278028	0.0957661	0.876704	P04626_Q9UBS0	all	unspecific
AL	P04626	Q9UK32	0.252016	0.134073	0.876704	P04626_Q9UK32	all	unspecific
AL	P04626	Q9UKE5	0.228947	0.165323	0.876704	P04626_Q9UKE5	all	unspecific
AL	P04626	Q9ULR3	0.272127	0.0987903	0.876704	P04626_Q9ULR3	all	unspecific
AL	P04626	Q9UNW1	0.305391	0.0685484	0.876704	P04626_Q9UNW1	all	unspecific
AL	P04626	Q9Y2K2	0.262622	0.112903	0.876704	P04626_Q9Y2K2	all	unspecific
AL	P04626	Q9Y6M4	0.239504	0.149194	0.876704	P04626_Q9Y6M4	all	unspecific
AL	P04626	Q9Y6R4	0.411079	0.0193984	0.876704	P04626_Q9Y6R4	all	unspecific
AL	P05186	P06239	0.300426	0.0725806	0.876704	P05186_P06239	all	unspecific
AL	P05186	P06241	0.238067	0.15121	0.876704	P05186_P06241	all	unspecific
AL	P05186	P07332	0.229134	0.164315	0.876704	P05186_P07332	all	unspecific
AL	P05186	P07333	0.314644	0.0594758	0.876704	P05186_P07333	all	unspecific
AL	P05186	P08575	0.177281	0.102956	0.876704	P05186_P08575	all	unspecific
AL	P05186	P15309	0.325078	0.0524194	0.876704	P05186_P15309	all	unspecific
AL	P05186	P15735	0.189999	0.257056	0.896385	P05186_P15735	all	unspecific
AL	P05186	P16298	0.24928	0.135081	0.876704	P05186_P16298	all	unspecific
AL	P05186	P17612	0.232755	0.158266	0.876704	P05186_P17612	all	unspecific
AL	P05186	P22612	0.338239	0.0431815	0.876704	P05186_P22612	all	unspecific
AL	P05186	P22694	0.346415	0.0391505	0.876704	P05186_P22694	all	unspecific
AL	P05186	P27361	0.129342	0.275229	0.898763	P05186_P27361	all	unspecific
AL	P05186	P29597	0.236664	0.152218	0.876704	P05186_P29597	all	unspecific
AL	P05186	P42345	0.207697	0.212702	0.883433	P05186_P42345	all	unspecific
AL	P05186	P42685	0.206707	0.215726	0.883433	P05186_P42685	all	unspecific
AL	P05186	P43250	0.194067	0.247984	0.892362	P05186_P43250	all	unspecific
AL	P05186	P49841	0.217813	0.190524	0.883433	P05186_P49841	all	unspecific
AL	P05186	P51617	0.191759	0.25	0.89259	P05186_P51617	all	unspecific
AL	P05186	Q00534	0.223382	0.179435	0.883433	P05186_Q00534	all	unspecific
AL	P05186	Q00536	0.201266	0.228831	0.883433	P05186_Q00536	all	unspecific
AL	P05186	Q05397	0.226394	0.170363	0.882827	P05186_Q05397	all	unspecific
AL	P05186	Q08345	0.193469	0.247984	0.892362	P05186_Q08345	all	unspecific
AL	P05186	Q09013	0.192729	0.248992	0.89259	P05186_Q09013	all	unspecific
AL	P05186	Q13237	0.22265	0.181452	0.883433	P05186_Q13237	all	unspecific
AL	P05186	Q13627	0.322713	0.0524194	0.876704	P05186_Q13627	all	unspecific
AL	P05186	Q15139	0.208209	0.212702	0.883433	P05186_Q15139	all	unspecific
AL	P05186	Q16659	0.197047	0.238911	0.888666	P05186_Q16659	all	unspecific
AL	P05186	Q6PHR2	0.238004	0.15121	0.876704	P05186_Q6PHR2	all	unspecific
AL	P05186	Q6ZMQ8	0.271098	0.0987903	0.876704	P05186_Q6ZMQ8	all	unspecific
AL	P05186	Q76MJ5	0.305453	0.0685484	0.876704	P05186_Q76MJ5	all	unspecific
AL	P05186	Q86UE8	0.190353	0.254032	0.896385	P05186_Q86UE8	all	unspecific
AL	P05186	Q86YV5	0.215751	0.195565	0.883433	P05186_Q86YV5	all	unspecific
AL	P05186	Q8NI37	0.216562	0.193548	0.883433	P05186_Q8NI37	all	unspecific
AL	P05186	Q8TEA7	0.235369	0.152218	0.876704	P05186_Q8TEA7	all	unspecific
AL	P05186	Q8WYL5	0.203008	0.226815	0.883433	P05186_Q8WYL5	all	unspecific
AL	P05186	Q96Q15	0.303509	0.0695565	0.876704	P05186_Q96Q15	all	unspecific
AL	P05186	Q96S44	0.198403	0.233871	0.884247	P05186_Q96S44	all	unspecific
AL	P05186	Q99683	0.204431	0.220766	0.883433	P05186_Q99683	all	unspecific
AL	P05186	Q9H792	0.18443	0.277218	0.898763	P05186_Q9H792	all	unspecific
AL	P05186	Q9HC98	0.211202	0.205645	0.883433	P05186_Q9HC98	all	unspecific
AL	P05186	Q9NRW4	0.243082	0.144153	0.876704	P05186_Q9NRW4	all	unspecific
AL	P05186	Q9NSY0	0.236548	0.152218	0.876704	P05186_Q9NSY0	all	unspecific
AL	P05186	Q9UKI8	0.342367	0.0410846	0.876704	P05186_Q9UKI8	all	unspecific
AL	P05186	Q9UNI6	0.344208	0.0401904	0.876704	P05186_Q9UNI6	all	unspecific
AL	P05186	Q9Y3S1	0.236966	0.15121	0.876704	P05186_Q9Y3S1	all	unspecific
AL	P05186	Q9Y6M4	0.185473	0.270161	0.898763	P05186_Q9Y6M4	all	unspecific
AL	P05186	Q9Y6R4	0.310139	0.0645161	0.876704	P05186_Q9Y6R4	all	unspecific
AL	P05771	P06239	0.186911	0.261089	0.896811	P05771_P06239	all	unspecific
AL	P05771	P07333	0.250032	0.135081	0.876704	P05771_P07333	all	unspecific
AL	P05771	P08069	0.241686	0.146169	0.876704	P05771_P08069	all	unspecific
AL	P05771	P15309	0.293947	0.0756048	0.876704	P05771_P15309	all	unspecific
AL	P05771	P35236	0.209965	0.209677	0.883433	P05771_P35236	all	unspecific
AL	P05771	Q9BX95	0.240598	0.148185	0.876704	P05771_Q9BX95	all	unspecific
AL	P05771	Q9HBY8	0.191388	0.251008	0.89259	P05771_Q9HBY8	all	unspecific
AL	P06239	P06241	0.24971	0.0387417	0.876704	P06239_P06241	all	unspecific
AL	P06239	P07332	0.186534	0.262097	0.897029	P06239_P07332	all	unspecific
AL	P06239	P07333	0.387204	0.0247962	0.876704	P06239_P07333	all	unspecific
AL	P06239	P08069	0.227568	0.168347	0.880157	P06239_P08069	all	unspecific
AL	P06239	P08575	0.264258	0.0217199	0.876704	P06239_P08575	all	unspecific
AL	P06239	P08631	0.23403	0.0369118	0.876704	P06239_P08631	all	unspecific
AL	P06239	P09619	0.263923	0.0131	0.873529	P06239_P09619	all	unspecific
AL	P06239	P09769	0.248521	0.012921	0.873529	P06239_P09769	all	unspecific
AL	P06239	P10721	0.149386	0.188583	0.883433	P06239_P10721	all	unspecific
AL	P06239	P12931	0.159245	0.148828	0.876704	P06239_P12931	all	unspecific
AL	P06239	P15056	0.193011	0.248992	0.89259	P06239_P15056	all	unspecific
AL	P06239	P15735	0.232623	0.158266	0.876704	P06239_P15735	all	unspecific
AL	P06239	P16234	0.254837	0.131048	0.876704	P06239_P16234	all	unspecific
AL	P06239	P17252	0.207076	0.214718	0.883433	P06239_P17252	all	unspecific
AL	P06239	P18433	0.387337	0.0247612	0.876704	P06239_P18433	all	unspecific
AL	P06239	P18669	0.374409	0.0284619	0.876704	P06239_P18669	all	unspecific
AL	P06239	P19525	0.222583	0.181452	0.883433	P06239_P19525	all	unspecific
AL	P06239	P21860	0.244249	0.140121	0.876704	P06239_P21860	all	unspecific
AL	P06239	P22612	0.353994	0.0358235	0.876704	P06239_P22612	all	unspecific
AL	P06239	P22694	0.416993	0.0182942	0.876704	P06239_P22694	all	unspecific
AL	P06239	P23469	0.549735	0.0058865	0.87255	P06239_P23469	all	unspecific
AL	P06239	P23470	0.248034	0.138105	0.876704	P06239_P23470	all	unspecific
AL	P06239	P27361	0.205255	0.0954335	0.876704	P06239_P27361	all	unspecific
AL	P06239	P29350	0.248604	0.051614	0.876704	P06239_P29350	all	unspecific
AL	P06239	P29597	0.217789	0.067939	0.876704	P06239_P29597	all	unspecific
AL	P06239	P30305	0.271583	0.0987903	0.876704	P06239_P30305	all	unspecific
AL	P06239	P31749	0.329637	0.0479955	0.876704	P06239_P31749	all	unspecific
AL	P06239	P31751	0.162163	0.141692	0.876704	P06239_P31751	all	unspecific
AL	P06239	P32019	0.244568	0.140121	0.876704	P06239_P32019	all	unspecific
AL	P06239	P34947	0.241114	0.147177	0.876704	P06239_P34947	all	unspecific
AL	P06239	P35236	0.302695	0.0695565	0.876704	P06239_P35236	all	unspecific
AL	P06239	P36507	0.192487	0.15275	0.876704	P06239_P36507	all	unspecific
AL	P06239	P42336	0.224436	0.0346241	0.876704	P06239_P42336	all	unspecific
AL	P06239	P42684	0.20278	0.226815	0.883433	P06239_P42684	all	unspecific
AL	P06239	P43250	0.207089	0.214718	0.883433	P06239_P43250	all	unspecific
AL	P06239	P43378	0.204579	0.220766	0.883433	P06239_P43378	all	unspecific
AL	P06239	P43403	0.261208	0.0143653	0.876704	P06239_P43403	all	unspecific
AL	P06239	P43405	0.291488	0.00670393	0.87255	P06239_P43405	all	unspecific
AL	P06239	P45983	0.260716	0.0186043	0.876704	P06239_P45983	all	unspecific
AL	P06239	P45985	0.241123	0.147177	0.876704	P06239_P45985	all	unspecific
AL	P06239	P49137	0.242807	0.144153	0.876704	P06239_P49137	all	unspecific
AL	P06239	P49674	0.32151	0.0544355	0.876704	P06239_P49674	all	unspecific
AL	P06239	P49759	0.218902	0.189516	0.883433	P06239_P49759	all	unspecific
AL	P06239	P49760	0.26337	0.112903	0.876704	P06239_P49760	all	unspecific
AL	P06239	P49761	0.219414	0.188508	0.883433	P06239_P49761	all	unspecific
AL	P06239	P49841	0.323441	0.0524194	0.876704	P06239_P49841	all	unspecific
AL	P06239	P51813	0.156013	0.252008	0.894183	P06239_P51813	all	unspecific
AL	P06239	P52333	0.287178	0.0116351	0.87255	P06239_P52333	all	unspecific
AL	P06239	P53355	0.304164	0.0685484	0.876704	P06239_P53355	all	unspecific
AL	P06239	P53667	0.20563	0.21875	0.883433	P06239_P53667	all	unspecific
AL	P06239	P54753	0.262853	0.112903	0.876704	P06239_P54753	all	unspecific
AL	P06239	P60484	0.215153	0.0765186	0.876704	P06239_P60484	all	unspecific
AL	P06239	Q00534	0.212559	0.203629	0.883433	P06239_Q00534	all	unspecific
AL	P06239	Q00537	0.191423	0.251008	0.89259	P06239_Q00537	all	unspecific
AL	P06239	Q02156	0.205157	0.0488434	0.876704	P06239_Q02156	all	unspecific
AL	P06239	Q02750	0.206291	0.216734	0.883433	P06239_Q02750	all	unspecific
AL	P06239	Q04912	0.353559	0.0360049	0.876704	P06239_Q04912	all	unspecific
AL	P06239	Q05397	0.244465	0.0390137	0.876704	P06239_Q05397	all	unspecific
AL	P06239	Q05513	0.369425	0.00197545	0.87255	P06239_Q05513	all	unspecific
AL	P06239	Q05D32	0.317077	0.0584677	0.876704	P06239_Q05D32	all	unspecific
AL	P06239	Q06187	0.25526	0.0346607	0.876704	P06239_Q06187	all	unspecific
AL	P06239	Q09013	0.250981	0.135081	0.876704	P06239_Q09013	all	unspecific
AL	P06239	Q12851	0.21533	0.195565	0.883433	P06239_Q12851	all	unspecific
AL	P06239	Q12913	0.149284	0.188583	0.883433	P06239_Q12913	all	unspecific
AL	P06239	Q13153	0.195207	0.10734	0.876704	P06239_Q13153	all	unspecific
AL	P06239	Q13233	0.198985	0.231855	0.883922	P06239_Q13233	all	unspecific
AL	P06239	Q13418	0.249378	0.135081	0.876704	P06239_Q13418	all	unspecific
AL	P06239	Q13464	0.225349	0.174395	0.883272	P06239_Q13464	all	unspecific
AL	P06239	Q13555	0.190002	0.257056	0.896385	P06239_Q13555	all	unspecific
AL	P06239	Q13615	0.277829	0.0957661	0.876704	P06239_Q13615	all	unspecific
AL	P06239	Q14004	0.240843	0.148185	0.876704	P06239_Q14004	all	unspecific
AL	P06239	Q14289	0.146173	0.203874	0.883433	P06239_Q14289	all	unspecific
AL	P06239	Q14642	0.213003	0.203629	0.883433	P06239_Q14642	all	unspecific
AL	P06239	Q14680	0.253182	0.132056	0.876704	P06239_Q14680	all	unspecific
AL	P06239	Q14693	0.292406	0.0756048	0.876704	P06239_Q14693	all	unspecific
AL	P06239	Q15119	0.234048	0.15625	0.876704	P06239_Q15119	all	unspecific
AL	P06239	Q15139	0.193119	0.248992	0.89259	P06239_Q15139	all	unspecific
AL	P06239	Q15349	0.293152	0.0756048	0.876704	P06239_Q15349	all	unspecific
AL	P06239	Q15418	0.379861	0.0268227	0.876704	P06239_Q15418	all	unspecific
AL	P06239	Q15678	0.251256	0.135081	0.876704	P06239_Q15678	all	unspecific
AL	P06239	Q16875	0.202983	0.226815	0.883433	P06239_Q16875	all	unspecific
AL	P06239	Q2M2I8	0.224865	0.174395	0.883272	P06239_Q2M2I8	all	unspecific
AL	P06239	Q5S007	0.295417	0.0745968	0.876704	P06239_Q5S007	all	unspecific
AL	P06239	Q63HR2	0.217649	0.191532	0.883433	P06239_Q63HR2	all	unspecific
AL	P06239	Q6DT37	0.213428	0.203629	0.883433	P06239_Q6DT37	all	unspecific
AL	P06239	Q6P0Q8	0.190076	0.256048	0.896385	P06239_Q6P0Q8	all	unspecific
AL	P06239	Q6P3W7	0.228289	0.166331	0.876704	P06239_Q6P3W7	all	unspecific
AL	P06239	Q6P5Z2	0.194649	0.246976	0.892362	P06239_Q6P5Z2	all	unspecific
AL	P06239	Q6PHR2	0.237251	0.15121	0.876704	P06239_Q6PHR2	all	unspecific
AL	P06239	Q6ZMQ8	0.25114	0.135081	0.876704	P06239_Q6ZMQ8	all	unspecific
AL	P06239	Q76I76	0.312969	0.0614919	0.876704	P06239_Q76I76	all	unspecific
AL	P06239	Q7L7X3	0.22218	0.18246	0.883433	P06239_Q7L7X3	all	unspecific
AL	P06239	Q7Z7A4	0.219153	0.189516	0.883433	P06239_Q7Z7A4	all	unspecific
AL	P06239	Q86UE8	0.227833	0.166331	0.876704	P06239_Q86UE8	all	unspecific
AL	P06239	Q8N568	0.20758	0.212702	0.883433	P06239_Q8N568	all	unspecific
AL	P06239	Q8N5S9	0.285618	0.0887097	0.876704	P06239_Q8N5S9	all	unspecific
AL	P06239	Q8NBV4	0.374668	0.0283812	0.876704	P06239_Q8NBV4	all	unspecific
AL	P06239	Q8NI37	0.212511	0.203629	0.883433	P06239_Q8NI37	all	unspecific
AL	P06239	Q8TD19	0.265396	0.106855	0.876704	P06239_Q8TD19	all	unspecific
AL	P06239	Q8TDC3	0.220754	0.184476	0.883433	P06239_Q8TDC3	all	unspecific
AL	P06239	Q8TDX7	0.231455	0.160282	0.876704	P06239_Q8TDX7	all	unspecific
AL	P06239	Q8WYL5	0.260824	0.116935	0.876704	P06239_Q8WYL5	all	unspecific
AL	P06239	Q92918	0.213888	0.0777526	0.876704	P06239_Q92918	all	unspecific
AL	P06239	Q93096	0.336937	0.0438698	0.876704	P06239_Q93096	all	unspecific
AL	P06239	Q96BR1	0.225669	0.172379	0.882827	P06239_Q96BR1	all	unspecific
AL	P06239	Q96GX5	0.201693	0.228831	0.883433	P06239_Q96GX5	all	unspecific
AL	P06239	Q96KB5	0.199385	0.229839	0.883433	P06239_Q96KB5	all	unspecific
AL	P06239	Q96PY6	0.320023	0.0574597	0.876704	P06239_Q96PY6	all	unspecific
AL	P06239	Q96RR4	0.186127	0.266129	0.898336	P06239_Q96RR4	all	unspecific
AL	P06239	Q96S38	0.297276	0.0745968	0.876704	P06239_Q96S38	all	unspecific
AL	P06239	Q96S44	0.205847	0.216734	0.883433	P06239_Q96S44	all	unspecific
AL	P06239	Q99570	0.350397	0.0373567	0.876704	P06239_Q99570	all	unspecific
AL	P06239	Q99683	0.251852	0.134073	0.876704	P06239_Q99683	all	unspecific
AL	P06239	Q99759	0.212322	0.203629	0.883433	P06239_Q99759	all	unspecific
AL	P06239	Q99952	0.506845	0.00821492	0.87255	P06239_Q99952	all	unspecific
AL	P06239	Q9BVS4	0.277449	0.0967742	0.876704	P06239_Q9BVS4	all	unspecific
AL	P06239	Q9BX95	0.359441	0.0336482	0.876704	P06239_Q9BX95	all	unspecific
AL	P06239	Q9BY84	0.211878	0.205645	0.883433	P06239_Q9BY84	all	unspecific
AL	P06239	Q9BZL6	0.223058	0.180444	0.883433	P06239_Q9BZL6	all	unspecific
AL	P06239	Q9H0K1	0.189408	0.258065	0.896385	P06239_Q9H0K1	all	unspecific
AL	P06239	Q9H2G2	0.195026	0.246976	0.892362	P06239_Q9H2G2	all	unspecific
AL	P06239	Q9NRM7	0.328044	0.0489588	0.876704	P06239_Q9NRM7	all	unspecific
AL	P06239	Q9NRW4	0.29499	0.0745968	0.876704	P06239_Q9NRW4	all	unspecific
AL	P06239	Q9NWZ3	0.222877	0.181452	0.883433	P06239_Q9NWZ3	all	unspecific
AL	P06239	Q9NYV4	0.256372	0.129032	0.876704	P06239_Q9NYV4	all	unspecific
AL	P06239	Q9NZJ5	0.242208	0.145161	0.876704	P06239_Q9NZJ5	all	unspecific
AL	P06239	Q9P0L2	0.197537	0.235887	0.88634	P06239_Q9P0L2	all	unspecific
AL	P06239	Q9P2K8	0.201114	0.228831	0.883433	P06239_Q9P2K8	all	unspecific
AL	P06239	Q9UHY1	0.26634	0.105847	0.876704	P06239_Q9UHY1	all	unspecific
AL	P06239	Q9UKI8	0.313456	0.0614919	0.876704	P06239_Q9UKI8	all	unspecific
AL	P06239	Q9UNI6	0.321025	0.0564516	0.876704	P06239_Q9UNI6	all	unspecific
AL	P06239	Q9Y217	0.29039	0.077621	0.876704	P06239_Q9Y217	all	unspecific
AL	P06239	Q9Y243	0.241329	0.0207076	0.876704	P06239_Q9Y243	all	unspecific
AL	P06239	Q9Y2H1	0.249746	0.135081	0.876704	P06239_Q9Y2H1	all	unspecific
AL	P06239	Q9Y2H2	0.212589	0.203629	0.883433	P06239_Q9Y2H2	all	unspecific
AL	P06239	Q9Y2K2	0.293836	0.0756048	0.876704	P06239_Q9Y2K2	all	unspecific
AL	P06239	Q9Y2R2	0.233485	0.15625	0.876704	P06239_Q9Y2R2	all	unspecific
AL	P06239	Q9Y2U5	0.203579	0.222782	0.883433	P06239_Q9Y2U5	all	unspecific
AL	P06239	Q9Y3S1	0.282701	0.0927419	0.876704	P06239_Q9Y3S1	all	unspecific
AL	P06239	Q9Y6M4	0.238393	0.15121	0.876704	P06239_Q9Y6M4	all	unspecific
AL	P06239	Q9Y6R4	0.381424	0.0263746	0.876704	P06239_Q9Y6R4	all	unspecific
AL	P06241	P07333	0.346403	0.0391559	0.876704	P06241_P07333	all	unspecific
AL	P06241	P08069	0.225067	0.174395	0.883272	P06241_P08069	all	unspecific
AL	P06241	P08575	0.135654	0.253823	0.896385	P06241_P08575	all	unspecific
AL	P06241	P09769	0.240978	0.0197318	0.876704	P06241_P09769	all	unspecific
AL	P06241	P15309	0.352599	0.0364086	0.876704	P06241_P15309	all	unspecific
AL	P06241	P15735	0.250785	0.135081	0.876704	P06241_P15735	all	unspecific
AL	P06241	P16298	0.187534	0.259073	0.896385	P06241_P16298	all	unspecific
AL	P06241	P22612	0.186384	0.202736	0.883433	P06241_P22612	all	unspecific
AL	P06241	P29597	0.229673	0.163306	0.876704	P06241_P29597	all	unspecific
AL	P06241	P37023	0.216706	0.193548	0.883433	P06241_P37023	all	unspecific
AL	P06241	P42336	0.136479	0.248726	0.89259	P06241_P42336	all	unspecific
AL	P06241	P49137	0.137711	0.240571	0.889677	P06241_P49137	all	unspecific
AL	P06241	P49841	0.166522	0.226985	0.883433	P06241_P49841	all	unspecific
AL	P06241	P51617	0.209855	0.209677	0.883433	P06241_P51617	all	unspecific
AL	P06241	Q05397	0.170457	0.256239	0.896385	P06241_Q05397	all	unspecific
AL	P06241	Q09013	0.214183	0.199597	0.883433	P06241_Q09013	all	unspecific
AL	P06241	Q12851	0.18896	0.258065	0.896385	P06241_Q12851	all	unspecific
AL	P06241	Q13614	0.186488	0.262097	0.897029	P06241_Q13614	all	unspecific
AL	P06241	Q13627	0.240809	0.148185	0.876704	P06241_Q13627	all	unspecific
AL	P06241	Q13882	0.247087	0.139113	0.876704	P06241_Q13882	all	unspecific
AL	P06241	Q14693	0.192931	0.248992	0.89259	P06241_Q14693	all	unspecific
AL	P06241	Q15139	0.245723	0.139113	0.876704	P06241_Q15139	all	unspecific
AL	P06241	Q6PHR2	0.242348	0.145161	0.876704	P06241_Q6PHR2	all	unspecific
AL	P06241	Q6VAB6	0.268827	0.100806	0.876704	P06241_Q6VAB6	all	unspecific
AL	P06241	Q8IY26	0.235451	0.152218	0.876704	P06241_Q8IY26	all	unspecific
AL	P06241	Q8TDX7	0.195392	0.243952	0.891631	P06241_Q8TDX7	all	unspecific
AL	P06241	Q8TEA7	0.290513	0.0766129	0.876704	P06241_Q8TEA7	all	unspecific
AL	P06241	Q96BR1	0.224235	0.175403	0.883272	P06241_Q96BR1	all	unspecific
AL	P06241	Q96KG9	0.196755	0.239919	0.889677	P06241_Q96KG9	all	unspecific
AL	P06241	Q99952	0.231944	0.159274	0.876704	P06241_Q99952	all	unspecific
AL	P06241	Q9BX95	0.32454	0.0524194	0.876704	P06241_Q9BX95	all	unspecific
AL	P06241	Q9HBY8	0.193583	0.247984	0.892362	P06241_Q9HBY8	all	unspecific
AL	P06241	Q9NRW4	0.284922	0.0917339	0.876704	P06241_Q9NRW4	all	unspecific
AL	P06241	Q9NSY0	0.200183	0.228831	0.883433	P06241_Q9NSY0	all	unspecific
AL	P06241	Q9UK32	0.245475	0.139113	0.876704	P06241_Q9UK32	all	unspecific
AL	P06241	Q9UKI8	0.341789	0.0413707	0.876704	P06241_Q9UKI8	all	unspecific
AL	P06241	Q9Y2H2	0.280547	0.0947581	0.876704	P06241_Q9Y2H2	all	unspecific
AL	P06241	Q9Y616	0.204612	0.220766	0.883433	P06241_Q9Y616	all	unspecific
AL	P06493	P15309	0.294821	0.0745968	0.876704	P06493_P15309	all	unspecific
AL	P06493	P16234	0.207723	0.212702	0.883433	P06493_P16234	all	unspecific
AL	P06493	P29597	0.201729	0.227823	0.883433	P06493_P29597	all	unspecific
AL	P06493	P35236	0.236864	0.15121	0.876704	P06493_P35236	all	unspecific
AL	P06493	Q6VAB6	0.191558	0.251008	0.89259	P06493_Q6VAB6	all	unspecific
AL	P06493	Q8IWU2	0.209136	0.210685	0.883433	P06493_Q8IWU2	all	unspecific
AL	P06493	Q96SB4	0.317499	0.0584677	0.876704	P06493_Q96SB4	all	unspecific
AL	P06493	Q99952	0.242737	0.144153	0.876704	P06493_Q99952	all	unspecific
AL	P06493	Q9BX95	0.220939	0.184476	0.883433	P06493_Q9BX95	all	unspecific
AL	P06493	Q9HBY8	0.186709	0.261089	0.896811	P06493_Q9HBY8	all	unspecific
AL	P06493	Q9NP77	0.191491	0.251008	0.89259	P06493_Q9NP77	all	unspecific
AL	P06493	Q9UIK4	0.335912	0.0444219	0.876704	P06493_Q9UIK4	all	unspecific
AL	P06493	Q9UNI6	0.313027	0.0614919	0.876704	P06493_Q9UNI6	all	unspecific
AL	P07332	P07333	0.333914	0.0455229	0.876704	P07332_P07333	all	unspecific
AL	P07332	P09769	0.217232	0.19254	0.883433	P07332_P09769	all	unspecific
AL	P07332	P10721	0.147609	0.195719	0.883433	P07332_P10721	all	unspecific
AL	P07332	P15735	0.203298	0.224798	0.883433	P07332_P15735	all	unspecific
AL	P07332	P22612	0.274384	0.0987903	0.876704	P07332_P22612	all	unspecific
AL	P07332	P29350	0.245998	0.139113	0.876704	P07332_P29350	all	unspecific
AL	P07332	P31749	0.20509	0.21875	0.883433	P07332_P31749	all	unspecific
AL	P07332	P42336	0.131409	0.270133	0.898763	P07332_P42336	all	unspecific
AL	P07332	P43403	0.186286	0.264113	0.897757	P07332_P43403	all	unspecific
AL	P07332	P49841	0.240658	0.148185	0.876704	P07332_P49841	all	unspecific
AL	P07332	P78330	0.195422	0.243952	0.891631	P07332_P78330	all	unspecific
AL	P07332	Q05397	0.246928	0.139113	0.876704	P07332_Q05397	all	unspecific
AL	P07332	Q05513	0.387607	0.0246906	0.876704	P07332_Q05513	all	unspecific
AL	P07332	Q06187	0.238019	0.15121	0.876704	P07332_Q06187	all	unspecific
AL	P07332	Q5S007	0.26128	0.114919	0.876704	P07332_Q5S007	all	unspecific
AL	P07332	Q86UE8	0.220422	0.184476	0.883433	P07332_Q86UE8	all	unspecific
AL	P07332	Q9UBS0	0.209929	0.209677	0.883433	P07332_Q9UBS0	all	unspecific
AL	P07332	Q9UKI8	0.241726	0.146169	0.876704	P07332_Q9UKI8	all	unspecific
AL	P07332	Q9UNI6	0.255415	0.13004	0.876704	P07332_Q9UNI6	all	unspecific
AL	P07332	Q9Y2H2	0.189238	0.258065	0.896385	P07332_Q9Y2H2	all	unspecific
AL	P07332	Q9Y6R4	0.194387	0.247984	0.892362	P07332_Q9Y6R4	all	unspecific
AL	P07333	P08069	0.351526	0.0368671	0.876704	P07333_P08069	all	unspecific
AL	P07333	P08575	0.141087	0.218145	0.883433	P07333_P08575	all	unspecific
AL	P07333	P09619	0.256164	0.129032	0.876704	P07333_P09619	all	unspecific
AL	P07333	P09769	0.284991	0.00736942	0.87255	P07333_P09769	all	unspecific
AL	P07333	P10398	0.269865	0.0987903	0.876704	P07333_P10398	all	unspecific
AL	P07333	P12931	0.240553	0.0779272	0.876704	P07333_P12931	all	unspecific
AL	P07333	P15735	0.372299	0.0291294	0.876704	P07333_P15735	all	unspecific
AL	P07333	P16234	0.314741	0.0594758	0.876704	P07333_P16234	all	unspecific
AL	P07333	P16298	0.349913	0.0375691	0.876704	P07333_P16298	all	unspecific
AL	P07333	P17252	0.315161	0.0594758	0.876704	P07333_P17252	all	unspecific
AL	P07333	P17612	0.343081	0.0407351	0.876704	P07333_P17612	all	unspecific
AL	P07333	P18031	0.254836	0.131048	0.876704	P07333_P18031	all	unspecific
AL	P07333	P18433	0.461977	0.0120162	0.87255	P07333_P18433	all	unspecific
AL	P07333	P18669	0.389099	0.0243045	0.876704	P07333_P18669	all	unspecific
AL	P07333	P21860	0.268847	0.100806	0.876704	P07333_P21860	all	unspecific
AL	P07333	P22612	0.482896	0.0100197	0.87255	P07333_P22612	all	unspecific
AL	P07333	P22694	0.477073	0.010531	0.87255	P07333_P22694	all	unspecific
AL	P07333	P23443	0.293926	0.0756048	0.876704	P07333_P23443	all	unspecific
AL	P07333	P23469	0.560137	0.00545073	0.87255	P07333_P23469	all	unspecific
AL	P07333	P23470	0.355828	0.0350722	0.876704	P07333_P23470	all	unspecific
AL	P07333	P25098	0.279362	0.0947581	0.876704	P07333_P25098	all	unspecific
AL	P07333	P26045	0.234729	0.155242	0.876704	P07333_P26045	all	unspecific
AL	P07333	P27361	0.258788	0.126008	0.876704	P07333_P27361	all	unspecific
AL	P07333	P27448	0.263479	0.112903	0.876704	P07333_P27448	all	unspecific
AL	P07333	P28482	0.259339	0.125	0.876704	P07333_P28482	all	unspecific
AL	P07333	P29317	0.292201	0.0756048	0.876704	P07333_P29317	all	unspecific
AL	P07333	P29597	0.326187	0.0514113	0.876704	P07333_P29597	all	unspecific
AL	P07333	P31751	0.277205	0.0977823	0.876704	P07333_P31751	all	unspecific
AL	P07333	P32019	0.27644	0.0987903	0.876704	P07333_P32019	all	unspecific
AL	P07333	P33981	0.28471	0.0917339	0.876704	P07333_P33981	all	unspecific
AL	P07333	P34947	0.294511	0.0756048	0.876704	P07333_P34947	all	unspecific
AL	P07333	P35236	0.376563	0.0277995	0.876704	P07333_P35236	all	unspecific
AL	P07333	P36507	0.284395	0.0917339	0.876704	P07333_P36507	all	unspecific
AL	P07333	P37023	0.279805	0.0947581	0.876704	P07333_P37023	all	unspecific
AL	P07333	P41743	0.513395	0.00779332	0.87255	P07333_P41743	all	unspecific
AL	P07333	P42336	0.205396	0.0943116	0.876704	P07333_P42336	all	unspecific
AL	P07333	P42684	0.259843	0.122984	0.876704	P07333_P42684	all	unspecific
AL	P07333	P42685	0.380962	0.0265061	0.876704	P07333_P42685	all	unspecific
AL	P07333	P43250	0.293289	0.0756048	0.876704	P07333_P43250	all	unspecific
AL	P07333	P43403	0.339121	0.0427223	0.876704	P07333_P43403	all	unspecific
AL	P07333	P45985	0.291076	0.0756048	0.876704	P07333_P45985	all	unspecific
AL	P07333	P46734	0.244977	0.139113	0.876704	P07333_P46734	all	unspecific
AL	P07333	P48454	0.276931	0.0977823	0.876704	P07333_P48454	all	unspecific
AL	P07333	P48730	0.236238	0.152218	0.876704	P07333_P48730	all	unspecific
AL	P07333	P49137	0.288582	0.078629	0.876704	P07333_P49137	all	unspecific
AL	P07333	P49674	0.396806	0.0224251	0.876704	P07333_P49674	all	unspecific
AL	P07333	P49759	0.304432	0.0685484	0.876704	P07333_P49759	all	unspecific
AL	P07333	P49760	0.347325	0.038731	0.876704	P07333_P49760	all	unspecific
AL	P07333	P49840	0.27325	0.0987903	0.876704	P07333_P49840	all	unspecific
AL	P07333	P49841	0.306193	0.0665323	0.876704	P07333_P49841	all	unspecific
AL	P07333	P51617	0.343598	0.0404843	0.876704	P07333_P51617	all	unspecific
AL	P07333	P51812	0.283163	0.0927419	0.876704	P07333_P51812	all	unspecific
AL	P07333	P51813	0.282469	0.09375	0.876704	P07333_P51813	all	unspecific
AL	P07333	P52333	0.427681	0.0164898	0.876704	P07333_P52333	all	unspecific
AL	P07333	P52564	0.337696	0.043467	0.876704	P07333_P52564	all	unspecific
AL	P07333	P53355	0.253607	0.132056	0.876704	P07333_P53355	all	unspecific
AL	P07333	P53667	0.254973	0.131048	0.876704	P07333_P53667	all	unspecific
AL	P07333	P53671	0.31128	0.0625	0.876704	P07333_P53671	all	unspecific
AL	P07333	P57059	0.26302	0.112903	0.876704	P07333_P57059	all	unspecific
AL	P07333	P60484	0.295313	0.0745968	0.876704	P07333_P60484	all	unspecific
AL	P07333	P78330	0.428519	0.016358	0.876704	P07333_P78330	all	unspecific
AL	P07333	P78362	0.266562	0.105847	0.876704	P07333_P78362	all	unspecific
AL	P07333	P78527	0.298926	0.0735887	0.876704	P07333_P78527	all	unspecific
AL	P07333	Q00534	0.298979	0.0735887	0.876704	P07333_Q00534	all	unspecific
AL	P07333	Q00536	0.246512	0.139113	0.876704	P07333_Q00536	all	unspecific
AL	P07333	Q00537	0.221439	0.184476	0.883433	P07333_Q00537	all	unspecific
AL	P07333	Q01974	0.257712	0.126008	0.876704	P07333_Q01974	all	unspecific
AL	P07333	Q02156	0.264927	0.107863	0.876704	P07333_Q02156	all	unspecific
AL	P07333	Q02750	0.278116	0.0957661	0.876704	P07333_Q02750	all	unspecific
AL	P07333	Q05209	0.282394	0.09375	0.876704	P07333_Q05209	all	unspecific
AL	P07333	Q05397	0.382758	0.0259993	0.876704	P07333_Q05397	all	unspecific
AL	P07333	Q05513	0.618403	0.00363178	0.87255	P07333_Q05513	all	unspecific
AL	P07333	Q05823	0.267344	0.103831	0.876704	P07333_Q05823	all	unspecific
AL	P07333	Q06187	0.41116	0.0193828	0.876704	P07333_Q06187	all	unspecific
AL	P07333	Q07002	0.273257	0.0987903	0.876704	P07333_Q07002	all	unspecific
AL	P07333	Q08345	0.338096	0.0432562	0.876704	P07333_Q08345	all	unspecific
AL	P07333	Q09013	0.376227	0.0279016	0.876704	P07333_Q09013	all	unspecific
AL	P07333	Q12913	0.307024	0.0655242	0.876704	P07333_Q12913	all	unspecific
AL	P07333	Q12923	0.257363	0.127016	0.876704	P07333_Q12923	all	unspecific
AL	P07333	Q13043	0.277576	0.0967742	0.876704	P07333_Q13043	all	unspecific
AL	P07333	Q13131	0.292834	0.0756048	0.876704	P07333_Q13131	all	unspecific
AL	P07333	Q13177	0.283425	0.0917339	0.876704	P07333_Q13177	all	unspecific
AL	P07333	Q13237	0.294742	0.0745968	0.876704	P07333_Q13237	all	unspecific
AL	P07333	Q13418	0.267721	0.102823	0.876704	P07333_Q13418	all	unspecific
AL	P07333	Q13464	0.288768	0.078629	0.876704	P07333_Q13464	all	unspecific
AL	P07333	Q13535	0.413974	0.0188479	0.876704	P07333_Q13535	all	unspecific
AL	P07333	Q13546	0.316683	0.0594758	0.876704	P07333_Q13546	all	unspecific
AL	P07333	Q13554	0.345373	0.0396372	0.876704	P07333_Q13554	all	unspecific
AL	P07333	Q13613	0.225577	0.173387	0.883272	P07333_Q13613	all	unspecific
AL	P07333	Q13615	0.421086	0.0175756	0.876704	P07333_Q13615	all	unspecific
AL	P07333	Q13627	0.333906	0.0455268	0.876704	P07333_Q13627	all	unspecific
AL	P07333	Q13873	0.242932	0.144153	0.876704	P07333_Q13873	all	unspecific
AL	P07333	Q13976	0.330735	0.0473449	0.876704	P07333_Q13976	all	unspecific
AL	P07333	Q14004	0.269852	0.0987903	0.876704	P07333_Q14004	all	unspecific
AL	P07333	Q14289	0.251266	0.135081	0.876704	P07333_Q14289	all	unspecific
AL	P07333	Q14642	0.281048	0.0947581	0.876704	P07333_Q14642	all	unspecific
AL	P07333	Q14680	0.261154	0.114919	0.876704	P07333_Q14680	all	unspecific
AL	P07333	Q14693	0.342497	0.0410207	0.876704	P07333_Q14693	all	unspecific
AL	P07333	Q15119	0.348581	0.0381618	0.876704	P07333_Q15119	all	unspecific
AL	P07333	Q15131	0.321834	0.0534274	0.876704	P07333_Q15131	all	unspecific
AL	P07333	Q15139	0.312239	0.0614919	0.876704	P07333_Q15139	all	unspecific
AL	P07333	Q15418	0.548776	0.00592881	0.87255	P07333_Q15418	all	unspecific
AL	P07333	Q15678	0.318212	0.0584677	0.876704	P07333_Q15678	all	unspecific
AL	P07333	Q15746	0.240612	0.148185	0.876704	P07333_Q15746	all	unspecific
AL	P07333	Q15772	0.243605	0.141129	0.876704	P07333_Q15772	all	unspecific
AL	P07333	Q16512	0.261254	0.114919	0.876704	P07333_Q16512	all	unspecific
AL	P07333	Q16566	0.260833	0.116935	0.876704	P07333_Q16566	all	unspecific
AL	P07333	Q16584	0.24676	0.139113	0.876704	P07333_Q16584	all	unspecific
AL	P07333	Q16825	0.28349	0.0917339	0.876704	P07333_Q16825	all	unspecific
AL	P07333	Q16832	0.287866	0.0806452	0.876704	P07333_Q16832	all	unspecific
AL	P07333	Q16875	0.235268	0.152218	0.876704	P07333_Q16875	all	unspecific
AL	P07333	Q2M2I8	0.240962	0.147177	0.876704	P07333_Q2M2I8	all	unspecific
AL	P07333	Q3MIX3	0.280354	0.0947581	0.876704	P07333_Q3MIX3	all	unspecific
AL	P07333	Q5S007	0.385534	0.0252399	0.876704	P07333_Q5S007	all	unspecific
AL	P07333	Q5TCX8	0.291354	0.0756048	0.876704	P07333_Q5TCX8	all	unspecific
AL	P07333	Q63HR2	0.322477	0.0524194	0.876704	P07333_Q63HR2	all	unspecific
AL	P07333	Q6P3W7	0.333113	0.0459736	0.876704	P07333_Q6P3W7	all	unspecific
AL	P07333	Q6P5Z2	0.273092	0.0987903	0.876704	P07333_Q6P5Z2	all	unspecific
AL	P07333	Q6PHR2	0.459386	0.0122967	0.87255	P07333_Q6PHR2	all	unspecific
AL	P07333	Q6VAB6	0.332261	0.0464591	0.876704	P07333_Q6VAB6	all	unspecific
AL	P07333	Q76I76	0.339834	0.0423557	0.876704	P07333_Q76I76	all	unspecific
AL	P07333	Q76MJ5	0.531185	0.00677674	0.87255	P07333_Q76MJ5	all	unspecific
AL	P07333	Q7L7X3	0.307815	0.0655242	0.876704	P07333_Q7L7X3	all	unspecific
AL	P07333	Q7Z7A4	0.310516	0.0645161	0.876704	P07333_Q7Z7A4	all	unspecific
AL	P07333	Q86Y07	0.324304	0.0524194	0.876704	P07333_Q86Y07	all	unspecific
AL	P07333	Q86YV5	0.349404	0.0377943	0.876704	P07333_Q86YV5	all	unspecific
AL	P07333	Q86Z02	0.338367	0.0431145	0.876704	P07333_Q86Z02	all	unspecific
AL	P07333	Q8IU85	0.356688	0.0347264	0.876704	P07333_Q8IU85	all	unspecific
AL	P07333	Q8IV63	0.336157	0.0442892	0.876704	P07333_Q8IV63	all	unspecific
AL	P07333	Q8IVH8	0.300089	0.0725806	0.876704	P07333_Q8IVH8	all	unspecific
AL	P07333	Q8IWU2	0.302938	0.0695565	0.876704	P07333_Q8IWU2	all	unspecific
AL	P07333	Q8IY26	0.288828	0.078629	0.876704	P07333_Q8IY26	all	unspecific
AL	P07333	Q8IZE3	0.305622	0.0675403	0.876704	P07333_Q8IZE3	all	unspecific
AL	P07333	Q8N4C8	0.300302	0.0725806	0.876704	P07333_Q8N4C8	all	unspecific
AL	P07333	Q8N568	0.278475	0.0957661	0.876704	P07333_Q8N568	all	unspecific
AL	P07333	Q8N5S9	0.283629	0.0917339	0.876704	P07333_Q8N5S9	all	unspecific
AL	P07333	Q8NB16	0.234426	0.15625	0.876704	P07333_Q8NB16	all	unspecific
AL	P07333	Q8NBV4	0.474638	0.0107545	0.87255	P07333_Q8NBV4	all	unspecific
AL	P07333	Q8NCE2	0.345779	0.0394466	0.876704	P07333_Q8NCE2	all	unspecific
AL	P07333	Q8NI37	0.2667	0.104839	0.876704	P07333_Q8NI37	all	unspecific
AL	P07333	Q8TD19	0.265374	0.106855	0.876704	P07333_Q8TD19	all	unspecific
AL	P07333	Q8TDX7	0.300269	0.0725806	0.876704	P07333_Q8TDX7	all	unspecific
AL	P07333	Q8TF76	0.322643	0.0524194	0.876704	P07333_Q8TF76	all	unspecific
AL	P07333	Q8WVY7	0.254715	0.131048	0.876704	P07333_Q8WVY7	all	unspecific
AL	P07333	Q8WYL5	0.310082	0.0645161	0.876704	P07333_Q8WYL5	all	unspecific
AL	P07333	Q92539	0.335929	0.0444126	0.876704	P07333_Q92539	all	unspecific
AL	P07333	Q92630	0.256717	0.128024	0.876704	P07333_Q92630	all	unspecific
AL	P07333	Q92835	0.267474	0.102823	0.876704	P07333_Q92835	all	unspecific
AL	P07333	Q92918	0.343364	0.0405975	0.876704	P07333_Q92918	all	unspecific
AL	P07333	Q96BR1	0.259556	0.123992	0.876704	P07333_Q96BR1	all	unspecific
AL	P07333	Q96D53	0.289327	0.078629	0.876704	P07333_Q96D53	all	unspecific
AL	P07333	Q96KB5	0.325323	0.0524194	0.876704	P07333_Q96KB5	all	unspecific
AL	P07333	Q96KG9	0.292363	0.0756048	0.876704	P07333_Q96KG9	all	unspecific
AL	P07333	Q96L34	0.277559	0.0967742	0.876704	P07333_Q96L34	all	unspecific
AL	P07333	Q96QT4	0.292648	0.0756048	0.876704	P07333_Q96QT4	all	unspecific
AL	P07333	Q96RR4	0.357572	0.0343756	0.876704	P07333_Q96RR4	all	unspecific
AL	P07333	Q96S38	0.268369	0.101815	0.876704	P07333_Q96S38	all	unspecific
AL	P07333	Q96S53	0.312791	0.0614919	0.876704	P07333_Q96S53	all	unspecific
AL	P07333	Q99683	0.290515	0.0766129	0.876704	P07333_Q99683	all	unspecific
AL	P07333	Q99759	0.275466	0.0987903	0.876704	P07333_Q99759	all	unspecific
AL	P07333	Q99952	0.406708	0.0202682	0.876704	P07333_Q99952	all	unspecific
AL	P07333	Q99956	0.342	0.0412657	0.876704	P07333_Q99956	all	unspecific
AL	P07333	Q9BQK8	0.284667	0.0917339	0.876704	P07333_Q9BQK8	all	unspecific
AL	P07333	Q9BX95	0.378926	0.0270952	0.876704	P07333_Q9BX95	all	unspecific
AL	P07333	Q9BY84	0.319758	0.0574597	0.876704	P07333_Q9BY84	all	unspecific
AL	P07333	Q9BZL6	0.273619	0.0987903	0.876704	P07333_Q9BZL6	all	unspecific
AL	P07333	Q9H0K1	0.269484	0.0997984	0.876704	P07333_Q9H0K1	all	unspecific
AL	P07333	Q9H2G2	0.271657	0.0987903	0.876704	P07333_Q9H2G2	all	unspecific
AL	P07333	Q9H422	0.257275	0.127016	0.876704	P07333_Q9H422	all	unspecific
AL	P07333	Q9H4A3	0.249012	0.135081	0.876704	P07333_Q9H4A3	all	unspecific
AL	P07333	Q9H792	0.27931	0.0947581	0.876704	P07333_Q9H792	all	unspecific
AL	P07333	Q9HC98	0.353273	0.0361246	0.876704	P07333_Q9HC98	all	unspecific
AL	P07333	Q9NRW4	0.339563	0.0424948	0.876704	P07333_Q9NRW4	all	unspecific
AL	P07333	Q9NSY0	0.373121	0.0288672	0.876704	P07333_Q9NSY0	all	unspecific
AL	P07333	Q9NYL2	0.353213	0.0361496	0.876704	P07333_Q9NYL2	all	unspecific
AL	P07333	Q9P0L2	0.261437	0.114919	0.876704	P07333_Q9P0L2	all	unspecific
AL	P07333	Q9P289	0.336925	0.0438765	0.876704	P07333_Q9P289	all	unspecific
AL	P07333	Q9P2K8	0.302397	0.0705645	0.876704	P07333_Q9P2K8	all	unspecific
AL	P07333	Q9UBS0	0.279242	0.0947581	0.876704	P07333_Q9UBS0	all	unspecific
AL	P07333	Q9UEE5	0.288434	0.078629	0.876704	P07333_Q9UEE5	all	unspecific
AL	P07333	Q9UEW8	0.385534	0.0252397	0.876704	P07333_Q9UEW8	all	unspecific
AL	P07333	Q9UHY1	0.268824	0.100806	0.876704	P07333_Q9UHY1	all	unspecific
AL	P07333	Q9UKI8	0.402758	0.0210963	0.876704	P07333_Q9UKI8	all	unspecific
AL	P07333	Q9ULR3	0.288347	0.078629	0.876704	P07333_Q9ULR3	all	unspecific
AL	P07333	Q9UNI6	0.434531	0.0154491	0.876704	P07333_Q9UNI6	all	unspecific
AL	P07333	Q9UNW1	0.480902	0.0101912	0.87255	P07333_Q9UNW1	all	unspecific
AL	P07333	Q9UQ88	0.296855	0.0745968	0.876704	P07333_Q9UQ88	all	unspecific
AL	P07333	Q9Y217	0.385202	0.0253293	0.876704	P07333_Q9Y217	all	unspecific
AL	P07333	Q9Y243	0.280505	0.0947581	0.876704	P07333_Q9Y243	all	unspecific
AL	P07333	Q9Y2H1	0.268091	0.101815	0.876704	P07333_Q9Y2H1	all	unspecific
AL	P07333	Q9Y2H2	0.40208	0.0212425	0.876704	P07333_Q9Y2H2	all	unspecific
AL	P07333	Q9Y2K2	0.326299	0.0514113	0.876704	P07333_Q9Y2K2	all	unspecific
AL	P07333	Q9Y2R2	0.335073	0.0448799	0.876704	P07333_Q9Y2R2	all	unspecific
AL	P07333	Q9Y2U5	0.296321	0.0745968	0.876704	P07333_Q9Y2U5	all	unspecific
AL	P07333	Q9Y4K4	0.246574	0.139113	0.876704	P07333_Q9Y4K4	all	unspecific
AL	P07333	Q9Y572	0.38592	0.0251365	0.876704	P07333_Q9Y572	all	unspecific
AL	P07333	Q9Y5S2	0.252114	0.134073	0.876704	P07333_Q9Y5S2	all	unspecific
AL	P07333	Q9Y616	0.324071	0.0524194	0.876704	P07333_Q9Y616	all	unspecific
AL	P07333	Q9Y6R4	0.356909	0.0346382	0.876704	P07333_Q9Y6R4	all	unspecific
AL	P07948	P08069	0.420563	0.0176654	0.876704	P07948_P08069	all	unspecific
AL	P07948	P12931	0.469142	0.0112809	0.87255	P07948_P12931	all	unspecific
AL	P07948	P15309	0.633722	0.00328486	0.87255	P07948_P15309	all	unspecific
AL	P07948	P16234	0.466549	0.0115404	0.87255	P07948_P16234	all	unspecific
AL	P07948	P32019	0.470504	0.0111475	0.87255	P07948_P32019	all	unspecific
AL	P07948	P35236	0.531351	0.00676805	0.87255	P07948_P35236	all	unspecific
AL	P07948	P42336	0.397115	0.0223537	0.876704	P07948_P42336	all	unspecific
AL	P07948	P46734	0.390579	0.0239289	0.876704	P07948_P46734	all	unspecific
AL	P07948	P49760	0.468319	0.0113625	0.87255	P07948_P49760	all	unspecific
AL	P07948	Q05513	0.762058	0.00154139	0.87255	P07948_Q05513	all	unspecific
AL	P07948	Q07002	0.39121	0.0237709	0.876704	P07948_Q07002	all	unspecific
AL	P07948	Q13557	0.536832	0.00648899	0.87255	P07948_Q13557	all	unspecific
AL	P07948	Q15349	0.584958	0.0045624	0.87255	P07948_Q15349	all	unspecific
AL	P07948	Q16875	0.389556	0.0241877	0.876704	P07948_Q16875	all	unspecific
AL	P07948	Q6VAB6	0.5283	0.00692991	0.87255	P07948_Q6VAB6	all	unspecific
AL	P07948	Q86UE8	0.436822	0.0151193	0.876704	P07948_Q86UE8	all	unspecific
AL	P07948	Q86Y07	0.508382	0.00811344	0.87255	P07948_Q86Y07	all	unspecific
AL	P07948	Q8IW41	0.516834	0.00758272	0.87255	P07948_Q8IW41	all	unspecific
AL	P07948	Q8IWU2	0.42697	0.0166029	0.876704	P07948_Q8IWU2	all	unspecific
AL	P07948	Q8IY26	0.467487	0.0114456	0.87255	P07948_Q8IY26	all	unspecific
AL	P07948	Q8NI37	0.433279	0.0156331	0.876704	P07948_Q8NI37	all	unspecific
AL	P07948	Q96Q15	0.499874	0.0086952	0.87255	P07948_Q96Q15	all	unspecific
AL	P07948	Q96SB4	0.427147	0.0165747	0.876704	P07948_Q96SB4	all	unspecific
AL	P07948	Q99952	0.51882	0.00746434	0.87255	P07948_Q99952	all	unspecific
AL	P07948	Q99986	0.418924	0.0179507	0.876704	P07948_Q99986	all	unspecific
AL	P07948	Q9H792	0.405632	0.0204896	0.876704	P07948_Q9H792	all	unspecific
AL	P07948	Q9HBY8	0.450454	0.0133283	0.875088	P07948_Q9HBY8	all	unspecific
AL	P07948	Q9NP77	0.4215	0.0175048	0.876704	P07948_Q9NP77	all	unspecific
AL	P07948	Q9NRW4	0.454857	0.0128069	0.873529	P07948_Q9NRW4	all	unspecific
AL	P07948	Q9UBS0	0.430878	0.0159937	0.876704	P07948_Q9UBS0	all	unspecific
AL	P07948	Q9UNI6	0.505819	0.00828344	0.87255	P07948_Q9UNI6	all	unspecific
AL	P07948	Q9UQ88	0.410694	0.0194732	0.876704	P07948_Q9UQ88	all	unspecific
AL	P07948	Q9Y4K4	0.356604	0.0347599	0.876704	P07948_Q9Y4K4	all	unspecific
AL	P08069	P08575	0.202471	0.226815	0.883433	P08069_P08575	all	unspecific
AL	P08069	P09769	0.258943	0.126008	0.876704	P08069_P09769	all	unspecific
AL	P08069	P15309	0.310676	0.0645161	0.876704	P08069_P15309	all	unspecific
AL	P08069	P16234	0.23657	0.152218	0.876704	P08069_P16234	all	unspecific
AL	P08069	P16298	0.218051	0.190524	0.883433	P08069_P16298	all	unspecific
AL	P08069	P22694	0.199352	0.145578	0.876704	P08069_P22694	all	unspecific
AL	P08069	P23469	0.478608	0.0103932	0.87255	P08069_P23469	all	unspecific
AL	P08069	P29350	0.252058	0.134073	0.876704	P08069_P29350	all	unspecific
AL	P08069	P29597	0.198099	0.235887	0.88634	P08069_P29597	all	unspecific
AL	P08069	P35236	0.28799	0.0806452	0.876704	P08069_P35236	all	unspecific
AL	P08069	P42685	0.206078	0.216734	0.883433	P08069_P42685	all	unspecific
AL	P08069	P43403	0.221363	0.184476	0.883433	P08069_P43403	all	unspecific
AL	P08069	Q04912	0.292739	0.0756048	0.876704	P08069_Q04912	all	unspecific
AL	P08069	Q06187	0.256334	0.129032	0.876704	P08069_Q06187	all	unspecific
AL	P08069	Q08345	0.216764	0.193548	0.883433	P08069_Q08345	all	unspecific
AL	P08069	Q12913	0.226609	0.170363	0.882827	P08069_Q12913	all	unspecific
AL	P08069	Q13627	0.22454	0.174395	0.883272	P08069_Q13627	all	unspecific
AL	P08069	Q13873	0.253547	0.132056	0.876704	P08069_Q13873	all	unspecific
AL	P08069	Q13882	0.189916	0.257056	0.896385	P08069_Q13882	all	unspecific
AL	P08069	Q15349	0.190827	0.253024	0.894817	P08069_Q15349	all	unspecific
AL	P08069	Q5S007	0.214152	0.200605	0.883433	P08069_Q5S007	all	unspecific
AL	P08069	Q63HR2	0.227134	0.170363	0.882827	P08069_Q63HR2	all	unspecific
AL	P08069	Q76MJ5	0.299472	0.0735887	0.876704	P08069_Q76MJ5	all	unspecific
AL	P08069	Q8IY26	0.190403	0.254032	0.896385	P08069_Q8IY26	all	unspecific
AL	P08069	Q8NBV4	0.305305	0.0685484	0.876704	P08069_Q8NBV4	all	unspecific
AL	P08069	Q92918	0.242165	0.145161	0.876704	P08069_Q92918	all	unspecific
AL	P08069	Q96QT4	0.212923	0.203629	0.883433	P08069_Q96QT4	all	unspecific
AL	P08069	Q96RR4	0.218031	0.190524	0.883433	P08069_Q96RR4	all	unspecific
AL	P08069	Q99952	0.215631	0.195565	0.883433	P08069_Q99952	all	unspecific
AL	P08069	Q99986	0.203658	0.222782	0.883433	P08069_Q99986	all	unspecific
AL	P08069	Q9NRM7	0.203513	0.22379	0.883433	P08069_Q9NRM7	all	unspecific
AL	P08069	Q9NSY0	0.202384	0.226815	0.883433	P08069_Q9NSY0	all	unspecific
AL	P08069	Q9NSY1	0.289171	0.078629	0.876704	P08069_Q9NSY1	all	unspecific
AL	P08069	Q9NYV4	0.195758	0.241935	0.890348	P08069_Q9NYV4	all	unspecific
AL	P08069	Q9UEW8	0.19707	0.238911	0.888666	P08069_Q9UEW8	all	unspecific
AL	P08069	Q9UKI8	0.226761	0.170363	0.882827	P08069_Q9UKI8	all	unspecific
AL	P08069	Q9UNI6	0.255846	0.129032	0.876704	P08069_Q9UNI6	all	unspecific
AL	P08069	Q9Y2U5	0.18407	0.277218	0.898763	P08069_Q9Y2U5	all	unspecific
AL	P08069	Q9Y6R4	0.199462	0.229839	0.883433	P08069_Q9Y6R4	all	unspecific
AL	P08575	P09769	0.215178	0.0403299	0.876704	P08575_P09769	all	unspecific
AL	P08575	P10721	0.180674	0.0927625	0.876704	P08575_P10721	all	unspecific
AL	P08575	P15309	0.365358	0.0314677	0.876704	P08575_P15309	all	unspecific
AL	P08575	P15735	0.254014	0.131048	0.876704	P08575_P15735	all	unspecific
AL	P08575	P16234	0.182469	0.088685	0.876704	P08575_P16234	all	unspecific
AL	P08575	P18433	0.331369	0.0469742	0.876704	P08575_P18433	all	unspecific
AL	P08575	P22612	0.360848	0.0331129	0.876704	P08575_P22612	all	unspecific
AL	P08575	P25098	0.198457	0.233871	0.884247	P08575_P25098	all	unspecific
AL	P08575	P27361	0.163889	0.134557	0.876704	P08575_P27361	all	unspecific
AL	P08575	P27448	0.235389	0.152218	0.876704	P08575_P27448	all	unspecific
AL	P08575	P29317	0.192962	0.248992	0.89259	P08575_P29317	all	unspecific
AL	P08575	P29597	0.148653	0.190622	0.883433	P08575_P29597	all	unspecific
AL	P08575	P32019	0.190472	0.254032	0.896385	P08575_P32019	all	unspecific
AL	P08575	P49336	0.257006	0.127016	0.876704	P08575_P49336	all	unspecific
AL	P08575	P49674	0.252643	0.133065	0.876704	P08575_P49674	all	unspecific
AL	P08575	P49841	0.214085	0.200605	0.883433	P08575_P49841	all	unspecific
AL	P08575	P52333	0.188645	0.19931	0.883433	P08575_P52333	all	unspecific
AL	P08575	P60484	0.134773	0.2579	0.896385	P08575_P60484	all	unspecific
AL	P08575	P78330	0.285046	0.0897177	0.876704	P08575_P78330	all	unspecific
AL	P08575	Q13496	0.292767	0.0756048	0.876704	P08575_Q13496	all	unspecific
AL	P08575	Q13523	0.296363	0.0745968	0.876704	P08575_Q13523	all	unspecific
AL	P08575	Q13613	0.201128	0.228831	0.883433	P08575_Q13613	all	unspecific
AL	P08575	Q15139	0.229422	0.163306	0.876704	P08575_Q15139	all	unspecific
AL	P08575	Q15772	0.199846	0.228831	0.883433	P08575_Q15772	all	unspecific
AL	P08575	Q86UE8	0.225495	0.173387	0.883272	P08575_Q86UE8	all	unspecific
AL	P08575	Q8IU85	0.264628	0.107863	0.876704	P08575_Q8IU85	all	unspecific
AL	P08575	Q8IW41	0.247325	0.139113	0.876704	P08575_Q8IW41	all	unspecific
AL	P08575	Q8IWU2	0.215843	0.195565	0.883433	P08575_Q8IWU2	all	unspecific
AL	P08575	Q8IY26	0.254037	0.131048	0.876704	P08575_Q8IY26	all	unspecific
AL	P08575	Q8IZE3	0.195568	0.241935	0.890348	P08575_Q8IZE3	all	unspecific
AL	P08575	Q8NI37	0.256575	0.129032	0.876704	P08575_Q8NI37	all	unspecific
AL	P08575	Q8TDX7	0.222377	0.18246	0.883433	P08575_Q8TDX7	all	unspecific
AL	P08575	Q96BR1	0.250839	0.135081	0.876704	P08575_Q96BR1	all	unspecific
AL	P08575	Q96Q15	0.323339	0.0524194	0.876704	P08575_Q96Q15	all	unspecific
AL	P08575	Q96QP1	0.185619	0.269153	0.898763	P08575_Q96QP1	all	unspecific
AL	P08575	Q99570	0.259087	0.126008	0.876704	P08575_Q99570	all	unspecific
AL	P08575	Q99683	0.19069	0.253024	0.894817	P08575_Q99683	all	unspecific
AL	P08575	Q9BQK8	0.189709	0.258065	0.896385	P08575_Q9BQK8	all	unspecific
AL	P08575	Q9H792	0.189337	0.258065	0.896385	P08575_Q9H792	all	unspecific
AL	P08575	Q9HBY8	0.285504	0.0887097	0.876704	P08575_Q9HBY8	all	unspecific
AL	P08575	Q9NRW4	0.242853	0.144153	0.876704	P08575_Q9NRW4	all	unspecific
AL	P08575	Q9UEE5	0.184958	0.273185	0.898763	P08575_Q9UEE5	all	unspecific
AL	P08575	Q9UHY1	0.212907	0.203629	0.883433	P08575_Q9UHY1	all	unspecific
AL	P08575	Q9UK32	0.286685	0.0866935	0.876704	P08575_Q9UK32	all	unspecific
AL	P08575	Q9UNW1	0.266618	0.104839	0.876704	P08575_Q9UNW1	all	unspecific
AL	P08575	Q9Y2H1	0.403147	0.0210129	0.876704	P08575_Q9Y2H1	all	unspecific
AL	P08575	Q9Y2U5	0.226653	0.170363	0.882827	P08575_Q9Y2U5	all	unspecific
AL	P08575	Q9Y3S1	0.201569	0.228831	0.883433	P08575_Q9Y3S1	all	unspecific
AL	P08575	Q9Y6R4	0.270415	0.0987903	0.876704	P08575_Q9Y6R4	all	unspecific
AL	P08581	P12931	0.244535	0.140121	0.876704	P08581_P12931	all	unspecific
AL	P08581	P15309	0.317832	0.0584677	0.876704	P08581_P15309	all	unspecific
[truncated: 56,183 more rows]
