# Supplementary material for: Network-based elucidation of colon cancer drug resistance mechanisms by phosphoproteomic time-series analysis
Source: Nat Commun. 2024 May 9;15:3909. doi: 10.1038/s41467-024-47957-3 (PMC11082183; doi:10.1038/s41467-024-47957-3)
Supplement: Supplementary file 19 — Supplemental Data 16 [file 41467_2024_47957_MOESM19_ESM.zip]

Archive with 294 entries (294 files):
- AL_HCT-15_15min.svg
- AL_HCT-15_1h.svg
- AL_HCT-15_24h.svg
- AL_HCT-15_48h.svg
- AL_HCT-15_5min.svg
- AL_HCT-15_6h.svg
- AL_HCT-15_96h.svg
- AL_HT115_15min.svg
- AL_HT115_1h.svg
- AL_HT115_24h.svg
- AL_HT115_48h.svg
- AL_HT115_5min.svg
- AL_HT115_6h.svg
- AL_HT115_96h.svg
- AL_LS1034_15min.svg
- AL_LS1034_1h.svg
- AL_LS1034_24h.svg
- AL_LS1034_48h.svg
- AL_LS1034_5min.svg
- AL_LS1034_6h.svg
- AL_LS1034_96h.svg
- AL_MDST8_15min.svg
- AL_MDST8_1h.svg
- AL_MDST8_24h.svg
- AL_MDST8_48h.svg
- AL_MDST8_5min.svg
- AL_MDST8_6h.svg
- AL_MDST8_96h.svg
- AL_NCI-H508_15min.svg
- AL_NCI-H508_1h.svg
- AL_NCI-H508_24h.svg
- AL_NCI-H508_48h.svg
- AL_NCI-H508_5min.svg
- AL_NCI-H508_6h.svg
- AL_NCI-H508_96h.svg
- AL_SNU-61_15min.svg
- AL_SNU-61_1h.svg
- AL_SNU-61_24h.svg
- AL_SNU-61_48h.svg
- AL_SNU-61_5min.svg
- AL_SNU-61_6h.svg
- AL_SNU-61_96h.svg
- IM_HCT-15_15min.svg
- IM_HCT-15_1h.svg
- IM_HCT-15_24h.svg
- IM_HCT-15_48h.svg
- IM_HCT-15_5min.svg
- IM_HCT-15_6h.svg
- IM_HCT-15_96h.svg
- IM_HT115_15min.svg
- IM_HT115_1h.svg
- IM_HT115_24h.svg
- IM_HT115_48h.svg
- IM_HT115_5min.svg
- IM_HT115_6h.svg
- IM_HT115_96h.svg
- IM_LS1034_15min.svg
- IM_LS1034_1h.svg
- IM_LS1034_24h.svg
- IM_LS1034_48h.svg
- IM_LS1034_5min.svg
- IM_LS1034_6h.svg
- IM_LS1034_96h.svg
- IM_MDST8_15min.svg
- IM_MDST8_1h.svg
- IM_MDST8_24h.svg
- IM_MDST8_48h.svg
- IM_MDST8_5min.svg
- IM_MDST8_6h.svg
- IM_MDST8_96h.svg
- IM_NCI-H508_15min.svg
- IM_NCI-H508_1h.svg
- IM_NCI-H508_24h.svg
- IM_NCI-H508_48h.svg
- IM_NCI-H508_5min.svg
- IM_NCI-H508_6h.svg
- IM_NCI-H508_96h.svg
- IM_SNU-61_15min.svg
- IM_SNU-61_1h.svg
- IM_SNU-61_24h.svg
- IM_SNU-61_48h.svg
- IM_SNU-61_5min.svg
- IM_SNU-61_6h.svg
- IM_SNU-61_96h.svg
- LI_HCT-15_15min.svg
- LI_HCT-15_1h.svg
- LI_HCT-15_24h.svg
- LI_HCT-15_48h.svg
- LI_HCT-15_5min.svg
- LI_HCT-15_6h.svg
- LI_HCT-15_96h.svg
- LI_HT115_15min.svg
- LI_HT115_1h.svg
- LI_HT115_24h.svg
- LI_HT115_48h.svg
- LI_HT115_5min.svg
- LI_HT115_6h.svg
- LI_HT115_96h.svg
- LI_LS1034_15min.svg
- LI_LS1034_1h.svg
- LI_LS1034_24h.svg
- LI_LS1034_48h.svg
- LI_LS1034_5min.svg
- LI_LS1034_6h.svg
- LI_LS1034_96h.svg
- LI_MDST8_15min.svg
- LI_MDST8_1h.svg
- LI_MDST8_24h.svg
- LI_MDST8_48h.svg
- LI_MDST8_5min.svg
- LI_MDST8_6h.svg
- LI_MDST8_96h.svg
- LI_NCI-H508_15min.svg
- LI_NCI-H508_1h.svg
- LI_NCI-H508_24h.svg
- LI_NCI-H508_48h.svg
- LI_NCI-H508_5min.svg
- LI_NCI-H508_6h.svg
- LI_NCI-H508_96h.svg
- LI_SNU-61_15min.svg
- LI_SNU-61_1h.svg
- LI_SNU-61_24h.svg
- LI_SNU-61_48h.svg
- LI_SNU-61_5min.svg
- LI_SNU-61_6h.svg
- LI_SNU-61_96h.svg
- OS_HCT-15_15min.svg
- OS_HCT-15_1h.svg
- OS_HCT-15_24h.svg
- OS_HCT-15_48h.svg
- OS_HCT-15_5min.svg
- OS_HCT-15_6h.svg
- OS_HCT-15_96h.svg
- OS_HT115_15min.svg
- OS_HT115_1h.svg
- OS_HT115_24h.svg
- OS_HT115_48h.svg
- OS_HT115_5min.svg
- OS_HT115_6h.svg
- OS_HT115_96h.svg
- OS_LS1034_15min.svg
- OS_LS1034_1h.svg
- OS_LS1034_24h.svg
- OS_LS1034_48h.svg
- OS_LS1034_5min.svg
- OS_LS1034_6h.svg
- OS_LS1034_96h.svg
- OS_MDST8_15min.svg
- OS_MDST8_1h.svg
- OS_MDST8_24h.svg
- OS_MDST8_48h.svg
- OS_MDST8_5min.svg
- OS_MDST8_6h.svg
- OS_MDST8_96h.svg
- OS_NCI-H508_15min.svg
- OS_NCI-H508_1h.svg
- OS_NCI-H508_24h.svg
- OS_NCI-H508_48h.svg
- OS_NCI-H508_5min.svg
- OS_NCI-H508_6h.svg
- OS_NCI-H508_96h.svg
- OS_SNU-61_15min.svg
- OS_SNU-61_1h.svg
- OS_SNU-61_24h.svg
- OS_SNU-61_48h.svg
- OS_SNU-61_5min.svg
- OS_SNU-61_6h.svg
- OS_SNU-61_96h.svg
- RA_HCT-15_15min.svg
- RA_HCT-15_1h.svg
- RA_HCT-15_24h.svg
- RA_HCT-15_48h.svg
- RA_HCT-15_5min.svg
- RA_HCT-15_6h.svg
- RA_HCT-15_96h.svg
- RA_HT115_15min.svg
- RA_HT115_1h.svg
- RA_HT115_24h.svg
- RA_HT115_48h.svg
- RA_HT115_5min.svg
- RA_HT115_6h.svg
- RA_HT115_96h.svg
- RA_LS1034_15min.svg
- RA_LS1034_1h.svg
- RA_LS1034_24h.svg
- RA_LS1034_48h.svg
- RA_LS1034_5min.svg
- RA_LS1034_6h.svg
- RA_LS1034_96h.svg
- RA_MDST8_15min.svg
- RA_MDST8_1h.svg
- RA_MDST8_24h.svg
- RA_MDST8_48h.svg
- RA_MDST8_5min.svg
- RA_MDST8_6h.svg
- RA_MDST8_96h.svg
- RA_NCI-H508_15min.svg
- RA_NCI-H508_1h.svg
- RA_NCI-H508_24h.svg
- RA_NCI-H508_48h.svg
- RA_NCI-H508_5min.svg
- RA_NCI-H508_6h.svg
- RA_NCI-H508_96h.svg
- RA_SNU-61_15min.svg
- RA_SNU-61_1h.svg
- RA_SNU-61_24h.svg
- RA_SNU-61_48h.svg
- RA_SNU-61_5min.svg
- RA_SNU-61_6h.svg
- RA_SNU-61_96h.svg
- TR_HCT-15_15min.svg
- TR_HCT-15_1h.svg
- TR_HCT-15_24h.svg
- TR_HCT-15_48h.svg
- TR_HCT-15_5min.svg
- TR_HCT-15_6h.svg
- TR_HCT-15_96h.svg
- TR_HT115_15min.svg
- TR_HT115_1h.svg
- TR_HT115_24h.svg
- TR_HT115_48h.svg
- TR_HT115_5min.svg
- TR_HT115_6h.svg
- TR_HT115_96h.svg
- TR_LS1034_15min.svg
- TR_LS1034_1h.svg
- TR_LS1034_24h.svg
- TR_LS1034_48h.svg
- TR_LS1034_5min.svg
- TR_LS1034_6h.svg
- TR_LS1034_96h.svg
- TR_MDST8_15min.svg
- TR_MDST8_1h.svg
- TR_MDST8_24h.svg
- TR_MDST8_48h.svg
- TR_MDST8_5min.svg
- TR_MDST8_6h.svg
- TR_MDST8_96h.svg
- TR_NCI-H508_15min.svg
- TR_NCI-H508_1h.svg
- TR_NCI-H508_24h.svg
- TR_NCI-H508_48h.svg
- TR_NCI-H508_5min.svg
- TR_NCI-H508_6h.svg
- TR_NCI-H508_96h.svg
- TR_SNU-61_15min.svg
- TR_SNU-61_1h.svg
- TR_SNU-61_24h.svg
- TR_SNU-61_48h.svg
- TR_SNU-61_5min.svg
- TR_SNU-61_6h.svg
- TR_SNU-61_96h.svg
- WI_HCT-15_15min.svg
- WI_HCT-15_1h.svg
- WI_HCT-15_24h.svg
- WI_HCT-15_48h.svg
- WI_HCT-15_5min.svg
- WI_HCT-15_6h.svg
- WI_HCT-15_96h.svg
- WI_HT115_15min.svg
- WI_HT115_1h.svg
- WI_HT115_24h.svg
- WI_HT115_48h.svg
- WI_HT115_5min.svg
- WI_HT115_6h.svg
- WI_HT115_96h.svg
- WI_LS1034_15min.svg
- WI_LS1034_1h.svg
- WI_LS1034_24h.svg
- WI_LS1034_48h.svg
- WI_LS1034_5min.svg
- WI_LS1034_6h.svg
- WI_LS1034_96h.svg
- WI_MDST8_15min.svg
- WI_MDST8_1h.svg
- WI_MDST8_24h.svg
- WI_MDST8_48h.svg
- WI_MDST8_5min.svg
- WI_MDST8_6h.svg
- WI_MDST8_96h.svg
- WI_NCI-H508_15min.svg
- WI_NCI-H508_1h.svg
- WI_NCI-H508_24h.svg
- WI_NCI-H508_48h.svg
- WI_NCI-H508_5min.svg
- WI_NCI-H508_6h.svg
- WI_NCI-H508_96h.svg
- WI_SNU-61_15min.svg
- WI_SNU-61_1h.svg
- WI_SNU-61_24h.svg
- WI_SNU-61_48h.svg
- WI_SNU-61_5min.svg
- WI_SNU-61_6h.svg
- WI_SNU-61_96h.svg
