# Supplementary material for: Network-based elucidation of colon cancer drug resistance mechanisms by phosphoproteomic time-series analysis
Source: Nat Commun. 2024 May 9;15:3909. doi: 10.1038/s41467-024-47957-3 (PMC11082183; doi:10.1038/s41467-024-47957-3)
Supplement: Supplementary file 20 — Supplemental Data 17 [file 41467_2024_47957_MOESM20_ESM.xlsx]

## Sheet: Description
Title	Cell Adaptation-mediated Drug Resistance: VESPA differential analysis results
Figure reference	Fig. 7, Supplemental Fig. 20-25
Columns	uniprot_id	UniProtKB/SwissProt protein identifiers
	compound_tag	Drug condition
	cl_tag	Cell line
	delta	Delta NES
	t	Differential testing t-statistic
	p.value	Differential testing paired two-tailed t-test t-statistic
	p.adj	Multiple testing corrected p-value
	Compound	Compound name
	CellLine	Cell line name
	gene_id	HGNC gene identifier

## Sheet: Data
uniprot_id	compound_tag	cl_tag	delta	t	p.value	p.adj	Compound	CellLine	gene_id
A2A3K4	AL	HCT-15	-0.358562	1.56025	0.259069	0.999407	AL	HCT-15	PTPDC1
A2A3K4	OS	NCI-H508	-0.732031	0.752646	0.53019	0.649623	OS	NCI-H508	PTPDC1
A2A3K4	LI	HT115	-0.799005	1.43094	0.288749	0.21288	LI	HT115	PTPDC1
A2A3K4	RA	MDST8	0.243385	-0.460839	0.690173	0.833328	RA	MDST8	PTPDC1
A2A3K4	AL	SNU-61	-0.0656828	0.249642	0.826164	0.595095	AL	SNU-61	PTPDC1
A2A3K4	TR	LS1034	0.520596	-0.71773	0.547436	0.99911	TR	LS1034	PTPDC1
A2A3K4	IM	NCI-H508	-0.649553	1.06292	0.399183	0.674548	IM	NCI-H508	PTPDC1
A2A3K4	LI	MDST8	-0.310562	1.14112	0.37204	0.5749	LI	MDST8	PTPDC1
A2A3K4	WI	HT115	0.192482	-0.539911	0.643334	0.999812	WI	HT115	PTPDC1
A2A3K4	TR	MDST8	1.82366	-6.82815	0.0207821	0.0530783	TR	MDST8	PTPDC1
A2A3K4	AL	MDST8	0.825753	-0.753944	0.529559	0.313586	AL	MDST8	PTPDC1
A2A3K4	RA	HT115	0.195324	-0.320742	0.778819	0.48235	RA	HT115	PTPDC1
A2A3K4	TR	HCT-15	-0.222733	1.05857	0.400758	0.950509	TR	HCT-15	PTPDC1
A2A3K4	IM	LS1034	0.430181	-0.431728	0.708024	0.99765	IM	LS1034	PTPDC1
A2A3K4	TR	SNU-61	0.0712152	-0.411545	0.720584	0.998846	TR	SNU-61	PTPDC1
A2A3K4	IM	MDST8	0.387848	-1.44771	0.284666	0.549771	IM	MDST8	PTPDC1
A2A3K4	OS	HCT-15	-0.67537	19.102	0.00272935	0.324344	OS	HCT-15	PTPDC1
A2A3K4	OS	SNU-61	-0.796408	0.896704	0.464507	0.999796	OS	SNU-61	PTPDC1
A2A3K4	AL	HT115	-0.233944	0.835113	0.491523	0.124389	AL	HT115	PTPDC1
A2A3K4	LI	LS1034	0.24653	-0.528068	0.650191	0.95883	LI	LS1034	PTPDC1
A2A3K4	IM	HCT-15	0.0608754	-0.767863	0.522837	0.997789	IM	HCT-15	PTPDC1
A2A3K4	RA	NCI-H508	-0.762513	1.02855	0.411816	0.408897	RA	NCI-H508	PTPDC1
A2A3K4	AL	LS1034	0.0308948	-0.0261053	0.981544	0.991087	AL	LS1034	PTPDC1
A2A3K4	WI	LS1034	0.778198	-0.934084	0.448869	0.985584	WI	LS1034	PTPDC1
A2A3K4	LI	NCI-H508	0.292268	-0.761531	0.525885	0.685222	LI	NCI-H508	PTPDC1
A2A3K4	LI	HCT-15	0.186068	-1.91786	0.195155	0.233212	LI	HCT-15	PTPDC1
A2A3K4	RA	LS1034	1.1021	-1.52519	0.266719	0.99442	RA	LS1034	PTPDC1
A2A3K4	AL	NCI-H508	-0.993207	0.904304	0.461281	0.813413	AL	NCI-H508	PTPDC1
A2A3K4	LI	SNU-61	-1.09363	3.02138	0.094304	0.463384	LI	SNU-61	PTPDC1
A2A3K4	TR	HT115	0.241482	-0.25162	0.824829	0.980295	TR	HT115	PTPDC1
A2A3K4	RA	HCT-15	0.122903	-0.662856	0.575596	0.972638	RA	HCT-15	PTPDC1
A2A3K4	WI	HCT-15	-1.23118	3.46547	0.0741279	0.737938	WI	HCT-15	PTPDC1
A2A3K4	RA	SNU-61	0.0219277	-0.143171	0.899278	0.915186	RA	SNU-61	PTPDC1
A2A3K4	WI	SNU-61	0.315339	-0.597588	0.610765	0.70118	WI	SNU-61	PTPDC1
A2A3K4	OS	LS1034	0.280064	-0.427145	0.710864	0.430729	OS	LS1034	PTPDC1
A2A3K4	OS	HT115	-0.537928	0.714509	0.549053	0.222095	OS	HT115	PTPDC1
A2A3K4	WI	MDST8	-0.0715622	0.411848	0.720395	0.990878	WI	MDST8	PTPDC1
A2A3K4	IM	HT115	-0.407077	1.06532	0.398318	0.216533	IM	HT115	PTPDC1
A2A3K4	TR	NCI-H508	-0.0477746	0.0883735	0.937632	0.626604	TR	NCI-H508	PTPDC1
A2A3K4	WI	NCI-H508	0.544521	-0.651035	0.581831	0.835788	WI	NCI-H508	PTPDC1
A2A3K4	OS	MDST8	0.1234	-0.729352	0.541637	0.499213	OS	MDST8	PTPDC1
A2A3K4	IM	SNU-61	-0.790093	1.31357	0.319444	0.97422	IM	SNU-61	PTPDC1
O00418	TR	HT115	2.0009	-5.87908	0.0277342	0.683297	TR	HT115	EEF2K
O00418	LI	NCI-H508	0.85624	-0.977971	0.431222	0.649913	LI	NCI-H508	EEF2K
O00418	AL	HT115	2.03345	-1.77242	0.218331	0.0769277	AL	HT115	EEF2K
O00418	OS	NCI-H508	-0.155243	0.175223	0.877039	0.732185	OS	NCI-H508	EEF2K
O00418	LI	SNU-61	0.952141	-4.05993	0.0556522	0.463384	LI	SNU-61	EEF2K
O00418	AL	HCT-15	1.05642	-1.4294	0.289128	0.999407	AL	HCT-15	EEF2K
O00418	WI	HT115	0.613521	-0.951058	0.441954	0.999812	WI	HT115	EEF2K
O00418	AL	SNU-61	-0.0465574	0.182789	0.871815	0.595095	AL	SNU-61	EEF2K
O00418	RA	MDST8	-2.32791	4.12946	0.0539417	0.472741	RA	MDST8	EEF2K
O00418	IM	NCI-H508	-0.647266	0.838599	0.489952	0.697846	IM	NCI-H508	EEF2K
O00418	RA	HT115	2.91909	-2.28206	0.149986	0.273157	RA	HT115	EEF2K
O00418	LI	MDST8	-1.39352	1.46193	0.28126	0.570661	LI	MDST8	EEF2K
O00418	IM	LS1034	-0.349057	1.57594	0.255737	0.99765	IM	LS1034	EEF2K
O00418	OS	LS1034	0.765764	-2.73943	0.111421	0.366498	OS	LS1034	EEF2K
O00418	LI	HT115	2.66924	-6.53019	0.0226564	0.123017	LI	HT115	EEF2K
O00418	WI	MDST8	-0.598247	0.876718	0.473101	0.990878	WI	MDST8	EEF2K
O00418	WI	NCI-H508	0.134964	-0.10601	0.925249	0.842008	WI	NCI-H508	EEF2K
O00418	TR	HCT-15	0.83263	-0.481892	0.677462	0.974967	TR	HCT-15	EEF2K
O00418	LI	LS1034	0.405556	-0.725768	0.543419	0.95883	LI	LS1034	EEF2K
O00418	TR	LS1034	-1.41318	2.14016	0.165697	0.99911	TR	LS1034	EEF2K
O00418	RA	NCI-H508	0.401398	-0.591253	0.614275	0.436597	RA	NCI-H508	EEF2K
O00418	OS	SNU-61	0.81801	-2.87306	0.102803	0.999796	OS	SNU-61	EEF2K
O00418	IM	SNU-61	0.0323247	-0.110042	0.922423	0.997182	IM	SNU-61	EEF2K
O00418	IM	HT115	1.33108	-10.1569	0.00955479	0.0765753	IM	HT115	EEF2K
O00418	AL	MDST8	-2.57335	2.78764	0.108198	0.169973	AL	MDST8	EEF2K
O00418	OS	MDST8	-3.04494	3.49714	0.0729338	0.315608	OS	MDST8	EEF2K
O00418	AL	NCI-H508	1.05776	-3.24998	0.0830514	0.805477	AL	NCI-H508	EEF2K
O00418	RA	LS1034	-0.267388	0.4409	0.702365	0.99442	RA	LS1034	EEF2K
O00418	TR	MDST8	-2.29211	6.2416	0.0247211	0.0530783	TR	MDST8	EEF2K
O00418	IM	MDST8	-1.65146	2.0686	0.17448	0.549771	IM	MDST8	EEF2K
O00418	AL	LS1034	-0.1793	0.400019	0.727822	0.985463	AL	LS1034	EEF2K
O00418	OS	HCT-15	1.11061	-1.53841	0.2638	0.607941	OS	HCT-15	EEF2K
O00418	WI	SNU-61	0.898528	-1.59421	0.251925	0.671841	WI	SNU-61	EEF2K
O00418	OS	HT115	2.5244	-9.77384	0.0103066	0.0885408	OS	HT115	EEF2K
O00418	TR	NCI-H508	0.561821	-0.49553	0.66932	0.572647	TR	NCI-H508	EEF2K
O00418	RA	HCT-15	1.60156	-1.40425	0.295397	0.923534	RA	HCT-15	EEF2K
O00418	RA	SNU-61	0.515752	-0.99072	0.426238	0.910172	RA	SNU-61	EEF2K
O00418	TR	SNU-61	0.974968	-1.27046	0.331714	0.998846	TR	SNU-61	EEF2K
O00418	LI	HCT-15	0.796644	-0.458606	0.691531	0.333415	LI	HCT-15	EEF2K
O00418	WI	HCT-15	1.27742	-1.07924	0.393338	0.738975	WI	HCT-15	EEF2K
O00418	IM	HCT-15	0.315591	-0.27308	0.810406	0.997789	IM	HCT-15	EEF2K
O00418	WI	LS1034	-1.33205	2.42633	0.136044	0.985584	WI	LS1034	EEF2K
O00506	AL	HCT-15	-0.40536	0.25797	0.820549	0.999407	AL	HCT-15	STK25
O00506	IM	NCI-H508	-1.16811	1.87773	0.201209	0.580262	IM	NCI-H508	STK25
O00506	RA	LS1034	-0.155401	0.239613	0.832949	0.99442	RA	LS1034	STK25
O00506	LI	HCT-15	-0.386622	0.524183	0.652452	0.321833	LI	HCT-15	STK25
O00506	OS	SNU-61	0.684783	-2.64727	0.11797	0.999796	OS	SNU-61	STK25
O00506	IM	MDST8	1.06778	-0.689133	0.56195	0.568722	IM	MDST8	STK25
O00506	AL	HT115	0.405762	-1.21764	0.347525	0.101816	AL	HT115	STK25
O00506	IM	SNU-61	-0.410499	0.36509	0.750037	0.97422	IM	SNU-61	STK25
O00506	OS	LS1034	0.796461	-0.580083	0.620504	0.430729	OS	LS1034	STK25
O00506	TR	SNU-61	0.88491	-0.804391	0.505591	0.998846	TR	SNU-61	STK25
O00506	AL	LS1034	0.230787	-2.04691	0.177267	0.985463	AL	LS1034	STK25
O00506	IM	LS1034	-0.147421	0.210713	0.852631	0.99765	IM	LS1034	STK25
O00506	TR	HCT-15	-0.0775156	0.0653004	0.953875	0.99267	TR	HCT-15	STK25
O00506	WI	MDST8	1.34463	-1.24784	0.338377	0.990878	WI	MDST8	STK25
O00506	AL	MDST8	-0.0529613	0.0641007	0.95472	0.408977	AL	MDST8	STK25
O00506	AL	SNU-61	0.475719	-0.631567	0.59223	0.582038	AL	SNU-61	STK25
O00506	WI	NCI-H508	-0.134319	0.12506	0.911913	0.842008	WI	NCI-H508	STK25
O00506	TR	LS1034	0.532853	-0.701148	0.555809	0.99911	TR	LS1034	STK25
O00506	TR	HT115	-0.113049	0.155257	0.890872	0.992963	TR	HT115	STK25
O00506	WI	HT115	0.26428	-0.479252	0.679046	0.999812	WI	HT115	STK25
O00506	RA	HCT-15	0.119798	-0.132608	0.906642	0.982821	RA	HCT-15	STK25
O00506	TR	MDST8	2.29507	-2.65003	0.117766	0.0803162	TR	MDST8	STK25
O00506	RA	HT115	0.236453	-1.41316	0.293157	0.306137	RA	HT115	STK25
O00506	WI	LS1034	-0.123041	0.153816	0.891873	0.985584	WI	LS1034	STK25
O00506	OS	MDST8	0.734601	-0.546642	0.639462	0.520671	OS	MDST8	STK25
O00506	AL	NCI-H508	-0.806547	0.552257	0.636247	0.889317	AL	NCI-H508	STK25
O00506	OS	NCI-H508	-1.70825	2.43761	0.13503	0.548622	OS	NCI-H508	STK25
O00506	LI	HT115	1.08236	-1.78057	0.216938	0.190366	LI	HT115	STK25
O00506	RA	NCI-H508	-1.10044	1.06182	0.399579	0.404896	RA	NCI-H508	STK25
O00506	LI	MDST8	2.06158	-1.13802	0.373072	0.5749	LI	MDST8	STK25
O00506	RA	MDST8	1.19864	-1.13834	0.372966	0.700288	RA	MDST8	STK25
O00506	LI	LS1034	0.0465514	-0.252305	0.824367	0.95883	LI	LS1034	STK25
O00506	RA	SNU-61	0.169906	-0.520313	0.654711	0.910172	RA	SNU-61	STK25
O00506	TR	NCI-H508	-0.863725	1.05069	0.403629	0.505907	TR	NCI-H508	STK25
O00506	WI	SNU-61	-0.272238	0.380515	0.740176	0.737847	WI	SNU-61	STK25
O00506	IM	HT115	0.575255	-1.43513	0.287722	0.189925	IM	HT115	STK25
O00506	LI	SNU-61	0.427486	-0.572582	0.624716	0.467345	LI	SNU-61	STK25
O00506	WI	HCT-15	0.0467721	-0.049389	0.965098	0.824982	WI	HCT-15	STK25
O00506	IM	HCT-15	-0.66285	1.99549	0.184118	0.997789	IM	HCT-15	STK25
O00506	OS	HCT-15	-0.230118	0.150163	0.894413	0.753757	OS	HCT-15	STK25
O00506	LI	NCI-H508	0.0236304	-0.0758344	0.946454	0.850649	LI	NCI-H508	STK25
O00506	OS	HT115	0.698016	-1.07981	0.393135	0.182412	OS	HT115	STK25
O00757	TR	HT115	0.350144	-0.280201	0.805646	0.975037	TR	HT115	FBP2
O00757	TR	NCI-H508	-1.82528	3.49958	0.0728431	0.379081	TR	NCI-H508	FBP2
O00757	IM	NCI-H508	-1.58763	2.31198	0.146938	0.580262	IM	NCI-H508	FBP2
O00757	AL	HT115	1.92275	-2.28326	0.149862	0.0634197	AL	HT115	FBP2
O00757	IM	MDST8	-1.56124	2.00987	0.182166	0.549771	IM	MDST8	FBP2
O00757	AL	NCI-H508	-0.445662	1.39385	0.29804	0.805477	AL	NCI-H508	FBP2
O00757	RA	HCT-15	-0.163826	0.166094	0.883356	0.982821	RA	HCT-15	FBP2
O00757	WI	MDST8	-0.324349	0.829144	0.494225	0.990878	WI	MDST8	FBP2
O00757	RA	HT115	1.4841	-1.70098	0.231052	0.285951	RA	HT115	FBP2
O00757	AL	LS1034	-0.0707481	0.182192	0.872227	0.985463	AL	LS1034	FBP2
O00757	IM	LS1034	0.443497	-0.820631	0.498105	0.99765	IM	LS1034	FBP2
O00757	AL	HCT-15	0.226615	-0.486986	0.674412	0.999407	AL	HCT-15	FBP2
O00757	LI	HT115	2.545	-3.04879	0.0928436	0.147722	LI	HT115	FBP2
O00757	AL	MDST8	-3.45223	60.3859	0.000274126	0.0220765	AL	MDST8	FBP2
O00757	OS	SNU-61	-0.0920287	0.38628	0.736511	0.999796	OS	SNU-61	FBP2
O00757	RA	MDST8	-1.98671	2.21148	0.157533	0.625229	RA	MDST8	FBP2
O00757	TR	LS1034	-0.363008	0.484976	0.675614	0.99911	TR	LS1034	FBP2
O00757	LI	NCI-H508	-1.60114	2.33779	0.144376	0.485906	LI	NCI-H508	FBP2
O00757	LI	MDST8	-2.52982	5.26451	0.0342391	0.439697	LI	MDST8	FBP2
O00757	IM	HCT-15	0.478854	-2.70203	0.114015	0.997789	IM	HCT-15	FBP2
O00757	OS	LS1034	-0.237562	0.232447	0.837811	0.439227	OS	LS1034	FBP2
O00757	RA	LS1034	0.85799	-1.90138	0.197612	0.99442	RA	LS1034	FBP2
O00757	WI	LS1034	0.726356	-4.09524	0.0547738	0.985584	WI	LS1034	FBP2
O00757	OS	MDST8	-1.70803	5.6642	0.0297835	0.260437	OS	MDST8	FBP2
O00757	OS	NCI-H508	-0.835265	1.67787	0.235375	0.5834	OS	NCI-H508	FBP2
O00757	AL	SNU-61	0.0246577	-0.104022	0.926644	0.606224	AL	SNU-61	FBP2
O00757	WI	HT115	-0.174863	0.348303	0.760858	0.999812	WI	HT115	FBP2
O00757	TR	SNU-61	0.179178	-0.538067	0.644398	0.998846	TR	SNU-61	FBP2
O00757	OS	HCT-15	0.105777	-0.102227	0.927903	0.763051	OS	HCT-15	FBP2
O00757	WI	HCT-15	0.0695189	-0.0690829	0.951209	0.816742	WI	HCT-15	FBP2
O00757	IM	HT115	1.72011	-0.989886	0.426562	0.226334	IM	HT115	FBP2
O00757	RA	NCI-H508	-1.36131	1.61039	0.248609	0.348386	RA	NCI-H508	FBP2
O00757	WI	SNU-61	0.527398	-0.766265	0.523605	0.67997	WI	SNU-61	FBP2
O00757	LI	SNU-61	0.664809	-0.661382	0.57637	0.465613	LI	SNU-61	FBP2
O00757	RA	SNU-61	0.114324	-0.191215	0.866009	0.915186	RA	SNU-61	FBP2
O00757	OS	HT115	2.75826	-2.35298	0.142897	0.122701	OS	HT115	FBP2
O00757	WI	NCI-H508	-1.95724	1.77139	0.218509	0.835788	WI	NCI-H508	FBP2
O00757	LI	LS1034	1.2778	-2.30026	0.148122	0.95883	LI	LS1034	FBP2
O00757	IM	SNU-61	0.715332	-1.66048	0.238697	0.97422	IM	SNU-61	FBP2
O00757	TR	MDST8	-1.2981	2.64196	0.118364	0.0803162	TR	MDST8	FBP2
O00757	LI	HCT-15	0.588706	-0.747428	0.532734	0.295626	LI	HCT-15	FBP2
O00757	TR	HCT-15	-0.708943	0.625642	0.595427	0.950509	TR	HCT-15	FBP2
O14494	AL	HCT-15	0.140423	-0.264787	0.815965	0.999407	AL	HCT-15	PLPP1
O14494	AL	HT115	1.88342	-6.87708	0.0204964	0.0423281	AL	HT115	PLPP1
O14494	AL	LS1034	-0.132331	0.228125	0.84075	0.985463	AL	LS1034	PLPP1
O14494	RA	LS1034	0.968446	-1.06414	0.398743	0.99442	RA	LS1034	PLPP1
O14494	OS	MDST8	-1.54069	1.11483	0.380922	0.445461	OS	MDST8	PLPP1
O14494	AL	SNU-61	0.859549	-1.00266	0.421629	0.57268	AL	SNU-61	PLPP1
O14494	RA	SNU-61	1.20911	-0.961708	0.437673	0.910172	RA	SNU-61	PLPP1
O14494	RA	HT115	1.11143	-0.991958	0.425757	0.349614	RA	HT115	PLPP1
O14494	IM	HCT-15	-0.448253	0.839073	0.489738	0.997789	IM	HCT-15	PLPP1
O14494	OS	NCI-H508	0.857309	-1.19911	0.353282	0.623724	OS	NCI-H508	PLPP1
O14494	TR	HT115	0.278462	-0.327182	0.774601	0.973595	TR	HT115	PLPP1
O14494	LI	SNU-61	0.893822	-0.587736	0.61623	0.467345	LI	SNU-61	PLPP1
O14494	AL	MDST8	-2.56553	2.26251	0.152026	0.186086	AL	MDST8	PLPP1
O14494	WI	NCI-H508	0.285323	-0.929878	0.4506	0.835788	WI	NCI-H508	PLPP1
O14494	IM	LS1034	-0.0395022	0.0314055	0.977798	0.99765	IM	LS1034	PLPP1
O14494	TR	LS1034	0.588795	-1.77883	0.217235	0.99911	TR	LS1034	PLPP1
O14494	LI	MDST8	-0.515986	0.647224	0.583854	0.635471	LI	MDST8	PLPP1
O14494	WI	SNU-61	0.920349	-1.51175	0.269727	0.671841	WI	SNU-61	PLPP1
O14494	RA	MDST8	-1.66532	1.07603	0.39448	0.700288	RA	MDST8	PLPP1
O14494	OS	HT115	2.46273	-3.97146	0.0579455	0.119197	OS	HT115	PLPP1
O14494	IM	SNU-61	0.0218524	-0.0140734	0.990049	0.998184	IM	SNU-61	PLPP1
O14494	LI	NCI-H508	0.889055	-0.785156	0.514602	0.680613	LI	NCI-H508	PLPP1
O14494	WI	HT115	-0.843013	1.00119	0.42219	0.999812	WI	HT115	PLPP1
O14494	AL	NCI-H508	-0.378197	0.483923	0.676245	0.905501	AL	NCI-H508	PLPP1
O14494	LI	HCT-15	0.433166	-2.16209	0.163126	0.222904	LI	HCT-15	PLPP1
O14494	LI	HT115	2.06905	-5.89331	0.027606	0.123017	LI	HT115	PLPP1
O14494	IM	MDST8	-1.47036	0.982502	0.429444	0.555716	IM	MDST8	PLPP1
O14494	OS	SNU-61	0.801184	-0.756593	0.528273	0.999796	OS	SNU-61	PLPP1
O14494	OS	HCT-15	0.216819	-0.348457	0.760759	0.712751	OS	HCT-15	PLPP1
O14494	RA	NCI-H508	0.450943	-0.915634	0.456517	0.418493	RA	NCI-H508	PLPP1
O14494	LI	LS1034	0.506948	-0.798356	0.508401	0.95883	LI	LS1034	PLPP1
O14494	RA	HCT-15	0.288293	-0.752983	0.530026	0.972638	RA	HCT-15	PLPP1
O14494	TR	NCI-H508	-0.248501	0.76015	0.526552	0.536518	TR	NCI-H508	PLPP1
O14494	IM	HT115	0.774152	-0.848604	0.48547	0.243098	IM	HT115	PLPP1
O14494	OS	LS1034	1.11885	-1.25637	0.335844	0.403963	OS	LS1034	PLPP1
O14494	WI	LS1034	-0.0573111	0.0506723	0.964192	0.995478	WI	LS1034	PLPP1
O14494	WI	HCT-15	0.0701054	-0.443384	0.700839	0.760567	WI	HCT-15	PLPP1
O14494	TR	HCT-15	-0.0851267	0.176569	0.876109	0.99267	TR	HCT-15	PLPP1
O14494	IM	NCI-H508	-0.352724	0.408846	0.722275	0.753497	IM	NCI-H508	PLPP1
O14494	WI	MDST8	-0.621572	0.456181	0.693008	0.990878	WI	MDST8	PLPP1
O14494	TR	SNU-61	1.36262	-1.2754	0.330278	0.998846	TR	SNU-61	PLPP1
O14494	TR	MDST8	-0.767522	0.917393	0.455782	0.168637	TR	MDST8	PLPP1
O14495	AL	NCI-H508	-0.526696	1.1072	0.383547	0.805477	AL	NCI-H508	PLPP3
O14495	RA	LS1034	1.46993	-2.71481	0.11312	0.99442	RA	LS1034	PLPP3
O14495	WI	HT115	0.185265	-0.5479	0.638741	0.999812	WI	HT115	PLPP3
O14495	OS	SNU-61	-0.37124	1.17928	0.359569	0.999796	OS	SNU-61	PLPP3
O14495	LI	MDST8	-0.329539	0.581598	0.619656	0.635471	LI	MDST8	PLPP3
O14495	IM	NCI-H508	-0.28044	0.434748	0.706158	0.753497	IM	NCI-H508	PLPP3
O14495	LI	SNU-61	-0.12858	0.208972	0.853821	0.507406	LI	SNU-61	PLPP3
O14495	RA	HCT-15	0.133807	-0.111367	0.921494	0.982821	RA	HCT-15	PLPP3
O14495	AL	MDST8	-0.942581	0.871505	0.47537	0.304802	AL	MDST8	PLPP3
O14495	OS	NCI-H508	-0.398828	0.666101	0.573894	0.657742	OS	NCI-H508	PLPP3
O14495	OS	LS1034	0.214651	-0.231631	0.838366	0.439227	OS	LS1034	PLPP3
O14495	RA	HT115	1.58572	-2.47705	0.131569	0.266239	RA	HT115	PLPP3
O14495	AL	SNU-61	-0.550409	1.72068	0.227449	0.57268	AL	SNU-61	PLPP3
O14495	RA	MDST8	0.12036	-0.135287	0.904772	0.889612	RA	MDST8	PLPP3
O14495	AL	HT115	0.267064	-0.421075	0.714636	0.155978	AL	HT115	PLPP3
O14495	LI	HT115	-0.621608	0.858246	0.481191	0.266865	LI	HT115	PLPP3
O14495	IM	HCT-15	0.804558	-2.04294	0.177784	0.997789	IM	HCT-15	PLPP3
O14495	RA	NCI-H508	-0.14995	0.207907	0.854551	0.483811	RA	NCI-H508	PLPP3
O14495	IM	HT115	0.170486	-0.312814	0.784028	0.297597	IM	HT115	PLPP3
O14495	TR	LS1034	0.482837	-0.576793	0.622348	0.99911	TR	LS1034	PLPP3
O14495	LI	NCI-H508	0.0285555	-0.0283356	0.979968	0.850649	LI	NCI-H508	PLPP3
O14495	WI	LS1034	1.38835	-1.87616	0.201451	0.985584	WI	LS1034	PLPP3
O14495	OS	MDST8	0.443085	-0.298286	0.793621	0.55913	OS	MDST8	PLPP3
O14495	TR	MDST8	0.269603	-0.2409	0.832077	0.26388	TR	MDST8	PLPP3
O14495	AL	HCT-15	0.0481464	-0.0676901	0.952191	0.999407	AL	HCT-15	PLPP3
O14495	TR	HT115	0.604023	-1.56218	0.258655	0.767706	TR	HT115	PLPP3
O14495	WI	NCI-H508	-1.30944	1.60082	0.250564	0.835788	WI	NCI-H508	PLPP3
O14495	IM	MDST8	-0.9999	0.827154	0.495129	0.555716	IM	MDST8	PLPP3
O14495	OS	HCT-15	0.0828259	-0.194614	0.863672	0.742764	OS	HCT-15	PLPP3
O14495	LI	LS1034	0.0826209	-0.238476	0.83372	0.95883	LI	LS1034	PLPP3
O14495	OS	HT115	0.642832	-1.12049	0.37899	0.179142	OS	HT115	PLPP3
O14495	AL	LS1034	0.452394	-1.33445	0.313703	0.985463	AL	LS1034	PLPP3
O14495	LI	HCT-15	-0.38168	0.975283	0.432282	0.284283	LI	HCT-15	PLPP3
O14495	RA	SNU-61	0.145553	-0.198403	0.861068	0.915186	RA	SNU-61	PLPP3
O14495	IM	SNU-61	-0.257386	0.544223	0.640851	0.97422	IM	SNU-61	PLPP3
O14495	TR	NCI-H508	-0.330618	0.491409	0.671772	0.572647	TR	NCI-H508	PLPP3
O14495	WI	SNU-61	-0.457186	1.50668	0.270873	0.671841	WI	SNU-61	PLPP3
O14495	IM	LS1034	-0.381741	0.876154	0.473346	0.99765	IM	LS1034	PLPP3
O14495	TR	HCT-15	0.266873	-0.645692	0.584669	0.950509	TR	HCT-15	PLPP3
O14495	WI	MDST8	-0.679635	0.910601	0.458627	0.990878	WI	MDST8	PLPP3
O14495	TR	SNU-61	-0.179961	0.416417	0.717539	0.998846	TR	SNU-61	PLPP3
O14495	WI	HCT-15	-0.408087	1.74854	0.222478	0.737938	WI	HCT-15	PLPP3
O14578	AL	HT115	2.02564	-2.23146	0.155344	0.0639629	AL	HT115	CIT
O14578	TR	LS1034	-0.903624	0.345219	0.762856	0.99911	TR	LS1034	CIT
O14578	AL	LS1034	0.87895	-0.756677	0.528233	0.985463	AL	LS1034	CIT
O14578	LI	MDST8	0.306412	-0.222958	0.844268	0.668051	LI	MDST8	CIT
O14578	WI	HT115	-1.30735	0.397829	0.729203	0.999812	WI	HT115	CIT
O14578	IM	HT115	1.9974	-1.15092	0.368791	0.210589	IM	HT115	CIT
O14578	AL	SNU-61	1.21315	-0.642506	0.586367	0.582038	AL	SNU-61	CIT
O14578	OS	MDST8	-1.80938	3.91141	0.0595814	0.315608	OS	MDST8	CIT
O14578	AL	NCI-H508	0.988871	-1.15296	0.368118	0.805477	AL	NCI-H508	CIT
O14578	OS	NCI-H508	-0.120334	0.215951	0.849049	0.721516	OS	NCI-H508	CIT
O14578	RA	HT115	3.38326	-2.17903	0.161177	0.273157	RA	HT115	CIT
O14578	WI	MDST8	1.05961	-1.73995	0.223996	0.990878	WI	MDST8	CIT
O14578	TR	HT115	3.15818	-3.5336	0.0715936	0.760917	TR	HT115	CIT
O14578	RA	MDST8	0.351151	-0.779328	0.517363	0.789548	RA	MDST8	CIT
O14578	OS	HCT-15	0.476009	-1.43486	0.287788	0.610377	OS	HCT-15	CIT
O14578	IM	NCI-H508	-0.0271276	0.0318831	0.977461	0.790151	IM	NCI-H508	CIT
O14578	RA	NCI-H508	2.24871	-1.78109	0.21685	0.345542	RA	NCI-H508	CIT
O14578	RA	HCT-15	0.660676	-1.08265	0.392128	0.972638	RA	HCT-15	CIT
O14578	OS	HT115	3.30336	-2.85132	0.104139	0.119197	OS	HT115	CIT
O14578	IM	SNU-61	1.58727	-0.614676	0.601383	0.97422	IM	SNU-61	CIT
O14578	LI	NCI-H508	2.40794	-2.02263	0.180458	0.495064	LI	NCI-H508	CIT
O14578	WI	LS1034	0.146747	-0.140041	0.901458	0.985584	WI	LS1034	CIT
O14578	TR	NCI-H508	2.55479	-1.79445	0.214594	0.424285	TR	NCI-H508	CIT
O14578	RA	LS1034	1.25099	-0.54534	0.640209	0.99442	RA	LS1034	CIT
O14578	LI	HT115	2.68962	-4.39468	0.0480748	0.125544	LI	HT115	CIT
O14578	LI	SNU-61	2.18393	-1.17073	0.362319	0.463384	LI	SNU-61	CIT
O14578	OS	SNU-61	1.53283	-0.580684	0.620167	0.999796	OS	SNU-61	CIT
O14578	WI	NCI-H508	-0.675447	1.70414	0.230469	0.835788	WI	NCI-H508	CIT
O14578	LI	HCT-15	1.97221	-1.90365	0.197271	0.233212	LI	HCT-15	CIT
O14578	WI	SNU-61	2.15078	-0.861197	0.47989	0.67997	WI	SNU-61	CIT
O14578	IM	HCT-15	-1.10631	1.11398	0.381212	0.997789	IM	HCT-15	CIT
O14578	TR	SNU-61	3.54535	-1.88282	0.200428	0.998846	TR	SNU-61	CIT
O14578	IM	MDST8	-0.239916	0.470614	0.68425	0.569737	IM	MDST8	CIT
O14578	RA	SNU-61	3.18773	-1.09554	0.387596	0.910172	RA	SNU-61	CIT
O14578	AL	MDST8	-1.14279	4.76893	0.0412674	0.145811	AL	MDST8	CIT
O14578	WI	HCT-15	1.26194	-1.81685	0.210881	0.737938	WI	HCT-15	CIT
O14578	AL	HCT-15	-0.333037	0.513355	0.658788	0.999407	AL	HCT-15	CIT
O14578	LI	LS1034	1.84436	-0.904021	0.461401	0.95883	LI	LS1034	CIT
O14578	TR	MDST8	-6.14568	5.37529	0.0329105	0.0530783	TR	MDST8	CIT
O14578	IM	LS1034	0.333169	-0.278165	0.807006	0.99765	IM	LS1034	CIT
O14578	OS	LS1034	0.918578	-1.05963	0.400374	0.405335	OS	LS1034	CIT
O14578	TR	HCT-15	-0.619208	0.920502	0.454486	0.950509	TR	HCT-15	CIT
O14730	AL	HT115	-2.60927	1.85769	0.204326	0.0744702	AL	HT115	RIOK3
O14730	AL	LS1034	0.28854	-0.39563	0.730591	0.985463	AL	LS1034	RIOK3
O14730	WI	HT115	-0.518823	0.467211	0.686308	0.999812	WI	HT115	RIOK3
O14730	RA	HCT-15	0.238725	-0.425714	0.711752	0.982821	RA	HCT-15	RIOK3
O14730	OS	SNU-61	-0.281886	0.613606	0.601967	0.999796	OS	SNU-61	RIOK3
O14730	WI	LS1034	0.46472	-12.9145	0.00594237	0.805835	WI	LS1034	RIOK3
O14730	RA	HT115	-2.52207	3.23356	0.0837938	0.232804	RA	HT115	RIOK3
O14730	LI	MDST8	-0.348434	0.377079	0.742366	0.651765	LI	MDST8	RIOK3
O14730	AL	HCT-15	0.2173	-0.364563	0.750376	0.999407	AL	HCT-15	RIOK3
O14730	RA	SNU-61	0.074317	-0.0862304	0.939139	0.925694	RA	SNU-61	RIOK3
O14730	WI	MDST8	-0.593571	0.432977	0.707252	0.990878	WI	MDST8	RIOK3
O14730	RA	MDST8	-1.12659	1.17858	0.359794	0.700288	RA	MDST8	RIOK3
O14730	IM	MDST8	-0.496613	0.468604	0.685465	0.569737	IM	MDST8	RIOK3
O14730	OS	NCI-H508	-1.70214	2.42148	0.136482	0.548622	OS	NCI-H508	RIOK3
O14730	RA	NCI-H508	-0.133041	0.101399	0.928483	0.498528	RA	NCI-H508	RIOK3
O14730	IM	HCT-15	-0.192098	0.841172	0.488795	0.997789	IM	HCT-15	RIOK3
O14730	OS	HT115	-2.70829	3.72732	0.065036	0.119197	OS	HT115	RIOK3
O14730	OS	HCT-15	0.608236	-0.47786	0.679883	0.703039	OS	HCT-15	RIOK3
O14730	IM	SNU-61	0.0758242	-0.120889	0.914829	0.997182	IM	SNU-61	RIOK3
O14730	LI	NCI-H508	-1.00548	1.44352	0.285679	0.549994	LI	NCI-H508	RIOK3
O14730	AL	SNU-61	-0.151719	0.203348	0.857675	0.595095	AL	SNU-61	RIOK3
O14730	OS	MDST8	-0.815041	0.3554	0.756272	0.552674	OS	MDST8	RIOK3
O14730	TR	HCT-15	-0.601013	0.407242	0.723281	0.981718	TR	HCT-15	RIOK3
O14730	RA	LS1034	-0.272318	0.601743	0.608472	0.99442	RA	LS1034	RIOK3
O14730	TR	LS1034	0.519549	-1.34081	0.311977	0.99911	TR	LS1034	RIOK3
O14730	TR	SNU-61	-0.0969875	0.194657	0.863642	0.998846	TR	SNU-61	RIOK3
O14730	WI	NCI-H508	-0.304646	0.16323	0.88534	0.840464	WI	NCI-H508	RIOK3
O14730	IM	NCI-H508	0.517194	-0.322464	0.77769	0.76876	IM	NCI-H508	RIOK3
O14730	OS	LS1034	-0.633856	0.596869	0.611162	0.430729	OS	LS1034	RIOK3
O14730	WI	HCT-15	0.0936049	-0.10594	0.925299	0.816742	WI	HCT-15	RIOK3
O14730	WI	SNU-61	0.727676	-1.92112	0.194675	0.671841	WI	SNU-61	RIOK3
O14730	IM	HT115	-1.71876	2.17018	0.162191	0.163693	IM	HT115	RIOK3
O14730	LI	SNU-61	0.607676	-1.35851	0.30724	0.463384	LI	SNU-61	RIOK3
O14730	LI	HT115	-2.96038	2.32484	0.145654	0.163497	LI	HT115	RIOK3
O14730	TR	NCI-H508	-0.765354	0.562539	0.630392	0.556091	TR	NCI-H508	RIOK3
O14730	AL	NCI-H508	0.712616	-0.413151	0.71958	0.914971	AL	NCI-H508	RIOK3
O14730	IM	LS1034	-0.143294	0.340795	0.765728	0.99765	IM	LS1034	RIOK3
O14730	LI	LS1034	-0.462226	10.48	0.00898241	0.903596	LI	LS1034	RIOK3
O14730	TR	HT115	0.108434	-0.068847	0.951375	0.998438	TR	HT115	RIOK3
O14730	AL	MDST8	1.07302	-1.33888	0.312498	0.245165	AL	MDST8	RIOK3
O14730	TR	MDST8	-0.551288	1.1629	0.364863	0.145311	TR	MDST8	RIOK3
O14730	LI	HCT-15	0.444888	-0.628998	0.593614	0.311364	LI	HCT-15	RIOK3
O14733	LI	NCI-H508	-1.627	3.69192	0.0661674	0.438485	LI	NCI-H508	MAP2K7
O14733	RA	NCI-H508	-1.83226	4.80817	0.040637	0.274424	RA	NCI-H508	MAP2K7
O14733	RA	MDST8	1.48487	-11.4436	0.00754978	0.365474	RA	MDST8	MAP2K7
O14733	WI	NCI-H508	-0.813222	1.388	0.299538	0.835788	WI	NCI-H508	MAP2K7
O14733	OS	LS1034	0.0787956	-0.0970789	0.931516	0.452798	OS	LS1034	MAP2K7
O14733	OS	HT115	-3.76343	4.64096	0.0434266	0.117063	OS	HT115	MAP2K7
O14733	WI	HT115	-0.0108371	0.00762077	0.994611	0.999812	WI	HT115	MAP2K7
O14733	RA	SNU-61	-2.26706	1.73008	0.225756	0.910172	RA	SNU-61	MAP2K7
O14733	OS	NCI-H508	-1.47423	3.26193	0.0825175	0.548622	OS	NCI-H508	MAP2K7
O14733	AL	SNU-61	-0.0944526	0.0752949	0.946834	0.609415	AL	SNU-61	MAP2K7
O14733	TR	HT115	-1.79308	2.50828	0.128916	0.760917	TR	HT115	MAP2K7
O14733	IM	MDST8	0.881444	-0.906085	0.460529	0.555716	IM	MDST8	MAP2K7
O14733	IM	NCI-H508	-0.9439	0.920308	0.454566	0.678844	IM	NCI-H508	MAP2K7
O14733	TR	LS1034	0.0743498	-0.0614391	0.956597	0.99911	TR	LS1034	MAP2K7
O14733	IM	HCT-15	-0.543203	0.646708	0.584128	0.997789	IM	HCT-15	MAP2K7
O14733	WI	SNU-61	-0.96814	1.01119	0.418368	0.671841	WI	SNU-61	MAP2K7
O14733	IM	HT115	-3.26514	2.69796	0.114303	0.144274	IM	HT115	MAP2K7
O14733	IM	SNU-61	0.20448	-0.218692	0.847178	0.995337	IM	SNU-61	MAP2K7
O14733	TR	MDST8	1.95624	-3.44973	0.0747315	0.0656598	TR	MDST8	MAP2K7
O14733	WI	LS1034	0.595517	-0.559871	0.631907	0.985584	WI	LS1034	MAP2K7
O14733	IM	LS1034	1.53047	-1.64752	0.241212	0.99765	IM	LS1034	MAP2K7
O14733	AL	NCI-H508	-1.47717	1.35352	0.308565	0.805477	AL	NCI-H508	MAP2K7
O14733	AL	HCT-15	-0.676336	0.591683	0.614036	0.999407	AL	HCT-15	MAP2K7
O14733	WI	MDST8	0.0209861	-0.0277381	0.98039	0.990878	WI	MDST8	MAP2K7
O14733	TR	SNU-61	-1.53841	1.7337	0.225109	0.998846	TR	SNU-61	MAP2K7
O14733	AL	HT115	-2.87101	4.64556	0.0433461	0.0476842	AL	HT115	MAP2K7
O14733	OS	SNU-61	-0.436914	0.401875	0.726654	0.999796	OS	SNU-61	MAP2K7
O14733	LI	LS1034	-0.713126	1.03426	0.409688	0.95883	LI	LS1034	MAP2K7
O14733	WI	HCT-15	-0.013269	0.0111178	0.992139	0.827024	WI	HCT-15	MAP2K7
O14733	AL	LS1034	0.712103	-0.54178	0.642257	0.985463	AL	LS1034	MAP2K7
O14733	RA	HCT-15	-1.04563	1.55975	0.259176	0.889605	RA	HCT-15	MAP2K7
O14733	LI	SNU-61	-0.723656	0.78209	0.516053	0.463384	LI	SNU-61	MAP2K7
O14733	RA	HT115	-3.17196	2.70104	0.114085	0.255568	RA	HT115	MAP2K7
O14733	OS	MDST8	1.95815	-3.68867	0.0662728	0.315608	OS	MDST8	MAP2K7
O14733	LI	HCT-15	-0.695765	1.55262	0.260711	0.238583	LI	HCT-15	MAP2K7
O14733	TR	NCI-H508	-0.824856	1.28498	0.327518	0.474017	TR	NCI-H508	MAP2K7
O14733	LI	HT115	-3.26163	4.78481	0.0410106	0.125544	LI	HT115	MAP2K7
O14733	RA	LS1034	-1.08669	1.54404	0.26257	0.99442	RA	LS1034	MAP2K7
O14733	LI	MDST8	0.658342	-0.80772	0.504047	0.60423	LI	MDST8	MAP2K7
O14733	OS	HCT-15	0.119545	-0.112652	0.920595	0.762807	OS	HCT-15	MAP2K7
O14733	AL	MDST8	2.70415	-5.24485	0.0344832	0.145811	AL	MDST8	MAP2K7
O14733	TR	HCT-15	-1.07852	1.13268	0.374866	0.950509	TR	HCT-15	MAP2K7
O14874	IM	SNU-61	0.0216817	-0.0353901	0.974983	0.997182	IM	SNU-61	BCKDK
O14874	AL	SNU-61	-0.408817	1.07604	0.394476	0.57268	AL	SNU-61	BCKDK
O14874	AL	HT115	-1.95062	4.54385	0.0451773	0.0476842	AL	HT115	BCKDK
O14874	RA	NCI-H508	-0.108478	0.186497	0.869259	0.489334	RA	NCI-H508	BCKDK
O14874	WI	MDST8	-0.532836	0.891168	0.466871	0.990878	WI	MDST8	BCKDK
O14874	AL	LS1034	-0.810217	1.77946	0.217128	0.985463	AL	LS1034	BCKDK
O14874	IM	HT115	-0.321017	1.91353	0.195797	0.169216	IM	HT115	BCKDK
O14874	RA	SNU-61	-1.21557	2.32969	0.145173	0.910172	RA	SNU-61	BCKDK
O14874	LI	SNU-61	-1.08258	1.55175	0.260897	0.463384	LI	SNU-61	BCKDK
O14874	TR	SNU-61	0.0913552	-0.345709	0.762539	0.998846	TR	SNU-61	BCKDK
O14874	RA	MDST8	-0.691216	1.49239	0.274137	0.67133	RA	MDST8	BCKDK
O14874	IM	NCI-H508	0.826981	-3.0627	0.0921151	0.560404	IM	NCI-H508	BCKDK
O14874	TR	LS1034	-0.523706	1.38854	0.2994	0.99911	TR	LS1034	BCKDK
O14874	IM	HCT-15	-0.370908	0.572543	0.624738	0.997789	IM	HCT-15	BCKDK
O14874	LI	MDST8	-2.10113	16.7474	0.00354643	0.348691	LI	MDST8	BCKDK
O14874	WI	HT115	0.0486027	-0.0548938	0.961213	0.999812	WI	HT115	BCKDK
O14874	TR	MDST8	-0.645054	1.77769	0.217429	0.110245	TR	MDST8	BCKDK
O14874	LI	NCI-H508	-0.850396	1.74073	0.223857	0.514447	LI	NCI-H508	BCKDK
O14874	AL	MDST8	-0.962452	2.57169	0.123753	0.171741	AL	MDST8	BCKDK
O14874	OS	MDST8	-0.0765522	0.602909	0.60783	0.514646	OS	MDST8	BCKDK
O14874	AL	HCT-15	-0.453056	0.602287	0.608173	0.999407	AL	HCT-15	BCKDK
O14874	RA	LS1034	-0.996408	3.41798	0.0759713	0.99442	RA	LS1034	BCKDK
O14874	TR	HT115	-0.738588	4.36363	0.0487121	0.760917	TR	HT115	BCKDK
O14874	IM	MDST8	-1.39449	1.62031	0.246605	0.549771	IM	MDST8	BCKDK
O14874	OS	SNU-61	-0.51335	0.622285	0.597245	0.999796	OS	SNU-61	BCKDK
O14874	OS	HCT-15	-0.778884	0.829486	0.49407	0.67105	OS	HCT-15	BCKDK
O14874	WI	HCT-15	-0.570889	1.32958	0.31503	0.738975	WI	HCT-15	BCKDK
O14874	WI	LS1034	-0.722291	0.951033	0.441964	0.985584	WI	LS1034	BCKDK
O14874	RA	HCT-15	-0.488338	0.664273	0.574853	0.972638	RA	HCT-15	BCKDK
O14874	OS	HT115	-0.355487	0.914929	0.456811	0.196766	OS	HT115	BCKDK
O14874	OS	LS1034	-0.702123	1.20537	0.351324	0.403963	OS	LS1034	BCKDK
O14874	LI	HT115	-1.61442	2.60927	0.120829	0.157287	LI	HT115	BCKDK
O14874	TR	NCI-H508	-0.335543	0.373689	0.74453	0.579313	TR	NCI-H508	BCKDK
O14874	LI	HCT-15	-0.789895	2.86295	0.103421	0.196132	LI	HCT-15	BCKDK
O14874	OS	NCI-H508	0.493404	-0.731492	0.540576	0.650631	OS	NCI-H508	BCKDK
O14874	LI	LS1034	-0.307984	0.94346	0.445035	0.95883	LI	LS1034	BCKDK
O14874	RA	HT115	-1.15395	2.05168	0.176649	0.273157	RA	HT115	BCKDK
O14874	WI	SNU-61	-0.31157	0.399504	0.728147	0.732804	WI	SNU-61	BCKDK
O14874	WI	NCI-H508	0.0228226	-0.137519	0.903216	0.840464	WI	NCI-H508	BCKDK
O14874	TR	HCT-15	-0.532299	0.77028	0.521679	0.950509	TR	HCT-15	BCKDK
O14874	AL	NCI-H508	0.379352	-0.754071	0.529497	0.858366	AL	NCI-H508	BCKDK
O14874	IM	LS1034	-0.0691205	0.123261	0.91317	0.99765	IM	LS1034	BCKDK
O14920	AL	SNU-61	-1.83028	1.45653	0.282549	0.57268	AL	SNU-61	IKBKB
O14920	IM	HCT-15	0.562467	-0.585025	0.617741	0.997789	IM	HCT-15	IKBKB
O14920	AL	HCT-15	-0.852303	0.288868	0.799872	0.999407	AL	HCT-15	IKBKB
O14920	RA	HT115	2.09128	-1.76387	0.219804	0.2828	RA	HT115	IKBKB
O14920	RA	HCT-15	0.354305	-0.132388	0.906795	0.982821	RA	HCT-15	IKBKB
O14920	IM	HT115	1.59822	-1.7963	0.214284	0.170853	IM	HT115	IKBKB
O14920	TR	LS1034	-1.36502	0.813107	0.501559	0.99911	TR	LS1034	IKBKB
O14920	LI	HT115	-0.0718541	0.0421046	0.970241	0.396558	LI	HT115	IKBKB
O14920	WI	MDST8	0.646325	-1.88509	0.200081	0.990878	WI	MDST8	IKBKB
O14920	IM	MDST8	-1.03685	0.546257	0.639683	0.568722	IM	MDST8	IKBKB
O14920	OS	NCI-H508	2.0607	-3.04838	0.0928652	0.548622	OS	NCI-H508	IKBKB
O14920	AL	HT115	0.420343	-0.478438	0.679536	0.150911	AL	HT115	IKBKB
O14920	IM	NCI-H508	1.87143	-1.53646	0.264229	0.61159	IM	NCI-H508	IKBKB
O14920	RA	NCI-H508	1.31031	-2.46335	0.132757	0.298084	RA	NCI-H508	IKBKB
O14920	RA	MDST8	-3.82265	2.65865	0.117133	0.578162	RA	MDST8	IKBKB
O14920	TR	MDST8	-5.1721	6.12963	0.0255978	0.0530783	TR	MDST8	IKBKB
O14920	IM	SNU-61	0.25296	-0.0957244	0.932467	0.997182	IM	SNU-61	IKBKB
O14920	LI	NCI-H508	0.699713	-0.585096	0.617702	0.739997	LI	NCI-H508	IKBKB
O14920	OS	HT115	-0.0734978	0.0385518	0.97275	0.326538	OS	HT115	IKBKB
O14920	AL	NCI-H508	1.94564	-8.70606	0.0129379	0.805477	AL	NCI-H508	IKBKB
O14920	RA	LS1034	1.05882	-10.4688	0.00900141	0.857384	RA	LS1034	IKBKB
O14920	TR	HT115	0.859458	-0.835448	0.491372	0.837256	TR	HT115	IKBKB
O14920	TR	SNU-61	-1.43949	1.46172	0.281311	0.998846	TR	SNU-61	IKBKB
O14920	OS	SNU-61	-2.03187	3.34521	0.0789271	0.999796	OS	SNU-61	IKBKB
O14920	LI	LS1034	-0.0759809	0.0621894	0.956068	0.95883	LI	LS1034	IKBKB
O14920	OS	HCT-15	-0.122972	0.0377681	0.973303	0.773874	OS	HCT-15	IKBKB
O14920	WI	HCT-15	-1.10497	0.501496	0.66578	0.755655	WI	HCT-15	IKBKB
O14920	TR	NCI-H508	-0.839385	2.28347	0.149841	0.408883	TR	NCI-H508	IKBKB
O14920	AL	LS1034	0.228665	-0.269259	0.812965	0.985463	AL	LS1034	IKBKB
O14920	RA	SNU-61	-2.42314	1.80135	0.213442	0.910172	RA	SNU-61	IKBKB
O14920	OS	LS1034	-0.566417	0.301345	0.791595	0.430729	OS	LS1034	IKBKB
O14920	TR	HCT-15	-1.29113	0.643754	0.585701	0.950509	TR	HCT-15	IKBKB
O14920	LI	HCT-15	0.956022	-0.408325	0.722602	0.337304	LI	HCT-15	IKBKB
O14920	IM	LS1034	0.16911	-0.121534	0.914378	0.99765	IM	LS1034	IKBKB
O14920	LI	SNU-61	-0.967763	0.763256	0.525053	0.463384	LI	SNU-61	IKBKB
O14920	AL	MDST8	-0.634889	0.539111	0.643796	0.331295	AL	MDST8	IKBKB
O14920	WI	NCI-H508	-0.877324	2.43071	0.135649	0.835788	WI	NCI-H508	IKBKB
O14920	WI	HT115	-0.15679	0.123104	0.91328	0.999812	WI	HT115	IKBKB
O14920	LI	MDST8	-3.04932	5.95282	0.0270789	0.439697	LI	MDST8	IKBKB
O14920	OS	MDST8	-2.2966	0.819914	0.498433	0.484424	OS	MDST8	IKBKB
O14920	WI	LS1034	-0.856422	0.755072	0.529011	0.985584	WI	LS1034	IKBKB
O14920	WI	SNU-61	-0.621477	0.443356	0.700856	0.717403	WI	SNU-61	IKBKB
O14936	RA	NCI-H508	-1.56801	2.00708	0.182543	0.331728	RA	NCI-H508	CASK
O14936	AL	HCT-15	-0.287211	1.21263	0.349069	0.999407	AL	HCT-15	CASK
O14936	LI	SNU-61	-0.366387	0.477194	0.680283	0.467345	LI	SNU-61	CASK
O14936	IM	NCI-H508	-1.97296	1.80751	0.212419	0.580262	IM	NCI-H508	CASK
O14936	TR	LS1034	-0.839037	1.24452	0.339369	0.99911	TR	LS1034	CASK
O14936	IM	HT115	0.659417	-0.652368	0.581125	0.257848	IM	HT115	CASK
O14936	OS	NCI-H508	-2.03116	2.03876	0.17833	0.554422	OS	NCI-H508	CASK
O14936	LI	HT115	-0.18915	0.257393	0.820937	0.366477	LI	HT115	CASK
O14936	AL	HT115	0.346939	-0.997594	0.423577	0.113631	AL	HT115	CASK
O14936	RA	MDST8	1.91598	-10.8669	0.00836203	0.365474	RA	MDST8	CASK
O14936	OS	SNU-61	0.496444	-0.865554	0.477974	0.999796	OS	SNU-61	CASK
O14936	OS	HCT-15	-0.560562	2.47625	0.131638	0.56106	OS	HCT-15	CASK
O14936	AL	SNU-61	0.684087	-1.46982	0.279394	0.57268	AL	SNU-61	CASK
O14936	WI	SNU-61	0.688983	-1.64421	0.241858	0.671841	WI	SNU-61	CASK
O14936	RA	HCT-15	-1.03076	5.22758	0.0346997	0.781617	RA	HCT-15	CASK
O14936	TR	MDST8	2.12492	-8.63348	0.0131521	0.0530783	TR	MDST8	CASK
O14936	RA	HT115	-1.07817	1.45123	0.283819	0.306137	RA	HT115	CASK
O14936	TR	NCI-H508	-1.72494	1.95046	0.190415	0.412945	TR	NCI-H508	CASK
O14936	OS	MDST8	1.53055	-1.83441	0.20803	0.396698	OS	MDST8	CASK
O14936	AL	NCI-H508	-0.35007	0.492264	0.671263	0.905501	AL	NCI-H508	CASK
O14936	RA	LS1034	-1.33992	1.51809	0.268302	0.99442	RA	LS1034	CASK
O14936	TR	HT115	-0.841173	0.741945	0.53542	0.855762	TR	HT115	CASK
O14936	IM	MDST8	0.98217	-1.78666	0.215906	0.549771	IM	MDST8	CASK
O14936	AL	MDST8	1.81685	-3.13697	0.0883591	0.162888	AL	MDST8	CASK
O14936	LI	LS1034	-1.20383	5.71739	0.0292559	0.95883	LI	LS1034	CASK
O14936	IM	HCT-15	-0.669394	1.05725	0.401237	0.997789	IM	HCT-15	CASK
O14936	WI	HCT-15	0.617346	-1.29029	0.326002	0.738975	WI	HCT-15	CASK
O14936	WI	MDST8	1.14819	-1.24469	0.339319	0.990878	WI	MDST8	CASK
O14936	AL	LS1034	-0.0373494	0.0854852	0.939663	0.985463	AL	LS1034	CASK
O14936	RA	SNU-61	-0.0281673	0.0462349	0.967324	0.928455	RA	SNU-61	CASK
O14936	OS	LS1034	0.194161	-0.426199	0.711451	0.430729	OS	LS1034	CASK
O14936	IM	SNU-61	0.89687	-0.897452	0.464188	0.97422	IM	SNU-61	CASK
O14936	LI	HCT-15	-0.346946	1.36699	0.304999	0.253372	LI	HCT-15	CASK
O14936	TR	HCT-15	-1.37289	4.59062	0.0443215	0.950509	TR	HCT-15	CASK
O14936	LI	MDST8	0.939663	-1.01154	0.418233	0.587531	LI	MDST8	CASK
O14936	LI	NCI-H508	-1.0915	1.82199	0.210041	0.514447	LI	NCI-H508	CASK
O14936	WI	NCI-H508	-1.17902	1.47356	0.278514	0.835788	WI	NCI-H508	CASK
O14936	OS	HT115	0.231651	-0.279754	0.805944	0.284916	OS	HT115	CASK
O14936	TR	SNU-61	0.310254	-0.955648	0.440103	0.998846	TR	SNU-61	CASK
O14936	WI	HT115	-0.067203	0.110985	0.921763	0.999812	WI	HT115	CASK
O14936	WI	LS1034	0.115469	-0.106952	0.924589	0.98577	WI	LS1034	CASK
O14936	IM	LS1034	0.200393	-0.380615	0.740112	0.99765	IM	LS1034	CASK
O14976	AL	SNU-61	-0.172239	0.148985	0.895231	0.602171	AL	SNU-61	GAK
O14976	RA	NCI-H508	-0.94117	1.5529	0.260649	0.354921	RA	NCI-H508	GAK
O14976	IM	HCT-15	0.116896	-0.277203	0.807648	0.997789	IM	HCT-15	GAK
O14976	WI	MDST8	0.400742	-0.778256	0.517873	0.990878	WI	MDST8	GAK
O14976	OS	NCI-H508	-0.94163	1.46469	0.280606	0.613435	OS	NCI-H508	GAK
O14976	IM	LS1034	0.467826	-0.973598	0.432947	0.99765	IM	LS1034	GAK
O14976	IM	NCI-H508	0.0672768	-0.122557	0.913663	0.779923	IM	NCI-H508	GAK
O14976	TR	SNU-61	-0.605342	0.262743	0.817338	0.998846	TR	SNU-61	GAK
O14976	RA	MDST8	0.382307	-0.561703	0.630866	0.814511	RA	MDST8	GAK
O14976	OS	SNU-61	-0.338831	0.262342	0.817608	0.999796	OS	SNU-61	GAK
O14976	TR	LS1034	0.288932	-0.207669	0.854714	0.99911	TR	LS1034	GAK
O14976	WI	HCT-15	-1.20547	19.5857	0.00259673	0.737938	WI	HCT-15	GAK
O14976	LI	HCT-15	-1.95387	2.85679	0.103801	0.196132	LI	HCT-15	GAK
O14976	WI	HT115	0.688741	-1.14892	0.36945	0.999812	WI	HT115	GAK
O14976	IM	HT115	-2.73695	3.43022	0.0754898	0.132083	IM	HT115	GAK
O14976	RA	SNU-61	-0.875262	0.424102	0.712753	0.910172	RA	SNU-61	GAK
O14976	IM	MDST8	-0.311971	0.824544	0.496317	0.555716	IM	MDST8	GAK
O14976	WI	LS1034	0.315116	-0.850424	0.48466	0.985584	WI	LS1034	GAK
O14976	AL	NCI-H508	-0.595792	0.783067	0.51559	0.848579	AL	NCI-H508	GAK
O14976	RA	LS1034	-0.924713	1.33816	0.312694	0.99442	RA	LS1034	GAK
O14976	TR	HT115	-1.8513	5.30291	0.0337698	0.751105	TR	HT115	GAK
O14976	LI	SNU-61	-1.4281	1.46132	0.281406	0.463384	LI	SNU-61	GAK
O14976	OS	HT115	-2.93405	20.9183	0.00227752	0.0757985	OS	HT115	GAK
O14976	AL	HT115	-3.35211	4.74512	0.0416571	0.0476842	AL	HT115	GAK
O14976	OS	HCT-15	-1.88933	1.76032	0.22042	0.581852	OS	HCT-15	GAK
O14976	OS	LS1034	-2.03121	3.23343	0.0837998	0.366498	OS	LS1034	GAK
O14976	TR	NCI-H508	-0.277854	0.256151	0.821774	0.599579	TR	NCI-H508	GAK
O14976	AL	LS1034	-0.430706	0.572688	0.624656	0.985463	AL	LS1034	GAK
O14976	RA	HCT-15	-1.83397	3.60922	0.0689245	0.825747	RA	HCT-15	GAK
O14976	AL	HCT-15	-1.12855	5.03067	0.0373161	0.999407	AL	HCT-15	GAK
O14976	TR	HCT-15	-1.25205	1.04787	0.404659	0.950509	TR	HCT-15	GAK
O14976	AL	MDST8	-0.434721	0.478384	0.679568	0.346141	AL	MDST8	GAK
O14976	OS	MDST8	0.863762	-0.939095	0.446815	0.474478	OS	MDST8	GAK
O14976	LI	LS1034	-0.53506	0.845549	0.486834	0.95883	LI	LS1034	GAK
O14976	IM	SNU-61	0.473622	-0.440141	0.702833	0.97422	IM	SNU-61	GAK
O14976	RA	HT115	-2.54154	4.1867	0.0525903	0.216889	RA	HT115	GAK
O14976	WI	NCI-H508	-0.48997	0.513877	0.658481	0.835788	WI	NCI-H508	GAK
O14976	WI	SNU-61	-0.789531	0.646311	0.58434	0.690479	WI	SNU-61	GAK
O14976	LI	HT115	-2.8984	9.28565	0.0113999	0.123017	LI	HT115	GAK
O14976	LI	MDST8	-0.689212	0.481887	0.677465	0.635471	LI	MDST8	GAK
O14976	TR	MDST8	2.10581	-2.19665	0.159184	0.0925341	TR	MDST8	GAK
O14976	LI	NCI-H508	-2.02157	2.16937	0.162284	0.485906	LI	NCI-H508	GAK
O15021	WI	MDST8	0.360032	-0.388063	0.73538	0.990878	WI	MDST8	MAST4
O15021	TR	HT115	-0.205125	0.124346	0.912412	0.997388	TR	HT115	MAST4
O15021	RA	NCI-H508	0.429505	-0.195249	0.863236	0.487331	RA	NCI-H508	MAST4
O15021	OS	SNU-61	4.51312	-0.948317	0.443062	0.999796	OS	SNU-61	MAST4
O15021	LI	LS1034	0.0552609	-0.118617	0.916419	0.95883	LI	LS1034	MAST4
O15021	AL	HCT-15	1.592	-2.31991	0.146144	0.999407	AL	HCT-15	MAST4
O15021	TR	NCI-H508	-3.17904	1.69639	0.231903	0.439701	TR	NCI-H508	MAST4
O15021	AL	LS1034	-0.631149	2.04867	0.177039	0.985463	AL	LS1034	MAST4
O15021	AL	HT115	0.989776	-0.581689	0.619605	0.141734	AL	HT115	MAST4
O15021	WI	NCI-H508	-1.91159	0.980166	0.43036	0.835788	WI	NCI-H508	MAST4
O15021	TR	SNU-61	5.31973	-1.05419	0.402351	0.998846	TR	SNU-61	MAST4
O15021	LI	HCT-15	1.41622	-2.28198	0.149995	0.222904	LI	HCT-15	MAST4
O15021	WI	HT115	-1.37954	0.340965	0.765617	0.999812	WI	HT115	MAST4
O15021	IM	HT115	1.38927	-0.313166	0.783796	0.297597	IM	HT115	MAST4
O15021	WI	HCT-15	0.377376	-1.86883	0.202586	0.737938	WI	HCT-15	MAST4
O15021	AL	SNU-61	3.93147	-0.768406	0.522577	0.57268	AL	SNU-61	MAST4
O15021	AL	MDST8	-1.84837	1.90771	0.196663	0.194224	AL	MDST8	MAST4
O15021	OS	MDST8	-0.835989	1.17319	0.361527	0.445461	OS	MDST8	MAST4
O15021	OS	NCI-H508	-1.14777	1.38258	0.300936	0.620015	OS	NCI-H508	MAST4
O15021	LI	NCI-H508	-1.14443	0.707976	0.552347	0.700174	LI	NCI-H508	MAST4
O15021	IM	HCT-15	0.262687	-0.299964	0.79251	0.997789	IM	HCT-15	MAST4
O15021	RA	MDST8	0.152216	-0.545347	0.640206	0.814511	RA	MDST8	MAST4
O15021	IM	MDST8	-0.855581	1.02082	0.41472	0.549771	IM	MDST8	MAST4
O15021	RA	LS1034	-1.06645	1.14254	0.371566	0.99442	RA	LS1034	MAST4
O15021	RA	SNU-61	4.91478	-1.14713	0.370044	0.910172	RA	SNU-61	MAST4
O15021	TR	LS1034	-1.92094	4.76018	0.0414101	0.99911	TR	LS1034	MAST4
O15021	RA	HCT-15	0.704206	-0.690442	0.561278	0.972638	RA	HCT-15	MAST4
O15021	OS	HCT-15	0.347346	-1.27053	0.331692	0.621628	OS	HCT-15	MAST4
O15021	LI	SNU-61	4.5573	-0.980987	0.430038	0.463384	LI	SNU-61	MAST4
O15021	RA	HT115	1.50153	-0.450362	0.696561	0.447685	RA	HT115	MAST4
O15021	WI	LS1034	-1.40005	1.90756	0.196686	0.985584	WI	LS1034	MAST4
O15021	LI	HT115	2.17958	-0.667444	0.573192	0.292074	LI	HT115	MAST4
O15021	WI	SNU-61	5.46728	-1.11715	0.380128	0.671841	WI	SNU-61	MAST4
O15021	IM	NCI-H508	-2.96639	2.51005	0.128767	0.572005	IM	NCI-H508	MAST4
O15021	TR	MDST8	-2.95073	34.6211	0.000833251	0.0479527	TR	MDST8	MAST4
O15021	LI	MDST8	-0.246369	0.287056	0.801077	0.655496	LI	MDST8	MAST4
O15021	AL	NCI-H508	0.006487	-0.00828463	0.994142	0.995201	AL	NCI-H508	MAST4
O15021	OS	LS1034	0.572202	-0.661053	0.576543	0.430729	OS	LS1034	MAST4
O15021	IM	SNU-61	4.2677	-0.823448	0.496817	0.97422	IM	SNU-61	MAST4
O15021	OS	HT115	2.45988	-0.882555	0.470574	0.199293	OS	HT115	MAST4
O15021	TR	HCT-15	-0.94207	1.04604	0.405331	0.950509	TR	HCT-15	MAST4
O15021	IM	LS1034	-0.62223	2.32931	0.14521	0.99765	IM	LS1034	MAST4
O15056	AL	HT115	1.17398	-12.1708	0.00668325	0.0423281	AL	HT115	SYNJ2
O15056	TR	NCI-H508	-0.27318	0.849326	0.485149	0.526992	TR	NCI-H508	SYNJ2
O15056	RA	LS1034	-0.0652826	0.0911182	0.935703	0.99442	RA	LS1034	SYNJ2
O15056	OS	NCI-H508	-0.208406	1.01745	0.41599	0.623724	OS	NCI-H508	SYNJ2
O15056	AL	HCT-15	0.204741	-0.702573	0.555085	0.999407	AL	HCT-15	SYNJ2
O15056	TR	SNU-61	0.415954	-1.19099	0.355841	0.998846	TR	SNU-61	SYNJ2
O15056	OS	SNU-61	0.68631	-0.864963	0.478233	0.999796	OS	SNU-61	SYNJ2
O15056	IM	MDST8	-0.689595	1.24343	0.339696	0.549771	IM	MDST8	SYNJ2
O15056	RA	NCI-H508	-0.194782	0.342935	0.764338	0.469316	RA	NCI-H508	SYNJ2
O15056	IM	NCI-H508	-1.0943	2.22785	0.155737	0.580262	IM	NCI-H508	SYNJ2
O15056	RA	MDST8	1.0293	-2.34851	0.14333	0.625229	RA	MDST8	SYNJ2
O15056	AL	LS1034	0.112233	-0.125648	0.911502	0.985463	AL	LS1034	SYNJ2
O15056	LI	HT115	0.936964	-1.83784	0.207479	0.190366	LI	HT115	SYNJ2
O15056	RA	SNU-61	0.140171	-0.346628	0.761943	0.910172	RA	SNU-61	SYNJ2
O15056	RA	HT115	0.987889	-3.77234	0.0636371	0.216896	RA	HT115	SYNJ2
O15056	WI	LS1034	0.519642	-0.265897	0.81522	0.985584	WI	LS1034	SYNJ2
O15056	OS	HCT-15	-0.387394	1.22457	0.345401	0.621628	OS	HCT-15	SYNJ2
O15056	AL	NCI-H508	0.36347	-0.441352	0.702088	0.907912	AL	NCI-H508	SYNJ2
O15056	LI	SNU-61	0.941058	-1.87035	0.20235	0.463384	LI	SNU-61	SYNJ2
O15056	AL	SNU-61	1.4656	-2.10882	0.169467	0.57268	AL	SNU-61	SYNJ2
O15056	TR	HT115	-0.387129	0.645838	0.584591	0.887367	TR	HT115	SYNJ2
O15056	LI	LS1034	0.303057	-0.291538	0.798097	0.95883	LI	LS1034	SYNJ2
O15056	WI	HCT-15	0.275245	-1.05244	0.402989	0.739262	WI	HCT-15	SYNJ2
O15056	IM	HCT-15	-0.017922	0.0455122	0.967835	0.997789	IM	HCT-15	SYNJ2
O15056	WI	HT115	-1.05354	2.89754	0.101327	0.999812	WI	HT115	SYNJ2
O15056	RA	HCT-15	-0.193069	0.71013	0.551259	0.972638	RA	HCT-15	SYNJ2
O15056	IM	SNU-61	0.978272	-1.19493	0.354597	0.97422	IM	SNU-61	SYNJ2
O15056	OS	LS1034	-0.652615	0.948743	0.44289	0.408366	OS	LS1034	SYNJ2
O15056	LI	NCI-H508	-0.144431	0.492548	0.671094	0.756219	LI	NCI-H508	SYNJ2
O15056	OS	MDST8	1.3112	-1.14447	0.370924	0.445461	OS	MDST8	SYNJ2
O15056	IM	LS1034	-0.766149	1.08931	0.389778	0.99765	IM	LS1034	SYNJ2
O15056	TR	HCT-15	0.0297687	-0.0784738	0.944596	0.99267	TR	HCT-15	SYNJ2
O15056	WI	MDST8	-0.26913	0.247315	0.827736	0.990878	WI	MDST8	SYNJ2
O15056	OS	HT115	0.685759	-2.97562	0.0968157	0.119197	OS	HT115	SYNJ2
O15056	WI	NCI-H508	-0.446253	0.361561	0.752305	0.835788	WI	NCI-H508	SYNJ2
O15056	IM	HT115	0.892048	-1.39948	0.296606	0.189925	IM	HT115	SYNJ2
O15056	TR	LS1034	-0.569096	1.24235	0.340019	0.99911	TR	LS1034	SYNJ2
O15056	LI	MDST8	0.454805	-0.475738	0.68116	0.635471	LI	MDST8	SYNJ2
O15056	AL	MDST8	1.33937	-2.42263	0.136378	0.180142	AL	MDST8	SYNJ2
O15056	TR	MDST8	0.88207	-0.945863	0.444058	0.166195	TR	MDST8	SYNJ2
O15056	LI	HCT-15	0.465978	-3.69674	0.0660116	0.193575	LI	HCT-15	SYNJ2
O15056	WI	SNU-61	0.474083	-1.88296	0.200406	0.671841	WI	SNU-61	SYNJ2
O15075	AL	SNU-61	-2.90151	1.06049	0.400063	0.57268	AL	SNU-61	DCLK1
O15075	RA	SNU-61	-2.27864	0.620344	0.598298	0.910172	RA	SNU-61	DCLK1
O15075	AL	NCI-H508	-1.0893	1.6599	0.238807	0.805477	AL	NCI-H508	DCLK1
O15075	LI	HT115	-3.26585	1.56076	0.258959	0.203625	LI	HT115	DCLK1
O15075	AL	HCT-15	-0.70498	0.695336	0.558772	0.999407	AL	HCT-15	DCLK1
O15075	AL	HT115	-4.14078	5.44311	0.0321344	0.0441108	AL	HT115	DCLK1
O15075	WI	NCI-H508	1.11501	-0.621765	0.597526	0.835788	WI	NCI-H508	DCLK1
O15075	OS	SNU-61	-2.08917	0.514206	0.658289	0.999796	OS	SNU-61	DCLK1
O15075	IM	NCI-H508	1.51988	-0.72784	0.542388	0.697846	IM	NCI-H508	DCLK1
O15075	LI	SNU-61	-2.89765	0.826367	0.495487	0.463384	LI	SNU-61	DCLK1
O15075	LI	MDST8	-1.43792	2.44344	0.134511	0.549702	LI	MDST8	DCLK1
O15075	IM	HT115	-4.17459	3.78945	0.0631167	0.130986	IM	HT115	DCLK1
O15075	OS	LS1034	-1.62699	1.19903	0.353308	0.403963	OS	LS1034	DCLK1
O15075	LI	NCI-H508	-0.800788	1.78501	0.216186	0.514447	LI	NCI-H508	DCLK1
O15075	LI	HCT-15	-1.97901	4.58467	0.044429	0.173078	LI	HCT-15	DCLK1
O15075	OS	MDST8	0.268138	-0.211946	0.851786	0.575025	OS	MDST8	DCLK1
O15075	TR	NCI-H508	1.59039	-1.09388	0.388175	0.499368	TR	NCI-H508	DCLK1
O15075	TR	SNU-61	-1.39764	0.39605	0.730326	0.998846	TR	SNU-61	DCLK1
O15075	TR	HT115	-0.508892	0.331935	0.771496	0.973595	TR	HT115	DCLK1
O15075	IM	MDST8	-0.548432	0.385825	0.7368	0.584171	IM	MDST8	DCLK1
O15075	LI	LS1034	0.038199	-0.0187045	0.986775	0.970405	LI	LS1034	DCLK1
O15075	OS	HCT-15	-1.8359	7.59528	0.0168964	0.446012	OS	HCT-15	DCLK1
O15075	IM	HCT-15	0.660183	-1.29996	0.323257	0.997789	IM	HCT-15	DCLK1
O15075	OS	HT115	-4.71076	2.99015	0.0960084	0.119197	OS	HT115	DCLK1
O15075	RA	HCT-15	1.25433	-3.2317	0.0838787	0.837453	RA	HCT-15	DCLK1
O15075	AL	LS1034	0.707058	-0.678681	0.567343	0.985463	AL	LS1034	DCLK1
O15075	TR	MDST8	3.33435	-3.75683	0.0641141	0.0623875	TR	MDST8	DCLK1
O15075	WI	LS1034	0.72201	-1.43662	0.287359	0.985584	WI	LS1034	DCLK1
O15075	AL	MDST8	-0.408366	0.306521	0.788175	0.369042	AL	MDST8	DCLK1
O15075	RA	HT115	-2.1342	3.48711	0.0733088	0.227014	RA	HT115	DCLK1
O15075	OS	NCI-H508	1.36175	-1.52681	0.26636	0.605398	OS	NCI-H508	DCLK1
O15075	WI	MDST8	0.691865	-1.03981	0.40763	0.990878	WI	MDST8	DCLK1
O15075	IM	SNU-61	-1.53928	0.545436	0.640155	0.97422	IM	SNU-61	DCLK1
O15075	RA	MDST8	1.48022	-3.59179	0.0695266	0.484185	RA	MDST8	DCLK1
O15075	WI	HT115	0.120089	-0.0492857	0.965171	0.999812	WI	HT115	DCLK1
O15075	TR	LS1034	2.13941	-1.15229	0.368339	0.99911	TR	LS1034	DCLK1
O15075	IM	LS1034	-0.153862	0.403227	0.725803	0.99765	IM	LS1034	DCLK1
O15075	RA	NCI-H508	-0.0860533	0.0789122	0.944287	0.500974	RA	NCI-H508	DCLK1
O15075	WI	SNU-61	-2.97616	1.07956	0.393222	0.671841	WI	SNU-61	DCLK1
O15075	TR	HCT-15	0.67759	-0.974391	0.432633	0.950509	TR	HCT-15	DCLK1
O15075	WI	HCT-15	-1.37015	2.52846	0.127241	0.737938	WI	HCT-15	DCLK1
O15075	RA	LS1034	1.85983	-0.940469	0.446254	0.99442	RA	LS1034	DCLK1
O15264	OS	SNU-61	1.23522	-0.699145	0.556829	0.999796	OS	SNU-61	MAPK13
O15264	RA	HCT-15	1.55219	-2.73291	0.111867	0.837453	RA	HCT-15	MAPK13
O15264	AL	HCT-15	0.700252	-0.608005	0.605031	0.999407	AL	HCT-15	MAPK13
O15264	AL	LS1034	-0.498522	0.997523	0.423604	0.985463	AL	LS1034	MAPK13
O15264	OS	MDST8	-2.32972	2.65956	0.117066	0.350766	OS	MDST8	MAPK13
O15264	RA	MDST8	-1.66097	1.75472	0.221396	0.645474	RA	MDST8	MAPK13
O15264	TR	LS1034	0.345444	-0.478615	0.679429	0.99911	TR	LS1034	MAPK13
O15264	TR	SNU-61	1.43997	-0.885317	0.469384	0.998846	TR	SNU-61	MAPK13
O15264	TR	HCT-15	1.25795	-0.889999	0.467372	0.950509	TR	HCT-15	MAPK13
O15264	RA	NCI-H508	-0.926168	2.22117	0.156466	0.30916	RA	NCI-H508	MAPK13
O15264	WI	HT115	0.743871	-1.19703	0.353937	0.999812	WI	HT115	MAPK13
O15264	AL	HT115	0.545999	-0.442596	0.701323	0.15444	AL	HT115	MAPK13
O15264	TR	MDST8	-0.44009	0.731325	0.540659	0.190885	TR	MDST8	MAPK13
O15264	WI	LS1034	-0.687758	1.44589	0.285105	0.985584	WI	LS1034	MAPK13
O15264	IM	SNU-61	-0.0935644	0.155637	0.890608	0.997182	IM	SNU-61	MAPK13
O15264	RA	SNU-61	-0.0790921	0.108328	0.923624	0.925694	RA	SNU-61	MAPK13
O15264	RA	LS1034	0.745854	-3.95817	0.058302	0.99442	RA	LS1034	MAPK13
O15264	LI	NCI-H508	-0.500673	0.889833	0.467443	0.678585	LI	NCI-H508	MAPK13
O15264	IM	MDST8	-1.49827	1.32141	0.317274	0.549771	IM	MDST8	MAPK13
O15264	OS	HCT-15	0.41557	-0.617024	0.600103	0.675648	OS	HCT-15	MAPK13
O15264	WI	HCT-15	-0.388913	0.482829	0.6769	0.755655	WI	HCT-15	MAPK13
O15264	IM	NCI-H508	-0.936775	1.51709	0.268526	0.612532	IM	NCI-H508	MAPK13
O15264	WI	SNU-61	-0.948545	1.51265	0.269524	0.671841	WI	SNU-61	MAPK13
O15264	OS	HT115	0.778347	-0.663987	0.575002	0.226777	OS	HT115	MAPK13
O15264	LI	LS1034	0.119117	-0.177679	0.875342	0.95883	LI	LS1034	MAPK13
O15264	IM	HT115	-0.257799	0.329735	0.772932	0.29651	IM	HT115	MAPK13
O15264	IM	HCT-15	0.330215	-0.352373	0.758227	0.997789	IM	HCT-15	MAPK13
O15264	OS	LS1034	0.539705	-0.766391	0.523544	0.430729	OS	LS1034	MAPK13
O15264	LI	MDST8	-0.664836	0.69243	0.560259	0.628363	LI	MDST8	MAPK13
O15264	OS	NCI-H508	-0.931714	3.01199	0.0948119	0.548622	OS	NCI-H508	MAPK13
O15264	TR	NCI-H508	0.219257	-2.23351	0.155123	0.408883	TR	NCI-H508	MAPK13
O15264	LI	HCT-15	0.307752	-0.311579	0.784841	0.349618	LI	HCT-15	MAPK13
O15264	WI	MDST8	0.247772	-0.276072	0.808404	0.990878	WI	MDST8	MAPK13
O15264	WI	NCI-H508	0.269743	-0.316066	0.781889	0.835788	WI	NCI-H508	MAPK13
O15264	LI	SNU-61	0.720771	-0.430002	0.709093	0.470301	LI	SNU-61	MAPK13
O15264	TR	HT115	0.844211	-1.48543	0.275744	0.767706	TR	HT115	MAPK13
O15264	AL	SNU-61	-0.611066	0.99521	0.424498	0.57268	AL	SNU-61	MAPK13
O15264	IM	LS1034	-0.466982	1.09669	0.387194	0.99765	IM	LS1034	MAPK13
O15264	RA	HT115	2.13567	-1.67179	0.236528	0.285951	RA	HT115	MAPK13
O15264	AL	MDST8	-2.12986	4.59188	0.0442987	0.145811	AL	MDST8	MAPK13
O15264	LI	HT115	1.05965	-1.1174	0.380043	0.236983	LI	HT115	MAPK13
O15264	AL	NCI-H508	-0.907953	2.47703	0.131571	0.805477	AL	NCI-H508	MAPK13
O15327	OS	HT115	0.0843411	-0.163702	0.885013	0.303516	OS	HT115	INPP4B
O15327	AL	SNU-61	-0.169976	0.596472	0.611382	0.582038	AL	SNU-61	INPP4B
O15327	TR	LS1034	-0.334529	0.763592	0.524891	0.99911	TR	LS1034	INPP4B
O15327	AL	LS1034	0.0435821	-0.113208	0.920205	0.985463	AL	LS1034	INPP4B
O15327	WI	HT115	-1.08921	0.96855	0.434947	0.999812	WI	HT115	INPP4B
O15327	RA	SNU-61	1.13268	-3.35699	0.0784378	0.910172	RA	SNU-61	INPP4B
O15327	RA	HCT-15	-0.232984	0.43948	0.70324	0.981665	RA	HCT-15	INPP4B
O15327	TR	HCT-15	-0.147746	0.435424	0.705741	0.981718	TR	HCT-15	INPP4B
O15327	OS	SNU-61	0.224706	-0.390857	0.733609	0.999796	OS	SNU-61	INPP4B
O15327	AL	HT115	-0.826225	0.651852	0.581398	0.138831	AL	HT115	INPP4B
O15327	RA	MDST8	-0.722735	0.530068	0.649028	0.816332	RA	MDST8	INPP4B
O15327	IM	HCT-15	0.642754	-2.44882	0.134034	0.997789	IM	HCT-15	INPP4B
O15327	OS	LS1034	0.584288	-1.03447	0.409611	0.405335	OS	LS1034	INPP4B
O15327	TR	MDST8	0.599213	-0.674477	0.569525	0.19864	TR	MDST8	INPP4B
O15327	IM	NCI-H508	0.213721	-0.813645	0.501312	0.697846	IM	NCI-H508	INPP4B
O15327	RA	LS1034	0.126568	-0.201656	0.858836	0.99442	RA	LS1034	INPP4B
O15327	LI	NCI-H508	0.122883	-0.0832002	0.94127	0.850649	LI	NCI-H508	INPP4B
O15327	LI	HCT-15	-0.377531	1.53052	0.265538	0.238583	LI	HCT-15	INPP4B
O15327	IM	SNU-61	-0.332283	0.881209	0.471156	0.97422	IM	SNU-61	INPP4B
O15327	LI	HT115	0.13164	-0.258116	0.820451	0.366477	LI	HT115	INPP4B
O15327	TR	HT115	-1.00908	1.10815	0.383219	0.80011	TR	HT115	INPP4B
O15327	WI	HCT-15	-0.483111	3.74841	0.0643751	0.737938	WI	HCT-15	INPP4B
O15327	WI	SNU-61	0.0877145	-0.104635	0.926214	0.799641	WI	SNU-61	INPP4B
O15327	LI	LS1034	-0.800733	1.47283	0.278684	0.95883	LI	LS1034	INPP4B
O15327	IM	HT115	-0.583324	0.95933	0.438625	0.228802	IM	HT115	INPP4B
O15327	WI	LS1034	-0.0336122	0.14182	0.900219	0.985584	WI	LS1034	INPP4B
O15327	LI	MDST8	-0.453709	0.410536	0.721216	0.651233	LI	MDST8	INPP4B
O15327	WI	MDST8	-0.195929	0.160291	0.887379	0.990878	WI	MDST8	INPP4B
O15327	OS	NCI-H508	-0.0816314	0.216493	0.848679	0.721516	OS	NCI-H508	INPP4B
O15327	TR	SNU-61	0.378066	-0.715616	0.548496	0.998846	TR	SNU-61	INPP4B
O15327	AL	MDST8	-0.296638	0.202405	0.858322	0.39052	AL	MDST8	INPP4B
O15327	WI	NCI-H508	-0.352705	0.866053	0.477755	0.835788	WI	NCI-H508	INPP4B
O15327	OS	HCT-15	-0.194913	0.339316	0.766689	0.712751	OS	HCT-15	INPP4B
O15327	AL	HCT-15	0.190725	-1.87796	0.201174	0.999407	AL	HCT-15	INPP4B
O15327	LI	SNU-61	0.516913	-1.08598	0.390949	0.463384	LI	SNU-61	INPP4B
O15327	RA	NCI-H508	0.192456	-0.512348	0.659379	0.444518	RA	NCI-H508	INPP4B
O15327	TR	NCI-H508	0.0420829	-0.194043	0.864065	0.60604	TR	NCI-H508	INPP4B
O15327	IM	LS1034	0.167304	-0.456951	0.692538	0.99765	IM	LS1034	INPP4B
O15327	OS	MDST8	-0.222344	0.15451	0.891392	0.589203	OS	MDST8	INPP4B
O15327	IM	MDST8	-1.1237	1.00359	0.421272	0.552372	IM	MDST8	INPP4B
O15327	RA	HT115	-0.102045	0.181783	0.872509	0.503904	RA	HT115	INPP4B
O15327	AL	NCI-H508	-0.0737014	0.15564	0.890607	0.985583	AL	NCI-H508	INPP4B
O15355	AL	LS1034	-1.88299	1.34277	0.311448	0.985463	AL	LS1034	PPM1G
O15355	LI	NCI-H508	-0.410022	0.272483	0.810805	0.810307	LI	NCI-H508	PPM1G
O15355	OS	HT115	0.824707	-0.795988	0.509508	0.21014	OS	HT115	PPM1G
O15355	AL	HT115	1.70859	-2.84686	0.104416	0.0533808	AL	HT115	PPM1G
O15355	OS	SNU-61	-1.84056	0.401145	0.727114	0.999796	OS	SNU-61	PPM1G
O15355	AL	HCT-15	-2.21884	2.05725	0.175931	0.999407	AL	HCT-15	PPM1G
O15355	OS	LS1034	-1.14288	1.02516	0.413088	0.405335	OS	LS1034	PPM1G
O15355	WI	HT115	2.33918	-0.698581	0.557116	0.999812	WI	HT115	PPM1G
O15355	RA	MDST8	0.963958	-0.714141	0.549238	0.801939	RA	MDST8	PPM1G
O15355	LI	LS1034	-0.857365	0.477948	0.67983	0.95883	LI	LS1034	PPM1G
O15355	IM	NCI-H508	0.66805	-0.49924	0.667117	0.750181	IM	NCI-H508	PPM1G
O15355	AL	SNU-61	-3.73149	1.09695	0.387101	0.57268	AL	SNU-61	PPM1G
O15355	LI	MDST8	2.02447	-0.936161	0.448016	0.591003	LI	MDST8	PPM1G
O15355	IM	HT115	0.200684	-0.34381	0.76377	0.29651	IM	HT115	PPM1G
O15355	OS	MDST8	1.63351	-2.01139	0.181963	0.383698	OS	MDST8	PPM1G
O15355	RA	NCI-H508	-1.27354	0.795447	0.509761	0.418493	RA	NCI-H508	PPM1G
O15355	LI	HCT-15	-2.09661	2.01725	0.181176	0.230315	LI	HCT-15	PPM1G
O15355	IM	LS1034	-0.777457	1.22183	0.346236	0.99765	IM	LS1034	PPM1G
O15355	LI	HT115	1.87432	-2.65774	0.1172	0.153855	LI	HT115	PPM1G
O15355	LI	SNU-61	-3.13074	0.743152	0.534827	0.463384	LI	SNU-61	PPM1G
O15355	IM	MDST8	1.67526	-0.806495	0.504615	0.555716	IM	MDST8	PPM1G
O15355	TR	HT115	-0.60693	0.959565	0.438531	0.80011	TR	HT115	PPM1G
O15355	OS	HCT-15	-2.42531	3.26405	0.0824229	0.56106	OS	HCT-15	PPM1G
O15355	WI	SNU-61	-3.17036	0.799649	0.507798	0.67997	WI	SNU-61	PPM1G
O15355	TR	LS1034	2.87306	-0.606357	0.605935	0.99911	TR	LS1034	PPM1G
O15355	RA	HT115	2.32913	-4.08577	0.0550073	0.216889	RA	HT115	PPM1G
O15355	RA	HCT-15	0.330416	-0.824972	0.496123	0.972638	RA	HCT-15	PPM1G
O15355	RA	SNU-61	-4.18696	0.82196	0.497497	0.910172	RA	SNU-61	PPM1G
O15355	AL	MDST8	1.64221	-0.848952	0.485315	0.304802	AL	MDST8	PPM1G
O15355	OS	NCI-H508	0.0573509	-0.0494739	0.965038	0.745348	OS	NCI-H508	PPM1G
O15355	TR	NCI-H508	-0.189176	0.111056	0.921712	0.620832	TR	NCI-H508	PPM1G
O15355	AL	NCI-H508	-0.148562	0.179622	0.874	0.985583	AL	NCI-H508	PPM1G
O15355	TR	SNU-61	-1.27071	0.215167	0.849585	0.998846	TR	SNU-61	PPM1G
O15355	IM	HCT-15	-0.429029	1.28536	0.327411	0.997789	IM	HCT-15	PPM1G
O15355	WI	MDST8	1.47792	-1.06718	0.397647	0.990878	WI	MDST8	PPM1G
O15355	WI	NCI-H508	0.815157	-0.678698	0.567333	0.835788	WI	NCI-H508	PPM1G
O15355	WI	LS1034	-0.385939	0.354863	0.756619	0.985584	WI	LS1034	PPM1G
O15355	WI	HCT-15	-2.36858	2.87925	0.102426	0.737938	WI	HCT-15	PPM1G
O15355	IM	SNU-61	-2.57444	0.807451	0.504172	0.97422	IM	SNU-61	PPM1G
O15355	RA	LS1034	-0.502636	0.209534	0.853437	0.99442	RA	LS1034	PPM1G
O15355	TR	MDST8	11.3787	-7.72238	0.0163583	0.0530783	TR	MDST8	PPM1G
O15355	TR	HCT-15	-0.588928	1.87207	0.202084	0.950509	TR	HCT-15	PPM1G
O15357	OS	HT115	-1.27116	1.05562	0.401828	0.184411	OS	HT115	INPPL1
O15357	OS	LS1034	0.0564333	-0.268477	0.813489	0.432425	OS	LS1034	INPPL1
O15357	LI	HCT-15	0.351032	-1.14946	0.369273	0.276628	LI	HCT-15	INPPL1
O15357	RA	NCI-H508	0.421066	-0.745408	0.533722	0.419335	RA	NCI-H508	INPPL1
O15357	IM	HCT-15	0.42172	-0.49234	0.671217	0.997789	IM	HCT-15	INPPL1
O15357	AL	SNU-61	0.916369	-0.95769	0.439283	0.57268	AL	SNU-61	INPPL1
O15357	RA	MDST8	0.850264	-1.68689	0.233675	0.652338	RA	MDST8	INPPL1
O15357	LI	LS1034	0.982902	-5.03927	0.0371958	0.95883	LI	LS1034	INPPL1
O15357	LI	NCI-H508	-0.211188	0.317294	0.781082	0.805844	LI	NCI-H508	INPPL1
O15357	IM	NCI-H508	-0.105426	0.157797	0.889109	0.779923	IM	NCI-H508	INPPL1
O15357	TR	LS1034	-0.336515	0.474518	0.681895	0.99911	TR	LS1034	INPPL1
O15357	WI	HT115	-0.0133313	0.00875751	0.993808	0.999812	WI	HT115	INPPL1
O15357	LI	SNU-61	0.847456	-0.485726	0.675166	0.467345	LI	SNU-61	INPPL1
O15357	OS	MDST8	0.182484	-0.549872	0.637611	0.520671	OS	MDST8	INPPL1
O15357	AL	MDST8	0.746461	-0.834818	0.491656	0.304802	AL	MDST8	INPPL1
O15357	TR	NCI-H508	-0.426769	1.3014	0.322851	0.472854	TR	NCI-H508	INPPL1
O15357	AL	HCT-15	0.0124793	-0.0343444	0.975722	0.999407	AL	HCT-15	INPPL1
O15357	LI	HT115	-1.36396	2.49059	0.130409	0.157785	LI	HT115	INPPL1
O15357	IM	MDST8	-0.154866	1.10921	0.382851	0.549771	IM	MDST8	INPPL1
O15357	TR	HT115	-0.0821935	0.209701	0.853323	0.988269	TR	HT115	INPPL1
O15357	AL	HT115	-2.20611	1.70102	0.231044	0.078569	AL	HT115	INPPL1
O15357	WI	SNU-61	1.28176	-1.34437	0.311018	0.671841	WI	SNU-61	INPPL1
O15357	OS	SNU-61	1.50183	-1.30788	0.321033	0.999796	OS	SNU-61	INPPL1
O15357	WI	LS1034	-0.459648	0.750772	0.531102	0.985584	WI	LS1034	INPPL1
O15357	AL	LS1034	0.454331	-1.74013	0.223965	0.985463	AL	LS1034	INPPL1
O15357	RA	HCT-15	-0.071312	0.0799042	0.943589	0.982821	RA	HCT-15	INPPL1
O15357	IM	HT115	-1.34473	1.78802	0.215676	0.170853	IM	HT115	INPPL1
O15357	OS	NCI-H508	0.369833	-2.98713	0.0961753	0.548622	OS	NCI-H508	INPPL1
O15357	RA	HT115	-1.25328	1.07377	0.395285	0.334654	RA	HT115	INPPL1
O15357	LI	MDST8	0.14326	-0.0908701	0.935877	0.692482	LI	MDST8	INPPL1
O15357	AL	NCI-H508	-0.767989	0.51446	0.658139	0.901865	AL	NCI-H508	INPPL1
O15357	WI	HCT-15	0.477231	-0.527312	0.65063	0.755655	WI	HCT-15	INPPL1
O15357	WI	MDST8	0.36968	-0.671176	0.571243	0.990878	WI	MDST8	INPPL1
O15357	RA	SNU-61	1.82962	-1.86272	0.203538	0.910172	RA	SNU-61	INPPL1
O15357	OS	HCT-15	0.403235	-0.677361	0.568027	0.672238	OS	HCT-15	INPPL1
O15357	IM	SNU-61	1.09355	-0.97003	0.434359	0.97422	IM	SNU-61	INPPL1
O15357	TR	MDST8	-1.32812	1.45938	0.281867	0.123825	TR	MDST8	INPPL1
O15357	RA	LS1034	0.363086	-0.65813	0.578081	0.99442	RA	LS1034	INPPL1
O15357	TR	HCT-15	0.0541048	-0.107745	0.924033	0.99267	TR	HCT-15	INPPL1
O15357	IM	LS1034	0.448279	-0.727386	0.542614	0.99765	IM	LS1034	INPPL1
O15357	TR	SNU-61	0.0416754	-0.0257284	0.98181	0.998846	TR	SNU-61	INPPL1
O15357	WI	NCI-H508	-0.353205	0.209441	0.853501	0.840464	WI	NCI-H508	INPPL1
O43293	TR	NCI-H508	0.144591	-0.444048	0.700431	0.576215	TR	NCI-H508	DAPK3
O43293	OS	LS1034	-1.59481	4.984	0.0379787	0.366498	OS	LS1034	DAPK3
O43293	IM	HCT-15	-0.438662	35.0029	0.000815195	0.310589	IM	HCT-15	DAPK3
O43293	OS	HT115	-2.76251	6.95504	0.0200531	0.0937342	OS	HT115	DAPK3
O43293	AL	MDST8	1.01481	-2.52735	0.127332	0.171741	AL	MDST8	DAPK3
O43293	LI	LS1034	-0.77476	1.01014	0.418765	0.95883	LI	LS1034	DAPK3
O43293	OS	SNU-61	-0.221724	0.127289	0.910355	0.999796	OS	SNU-61	DAPK3
O43293	WI	LS1034	-0.79633	1.95647	0.189558	0.985584	WI	LS1034	DAPK3
O43293	LI	SNU-61	-1.0101	0.611589	0.603068	0.467345	LI	SNU-61	DAPK3
O43293	RA	NCI-H508	0.238448	-0.334349	0.769922	0.470985	RA	NCI-H508	DAPK3
O43293	LI	MDST8	-0.975582	1.75116	0.222019	0.570661	LI	MDST8	DAPK3
O43293	AL	HCT-15	-0.861306	1.18021	0.359272	0.999407	AL	HCT-15	DAPK3
O43293	IM	NCI-H508	0.308578	-0.416062	0.717761	0.753497	IM	NCI-H508	DAPK3
O43293	IM	HT115	-2.23182	2.8383	0.104951	0.143329	IM	HT115	DAPK3
O43293	LI	NCI-H508	-0.589892	10.0224	0.00980919	0.337063	LI	NCI-H508	DAPK3
O43293	WI	HCT-15	-0.756806	0.567389	0.627646	0.75513	WI	HCT-15	DAPK3
O43293	OS	MDST8	-0.52436	0.570628	0.625817	0.517173	OS	MDST8	DAPK3
O43293	OS	NCI-H508	-0.0546085	0.138646	0.90243	0.732185	OS	NCI-H508	DAPK3
O43293	RA	MDST8	-1.17541	1.07275	0.395652	0.700288	RA	MDST8	DAPK3
O43293	WI	SNU-61	-1.10603	1.03521	0.409332	0.671841	WI	SNU-61	DAPK3
O43293	TR	SNU-61	0.367836	-0.206838	0.855283	0.998846	TR	SNU-61	DAPK3
O43293	OS	HCT-15	-0.832196	0.978418	0.431047	0.642525	OS	HCT-15	DAPK3
O43293	TR	LS1034	0.509193	-1.55264	0.260706	0.99911	TR	LS1034	DAPK3
O43293	AL	LS1034	0.139266	-0.419306	0.715737	0.985463	AL	LS1034	DAPK3
O43293	AL	SNU-61	-1.05685	1.07714	0.394083	0.57268	AL	SNU-61	DAPK3
O43293	RA	SNU-61	-0.612646	0.360623	0.752908	0.910172	RA	SNU-61	DAPK3
O43293	TR	MDST8	0.650345	-1.33445	0.313703	0.131776	TR	MDST8	DAPK3
O43293	RA	HT115	-1.74079	2.38273	0.140061	0.273157	RA	HT115	DAPK3
O43293	WI	HT115	0.402519	-0.710772	0.550935	0.999812	WI	HT115	DAPK3
O43293	AL	NCI-H508	-0.639698	4.35766	0.0488359	0.805477	AL	NCI-H508	DAPK3
O43293	IM	LS1034	-0.322692	1.61981	0.246705	0.99765	IM	LS1034	DAPK3
O43293	WI	MDST8	-0.881171	1.20075	0.35277	0.990878	WI	MDST8	DAPK3
O43293	TR	HT115	-0.284528	0.723923	0.544339	0.864138	TR	HT115	DAPK3
O43293	AL	HT115	-2.22425	4.42305	0.0475032	0.0476842	AL	HT115	DAPK3
O43293	WI	NCI-H508	0.473949	-0.588724	0.61568	0.835788	WI	NCI-H508	DAPK3
O43293	RA	LS1034	0.0666259	-0.100403	0.929183	0.99442	RA	LS1034	DAPK3
O43293	LI	HT115	-1.48365	2.24058	0.154359	0.168388	LI	HT115	DAPK3
O43293	IM	SNU-61	0.689723	-1.09582	0.387498	0.97422	IM	SNU-61	DAPK3
O43293	RA	HCT-15	0.493666	-0.967195	0.435485	0.972638	RA	HCT-15	DAPK3
O43293	TR	HCT-15	-0.618973	1.92549	0.194033	0.950509	TR	HCT-15	DAPK3
O43293	LI	HCT-15	-0.950596	1.15761	0.36659	0.276628	LI	HCT-15	DAPK3
O43293	IM	MDST8	-1.6482	2.39577	0.138843	0.549771	IM	MDST8	DAPK3
O43318	IM	NCI-H508	1.00134	-1.77254	0.218311	0.580262	IM	NCI-H508	MAP3K7
O43318	IM	HT115	-1.65413	4.43875	0.0471911	0.118778	IM	HT115	MAP3K7
O43318	OS	LS1034	0.0959611	-0.102578	0.927656	0.452798	OS	LS1034	MAP3K7
O43318	AL	HCT-15	-0.160922	0.321957	0.778021	0.999407	AL	HCT-15	MAP3K7
O43318	OS	HT115	-1.03154	2.42228	0.13641	0.122701	OS	HT115	MAP3K7
O43318	LI	LS1034	1.16058	-3.03318	0.0936716	0.95883	LI	LS1034	MAP3K7
O43318	OS	HCT-15	0.186755	-0.804489	0.505545	0.67105	OS	HCT-15	MAP3K7
O43318	WI	NCI-H508	-0.268465	0.284674	0.802664	0.840464	WI	NCI-H508	MAP3K7
O43318	IM	HCT-15	-0.302258	0.630422	0.592846	0.997789	IM	HCT-15	MAP3K7
O43318	OS	MDST8	-2.03807	2.27061	0.151177	0.370666	OS	MDST8	MAP3K7
O43318	WI	HT115	-0.538797	0.506997	0.66253	0.999812	WI	HT115	MAP3K7
O43318	IM	SNU-61	0.570089	-0.60963	0.60414	0.97422	IM	SNU-61	MAP3K7
O43318	TR	MDST8	-0.411604	0.600081	0.609388	0.208129	TR	MDST8	MAP3K7
O43318	OS	SNU-61	0.108735	-0.0830018	0.94141	0.999796	OS	SNU-61	MAP3K7
O43318	AL	NCI-H508	0.874138	-3.2333	0.0838055	0.805477	AL	NCI-H508	MAP3K7
O43318	TR	SNU-61	0.831612	-0.675668	0.568906	0.998846	TR	SNU-61	MAP3K7
O43318	LI	SNU-61	0.294129	-0.26743	0.814191	0.494338	LI	SNU-61	MAP3K7
O43318	WI	SNU-61	-0.576649	0.59287	0.613377	0.701581	WI	SNU-61	MAP3K7
O43318	WI	HCT-15	-0.189812	0.284474	0.802797	0.784634	WI	HCT-15	MAP3K7
O43318	AL	SNU-61	-1.06226	3.67085	0.0668546	0.57268	AL	SNU-61	MAP3K7
O43318	RA	MDST8	-1.51651	1.19139	0.355714	0.700288	RA	MDST8	MAP3K7
O43318	RA	SNU-61	-0.706398	0.474109	0.682141	0.910172	RA	SNU-61	MAP3K7
O43318	LI	MDST8	-0.588403	0.944804	0.444488	0.591003	LI	MDST8	MAP3K7
O43318	AL	LS1034	0.565134	-0.753461	0.529794	0.985463	AL	LS1034	MAP3K7
O43318	RA	HCT-15	0.263596	-0.569445	0.626485	0.981665	RA	HCT-15	MAP3K7
O43318	OS	NCI-H508	-0.0980395	0.289046	0.799753	0.720331	OS	NCI-H508	MAP3K7
O43318	LI	NCI-H508	0.622467	-0.59933	0.609803	0.73322	LI	NCI-H508	MAP3K7
O43318	LI	HCT-15	0.0829436	-0.372837	0.745075	0.339921	LI	HCT-15	MAP3K7
O43318	RA	LS1034	1.38768	-1.51523	0.268945	0.99442	RA	LS1034	MAP3K7
O43318	TR	NCI-H508	0.815381	-1.20545	0.351299	0.480026	TR	NCI-H508	MAP3K7
O43318	WI	MDST8	0.07731	-0.851954	0.483979	0.990878	WI	MDST8	MAP3K7
O43318	IM	MDST8	-1.57357	1.12354	0.377952	0.549771	IM	MDST8	MAP3K7
O43318	AL	HT115	-1.37199	3.56084	0.0706151	0.0494761	AL	HT115	MAP3K7
O43318	TR	HT115	0.740565	-2.49461	0.130067	0.760917	TR	HT115	MAP3K7
O43318	IM	LS1034	-0.0575	0.0431203	0.969524	0.99765	IM	LS1034	MAP3K7
O43318	TR	LS1034	0.300107	-0.508137	0.661858	0.99911	TR	LS1034	MAP3K7
O43318	RA	NCI-H508	1.58232	-2.23792	0.154646	0.30916	RA	NCI-H508	MAP3K7
O43318	WI	LS1034	-0.0652968	0.228286	0.84064	0.985584	WI	LS1034	MAP3K7
O43318	RA	HT115	0.265445	-0.355382	0.756285	0.474172	RA	HT115	MAP3K7
O43318	AL	MDST8	-2.17005	3.27211	0.082066	0.162888	AL	MDST8	MAP3K7
O43318	LI	HT115	-1.58998	2.18392	0.160621	0.172014	LI	HT115	MAP3K7
O43318	TR	HCT-15	0.611365	-6.08174	0.0259868	0.950509	TR	HCT-15	MAP3K7
O43353	OS	HCT-15	-0.111725	0.117832	0.916968	0.761942	OS	HCT-15	RIPK2
O43353	OS	HT115	0.679323	-1.02011	0.414985	0.186077	OS	HT115	RIPK2
O43353	WI	HT115	-0.0803698	0.129672	0.908691	0.999812	WI	HT115	RIPK2
O43353	OS	SNU-61	-0.537364	1.03698	0.408677	0.999796	OS	SNU-61	RIPK2
O43353	WI	SNU-61	0.752262	-1.03313	0.410109	0.671841	WI	SNU-61	RIPK2
O43353	RA	MDST8	-0.691619	0.641555	0.586874	0.80971	RA	MDST8	RIPK2
O43353	AL	HCT-15	-0.767526	0.710239	0.551204	0.999407	AL	HCT-15	RIPK2
O43353	LI	MDST8	-1.14492	2.51303	0.128519	0.544952	LI	MDST8	RIPK2
O43353	RA	NCI-H508	1.72158	-2.9573	0.0978483	0.282018	RA	NCI-H508	RIPK2
O43353	AL	LS1034	0.727348	-1.11831	0.379731	0.985463	AL	LS1034	RIPK2
O43353	WI	HCT-15	0.546797	-0.623669	0.596494	0.75513	WI	HCT-15	RIPK2
O43353	OS	LS1034	0.341706	-0.593955	0.612776	0.430729	OS	LS1034	RIPK2
O43353	AL	MDST8	-2.75547	4.5392	0.0452638	0.145811	AL	MDST8	RIPK2
O43353	LI	NCI-H508	0.460257	-0.793938	0.510468	0.680613	LI	NCI-H508	RIPK2
O43353	OS	MDST8	-1.88128	2.23506	0.154955	0.370666	OS	MDST8	RIPK2
O43353	AL	NCI-H508	0.98228	-1.70262	0.23075	0.805477	AL	NCI-H508	RIPK2
O43353	IM	MDST8	-0.805885	1.30001	0.323245	0.549771	IM	MDST8	RIPK2
O43353	AL	SNU-61	-0.201069	0.442258	0.701531	0.582038	AL	SNU-61	RIPK2
O43353	AL	HT115	-0.338518	0.943465	0.445033	0.116911	AL	HT115	RIPK2
O43353	WI	NCI-H508	0.700396	-1.98246	0.185911	0.835788	WI	NCI-H508	RIPK2
O43353	LI	LS1034	1.31256	-1.30225	0.322612	0.95883	LI	LS1034	RIPK2
O43353	IM	NCI-H508	0.900806	-1.79884	0.21386	0.580262	IM	NCI-H508	RIPK2
O43353	TR	LS1034	-1.20916	1.21755	0.347552	0.99911	TR	LS1034	RIPK2
O43353	RA	HCT-15	0.282302	-0.209211	0.853658	0.982821	RA	HCT-15	RIPK2
O43353	RA	SNU-61	-0.212065	0.329214	0.773273	0.910172	RA	SNU-61	RIPK2
O43353	WI	LS1034	0.592953	-1.86784	0.20274	0.985584	WI	LS1034	RIPK2
O43353	TR	NCI-H508	1.33083	-3.21528	0.0846316	0.395312	TR	NCI-H508	RIPK2
O43353	RA	LS1034	1.22475	-0.916559	0.45613	0.99442	RA	LS1034	RIPK2
O43353	OS	NCI-H508	0.0514864	-0.19938	0.860398	0.724708	OS	NCI-H508	RIPK2
O43353	WI	MDST8	0.0417366	-0.0350275	0.975239	0.990878	WI	MDST8	RIPK2
O43353	TR	HT115	1.75011	-31.7846	0.000988378	0.376572	TR	HT115	RIPK2
O43353	LI	SNU-61	0.596481	-0.750513	0.531229	0.463384	LI	SNU-61	RIPK2
O43353	LI	HCT-15	-0.133929	0.117211	0.917403	0.382624	LI	HCT-15	RIPK2
O43353	TR	HCT-15	-0.046191	0.0337932	0.976111	0.99267	TR	HCT-15	RIPK2
O43353	IM	HCT-15	-0.50639	0.543579	0.641222	0.997789	IM	HCT-15	RIPK2
O43353	RA	HT115	1.46062	-2.12776	0.167175	0.273157	RA	HT115	RIPK2
O43353	TR	MDST8	1.34323	-6.40215	0.0235396	0.0530783	TR	MDST8	RIPK2
O43353	IM	HT115	-0.98954	1.45969	0.281793	0.189604	IM	HT115	RIPK2
O43353	IM	SNU-61	0.792973	-1.96227	0.188736	0.97422	IM	SNU-61	RIPK2
O43353	LI	HT115	0.792935	-1.06695	0.397731	0.243212	LI	HT115	RIPK2
O43353	IM	LS1034	0.0393612	-0.0229352	0.983784	0.99765	IM	LS1034	RIPK2
O43353	TR	SNU-61	0.407262	-0.534685	0.646353	0.998846	TR	SNU-61	RIPK2
O43426	WI	NCI-H508	0.426159	-0.64842	0.583219	0.835788	WI	NCI-H508	SYNJ1
O43426	RA	NCI-H508	0.876381	-0.844822	0.48716	0.418493	RA	NCI-H508	SYNJ1
O43426	AL	HT115	-0.0134291	0.0140537	0.990063	0.198574	AL	HT115	SYNJ1
O43426	LI	MDST8	2.20611	-5.4721	0.0318109	0.439697	LI	MDST8	SYNJ1
O43426	IM	MDST8	1.075	-2.30142	0.148004	0.549771	IM	MDST8	SYNJ1
O43426	OS	HT115	-0.154307	0.145544	0.897626	0.306178	OS	HT115	SYNJ1
O43426	OS	LS1034	0.281211	-0.380542	0.740159	0.430729	OS	LS1034	SYNJ1
O43426	RA	MDST8	0.191284	-0.224434	0.843263	0.877059	RA	MDST8	SYNJ1
O43426	AL	LS1034	1.33039	-1.99931	0.183597	0.985463	AL	LS1034	SYNJ1
O43426	WI	HT115	-1.31429	1.72221	0.227172	0.999812	WI	HT115	SYNJ1
O43426	AL	SNU-61	0.702335	-0.698508	0.557153	0.573455	AL	SNU-61	SYNJ1
O43426	IM	NCI-H508	0.997295	-1.18775	0.356868	0.649299	IM	NCI-H508	SYNJ1
O43426	LI	NCI-H508	-0.162334	0.568744	0.62688	0.740325	LI	NCI-H508	SYNJ1
O43426	LI	HCT-15	-0.964801	1.14648	0.370256	0.276628	LI	HCT-15	SYNJ1
O43426	IM	HCT-15	-1.09619	0.791558	0.511585	0.997789	IM	HCT-15	SYNJ1
O43426	TR	MDST8	0.357597	-0.291504	0.79812	0.255905	TR	MDST8	SYNJ1
O43426	AL	HCT-15	-0.516062	0.54704	0.639234	0.999407	AL	HCT-15	SYNJ1
O43426	LI	SNU-61	0.778089	-0.658275	0.578005	0.465613	LI	SNU-61	SYNJ1
O43426	WI	SNU-61	0.155966	-0.20969	0.853331	0.789573	WI	SNU-61	SYNJ1
O43426	TR	HT115	0.153804	-0.145148	0.897901	0.992963	TR	HT115	SYNJ1
O43426	WI	HCT-15	-0.914113	0.730218	0.541207	0.75513	WI	HCT-15	SYNJ1
O43426	TR	LS1034	0.152483	-0.378454	0.741489	0.99911	TR	LS1034	SYNJ1
O43426	RA	HCT-15	0.122785	-0.261396	0.818244	0.982821	RA	HCT-15	SYNJ1
O43426	LI	LS1034	0.667269	-0.773195	0.520285	0.95883	LI	LS1034	SYNJ1
O43426	IM	HT115	0.949926	-0.977375	0.431457	0.226505	IM	HT115	SYNJ1
O43426	RA	HT115	0.490305	-0.935789	0.448169	0.360317	RA	HT115	SYNJ1
O43426	AL	MDST8	1.84142	-2.61076	0.120716	0.171741	AL	MDST8	SYNJ1
O43426	AL	NCI-H508	-0.0405997	0.0378597	0.973239	0.995201	AL	NCI-H508	SYNJ1
O43426	IM	LS1034	-0.196699	0.176397	0.876227	0.99765	IM	LS1034	SYNJ1
O43426	LI	HT115	0.141276	-0.180036	0.873715	0.380454	LI	HT115	SYNJ1
O43426	TR	SNU-61	1.4761	-1.04407	0.406059	0.998846	TR	SNU-61	SYNJ1
O43426	WI	MDST8	1.00816	-0.86051	0.480192	0.990878	WI	MDST8	SYNJ1
O43426	OS	SNU-61	-0.251102	0.29218	0.797671	0.999796	OS	SNU-61	SYNJ1
O43426	OS	HCT-15	-0.4541	0.723157	0.544721	0.672238	OS	HCT-15	SYNJ1
O43426	RA	SNU-61	1.59246	-2.4415	0.134684	0.910172	RA	SNU-61	SYNJ1
O43426	WI	LS1034	-0.507308	0.901405	0.462509	0.985584	WI	LS1034	SYNJ1
O43426	TR	NCI-H508	0.732364	-0.491136	0.671935	0.572647	TR	NCI-H508	SYNJ1
O43426	OS	MDST8	2.05302	-1.65061	0.240608	0.407326	OS	MDST8	SYNJ1
O43426	OS	NCI-H508	0.870039	-0.557191	0.633432	0.681964	OS	NCI-H508	SYNJ1
O43426	IM	SNU-61	0.444246	-0.590075	0.614929	0.97422	IM	SNU-61	SYNJ1
O43426	RA	LS1034	0.791517	-0.978513	0.431009	0.99442	RA	LS1034	SYNJ1
O43426	TR	HCT-15	-0.369221	0.744428	0.534202	0.950509	TR	HCT-15	SYNJ1
O43683	OS	LS1034	1.6406	-1.27124	0.331485	0.403963	OS	LS1034	BUB1
O43683	RA	NCI-H508	1.19836	-0.768492	0.522536	0.419335	RA	NCI-H508	BUB1
O43683	RA	MDST8	-2.41134	2.15432	0.164031	0.625229	RA	MDST8	BUB1
O43683	IM	MDST8	0.200594	-0.126173	0.911135	0.617186	IM	MDST8	BUB1
O43683	IM	HCT-15	0.781323	-2.1203	0.168073	0.997789	IM	HCT-15	BUB1
O43683	TR	LS1034	-0.917151	0.58855	0.615777	0.99911	TR	LS1034	BUB1
O43683	IM	NCI-H508	1.54777	-1.63948	0.242789	0.607682	IM	NCI-H508	BUB1
O43683	WI	HCT-15	-0.694397	1.46677	0.280113	0.738975	WI	HCT-15	BUB1
O43683	WI	HT115	1.66056	-1.68514	0.234004	0.999812	WI	HT115	BUB1
O43683	AL	SNU-61	-0.572985	0.789266	0.512663	0.57268	AL	SNU-61	BUB1
O43683	LI	NCI-H508	0.470993	-0.245021	0.829287	0.813247	LI	NCI-H508	BUB1
O43683	LI	HCT-15	1.64763	-1.12286	0.378185	0.278092	LI	HCT-15	BUB1
O43683	AL	NCI-H508	0.925649	-0.626824	0.594788	0.882642	AL	NCI-H508	BUB1
O43683	OS	SNU-61	-0.791513	0.990826	0.426197	0.999796	OS	SNU-61	BUB1
O43683	AL	HCT-15	0.508369	-1.42445	0.290347	0.999407	AL	HCT-15	BUB1
O43683	LI	SNU-61	0.999654	-1.24563	0.339038	0.463384	LI	SNU-61	BUB1
O43683	OS	NCI-H508	0.570112	-0.777807	0.518086	0.649623	OS	NCI-H508	BUB1
O43683	OS	HT115	2.19512	-2.6352	0.118868	0.122701	OS	HT115	BUB1
O43683	LI	LS1034	1.57246	-1.05379	0.402497	0.95883	LI	LS1034	BUB1
O43683	WI	SNU-61	0.128796	-0.188707	0.867737	0.795776	WI	SNU-61	BUB1
O43683	WI	LS1034	-0.602701	0.543785	0.641103	0.985584	WI	LS1034	BUB1
O43683	AL	LS1034	0.671282	-0.721893	0.545352	0.985463	AL	LS1034	BUB1
O43683	IM	HT115	3.52593	-3.43792	0.0751895	0.132083	IM	HT115	BUB1
O43683	RA	SNU-61	-0.597985	0.505179	0.663603	0.910172	RA	SNU-61	BUB1
O43683	TR	SNU-61	-1.71041	0.801088	0.507127	0.998846	TR	SNU-61	BUB1
O43683	TR	NCI-H508	1.0031	-1.18499	0.357747	0.481471	TR	NCI-H508	BUB1
O43683	RA	LS1034	1.31978	-0.68916	0.561936	0.99442	RA	LS1034	BUB1
O43683	LI	HT115	2.40348	-3.51276	0.072355	0.146899	LI	HT115	BUB1
O43683	WI	NCI-H508	0.873008	-0.683785	0.564703	0.835788	WI	NCI-H508	BUB1
O43683	TR	HCT-15	1.25264	-0.861412	0.479795	0.950509	TR	HCT-15	BUB1
O43683	AL	HT115	3.14628	-7.76286	0.0161922	0.0423281	AL	HT115	BUB1
O43683	OS	HCT-15	1.38663	-0.750833	0.531073	0.672238	OS	HCT-15	BUB1
O43683	IM	SNU-61	-0.0570773	0.0521101	0.963178	0.997182	IM	SNU-61	BUB1
O43683	TR	MDST8	-3.74702	4.53584	0.0453263	0.0554317	TR	MDST8	BUB1
O43683	LI	MDST8	-1.64573	1.08035	0.392944	0.576005	LI	MDST8	BUB1
O43683	OS	MDST8	-0.883021	0.56814	0.627221	0.517173	OS	MDST8	BUB1
O43683	WI	MDST8	-0.906453	1.41165	0.293536	0.990878	WI	MDST8	BUB1
O43683	IM	LS1034	-0.701989	0.670122	0.571793	0.99765	IM	LS1034	BUB1
O43683	AL	MDST8	0.426476	-0.401302	0.727014	0.355925	AL	MDST8	BUB1
O43683	RA	HT115	2.71068	-4.80754	0.040647	0.216889	RA	HT115	BUB1
O43683	RA	HCT-15	1.7241	-1.49957	0.272491	0.90593	RA	HCT-15	BUB1
O43683	TR	HT115	1.68148	-1.21339	0.348835	0.767706	TR	HT115	BUB1
O43688	RA	NCI-H508	0.0711183	-0.342196	0.764818	0.469316	RA	NCI-H508	PLPP2
O43688	AL	SNU-61	0.250242	-0.80202	0.506693	0.57268	AL	SNU-61	PLPP2
O43688	RA	LS1034	-1.43286	2.38287	0.140048	0.99442	RA	LS1034	PLPP2
O43688	LI	LS1034	-0.517279	1.09079	0.389257	0.95883	LI	LS1034	PLPP2
O43688	IM	NCI-H508	-0.238183	1.43257	0.288348	0.625093	IM	NCI-H508	PLPP2
O43688	WI	HCT-15	0.255627	-0.44034	0.70271	0.760567	WI	HCT-15	PLPP2
O43688	IM	MDST8	0.214522	-0.11888	0.916234	0.617186	IM	MDST8	PLPP2
O43688	IM	HCT-15	0.235714	-0.25923	0.819701	0.997789	IM	HCT-15	PLPP2
O43688	RA	HCT-15	0.36442	-0.459576	0.69094	0.981665	RA	HCT-15	PLPP2
O43688	OS	MDST8	-0.56461	0.37216	0.745508	0.549931	OS	MDST8	PLPP2
O43688	OS	LS1034	-0.105061	0.715787	0.548411	0.430729	OS	LS1034	PLPP2
O43688	LI	NCI-H508	-0.0193295	0.032796	0.976816	0.850649	LI	NCI-H508	PLPP2
O43688	LI	HT115	-0.0825336	0.14537	0.897747	0.380454	LI	HT115	PLPP2
O43688	AL	HCT-15	0.724187	-1.51617	0.268733	0.999407	AL	HCT-15	PLPP2
O43688	AL	NCI-H508	0.394748	-1.18246	0.358553	0.805477	AL	NCI-H508	PLPP2
O43688	LI	SNU-61	-0.0850071	0.217625	0.847906	0.507406	LI	SNU-61	PLPP2
O43688	OS	HT115	1.66818	-1.84161	0.206875	0.138689	OS	HT115	PLPP2
O43688	OS	SNU-61	-0.999568	1.71419	0.228629	0.999796	OS	SNU-61	PLPP2
O43688	WI	NCI-H508	-0.6915	2.30076	0.148071	0.835788	WI	NCI-H508	PLPP2
O43688	TR	LS1034	-0.559487	0.52165	0.65393	0.99911	TR	LS1034	PLPP2
O43688	WI	HT115	0.450722	-1.04503	0.405702	0.999812	WI	HT115	PLPP2
O43688	AL	LS1034	-0.0177897	0.0194291	0.986263	0.991087	AL	LS1034	PLPP2
O43688	IM	HT115	2.32147	-13.0254	0.00584255	0.0765753	IM	HT115	PLPP2
O43688	WI	LS1034	0.309922	-0.952909	0.441206	0.985584	WI	LS1034	PLPP2
O43688	TR	NCI-H508	-0.997022	1.83292	0.208269	0.420999	TR	NCI-H508	PLPP2
O43688	RA	HT115	-0.133673	0.121791	0.914198	0.517978	RA	HT115	PLPP2
O43688	TR	SNU-61	-0.907268	1.26956	0.331974	0.998846	TR	SNU-61	PLPP2
O43688	RA	MDST8	0.568465	-0.407802	0.72293	0.835805	RA	MDST8	PLPP2
O43688	WI	MDST8	1.19134	-1.27787	0.329565	0.990878	WI	MDST8	PLPP2
O43688	AL	HT115	2.46231	-12.7706	0.00607584	0.0423281	AL	HT115	PLPP2
O43688	WI	SNU-61	0.191746	-0.49572	0.669207	0.712831	WI	SNU-61	PLPP2
O43688	IM	SNU-61	-0.0509256	0.0903616	0.936235	0.997182	IM	SNU-61	PLPP2
O43688	TR	MDST8	-1.46879	2.27391	0.150832	0.0908533	TR	MDST8	PLPP2
O43688	LI	MDST8	-1.01518	0.853694	0.483207	0.602608	LI	MDST8	PLPP2
O43688	TR	HT115	1.00743	-1.00604	0.420332	0.80011	TR	HT115	PLPP2
O43688	IM	LS1034	0.235291	-0.238205	0.833903	0.99765	IM	LS1034	PLPP2
O43688	OS	NCI-H508	-0.525165	4.90215	0.0391834	0.548622	OS	NCI-H508	PLPP2
O43688	AL	MDST8	0.867038	-1.22225	0.346109	0.256406	AL	MDST8	PLPP2
O43688	OS	HCT-15	1.46604	-1.13991	0.372444	0.626455	OS	HCT-15	PLPP2
O43688	LI	HCT-15	1.11739	-1.04823	0.40453	0.283882	LI	HCT-15	PLPP2
O43688	RA	SNU-61	-0.258344	0.347896	0.761122	0.910172	RA	SNU-61	PLPP2
O43688	TR	HCT-15	1.53517	-1.85773	0.20432	0.950509	TR	HCT-15	PLPP2
O43930	LI	MDST8	1.08277	-0.672994	0.570296	0.633006	LI	MDST8	PRKY
O43930	AL	NCI-H508	-0.856734	1.05248	0.402975	0.805477	AL	NCI-H508	PRKY
O43930	IM	HCT-15	-0.650313	0.844549	0.487282	0.997789	IM	HCT-15	PRKY
O43930	LI	LS1034	-1.14054	0.703015	0.55486	0.95883	LI	LS1034	PRKY
O43930	RA	NCI-H508	-1.85946	4.68299	0.0426994	0.274424	RA	NCI-H508	PRKY
O43930	OS	LS1034	0.342455	-0.286857	0.80121	0.430729	OS	LS1034	PRKY
O43930	OS	HT115	0.0792541	-0.16854	0.881662	0.303191	OS	HT115	PRKY
O43930	AL	SNU-61	-0.308022	0.420907	0.71474	0.582038	AL	SNU-61	PRKY
O43930	OS	MDST8	1.26918	-1.34244	0.311538	0.438976	OS	MDST8	PRKY
O43930	LI	NCI-H508	-1.22411	11.3981	0.00760944	0.337063	LI	NCI-H508	PRKY
O43930	AL	LS1034	-0.521081	0.532795	0.647447	0.985463	AL	LS1034	PRKY
O43930	OS	SNU-61	-0.537756	1.03497	0.409424	0.999796	OS	SNU-61	PRKY
O43930	TR	SNU-61	0.00307858	-0.00163217	0.998846	0.998846	TR	SNU-61	PRKY
O43930	RA	MDST8	0.656212	-1.5913	0.252526	0.656899	RA	MDST8	PRKY
O43930	LI	SNU-61	-1.00062	1.20295	0.352081	0.463384	LI	SNU-61	PRKY
O43930	AL	HT115	-0.687903	0.647571	0.583669	0.138879	AL	HT115	PRKY
O43930	WI	SNU-61	-0.130469	0.454355	0.694121	0.717403	WI	SNU-61	PRKY
O43930	WI	HCT-15	-0.540831	2.0488	0.177022	0.737938	WI	HCT-15	PRKY
O43930	TR	LS1034	1.61661	-0.902847	0.461898	0.99911	TR	LS1034	PRKY
O43930	RA	LS1034	-0.580603	0.441161	0.702205	0.99442	RA	LS1034	PRKY
O43930	IM	HT115	-0.726725	0.68312	0.565046	0.255345	IM	HT115	PRKY
O43930	RA	SNU-61	-0.445927	0.487458	0.67413	0.910172	RA	SNU-61	PRKY
O43930	TR	MDST8	3.32299	-3.47925	0.0736049	0.0651674	TR	MDST8	PRKY
O43930	AL	HCT-15	-0.708853	1.15945	0.365989	0.999407	AL	HCT-15	PRKY
O43930	IM	LS1034	0.754329	-0.929517	0.450749	0.99765	IM	LS1034	PRKY
O43930	TR	HCT-15	-1.4859	1.26145	0.334349	0.950509	TR	HCT-15	PRKY
O43930	OS	NCI-H508	-0.474026	1.2501	0.337703	0.623724	OS	NCI-H508	PRKY
O43930	TR	NCI-H508	-0.437257	0.732712	0.539972	0.536518	TR	NCI-H508	PRKY
O43930	TR	HT115	-0.179448	0.162517	0.885835	0.992963	TR	HT115	PRKY
O43930	WI	NCI-H508	-0.917037	0.770446	0.521599	0.835788	WI	NCI-H508	PRKY
O43930	IM	NCI-H508	-0.593199	1.44562	0.285171	0.622621	IM	NCI-H508	PRKY
O43930	OS	HCT-15	-1.11025	1.01404	0.417284	0.63778	OS	HCT-15	PRKY
O43930	WI	LS1034	0.7421	-1.08597	0.390954	0.985584	WI	LS1034	PRKY
O43930	RA	HT115	-0.501806	0.750988	0.530997	0.396357	RA	HT115	PRKY
O43930	WI	HT115	0.181398	-0.201548	0.858909	0.999812	WI	HT115	PRKY
O43930	IM	SNU-61	-0.0707487	0.259885	0.81926	0.987871	IM	SNU-61	PRKY
O43930	LI	HT115	-0.672022	1.67469	0.235978	0.196362	LI	HT115	PRKY
O43930	WI	MDST8	0.973558	-1.85555	0.204664	0.990878	WI	MDST8	PRKY
O43930	LI	HCT-15	-1.02119	1.52386	0.267015	0.238583	LI	HCT-15	PRKY
O43930	AL	MDST8	-0.374409	0.408736	0.722344	0.354716	AL	MDST8	PRKY
O43930	RA	HCT-15	-1.31526	1.24698	0.338634	0.972638	RA	HCT-15	PRKY
O43930	IM	MDST8	0.978951	-1.09831	0.386627	0.549771	IM	MDST8	PRKY
O60229	TR	LS1034	0.89271	-0.735021	0.53883	0.99911	TR	LS1034	KALRN
O60229	OS	LS1034	-0.166401	0.508742	0.661501	0.430729	OS	LS1034	KALRN
O60229	IM	NCI-H508	1.15513	-2.66826	0.116432	0.572005	IM	NCI-H508	KALRN
O60229	OS	SNU-61	0.175918	-0.115583	0.918542	0.999796	OS	SNU-61	KALRN
O60229	RA	NCI-H508	0.378372	-0.705503	0.553598	0.422178	RA	NCI-H508	KALRN
O60229	IM	HCT-15	-0.0908091	0.124979	0.91197	0.997789	IM	HCT-15	KALRN
O60229	AL	HT115	-2.51682	3.5313	0.0716767	0.0494761	AL	HT115	KALRN
O60229	IM	SNU-61	-0.586954	0.490405	0.67237	0.97422	IM	SNU-61	KALRN
O60229	LI	NCI-H508	-0.0865234	0.257716	0.82072	0.810307	LI	NCI-H508	KALRN
O60229	OS	MDST8	1.72507	-1.45206	0.28362	0.422626	OS	MDST8	KALRN
O60229	RA	SNU-61	-0.779889	0.397316	0.729527	0.910172	RA	SNU-61	KALRN
O60229	AL	NCI-H508	-0.401509	1.30531	0.321753	0.805477	AL	NCI-H508	KALRN
O60229	AL	SNU-61	-0.762359	0.584673	0.617938	0.582038	AL	SNU-61	KALRN
O60229	LI	SNU-61	-0.594049	0.395347	0.73077	0.472345	LI	SNU-61	KALRN
O60229	TR	HCT-15	-0.674337	1.39805	0.296969	0.950509	TR	HCT-15	KALRN
O60229	WI	SNU-61	-0.759227	0.999498	0.422843	0.671841	WI	SNU-61	KALRN
O60229	OS	HT115	-2.43948	10.9406	0.00825121	0.0885408	OS	HT115	KALRN
O60229	LI	LS1034	0.135777	-0.139906	0.901552	0.95883	LI	LS1034	KALRN
O60229	IM	MDST8	1.97538	-4.35336	0.0489255	0.549771	IM	MDST8	KALRN
O60229	AL	LS1034	0.535365	-0.975002	0.432392	0.985463	AL	LS1034	KALRN
O60229	RA	HCT-15	-0.720792	0.981046	0.430015	0.972638	RA	HCT-15	KALRN
O60229	TR	MDST8	2.44841	-13.1784	0.00570878	0.0530783	TR	MDST8	KALRN
O60229	RA	LS1034	-0.599297	0.570373	0.625961	0.99442	RA	LS1034	KALRN
O60229	LI	HCT-15	-0.739653	1.87483	0.201657	0.234785	LI	HCT-15	KALRN
O60229	TR	NCI-H508	0.626142	-1.3928	0.298307	0.453188	TR	NCI-H508	KALRN
O60229	RA	MDST8	1.05285	-2.09461	0.171215	0.625432	RA	MDST8	KALRN
O60229	AL	HCT-15	0.460104	-1.16113	0.365437	0.999407	AL	HCT-15	KALRN
O60229	WI	MDST8	0.122996	-0.328879	0.773491	0.990878	WI	MDST8	KALRN
O60229	TR	HT115	-1.52078	2.75553	0.11033	0.760917	TR	HT115	KALRN
O60229	WI	NCI-H508	-0.200946	0.624263	0.596173	0.835788	WI	NCI-H508	KALRN
O60229	OS	HCT-15	-0.408789	1.76192	0.220143	0.581852	OS	HCT-15	KALRN
O60229	WI	LS1034	0.521928	-1.02263	0.414037	0.985584	WI	LS1034	KALRN
O60229	LI	MDST8	2.22776	-2.68482	0.115238	0.526815	LI	MDST8	KALRN
O60229	WI	HT115	0.0525852	-0.111049	0.921717	0.999812	WI	HT115	KALRN
O60229	IM	HT115	-3.35476	10.2337	0.00941389	0.0765753	IM	HT115	KALRN
O60229	LI	HT115	-2.66554	19.7447	0.00255524	0.0669322	LI	HT115	KALRN
O60229	AL	MDST8	2.31995	-14.8792	0.0044865	0.117193	AL	MDST8	KALRN
O60229	RA	HT115	-0.898095	4.446	0.0470481	0.216889	RA	HT115	KALRN
O60229	IM	LS1034	-0.371803	0.488195	0.67369	0.99765	IM	LS1034	KALRN
O60229	WI	HCT-15	0.0548635	-0.243954	0.830009	0.793022	WI	HCT-15	KALRN
O60229	OS	NCI-H508	0.482035	-1.94498	0.191201	0.555221	OS	NCI-H508	KALRN
O60229	TR	SNU-61	-0.403933	0.238621	0.833621	0.998846	TR	SNU-61	KALRN
O60307	AL	SNU-61	-1.0489	1.44631	0.285003	0.57268	AL	SNU-61	MAST3
O60307	IM	NCI-H508	1.75148	-0.784956	0.514696	0.697846	IM	NCI-H508	MAST3
O60307	IM	HCT-15	2.00715	-1.64297	0.242103	0.997789	IM	HCT-15	MAST3
O60307	RA	MDST8	-3.19369	2.50076	0.129548	0.609512	RA	MDST8	MAST3
O60307	TR	LS1034	-1.48273	1.60342	0.250029	0.99911	TR	LS1034	MAST3
O60307	AL	LS1034	-0.458395	0.353595	0.757437	0.985463	AL	LS1034	MAST3
O60307	OS	MDST8	-2.39369	0.876006	0.47341	0.484424	OS	MDST8	MAST3
O60307	RA	NCI-H508	1.56089	-0.873314	0.474582	0.418493	RA	NCI-H508	MAST3
O60307	LI	HCT-15	4.4125	-3.5949	0.0694187	0.193575	LI	HCT-15	MAST3
O60307	LI	NCI-H508	-0.116019	0.204311	0.857015	0.821955	LI	NCI-H508	MAST3
O60307	RA	LS1034	-1.20597	0.908244	0.459618	0.99442	RA	LS1034	MAST3
O60307	WI	LS1034	-0.779533	0.355038	0.756506	0.985584	WI	LS1034	MAST3
O60307	AL	HCT-15	1.314	-1.02605	0.412752	0.999407	AL	HCT-15	MAST3
O60307	IM	MDST8	-1.3936	0.937936	0.44729	0.555716	IM	MDST8	MAST3
O60307	TR	HT115	0.406351	-0.35162	0.758713	0.973595	TR	HT115	MAST3
O60307	OS	HT115	0.380053	-0.195299	0.863201	0.299289	OS	HT115	MAST3
O60307	LI	LS1034	0.0675384	-0.0594265	0.958016	0.95883	LI	LS1034	MAST3
O60307	WI	HCT-15	1.48544	-1.42428	0.29039	0.738975	WI	HCT-15	MAST3
O60307	OS	LS1034	0.831479	-0.405071	0.724644	0.430729	OS	LS1034	MAST3
O60307	RA	HCT-15	1.24614	-0.830476	0.493621	0.972638	RA	HCT-15	MAST3
O60307	TR	MDST8	-5.13889	4.80821	0.0406363	0.0542748	TR	MDST8	MAST3
O60307	AL	MDST8	-1.30208	0.93749	0.447472	0.29629	AL	MDST8	MAST3
O60307	TR	NCI-H508	-2.61601	4.45014	0.0469667	0.348573	TR	NCI-H508	MAST3
O60307	WI	MDST8	-1.01057	0.92069	0.454407	0.990878	WI	MDST8	MAST3
O60307	LI	HT115	0.71804	-0.379794	0.740635	0.347662	LI	HT115	MAST3
O60307	TR	SNU-61	-1.79299	1.1586	0.366267	0.998846	TR	SNU-61	MAST3
O60307	LI	SNU-61	0.26663	-0.256149	0.821775	0.497505	LI	SNU-61	MAST3
O60307	WI	NCI-H508	1.56711	-0.934018	0.448896	0.835788	WI	NCI-H508	MAST3
O60307	AL	HT115	0.352437	-0.989808	0.426593	0.114018	AL	HT115	MAST3
O60307	OS	SNU-61	0.381463	-0.703356	0.554687	0.999796	OS	SNU-61	MAST3
O60307	OS	HCT-15	4.87352	-2.31924	0.146211	0.573868	OS	HCT-15	MAST3
O60307	RA	HT115	-0.582941	0.460415	0.69043	0.447054	RA	HT115	MAST3
O60307	LI	MDST8	-2.40038	1.22987	0.343785	0.570661	LI	MDST8	MAST3
O60307	WI	HT115	0.60398	-0.227161	0.841406	0.999812	WI	HT115	MAST3
O60307	RA	SNU-61	-1.64662	1.94726	0.190874	0.910172	RA	SNU-61	MAST3
O60307	OS	NCI-H508	-0.153898	0.0947579	0.933146	0.73416	OS	NCI-H508	MAST3
O60307	IM	HT115	2.12209	-2.13574	0.166222	0.165199	IM	HT115	MAST3
O60307	AL	NCI-H508	2.3692	-0.751871	0.530567	0.858366	AL	NCI-H508	MAST3
O60307	TR	HCT-15	3.02549	-0.941039	0.446021	0.950509	TR	HCT-15	MAST3
O60307	IM	LS1034	-0.0983669	0.103651	0.926903	0.99765	IM	LS1034	MAST3
O60307	WI	SNU-61	0.855168	-1.13645	0.3736	0.671841	WI	SNU-61	MAST3
O60307	IM	SNU-61	-1.00219	0.862145	0.479472	0.97422	IM	SNU-61	MAST3
O60346	LI	HCT-15	0.263222	-0.151127	0.893742	0.379433	LI	HCT-15	PHLPP1
O60346	RA	MDST8	1.71892	-2.7487	0.110791	0.578162	RA	MDST8	PHLPP1
O60346	IM	HCT-15	-0.141636	0.0728399	0.948563	0.997789	IM	HCT-15	PHLPP1
O60346	RA	HT115	-0.285499	0.191571	0.865765	0.503454	RA	HT115	PHLPP1
O60346	IM	NCI-H508	1.35192	-0.934703	0.448614	0.678844	IM	NCI-H508	PHLPP1
O60346	OS	MDST8	2.00776	-7.62047	0.0167877	0.260437	OS	MDST8	PHLPP1
O60346	AL	SNU-61	-1.9657	0.843009	0.487971	0.57268	AL	SNU-61	PHLPP1
O60346	IM	HT115	0.193453	-0.137329	0.903348	0.319594	IM	HT115	PHLPP1
O60346	LI	NCI-H508	-1.15289	1.50841	0.270482	0.539533	LI	NCI-H508	PHLPP1
O60346	LI	HT115	-0.945518	0.830291	0.493705	0.270645	LI	HT115	PHLPP1
O60346	RA	NCI-H508	0.151246	-0.149021	0.895207	0.49195	RA	NCI-H508	PHLPP1
O60346	AL	HCT-15	0.365525	-0.180171	0.873621	0.999407	AL	HCT-15	PHLPP1
O60346	TR	HT115	-1.56575	1.81824	0.210653	0.760917	TR	HT115	PHLPP1
O60346	WI	MDST8	0.0780305	-0.156198	0.890219	0.990878	WI	MDST8	PHLPP1
O60346	OS	HT115	-1.66247	2.13386	0.166445	0.127009	OS	HT115	PHLPP1
O60346	OS	SNU-61	-1.47	0.631557	0.592235	0.999796	OS	SNU-61	PHLPP1
O60346	WI	HCT-15	-0.543125	0.591068	0.614377	0.75513	WI	HCT-15	PHLPP1
O60346	TR	LS1034	0.489088	-0.307383	0.787606	0.99911	TR	LS1034	PHLPP1
O60346	IM	SNU-61	-2.63567	1.01482	0.416989	0.97422	IM	SNU-61	PHLPP1
O60346	TR	MDST8	0.242088	-0.462531	0.689145	0.22991	TR	MDST8	PHLPP1
O60346	RA	HCT-15	1.86324	-0.624572	0.596006	0.972638	RA	HCT-15	PHLPP1
O60346	TR	NCI-H508	-1.52518	0.850875	0.484459	0.526992	TR	NCI-H508	PHLPP1
O60346	WI	LS1034	0.45819	-0.915937	0.45639	0.985584	WI	LS1034	PHLPP1
O60346	TR	SNU-61	-2.2471	2.58188	0.122951	0.998846	TR	SNU-61	PHLPP1
O60346	IM	LS1034	-0.0583249	0.0762193	0.946183	0.99765	IM	LS1034	PHLPP1
O60346	LI	SNU-61	-2.18035	1.28225	0.328302	0.463384	LI	SNU-61	PHLPP1
O60346	RA	SNU-61	-0.587761	0.784527	0.514899	0.910172	RA	SNU-61	PHLPP1
O60346	AL	HT115	-0.850612	1.42767	0.289553	0.0892968	AL	HT115	PHLPP1
O60346	LI	LS1034	0.438245	-0.38952	0.734456	0.95883	LI	LS1034	PHLPP1
O60346	WI	NCI-H508	0.791929	-0.358002	0.754595	0.835788	WI	NCI-H508	PHLPP1
O60346	OS	NCI-H508	1.07031	-0.90377	0.461507	0.631607	OS	NCI-H508	PHLPP1
O60346	OS	LS1034	-0.75542	1.46957	0.279452	0.399548	OS	LS1034	PHLPP1
O60346	WI	HT115	0.197139	-0.303116	0.790424	0.999812	WI	HT115	PHLPP1
O60346	RA	LS1034	0.405896	-0.356377	0.755642	0.99442	RA	LS1034	PHLPP1
O60346	WI	SNU-61	-2.96099	1.20551	0.351281	0.671841	WI	SNU-61	PHLPP1
O60346	TR	HCT-15	1.72213	-1.04056	0.407354	0.950509	TR	HCT-15	PHLPP1
O60346	AL	NCI-H508	-0.790591	0.970174	0.434302	0.809775	AL	NCI-H508	PHLPP1
O60346	OS	HCT-15	0.842645	-0.414536	0.718714	0.712751	OS	HCT-15	PHLPP1
O60346	LI	MDST8	1.65287	-2.27202	0.151029	0.550892	LI	MDST8	PHLPP1
O60346	IM	MDST8	2.863	-1.9401	0.191905	0.549771	IM	MDST8	PHLPP1
O60346	AL	LS1034	1.21864	-5.7585	0.0288575	0.985463	AL	LS1034	PHLPP1
O60346	AL	MDST8	3.0673	-2.75284	0.110511	0.170569	AL	MDST8	PHLPP1
O60566	LI	NCI-H508	1.78923	-1.80396	0.213008	0.514447	LI	NCI-H508	BUB1B
O60566	AL	SNU-61	6.02141	-1.07575	0.394578	0.57268	AL	SNU-61	BUB1B
O60566	AL	HCT-15	2.77411	-1.76126	0.220256	0.999407	AL	HCT-15	BUB1B
O60566	RA	NCI-H508	3.89844	-2.61289	0.120553	0.295022	RA	NCI-H508	BUB1B
O60566	OS	SNU-61	4.49878	-0.608644	0.604681	0.999796	OS	SNU-61	BUB1B
O60566	LI	LS1034	2.40901	-0.641066	0.587136	0.95883	LI	LS1034	BUB1B
O60566	LI	HCT-15	4.82668	-7.41428	0.0177094	0.152713	LI	HCT-15	BUB1B
O60566	TR	MDST8	-11.9346	4.87883	0.0395368	0.0541738	TR	MDST8	BUB1B
O60566	IM	HCT-15	0.967281	-1.53717	0.264072	0.997789	IM	HCT-15	BUB1B
O60566	AL	LS1034	2.31281	-0.722003	0.545297	0.985463	AL	LS1034	BUB1B
O60566	IM	LS1034	0.616797	-0.353341	0.757602	0.99765	IM	LS1034	BUB1B
O60566	RA	MDST8	-0.64845	0.273146	0.810362	0.877059	RA	MDST8	BUB1B
O60566	WI	HT115	-3.07717	0.627285	0.594539	0.999812	WI	HT115	BUB1B
O60566	OS	HT115	2.71614	-1.62017	0.246633	0.142782	OS	HT115	BUB1B
O60566	OS	HCT-15	3.14245	-1.91218	0.195997	0.581078	OS	HCT-15	BUB1B
O60566	IM	NCI-H508	0.0537342	-0.0369058	0.973913	0.790079	IM	NCI-H508	BUB1B
O60566	LI	HT115	2.10248	-2.51869	0.128048	0.157785	LI	HT115	BUB1B
O60566	IM	SNU-61	3.79887	-0.737076	0.537816	0.97422	IM	SNU-61	BUB1B
O60566	LI	MDST8	-2.42146	0.813879	0.501204	0.60423	LI	MDST8	BUB1B
O60566	IM	HT115	1.91923	-3.78067	0.0633831	0.130986	IM	HT115	BUB1B
O60566	WI	LS1034	-0.290175	0.334068	0.770105	0.985584	WI	LS1034	BUB1B
O60566	AL	MDST8	-1.80606	0.626502	0.594962	0.318441	AL	MDST8	BUB1B
O60566	TR	SNU-61	1.26572	-0.129456	0.908842	0.998846	TR	SNU-61	BUB1B
O60566	RA	LS1034	1.79556	-0.361511	0.752337	0.99442	RA	LS1034	BUB1B
O60566	LI	SNU-61	5.57905	-0.762189	0.525567	0.463384	LI	SNU-61	BUB1B
O60566	OS	NCI-H508	1.00668	-1.8147	0.211233	0.560298	OS	NCI-H508	BUB1B
O60566	AL	HT115	2.43982	-2.59339	0.122053	0.0570379	AL	HT115	BUB1B
O60566	TR	HT115	0.378946	-0.404591	0.724946	0.962443	TR	HT115	BUB1B
O60566	WI	SNU-61	4.73388	-0.773223	0.520271	0.67997	WI	SNU-61	BUB1B
O60566	WI	HCT-15	2.86665	-2.18113	0.160938	0.737938	WI	HCT-15	BUB1B
O60566	OS	LS1034	3.28294	-1.22429	0.345486	0.403963	OS	LS1034	BUB1B
O60566	AL	NCI-H508	1.1592	-3.1188	0.0892571	0.805477	AL	NCI-H508	BUB1B
O60566	RA	HCT-15	2.40362	-1.98372	0.185737	0.837453	RA	HCT-15	BUB1B
O60566	TR	NCI-H508	1.40849	-0.584547	0.618008	0.555951	TR	NCI-H508	BUB1B
O60566	OS	MDST8	-2.31844	1.21737	0.347609	0.445461	OS	MDST8	BUB1B
O60566	IM	MDST8	-1.15531	0.451963	0.695582	0.572325	IM	MDST8	BUB1B
O60566	RA	HT115	2.7175	-12.5997	0.0062402	0.171371	RA	HT115	BUB1B
O60566	TR	HCT-15	1.37981	-1.50098	0.272169	0.950509	TR	HCT-15	BUB1B
O60566	TR	LS1034	-3.96783	0.507542	0.662208	0.99911	TR	LS1034	BUB1B
O60566	WI	MDST8	-1.76009	1.1435	0.371245	0.990878	WI	MDST8	BUB1B
O60566	WI	NCI-H508	-2.08598	1.1597	0.365906	0.835788	WI	NCI-H508	BUB1B
O60566	RA	SNU-61	7.69251	-0.838786	0.489867	0.910172	RA	SNU-61	BUB1B
O60825	LI	HCT-15	1.13763	-0.414478	0.71875	0.336772	LI	HCT-15	PFKFB2
O60825	AL	SNU-61	-0.317205	0.112997	0.920353	0.604045	AL	SNU-61	PFKFB2
O60825	LI	HT115	1.07723	-0.60394	0.607263	0.305417	LI	HT115	PFKFB2
O60825	LI	MDST8	1.98116	-2.49277	0.130224	0.544952	LI	MDST8	PFKFB2
O60825	RA	NCI-H508	-3.40816	1.80049	0.213584	0.345542	RA	NCI-H508	PFKFB2
O60825	WI	HT115	0.466706	-0.198081	0.86129	0.999812	WI	HT115	PFKFB2
O60825	OS	HT115	1.24963	-1.10461	0.38444	0.180367	OS	HT115	PFKFB2
O60825	AL	NCI-H508	-2.66994	1.72772	0.22618	0.805477	AL	NCI-H508	PFKFB2
O60825	TR	SNU-61	-0.313929	0.0949283	0.933026	0.998846	TR	SNU-61	PFKFB2
O60825	OS	MDST8	3.44953	-0.934451	0.448718	0.474478	OS	MDST8	PFKFB2
O60825	IM	SNU-61	-1.54647	0.60799	0.605039	0.97422	IM	SNU-61	PFKFB2
O60825	LI	SNU-61	0.454281	-0.30853	0.78685	0.486854	LI	SNU-61	PFKFB2
O60825	LI	LS1034	-0.465891	0.139151	0.902078	0.95883	LI	LS1034	PFKFB2
O60825	AL	HCT-15	3.20118	-0.766141	0.523665	0.999407	AL	HCT-15	PFKFB2
O60825	OS	SNU-61	2.73242	-0.947421	0.443425	0.999796	OS	SNU-61	PFKFB2
O60825	OS	LS1034	2.17055	-0.8011	0.507121	0.430583	OS	LS1034	PFKFB2
O60825	TR	LS1034	0.19616	-0.19701	0.862026	0.99911	TR	LS1034	PFKFB2
O60825	IM	HCT-15	0.652108	-1.8555	0.204671	0.997789	IM	HCT-15	PFKFB2
O60825	RA	SNU-61	0.444379	-0.171462	0.879639	0.915186	RA	SNU-61	PFKFB2
O60825	WI	LS1034	0.743534	-0.423342	0.713225	0.985584	WI	LS1034	PFKFB2
O60825	IM	HT115	-0.783732	1.15324	0.368024	0.210589	IM	HT115	PFKFB2
O60825	RA	LS1034	-2.58774	1.27231	0.331174	0.99442	RA	LS1034	PFKFB2
O60825	TR	HCT-15	1.24078	-0.405208	0.724558	0.981718	TR	HCT-15	PFKFB2
O60825	RA	MDST8	2.79742	-7.23218	0.0185875	0.415458	RA	MDST8	PFKFB2
O60825	IM	MDST8	0.709396	-0.501752	0.665629	0.568931	IM	MDST8	PFKFB2
O60825	AL	HT115	-0.366574	0.215708	0.849215	0.177714	AL	HT115	PFKFB2
O60825	WI	SNU-61	-0.0561299	0.0259354	0.981664	0.803806	WI	SNU-61	PFKFB2
O60825	WI	HCT-15	2.0066	-1.00579	0.420428	0.739262	WI	HCT-15	PFKFB2
O60825	IM	NCI-H508	-4.26534	5.81197	0.0283513	0.490498	IM	NCI-H508	PFKFB2
O60825	AL	MDST8	0.405858	-0.883959	0.469968	0.304005	AL	MDST8	PFKFB2
O60825	AL	LS1034	-2.2747	0.717885	0.547358	0.985463	AL	LS1034	PFKFB2
O60825	TR	MDST8	3.99637	-3.62922	0.0682429	0.0628369	TR	MDST8	PFKFB2
O60825	TR	NCI-H508	-2.07095	5.43461	0.0322303	0.348573	TR	NCI-H508	PFKFB2
O60825	IM	LS1034	-0.967428	0.526973	0.650827	0.99765	IM	LS1034	PFKFB2
O60825	RA	HT115	0.195009	-0.527343	0.650612	0.435976	RA	HT115	PFKFB2
O60825	LI	NCI-H508	-2.15415	3.95056	0.0585074	0.436249	LI	NCI-H508	PFKFB2
O60825	OS	NCI-H508	-3.44353	3.97034	0.0579755	0.548622	OS	NCI-H508	PFKFB2
O60825	TR	HT115	-1.22574	1.45443	0.283051	0.767706	TR	HT115	PFKFB2
O60825	OS	HCT-15	1.52132	-0.32522	0.775884	0.712751	OS	HCT-15	PFKFB2
O60825	WI	NCI-H508	-0.390981	0.223417	0.843956	0.840464	WI	NCI-H508	PFKFB2
O60825	WI	MDST8	-0.138625	0.23113	0.838706	0.990878	WI	MDST8	PFKFB2
O60825	RA	HCT-15	1.3795	-0.373868	0.744416	0.982821	RA	HCT-15	PFKFB2
O60942	OS	LS1034	0.343894	-0.498124	0.667779	0.430729	OS	LS1034	RNGTT
O60942	RA	NCI-H508	0.696784	-0.789083	0.51275	0.418493	RA	NCI-H508	RNGTT
O60942	LI	MDST8	-0.160668	0.268995	0.813142	0.65665	LI	MDST8	RNGTT
O60942	TR	MDST8	-2.64567	9.0665	0.0119476	0.0530783	TR	MDST8	RNGTT
O60942	AL	HT115	1.79298	-3.1884	0.0858851	0.0501857	AL	HT115	RNGTT
O60942	LI	HCT-15	0.812603	-1.99155	0.184658	0.232617	LI	HCT-15	RNGTT
O60942	RA	LS1034	-0.545481	0.459313	0.6911	0.99442	RA	LS1034	RNGTT
O60942	TR	SNU-61	0.317799	-0.168353	0.881791	0.998846	TR	SNU-61	RNGTT
O60942	OS	MDST8	-0.926611	1.20895	0.350211	0.445461	OS	MDST8	RNGTT
O60942	RA	MDST8	-0.281829	1.62885	0.244895	0.653389	RA	MDST8	RNGTT
O60942	AL	HCT-15	-0.0944534	1.44161	0.286143	0.999407	AL	HCT-15	RNGTT
O60942	IM	HCT-15	0.024788	-0.17141	0.879675	0.997789	IM	HCT-15	RNGTT
O60942	OS	SNU-61	0.767488	-0.578985	0.621119	0.999796	OS	SNU-61	RNGTT
O60942	OS	HT115	1.14041	-1.00361	0.421262	0.186546	OS	HT115	RNGTT
O60942	AL	SNU-61	0.679527	-1.57715	0.255481	0.57268	AL	SNU-61	RNGTT
O60942	WI	HT115	0.303214	-0.237761	0.834204	0.999812	WI	HT115	RNGTT
O60942	RA	HCT-15	1.03275	-2.17779	0.161318	0.837453	RA	HCT-15	RNGTT
O60942	RA	SNU-61	0.537907	-0.363683	0.750941	0.910172	RA	SNU-61	RNGTT
O60942	WI	LS1034	-0.157693	0.230619	0.839054	0.985584	WI	LS1034	RNGTT
O60942	IM	HT115	0.535886	-1.82278	0.209913	0.170853	IM	HT115	RNGTT
O60942	LI	NCI-H508	1.59268	-2.46643	0.132489	0.485906	LI	NCI-H508	RNGTT
O60942	OS	NCI-H508	-0.232152	0.231217	0.838647	0.721516	OS	NCI-H508	RNGTT
O60942	WI	MDST8	-0.592471	2.42455	0.136204	0.990878	WI	MDST8	RNGTT
O60942	LI	HT115	0.915922	-1.00695	0.419984	0.249903	LI	HT115	RNGTT
O60942	WI	SNU-61	1.10887	-2.42429	0.136228	0.671841	WI	SNU-61	RNGTT
O60942	WI	HCT-15	0.163083	-0.43869	0.703727	0.760567	WI	HCT-15	RNGTT
O60942	OS	HCT-15	0.462581	-1.3096	0.320551	0.621628	OS	HCT-15	RNGTT
O60942	LI	SNU-61	1.5097	-1.39089	0.298798	0.463384	LI	SNU-61	RNGTT
O60942	IM	NCI-H508	-0.0633516	0.0662955	0.953173	0.78804	IM	NCI-H508	RNGTT
O60942	AL	MDST8	0.270576	-0.678467	0.567453	0.318441	AL	MDST8	RNGTT
O60942	LI	LS1034	-0.198302	0.155761	0.890522	0.95883	LI	LS1034	RNGTT
O60942	TR	NCI-H508	0.102925	-0.185865	0.869694	0.60604	TR	NCI-H508	RNGTT
O60942	RA	HT115	1.66032	-3.22268	0.084291	0.232804	RA	HT115	RNGTT
O60942	TR	HT115	0.658161	-0.669621	0.572054	0.8824	TR	HT115	RNGTT
O60942	TR	HCT-15	0.419073	-0.945323	0.444277	0.950509	TR	HCT-15	RNGTT
O60942	IM	LS1034	-0.295311	0.657482	0.578423	0.99765	IM	LS1034	RNGTT
O60942	AL	NCI-H508	0.785613	-2.95088	0.0982137	0.805477	AL	NCI-H508	RNGTT
O60942	TR	LS1034	-0.806138	0.463119	0.688788	0.99911	TR	LS1034	RNGTT
O60942	WI	NCI-H508	0.627738	-1.42073	0.29127	0.835788	WI	NCI-H508	RNGTT
O60942	IM	MDST8	-0.475737	0.809088	0.503414	0.555716	IM	MDST8	RNGTT
O60942	IM	SNU-61	0.532771	-3.54354	0.0712343	0.97422	IM	SNU-61	RNGTT
O60942	AL	LS1034	-0.313347	0.428509	0.710018	0.985463	AL	LS1034	RNGTT
O75116	OS	SNU-61	-0.611523	0.199498	0.860317	0.999796	OS	SNU-61	ROCK2
O75116	TR	LS1034	-1.82563	0.510709	0.660343	0.99911	TR	LS1034	ROCK2
O75116	IM	HCT-15	0.148803	-0.195372	0.863151	0.997789	IM	HCT-15	ROCK2
O75116	OS	LS1034	2.34164	-4.31168	0.0498062	0.366498	OS	LS1034	ROCK2
O75116	WI	SNU-61	0.577425	-0.294445	0.796167	0.768121	WI	SNU-61	ROCK2
O75116	TR	SNU-61	0.274874	-0.0858004	0.939441	0.998846	TR	SNU-61	ROCK2
O75116	RA	LS1034	-0.473704	0.219167	0.846854	0.99442	RA	LS1034	ROCK2
O75116	RA	MDST8	-3.57942	1.56012	0.259097	0.667044	RA	MDST8	ROCK2
O75116	AL	HCT-15	2.15934	-0.682578	0.565326	0.999407	AL	HCT-15	ROCK2
O75116	WI	HT115	-2.6438	0.751611	0.530694	0.999812	WI	HT115	ROCK2
O75116	RA	NCI-H508	1.84841	-1.79653	0.214246	0.345542	RA	NCI-H508	ROCK2
O75116	OS	HCT-15	1.47549	-0.853227	0.483414	0.67105	OS	HCT-15	ROCK2
O75116	WI	NCI-H508	0.0628208	-0.0595317	0.957942	0.847014	WI	NCI-H508	ROCK2
O75116	TR	MDST8	-6.86581	2.98224	0.0964465	0.0750274	TR	MDST8	ROCK2
O75116	AL	HT115	0.918162	-2.99729	0.0956147	0.0516324	AL	HT115	ROCK2
O75116	LI	LS1034	0.350975	-0.211296	0.852232	0.95883	LI	LS1034	ROCK2
O75116	LI	HCT-15	3.12291	-1.5763	0.255661	0.238583	LI	HCT-15	ROCK2
O75116	AL	SNU-61	1.53509	-0.782582	0.51582	0.57268	AL	SNU-61	ROCK2
O75116	RA	HCT-15	0.670657	-0.721908	0.545345	0.972638	RA	HCT-15	ROCK2
O75116	RA	SNU-61	1.81843	-0.824263	0.496446	0.910172	RA	SNU-61	ROCK2
O75116	WI	HCT-15	0.971647	-0.342379	0.764699	0.775759	WI	HCT-15	ROCK2
O75116	TR	NCI-H508	1.57922	-2.08596	0.172292	0.408883	TR	NCI-H508	ROCK2
O75116	RA	HT115	1.64582	-2.83208	0.105342	0.255568	RA	HT115	ROCK2
O75116	IM	MDST8	-2.85439	0.870735	0.475706	0.555716	IM	MDST8	ROCK2
O75116	LI	NCI-H508	2.14771	-2.08152	0.172849	0.485906	LI	NCI-H508	ROCK2
O75116	OS	HT115	2.50956	-3.09422	0.0904938	0.119197	OS	HT115	ROCK2
O75116	OS	NCI-H508	1.26661	-1.33658	0.313123	0.623724	OS	NCI-H508	ROCK2
O75116	TR	HT115	0.133549	-0.245327	0.82908	0.980295	TR	HT115	ROCK2
O75116	WI	MDST8	-1.28982	0.610764	0.603519	0.990878	WI	MDST8	ROCK2
O75116	IM	SNU-61	0.00393174	-0.0025687	0.998184	0.998184	IM	SNU-61	ROCK2
O75116	IM	NCI-H508	1.78021	-1.77341	0.218161	0.580262	IM	NCI-H508	ROCK2
O75116	LI	MDST8	-3.36245	1.34315	0.311346	0.570661	LI	MDST8	ROCK2
O75116	IM	HT115	2.54613	-2.93028	0.0993998	0.142212	IM	HT115	ROCK2
O75116	LI	HT115	2.1532	-2.14002	0.165714	0.174377	LI	HT115	ROCK2
O75116	AL	MDST8	-3.17774	1.3245	0.316423	0.246212	AL	MDST8	ROCK2
O75116	OS	MDST8	-3.1546	1.65988	0.238812	0.407216	OS	MDST8	ROCK2
O75116	LI	SNU-61	2.39126	-1.54837	0.261628	0.463384	LI	SNU-61	ROCK2
O75116	TR	HCT-15	0.443552	-0.368443	0.747887	0.981718	TR	HCT-15	ROCK2
O75116	WI	LS1034	-1.25105	1.36413	0.305754	0.985584	WI	LS1034	ROCK2
O75116	AL	LS1034	-0.33457	0.364898	0.75016	0.985463	AL	LS1034	ROCK2
O75116	IM	LS1034	-0.149922	0.184537	0.87061	0.99765	IM	LS1034	ROCK2
O75116	AL	NCI-H508	2.18427	-1.10455	0.384461	0.805477	AL	NCI-H508	ROCK2
O75319	IM	HCT-15	0.746176	-2.3612	0.142106	0.997789	IM	HCT-15	DUSP11
O75319	RA	MDST8	-1.3496	6.61048	0.0221274	0.415458	RA	MDST8	DUSP11
O75319	LI	LS1034	0.845777	-0.814862	0.500751	0.95883	LI	LS1034	DUSP11
O75319	LI	MDST8	-0.41018	2.221	0.156485	0.550892	LI	MDST8	DUSP11
O75319	OS	HCT-15	2.28006	-6.76566	0.0211556	0.446012	OS	HCT-15	DUSP11
O75319	WI	NCI-H508	0.672064	-1.74776	0.222616	0.835788	WI	NCI-H508	DUSP11
O75319	RA	NCI-H508	0.178389	-0.246704	0.828149	0.478839	RA	NCI-H508	DUSP11
O75319	IM	NCI-H508	0.691131	-1.39519	0.297697	0.627136	IM	NCI-H508	DUSP11
O75319	OS	SNU-61	-0.630643	0.797117	0.50898	0.999796	OS	SNU-61	DUSP11
O75319	OS	LS1034	2.21841	-2.15149	0.164362	0.366498	OS	LS1034	DUSP11
O75319	TR	NCI-H508	0.312975	-1.23017	0.343693	0.477501	TR	NCI-H508	DUSP11
O75319	LI	HCT-15	2.01508	-5.02865	0.0373444	0.168802	LI	HCT-15	DUSP11
O75319	WI	SNU-61	-0.836434	2.14404	0.165238	0.671841	WI	SNU-61	DUSP11
O75319	OS	HT115	0.801675	-1.81403	0.211344	0.138921	OS	HT115	DUSP11
O75319	TR	SNU-61	-0.193254	0.154366	0.891491	0.998846	TR	SNU-61	DUSP11
O75319	WI	HCT-15	1.47741	-13.7663	0.00523537	0.737938	WI	HCT-15	DUSP11
O75319	OS	MDST8	-0.931346	1.94886	0.190644	0.383895	OS	MDST8	DUSP11
O75319	WI	HT115	-0.37026	1.90033	0.19777	0.999812	WI	HT115	DUSP11
O75319	AL	HT115	0.850021	-1.84727	0.205973	0.074713	AL	HT115	DUSP11
O75319	IM	HT115	0.702455	-0.736779	0.537962	0.250802	IM	HT115	DUSP11
O75319	AL	SNU-61	-0.294645	0.474755	0.681752	0.582038	AL	SNU-61	DUSP11
O75319	RA	HT115	-0.760146	0.96686	0.435618	0.353302	RA	HT115	DUSP11
O75319	AL	NCI-H508	-0.241156	0.686961	0.563067	0.877973	AL	NCI-H508	DUSP11
O75319	RA	LS1034	1.52609	-0.825403	0.495926	0.99442	RA	LS1034	DUSP11
O75319	TR	LS1034	1.26627	-0.690457	0.56127	0.99911	TR	LS1034	DUSP11
O75319	AL	HCT-15	1.01877	-2.97891	0.096632	0.999407	AL	HCT-15	DUSP11
O75319	TR	HT115	1.02941	-1.41334	0.293111	0.767706	TR	HT115	DUSP11
O75319	IM	MDST8	-1.20699	1.31841	0.318102	0.549771	IM	MDST8	DUSP11
O75319	IM	SNU-61	-1.5017	3.93052	0.0590535	0.97422	IM	SNU-61	DUSP11
O75319	RA	SNU-61	0.278183	-0.313268	0.783729	0.910172	RA	SNU-61	DUSP11
O75319	LI	NCI-H508	1.27166	-6.34005	0.0239865	0.34789	LI	NCI-H508	DUSP11
O75319	WI	LS1034	0.397616	-2.29286	0.148876	0.985584	WI	LS1034	DUSP11
O75319	LI	HT115	1.37076	-4.31161	0.0498078	0.125544	LI	HT115	DUSP11
O75319	TR	HCT-15	1.30703	-2.97881	0.0966379	0.950509	TR	HCT-15	DUSP11
O75319	OS	NCI-H508	0.733584	-1.03785	0.408355	0.623724	OS	NCI-H508	DUSP11
O75319	WI	MDST8	-0.0467957	0.0447576	0.968367	0.990878	WI	MDST8	DUSP11
O75319	LI	SNU-61	-0.813889	0.974721	0.432503	0.463384	LI	SNU-61	DUSP11
O75319	AL	LS1034	1.44738	-1.37344	0.30331	0.985463	AL	LS1034	DUSP11
O75319	TR	MDST8	-2.33056	5.14987	0.0356988	0.0530783	TR	MDST8	DUSP11
O75319	RA	HCT-15	1.5651	-8.42314	0.0138034	0.751301	RA	HCT-15	DUSP11
O75319	AL	MDST8	-0.693373	0.823549	0.496772	0.304802	AL	MDST8	DUSP11
O75319	IM	LS1034	0.776915	-3.91178	0.0595711	0.99765	IM	LS1034	DUSP11
O75365	TR	MDST8	0.131088	-0.482626	0.677021	0.227847	TR	MDST8	PTP4A3
O75365	WI	HT115	-0.643257	1.35272	0.308779	0.999812	WI	HT115	PTP4A3
O75365	IM	SNU-61	0.575476	-0.637179	0.589215	0.97422	IM	SNU-61	PTP4A3
O75365	AL	HT115	1.52036	-1.58651	0.253522	0.0825284	AL	HT115	PTP4A3
O75365	AL	HCT-15	0.644447	-1.97324	0.187194	0.999407	AL	HCT-15	PTP4A3
O75365	LI	NCI-H508	-0.289117	0.395693	0.730551	0.781456	LI	NCI-H508	PTP4A3
O75365	RA	MDST8	0.12182	-0.153714	0.891944	0.889587	RA	MDST8	PTP4A3
O75365	OS	HT115	1.97758	-7.36676	0.0179325	0.0937342	OS	HT115	PTP4A3
O75365	RA	SNU-61	0.768938	-1.1792	0.359594	0.910172	RA	SNU-61	PTP4A3
O75365	IM	HT115	0.553375	-0.552788	0.635944	0.269694	IM	HT115	PTP4A3
O75365	RA	NCI-H508	-0.822513	1.69501	0.232158	0.348386	RA	NCI-H508	PTP4A3
O75365	OS	MDST8	-0.766392	0.423948	0.712849	0.543618	OS	MDST8	PTP4A3
O75365	OS	NCI-H508	-0.938741	1.05098	0.403523	0.623724	OS	NCI-H508	PTP4A3
O75365	LI	SNU-61	0.713924	-0.633984	0.59093	0.46669	LI	SNU-61	PTP4A3
O75365	AL	MDST8	-2.08074	3.16258	0.0871145	0.162888	AL	MDST8	PTP4A3
O75365	AL	SNU-61	1.06464	-1.36303	0.306043	0.57268	AL	SNU-61	PTP4A3
O75365	OS	SNU-61	0.439321	-0.459815	0.690795	0.999796	OS	SNU-61	PTP4A3
O75365	OS	HCT-15	-0.0359863	0.0716821	0.949378	0.76726	OS	HCT-15	PTP4A3
O75365	TR	LS1034	0.740742	-3.35281	0.0786108	0.99911	TR	LS1034	PTP4A3
O75365	IM	NCI-H508	-2.28563	5.07764	0.0366662	0.490498	IM	NCI-H508	PTP4A3
O75365	LI	MDST8	0.613287	-1.48135	0.276693	0.570661	LI	MDST8	PTP4A3
O75365	WI	SNU-61	0.498351	-0.520266	0.654739	0.708486	WI	SNU-61	PTP4A3
O75365	OS	LS1034	1.71321	-1.95912	0.189182	0.373833	OS	LS1034	PTP4A3
O75365	WI	LS1034	0.137013	-0.21283	0.851182	0.985584	WI	LS1034	PTP4A3
O75365	RA	HT115	1.89415	-4.63403	0.0435481	0.216889	RA	HT115	PTP4A3
O75365	IM	LS1034	0.652346	-2.59333	0.122058	0.99765	IM	LS1034	PTP4A3
O75365	AL	NCI-H508	-0.886312	1.55824	0.2595	0.805477	AL	NCI-H508	PTP4A3
O75365	RA	LS1034	0.298884	-0.486852	0.674492	0.99442	RA	LS1034	PTP4A3
O75365	TR	SNU-61	1.54308	-1.96683	0.188093	0.998846	TR	SNU-61	PTP4A3
O75365	IM	MDST8	-1.15261	0.785547	0.514417	0.555716	IM	MDST8	PTP4A3
O75365	TR	HT115	0.649669	-1.03154	0.410698	0.80011	TR	HT115	PTP4A3
O75365	LI	LS1034	0.217421	-1.29917	0.32348	0.95883	LI	LS1034	PTP4A3
O75365	IM	HCT-15	0.0568217	-0.0838614	0.940805	0.997789	IM	HCT-15	PTP4A3
O75365	RA	HCT-15	0.179873	-0.741605	0.535587	0.972638	RA	HCT-15	PTP4A3
O75365	LI	HCT-15	0.595704	-4.01354	0.056838	0.193575	LI	HCT-15	PTP4A3
O75365	TR	NCI-H508	-0.0100067	0.0231627	0.983624	0.634792	TR	NCI-H508	PTP4A3
O75365	WI	MDST8	-0.216427	0.248673	0.826819	0.990878	WI	MDST8	PTP4A3
O75365	AL	LS1034	-0.263193	1.33338	0.313994	0.985463	AL	LS1034	PTP4A3
O75365	LI	HT115	2.11367	-2.93104	0.0993557	0.147722	LI	HT115	PTP4A3
O75365	WI	NCI-H508	-1.41223	2.65175	0.117639	0.835788	WI	NCI-H508	PTP4A3
O75365	WI	HCT-15	-0.00467116	0.0113277	0.99199	0.827024	WI	HCT-15	PTP4A3
O75365	TR	HCT-15	0.373766	-0.614081	0.601707	0.950509	TR	HCT-15	PTP4A3
O75385	RA	NCI-H508	1.68233	-2.93661	0.099033	0.282018	RA	NCI-H508	ULK1
O75385	TR	LS1034	-1.59154	0.887615	0.468395	0.99911	TR	LS1034	ULK1
O75385	OS	HT115	2.3474	-1.39395	0.298015	0.155133	OS	HT115	ULK1
O75385	WI	HCT-15	1.15791	-0.627038	0.594672	0.75513	WI	HCT-15	ULK1
O75385	IM	NCI-H508	-1.04603	1.46785	0.279859	0.615596	IM	NCI-H508	ULK1
O75385	IM	HCT-15	-0.946583	0.684627	0.564269	0.997789	IM	HCT-15	ULK1
O75385	LI	HCT-15	1.41497	-1.02128	0.414545	0.284283	LI	HCT-15	ULK1
O75385	IM	MDST8	-3.18671	1.88356	0.200314	0.549771	IM	MDST8	ULK1
O75385	AL	HT115	1.70232	-2.43878	0.134926	0.0597544	AL	HT115	ULK1
O75385	TR	NCI-H508	-0.0153235	0.0377335	0.973328	0.631211	TR	NCI-H508	ULK1
O75385	OS	LS1034	2.00242	-2.85092	0.104163	0.366498	OS	LS1034	ULK1
O75385	OS	HCT-15	-0.266997	0.162496	0.885849	0.753054	OS	HCT-15	ULK1
O75385	RA	MDST8	-1.78006	1.45804	0.282186	0.67133	RA	MDST8	ULK1
O75385	TR	HCT-15	-0.52589	0.387247	0.735897	0.981718	TR	HCT-15	ULK1
O75385	IM	HT115	0.462502	-0.209844	0.853225	0.310293	IM	HT115	ULK1
O75385	RA	SNU-61	1.87852	-1.29705	0.324081	0.910172	RA	SNU-61	ULK1
O75385	WI	HT115	0.849036	-0.376319	0.742851	0.999812	WI	HT115	ULK1
O75385	LI	LS1034	1.55704	-1.25798	0.33537	0.95883	LI	LS1034	ULK1
O75385	RA	LS1034	1.73782	-1.45383	0.283195	0.99442	RA	LS1034	ULK1
O75385	AL	SNU-61	1.61186	-0.795588	0.509695	0.57268	AL	SNU-61	ULK1
O75385	WI	LS1034	0.959371	-1.61561	0.247552	0.985584	WI	LS1034	ULK1
O75385	TR	SNU-61	4.9925	-4.86212	0.0397931	0.998846	TR	SNU-61	ULK1
O75385	TR	HT115	4.16966	-2.90427	0.100927	0.760917	TR	HT115	ULK1
O75385	OS	SNU-61	1.7995	-0.916791	0.456033	0.999796	OS	SNU-61	ULK1
O75385	AL	HCT-15	-0.201787	0.25337	0.823648	0.999407	AL	HCT-15	ULK1
O75385	WI	SNU-61	3.30531	-1.72347	0.226944	0.671841	WI	SNU-61	ULK1
O75385	AL	LS1034	1.28253	-2.36734	0.141519	0.985463	AL	LS1034	ULK1
O75385	IM	SNU-61	3.83655	-1.94864	0.190676	0.97422	IM	SNU-61	ULK1
O75385	TR	MDST8	0.648113	-1.02423	0.413437	0.158092	TR	MDST8	ULK1
O75385	OS	MDST8	-3.90455	26.7557	0.00139399	0.127041	OS	MDST8	ULK1
O75385	AL	NCI-H508	-0.0966032	0.22798	0.840849	0.976772	AL	NCI-H508	ULK1
O75385	LI	HT115	2.21947	-1.01965	0.415159	0.249173	LI	HT115	ULK1
O75385	WI	NCI-H508	-1.49217	2.24612	0.153765	0.835788	WI	NCI-H508	ULK1
O75385	OS	NCI-H508	-1.31903	1.67142	0.2366	0.5834	OS	NCI-H508	ULK1
O75385	WI	MDST8	0.503707	-0.510358	0.66055	0.990878	WI	MDST8	ULK1
O75385	LI	MDST8	-1.43387	0.934268	0.448793	0.591003	LI	MDST8	ULK1
O75385	RA	HCT-15	-0.672254	0.326387	0.775121	0.982821	RA	HCT-15	ULK1
O75385	IM	LS1034	1.28962	-0.666653	0.573606	0.99765	IM	LS1034	ULK1
O75385	RA	HT115	2.55536	-1.41895	0.291711	0.306137	RA	HT115	ULK1
O75385	AL	MDST8	-4.33641	2.81794	0.106239	0.169973	AL	MDST8	ULK1
O75385	LI	SNU-61	3.07645	-3.03514	0.0935668	0.463384	LI	SNU-61	ULK1
O75385	LI	NCI-H508	0.0875237	-0.0789859	0.944235	0.850649	LI	NCI-H508	ULK1
O75582	IM	NCI-H508	-0.402832	1.08835	0.390115	0.674548	IM	NCI-H508	RPS6KA5
O75582	TR	LS1034	0.227214	-0.0932391	0.934213	0.99911	TR	LS1034	RPS6KA5
O75582	OS	LS1034	-1.4775	1.54037	0.263371	0.398716	OS	LS1034	RPS6KA5
O75582	AL	HT115	-1.67654	2.7404	0.111354	0.0551109	AL	HT115	RPS6KA5
O75582	TR	NCI-H508	-0.315822	0.576901	0.622288	0.556091	TR	NCI-H508	RPS6KA5
O75582	IM	HCT-15	-0.21608	0.255102	0.822481	0.997789	IM	HCT-15	RPS6KA5
O75582	WI	HCT-15	-0.790978	2.09287	0.171431	0.737938	WI	HCT-15	RPS6KA5
O75582	IM	SNU-61	-0.773316	1.35425	0.30837	0.97422	IM	SNU-61	RPS6KA5
O75582	TR	SNU-61	0.768488	-0.236877	0.834804	0.998846	TR	SNU-61	RPS6KA5
O75582	AL	SNU-61	-0.18167	0.167134	0.882635	0.598758	AL	SNU-61	RPS6KA5
O75582	LI	LS1034	-1.71449	1.19747	0.353798	0.95883	LI	LS1034	RPS6KA5
O75582	OS	HT115	-0.834792	1.01412	0.417253	0.186077	OS	HT115	RPS6KA5
O75582	RA	MDST8	0.0135204	-0.0141124	0.990022	0.896955	RA	MDST8	RPS6KA5
O75582	OS	SNU-61	-0.873651	0.404148	0.725225	0.999796	OS	SNU-61	RPS6KA5
O75582	WI	SNU-61	-0.0099155	0.00809431	0.994277	0.808913	WI	SNU-61	RPS6KA5
O75582	LI	MDST8	0.889216	-1.53493	0.264566	0.570661	LI	MDST8	RPS6KA5
O75582	AL	LS1034	-1.5832	0.996628	0.42395	0.985463	AL	LS1034	RPS6KA5
O75582	IM	HT115	-1.64337	1.60836	0.249022	0.177345	IM	HT115	RPS6KA5
O75582	WI	HT115	-0.289793	0.215426	0.849408	0.999812	WI	HT115	RPS6KA5
O75582	WI	LS1034	-0.951036	0.782418	0.515898	0.985584	WI	LS1034	RPS6KA5
O75582	LI	HT115	-0.753928	2.39417	0.138991	0.162563	LI	HT115	RPS6KA5
O75582	RA	LS1034	-0.794674	0.401406	0.726949	0.99442	RA	LS1034	RPS6KA5
O75582	OS	HCT-15	-1.61521	2.95119	0.0981962	0.56106	OS	HCT-15	RPS6KA5
O75582	AL	HCT-15	-0.907823	1.35334	0.308613	0.999407	AL	HCT-15	RPS6KA5
O75582	TR	HT115	-1.01304	2.2645	0.151817	0.760917	TR	HT115	RPS6KA5
O75582	IM	MDST8	0.310338	-0.544914	0.640454	0.568722	IM	MDST8	RPS6KA5
O75582	TR	MDST8	3.8689	-3.33585	0.0793196	0.0676261	TR	MDST8	RPS6KA5
O75582	OS	MDST8	0.867397	-1.20011	0.35297	0.445461	OS	MDST8	RPS6KA5
O75582	RA	NCI-H508	-1.18763	1.73971	0.224039	0.348386	RA	NCI-H508	RPS6KA5
O75582	AL	NCI-H508	-0.870511	1.23479	0.342293	0.805477	AL	NCI-H508	RPS6KA5
O75582	IM	LS1034	0.955266	-3.16284	0.0871022	0.99765	IM	LS1034	RPS6KA5
O75582	WI	NCI-H508	-0.61219	0.522731	0.653299	0.835788	WI	NCI-H508	RPS6KA5
O75582	LI	HCT-15	-1.97934	7.27091	0.0183954	0.152713	LI	HCT-15	RPS6KA5
O75582	WI	MDST8	0.261444	-0.574387	0.6237	0.990878	WI	MDST8	RPS6KA5
O75582	RA	HT115	-0.470007	0.613515	0.602016	0.425746	RA	HT115	RPS6KA5
O75582	RA	HCT-15	-1.7751	83.3664	0.000143855	0.0274043	RA	HCT-15	RPS6KA5
O75582	OS	NCI-H508	-0.264813	2.32275	0.145861	0.548622	OS	NCI-H508	RPS6KA5
O75582	LI	NCI-H508	-1.16469	1.61391	0.247896	0.531562	LI	NCI-H508	RPS6KA5
O75582	LI	SNU-61	-1.33884	0.621307	0.597775	0.467345	LI	SNU-61	RPS6KA5
O75582	AL	MDST8	-1.35955	1.11117	0.382178	0.275024	AL	MDST8	RPS6KA5
O75582	RA	SNU-61	-0.251487	0.139591	0.901772	0.915186	RA	SNU-61	RPS6KA5
O75582	TR	HCT-15	-0.846847	0.576548	0.622486	0.956319	TR	HCT-15	RPS6KA5
O75676	LI	MDST8	0.475957	-0.572955	0.624506	0.635471	LI	MDST8	RPS6KA4
O75676	AL	HT115	0.722757	-0.631364	0.592339	0.139261	AL	HT115	RPS6KA4
O75676	OS	LS1034	-0.640877	0.725755	0.543426	0.430729	OS	LS1034	RPS6KA4
O75676	TR	LS1034	-3.1338	1.33786	0.312776	0.99911	TR	LS1034	RPS6KA4
O75676	OS	HT115	1.69812	-1.4785	0.277356	0.15132	OS	HT115	RPS6KA4
O75676	IM	MDST8	0.666294	-0.826385	0.495479	0.555716	IM	MDST8	RPS6KA4
O75676	OS	SNU-61	0.0501207	-0.0197558	0.986032	0.999796	OS	SNU-61	RPS6KA4
O75676	WI	NCI-H508	-3.89091	4.68222	0.0427126	0.835788	WI	NCI-H508	RPS6KA4
O75676	IM	NCI-H508	-1.47013	1.47482	0.278218	0.615596	IM	NCI-H508	RPS6KA4
O75676	OS	HCT-15	0.261406	-0.297125	0.79439	0.71547	OS	HCT-15	RPS6KA4
O75676	TR	HT115	1.70865	-1.4717	0.278952	0.767706	TR	HT115	RPS6KA4
O75676	RA	MDST8	2.28605	-3.30748	0.0805255	0.493754	RA	MDST8	RPS6KA4
O75676	LI	LS1034	0.623913	-0.46802	0.685818	0.95883	LI	LS1034	RPS6KA4
O75676	WI	HCT-15	1.32623	-1.19201	0.355519	0.738975	WI	HCT-15	RPS6KA4
O75676	IM	HCT-15	-0.891476	1.35431	0.308356	0.997789	IM	HCT-15	RPS6KA4
O75676	AL	LS1034	-0.720313	1.24918	0.337979	0.985463	AL	LS1034	RPS6KA4
O75676	IM	HT115	0.934502	-0.771452	0.521118	0.248632	IM	HT115	RPS6KA4
O75676	OS	MDST8	0.649083	-1.71133	0.229151	0.402405	OS	MDST8	RPS6KA4
O75676	WI	LS1034	-1.39562	2.69701	0.11437	0.985584	WI	LS1034	RPS6KA4
O75676	AL	NCI-H508	-0.852674	3.36522	0.0780984	0.805477	AL	NCI-H508	RPS6KA4
O75676	TR	SNU-61	1.38836	-0.398191	0.728975	0.998846	TR	SNU-61	RPS6KA4
O75676	AL	HCT-15	0.0284111	-0.0496692	0.9649	0.999407	AL	HCT-15	RPS6KA4
O75676	LI	SNU-61	2.2876	-1.08221	0.392282	0.463384	LI	SNU-61	RPS6KA4
O75676	AL	SNU-61	0.82661	-0.425274	0.712025	0.582038	AL	SNU-61	RPS6KA4
O75676	WI	MDST8	0.742701	-1.04174	0.406915	0.990878	WI	MDST8	RPS6KA4
O75676	WI	HT115	-0.462288	0.265415	0.815544	0.999812	WI	HT115	RPS6KA4
O75676	RA	SNU-61	1.43764	-0.778545	0.517735	0.910172	RA	SNU-61	RPS6KA4
O75676	TR	NCI-H508	-1.546	1.26054	0.334617	0.47584	TR	NCI-H508	RPS6KA4
O75676	RA	NCI-H508	1.24995	-0.785328	0.514521	0.418493	RA	NCI-H508	RPS6KA4
O75676	LI	HT115	1.33791	-1.79541	0.214433	0.190366	LI	HT115	RPS6KA4
O75676	TR	HCT-15	-0.580461	0.668901	0.57243	0.950509	TR	HCT-15	RPS6KA4
O75676	OS	NCI-H508	-2.56096	3.94166	0.0587491	0.548622	OS	NCI-H508	RPS6KA4
O75676	AL	MDST8	-0.389764	0.36232	0.751817	0.35853	AL	MDST8	RPS6KA4
O75676	RA	HT115	1.07583	-1.17337	0.361468	0.318436	RA	HT115	RPS6KA4
O75676	TR	MDST8	-2.0773	1.22885	0.344096	0.138964	TR	MDST8	RPS6KA4
O75676	IM	SNU-61	1.12845	-0.806673	0.504532	0.97422	IM	SNU-61	RPS6KA4
O75676	WI	SNU-61	2.03082	-0.965237	0.436264	0.671841	WI	SNU-61	RPS6KA4
O75676	LI	HCT-15	0.420218	-0.91566	0.456506	0.284283	LI	HCT-15	RPS6KA4
O75676	IM	LS1034	-0.466333	3.78958	0.0631128	0.99765	IM	LS1034	RPS6KA4
O75676	LI	NCI-H508	-0.0669044	0.352043	0.75844	0.794187	LI	NCI-H508	RPS6KA4
O75676	RA	HCT-15	0.58698	-0.625411	0.595551	0.972638	RA	HCT-15	RPS6KA4
O75676	RA	LS1034	0.0688584	-0.040863	0.971118	0.99442	RA	LS1034	RPS6KA4
O75962	RA	MDST8	-1.03104	1.09834	0.386617	0.700288	RA	MDST8	TRIO
O75962	OS	HT115	2.06415	-1.02954	0.411445	0.186077	OS	HT115	TRIO
O75962	OS	LS1034	0.341371	-1.36649	0.305131	0.403963	OS	LS1034	TRIO
O75962	TR	LS1034	-1.50695	2.02154	0.180604	0.99911	TR	LS1034	TRIO
O75962	OS	HCT-15	0.734233	-0.635713	0.590002	0.67289	OS	HCT-15	TRIO
O75962	IM	NCI-H508	0.214431	-0.254244	0.823059	0.76876	IM	NCI-H508	TRIO
O75962	LI	LS1034	2.26353	-1.5608	0.258951	0.95883	LI	LS1034	TRIO
O75962	TR	SNU-61	3.31634	-3.75228	0.064255	0.998846	TR	SNU-61	TRIO
O75962	WI	NCI-H508	-0.0038572	0.00355447	0.997487	0.858703	WI	NCI-H508	TRIO
O75962	OS	SNU-61	1.4917	-3.96131	0.0582173	0.999796	OS	SNU-61	TRIO
O75962	LI	HT115	2.00261	-1.14295	0.371431	0.234844	LI	HT115	TRIO
O75962	AL	LS1034	0.758848	-0.760393	0.526435	0.985463	AL	LS1034	TRIO
O75962	WI	HCT-15	0.279111	-0.189922	0.8669	0.805909	WI	HCT-15	TRIO
O75962	TR	HT115	2.7569	-2.29544	0.148612	0.760917	TR	HT115	TRIO
O75962	IM	MDST8	-1.46072	1.8726	0.202002	0.549771	IM	MDST8	TRIO
O75962	AL	NCI-H508	0.674243	-0.484409	0.675954	0.905501	AL	NCI-H508	TRIO
O75962	OS	MDST8	-2.87631	4.35849	0.0488187	0.298108	OS	MDST8	TRIO
O75962	LI	NCI-H508	0.357778	-0.458169	0.691797	0.769564	LI	NCI-H508	TRIO
O75962	RA	HCT-15	0.110894	-0.0627936	0.955642	0.982821	RA	HCT-15	TRIO
O75962	WI	MDST8	-0.58041	1.36022	0.306787	0.990878	WI	MDST8	TRIO
O75962	OS	NCI-H508	0.157561	-0.22926	0.839978	0.721516	OS	NCI-H508	TRIO
O75962	WI	SNU-61	2.71778	-20.2855	0.0024213	0.671841	WI	SNU-61	TRIO
O75962	AL	SNU-61	1.18938	-0.841354	0.488713	0.57268	AL	SNU-61	TRIO
O75962	RA	NCI-H508	0.969076	-0.804547	0.505518	0.418493	RA	NCI-H508	TRIO
O75962	LI	MDST8	-0.778417	1.53626	0.264273	0.570661	LI	MDST8	TRIO
O75962	AL	HT115	1.5318	-1.45369	0.283229	0.0884202	AL	HT115	TRIO
O75962	RA	HT115	1.77765	-1.74292	0.223471	0.2828	RA	HT115	TRIO
O75962	AL	MDST8	-2.9179	73.5352	0.000184879	0.0220765	AL	MDST8	TRIO
O75962	WI	LS1034	0.642194	-1.37749	0.302256	0.985584	WI	LS1034	TRIO
O75962	IM	HT115	0.838275	-0.415284	0.718246	0.286995	IM	HT115	TRIO
O75962	TR	HCT-15	-0.0990123	0.0523593	0.963002	0.99267	TR	HCT-15	TRIO
O75962	AL	HCT-15	0.0725137	-0.0863418	0.939061	0.999407	AL	HCT-15	TRIO
O75962	LI	SNU-61	2.22293	-3.25833	0.0826776	0.463384	LI	SNU-61	TRIO
O75962	IM	LS1034	1.16897	-0.456152	0.693025	0.99765	IM	LS1034	TRIO
O75962	TR	MDST8	-0.123519	0.215992	0.849021	0.268463	TR	MDST8	TRIO
O75962	IM	SNU-61	2.69172	-4.75209	0.0415424	0.97422	IM	SNU-61	TRIO
O75962	TR	NCI-H508	0.247657	-0.282041	0.804418	0.592632	TR	NCI-H508	TRIO
O75962	IM	HCT-15	-0.120041	0.0953351	0.932741	0.997789	IM	HCT-15	TRIO
O75962	RA	SNU-61	1.07033	-0.823893	0.496615	0.910172	RA	SNU-61	TRIO
O75962	RA	LS1034	1.1762	-0.681632	0.565815	0.99442	RA	LS1034	TRIO
O75962	WI	HT115	0.949895	-0.399293	0.72828	0.999812	WI	HT115	TRIO
O75962	LI	HCT-15	1.04547	-0.952168	0.441505	0.284283	LI	HCT-15	TRIO
O94768	AL	HT115	0.278715	-1.23154	0.34328	0.101564	AL	HT115	STK17B
O94768	OS	LS1034	0.310161	-0.278792	0.806586	0.430729	OS	LS1034	STK17B
O94768	RA	MDST8	0.908527	-0.688902	0.562068	0.801939	RA	MDST8	STK17B
O94768	OS	HCT-15	-0.652414	1.01748	0.415982	0.63778	OS	HCT-15	STK17B
O94768	TR	HT115	-0.866788	0.878837	0.472182	0.829039	TR	HT115	STK17B
O94768	IM	MDST8	1.20922	-1.1985	0.353473	0.549771	IM	MDST8	STK17B
O94768	TR	LS1034	0.904535	-0.942213	0.445543	0.99911	TR	LS1034	STK17B
O94768	AL	SNU-61	-0.4208	0.568474	0.627033	0.582038	AL	SNU-61	STK17B
O94768	LI	NCI-H508	0.0711812	-0.0864481	0.938986	0.850649	LI	NCI-H508	STK17B
O94768	WI	MDST8	0.39144	-0.718756	0.546922	0.990878	WI	MDST8	STK17B
O94768	TR	SNU-61	-1.05978	0.67153	0.571058	0.998846	TR	SNU-61	STK17B
O94768	LI	LS1034	0.207143	-0.316148	0.781835	0.95883	LI	LS1034	STK17B
O94768	OS	HT115	-0.831561	1.31233	0.31979	0.160156	OS	HT115	STK17B
O94768	IM	NCI-H508	0.836166	-1.11222	0.381817	0.669759	IM	NCI-H508	STK17B
O94768	LI	HCT-15	-0.513172	0.756982	0.528085	0.295626	LI	HCT-15	STK17B
O94768	IM	SNU-61	-1.22021	0.904159	0.461343	0.97422	IM	SNU-61	STK17B
O94768	RA	NCI-H508	0.771351	-5.43312	0.0322471	0.274424	RA	NCI-H508	STK17B
O94768	TR	NCI-H508	0.786438	-0.943126	0.445171	0.512615	TR	NCI-H508	STK17B
O94768	LI	SNU-61	-1.09646	0.994619	0.424727	0.463384	LI	SNU-61	STK17B
O94768	RA	LS1034	-0.0776941	0.102592	0.927647	0.99442	RA	LS1034	STK17B
O94768	WI	NCI-H508	1.03943	-1.2465	0.338777	0.835788	WI	NCI-H508	STK17B
O94768	AL	HCT-15	-0.510484	1.86683	0.202897	0.999407	AL	HCT-15	STK17B
O94768	IM	HCT-15	0.029017	-0.124857	0.912055	0.997789	IM	HCT-15	STK17B
O94768	RA	HCT-15	0.728203	-2.57582	0.123427	0.837453	RA	HCT-15	STK17B
O94768	OS	SNU-61	0.341411	-0.553404	0.635591	0.999796	OS	SNU-61	STK17B
O94768	WI	HCT-15	-0.509273	0.82563	0.495823	0.75513	WI	HCT-15	STK17B
O94768	OS	MDST8	1.70057	-1.45836	0.282112	0.422626	OS	MDST8	STK17B
O94768	AL	MDST8	0.699064	-0.642866	0.586175	0.318441	AL	MDST8	STK17B
O94768	WI	HT115	0.901786	-0.581773	0.619558	0.999812	WI	HT115	STK17B
O94768	RA	HT115	0.822932	-3.8605	0.0610211	0.216896	RA	HT115	STK17B
O94768	TR	HCT-15	-0.586851	1.02438	0.413379	0.950509	TR	HCT-15	STK17B
O94768	IM	HT115	-0.267599	0.667129	0.573356	0.256521	IM	HT115	STK17B
O94768	LI	HT115	0.834488	-0.770332	0.521654	0.277687	LI	HT115	STK17B
O94768	WI	SNU-61	-1.00279	0.859887	0.480467	0.67997	WI	SNU-61	STK17B
O94768	TR	MDST8	1.19767	-1.65168	0.240401	0.113867	TR	MDST8	STK17B
O94768	OS	NCI-H508	0.408174	-1.26057	0.334609	0.623724	OS	NCI-H508	STK17B
O94768	RA	SNU-61	0.00823348	-0.00721194	0.9949	0.928792	RA	SNU-61	STK17B
O94768	AL	NCI-H508	0.798725	-1.63301	0.244068	0.805477	AL	NCI-H508	STK17B
O94768	IM	LS1034	0.570404	-0.754121	0.529473	0.99765	IM	LS1034	STK17B
O94768	LI	MDST8	1.25811	-1.31749	0.318356	0.570661	LI	MDST8	STK17B
O94768	AL	LS1034	-0.153466	0.567945	0.627332	0.985463	AL	LS1034	STK17B
O94768	WI	LS1034	0.871183	-2.02518	0.18012	0.985584	WI	LS1034	STK17B
O94804	OS	HT115	2.78422	-2.045	0.177516	0.129245	OS	HT115	STK10
O94804	OS	LS1034	2.06119	-4.71574	0.0421453	0.366498	OS	LS1034	STK10
O94804	WI	NCI-H508	-1.89065	1.34061	0.31203	0.835788	WI	NCI-H508	STK10
O94804	IM	NCI-H508	-0.910051	1.14318	0.371353	0.65994	IM	NCI-H508	STK10
O94804	IM	MDST8	-2.10691	2.13141	0.166738	0.549771	IM	MDST8	STK10
O94804	WI	MDST8	-0.319436	0.366859	0.748902	0.990878	WI	MDST8	STK10
O94804	RA	NCI-H508	1.71982	-1.21997	0.346807	0.385898	RA	NCI-H508	STK10
O94804	WI	SNU-61	4.55831	-1.06623	0.397989	0.671841	WI	SNU-61	STK10
O94804	AL	HCT-15	2.54991	-3.77085	0.0636826	0.999407	AL	HCT-15	STK10
O94804	RA	MDST8	-0.882106	1.22963	0.343859	0.700288	RA	MDST8	STK10
O94804	TR	SNU-61	5.21816	-1.21216	0.349215	0.998846	TR	SNU-61	STK10
O94804	AL	HT115	2.20971	-2.47252	0.131961	0.0597544	AL	HT115	STK10
O94804	IM	HCT-15	1.32236	-11.5647	0.00739429	0.502503	IM	HCT-15	STK10
O94804	WI	HCT-15	1.42645	-1.1003	0.385937	0.738975	WI	HCT-15	STK10
O94804	LI	LS1034	1.59668	-3.67387	0.0667556	0.95883	LI	LS1034	STK10
O94804	OS	MDST8	-2.49815	3.54044	0.0713461	0.315608	OS	MDST8	STK10
O94804	TR	NCI-H508	0.00391424	-0.00386312	0.997268	0.641557	TR	NCI-H508	STK10
O94804	OS	HCT-15	2.17588	-3.28469	0.0815131	0.56106	OS	HCT-15	STK10
O94804	RA	LS1034	0.242346	-0.137768	0.903042	0.99442	RA	LS1034	STK10
O94804	LI	HT115	2.57165	-1.50597	0.271035	0.210458	LI	HT115	STK10
O94804	AL	SNU-61	4.02593	-0.975076	0.432363	0.57268	AL	SNU-61	STK10
O94804	RA	HT115	2.3059	-1.3236	0.31667	0.312302	RA	HT115	STK10
O94804	TR	HT115	0.675553	-0.38785	0.735515	0.964326	TR	HT115	STK10
O94804	OS	SNU-61	2.81526	-0.700932	0.555919	0.999796	OS	SNU-61	STK10
O94804	IM	SNU-61	3.8937	-0.787835	0.513337	0.97422	IM	SNU-61	STK10
O94804	TR	HCT-15	1.37634	-3.05909	0.0923033	0.950509	TR	HCT-15	STK10
O94804	WI	HT115	-0.44287	0.158249	0.888795	0.999812	WI	HT115	STK10
O94804	LI	MDST8	-1.24221	2.28311	0.149878	0.550892	LI	MDST8	STK10
O94804	LI	HCT-15	2.47192	-1.10257	0.385148	0.279284	LI	HCT-15	STK10
O94804	AL	LS1034	0.238571	-1.66129	0.238539	0.985463	AL	LS1034	STK10
O94804	AL	NCI-H508	1.36243	-2.15345	0.164132	0.805477	AL	NCI-H508	STK10
O94804	WI	LS1034	-0.31503	0.229313	0.839942	0.985584	WI	LS1034	STK10
O94804	RA	SNU-61	4.4653	-1.1509	0.368794	0.910172	RA	SNU-61	STK10
O94804	LI	NCI-H508	0.534812	-0.467621	0.686059	0.765786	LI	NCI-H508	STK10
O94804	IM	HT115	1.3183	-0.584041	0.618291	0.26746	IM	HT115	STK10
O94804	LI	SNU-61	3.68037	-1.04079	0.407269	0.463384	LI	SNU-61	STK10
O94804	RA	HCT-15	1.20406	-2.54293	0.126058	0.837453	RA	HCT-15	STK10
O94804	OS	NCI-H508	-1.34124	2.16473	0.16282	0.548622	OS	NCI-H508	STK10
O94804	TR	LS1034	-1.22462	1.46345	0.280899	0.99911	TR	LS1034	STK10
O94804	AL	MDST8	-2.32338	5.576	0.0306899	0.145811	AL	MDST8	STK10
O94804	TR	MDST8	-1.12089	2.20364	0.158403	0.0925341	TR	MDST8	STK10
O94804	IM	LS1034	1.56158	-1.77235	0.218342	0.99765	IM	LS1034	STK10
O94806	RA	MDST8	2.20987	-1.62597	0.245469	0.653389	RA	MDST8	PRKD3
O94806	LI	LS1034	1.23923	-1.06105	0.39986	0.95883	LI	LS1034	PRKD3
O94806	RA	NCI-H508	1.54996	-1.64067	0.242555	0.348386	RA	NCI-H508	PRKD3
O94806	AL	SNU-61	0.438343	-2.61693	0.120245	0.57268	AL	SNU-61	PRKD3
O94806	RA	LS1034	0.603365	-0.494577	0.669886	0.99442	RA	LS1034	PRKD3
O94806	OS	LS1034	1.03341	-2.18304	0.160721	0.366498	OS	LS1034	PRKD3
O94806	WI	HCT-15	0.938777	-0.889889	0.467419	0.751728	WI	HCT-15	PRKD3
O94806	OS	HT115	1.28654	-4.63136	0.0435952	0.117063	OS	HT115	PRKD3
O94806	AL	NCI-H508	2.12663	-2.63718	0.11872	0.805477	AL	NCI-H508	PRKD3
O94806	IM	MDST8	1.39695	-2.08157	0.172842	0.549771	IM	MDST8	PRKD3
O94806	WI	HT115	0.0520228	-0.123609	0.912927	0.999812	WI	HT115	PRKD3
O94806	WI	MDST8	1.02128	-1.10132	0.385582	0.990878	WI	MDST8	PRKD3
O94806	LI	MDST8	2.72075	-7.27733	0.0183638	0.439697	LI	MDST8	PRKD3
O94806	TR	SNU-61	0.0368741	-0.0377163	0.97334	0.998846	TR	SNU-61	PRKD3
O94806	AL	HCT-15	-0.272851	0.904512	0.461193	0.999407	AL	HCT-15	PRKD3
O94806	IM	NCI-H508	1.37952	-1.39013	0.298993	0.627136	IM	NCI-H508	PRKD3
O94806	TR	NCI-H508	-0.799408	0.651742	0.581457	0.544902	TR	NCI-H508	PRKD3
O94806	OS	HCT-15	0.360656	-0.480142	0.678512	0.703039	OS	HCT-15	PRKD3
O94806	IM	HCT-15	-0.68025	0.936631	0.447824	0.997789	IM	HCT-15	PRKD3
O94806	OS	NCI-H508	0.0169406	-0.0158526	0.988791	0.750603	OS	NCI-H508	PRKD3
O94806	WI	NCI-H508	0.214505	-0.175267	0.877008	0.840464	WI	NCI-H508	PRKD3
O94806	TR	LS1034	0.225596	-0.30996	0.785907	0.99911	TR	LS1034	PRKD3
O94806	LI	HT115	1.73931	-4.92008	0.0389146	0.125544	LI	HT115	PRKD3
O94806	AL	HT115	0.456499	-0.641159	0.587086	0.138879	AL	HT115	PRKD3
O94806	OS	SNU-61	-0.206258	0.279968	0.805801	0.999796	OS	SNU-61	PRKD3
O94806	OS	MDST8	1.90848	-2.59109	0.122232	0.350766	OS	MDST8	PRKD3
O94806	WI	LS1034	-0.57988	0.805092	0.505265	0.985584	WI	LS1034	PRKD3
O94806	TR	MDST8	1.649	-1.68578	0.233883	0.113349	TR	MDST8	PRKD3
O94806	AL	MDST8	2.06489	-2.5269	0.127368	0.171741	AL	MDST8	PRKD3
O94806	WI	SNU-61	0.45812	-1.18936	0.356359	0.671841	WI	SNU-61	PRKD3
O94806	TR	HT115	1.24883	-1.1858	0.357489	0.767706	TR	HT115	PRKD3
O94806	LI	HCT-15	1.53565	-1.96506	0.188342	0.233212	LI	HCT-15	PRKD3
O94806	TR	HCT-15	0.350035	-1.27503	0.330385	0.950509	TR	HCT-15	PRKD3
O94806	RA	HT115	1.20046	-2.81935	0.106149	0.255568	RA	HT115	PRKD3
O94806	RA	SNU-61	0.105366	-0.0905943	0.936071	0.925694	RA	SNU-61	PRKD3
O94806	IM	SNU-61	0.607031	-0.675001	0.569252	0.97422	IM	SNU-61	PRKD3
O94806	AL	LS1034	0.766053	-1.47081	0.279161	0.985463	AL	LS1034	PRKD3
O94806	IM	LS1034	0.820016	-0.857866	0.481359	0.99765	IM	LS1034	PRKD3
O94806	LI	SNU-61	0.422611	-0.890565	0.467129	0.463384	LI	SNU-61	PRKD3
O94806	LI	NCI-H508	0.667081	-0.653397	0.58058	0.719237	LI	NCI-H508	PRKD3
O94806	IM	HT115	1.08372	-1.59384	0.252	0.177345	IM	HT115	PRKD3
O94806	RA	HCT-15	-0.0614759	0.0996139	0.929736	0.982821	RA	HCT-15	PRKD3
O94921	LI	LS1034	0.860071	-0.505151	0.66362	0.95883	LI	LS1034	CDK14
O94921	OS	HT115	-4.36947	3.12508	0.0889454	0.119197	OS	HT115	CDK14
O94921	RA	LS1034	1.92774	-0.986605	0.42784	0.99442	RA	LS1034	CDK14
O94921	RA	NCI-H508	-0.838	0.693206	0.559861	0.422223	RA	NCI-H508	CDK14
O94921	WI	MDST8	0.037859	-0.0650753	0.954033	0.990878	WI	MDST8	CDK14
O94921	OS	HCT-15	-2.22915	2.49466	0.130063	0.56106	OS	HCT-15	CDK14
O94921	WI	SNU-61	-1.5331	1.4702	0.279305	0.671841	WI	SNU-61	CDK14
O94921	IM	MDST8	-0.00397467	0.00472182	0.996661	0.642314	IM	MDST8	CDK14
O94921	IM	NCI-H508	0.466745	-0.230743	0.838969	0.76876	IM	NCI-H508	CDK14
O94921	LI	SNU-61	-2.74137	1.73276	0.225277	0.463384	LI	SNU-61	CDK14
O94921	TR	LS1034	2.22172	-0.870437	0.475836	0.99911	TR	LS1034	CDK14
O94921	LI	MDST8	0.152424	-0.984803	0.428544	0.591003	LI	MDST8	CDK14
O94921	AL	HT115	-3.72037	3.37028	0.0778904	0.0499241	AL	HT115	CDK14
O94921	IM	HCT-15	-0.217578	0.79252	0.511133	0.997789	IM	HCT-15	CDK14
O94921	AL	NCI-H508	-0.962391	1.05488	0.4021	0.805477	AL	NCI-H508	CDK14
O94921	LI	NCI-H508	-0.474012	0.624099	0.596262	0.726766	LI	NCI-H508	CDK14
O94921	RA	MDST8	0.746993	-0.671409	0.571122	0.801939	RA	MDST8	CDK14
O94921	RA	HT115	-1.81454	1.61484	0.247707	0.2914	RA	HT115	CDK14
O94921	AL	SNU-61	-1.87848	1.40376	0.295521	0.57268	AL	SNU-61	CDK14
O94921	WI	NCI-H508	0.848528	-0.428859	0.709801	0.835788	WI	NCI-H508	CDK14
O94921	TR	HT115	-1.47758	1.37597	0.302651	0.767706	TR	HT115	CDK14
O94921	AL	HCT-15	-0.633849	0.587311	0.616467	0.999407	AL	HCT-15	CDK14
O94921	WI	HCT-15	-1.36904	1.33343	0.31398	0.738975	WI	HCT-15	CDK14
O94921	OS	LS1034	-0.63651	0.442156	0.701593	0.430729	OS	LS1034	CDK14
O94921	AL	MDST8	-0.53637	0.688443	0.562305	0.318441	AL	MDST8	CDK14
O94921	WI	LS1034	0.584493	-0.68557	0.563783	0.985584	WI	LS1034	CDK14
O94921	WI	HT115	-0.22406	0.105312	0.925739	0.999812	WI	HT115	CDK14
O94921	RA	SNU-61	-0.847273	0.591388	0.6142	0.910172	RA	SNU-61	CDK14
O94921	OS	NCI-H508	0.824932	-1.07305	0.395543	0.623724	OS	NCI-H508	CDK14
O94921	TR	SNU-61	-0.749967	0.305319	0.788969	0.998846	TR	SNU-61	CDK14
O94921	IM	LS1034	1.00705	-1.67579	0.235768	0.99765	IM	LS1034	CDK14
O94921	LI	HT115	-3.28158	1.66223	0.238359	0.196362	LI	HT115	CDK14
O94921	IM	HT115	-4.01641	2.48865	0.130574	0.151786	IM	HT115	CDK14
O94921	OS	MDST8	0.279802	-0.457271	0.692343	0.538462	OS	MDST8	CDK14
O94921	TR	NCI-H508	1.26288	-1.01958	0.415187	0.506865	TR	NCI-H508	CDK14
O94921	OS	SNU-61	-0.79187	0.430411	0.70884	0.999796	OS	SNU-61	CDK14
O94921	AL	LS1034	1.22643	-0.791868	0.511439	0.985463	AL	LS1034	CDK14
O94921	TR	HCT-15	-1.27276	3.41062	0.0762632	0.950509	TR	HCT-15	CDK14
O94921	IM	SNU-61	-1.32265	1.64773	0.241169	0.97422	IM	SNU-61	CDK14
O94921	TR	MDST8	2.88155	-2.75656	0.11026	0.0783378	TR	MDST8	CDK14
O94921	RA	HCT-15	0.253517	-0.865149	0.478152	0.972638	RA	HCT-15	CDK14
O94921	LI	HCT-15	-2.28676	4.49101	0.0461737	0.173078	LI	HCT-15	CDK14
O95382	TR	LS1034	-0.126869	0.057746	0.959201	0.99911	TR	LS1034	MAP3K6
O95382	WI	MDST8	-0.703082	0.793501	0.510673	0.990878	WI	MDST8	MAP3K6
O95382	IM	NCI-H508	-0.0198507	0.0203002	0.985647	0.792838	IM	NCI-H508	MAP3K6
O95382	OS	HT115	-2.05895	10.7711	0.00850966	0.0885408	OS	HT115	MAP3K6
O95382	RA	NCI-H508	-0.409381	0.8283	0.494608	0.418493	RA	NCI-H508	MAP3K6
O95382	WI	SNU-61	0.485754	-2.5809	0.123028	0.671841	WI	SNU-61	MAP3K6
O95382	RA	LS1034	0.170899	-0.143693	0.898914	0.99442	RA	LS1034	MAP3K6
O95382	IM	HCT-15	-0.83913	0.895667	0.464949	0.997789	IM	HCT-15	MAP3K6
O95382	RA	MDST8	-0.155234	0.124108	0.912578	0.889612	RA	MDST8	MAP3K6
O95382	OS	MDST8	0.0750827	-0.0871398	0.9385	0.603392	OS	MDST8	MAP3K6
O95382	IM	MDST8	-0.0024935	0.0027274	0.998071	0.642314	IM	MDST8	MAP3K6
O95382	AL	HT115	-1.46693	1.90437	0.197163	0.07425	AL	HT115	MAP3K6
O95382	LI	LS1034	-0.193317	0.119697	0.915663	0.95883	LI	LS1034	MAP3K6
O95382	WI	NCI-H508	-0.0968529	0.153879	0.89183	0.840464	WI	NCI-H508	MAP3K6
O95382	AL	NCI-H508	-1.23864	5.7202	0.0292284	0.805477	AL	NCI-H508	MAP3K6
O95382	LI	HCT-15	-2.25905	2.78339	0.108477	0.196132	LI	HCT-15	MAP3K6
O95382	AL	SNU-61	0.85862	-3.55299	0.0708951	0.57268	AL	SNU-61	MAP3K6
O95382	OS	LS1034	-1.48537	1.24901	0.338028	0.403963	OS	LS1034	MAP3K6
O95382	AL	HCT-15	-0.849131	0.553371	0.63561	0.999407	AL	HCT-15	MAP3K6
O95382	OS	HCT-15	-1.72613	1.15887	0.366179	0.626455	OS	HCT-15	MAP3K6
O95382	TR	SNU-61	1.19924	-1.00169	0.421999	0.998846	TR	SNU-61	MAP3K6
O95382	IM	HT115	-2.10904	6.17824	0.0252116	0.09777	IM	HT115	MAP3K6
O95382	IM	SNU-61	1.02048	-5.78114	0.0286415	0.97422	IM	SNU-61	MAP3K6
O95382	WI	HCT-15	-0.886039	0.809296	0.503318	0.75513	WI	HCT-15	MAP3K6
O95382	WI	HT115	-0.234131	0.319704	0.779499	0.999812	WI	HT115	MAP3K6
O95382	WI	LS1034	-0.272552	0.291343	0.798227	0.985584	WI	LS1034	MAP3K6
O95382	OS	NCI-H508	-0.0506118	0.16492	0.884169	0.732185	OS	NCI-H508	MAP3K6
O95382	RA	HT115	-0.991904	5.04794	0.0370751	0.216889	RA	HT115	MAP3K6
O95382	AL	MDST8	-1.09791	0.901744	0.462365	0.300292	AL	MDST8	MAP3K6
O95382	LI	NCI-H508	-0.624686	1.0895	0.389712	0.613174	LI	NCI-H508	MAP3K6
O95382	OS	SNU-61	0.659082	-0.633534	0.591172	0.999796	OS	SNU-61	MAP3K6
O95382	LI	HT115	-2.10633	5.51636	0.0313261	0.123017	LI	HT115	MAP3K6
O95382	TR	HT115	-1.31244	1.73788	0.224364	0.760917	TR	HT115	MAP3K6
O95382	LI	SNU-61	-0.444862	0.952834	0.441236	0.463384	LI	SNU-61	MAP3K6
O95382	LI	MDST8	-0.316245	0.209312	0.853589	0.668051	LI	MDST8	MAP3K6
O95382	AL	LS1034	0.176709	-0.18522	0.870139	0.985463	AL	LS1034	MAP3K6
O95382	RA	SNU-61	0.422739	-0.558069	0.632932	0.910172	RA	SNU-61	MAP3K6
O95382	TR	MDST8	1.51186	-1.26177	0.334256	0.135678	TR	MDST8	MAP3K6
O95382	TR	NCI-H508	0.111017	-0.250837	0.825357	0.599579	TR	NCI-H508	MAP3K6
O95382	RA	HCT-15	-1.39819	2.35731	0.14248	0.837453	RA	HCT-15	MAP3K6
O95382	IM	LS1034	0.0678747	-0.0919102	0.935147	0.99765	IM	LS1034	MAP3K6
O95382	TR	HCT-15	-1.12763	0.767743	0.522895	0.950509	TR	HCT-15	MAP3K6
O95747	TR	LS1034	-0.384688	0.265191	0.815694	0.99911	TR	LS1034	OXSR1
O95747	OS	SNU-61	1.27431	-2.92702	0.0995891	0.999796	OS	SNU-61	OXSR1
O95747	AL	HT115	-1.80921	13.3109	0.00559662	0.0423281	AL	HT115	OXSR1
O95747	OS	HT115	-1.848	1.78103	0.216861	0.139482	OS	HT115	OXSR1
O95747	OS	LS1034	-0.757061	0.657304	0.578517	0.430729	OS	LS1034	OXSR1
O95747	LI	NCI-H508	-0.788387	1.77279	0.218267	0.514447	LI	NCI-H508	OXSR1
O95747	IM	MDST8	0.534243	-0.302402	0.790896	0.593448	IM	MDST8	OXSR1
O95747	IM	NCI-H508	-0.711287	7.42136	0.0176766	0.490498	IM	NCI-H508	OXSR1
O95747	AL	NCI-H508	-1.21637	1.30457	0.321961	0.805477	AL	NCI-H508	OXSR1
O95747	TR	HT115	-1.88021	2.59433	0.12198	0.760917	TR	HT115	OXSR1
O95747	LI	MDST8	1.85672	-1.41693	0.292216	0.570661	LI	MDST8	OXSR1
O95747	LI	SNU-61	-0.0201602	0.0372104	0.973697	0.546923	LI	SNU-61	OXSR1
O95747	WI	NCI-H508	-0.537817	0.366673	0.749022	0.835788	WI	NCI-H508	OXSR1
O95747	TR	NCI-H508	-0.178721	0.411134	0.720841	0.579201	TR	NCI-H508	OXSR1
O95747	LI	HCT-15	-0.744601	2.13778	0.165979	0.222904	LI	HCT-15	OXSR1
O95747	RA	LS1034	-1.61856	1.42387	0.29049	0.99442	RA	LS1034	OXSR1
O95747	RA	NCI-H508	-0.128575	0.607497	0.605309	0.434918	RA	NCI-H508	OXSR1
O95747	WI	SNU-61	0.0553843	-0.106349	0.925011	0.799641	WI	SNU-61	OXSR1
O95747	RA	MDST8	1.51733	-1.1792	0.359593	0.700288	RA	MDST8	OXSR1
O95747	WI	MDST8	0.23786	-0.253336	0.823671	0.990878	WI	MDST8	OXSR1
O95747	IM	SNU-61	0.321179	-0.369366	0.747296	0.97422	IM	SNU-61	OXSR1
O95747	WI	HT115	-0.742187	1.31263	0.319707	0.999812	WI	HT115	OXSR1
O95747	IM	HCT-15	0.771519	-1.4262	0.289916	0.997789	IM	HCT-15	OXSR1
O95747	WI	HCT-15	0.630408	-1.72292	0.227044	0.737938	WI	HCT-15	OXSR1
O95747	OS	HCT-15	-0.4258	1.48931	0.274848	0.609588	OS	HCT-15	OXSR1
O95747	AL	SNU-61	-0.0541217	0.0532403	0.96238	0.613976	AL	SNU-61	OXSR1
O95747	RA	HT115	-1.39809	4.31271	0.0497842	0.216889	RA	HT115	OXSR1
O95747	AL	MDST8	0.25139	-0.365793	0.749586	0.35853	AL	MDST8	OXSR1
O95747	OS	MDST8	1.24935	-0.773609	0.520087	0.489534	OS	MDST8	OXSR1
O95747	AL	HCT-15	0.557567	-2.49052	0.130415	0.999407	AL	HCT-15	OXSR1
O95747	OS	NCI-H508	-0.785783	2.79931	0.107437	0.548622	OS	NCI-H508	OXSR1
O95747	TR	SNU-61	0.638988	-0.684904	0.564126	0.998846	TR	SNU-61	OXSR1
O95747	LI	HT115	-0.931201	3.26401	0.0824248	0.147722	LI	HT115	OXSR1
O95747	RA	SNU-61	-0.292476	0.54992	0.637583	0.910172	RA	SNU-61	OXSR1
O95747	TR	MDST8	1.98602	-2.30723	0.147416	0.0897738	TR	MDST8	OXSR1
O95747	LI	LS1034	-1.03273	1.04659	0.405131	0.95883	LI	LS1034	OXSR1
O95747	RA	HCT-15	0.604227	-1.48051	0.276889	0.907488	RA	HCT-15	OXSR1
O95747	WI	LS1034	-0.703151	1.24591	0.338954	0.985584	WI	LS1034	OXSR1
O95747	IM	HT115	-2.14101	2.0449	0.177528	0.167531	IM	HT115	OXSR1
O95747	TR	HCT-15	0.47135	-1.10188	0.385386	0.950509	TR	HCT-15	OXSR1
O95747	IM	LS1034	-0.27503	0.535818	0.645697	0.99765	IM	LS1034	OXSR1
O95747	AL	LS1034	-1.26855	1.82044	0.210294	0.985463	AL	LS1034	OXSR1
O95819	OS	HCT-15	-0.708186	0.641982	0.586647	0.67289	OS	HCT-15	MAP4K4
O95819	OS	LS1034	-1.26847	20.3274	0.00241136	0.241169	OS	LS1034	MAP4K4
O95819	RA	MDST8	-1.04029	0.672746	0.570425	0.801939	RA	MDST8	MAP4K4
O95819	LI	HCT-15	-0.207286	0.273737	0.809966	0.356675	LI	HCT-15	MAP4K4
O95819	WI	HCT-15	0.442039	-0.794016	0.510432	0.75513	WI	HCT-15	MAP4K4
O95819	OS	HT115	-2.46594	1.72463	0.226735	0.140271	OS	HT115	MAP4K4
O95819	IM	NCI-H508	0.941818	-0.791885	0.511432	0.697846	IM	NCI-H508	MAP4K4
O95819	OS	MDST8	-1.2083	2.55442	0.12513	0.354755	OS	MDST8	MAP4K4
O95819	WI	NCI-H508	0.697304	-0.560648	0.631465	0.835788	WI	NCI-H508	MAP4K4
O95819	AL	HCT-15	0.491669	-0.415471	0.71813	0.999407	AL	HCT-15	MAP4K4
O95819	TR	HT115	0.0346402	-0.027863	0.980302	0.998438	TR	HT115	MAP4K4
O95819	IM	HCT-15	0.938061	-0.943094	0.445184	0.997789	IM	HCT-15	MAP4K4
O95819	TR	LS1034	-0.186902	0.106591	0.924842	0.99911	TR	LS1034	MAP4K4
O95819	RA	HT115	-0.92729	0.678118	0.567634	0.413699	RA	HT115	MAP4K4
O95819	RA	LS1034	-0.116578	0.087701	0.938105	0.99442	RA	LS1034	MAP4K4
O95819	WI	LS1034	-0.362997	0.959457	0.438574	0.985584	WI	LS1034	MAP4K4
O95819	TR	NCI-H508	1.7868	-2.54977	0.125505	0.408883	TR	NCI-H508	MAP4K4
O95819	WI	SNU-61	-1.74738	1.68317	0.234374	0.671841	WI	SNU-61	MAP4K4
O95819	OS	NCI-H508	0.72465	-1.10663	0.383743	0.623724	OS	NCI-H508	MAP4K4
O95819	WI	MDST8	-0.490267	0.470694	0.684201	0.990878	WI	MDST8	MAP4K4
O95819	OS	SNU-61	-0.741251	0.46983	0.684723	0.999796	OS	SNU-61	MAP4K4
O95819	AL	HT115	-2.3177	1.70264	0.230745	0.078569	AL	HT115	MAP4K4
O95819	RA	NCI-H508	1.36965	-5.28003	0.0340483	0.274424	RA	NCI-H508	MAP4K4
O95819	IM	SNU-61	-0.146181	0.293494	0.796798	0.987871	IM	SNU-61	MAP4K4
O95819	WI	HT115	-0.465779	0.2619	0.817905	0.999812	WI	HT115	MAP4K4
O95819	IM	HT115	-2.47299	2.29052	0.149116	0.158044	IM	HT115	MAP4K4
O95819	RA	SNU-61	-0.600082	0.304291	0.789648	0.910172	RA	SNU-61	MAP4K4
O95819	AL	NCI-H508	-0.153977	0.423665	0.713025	0.912742	AL	NCI-H508	MAP4K4
O95819	AL	MDST8	-0.91205	0.456361	0.692898	0.348763	AL	MDST8	MAP4K4
O95819	LI	HT115	-0.352956	0.271051	0.811764	0.366301	LI	HT115	MAP4K4
O95819	AL	SNU-61	-1.35084	1.23481	0.342289	0.57268	AL	SNU-61	MAP4K4
O95819	TR	HCT-15	0.681735	-2.05578	0.17612	0.950509	TR	HCT-15	MAP4K4
O95819	LI	SNU-61	-1.63876	1.23053	0.343584	0.463384	LI	SNU-61	MAP4K4
O95819	IM	MDST8	-0.161736	0.121417	0.91446	0.617186	IM	MDST8	MAP4K4
O95819	LI	LS1034	0.071601	-0.0497478	0.964845	0.959927	LI	LS1034	MAP4K4
O95819	AL	LS1034	-0.971799	0.9039	0.461452	0.985463	AL	LS1034	MAP4K4
O95819	IM	LS1034	0.0311666	-0.0340253	0.975947	0.99765	IM	LS1034	MAP4K4
O95819	TR	MDST8	2.16801	-2.16379	0.162929	0.0932974	TR	MDST8	MAP4K4
O95819	LI	MDST8	-0.434186	0.392017	0.732875	0.651765	LI	MDST8	MAP4K4
O95819	TR	SNU-61	0.267981	-0.115644	0.9185	0.998846	TR	SNU-61	MAP4K4
O95819	LI	NCI-H508	1.67315	-3.02036	0.0943588	0.485906	LI	NCI-H508	MAP4K4
O95819	RA	HCT-15	1.3161	-3.59677	0.0693541	0.825747	RA	HCT-15	MAP4K4
O95835	RA	NCI-H508	1.17921	-0.52722	0.650684	0.444518	RA	NCI-H508	LATS1
O95835	TR	LS1034	-1.78211	0.529207	0.649529	0.99911	TR	LS1034	LATS1
O95835	LI	HCT-15	1.98251	-0.936378	0.447927	0.284283	LI	HCT-15	LATS1
O95835	AL	HCT-15	0.875184	-0.457286	0.692334	0.999407	AL	HCT-15	LATS1
O95835	RA	LS1034	-0.655539	0.269384	0.812881	0.99442	RA	LS1034	LATS1
O95835	IM	NCI-H508	0.652199	-0.313452	0.783608	0.76876	IM	NCI-H508	LATS1
O95835	RA	MDST8	-2.06692	1.15357	0.367915	0.700288	RA	MDST8	LATS1
O95835	AL	HT115	1.52023	-3.11819	0.0892878	0.0503883	AL	HT115	LATS1
O95835	WI	MDST8	-0.465777	0.327998	0.774067	0.990878	WI	MDST8	LATS1
O95835	WI	HT115	-0.971929	0.250501	0.825584	0.999812	WI	HT115	LATS1
O95835	LI	LS1034	1.26203	-0.874396	0.47411	0.95883	LI	LS1034	LATS1
O95835	IM	HT115	2.51828	-1.61977	0.246713	0.177345	IM	HT115	LATS1
O95835	AL	NCI-H508	1.04679	-0.925483	0.452417	0.809775	AL	NCI-H508	LATS1
O95835	WI	LS1034	-0.827033	2.9722	0.0970074	0.985584	WI	LS1034	LATS1
O95835	TR	NCI-H508	-1.68978	0.652575	0.581016	0.544902	TR	NCI-H508	LATS1
O95835	TR	SNU-61	2.36127	-0.434103	0.706556	0.998846	TR	SNU-61	LATS1
O95835	WI	NCI-H508	-1.29022	1.04936	0.404113	0.835788	WI	NCI-H508	LATS1
O95835	WI	SNU-61	3.27711	-0.801612	0.506883	0.67997	WI	SNU-61	LATS1
O95835	OS	HCT-15	2.51495	-0.992909	0.425389	0.642525	OS	HCT-15	LATS1
O95835	OS	LS1034	1.92188	-5.82719	0.0282096	0.366498	OS	LS1034	LATS1
O95835	AL	LS1034	0.399141	-0.594186	0.612648	0.985463	AL	LS1034	LATS1
O95835	IM	HCT-15	-0.130359	0.0922024	0.934941	0.997789	IM	HCT-15	LATS1
O95835	IM	SNU-61	2.3087	-0.654555	0.579968	0.97422	IM	SNU-61	LATS1
O95835	LI	MDST8	-1.44587	0.591581	0.614092	0.635471	LI	MDST8	LATS1
O95835	IM	MDST8	-0.97695	0.505905	0.663174	0.568931	IM	MDST8	LATS1
[truncated: 14,003 more rows]
