# Supplementary material for: Network-based elucidation of colon cancer drug resistance mechanisms by phosphoproteomic time-series analysis
Source: Nat Commun. 2024 May 9;15:3909. doi: 10.1038/s41467-024-47957-3 (PMC11082183; doi:10.1038/s41467-024-47957-3)
Supplement: Supplementary file 21 — Supplemental Data 18 [file 41467_2024_47957_MOESM21_ESM.xlsx]

## Sheet: Description
Title	Cell Adaptation-mediated Drug Resistance: Aggregated VESPA differential analysis results
Figure reference	Fig. 7, Supplemental Fig. 20-25
Columns	uniprot_id	UniProtKB/SwissProt protein identifiers
	gene_id	HGNC gene identifier
	t	Differential testing t-statistic
	p.value	Differential testing paired two-tailed t-test t-statistic
	p.adj	Multiple testing corrected p-value

## Sheet: Data
uniprot_id	gene_id	t	p.value	p.adj
A2A3K4	PTPDC1	0.43494	0.463714	0.567238
O00418	EEF2K	-0.82266	0.000571397	0.0118377
O00506	STK25	-0.289585	0.958738	0.807621
O00757	FBP2	1.6246	0.020369	0.0925948
O14494	PLPP1	-0.625764	0.572555	0.613535
O14495	PLPP3	0.00848037	0.932333	0.806439
O14578	CIT	-0.543698	0.0407869	0.128028
O14730	RIOK3	0.343901	0.765622	0.728671
O14733	MAP2K7	0.56416	0.0451699	0.131185
O14874	BCKDK	1.49284	0.0507451	0.141983
O14920	IKBKB	-0.0223861	0.412739	0.532204
O14936	CASK	0.0164828	0.0145105	0.0782067
O14976	GAK	2.16628	0.00746153	0.0526982
O15021	MAST4	0.942941	0.226592	0.388409
O15056	SYNJ2	-0.712622	0.193341	0.357632
O15075	DCLK1	0.570424	0.0494755	0.141053
O15264	MAPK13	0.159092	0.210753	0.382725
O15327	INPP4B	0.0817059	0.987535	0.81358
O15355	PPM1G	-0.0710286	0.283131	0.441105
O15357	INPPL1	-0.267633	0.888631	0.786747
O43293	DAPK3	1.99928	0.00839015	0.0579399
O43318	MAP3K7	0.0287571	0.274462	0.438629
O43353	RIPK2	-1.13599	0.232024	0.388629
O43426	SYNJ1	-0.505982	0.907679	0.7968
O43683	BUB1	-0.673822	0.0677416	0.17255
O43688	PLPP2	-0.49552	0.493942	0.582904
O43930	PRKY	0.635237	0.397535	0.521252
O60229	KALRN	0.344426	0.010127	0.0619152
O60307	MAST3	0.0999015	0.439795	0.551086
O60346	PHLPP1	-0.252217	0.56735	0.610061
O60566	BUB1B	-1.14222	0.0310093	0.109403
O60825	PFKFB2	0.0802004	0.644772	0.66732
O60942	RNGTT	-0.420995	0.277363	0.438629
O75116	ROCK2	-0.555537	0.432206	0.543769
O75319	DUSP11	-1.11072	6.5844e-06	0.00204614
O75365	PTP4A3	-0.58259	0.157088	0.306951
O75385	ULK1	0.0345464	0.0311309	0.109403
O75582	RPS6KA5	2.75816	0.161244	0.307409
O75676	RPS6KA4	0.122	0.268827	0.437381
O75962	TRIO	0.698892	0.22848	0.388409
O94768	STK17B	-0.485586	0.418431	0.537315
O94804	STK10	-0.801269	0.00125497	0.0194996
O94806	PRKD3	-1.28875	0.132267	0.274018
O94921	CDK14	0.568406	0.2424	0.402821
O95382	MAP3K6	0.889319	0.604234	0.638672
O95747	OXSR1	0.849007	0.0339185	0.114569
O95819	MAP4K4	0.405514	0.715062	0.708531
O95835	LATS1	-0.162882	0.489273	0.580324
O96013	PAK4	-0.514046	0.00295402	0.0307666
O96017	CHEK2	-0.0703527	0.525649	0.586123
P00519	ABL1	-0.764196	0.347627	0.482812
P00533	EGFR	0.454314	0.0472099	0.135841
P04049	RAF1	0.574132	0.144575	0.289856
P04626	ERBB2	0.510652	0.00175206	0.0226423
P05186	ALPL	0.155867	0.00196727	0.0226423
P05771	PRKCB	0.76028	0.520739	0.585864
P06239	LCK	-0.693145	0.830086	0.767984
P06241	FYN	0.642852	0.447007	0.555641
P06493	CDK1	-0.292857	0.0208576	0.0925948
P07332	FES	0.313294	0.688209	0.694635
P07333	CSF1R	-0.127383	0.991775	0.81358
P07948	LYN	1.1634	0.0427824	0.129077
P08069	IGF1R	-0.219078	0.940606	0.807621
P08575	PTPRC	-3.15733	0.0061209	0.0452883
P08581	MET	0.103618	0.311109	0.466918
P08631	HCK	0.372781	0.0731114	0.184714
P09619	PDGFRB	0.0282045	0.984449	0.81358
P09769	FGR	-0.0331548	0.988942	0.81358
P09923	ALPI	0.440954	0.502289	0.585864
P10398	ARAF	-0.064348	0.610368	0.642969
P10721	KIT	-1.90208	0.0106284	0.0635165
P12931	SRC	-0.143867	0.00601661	0.0452883
P13686	ACP5	-0.049615	0.856963	0.783246
P15056	BRAF	0.0625903	0.79078	0.744667
P15309	ACPP	0.117961	0.869555	0.783246
P15735	PHKG2	-0.743236	0.0118555	0.0669849
P16234	PDGFRA	0.764049	0.102945	0.223711
P16298	PPP3CB	1.05986	0.323982	0.475834
P17252	PRKCA	1.53697	0.00194785	0.0226423
P17612	PRKACA	1.05777	0.283891	0.441105
P17706	PTPN2	0.697803	0.512218	0.585864
P18031	PTPN1	-0.898717	0.733013	0.711942
P18433	PTPRA	-0.278736	0.466569	0.567238
P18669	PGAM1	-1.23959	0.0568357	0.150958
P19525	EIF2AK2	0.970498	0.156513	0.306951
P21127	CDK11B	1.38627	0.0875485	0.203032
P21860	ERBB3	-2.47263	0.0184641	0.0869368
P22612	PRKACG	0.957003	0.733119	0.711942
P22694	PRKACB	0.329328	0.20098	0.369561
P23443	RPS6KB1	0.0516099	0.715926	0.708531
P23469	PTPRE	1.6389	0.00275602	0.0305876
P23470	PTPRG	0.19904	0.105031	0.225097
P24723	PRKCH	-0.494156	0.354518	0.483197
P24941	CDK2	-1.06731	0.272482	0.438629
P25098	GRK2	-1.74838	0.0545427	0.147387
P26045	PTPN3	-0.52891	0.877514	0.783602
P27361	MAPK3	-0.926511	0.0853934	0.202569
P27448	MARK3	-1.05869	0.252324	0.417082
P28482	MAPK1	0.219051	0.382754	0.508305
P29317	EPHA2	-0.0724192	0.766759	0.728671
P29323	EPHB2	0.763347	0.766326	0.728671
P29350	PTPN6	-1.17206	0.388014	0.510923
P29597	TYK2	0.362918	0.897588	0.790174
P30291	WEE1	-3.26756	0.13787	0.278207
P30305	CDC25B	0.312578	0.00596778	0.0452883
P30307	CDC25C	-2.29474	0.0177377	0.0848017
P31749	AKT1	0.624671	0.621384	0.650165
P31751	AKT2	-0.10579	0.518779	0.585864
P32019	INPP5B	0.0178541	0.693926	0.694635
P33981	TTK	-1.89775	0.00990392	0.0619152
P34947	GRK5	0.128026	0.722759	0.711864
P35236	PTPN7	-0.531771	0.164833	0.310443
P36507	MAP2K2	-0.303618	0.338474	0.481207
P37023	ACVRL1	1.06794	0.0646139	0.167327
P37173	TGFBR2	0.00879001	0.701777	0.69898
P41279	MAP3K8	-1.03006	0.0312179	0.109403
P41743	PRKCI	-0.122914	0.219722	0.384992
P42336	PIK3CA	0.46412	0.31954	0.473547
P42345	MTOR	0.243027	0.757255	0.728671
P42684	ABL2	-0.389756	0.160016	0.306951
P42685	FRK	-0.289605	0.807943	0.756246
P43250	GRK6	0.339477	0.782467	0.739078
P43378	PTPN9	1.27563	0.0962619	0.212156
P43403	ZAP70	1.83818	0.000777416	0.014211
P43405	SYK	-0.325628	0.357304	0.484867
P45983	MAPK8	-0.417619	0.0825522	0.197597
P45985	MAP2K4	0.164557	0.732048	0.711942
P46734	MAP2K3	1.56052	1.7273e-05	0.00268385
P48454	PPP3CC	0.551109	0.431048	0.543769
P48729	CSNK1A1	0.959042	0.292194	0.445549
P48730	CSNK1D	-1.53332	0.0426041	0.129077
P49137	MAPKAPK2	-0.0444353	0.136185	0.277275
P49336	CDK8	-0.182796	0.0872261	0.203032
P49674	CSNK1E	-1.938	0.000518128	0.0115008
P49759	CLK1	-0.0588661	0.666069	0.680873
P49760	CLK2	-0.221854	0.000231743	0.00878149
P49761	CLK3	-0.955059	0.75786	0.728671
P49840	GSK3A	0.941056	0.348021	0.482812
P49841	GSK3B	1.47185	0.0230992	0.098461
P50613	CDK7	-0.916585	0.0534186	0.145615
P50750	CDK9	-0.797131	0.518515	0.585864
P51617	IRAK1	0.804109	0.91811	0.802622
P51812	RPS6KA3	-0.0929179	0.035121	0.117356
P51813	BMX	0.5101	0.556096	0.604233
P51956	NEK3	0.283735	0.000174458	0.00878149
P51957	NEK4	0.0675937	0.000254326	0.00878149
P52333	JAK3	0.471984	0.973402	0.813148
P52564	MAP2K6	-0.514316	0.0651675	0.167366
P53350	PLK1	-1.3163	0.344951	0.482812
P53355	DAPK1	1.76201	0.00512278	0.0430253
P53667	LIMK1	0.327522	0.522224	0.585864
P53671	LIMK2	-0.190495	0.863	0.783246
P54753	EPHB3	1.32558	0.00297017	0.0307666
P54760	EPHB4	2.20861	0.000144745	0.00878149
P57059	SIK1	1.2409	0.0235255	0.0987933
P60484	PTEN	0.833558	0.000447882	0.0107063
P62136	PPP1CA	0.85852	0.0865364	0.203032
P62140	PPP1CB	-0.475992	0.226626	0.388409
P78330	PSPH	-0.309359	0.134	0.27577
P78362	SRPK2	0.879483	0.00194787	0.0226423
P78527	PRKDC	0.446709	0.0643542	0.167327
Q00534	CDK6	1.07956	0.0145966	0.0782067
Q00536	CDK16	-0.866289	0.0164544	0.0798956
Q00537	CDK17	-1.93242	0.00333492	0.0323859
Q01974	ROR2	-0.833053	0.278063	0.438629
Q02156	PRKCE	0.92755	0.0509698	0.141983
Q02750	MAP2K1	0.120719	0.0899332	0.205495
Q04759	PRKCQ	-0.886693	0.0299853	0.109403
Q04912	MST1R	-0.0468654	0.526226	0.586123
Q05209	PTPN12	0.730783	0.0749387	0.186302
Q05397	PTK2	-0.35564	0.964186	0.807621
Q05513	PRKCZ	-0.520689	0.481891	0.573758
Q05655	PRKCD	1.26843	0.601555	0.63801
Q05823	RNASEL	0.134446	0.892119	0.78759
Q05D32	CTDSPL2	-0.223724	0.875896	0.783602
Q06124	PTPN11	0.902306	0.000838616	0.014375
Q06187	BTK	0.999141	0.330405	0.477561
Q07002	CDK18	-0.290012	0.267443	0.437381
Q07912	TNK2	0.618768	0.0292405	0.109403
Q08209	PPP3CA	-2.43615	0.136515	0.277275
Q08345	DDR1	0.318861	0.613764	0.644362
Q09013	DMPK	0.21863	0.852413	0.781395
Q12851	MAP4K2	0.132935	0.0441562	0.130684
Q12913	PTPRJ	-0.374409	0.0327156	0.112156
Q12923	PTPN13	-0.933767	0.312524	0.466918
Q13043	STK4	-0.784589	0.0328432	0.112156
Q13131	PRKAA1	0.0438404	0.162974	0.308812
Q13153	PAK1	1.22036	0.00860105	0.0581051
Q13177	PAK2	0.586856	0.292486	0.445549
Q13188	STK3	0.493631	0.108927	0.231848
Q13233	MAP3K1	-0.169327	0.219655	0.384992
Q13237	PRKG2	-0.0901729	0.229353	0.388409
Q13418	ILK	0.569578	0.519363	0.585864
Q13464	ROCK1	0.819279	0.55939	0.605694
Q13470	TNK1	1.11437	0.343614	0.482812
Q13496	MTM1	0.272075	0.694085	0.694635
Q13523	PRPF4B	-0.00330845	0.34067	0.481207
Q13535	ATR	0.600719	0.0420325	0.129077
Q13546	RIPK1	-0.356806	0.211834	0.382725
Q13554	CAMK2B	-2.2976	0.00932186	0.0616346
Q13555	CAMK2G	-0.1237	0.538348	0.59415
Q13557	CAMK2D	0.549969	0.362079	0.48921
Q13613	MTMR1	0.0899714	0.467289	0.567238
Q13614	MTMR2	0.888136	0.646369	0.66732
Q13615	MTMR3	-0.700663	0.221761	0.384992
Q13627	DYRK1A	0.361608	0.0156594	0.0797746
Q13873	BMPR2	0.167827	0.561661	0.606041
Q13882	PTK6	0.383555	0.919477	0.802622
Q13976	PRKG1	0.0487111	0.673374	0.686084
Q14004	CDK13	0.322875	0.865423	0.783246
Q14289	PTK2B	-0.777954	0.577813	0.617042
Q14642	INPP5A	-0.0705111	0.933703	0.806439
Q14680	MELK	-0.570186	0.453047	0.55868
Q14693	LPIN1	-0.804569	0.0137216	0.0761445
Q15119	PDK2	-0.395585	0.00444773	0.0405935
Q15131	CDK10	-0.171679	0.963494	0.807621
Q15139	PRKD1	0.0187093	0.352898	0.483197
Q15262	PTPRK	0.186257	0.290187	0.445549
Q15349	RPS6KA2	0.729517	0.0161609	0.0798956
Q15418	RPS6KA1	0.370493	0.0292817	0.109403
Q15678	PTPN14	-0.320986	0.992246	0.81358
Q15746	MYLK	1.48073	0.00457198	0.0405935
Q15772	SPEG	0.654478	0.46117	0.566449
Q15831	STK11	-0.0887932	0.387027	0.510923
Q16512	PKN1	0.190643	0.83179	0.767984
Q16513	PKN2	-0.68181	0.539169	0.59415
Q16539	MAPK14	2.23309	0.000689377	0.0133893
Q16566	CAMK4	0.51045	0.95129	0.807621
Q16584	MAP3K11	-0.72808	0.015228	0.0797746
Q16644	MAPKAPK3	-0.43952	0.0424907	0.129077
Q16659	MAPK6	0.379396	0.0101612	0.0619152
Q16825	PTPN21	-1.15171	0.380535	0.507527
Q16832	DDR2	0.369427	0.695179	0.694635
Q16875	PFKFB3	0.0949332	0.051172	0.141983
Q2M2I8	AAK1	-0.739012	0.0403319	0.127892
Q3MIX3	ADCK5	0.293472	0.475409	0.570411
Q58A45	PAN3	0.485612	0.0118123	0.0669849
Q5S007	LRRK2	1.3502	0.011537	0.0669849
Q5SGD2	PPM1L	0.0863635	0.726167	0.711864
Q5TCX8	MAP3K21	-0.507004	0.663843	0.680837
Q5VT25	CDC42BPA	-0.388133	0.399345	0.521425
Q63HR2	TNS2	-0.511823	0.872181	0.783341
Q6DT37	CDC42BPG	0.723138	0.0064934	0.0469271
Q6P0Q8	MAST2	0.514222	0.402693	0.523597
Q6P3W7	SCYL2	0.859444	0.365924	0.492266
Q6P5Z2	PKN3	0.231992	0.506945	0.585864
Q6PHR2	ULK3	0.14765	0.335346	0.480235
Q6VAB6	KSR2	0.954265	0.498487	0.584559
Q6ZMQ8	AATK	-0.718292	0.0261696	0.102314
Q76I76	SSH2	-0.983314	0.649418	0.668248
Q76MJ5	ERN2	-1.23399	0.999888	0.815593
Q7KZI7	MARK2	-0.158347	0.0400715	0.127892
Q7L7X3	TAOK1	-0.641136	0.544067	0.597429
Q7RTN6	STRADA	1.03171	0.334428	0.480235
Q7Z7A4	PXK	0.398269	0.0297433	0.109403
Q86UE8	TLK2	1.32174	0.229978	0.388409
Q86UX6	STK32C	-0.824999	0.474274	0.570411
Q86UY8	NT5DC3	-0.841159	0.0923856	0.208039
Q86Y07	VRK2	2.02974	0.0154179	0.0797746
Q86YV5	PRAG1	-0.32035	0.0313329	0.109403
Q86Z02	HIPK1	0.656545	0.830054	0.767984
Q8IU85	CAMK1D	1.14092	0.518232	0.585864
Q8IV63	VRK3	-0.440385	0.353638	0.483197
Q8IVH8	MAP4K3	-0.304156	0.0519101	0.142756
Q8IVT5	KSR1	0.166378	0.30572	0.461187
Q8IW41	MAPKAPK5	0.192506	0.642636	0.66732
Q8IWU2	LMTK2	-0.314451	0.518104	0.585864
Q8IXW5	RPAP2	-0.486525	0.0823166	0.197597
Q8IY26	PLPP6	-1.28955	0.0162541	0.0798956
Q8IZE3	SCYL3	-0.340037	0.689445	0.694635
Q8N4C8	MINK1	-0.174476	0.0923338	0.208039
Q8N568	DCLK2	0.384849	0.326148	0.475834
Q8N5S9	CAMKK1	2.03657	0.00141503	0.0209395
Q8NB16	MLKL	-0.0463315	0.158909	0.306951
Q8NBV4	PLPP7	-1.00558	0.351242	0.483197
Q8NCE2	MTMR14	0.0926939	0.959489	0.807621
Q8NI37	PPTC7	-1.09741	0.0826614	0.197597
Q8NI60	COQ8A	-0.0275979	0.86904	0.783246
Q8TBE9	NANP	-0.248908	0.216926	0.384992
Q8TCD5	NT5C	0.859043	0.817153	0.762569
Q8TD19	NEK9	1.03894	0.0223815	0.0979607
Q8TDC3	BRSK1	-0.937264	0.0379229	0.123876
Q8TDX7	NEK7	1.11012	0.320009	0.473547
Q8TE77	SSH3	-1.08575	0.301819	0.457523
Q8TEA7	TBCK	0.638897	0.4095	0.530228
Q8TF76	HASPIN	0.394513	0.977073	0.81358
Q8WVY7	UBLCP1	-1.42082	4.31056e-05	0.00446512
Q8WYL5	SSH1	-0.954341	0.0247459	0.0998695
Q92539	LPIN2	0.296163	0.0886208	0.203996
Q92630	DYRK2	-0.652025	0.00496073	0.0428216
Q92835	INPP5D	-0.758082	0.55402	0.604089
Q92871	PMM1	-1.06859	0.21466	0.384992
Q92918	MAP4K1	0.499184	0.202207	0.369631
Q93096	PTP4A1	1.49337	0.096002	0.212156
Q969T7	NT5C3B	0.756276	0.00965688	0.0619152
Q96BR1	SGK3	0.410702	0.153369	0.303569
Q96D53	COQ8B	0.15334	0.0794737	0.194464
Q96GX5	MASTL	-1.007	0.23261	0.388629
Q96J92	WNK4	-0.308328	0.0205359	0.0925948
Q96KB5	PBK	-1.8024	0.253818	0.417331
Q96KG9	SCYL1	0.179157	0.931493	0.806439
Q96L34	MARK4	0.925817	0.132051	0.274018
Q96PY6	NEK1	1.3696	0.0231295	0.098461
Q96Q15	SMG1	1.2292	0.762836	0.728671
Q96QP1	ALPK1	1.02896	0.023865	0.0988633
Q96QT4	TRPM7	1.04046	0.635863	0.663082
Q96RR4	CAMKK2	-0.635774	0.477995	0.571308
Q96S38	RPS6KC1	1.87796	0.00597827	0.0452883
Q96S44	TP53RK	0.961171	0.00333263	0.0323859
Q96S53	TESK2	0.152621	0.750834	0.726874
Q96SB4	SRPK1	1.07938	0.0206555	0.0925948
Q96T60	PNKP	-0.266491	0.000362957	0.00939927
Q99504	EYA3	-0.0517649	0.772299	0.731698
Q99570	PIK3R4	2.10256	0.000878903	0.014375
Q99683	MAP3K5	0.535705	0.426518	0.541474
Q99759	MAP3K3	-0.177262	0.145664	0.290166
Q99952	PTPN18	-0.321776	0.942288	0.807621
Q99956	DUSP9	0.800666	0.113002	0.238885
Q99986	VRK1	1.60071	0.00183108	0.0226423
Q9BQK8	LPIN3	0.0260886	0.424738	0.541474
Q9BRS2	RIOK1	1.42178	0.000323303	0.00913351
Q9BT40	INPP5K	-0.107307	0.950421	0.807621
Q9BVS4	RIOK2	-0.535394	0.531176	0.589523
Q9BX95	SGPP1	0.247538	0.172276	0.322506
Q9BY84	DUSP16	-0.746332	0.000248182	0.00878149
Q9BZL6	PRKD2	0.446011	0.599769	0.63801
Q9GZU7	CTDSP1	0.777313	0.000283071	0.00879662
Q9H0C8	ILKAP	0.710559	0.0765383	0.188768
Q9H0K1	SIK2	-0.33418	0.340654	0.481207
Q9H2G2	SLK	-0.363953	0.159978	0.306951
Q9H2K8	TAOK3	-0.107888	0.0286753	0.109403
Q9H422	HIPK3	0.0158587	0.0935568	0.209161
Q9H4A3	WNK1	0.929412	0.291468	0.445549
Q9H792	PEAK1	-0.556241	0.327701	0.475866
Q9HBH9	MKNK2	0.111438	0.471885	0.570411
Q9HBY8	SGK2	0.450182	0.832841	0.767984
Q9HC98	NEK6	-0.707977	0.036852	0.12183
Q9HCP0	CSNK1G1	-1.3168	0.325316	0.475834
Q9NP77	SSU72	-0.58457	0.104114	0.224681
Q9NR20	DYRK4	0.128028	0.961956	0.807621
Q9NRH2	SNRK	-0.0929322	0.0992515	0.217205
Q9NRM7	LATS2	0.479747	0.221559	0.384992
Q9NRW4	DUSP22	0.568435	0.93423	0.806439
Q9NSY0	NRBP2	0.34059	0.550263	0.602105
Q9NSY1	BMP2K	1.0559	0.0241785	0.0988633
Q9NWZ3	IRAK4	0.236388	0.950152	0.807621
Q9NYL2	MAP3K20	0.33236	0.0563398	0.150931
Q9NYV4	CDK12	1.03331	0.27096	0.438554
Q9NZJ5	EIF2AK3	0.37068	0.690424	0.694635
Q9P0L2	MARK1	-0.340675	0.280704	0.440559
Q9P289	STK26	-0.348757	0.448975	0.555864
Q9P2K8	EIF2AK4	-0.718473	0.0382683	0.123876
Q9UBS0	RPS6KB2	-0.653009	0.0263394	0.102314
Q9UEE5	STK17A	-0.628847	0.4952	0.582904
Q9UEW8	STK39	-0.849694	0.446123	0.555641
Q9UHY1	NRBP1	-0.00368729	0.00532583	0.0435536
Q9UIK4	DAPK2	0.0887653	0.0434532	0.12984
Q9UK32	RPS6KA6	0.585226	0.221452	0.384992
Q9UKE5	TNIK	-0.21627	0.0737189	0.184747
Q9UKI8	TLK1	0.894043	0.173972	0.32373
Q9UL54	TAOK2	0.0599374	0.277668	0.438629
Q9ULR3	PPM1H	-0.824156	0.725541	0.711864
Q9UNI6	DUSP12	-0.496475	0.961293	0.807621
Q9UNW1	MINPP1	-0.112499	0.99995	0.815593
Q9UPZ9	ICK	0.832794	0.130142	0.273259
Q9UQ88	CDK11A	0.211957	0.988328	0.81358
Q9Y217	MTMR6	-1.3175	0.000102632	0.00797336
Q9Y243	AKT3	0.112251	0.851367	0.781395
Q9Y2H1	STK38L	0.558836	0.371787	0.497997
Q9Y2H2	INPP5F	1.68338	0.0448203	0.131185
Q9Y2K2	SIK3	0.0210268	0.426897	0.541474
Q9Y2R2	PTPN22	0.643581	0.518874	0.585864
Q9Y2U5	MAP3K2	-0.391932	0.00413975	0.0389834
Q9Y3S1	WNK2	0.50801	0.882913	0.786164
Q9Y4K4	MAP4K5	-0.900523	0.061437	0.161796
Q9Y572	RIPK3	1.44343	0.00178287	0.0226423
Q9Y5B0	CTDP1	0.532278	0.513741	0.585864
Q9Y5S2	CDC42BPB	-0.277675	0.861355	0.783246
Q9Y616	IRAK3	0.233141	0.887291	0.786747
Q9Y6M4	CSNK1G3	-0.929305	0.806503	0.756246
Q9Y6R4	MAP3K4	-0.212905	0.0262124	0.102314
