# Supplementary material for: Network-based elucidation of colon cancer drug resistance mechanisms by phosphoproteomic time-series analysis
Source: Nat Commun. 2024 May 9;15:3909. doi: 10.1038/s41467-024-47957-3 (PMC11082183; doi:10.1038/s41467-024-47957-3)
Supplement: Supplementary file 22 — Supplemental Data 19 [file 41467_2024_47957_MOESM22_ESM.xlsx]

## Sheet: Description
Title	Experimental Validation by CRISPR/Cas9-mediated Silencing: Guide RNA sequences for target genes
Figure reference	Fig. 7, Supplemental Fig. 18-25
Columns	column 1	guide RNA identifier
	column 2	guide RNA sequence
	column 3	gene target HGNC identifier

## Sheet: Data
AAK1_TGGCAAAATCATCACTACGA	TGGCAAAATCATCACTACGA	AAK1
AAK1_AACATCCTCTTGCATGACCG	AACATCCTCTTGCATGACCG	AAK1
AAK1_TGGTTCCAACATATACCCTA	TGGTTCCAACATATACCCTA	AAK1
AAK1_TGCTGGTAAAACGTGCCTGC	TGCTGGTAAAACGTGCCTGC	AAK1
AATK_CGAGTACTTCATCCGCCTAG	CGAGTACTTCATCCGCCTAG	AATK
AATK_GTACGTCCTGCCACTCACGG	GTACGTCCTGCCACTCACGG	AATK
AATK_TTCACCGACACGTCCAGCGA	TTCACCGACACGTCCAGCGA	AATK
AATK_GCATAGCAACCTGCTCGTCG	GCATAGCAACCTGCTCGTCG	AATK
ABL1_TCAGTGATGATATAGAACGG	TCAGTGATGATATAGAACGG	ABL1
ABL1_TTGCTCCCTCGAAAAGAGCG	TTGCTCCCTCGAAAAGAGCG	ABL1
ABL1_GGGGGACACACCATAGACAG	GGGGGACACACCATAGACAG	ABL1
ABL1_CTTAGGCTATAATCACAATG	CTTAGGCTATAATCACAATG	ABL1
ABL2_AACCTCTGTAATGACGACGG	AACCTCTGTAATGACGACGG	ABL2
ABL2_ACTGTAGGCTTATTACACTT	ACTGTAGGCTTATTACACTT	ABL2
ABL2_GTCCTTGGTTACAACCAGAA	GTCCTTGGTTACAACCAGAA	ABL2
ABL2_GAGAAAGTGAGAGTAGCCCT	GAGAAAGTGAGAGTAGCCCT	ABL2
ACP1_GGAACCCCCCTGACTACCGA	GGAACCCCCCTGACTACCGA	ACP1
ACP1_ACATAGTATATAATCAAATG	ACATAGTATATAATCAAATG	ACP1
ACP1_GGGGTTCCCTATCTCATACC	GGGGTTCCCTATCTCATACC	ACP1
ACP1_ACCCAGACACACAAACAGCA	ACCCAGACACACAAACAGCA	ACP1
ACP2_ACATGGTGGCCAACGAGACA	ACATGGTGGCCAACGAGACA	ACP2
ACP2_GGGGTTTGGTCAGTTAACCA	GGGGTTTGGTCAGTTAACCA	ACP2
ACP2_TTCTGCAGCTGCTCATAACG	TTCTGCAGCTGCTCATAACG	ACP2
ACP2_GCTTCAACCCGAACATCTCG	GCTTCAACCCGAACATCTCG	ACP2
ACP3_AAAGGCAGGTATAGCAACTG	AAAGGCAGGTATAGCAACTG	ACP3
ACP3_CTACGACCCTTTATATTGTG	CTACGACCCTTTATATTGTG	ACP3
ACP3_AGACCGAAGTGTACTAGCCA	AGACCGAAGTGTACTAGCCA	ACP3
ACP3_AAGGAATCCTCATGGCCACA	AAGGAATCCTCATGGCCACA	ACP3
ACP4_AGCATTCAGCAGGATCCCTG	AGCATTCAGCAGGATCCCTG	ACP4
ACP4_AGGCTGGTAGTGGAAGACCG	AGGCTGGTAGTGGAAGACCG	ACP4
ACP4_ACCAGAGCCACGAACACCAG	ACCAGAGCCACGAACACCAG	ACP4
ACP4_GCCTCCACCCTGTGGCCACG	GCCTCCACCCTGTGGCCACG	ACP4
ACP5_ACCCACGGCTACAAAGCGCA	ACCCACGGCTACAAAGCGCA	ACP5
ACP5_GCTCGGCTATGGACCACACG	GCTCGGCTATGGACCACACG	ACP5
ACP5_GTACCAGGGCACTTTGCGAA	GTACCAGGGCACTTTGCGAA	ACP5
ACP5_CTGGACACAGTGACACTATG	CTGGACACAGTGACACTATG	ACP5
ACP6_ACAGTCACCAATCTAGCTGG	ACAGTCACCAATCTAGCTGG	ACP6
ACP6_ACCAACCTTCAACCCACAGG	ACCAACCTTCAACCCACAGG	ACP6
ACP6_GCAGGTCGTGTTTCGACACG	GCAGGTCGTGTTTCGACACG	ACP6
ACP6_CTTGCAAATCTCTTCAGCAT	CTTGCAAATCTCTTCAGCAT	ACP6
ACP7_GTGTTGGGGATAGGTTCATG	GTGTTGGGGATAGGTTCATG	ACP7
ACP7_ACCCGAATTGCACTTCAGAG	ACCCGAATTGCACTTCAGAG	ACP7
ACP7_ACTGCCTCTGTACCAAGTGG	ACTGCCTCTGTACCAAGTGG	ACP7
ACP7_GGCCGTGGATCATCACTATG	GGCCGTGGATCATCACTATG	ACP7
ACVR1_CCATGACTTCTCATCACGGG	CCATGACTTCTCATCACGGG	ACVR1
ACVR1_TGGAGTATGGCACTATCGAA	TGGAGTATGGCACTATCGAA	ACVR1
ACVR1_GCCATCGTTGATGCTCAGTG	GCCATCGTTGATGCTCAGTG	ACVR1
ACVR1_CTGGTGTAACAGGAACATCA	CTGGTGTAACAGGAACATCA	ACVR1
ACVR1B_ACTTGACTCAGGTCACCTCA	ACTTGACTCAGGTCACCTCA	ACVR1B
ACVR1B_CCGGTTCAGATAATCAAACA	CCGGTTCAGATAATCAAACA	ACVR1B
ACVR1B_CTACACGTGTGAGACAGATG	CTACACGTGTGAGACAGATG	ACVR1B
ACVR1B_AAGAGATTATTGGCAAGGGT	AAGAGATTATTGGCAAGGGT	ACVR1B
ACVR1C_ATTGTCCTTTGAACCAACAG	ATTGTCCTTTGAACCAACAG	ACVR1C
ACVR1C_TGTAGGAGCACTGTCGACCC	TGTAGGAGCACTGTCGACCC	ACVR1C
ACVR1C_CCAAGATCTTTCATCTCTGG	CCAAGATCTTTCATCTCTGG	ACVR1C
ACVR1C_CTGGCGCTCTCAATTGCTAG	CTGGCGCTCTCAATTGCTAG	ACVR1C
ACVR2A_CCAAAGATCCACATCAACAC	CCAAAGATCCACATCAACAC	ACVR2A
ACVR2A_ATGGTGACAAAGATAAACGG	ATGGTGACAAAGATAAACGG	ACVR2A
ACVR2A_GGTGTACAGGCATCACAAGA	GGTGTACAGGCATCACAAGA	ACVR2A
ACVR2A_ATTGCAGAAACCATGGCTAG	ATTGCAGAAACCATGGCTAG	ACVR2A
ACVR2B_GATGTCCACATGACCGTAGG	GATGTCCACATGACCGTAGG	ACVR2B
ACVR2B_CTGGAGCGCACCAACCAGAG	CTGGAGCGCACCAACCAGAG	ACVR2B
ACVR2B_TGCCACGACTGCTTGTCCTG	TGCCACGACTGCTTGTCCTG	ACVR2B
ACVR2B_CCCCTTGAGGTAATCCGTGA	CCCCTTGAGGTAATCCGTGA	ACVR2B
ACVRL1_TGGACAGTGACTGCACCACA	TGGACAGTGACTGCACCACA	ACVRL1
ACVRL1_ATCACGCACTACCACGAGCA	ATCACGCACTACCACGAGCA	ACVRL1
ACVRL1_CCAGGACTGTTCATCCCTCG	CCAGGACTGTTCATCCCTCG	ACVRL1
ACVRL1_GCAGTAGTGGTTGACGAACT	GCAGTAGTGGTTGACGAACT	ACVRL1
ADCK1_GCTTCGATGACACCCCTCTG	GCTTCGATGACACCCCTCTG	ADCK1
ADCK1_GAGTGTCCCTTATGGCTCAG	GAGTGTCCCTTATGGCTCAG	ADCK1
ADCK1_ACCCCGGCAATGTACTGGTG	ACCCCGGCAATGTACTGGTG	ADCK1
ADCK1_TCTGGACTACCTGTTGCCAG	TCTGGACTACCTGTTGCCAG	ADCK1
ADCK2_TCGCCGACTCAGAACGTCAG	TCGCCGACTCAGAACGTCAG	ADCK2
ADCK2_CCTCCGAAAACAGATCGCGC	CCTCCGAAAACAGATCGCGC	ADCK2
ADCK2_GTTCCCGGTTCTCAAAAGAG	GTTCCCGGTTCTCAAAAGAG	ADCK2
ADCK2_CCTGGTTGGATCAAATGCAG	CCTGGTTGGATCAAATGCAG	ADCK2
ADCK5_TGCCAGGATGTGGGTCCGAG	TGCCAGGATGTGGGTCCGAG	ADCK5
ADCK5_TGTGGATGTCCCCATCAAAG	TGTGGATGTCCCCATCAAAG	ADCK5
ADCK5_CACCAATGTTGTCCTTCGAG	CACCAATGTTGTCCTTCGAG	ADCK5
ADCK5_CGGCTGCAAGGTCAACGATG	CGGCTGCAAGGTCAACGATG	ADCK5
AFF4_AAAGAAACAGAGCCGCCCAA	AAAGAAACAGAGCCGCCCAA	AFF4
AFF4_TGGGAATGATCACCATAGCA	TGGGAATGATCACCATAGCA	AFF4
AFF4_ATTGTGATAAGACAATGCCG	ATTGTGATAAGACAATGCCG	AFF4
AFF4_GGTGTATGAATAGCCGTTAG	GGTGTATGAATAGCCGTTAG	AFF4
AKT1_GAAGGTGCGTTCGATGACAG	GAAGGTGCGTTCGATGACAG	AKT1
AKT1_TGTCATGGAGTACGCCAACG	TGTCATGGAGTACGCCAACG	AKT1
AKT1_TCACGTTGGTCCACATCCTG	TCACGTTGGTCCACATCCTG	AKT1
AKT1_CTCACCCAGTGACAACTCAG	CTCACCCAGTGACAACTCAG	AKT1
AKT2_CTGCAGGCAGCGTATGACAA	CTGCAGGCAGCGTATGACAA	AKT2
AKT2_GACCCCATGGACTACAAGTG	GACCCCATGGACTACAAGTG	AKT2
AKT2_CTCTTGAGTACTTGCACTCG	CTCTTGAGTACTTGCACTCG	AKT2
AKT2_CAAAGAGGGCATCAGTGACG	CAAAGAGGGCATCAGTGACG	AKT2
AKT3_CTGCACCATAGAAACGTGTG	CTGCACCATAGAAACGTGTG	AKT3
AKT3_ATTTCATGTAGATACTCCAG	ATTTCATGTAGATACTCCAG	AKT3
AKT3_GCCACTGAAAAGTTGTTGAG	GCCACTGAAAAGTTGTTGAG	AKT3
AKT3_TATTTGAAACTACTAGGTAA	TATTTGAAACTACTAGGTAA	AKT3
ALK_CCATACCTTAAATACGTAGG	CCATACCTTAAATACGTAGG	ALK
ALK_CTGTAGCACTTTCAGAAGCG	CTGTAGCACTTTCAGAAGCG	ALK
ALK_ACCAGTTGGACAGTGCTCCA	ACCAGTTGGACAGTGCTCCA	ALK
ALK_TGAGGTAGACGAATGTCACA	TGAGGTAGACGAATGTCACA	ALK
ALPG_TGGGAGTGGTAACCACCACA	TGGGAGTGGTAACCACCACA	ALPG
ALPG_TTGTCTACACTGTATGTCTG	TTGTCTACACTGTATGTCTG	ALPG
ALPG_CATGTTGGAGATGAGCTGCG	CATGTTGGAGATGAGCTGCG	ALPG
ALPG_AAGCCTGCAGGAGCTCAGTG	AAGCCTGCAGGAGCTCAGTG	ALPG
ALPI_CCGTTCGCAGACATACAATG	CCGTTCGCAGACATACAATG	ALPI
ALPI_CAACACGACACGCGGCAATG	CAACACGACACGCGGCAATG	ALPI
ALPI_GCGGTTCACTGTGTGTGCGT	GCGGTTCACTGTGTGTGCGT	ALPI
ALPI_GATCCACCGAGACCCCACAC	GATCCACCGAGACCCCACAC	ALPI
ALPK1_AGTGCACAGAAGGCTCCATG	AGTGCACAGAAGGCTCCATG	ALPK1
ALPK1_TGCCAGTATACCTAGCGACG	TGCCAGTATACCTAGCGACG	ALPK1
ALPK1_AGGACAATAAACACGTGCCA	AGGACAATAAACACGTGCCA	ALPK1
ALPK1_GGGGTATTATGAGGCGAGAA	GGGGTATTATGAGGCGAGAA	ALPK1
ALPK2_ATCATTAGCTCAACACTCGG	ATCATTAGCTCAACACTCGG	ALPK2
ALPK2_TGAGTGCTTTCAAGCGACCA	TGAGTGCTTTCAAGCGACCA	ALPK2
ALPK2_CAGTTGCCTCAGATAGCGGG	CAGTTGCCTCAGATAGCGGG	ALPK2
ALPK2_GGGGTTGGAAACATGAAACA	GGGGTTGGAAACATGAAACA	ALPK2
ALPK3_GAAAGGCCTAGTCGGCTGGG	GAAAGGCCTAGTCGGCTGGG	ALPK3
ALPK3_AAATATGAGATCACTCATCA	AAATATGAGATCACTCATCA	ALPK3
ALPK3_GGAAGTGCTAACCCCAATGG	GGAAGTGCTAACCCCAATGG	ALPK3
ALPK3_GTGCCGTGTATGGATCAGGG	GTGCCGTGTATGGATCAGGG	ALPK3
ALPL_AGCTCTTCCAGGTGTCAACG	AGCTCTTCCAGGTGTCAACG	ALPL
ALPL_CATTGGCCTTCACCCCACAC	CATTGGCCTTCACCCCACAC	ALPL
ALPL_GGCATGGTTCACTCTCGTGG	GGCATGGTTCACTCTCGTGG	ALPL
ALPL_CCAGCTCATGCATAACATCA	CCAGCTCATGCATAACATCA	ALPL
ALPP_ACACCCTTAGGGAAGTCAGT	ACACCCTTAGGGAAGTCAGT	ALPP
ALPP_GACAAACATGTGCCAGACAG	GACAAACATGTGCCAGACAG	ALPP
ALPP_CCCGGACTTCTGGAACCGCG	CCCGGACTTCTGGAACCGCG	ALPP
ALPP_CGAAAGTACATGTTTCGCAT	CGAAAGTACATGTTTCGCAT	ALPP
AMFR_ACAGGGACAGGACTCGACCG	ACAGGGACAGGACTCGACCG	AMFR
AMFR_GCACAAGAACTATCTACGTG	GCACAAGAACTATCTACGTG	AMFR
AMFR_CCTCAACCACGAAGGGACGT	CCTCAACCACGAAGGGACGT	AMFR
AMFR_TGCCGACAATAATCGTGTCA	TGCCGACAATAATCGTGTCA	AMFR
AMHR2_CAGTGATAAATCGGACAATG	CAGTGATAAATCGGACAATG	AMHR2
AMHR2_TGGACCCCTACTCAACCACA	TGGACCCCTACTCAACCACA	AMHR2
AMHR2_CTGGGTCAAGTAGTGGCACA	CTGGGTCAAGTAGTGGCACA	AMHR2
AMHR2_CCCACAGGCCAATATAAACC	CCCACAGGCCAATATAAACC	AMHR2
ANAPC11_GTGGCCAACGATGAGAACTG	GTGGCCAACGATGAGAACTG	ANAPC11
ANAPC11_GATTAAGTGCTGGAACGGCG	GATTAAGTGCTGGAACGGCG	ANAPC11
ANAPC11_GAGCACTGGCCCCACACCAG	GAGCACTGGCCCCACACCAG	ANAPC11
ANAPC11_GCAATGCATGTGGAAGCAGT	GCAATGCATGTGGAAGCAGT	ANAPC11
ANKIB1_GTCCACAGGGCATATCCACA	GTCCACAGGGCATATCCACA	ANKIB1
ANKIB1_TGAAGTCATTCAACACGTGG	TGAAGTCATTCAACACGTGG	ANKIB1
ANKIB1_CAGTAAGACTAACGAAACAA	CAGTAAGACTAACGAAACAA	ANKIB1
ANKIB1_TGCTGCATTAGACAAACGAG	TGCTGCATTAGACAAACGAG	ANKIB1
ANKK1_AACTCCATCACAATACCCAG	AACTCCATCACAATACCCAG	ANKK1
ANKK1_ATAACTTTGAGAATGTGGCA	ATAACTTTGAGAATGTGGCA	ANKK1
ANKK1_CGGGACCAAATTCTTACGGT	CGGGACCAAATTCTTACGGT	ANKK1
ANKK1_GATGATGATTATTATCCGAG	GATGATGATTATTATCCGAG	ANKK1
ARAF_GTAGTGATGGAACCCCCCGG	GTAGTGATGGAACCCCCCGG	ARAF
ARAF_TGGTCTACCGACTCATCAAG	TGGTCTACCGACTCATCAAG	ARAF
ARAF_AGTGTCCAGGATTTGTCCGG	AGTGTCCAGGATTTGTCCGG	ARAF
ARAF_TCTGGCCCACAGAAGAACCT	TCTGGCCCACAGAAGAACCT	ARAF
AREL1_GTACTGCTATGTGTCACCAA	GTACTGCTATGTGTCACCAA	AREL1
AREL1_TGATGGCATTCAACCTCCTG	TGATGGCATTCAACCTCCTG	AREL1
AREL1_CATGCCTTGTTGGAATCGGT	CATGCCTTGTTGGAATCGGT	AREL1
AREL1_ACTATTTATGACTACGTGCG	ACTATTTATGACTACGTGCG	AREL1
ARIH1_TCACTTAACAGCTTTAACTG	TCACTTAACAGCTTTAACTG	ARIH1
ARIH1_CATGGTGGAATGTATCCGGG	CATGGTGGAATGTATCCGGG	ARIH1
ARIH1_CGAGCCGGACGATGATACCC	CGAGCCGGACGATGATACCC	ARIH1
ARIH1_TTCAAGTAGCAGATCTGACA	TTCAAGTAGCAGATCTGACA	ARIH1
ARIH2_CCTGTACCCGAATAACCATG	CCTGTACCCGAATAACCATG	ARIH2
ARIH2_GGACATAGAGGACTATTACG	GGACATAGAGGACTATTACG	ARIH2
ARIH2_GTGCTCACACTAAAGACGTA	GTGCTCACACTAAAGACGTA	ARIH2
ARIH2_GTTCTCGTCAAGGACGGCGT	GTTCTCGTCAAGGACGGCGT	ARIH2
ATM_TCTACCCCAACAGCGACATG	TCTACCCCAACAGCGACATG	ATM
ATM_GACCTACCTGAATAACACAC	GACCTACCTGAATAACACAC	ATM
ATM_AGCATCCTTACAGTAAGTCA	AGCATCCTTACAGTAAGTCA	ATM
ATM_CCACCAAAAGACGTGAACAC	CCACCAAAAGACGTGAACAC	ATM
ATR_TGACGTGCGAAAACAAGATG	TGACGTGCGAAAACAAGATG	ATR
ATR_CTGTGTGAGATGGTCAAGCA	CTGTGTGAGATGGTCAAGCA	ATR
ATR_AGTCAATTAGATGAACACAT	AGTCAATTAGATGAACACAT	ATR
ATR_AGAACCTATTATCTCACAGT	AGAACCTATTATCTCACAGT	ATR
AURKA_CTTCGAATGACAGTAAGACA	CTTCGAATGACAGTAAGACA	AURKA
AURKA_TGAACCTGAAAACTCACCGA	TGAACCTGAAAACTCACCGA	AURKA
AURKA_TGCTTGCAAAGGAATGCGCT	TGCTTGCAAAGGAATGCGCT	AURKA
AURKA_TGAGTCACGAGAACACGTTT	TGAGTCACGAGAACACGTTT	AURKA
AURKB_ATTCTAGAGTATGCCCCCCG	ATTCTAGAGTATGCCCCCCG	AURKB
AURKB_TCTTTCCGGAGGACTCGCTG	TCTTTCCGGAGGACTCGCTG	AURKB
AURKB_ATGCTCTAATGTACTGCCAT	ATGCTCTAATGTACTGCCAT	AURKB
AURKB_AGGTGATGGAGAATAGCAGT	AGGTGATGGAGAATAGCAGT	AURKB
AURKC_ATTCTGGAATATGCTCCAAG	ATTCTGGAATATGCTCCAAG	AURKC
AURKC_AGATGAACAGCGCACAGCCA	AGATGAACAGCGCACAGCCA	AURKC
AURKC_CTAGGAGGAAGACAATGTGT	CTAGGAGGAAGACAATGTGT	AURKC
AURKC_TTGGGAATGTGTACCTGGCT	TTGGGAATGTGTACCTGGCT	AURKC
AXL_CTGAGAACATTAGTGCTACG	CTGAGAACATTAGTGCTACG	AXL
AXL_CCTAGCAGTACATACCACCA	CCTAGCAGTACATACCACCA	AXL
AXL_CGAAGCCAATGTACCTCGGG	CGAAGCCAATGTACCTCGGG	AXL
AXL_CGAAGCCCATAACGCCAAGG	CGAAGCCCATAACGCCAAGG	AXL
BARD1_GTAAAGTTGGTGGTACATCA	GTAAAGTTGGTGGTACATCA	BARD1
BARD1_TGCAGCCAAGAATGGGCATG	TGCAGCCAAGAATGGGCATG	BARD1
BARD1_ATGTCCAGTGTGTTACACCC	ATGTCCAGTGTGTTACACCC	BARD1
BARD1_GCTGTGAAAAGAAATCATAG	GCTGTGAAAAGAAATCATAG	BARD1
BCKDK_CCAGCGTAGAGCATCATGGT	CCAGCGTAGAGCATCATGGT	BCKDK
BCKDK_TGGCCATTGATGCGGACACG	TGGCCATTGATGCGGACACG	BCKDK
BCKDK_GGCCGACTGGTTGTAAAAGG	GGCCGACTGGTTGTAAAAGG	BCKDK
BCKDK_GGTGATGCGTGGCCAACATG	GGTGATGCGTGGCCAACATG	BCKDK
BFAR_TGACACGTTCTAGCTCCATG	TGACACGTTCTAGCTCCATG	BFAR
BFAR_GGCTGTGGCCAAATGGACGG	GGCTGTGGCCAAATGGACGG	BFAR
BFAR_AAGATGCCCACCATAAAGCA	AAGATGCCCACCATAAAGCA	BFAR
BFAR_ATTCCTTTAGCTCCTAACAC	ATTCCTTTAGCTCCTAACAC	BFAR
BIRC2_ATGCTATGTCAGAACACCGG	ATGCTATGTCAGAACACCGG	BIRC2
BIRC2_AGACATTCTGTAGAGTTCAC	AGACATTCTGTAGAGTTCAC	BIRC2
BIRC2_TTGAAGACATCTCTTCATCG	TTGAAGACATCTCTTCATCG	BIRC2
BIRC2_TTCTGAATAAAGCTACAGCT	TTCTGAATAAAGCTACAGCT	BIRC2
BIRC3_TTTCGTTATTCATTGCACAG	TTTCGTTATTCATTGCACAG	BIRC3
BIRC3_CATGGGTTCAACATGCCAAG	CATGGGTTCAACATGCCAAG	BIRC3
BIRC3_AGGATTAACTAGAACACTAG	AGGATTAACTAGAACACTAG	BIRC3
BIRC3_ACCCGGAAGTAATGAGTGTG	ACCCGGAAGTAATGAGTGTG	BIRC3
BIRC7_CAGCGGCCAGTCATAGAAGG	CAGCGGCCAGTCATAGAAGG	BIRC7
BIRC7_AGCCGGTGATGGTCCCACGC	AGCCGGTGATGGTCCCACGC	BIRC7
BIRC7_CCTGGACGGAGCATGCCAAG	CCTGGACGGAGCATGCCAAG	BIRC7
BIRC7_CCAGGATCTGCCCATCCACG	CCAGGATCTGCCCATCCACG	BIRC7
BIRC8_GAGCGCGCGGTGCTAATCGT	GAGCGCGCGGTGCTAATCGT	BIRC8
BIRC8_GATCAGACTCCATACACCCG	GATCAGACTCCATACACCCG	BIRC8
BIRC8_TCACATCACACATTTAATCA	TCACATCACACATTTAATCA	BIRC8
BIRC8_GAGCAACTATAAAACGCTTG	GAGCAACTATAAAACGCTTG	BIRC8
BLK_CAGGTCCCGATCATTCATAG	CAGGTCCCGATCATTCATAG	BLK
BLK_GCTGGTCCGACTCTACGCAG	GCTGGTCCGACTCTACGCAG	BLK
BLK_TTACTACAAAAACAACATGA	TTACTACAAAAACAACATGA	BLK
BLK_GCTTCTTGCTCCAATCAACA	GCTTCTTGCTCCAATCAACA	BLK
BMI1_TTGTATACAAATTAGTTCCA	TTGTATACAAATTAGTTCCA	BMI1
BMI1_AATGGCTCTAATGAAGATAG	AATGGCTCTAATGAAGATAG	BMI1
BMI1_GTGGTCTGGTCTTGTGAACT	GTGGTCTGGTCTTGTGAACT	BMI1
BMI1_CTAGATTGATGTCATGTATG	CTAGATTGATGTCATGTATG	BMI1
BMP2K_TTCCACCGTGAGTACGCACG	TTCCACCGTGAGTACGCACG	BMP2K
BMP2K_ATCCACCTGATATGTCAGGG	ATCCACCTGATATGTCAGGG	BMP2K
BMP2K_GCTGCTTCACTAGCAGTCAT	GCTGCTTCACTAGCAGTCAT	BMP2K
BMP2K_GTAACGAGAATTGTCTGGGA	GTAACGAGAATTGTCTGGGA	BMP2K
BMPR1A_TAACCTACCTATGACAACAG	TAACCTACCTATGACAACAG	BMPR1A
BMPR1A_CAACTGGACAGGTTTCATAG	CAACTGGACAGGTTTCATAG	BMPR1A
BMPR1A_ATAGCACTTTAAAAAAGGCA	ATAGCACTTTAAAAAAGGCA	BMPR1A
BMPR1A_ATGGCGTGGCGAAAAAGTGG	ATGGCGTGGCGAAAAAGTGG	BMPR1A
BMPR1B_TCTAACCCAATGCTGTATCG	TCTAACCCAATGCTGTATCG	BMPR1B
BMPR1B_TGATGGACCTATACACCACA	TGATGGACCTATACACCACA	BMPR1B
BMPR1B_CATTGATTTAGCGTCTAGGG	CATTGATTTAGCGTCTAGGG	BMPR1B
BMPR1B_GATTGGAAAAGGTCGCTATG	GATTGGAAAAGGTCGCTATG	BMPR1B
BMPR2_GTGACTTTGGACTGTCCATG	GTGACTTTGGACTGTCCATG	BMPR2
BMPR2_CCTTTGGGAGAAATCAAAAG	CCTTTGGGAGAAATCAAAAG	BMPR2
BMPR2_CAGCACACCTTTGACTATAG	CAGCACACCTTTGACTATAG	BMPR2
BMPR2_GCATATCCTCAAAAGTGGGA	GCATATCCTCAAAAGTGGGA	BMPR2
BMX_ACACATTACATGCTTCCCAG	ACACATTACATGCTTCCCAG	BMX
BMX_TGTGGAGAAAGTAAATCTCG	TGTGGAGAAAGTAAATCTCG	BMX
BMX_GGGGTTACCCCTTATCTCTG	GGGGTTACCCCTTATCTCTG	BMX
BMX_GGTTAGAAATTCGAGCCAAG	GGTTAGAAATTCGAGCCAAG	BMX
BPGM_AAGAAATCTACAACGACCGG	AAGAAATCTACAACGACCGG	BPGM
BPGM_CTTGGATCAACTGCCACGGT	CTTGGATCAACTGCCACGGT	BPGM
BPGM_GGCCTTGATCGGTCTCAACA	GGCCTTGATCGGTCTCAACA	BPGM
BPGM_GGATGAGACTCCTCAATGGG	GGATGAGACTCCTCAATGGG	BPGM
BPNT1_GGAACCAAGGAATATACCGA	GGAACCAAGGAATATACCGA	BPNT1
BPNT1_TAATAGCACTGTACTGCGAT	TAATAGCACTGTACTGCGAT	BPNT1
BPNT1_GCAGACCAAAGCTGACCGAT	GCAGACCAAAGCTGACCGAT	BPNT1
BPNT1_AGTAACCAACTTGTTGCTAT	AGTAACCAACTTGTTGCTAT	BPNT1
BPNT2_GATTAATACTGAGGAACACG	GATTAATACTGAGGAACACG	BPNT2
BPNT2_ATTCCTGTGTAGCATCAAGT	ATTCCTGTGTAGCATCAAGT	BPNT2
BPNT2_TCCTCCACGAGAAGTCCAAG	TCCTCCACGAGAAGTCCAAG	BPNT2
BPNT2_GCTTGGGCAATGGTAGATGG	GCTTGGGCAATGGTAGATGG	BPNT2
BRAF_ATACCCAATAGAGTCCGAGG	ATACCCAATAGAGTCCGAGG	BRAF
BRAF_TCATAATTAACACACATCAG	TCATAATTAACACACATCAG	BRAF
BRAF_GGCAGGAAGACTCTAACGAT	GGCAGGAAGACTCTAACGAT	BRAF
BRAF_ACAAATGATTAAGTTGACAC	ACAAATGATTAAGTTGACAC	BRAF
BRAP_GCGGCCACATAGGATGTGGA	GCGGCCACATAGGATGTGGA	BRAP
BRAP_TGTGGTTACATAACGTTGTG	TGTGGTTACATAACGTTGTG	BRAP
BRAP_TCACATCTGTCATTTCTCGA	TCACATCTGTCATTTCTCGA	BRAP
BRAP_TTGGTGTACATAGGCTGATG	TTGGTGTACATAGGCTGATG	BRAP
BRCA1_AGAAACCTACAACTCATGGA	AGAAACCTACAACTCATGGA	BRCA1
BRCA1_GCAGCATTTGAAAACCCCAA	GCAGCATTTGAAAACCCCAA	BRCA1
BRCA1_AGGAAACATGTAATGATAGG	AGGAAACATGTAATGATAGG	BRCA1
BRCA1_GCAGAACTAGGTAGAAACAG	GCAGAACTAGGTAGAAACAG	BRCA1
BRSK1_TCACCAACATCATTCCGGGG	TCACCAACATCATTCCGGGG	BRSK1
BRSK1_CTCTGGACACGCATAATGGG	CTCTGGACACGCATAATGGG	BRSK1
BRSK1_CCATGCTCTCTAGGACGTCG	CCATGCTCTCTAGGACGTCG	BRSK1
BRSK1_TCTTGTTCTCGTAGACGTCG	TCTTGTTCTCGTAGACGTCG	BRSK1
BRSK2_CAGTCGGGCGGGATAAAGTG	CAGTCGGGCGGGATAAAGTG	BRSK2
BRSK2_CCATACCTATCTCGTTCCGG	CCATACCTATCTCGTTCCGG	BRSK2
BRSK2_CACAGCCACTCCATATGGTG	CACAGCCACTCCATATGGTG	BRSK2
BRSK2_CCGTGAGAAGCTCAGCGAGT	CCGTGAGAAGCTCAGCGAGT	BRSK2
BTK_ATGAGTATGACTTTGAACGT	ATGAGTATGACTTTGAACGT	BTK
BTK_CTGTGTTTGCTAAATCCACA	CTGTGTTTGCTAAATCCACA	BTK
BTK_CCCTTCATCATATACAACCT	CCCTTCATCATATACAACCT	BTK
BTK_AATGATCTACAGCTGCGGAA	AATGATCTACAGCTGCGGAA	BTK
BUB1_GGTAGCAAAACAGTGTACCC	GGTAGCAAAACAGTGTACCC	BUB1
BUB1_TGATGAATCTTGGGTCATTG	TGATGAATCTTGGGTCATTG	BUB1
BUB1_CAAGGAGAAGCTTATTCGTG	CAAGGAGAAGCTTATTCGTG	BUB1
BUB1_AGGTTAATCCAGCACGTATG	AGGTTAATCCAGCACGTATG	BUB1
BUB1B_GAGCAGAACTATCCTCAAGG	GAGCAGAACTATCCTCAAGG	BUB1B
BUB1B_AGTGAAGCTGTATTGCCACG	AGTGAAGCTGTATTGCCACG	BUB1B
BUB1B_AAAATGGAGAAAGGTACACT	AAAATGGAGAAAGGTACACT	BUB1B
BUB1B_TGTCTCCAGATGTTTGTGTA	TGTCTCCAGATGTTTGTGTA	BUB1B
CAMK1_TGTGGAACTCCGGGATACGT	TGTGGAACTCCGGGATACGT	CAMK1
CAMK1_GATGACATCTATGAGAGTGG	GATGACATCTATGAGAGTGG	CAMK1
CAMK1_TGTGGAAAAAGGCTTCTACA	TGTGGAAAAAGGCTTCTACA	CAMK1
CAMK1_GTGAAATACCTGCATGACCT	GTGAAATACCTGCATGACCT	CAMK1
CAMK1D_ACACGGCGTCCAAGACTTGG	ACACGGCGTCCAAGACTTGG	CAMK1D
CAMK1D_GATGTAGGCAATCACTCCGA	GATGTAGGCAATCACTCCGA	CAMK1D
CAMK1D_CAAACTCATATTCCGCCTTG	CAAACTCATATTCCGCCTTG	CAMK1D
CAMK1D_GGTCCCCACTTACGTTCCGA	GGTCCCCACTTACGTTCCGA	CAMK1D
CAMK1G_TTGAGAAGGATCCGAACGAG	TTGAGAAGGATCCGAACGAG	CAMK1G
CAMK1G_ACTTTGCTAAGAGCAAGTGG	ACTTTGCTAAGAGCAAGTGG	CAMK1G
CAMK1G_GGACGATGCCATTCTCATGT	GGACGATGCCATTCTCATGT	CAMK1G
CAMK1G_TGTGGGACCCCAGGCTACGT	TGTGGGACCCCAGGCTACGT	CAMK1G
CAMK2A_GGCCCGGGAGTATTACAGTG	GGCCCGGGAGTATTACAGTG	CAMK2A
CAMK2A_GTGCTGCGGAAGGACCCGTA	GTGCTGCGGAAGGACCCGTA	CAMK2A
CAMK2A_GCTGTCATGTAGTCGGACTG	GCTGTCATGTAGTCGGACTG	CAMK2A
CAMK2A_GACACTCACATCATAGGCGC	GACACTCACATCATAGGCGC	CAMK2A
CAMK2B_CACCGTCATCCATAACCCAG	CACCGTCATCCATAACCCAG	CAMK2B
CAMK2B_GATGTACAGGATCACCCCTG	GATGTACAGGATCACCCCTG	CAMK2B
CAMK2B_CTCACCTGAGAAATTCCGTG	CTCACCTGAGAAATTCCGTG	CAMK2B
CAMK2B_GGCGAGAGAGTACTACAGCG	GGCGAGAGAGTACTACAGCG	CAMK2B
CAMK2D_GATAAACAACAAAGCCAACG	GATAAACAACAAAGCCAACG	CAMK2D
CAMK2D_AGAATATAGAGAATGACACC	AGAATATAGAGAATGACACC	CAMK2D
CAMK2D_AAAAGCTTTCTGCTAGGGGT	AAAAGCTTTCTGCTAGGGGT	CAMK2D
CAMK2D_TATCTTCCCAGAGTTACTGG	TATCTTCCCAGAGTTACTGG	CAMK2D
CAMK2G_TTTCTAGCAACGATCCACGG	TTTCTAGCAACGATCCACGG	CAMK2G
CAMK2G_CTTCTGAAACATCCAAACAT	CTTCTGAAACATCCAAACAT	CAMK2G
CAMK2G_CTCAGGGGACAAGTAACCTG	CTCAGGGGACAAGTAACCTG	CAMK2G
CAMK2G_AAGCCTATTGAACAAGAAGT	AAGCCTATTGAACAAGAAGT	CAMK2G
CAMK4_GAGATACTTCATCCCACCAG	GAGATACTTCATCCCACCAG	CAMK4
CAMK4_TGCCGTTAAACAAATCCTGG	TGCCGTTAAACAAATCCTGG	CAMK4
CAMK4_GTAATCCGGGACGAGGCTCG	GTAATCCGGGACGAGGCTCG	CAMK4
CAMK4_CTGTTTGCATCTGTACACAA	CTGTTTGCATCTGTACACAA	CAMK4
CAMKK1_TCAGTTTGACCACATTCACG	TCAGTTTGACCACATTCACG	CAMKK1
CAMKK1_AGAGCCTACTAGAAACGGTG	AGAGCCTACTAGAAACGGTG	CAMKK1
CAMKK1_TCCGAGAAGGGCTTGTCACA	TCCGAGAAGGGCTTGTCACA	CAMKK1
CAMKK1_GGCCAGCCTCACCACACCGT	GGCCAGCCTCACCACACCGT	CAMKK1
CAMKK2_TGGAAGGTTTGATGTCACGG	TGGAAGGTTTGATGTCACGG	CAMKK2
CAMKK2_ACGTGGTGAGACTCCACTGT	ACGTGGTGAGACTCCACTGT	CAMKK2
CAMKK2_TGTTCGAACTGGTCAACCAA	TGTTCGAACTGGTCAACCAA	CAMKK2
CAMKK2_GCAGTATAGTGTCACACCCA	GCAGTATAGTGTCACACCCA	CAMKK2
CAMKV_TGCTTCTGATAAGAACATCA	TGCTTCTGATAAGAACATCA	CAMKV
CAMKV_TGGCAGCTTTCCGCACCTTG	TGGCAGCTTTCCGCACCTTG	CAMKV
CAMKV_GAGTGAGTGCAAATAGGCCA	GAGTGAGTGCAAATAGGCCA	CAMKV
CAMKV_GCTAGAAAATGGCCTCATCA	GCTAGAAAATGGCCTCATCA	CAMKV
CASK_GCTGCTATGACCATTAGCTG	GCTGCTATGACCATTAGCTG	CASK
CASK_ACTTCAGACTCACGACGTAG	ACTTCAGACTCACGACGTAG	CASK
CASK_TGAGGAAATTCAATGCAAGG	TGAGGAAATTCAATGCAAGG	CASK
CASK_TGATAATAACATAATTCACA	TGATAATAACATAATTCACA	CASK
CBL_GTAGATCCGTTTGATCCTAG	GTAGATCCGTTTGATCCTAG	CBL
CBL_CTATCTTGTCAAGATATGAG	CTATCTTGTCAAGATATGAG	CBL
CBL_GGTGGAAGATCTCGAAGTGT	GGTGGAAGATCTCGAAGTGT	CBL
CBL_CCTGTCGAAAGCTCTTCCAA	CCTGTCGAAAGCTCTTCCAA	CBL
CBLB_TGTGGGATGTCGACTCCTAG	TGTGGGATGTCGACTCCTAG	CBLB
CBLB_CTTCATCTCTTGGATCAAAG	CTTCATCTCTTGGATCAAAG	CBLB
CBLB_TTCCGCAAAATAGAGCCCCA	TTCCGCAAAATAGAGCCCCA	CBLB
CBLB_TGAATTAGATCCAGGCGAGG	TGAATTAGATCCAGGCGAGG	CBLB
CBLC_GTCCACAGTACTTTCCCCCG	GTCCACAGTACTTTCCCCCG	CBLC
CBLC_GAGAGGTGGCCCATTCTCGG	GAGAGGTGGCCCATTCTCGG	CBLC
CBLC_GAAGACGTCGAACTCGAAGA	GAAGACGTCGAACTCGAAGA	CBLC
CBLC_GGCCCAGCTGTACTCGCCTG	GGCCCAGCTGTACTCGCCTG	CBLC
CBLL1_GGCTGATTATAGTGCTCATG	GGCTGATTATAGTGCTCATG	CBLL1
CBLL1_GTTTCCTGACTGACCGATCG	GTTTCCTGACTGACCGATCG	CBLL1
CBLL1_GTGGCATTATAAAACGCTCA	GTGGCATTATAAAACGCTCA	CBLL1
CBLL1_CGAATTGAGCAGTGTACACG	CGAATTGAGCAGTGTACACG	CBLL1
CCDC36_GAAGCACTGTCTTTCACTGG	GAAGCACTGTCTTTCACTGG	CCDC36
CCDC36_CCATAAGATTCCCAGTGACA	CCATAAGATTCCCAGTGACA	CCDC36
CCDC36_GACAGAACTGAGATCCAAAG	GACAGAACTGAGATCCAAAG	CCDC36
CCDC36_CCTGGACTGCCTCAAACACC	CCTGGACTGCCTCAAACACC	CCDC36
CCNB1IP1_ACTGCGACCAGAGATCGTGT	ACTGCGACCAGAGATCGTGT	CCNB1IP1
CCNB1IP1_ATTGACCTCTATGAAAGGGG	ATTGACCTCTATGAAAGGGG	CCNB1IP1
CCNB1IP1_TCAAGAATACAATTTCAGCA	TCAAGAATACAATTTCAGCA	CCNB1IP1
CCNB1IP1_CAAACTCTCTGGCTATGCAT	CAAACTCTCTGGCTATGCAT	CCNB1IP1
CDC14A_ACCTGAATGGAAGATAGGGG	ACCTGAATGGAAGATAGGGG	CDC14A
CDC14A_ACATCTGTGAGAACACCGAA	ACATCTGTGAGAACACCGAA	CDC14A
CDC14A_CCACTATTTCTCCATCGATG	CCACTATTTCTCCATCGATG	CDC14A
CDC14A_AAACATGGAACGATTTGGAG	AAACATGGAACGATTTGGAG	CDC14A
CDC14B_GATCTTCTTCACACCCGGCG	GATCTTCTTCACACCCGGCG	CDC14B
CDC14B_GCCATTGCAGTACATTGCAA	GCCATTGCAGTACATTGCAA	CDC14B
CDC14B_AAACATAGGTTATATATTTG	AAACATAGGTTATATATTTG	CDC14B
CDC14B_TATAAGTCTCAGGAGAATGT	TATAAGTCTCAGGAGAATGT	CDC14B
CDC25A_TTTGTAGTTCTCATGACGAG	TTTGTAGTTCTCATGACGAG	CDC25A
CDC25A_TGATTATGAGCAACCACTGG	TGATTATGAGCAACCACTGG	CDC25A
CDC25A_GTAAAGATCTCTTCACACAG	GTAAAGATCTCTTCACACAG	CDC25A
CDC25A_GCCAAATAGCGCCTTCACGA	GCCAAATAGCGCCTTCACGA	CDC25A
CDC25B_TGGTGATGTTCCGAAGCACG	TGGTGATGTTCCGAAGCACG	CDC25B
CDC25B_TTCGGATGCCCGTCGAGACA	TTCGGATGCCCGTCGAGACA	CDC25B
CDC25B_TGGATGTACCATCAGGTCGG	TGGATGTACCATCAGGTCGG	CDC25B
CDC25B_TGGATGGCCTGTTCAAACCT	TGGATGGCCTGTTCAAACCT	CDC25B
CDC25C_TGCTAAGATTCGAAAGATCG	TGCTAAGATTCGAAAGATCG	CDC25C
CDC25C_CAAGTTCTCTGGCATCGACG	CAAGTTCTCTGGCATCGACG	CDC25C
CDC25C_GATGTCCCTAGAACTCCAGT	GATGTCCCTAGAACTCCAGT	CDC25C
CDC25C_TGGAGGAAGATTCTAACCAG	TGGAGGAAGATTCTAACCAG	CDC25C
CDC42BPA_TTCTGAGGATCTATACCCAG	TTCTGAGGATCTATACCCAG	CDC42BPA
CDC42BPA_TGGATGTGAAACTTGACGCT	TGGATGTGAAACTTGACGCT	CDC42BPA
CDC42BPA_ATGCTAAGGATCTTATTCGA	ATGCTAAGGATCTTATTCGA	CDC42BPA
CDC42BPA_AGCTGTTTAAGAGTTACGGC	AGCTGTTTAAGAGTTACGGC	CDC42BPA
CDC42BPB_TGCAGATGGAAGCTTACGAG	TGCAGATGGAAGCTTACGAG	CDC42BPB
CDC42BPB_AGAGGAATTGGTCAGACGTG	AGAGGAATTGGTCAGACGTG	CDC42BPB
CDC42BPB_AATGAAAATCCTCAACAAGT	AATGAAAATCCTCAACAAGT	CDC42BPB
CDC42BPB_TTCAGATACATCCGTGACAT	TTCAGATACATCCGTGACAT	CDC42BPB
CDC42BPG_AGTGCAGAGTGGTCACCCAA	AGTGCAGAGTGGTCACCCAA	CDC42BPG
CDC42BPG_GCGACCACCAGTCACACTGT	GCGACCACCAGTCACACTGT	CDC42BPG
CDC42BPG_AATGATGAGAAGGTCTCAAG	AATGATGAGAAGGTCTCAAG	CDC42BPG
CDC42BPG_CCCATCCGTCTGGGACAATG	CCCATCCGTCTGGGACAATG	CDC42BPG
CDC7_TAGGGGGCAAGATAATGTCA	TAGGGGGCAAGATAATGTCA	CDC7
CDC7_AATTGCTGGGCTTAACATCA	AATTGCTGGGCTTAACATCA	CDC7
CDC7_AACAAATCCCACATAATCAC	AACAAATCCCACATAATCAC	CDC7
CDC7_TTAAACACATTACTAAGCTG	TTAAACACATTACTAAGCTG	CDC7
CDK1_GACAAAACACAATCCCCTGT	GACAAAACACAATCCCCTGT	CDK1
CDK1_AAGGGTAGACACAAAACTAC	AAGGGTAGACACAAAACTAC	CDK1
CDK1_GTATTCCAAAAGCTCTGGCA	GTATTCCAAAAGCTCTGGCA	CDK1
CDK1_GAATCCATGTACTGACCAGG	GAATCCATGTACTGACCAGG	CDK1
CDK10_CCTGCGTCATCCGAACATCG	CCTGCGTCATCCGAACATCG	CDK10
CDK10_TATGCCAACACCCTTCTCGG	TATGCCAACACCCTTCTCGG	CDK10
CDK10_GGGACGATGCCGGAGTGTGA	GGGACGATGCCGGAGTGTGA	CDK10
CDK10_AAAGCCAATGACCCCCAAGG	AAAGCCAATGACCCCCAAGG	CDK10
CDK11A_CTACATCGTGATGAACTACG	CTACATCGTGATGAACTACG	CDK11A
CDK11A_CTTGAGCTCGATGGGCAACA	CTTGAGCTCGATGGGCAACA	CDK11A
CDK11A_ACATCACCGAACGATGAGAG	ACATCACCGAACGATGAGAG	CDK11A
CDK11A_AAGAAAGAGAGCACGAACGT	AAGAAAGAGAGCACGAACGT	CDK11A
CDK11B_TCCTTATTGTGATCTCCATG	TCCTTATTGTGATCTCCATG	CDK11B
CDK11B_AAAAGAGAAAAGAGAAACGT	AAAAGAGAAAAGAGAAACGT	CDK11B
CDK11B_CTACATCGTGATGAACTATG	CTACATCGTGATGAACTATG	CDK11B
CDK11B_ACGGTTCGACCGAGATTCCG	ACGGTTCGACCGAGATTCCG	CDK11B
CDK12_AAGTTCAAAGCGTTCGAATG	AAGTTCAAAGCGTTCGAATG	CDK12
CDK12_CCAGTCCCTATGGTCGAAGG	CCAGTCCCTATGGTCGAAGG	CDK12
CDK12_GGCCATAAGAAGCTCCCGAG	GGCCATAAGAAGCTCCCGAG	CDK12
CDK12_CTAGCAGTCCCATTAAGTCA	CTAGCAGTCCCATTAAGTCA	CDK12
CDK13_GGTTCCTTGTAGGCCGAAGG	GGTTCCTTGTAGGCCGAAGG	CDK13
CDK13_CACAGTTACATAGTAAAAGG	CACAGTTACATAGTAAAAGG	CDK13
CDK13_GTGTTGCTTAGCCGAATATG	GTGTTGCTTAGCCGAATATG	CDK13
CDK13_AAACCACTTACACCAAGCAT	AAACCACTTACACCAAGCAT	CDK13
CDK14_CCAACGAAGTGGTTACCTTG	CCAACGAAGTGGTTACCTTG	CDK14
CDK14_AAGAGTCACCTAAAGTTAGG	AAGAGTCACCTAAAGTTAGG	CDK14
CDK14_CCTTCTGATCAGTGACACGG	CCTTCTGATCAGTGACACGG	CDK14
CDK14_ATGTCTACACGGAACTGCCA	ATGTCTACACGGAACTGCCA	CDK14
CDK15_AAACAATCACTGTTACTCCG	AAACAATCACTGTTACTCCG	CDK15
CDK15_TGGATGCTGAGACATATACT	TGGATGCTGAGACATATACT	CDK15
CDK15_CCATTTACAGCTATCCGAGA	CCATTTACAGCTATCCGAGA	CDK15
CDK15_CCACCAACACGTTCTTCACA	CCACCAACACGTTCTTCACA	CDK15
CDK16_TTACTAGGCTGACACGACGG	TTACTAGGCTGACACGACGG	CDK16
CDK16_CCCACGCAAGATCTCCACTG	CCCACGCAAGATCTCCACTG	CDK16
CDK16_TCAGACTGGAACATGAAGAG	TCAGACTGGAACATGAAGAG	CDK16
CDK16_GCCACCAGAGATTGTGCACG	GCCACCAGAGATTGTGCACG	CDK16
CDK17_ACATAGACGGATCTCAATGG	ACATAGACGGATCTCAATGG	CDK17
CDK17_CTTTCAAGAAGCCCCCATTG	CTTTCAAGAAGCCCCCATTG	CDK17
CDK17_CATGAGTATGCACAACGTAA	CATGAGTATGCACAACGTAA	CDK17
CDK17_TTGACCAACCAATGAGTCGA	TTGACCAACCAATGAGTCGA	CDK17
CDK18_GGGTGAGGGACCGATCTGTG	GGGTGAGGGACCGATCTGTG	CDK18
CDK18_CATGAGCATGCACAACGTCA	CATGAGCATGCACAACGTCA	CDK18
CDK18_AAAGACTTACTCCAATGAGG	AAAGACTTACTCCAATGAGG	CDK18
CDK18_CTTCTCCCCAACAGACAGCG	CTTCTCCCCAACAGACAGCG	CDK18
CDK19_GAAGCACCCAATTTGCATGG	GAAGCACCCAATTTGCATGG	CDK19
CDK19_AATCTCTCTACAAGCCGACA	AATCTCTCTACAAGCCGACA	CDK19
CDK19_TGGTGCAAGGCATTATACAA	TGGTGCAAGGCATTATACAA	CDK19
CDK19_ATTATGCAGAGCATGACTTG	ATTATGCAGAGCATGACTTG	CDK19
CDK2_CATGGGTGTAAGTACGAACA	CATGGGTGTAAGTACGAACA	CDK2
CDK2_TCTGCTTATTAACACAGAGG	TCTGCTTATTAACACAGAGG	CDK2
CDK2_CAAATATTATTCCACAGCTG	CAAATATTATTCCACAGCTG	CDK2
CDK2_TGAGAAGCATTACCTTGATG	TGAGAAGCATTACCTTGATG	CDK2
CDK20_GGTGCCCGCCAGTATGACCA	GGTGCCCGCCAGTATGACCA	CDK20
CDK20_CTGAAGGCTGTGTTCCCACA	CTGAAGGCTGTGTTCCCACA	CDK20
CDK20_CTGGGGAAAAGACTCGAGCC	CTGGGGAAAAGACTCGAGCC	CDK20
CDK20_CAGAGCCTTAATCTCCCGCA	CAGAGCCTTAATCTCCCGCA	CDK20
CDK3_GCTGCCCAAGAGAATCTCGG	GCTGCCCAAGAGAATCTCGG	CDK3
CDK3_GGTGGATGACCCGATGTGAG	GGTGGATGACCCGATGTGAG	CDK3
CDK3_TCATGGGTGTAGGTGCGCAG	TCATGGGTGTAGGTGCGCAG	CDK3
CDK3_TGGACGTGGTGCACAACGAG	TGGACGTGGTGCACAACGAG	CDK3
CDK4_CCAGATGGCACTTACACCCG	CCAGATGGCACTTACACCCG	CDK4
CDK4_AGTGTGAGAGTCCCCAATGG	AGTGTGAGAGTCCCCAATGG	CDK4
CDK4_GTCCACATATGCAACACCTG	GTCCACATATGCAACACCTG	CDK4
CDK4_GTCTACATGCTCAAACACCA	GTCTACATGCTCAAACACCA	CDK4
CDK5_TAGCCGCAATGTGCTACACA	TAGCCGCAATGTGCTACACA	CDK5
CDK5_GCAGGACGTCATGAAGCCTA	GCAGGACGTCATGAAGCCTA	CDK5
CDK5_TCAGCTGAGTAACAGCGGAC	TCAGCTGAGTAACAGCGGAC	CDK5
CDK5_CCTTTACAATCTCAGGATCG	CCTTTACAATCTCAGGATCG	CDK5
CDK6_GCCCGCGACTTGAAGAACGG	GCCCGCGACTTGAAGAACGG	CDK6
CDK6_AACACTCCAGAGATCCACGG	AACACTCCAGAGATCCACGG	CDK6
CDK6_GGAAACTATAGATGCGGGCA	GGAAACTATAGATGCGGGCA	CDK6
CDK6_TGGCTCACCTGACCACGTTG	TGGCTCACCTGACCACGTTG	CDK6
CDK7_AGCTCCAAATAGTAACTCGG	AGCTCCAAATAGTAACTCGG	CDK7
CDK7_ATCTCTGGCCTTGTAAACGG	ATCTCTGGCCTTGTAAACGG	CDK7
CDK7_ATGTAGGCTTTGATGTGTGA	ATGTAGGCTTTGATGTGTGA	CDK7
CDK7_ATTGGATCCTACATAGGGTA	ATTGGATCCTACATAGGGTA	CDK7
CDK8_AATATTTCACTGTCGACAAG	AATATTTCACTGTCGACAAG	CDK8
CDK8_GCAACACCCAGTTAGCATGC	GCAACACCCAGTTAGCATGC	CDK8
CDK8_TATGCTTTAAAACAAATAGA	TATGCTTTAAAACAAATAGA	CDK8
CDK8_CAGCAATTCACCTTACCCAG	CAGCAATTCACCTTACCCAG	CDK8
CDK9_CCAGAGTGTCACCACACGGT	CCAGAGTGTCACCACACGGT	CDK9
CDK9_GCTTCTAAAACACGAGAATG	GCTTCTAAAACACGAGAATG	CDK9
CDK9_GCACCCCACAGGTCAATGGG	GCACCCCACAGGTCAATGGG	CDK9
CDK9_TCACGCTGTCTGAGATCAAG	TCACGCTGTCTGAGATCAAG	CDK9
CDKL1_TGACTACTATACAGACTACG	TGACTACTATACAGACTACG	CDKL1
CDKL1_ATTGCCCAAACATCCACCGG	ATTGCCCAAACATCCACCGG	CDKL1
CDKL1_GAGCATTCGGATTTCCCGAA	GAGCATTCGGATTTCCCGAA	CDKL1
CDKL1_GGTCACAATATTCAAACACC	GGTCACAATATTCAAACACC	CDKL1
CDKL2_TGAAGAAAGAAAAACACTTG	TGAAGAAAGAAAAACACTTG	CDKL2
CDKL2_AGTGGTGATAGATTTAGCAA	AGTGGTGATAGATTTAGCAA	CDKL2
CDKL2_CTGATTATGTGGCAACCCGA	CTGATTATGTGGCAACCCGA	CDKL2
CDKL2_GCAACTTAGGCATGAAAACT	GCAACTTAGGCATGAAAACT	CDKL2
CDKL3_GGACATTTATACGGACTATG	GGACATTTATACGGACTATG	CDKL3
CDKL3_GTAACTCATCTAATACTGTG	GTAACTCATCTAATACTGTG	CDKL3
CDKL3_AAATCCAAATCAGAACTACT	AAATCCAAATCAGAACTACT	CDKL3
CDKL3_GAACTACCCCAGCAAAAATG	GAACTACCCCAGCAAAAATG	CDKL3
CDKL4_CGTAGCTACATAATCGGTGT	CGTAGCTACATAATCGGTGT	CDKL4
CDKL4_GTGGCCTGGAAAATCAGATG	GTGGCCTGGAAAATCAGATG	CDKL4
CDKL4_AATATTCTAATAACTAAGCA	AATATTCTAATAACTAAGCA	CDKL4
CDKL4_AACAGCTACTACTTGTCCAG	AACAGCTACTACTTGTCCAG	CDKL4
CDKL5_AAGAATGATATTGTCCATCG	AAGAATGATATTGTCCATCG	CDKL5
CDKL5_AAGGAAGCATTTCGTCGGAG	AAGGAAGCATTTCGTCGGAG	CDKL5
CDKL5_GACTAAGACTAGCTCCAGCA	GACTAAGACTAGCTCCAGCA	CDKL5
CDKL5_AAAGTCCGTGGACATGTGGT	AAAGTCCGTGGACATGTGGT	CDKL5
CDKN3_CATCATCATCCAATCGCAGA	CATCATCATCCAATCGCAGA	CDKN3
CDKN3_CTGGATCTCTACCAGCAATG	CTGGATCTCTACCAGCAATG	CDKN3
CDKN3_ATGTCCAAAAAGATACAGGT	ATGTCCAAAAAGATACAGGT	CDKN3
CDKN3_GAAAAGAACGTACTGTATTA	GAAAAGAACGTACTGTATTA	CDKN3
CGRRF1_ACCCCCAGTAGCATGTAAGG	ACCCCCAGTAGCATGTAAGG	CGRRF1
CGRRF1_AAGGTCAATAGCGCTACCAA	AAGGTCAATAGCGCTACCAA	CGRRF1
CGRRF1_AGAGCATCTTCTAATGCTTG	AGAGCATCTTCTAATGCTTG	CGRRF1
CGRRF1_ACACTTACCATCCCAATACC	ACACTTACCATCCCAATACC	CGRRF1
CHEK1_ACACCACCTGAAGTGACTCG	ACACCACCTGAAGTGACTCG	CHEK1
CHEK1_TGGTATTGGAATAACTCACA	TGGTATTGGAATAACTCACA	CHEK1
CHEK1_TGCAGTAAGTACTATTCCAC	TGCAGTAAGTACTATTCCAC	CHEK1
CHEK1_GCTGTCAGGAGTATTCTGAC	GCTGTCAGGAGTATTCTGAC	CHEK1
CHEK2_AGGTAAAGCTGGCTTTCGAG	AGGTAAAGCTGGCTTTCGAG	CHEK2
CHEK2_GGCCCATAATCGAGCCCAGG	GGCCCATAATCGAGCCCAGG	CHEK2
CHEK2_GCATACATAGAAGATCACAG	GCATACATAGAAGATCACAG	CHEK2
CHEK2_AGAGCTGTTTGACAAAGTGG	AGAGCTGTTTGACAAAGTGG	CHEK2
CHFR_GGATGAGGTATGCTTCCACG	GGATGAGGTATGCTTCCACG	CHFR
CHFR_ACGGTTTGGGCATTTCTACG	ACGGTTTGGGCATTTCTACG	CHFR
CHFR_AACAGTGATTAACAAGCTGA	AACAGTGATTAACAAGCTGA	CHFR
CHFR_AGCGGGAGTGGACCATCGGG	AGCGGGAGTGGACCATCGGG	CHFR
CHUK_AAAGCTCCAATAATCAACAG	AAAGCTCCAATAATCAACAG	CHUK
CHUK_TCCATCTAGAACACATTGAG	TCCATCTAGAACACATTGAG	CHUK
CHUK_AGGCCTTTACAACATTGGCA	AGGCCTTTACAACATTGGCA	CHUK
CHUK_TATACAGCTGCGTAAAGTGT	TATACAGCTGCGTAAAGTGT	CHUK
CILK1_GGAATGCATGAACCTTCGGG	GGAATGCATGAACCTTCGGG	CILK1
CILK1_CACCGCCCAGACGTCAATGG	CACCGCCCAGACGTCAATGG	CILK1
CILK1_CTGGCTTAATATAAGGAGGT	CTGGCTTAATATAAGGAGGT	CILK1
CILK1_CAAGTGCAATGAACTTCCGT	CAAGTGCAATGAACTTCCGT	CILK1
CIT_GCAGCTAAACCAGCTGACCG	GCAGCTAAACCAGCTGACCG	CIT
CIT_AGACCCGACACAACAGACCT	AGACCCGACACAACAGACCT	CIT
CIT_GCAGCCGATTCTTGTCACTG	GCAGCCGATTCTTGTCACTG	CIT
CIT_GCGTAGAGAAAACAGACTGA	GCGTAGAGAAAACAGACTGA	CIT
CLK1_TTCACATCGTCGTTCACATG	TTCACATCGTCGTTCACATG	CLK1
CLK1_ATGCATCTTTCTAACAGGGG	ATGCATCTTTCTAACAGGGG	CLK1
CLK1_ATACTTACAAAGTACTGTTG	ATACTTACAAAGTACTGTTG	CLK1
CLK1_CTGATATGATCCAGTCGAAA	CTGATATGATCCAGTCGAAA	CLK1
CLK2_CCGGTCATACACCCTCCGGT	CCGGTCATACACCCTCCGGT	CLK2
CLK2_CCTACTATGACACAGACTAT	CCTACTATGACACAGACTAT	CLK2
CLK2_CTTGTAGCCAGTCCCCGACG	CTTGTAGCCAGTCCCCGACG	CLK2
CLK2_GCTCAAAGGAGATACACATG	GCTCAAAGGAGATACACATG	CLK2
CLK3_ACTGCGATACCCGTCCCGAA	ACTGCGATACCCGTCCCGAA	CLK3
CLK3_TAGGCCATGTGCCGGACATG	TAGGCCATGTGCCGGACATG	CLK3
CLK3_AGTCAGACATCAAGACACAC	AGTCAGACATCAAGACACAC	CLK3
CLK3_TCCATAGTAGTCCTCTCCAA	TCCATAGTAGTCCTCTCCAA	CLK3
CLK4_GCTATCGTGGAAGTCACAAG	GCTATCGTGGAAGTCACAAG	CLK4
CLK4_ATGAGCGAGATTATCGGGAC	ATGAGCGAGATTATCGGGAC	CLK4
CLK4_ATTCTAGCATCTGGACACAT	ATTCTAGCATCTGGACACAT	CLK4
CLK4_GAAAAGATCCAGGAGTATAG	GAAAAGATCCAGGAGTATAG	CLK4
CNOT4_ATAAACCTACAACAAAGACG	ATAAACCTACAACAAAGACG	CNOT4
CNOT4_CATGTATCTTCATGAATTGG	CATGTATCTTCATGAATTGG	CNOT4
CNOT4_TGTGATTGGATGAACTGATG	TGTGATTGGATGAACTGATG	CNOT4
CNOT4_GTTATATACCTGATGTGAAG	GTTATATACCTGATGTGAAG	CNOT4
COQ8A_TGTCCGAGGCCAATGCAGAG	TGTCCGAGGCCAATGCAGAG	COQ8A
COQ8A_CCGAATGAAGGGCGGCCGCG	CCGAATGAAGGGCGGCCGCG	COQ8A
COQ8A_CCTGGCTAAGATCTTCGAGC	CCTGGCTAAGATCTTCGAGC	COQ8A
COQ8A_CCTGGGTCATGCCCACAGCG	CCTGGGTCATGCCCACAGCG	COQ8A
COQ8B_GGAGTGTGACTACCGTCGTG	GGAGTGTGACTACCGTCGTG	COQ8B
COQ8B_TAAGGTCTGCACAATCCGCT	TAAGGTCTGCACAATCCGCT	COQ8B
COQ8B_GCACCTTGCGTTCTCGAGAG	GCACCTTGCGTTCTCGAGAG	COQ8B
COQ8B_CTTCTCCCTTTACAGTACCC	CTTCTCCCTTTACAGTACCC	COQ8B
CSF1R_GCTGCCTTACAACGAGAAGT	GCTGCCTTACAACGAGAAGT	CSF1R
CSF1R_GTTGGAAATCTACTTGATCG	GTTGGAAATCTACTTGATCG	CSF1R
CSF1R_GCCCCAGCACTCACATCGAA	GCCCCAGCACTCACATCGAA	CSF1R
CSF1R_TCAGAGTACAGGGTCCAGTG	TCAGAGTACAGGGTCCAGTG	CSF1R
CSK_TGATGCTGGGCGATTACCGA	TGATGCTGGGCGATTACCGA	CSK
CSK_TCTTGCCGTGGAACCAACTG	TCTTGCCGTGGAACCAACTG	CSK
CSK_ATTAAACCAAAGGTCATGGA	ATTAAACCAAAGGTCATGGA	CSK
CSK_CTGGTACAAAGCCAAAAACA	CTGGTACAAAGCCAAAAACA	CSK
CSNK1A1_TTGCTCTCGTACAGCAACTG	TTGCTCTCGTACAGCAACTG	CSNK1A1
CSNK1A1_CGCCAAATAGATGTCCCCGA	CGCCAAATAGATGTCCCCGA	CSNK1A1
CSNK1A1_CCGGGTTCTTACCGTATGTG	CCGGGTTCTTACCGTATGTG	CSNK1A1
CSNK1A1_TTCTAGTCGCCGAGATGACA	TTCTAGTCGCCGAGATGACA	CSNK1A1
CSNK1A1L_CTGACCATACCAGTGCATGT	CTGACCATACCAGTGCATGT	CSNK1A1L
CSNK1A1L_TGCTCTCATACAGCAACTGG	TGCTCTCATACAGCAACTGG	CSNK1A1L
CSNK1A1L_ATACATGAAAACGTAGCCTA	ATACATGAAAACGTAGCCTA	CSNK1A1L
CSNK1A1L_GAGGGAAATACAAACTGGTG	GAGGGAAATACAAACTGGTG	CSNK1A1L
CSNK1D_CGGAGACATCTATCTCGGTG	CGGAGACATCTATCTCGGTG	CSNK1D
CSNK1D_TTTACACAACACTTCGATGG	TTTACACAACACTTCGATGG	CSNK1D
CSNK1D_CGTACCGCGCCGTCCCCGTG	CGTACCGCGCCGTCCCCGTG	CSNK1D
CSNK1D_AGCCTGACTACTCGTACCTG	AGCCTGACTACTCGTACCTG	CSNK1D
CSNK1E_TGAGGGCGACTACAACGTGA	TGAGGGCGACTACAACGTGA	CSNK1E
CSNK1E_GAAGATGTCAACGCCCATCG	GAAGATGTCAACGCCCATCG	CSNK1E
CSNK1E_GGTTGCGGAAGAGCTGACGT	GGTTGCGGAAGAGCTGACGT	CSNK1E
CSNK1E_GTGCTCATGTACTTCAACCT	GTGCTCATGTACTTCAACCT	CSNK1E
CSNK1G1_GGTCCAAAGTAATACACCTG	GGTCCAAAGTAATACACCTG	CSNK1G1
CSNK1G1_AACTTCCTGATTGGTCGACA	AACTTCCTGATTGGTCGACA	CSNK1G1
CSNK1G1_AAGTAAATGTTCGGTCACAG	AAGTAAATGTTCGGTCACAG	CSNK1G1
CSNK1G1_ATACATGAACATATGGCCTA	ATACATGAACATATGGCCTA	CSNK1G1
CSNK1G2_ATGGCGTTGTACTTCCCGCA	ATGGCGTTGTACTTCCCGCA	CSNK1G2
CSNK1G2_AGCCGATCTTCTTGCCGACG	AGCCGATCTTCTTGCCGACG	CSNK1G2
CSNK1G2_GTACCGCTCCTTGAGCGTGT	GTACCGCTCCTTGAGCGTGT	CSNK1G2
CSNK1G2_CCAGCCCGAAGTCGATGATG	CCAGCCCGAAGTCGATGATG	CSNK1G2
CSNK1G3_CGATCGGGACACAACACTCG	CGATCGGGACACAACACTCG	CSNK1G3
CSNK1G3_ATAGCATTGTATTTACCACA	ATAGCATTGTATTTACCACA	CSNK1G3
CSNK1G3_AACTTCTTAATAGGACGACC	AACTTCTTAATAGGACGACC	CSNK1G3
CSNK1G3_ATTACCTTTAAGCCTTGCCA	ATTACCTTTAAGCCTTGCCA	CSNK1G3
CSNK2A1_CTAGTTGGTGAGGATAGCCA	CTAGTTGGTGAGGATAGCCA	CSNK2A1
CSNK2A1_AGTCACATGTGGTGGAATGG	AGTCACATGTGGTGGAATGG	CSNK2A1
CSNK2A1_CACCTACTATACTCACCACA	CACCTACTATACTCACCACA	CSNK2A1
CSNK2A1_GATTGATCATGAGCACAGAA	GATTGATCATGAGCACAGAA	CSNK2A1
CSNK2A2_AGTTTACCTGATAGTCCACG	AGTTTACCTGATAGTCCACG	CSNK2A2
CSNK2A2_TAGCTGCGACTGATAGATTG	TAGCTGCGACTGATAGATTG	CSNK2A2
CSNK2A2_TAGCAAGCATGATCTTTCGA	TAGCAAGCATGATCTTTCGA	CSNK2A2
CSNK2A2_TGATATTTGTTCCACCACGA	TGATATTTGTTCCACCACGA	CSNK2A2
CSNK2A3_ACAATTATGATCAGTTGGTG	ACAATTATGATCAGTTGGTG	CSNK2A3
CSNK2A3_AGGCGGGGGTTCGTGACACA	AGGCGGGGGTTCGTGACACA	CSNK2A3
CSNK2A3_CTGGGATTACGAGTCACATG	CTGGGATTACGAGTCACATG	CSNK2A3
CSNK2A3_CATGCTGTGACAATAATCCA	CATGCTGTGACAATAATCCA	CSNK2A3
CTDNEP1_TGTACATAAGAGGCCCCATG	TGTACATAAGAGGCCCCATG	CTDNEP1
CTDNEP1_CCTGTGTCCCGGAATCGGCT	CCTGTGTCCCGGAATCGGCT	CTDNEP1
CTDNEP1_GGTGGTGTTTACAGCAAGCA	GGTGGTGTTTACAGCAAGCA	CTDNEP1
CTDNEP1_TCTGCGGAGGCAGATCCGCA	TCTGCGGAGGCAGATCCGCA	CTDNEP1
CTDP1_AAATCATTCTCGAGGCACTG	AAATCATTCTCGAGGCACTG	CTDP1
CTDP1_TCGGAGCTCACCATCAACTC	TCGGAGCTCACCATCAACTC	CTDP1
CTDP1_GTATGACCGCTACCTCAACA	GTATGACCGCTACCTCAACA	CTDP1
CTDP1_CTGTACGCACACACCATCGC	CTGTACGCACACACCATCGC	CTDP1
CTDSP1_ACGCTTCAACACGTAGACCT	ACGCTTCAACACGTAGACCT	CTDSP1
CTDSP1_CCCACAGCCAGTGAACAACG	CCCACAGCCAGTGAACAACG	CTDSP1
CTDSP1_TGACCTGCTGGACAAATGGG	TGACCTGCTGGACAAATGGG	CTDSP1
CTDSP1_AGGGAGCAGGTATTGGACTG	AGGGAGCAGGTATTGGACTG	CTDSP1
CTDSP2_TATGCACAAGGGTTTCATCG	TATGCACAAGGGTTTCATCG	CTDSP2
CTDSP2_TTGAAGATGTTACGTCCACG	TTGAAGATGTTACGTCCACG	CTDSP2
CTDSP2_CACTGGAGCAGATCCGACTG	CACTGGAGCAGATCCGACTG	CTDSP2
CTDSP2_ATACGCAGCGAGCTCAGTGG	ATACGCAGCGAGCTCAGTGG	CTDSP2
CTDSPL_CCAGTGGCGGAAGCACACTG	CCAGTGGCGGAAGCACACTG	CTDSPL
CTDSPL_AGCTAAGTACCTTCTTCCAG	AGCTAAGTACCTTCTTCCAG	CTDSPL
CTDSPL_TGTGCTGAAGCGGCCACATG	TGTGCTGAAGCGGCCACATG	CTDSPL
CTDSPL_CATTGATTTAGATGAAACAT	CATTGATTTAGATGAAACAT	CTDSPL
CTDSPL2_TTATTCATCAGCCCACGCGG	TTATTCATCAGCCCACGCGG	CTDSPL2
CTDSPL2_ACAACTTGATATGGAACAGG	ACAACTTGATATGGAACAGG	CTDSPL2
CTDSPL2_GTGAGACCATCACTAAACAA	GTGAGACCATCACTAAACAA	CTDSPL2
CTDSPL2_GTTGAAAACAAGAAGCACAC	GTTGAAAACAAGAAGCACAC	CTDSPL2
CUL9_TCATAGAGTTTACAGTAACG	TCATAGAGTTTACAGTAACG	CUL9
CUL9_CTCGGCCAGTAACAAAAGTG	CTCGGCCAGTAACAAAAGTG	CUL9
CUL9_GCCACAAGAGAGAAAAGCCG	GCCACAAGAGAGAAAAGCCG	CUL9
CUL9_AGCATAGTCCTTATGCATCG	AGCATAGTCCTTATGCATCG	CUL9
CYHR1_ACAACGACAATTGGGGCACG	ACAACGACAATTGGGGCACG	CYHR1
CYHR1_CAGTGCAAGTACAAACGCAT	CAGTGCAAGTACAAACGCAT	CYHR1
CYHR1_GGCCGGCAGCGGGAAACTGG	GGCCGGCAGCGGGAAACTGG	CYHR1
CYHR1_CGGCCCTACCTGGTACACGG	CGGCCCTACCTGGTACACGG	CYHR1
DAPK1_CATGCTCAGGATACGCACCG	CATGCTCAGGATACGCACCG	DAPK1
DAPK1_TGATGTTAACCAACCCAACA	TGATGTTAACCAACCCAACA	DAPK1
DAPK1_ACAACAACATGGATTGACGT	ACAACAACATGGATTGACGT	DAPK1
DAPK1_TTGGCACGGCTATTACTCTG	TTGGCACGGCTATTACTCTG	DAPK1
DAPK2_CTATGAGAACCGCACCGACG	CTATGAGAACCGCACCGACG	DAPK2
DAPK2_AGACACGAAGCAGGAAACAC	AGACACGAAGCAGGAAACAC	DAPK2
DAPK2_AAGTCAATCAGCTTGATGTG	AAGTCAATCAGCTTGATGTG	DAPK2
DAPK2_AGTGCCGGGAGAAGAGCACG	AGTGCCGGGAGAAGAGCACG	DAPK2
DAPK3_CGTGAACTACGACTTCGACG	CGTGAACTACGACTTCGACG	DAPK3
DAPK3_TCGCGCACAAGATCGAGGCG	TCGCGCACAAGATCGAGGCG	DAPK3
DAPK3_CTCCTTCCTAGGCGATCCGG	CTCCTTCCTAGGCGATCCGG	DAPK3
DAPK3_GCGGCCAGTTTGCGATCGTG	GCGGCCAGTTTGCGATCGTG	DAPK3
DCLK1_AAAAGATCGGAACCGGTCTG	AAAAGATCGGAACCGGTCTG	DCLK1
DCLK1_GGTGGACGCAAGTGACGTAG	GGTGGACGCAAGTGACGTAG	DCLK1
DCLK1_ATAACAGAACGATATAAAGT	ATAACAGAACGATATAAAGT	DCLK1
DCLK1_GGTGAACGTCAAGACCACCT	GGTGAACGTCAAGACCACCT	DCLK1
DCLK2_TCTTCTTCCAATGTAAACGG	TCTTCTTCCAATGTAAACGG	DCLK2
DCLK2_TAGACTCAGGAGTCGTCAAG	TAGACTCAGGAGTCGTCAAG	DCLK2
DCLK2_TAGATAGTGCGGACACCCTG	TAGATAGTGCGGACACCCTG	DCLK2
DCLK2_TTAGTGACTGTGATTCGAAG	TTAGTGACTGTGATTCGAAG	DCLK2
DCLK3_CATCTAGTGAAAGCTCCTCG	CATCTAGTGAAAGCTCCTCG	DCLK3
DCLK3_TAAGCTCGAGAATCACAGAG	TAAGCTCGAGAATCACAGAG	DCLK3
DCLK3_GAAGGGCCCAATGTATGATG	GAAGGGCCCAATGTATGATG	DCLK3
DCLK3_GATGGAAGAATGACCGTGTG	GATGGAAGAATGACCGTGTG	DCLK3
DCST1_GCTTGCGGTCAAACCAACGA	GCTTGCGGTCAAACCAACGA	DCST1
DCST1_GTGCCGCAATCGCATCCCAG	GTGCCGCAATCGCATCCCAG	DCST1
DCST1_GCATCTTGGGTACTAGTAGG	GCATCTTGGGTACTAGTAGG	DCST1
DCST1_GCAGTGACAGGAAACTCGCC	GCAGTGACAGGAAACTCGCC	DCST1
DDR1_GAGTGGGGCGGATTCCCACG	GAGTGGGGCGGATTCCCACG	DDR1
DDR1_GGGGGTAGAAGCGAACCAGT	GGGGGTAGAAGCGAACCAGT	DDR1
DDR1_ACCTATGACGGACATACCGT	ACCTATGACGGACATACCGT	DDR1
DDR1_CAGCGTCCCCCATTATGCCG	CAGCGTCCCCCATTATGCCG	DDR1
DDR2_CCGTGACAAACCGAGCACTG	CCGTGACAAACCGAGCACTG	DDR2
DDR2_AAGTTGATGACAGCAACACT	AAGTTGATGACAGCAACACT	DDR2
DDR2_GGGCTAGGCCAATTGACCGA	GGGCTAGGCCAATTGACCGA	DDR2
DDR2_GTAATTGATCTTGTACATGG	GTAATTGATCTTGTACATGG	DDR2
DMPK_CTTCTACGCGGATTCCACGG	CTTCTACGCGGATTCCACGG	DMPK
DMPK_CTGGTCATGGAGTATTACGT	CTGGTCATGGAGTATTACGT	DMPK
DMPK_TCGAAATCCGGTGTAAAGGG	TCGAAATCCGGTGTAAAGGG	DMPK
DMPK_ACACTGTCGGACATTCGGGA	ACACTGTCGGACATTCGGGA	DMPK
DNAJC6_GTGATCGACTTAATTGTGAG	GTGATCGACTTAATTGTGAG	DNAJC6
DNAJC6_CCTGATTCACTAGGGCAGCG	CCTGATTCACTAGGGCAGCG	DNAJC6
DNAJC6_TAATAGACTTAACTCCACCA	TAATAGACTTAACTCCACCA	DNAJC6
DNAJC6_GCGGCATCATCAATTCTGGT	GCGGCATCATCAATTCTGGT	DNAJC6
DSTYK_TCGGCTCAATAGTTCCCACG	TCGGCTCAATAGTTCCCACG	DSTYK
DSTYK_GTATGAACTAGTGCACACGC	GTATGAACTAGTGCACACGC	DSTYK
DSTYK_GGCCGAGGATCAGTATGCAA	GGCCGAGGATCAGTATGCAA	DSTYK
DSTYK_AGATAATAGACTCCTCAACC	AGATAATAGACTCCTCAACC	DSTYK
DTX1_GTGTGGGAGTGGGAGAACGA	GTGTGGGAGTGGGAGAACGA	DTX1
DTX1_GGTTCGAAGATACATGCAGA	GGTTCGAAGATACATGCAGA	DTX1
DTX1_ACGTCGCTCTTGCTCACGGG	ACGTCGCTCTTGCTCACGGG	DTX1
DTX1_GTTGAGGTTGTTCTGCCCCG	GTTGAGGTTGTTCTGCCCCG	DTX1
DTX2_GGGGAGGTCAATAATGTAAG	GGGGAGGTCAATAATGTAAG	DTX2
DTX2_CTCCAGATAGTCACAGACGC	CTCCAGATAGTCACAGACGC	DTX2
DTX2_CAGAAGCGGTCCTGTGTGGG	CAGAAGCGGTCCTGTGTGGG	DTX2
DTX2_CTGAACACCACCAACGCCTG	CTGAACACCACCAACGCCTG	DTX2
DTX3_TGCCGGCATTCATTCTGCGA	TGCCGGCATTCATTCTGCGA	DTX3
DTX3_TAGGTAGAGCCCATTTGGAG	TAGGTAGAGCCCATTTGGAG	DTX3
DTX3_GACTGTGTCCAAGCCCGTGT	GACTGTGTCCAAGCCCGTGT	DTX3
DTX3_GCAACCAGCCCCAGAATGGG	GCAACCAGCCCCAGAATGGG	DTX3
DTX3L_AGAAAAATGGAAGGTCACGA	AGAAAAATGGAAGGTCACGA	DTX3L
DTX3L_GGTGATATGCATCAACATGA	GGTGATATGCATCAACATGA	DTX3L
DTX3L_CAGGTCACCTGATCGACTTG	CAGGTCACCTGATCGACTTG	DTX3L
DTX3L_TTCTCTCATCAACTGACATG	TTCTCTCATCAACTGACATG	DTX3L
DTX4_TGAAATAAAATCCATCCCAG	TGAAATAAAATCCATCCCAG	DTX4
DTX4_CAGGTTGGTACGATTCAAGG	CAGGTTGGTACGATTCAAGG	DTX4
DTX4_TGGAAGTGAGGTCGATCCAG	TGGAAGTGAGGTCGATCCAG	DTX4
DTX4_ACTCATCACCAAGACACACT	ACTCATCACCAAGACACACT	DTX4
DUSP1_ACTAACCTGATCGTAGAGTG	ACTAACCTGATCGTAGAGTG	DUSP1
DUSP1_GCAAACAGTCGACCCCCATG	GCAAACAGTCGACCCCCATG	DUSP1
DUSP1_CGTCCAGCAACACCACGGCG	CGTCCAGCAACACCACGGCG	DUSP1
DUSP1_CGTTGACAGAGCCGGCGATG	CGTTGACAGAGCCGGCGATG	DUSP1
DUSP10_AGCCTTGAGGGACACAACGG	AGCCTTGAGGGACACAACGG	DUSP10
DUSP10_AAGGCAAGGACTCTTTCAAG	AAGGCAAGGACTCTTTCAAG	DUSP10
DUSP10_CACTGTGGCAACCTACGACA	CACTGTGGCAACCTACGACA	DUSP10
DUSP10_TGTTGACCATCTGGTTAGCA	TGTTGACCATCTGGTTAGCA	DUSP10
DUSP11_TCAGTATTCAATAGGTGCCG	TCAGTATTCAATAGGTGCCG	DUSP11
DUSP11_AGCCAGTCCTGTTTAAACCA	AGCCAGTCCTGTTTAAACCA	DUSP11
DUSP11_ATTGGAATTCCAGTGTACCC	ATTGGAATTCCAGTGTACCC	DUSP11
DUSP11_CCAAGACATACTACCTTTCG	CCAAGACATACTACCTTTCG	DUSP11
DUSP12_CATCACGGCCGTGCTAACAG	CATCACGGCCGTGCTAACAG	DUSP12
DUSP12_GACCCAACTACCGTTTCACA	GACCCAACTACCGTTTCACA	DUSP12
DUSP12_ACCGGTCCAGATGGCTGAGT	ACCGGTCCAGATGGCTGAGT	DUSP12
DUSP12_CCAGGCAATGGGATACGAAG	CCAGGCAATGGGATACGAAG	DUSP12
DUSP13_TGCAGCGGCATTCACAACGT	TGCAGCGGCATTCACAACGT	DUSP13
DUSP13_CTCATCGATATGGTTCAGTG	CTCATCGATATGGTTCAGTG	DUSP13
DUSP13_AGAAAAAGAAACAGGCACCC	AGAAAAAGAAACAGGCACCC	DUSP13
DUSP13_TGAAACAAGCTACCTGACCC	TGAAACAAGCTACCTGACCC	DUSP13
DUSP14_CAGGTACGCGATACACAGCG	CAGGTACGCGATACACAGCG	DUSP14
DUSP14_TGGACTGTACTTTGACACCG	TGGACTGTACTTTGACACCG	DUSP14
DUSP14_TCCCTCGGAAATCATCCGAG	TCCCTCGGAAATCATCCGAG	DUSP14
DUSP14_CCCTGCAGCACAGTGCACCA	CCCTGCAGCACAGTGCACCA	DUSP14
DUSP15_CACATACGCTGTCACAATCG	CACATACGCTGTCACAATCG	DUSP15
DUSP15_AGCGACCGGGATGCGAAGGT	AGCGACCGGGATGCGAAGGT	DUSP15
DUSP15_ACTGCTGCCGCCTTAATGGG	ACTGCTGCCGCCTTAATGGG	DUSP15
DUSP15_GCTCACCAATGAAGTTTCCG	GCTCACCAATGAAGTTTCCG	DUSP15
DUSP16_CCAGCGAGATGTCCTCAACA	CCAGCGAGATGTCCTCAACA	DUSP16
DUSP16_TCTACTGATTTGTCCAACCA	TCTACTGATTTGTCCAACCA	DUSP16
DUSP16_AATGCAGGTAGGGACTAGAG	AATGCAGGTAGGGACTAGAG	DUSP16
DUSP16_GCTCCAAGCTTATGAAGCGA	GCTCCAAGCTTATGAAGCGA	DUSP16
DUSP18_TGCTGACCATATCCACAGCG	TGCTGACCATATCCACAGCG	DUSP18
DUSP18_CACTGAGACATTGATGACCA	CACTGAGACATTGATGACCA	DUSP18
DUSP18_GAGTTAGGGGAGTCAGCCAC	GAGTTAGGGGAGTCAGCCAC	DUSP18
DUSP18_GTACTGGATATCCTCATACA	GTACTGGATATCCTCATACA	DUSP18
DUSP19_AAGTTGGCGTTATTAAGCCA	AAGTTGGCGTTATTAAGCCA	DUSP19
DUSP19_TCTTATATGTAAAGTCACTG	TCTTATATGTAAAGTCACTG	DUSP19
DUSP19_AGATGCCAGAATTCATGTTG	AGATGCCAGAATTCATGTTG	DUSP19
DUSP19_AGGAAATTAAAGCATTCTCC	AGGAAATTAAAGCATTCTCC	DUSP19
DUSP2_AGCGTGCGTTCCGCCTCCCG	AGCGTGCGTTCCGCCTCCCG	DUSP2
DUSP2_ACTGCCGTGTACTTCCTGCG	ACTGCCGTGTACTTCCTGCG	DUSP2
DUSP2_CAGGGCTCCTGTCTACGACC	CAGGGCTCCTGTCTACGACC	DUSP2
DUSP2_GCTGGCGGACACGTTGAGGA	GCTGGCGGACACGTTGAGGA	DUSP2
DUSP21_GTGGTCAACGTATTCTTCGA	GTGGTCAACGTATTCTTCGA	DUSP21
DUSP21_GGTATTTCATGAGGTACGCA	GGTATTTCATGAGGTACGCA	DUSP21
DUSP21_TGTGGATAAGATCAGCAATG	TGTGGATAAGATCAGCAATG	DUSP21
DUSP21_CACACCATCGATATGAGGCA	CACACCATCGATATGAGGCA	DUSP21
DUSP22_TCCTGTGCCAACCCCAACGT	TCCTGTGCCAACCCCAACGT	DUSP22
DUSP22_ACATAGGCCTGGCACTATCG	ACATAGGCCTGGCACTATCG	DUSP22
DUSP22_GACACACGTACCAGTGTACA	GACACACGTACCAGTGTACA	DUSP22
DUSP22_GAGATGGTGAATCCGCTGCT	GAGATGGTGAATCCGCTGCT	DUSP22
DUSP23_GAAGCGGTCGATCTGGTCGG	GAAGCGGTCGATCTGGTCGG	DUSP23
DUSP23_GTGGACGAGGCCAACGCACG	GTGGACGAGGCCAACGCACG	DUSP23
DUSP23_AGGGGGCCCGCGCTCCGTCA	AGGGGGCCCGCGCTCCGTCA	DUSP23
DUSP23_GTCCAACAGGAACTGGTAGT	GTCCAACAGGAACTGGTAGT	DUSP23
DUSP26_GCACGCCCGAGGCCTATGAG	GCACGCCCGAGGCCTATGAG	DUSP26
DUSP26_AGCCTGTAACCATGCCGACG	AGCCTGTAACCATGCCGACG	DUSP26
DUSP26_GGTCTCCTGTTCGAACTCGA	GGTCTCCTGTTCGAACTCGA	DUSP26
DUSP26_GCTCCAACTCGAAGACATTG	GCTCCAACTCGAAGACATTG	DUSP26
DUSP28_GTTCTTGCAGTAGACTAGGC	GTTCTTGCAGTAGACTAGGC	DUSP28
DUSP28_GAGGTACGCGGTGCAGACGG	GAGGTACGCGGTGCAGACGG	DUSP28
DUSP28_TCAGCCGGGTCGTCGAACAC	TCAGCCGGGTCGTCGAACAC	DUSP28
DUSP28_GGCGCGACGCGCACCAACGG	GGCGCGACGCGCACCAACGG	DUSP28
DUSP29_CCAGTACACCCACGTCAACG	CCAGTACACCCACGTCAACG	DUSP29
DUSP29_GGACATCCAGTACCACGGCG	GGACATCCAGTACCACGGCG	DUSP29
DUSP29_GCCCAGTGTCCACGTTCCAG	GCCCAGTGTCCACGTTCCAG	DUSP29
DUSP29_GCTTAGCGCTCTGTCGATGA	GCTTAGCGCTCTGTCGATGA	DUSP29
DUSP3_GTCACCCCGCGGATCTACGT	GTCACCCCGCGGATCTACGT	DUSP3
DUSP3_CTCAACGACCTGCTCTCGGA	CTCAACGACCTGCTCTCGGA	DUSP3
DUSP3_ATTGGTGTTGACGTGCATGA	ATTGGTGTTGACGTGCATGA	DUSP3
DUSP3_CAAAGCCTGGTCAATGAAGT	CAAAGCCTGGTCAATGAAGT	DUSP3
DUSP4_TCAGTACAAGTGCATCCCAG	TCAGTACAAGTGCATCCCAG	DUSP4
DUSP4_GCTGTAACACCATCGTGCGG	GCTGTAACACCATCGTGCGG	DUSP4
DUSP4_GCGCTCCGGCCTCTACTCGG	GCGCTCCGGCCTCTACTCGG	DUSP4
DUSP4_ATGAACCGGGACGAGAATGG	ATGAACCGGGACGAGAATGG	DUSP4
DUSP5_CCTTTGAGGAAGTAGACCCG	CCTTTGAGGAAGTAGACCCG	DUSP5
DUSP5_TGTCTCCCGACGGACCTCCG	TGTCTCCCGACGGACCTCCG	DUSP5
DUSP5_CTACAGGCCAGCTTATGACC	CTACAGGCCAGCTTATGACC	DUSP5
DUSP5_GAGGCAGCGAAGGCCAGATA	GAGGCAGCGAAGGCCAGATA	DUSP5
DUSP6_GACTGGAACGAGAATACGGG	GACTGGAACGAGAATACGGG	DUSP6
DUSP6_CGAGTCGTCGCACATCGAGT	CGAGTCGTCGCACATCGAGT	DUSP6
DUSP6_TAGATTGGTCTCGCAATGCA	TAGATTGGTCTCGCAATGCA	DUSP6
DUSP6_TTCCTCCAACACGTCCAAGT	TTCCTCCAACACGTCCAAGT	DUSP6
DUSP7_GACGACTCGAAGAGCTCGTG	GACGACTCGAAGAGCTCGTG	DUSP7
DUSP7_GCTGCTCTACGACGAGGCCA	GCTGCTCTACGACGAGGCCA	DUSP7
DUSP7_TGAGCACTGCGAGACCAACG	TGAGCACTGCGAGACCAACG	DUSP7
DUSP7_TGACTGCTCCGACGGCGAGT	TGACTGCTCCGACGGCGAGT	DUSP7
DUSP8_GCAGAAGGACGTCCTAAACA	GCAGAAGGACGTCCTAAACA	DUSP8
DUSP8_GGTCTATGACCAGAGCACGC	GGTCTATGACCAGAGCACGC	DUSP8
DUSP8_TGTTGTACTCCACGAAGGAG	TGTTGTACTCCACGAAGGAG	DUSP8
DUSP8_CTGCCTACGCCCCTAGCAGG	CTGCCTACGCCCCTAGCAGG	DUSP8
DUSP9_GCGCCGACTCGTACAGCTCG	GCGCCGACTCGTACAGCTCG	DUSP9
DUSP9_GTGCTCCTGTACGACCAGGG	GTGCTCCTGTACGACCAGGG	DUSP9
DUSP9_CCCCGCGGCACCTACCCTGG	CCCCGCGGCACCTACCCTGG	DUSP9
DUSP9_GGATTCCGCATCAGAGCAGT	GGATTCCGCATCAGAGCAGT	DUSP9
DYRK1A_TGAGAAACACCAATTTCCGA	TGAGAAACACCAATTTCCGA	DYRK1A
DYRK1A_TTCAACCAAAATACACCCGA	TTCAACCAAAATACACCCGA	DYRK1A
DYRK1A_TCAGCAACCTCTAACTAACC	TCAGCAACCTCTAACTAACC	DYRK1A
DYRK1A_TTACAGGAGTACAAACCACC	TTACAGGAGTACAAACCACC	DYRK1A
DYRK1B_GCTGATGAACCAGCATGACA	GCTGATGAACCAGCATGACA	DYRK1B
DYRK1B_CACAGAGAGCTTACGCAGCG	CACAGAGAGCTTACGCAGCG	DYRK1B
DYRK1B_CATGACTACATCGTGCGCAG	CATGACTACATCGTGCGCAG	DYRK1B
DYRK1B_CCAGATGAACCGCATTGTGG	CCAGATGAACCGCATTGTGG	DYRK1B
DYRK2_CTGTAAGCCACGTGATCGTG	CTGTAAGCCACGTGATCGTG	DYRK2
DYRK2_CAAGCACTGCAGAATCGAGT	CAAGCACTGCAGAATCGAGT	DYRK2
DYRK2_ATGAATGATCACCTGCATGT	ATGAATGATCACCTGCATGT	DYRK2
DYRK2_CCAAATGGGCTTACAACAGT	CCAAATGGGCTTACAACAGT	DYRK2
DYRK3_CCTTGGTTGAACTGCGCCCG	CCTTGGTTGAACTGCGCCCG	DYRK3
DYRK3_ATTGGTGGTCCCAATAATGG	ATTGGTGGTCCCAATAATGG	DYRK3
DYRK3_AAGTTTGTGATCATAGACCC	AAGTTTGTGATCATAGACCC	DYRK3
DYRK3_TGCAGAGTACATTTGAACAG	TGCAGAGTACATTTGAACAG	DYRK3
DYRK4_TTGGATGTACGTGTATACTG	TTGGATGTACGTGTATACTG	DYRK4
DYRK4_AAAGGGGAGTGAAGTAACAC	AAAGGGGAGTGAAGTAACAC	DYRK4
DYRK4_TGAAGCCAAGAAGCTCGACA	TGAAGCCAAGAAGCTCGACA	DYRK4
DYRK4_CAAAGACAACACCTACAATG	CAAAGACAACACCTACAATG	DYRK4
DZIP3_ACTAGGTTAAGAGTAAACAA	ACTAGGTTAAGAGTAAACAA	DZIP3
DZIP3_ATGCCTTTCAGATATAATGG	ATGCCTTTCAGATATAATGG	DZIP3
DZIP3_CACAGCTAGAAGCAGCACTT	CACAGCTAGAAGCAGCACTT	DZIP3
DZIP3_TGCGGTAACTCCTTGTTAGG	TGCGGTAACTCCTTGTTAGG	DZIP3
E4F1_CTGAACAAAATCCTCCAAGG	CTGAACAAAATCCTCCAAGG	E4F1
E4F1_AGGTGGTGGGCACATCAAAG	AGGTGGTGGGCACATCAAAG	E4F1
E4F1_GGGAAGGTCTCACTGCACTG	GGGAAGGTCTCACTGCACTG	E4F1
E4F1_CCCTACAAGTGCTCCAAGTG	CCCTACAAGTGCTCCAAGTG	E4F1
EEF2K_GTGTCGAGTAGCACGTTCGG	GTGTCGAGTAGCACGTTCGG	EEF2K
EEF2K_TTATCGAGGTCACTGAACAC	TTATCGAGGTCACTGAACAC	EEF2K
EEF2K_GCAACCTAACAAAAAGTGAG	GCAACCTAACAAAAAGTGAG	EEF2K
EEF2K_ACTTCCGATTACTGTATGAG	ACTTCCGATTACTGTATGAG	EEF2K
EGFR_TGTCACCACATAATTACCTG	TGTCACCACATAATTACCTG	EGFR
EGFR_TCTTGCCGGAATGTCAGCCG	TCTTGCCGGAATGTCAGCCG	EGFR
EGFR_GAGAACCTAGAAATCATACG	GAGAACCTAGAAATCATACG	EGFR
EGFR_ATACACCGTGCCGAACGCAC	ATACACCGTGCCGAACGCAC	EGFR
EIF2AK1_ATAGTCGAGAGAAACAAGCG	ATAGTCGAGAGAAACAAGCG	EIF2AK1
EIF2AK1_TTGTTGGCTATCACACCGCG	TTGTTGGCTATCACACCGCG	EIF2AK1
EIF2AK1_AAACCCACTTCGTTCAAGAC	AAACCCACTTCGTTCAAGAC	EIF2AK1
EIF2AK1_TGAAAATCAGAATAACAAGT	TGAAAATCAGAATAACAAGT	EIF2AK1
EIF2AK2_GCAACCTACCTCCTATCATG	GCAACCTACCTCCTATCATG	EIF2AK2
EIF2AK2_ATTATGAACAGTGTGCATCG	ATTATGAACAGTGTGCATCG	EIF2AK2
EIF2AK2_GAAAGAAACAAAGTATACTG	GAAAGAAACAAAGTATACTG	EIF2AK2
EIF2AK2_GGAGCGTGAAGTAAAAGCAT	GGAGCGTGAAGTAAAAGCAT	EIF2AK2
EIF2AK3_GAGACAGAGTTGCGACCGCG	GAGACAGAGTTGCGACCGCG	EIF2AK3
EIF2AK3_TTATCTACCATACTACAAGA	TTATCTACCATACTACAAGA	EIF2AK3
EIF2AK3_GAATATACCGAAGTTCAAAG	GAATATACCGAAGTTCAAAG	EIF2AK3
EIF2AK3_GTACCACCCATTACCTATTG	GTACCACCCATTACCTATTG	EIF2AK3
EIF2AK4_GCAAGACGACTCCATCGTGG	GCAAGACGACTCCATCGTGG	EIF2AK4
EIF2AK4_AGGATGACCGAGCTGCACGC	AGGATGACCGAGCTGCACGC	EIF2AK4
EIF2AK4_CTATGACAGCGACATACTGA	CTATGACAGCGACATACTGA	EIF2AK4
EIF2AK4_AACTGGCCAAGAAACACTGT	AACTGGCCAAGAAACACTGT	EIF2AK4
ENOPH1_GTGATCCTGTTAGATATCGA	GTGATCCTGTTAGATATCGA	ENOPH1
ENOPH1_GTTATTCGGGCATTCTACGG	GTTATTCGGGCATTCTACGG	ENOPH1
ENOPH1_CCAGCACACATTATCTACCA	CCAGCACACATTATCTACCA	ENOPH1
ENOPH1_AGGTGTACATCTATTCCTCA	AGGTGTACATCTATTCCTCA	ENOPH1
EPHA1_CGACTCACCTCGATCCACAT	CGACTCACCTCGATCCACAT	EPHA1
EPHA1_GGTCCGAAACTCATGATCAG	GGTCCGAAACTCATGATCAG	EPHA1
EPHA1_CTCCAATTGGATCTACCGCG	CTCCAATTGGATCTACCGCG	EPHA1
EPHA1_AAGCCCAAAATGGAGTGTCA	AAGCCCAAAATGGAGTGTCA	EPHA1
EPHA10_GCGGACGAGAGCTTCACGCA	GCGGACGAGAGCTTCACGCA	EPHA10
EPHA10_GCGAGTAGGTGACGTCCGAG	GCGAGTAGGTGACGTCCGAG	EPHA10
EPHA10_CGAGATCCGATACTACGAGA	CGAGATCCGATACTACGAGA	EPHA10
EPHA10_GGTCACTACGGTGACGACAA	GGTCACTACGGTGACGACAA	EPHA10
EPHA2_CAAGTTGCCAGATCCCTCCG	CAAGTTGCCAGATCCCTCCG	EPHA2
EPHA2_CGAGGTCACTTACCGCAAGA	CGAGGTCACTTACCGCAAGA	EPHA2
EPHA2_GTGAAGGTGTAGTTCATGTG	GTGAAGGTGTAGTTCATGTG	EPHA2
EPHA2_GCCAGACATCACGTTGCACA	GCCAGACATCACGTTGCACA	EPHA2
EPHA3_ACTCCAGTCCAGGATAACTG	ACTCCAGTCCAGGATAACTG	EPHA3
EPHA3_TGGGATCATATTGGACTACG	TGGGATCATATTGGACTACG	EPHA3
EPHA3_TTGTGTCAACAATTCTAAGG	TTGTGTCAACAATTCTAAGG	EPHA3
EPHA3_GTAGGTCCTGTCAACAAGAA	GTAGGTCCTGTCAACAAGAA	EPHA3
EPHA4_TGTAATTGGTATGAGCTAGG	TGTAATTGGTATGAGCTAGG	EPHA4
EPHA4_TGTGCCAAAAATGTACTGTG	TGTGCCAAAAATGTACTGTG	EPHA4
EPHA4_TTGGAGGTTACAACCAACAC	TTGGAGGTTACAACCAACAC	EPHA4
EPHA4_GGAACCAGATCGGCCCAATG	GGAACCAGATCGGCCCAATG	EPHA4
EPHA5_ACATTTGAGATGGCATTCCG	ACATTTGAGATGGCATTCCG	EPHA5
EPHA5_GGTGAGGCTTTGAAGAACCC	GGTGAGGCTTTGAAGAACCC	EPHA5
EPHA5_TAGAACTCAAATTTACCCTG	TAGAACTCAAATTTACCCTG	EPHA5
EPHA5_AATGTAACCACAAATCAAGC	AATGTAACCACAAATCAAGC	EPHA5
EPHA6_GAGAGTGAATCCGCCAACAG	GAGAGTGAATCCGCCAACAG	EPHA6
EPHA6_GAACTTACCATCTTGATCCG	GAACTTACCATCTTGATCCG	EPHA6
EPHA6_TGGTACATGCCATAGAAGGT	TGGTACATGCCATAGAAGGT	EPHA6
EPHA6_ACCCCGTACTTCAACCAAAG	ACCCCGTACTTCAACCAAAG	EPHA6
EPHA7_CTGACTTAAGCCGATCCCAG	CTGACTTAAGCCGATCCCAG	EPHA7
EPHA7_AGGAAGACTTGTAGAACCCA	AGGAAGACTTGTAGAACCCA	EPHA7
EPHA7_CACCTGGTATGTTCGTATCG	CACCTGGTATGTTCGTATCG	EPHA7
EPHA7_CCGCTTACACAATATTCTGT	CCGCTTACACAATATTCTGT	EPHA7
EPHA8_CCTCAAAATCGACACCATTG	CCTCAAAATCGACACCATTG	EPHA8
EPHA8_GCTCACGTATCCGGCTCATG	GCTCACGTATCCGGCTCATG	EPHA8
EPHA8_CCTCCCGTAGCAGACTTCCC	CCTCCCGTAGCAGACTTCCC	EPHA8
EPHA8_TGGTGGTGATCCGTCAAGAG	TGGTGGTGATCCGTCAAGAG	EPHA8
EPHB1_TCGGACCGGTTATTACCGAG	TCGGACCGGTTATTACCGAG	EPHB1
EPHB1_GCTGGCTACGGCAAGTTCAG	GCTGGCTACGGCAAGTTCAG	EPHB1
EPHB1_AGGATCCTGGGACATTAGGG	AGGATCCTGGGACATTAGGG	EPHB1
EPHB1_AGTTTGGAGAAGTGTACAAG	AGTTTGGAGAAGTGTACAAG	EPHB1
EPHB2_AAGCTGCAACACTACACCAG	AAGCTGCAACACTACACCAG	EPHB2
EPHB2_AGGTCACTGATGTAAATGCG	AGGTCACTGATGTAAATGCG	EPHB2
EPHB2_ACCAAGTTTATCCGGCGCCG	ACCAAGTTTATCCGGCGCCG	EPHB2
EPHB2_GCATCAGGTGAGCCGCACCG	GCATCAGGTGAGCCGCACCG	EPHB2
EPHB3_TTCACGGCCGCATAACGAGG	TTCACGGCCGCATAACGAGG	EPHB3
EPHB3_AGAGGTGAGTGGCTACGATG	AGAGGTGAGTGGCTACGATG	EPHB3
EPHB3_CGTGTCCTGCGTCAAGATCG	CGTGTCCTGCGTCAAGATCG	EPHB3
EPHB3_TTGGAGATCACACCTCGGGG	TTGGAGATCACACCTCGGGG	EPHB3
EPHB4_GTGCCCGGAAGTACCCGACG	GTGCCCGGAAGTACCCGACG	EPHB4
EPHB4_CTTCCGGGTGAGATGCTCCG	CTTCCGGGTGAGATGCTCCG	EPHB4
EPHB4_CTCCTACGTCAAGATTGAAG	CTCCTACGTCAAGATTGAAG	EPHB4
EPHB4_CTGCACGTCACACACTTCGT	CTGCACGTCACACACTTCGT	EPHB4
EPHB6_TTTGGGCCTCTCACCCAACG	TTTGGGCCTCTCACCCAACG	EPHB6
EPHB6_TGAGAGCCGAGTGTTAGTGG	TGAGAGCCGAGTGTTAGTGG	EPHB6
EPHB6_AATAGACTTTGCCCCCGTAG	AATAGACTTTGCCCCCGTAG	EPHB6
EPHB6_ACACACTTTGTGGAGCGGCG	ACACACTTTGTGGAGCGGCG	EPHB6
EPHX2_CCAATTACCTCACTCTCTCG	CCAATTACCTCACTCTCTCG	EPHX2
EPHX2_TTGACAGTGGATACCACTCA	TTGACAGTGGATACCACTCA	EPHX2
EPHX2_TGGTGACCATTCCCAAGTCA	TGGTGACCATTCCCAAGTCA	EPHX2
EPHX2_TCATGTCCATAGCTAGGACC	TCATGTCCATAGCTAGGACC	EPHX2
EPM2A_TTACATGTTCCACCTGACGA	TTACATGTTCCACCTGACGA	EPM2A
EPM2A_ATTGTCTCCCAATAGGACAC	ATTGTCTCCCAATAGGACAC	EPM2A
EPM2A_GTACAGCAACGGTCATGATG	GTACAGCAACGGTCATGATG	EPM2A
EPM2A_ATCATAGTGTCTGGAGTCAT	ATCATAGTGTCTGGAGTCAT	EPM2A
ERBB2_AACTACCTTTCTACGGACGT	AACTACCTTTCTACGGACGT	ERBB2
ERBB2_AGACCGTTGGACTCACGAGT	AGACCGTTGGACTCACGAGT	ERBB2
ERBB2_CAGAACCTGCAAGTAATCCG	CAGAACCTGCAAGTAATCCG	ERBB2
ERBB2_TCATCGCTCACAACCAAGTG	TCATCGCTCACAACCAAGTG	ERBB2
ERBB3_ATCATGTGAGACAACACCGG	ATCATGTGAGACAACACCGG	ERBB3
ERBB3_TTGGGACATAGTCCCCCACA	TTGGGACATAGTCCCCCACA	ERBB3
ERBB3_AAGCAGTGACCATTACACTG	AAGCAGTGACCATTACACTG	ERBB3
ERBB3_GAGGGACCCAGGTCTACGAT	GAGGGACCCAGGTCTACGAT	ERBB3
ERBB4_AGCGGCGACACGACAGACAT	AGCGGCGACACGACAGACAT	ERBB4
ERBB4_CTGGTGTGTCCAGATAGCTA	CTGGTGTGTCCAGATAGCTA	ERBB4
ERBB4_GGTGGTTGGATTGTAGACAA	GGTGGTTGGATTGTAGACAA	ERBB4
ERBB4_CCACTTTACCACAACATGCT	CCACTTTACCACAACATGCT	ERBB4
ERN1_CATGTTTGACAACCGCGACG	CATGTTTGACAACCGCGACG	ERN1
ERN1_ACATCCCGAGACACGGTGGT	ACATCCCGAGACACGGTGGT	ERN1
ERN1_GATGCACATCAATGTCGCTG	GATGCACATCAATGTCGCTG	ERN1
ERN1_CCTGCAGGTCCCAACACATG	CCTGCAGGTCCCAACACATG	ERN1
ERN2_CATGGTGACCGTATACTCTG	CATGGTGACCGTATACTCTG	ERN2
ERN2_GAGACCACTTCTTACCACCA	GAGACCACTTCTTACCACCA	ERN2
ERN2_AGCTGAGCAACTCACCGTAG	AGCTGAGCAACTCACCGTAG	ERN2
ERN2_CTGTCTGCTTGCTTAGTGCG	CTGTCTGCTTGCTTAGTGCG	ERN2
EYA1_CCTACGCCAACAGATATGGG	CCTACGCCAACAGATATGGG	EYA1
EYA1_GATTGCGTCGAGGTTCAGAT	GATTGCGTCGAGGTTCAGAT	EYA1
EYA1_GAAATTGTTTAAAGACCCGT	GAAATTGTTTAAAGACCCGT	EYA1
EYA1_CCATATGAGGAAATGCCGTA	CCATATGAGGAAATGCCGTA	EYA1
EYA2_AGGATGAGCCGTAATACTGG	AGGATGAGCCGTAATACTGG	EYA2
EYA2_CTCTGAGTGACAGACAAGGT	CTCTGAGTGACAGACAAGGT	EYA2
EYA2_CAATGGCCAAGATTTAAGGT	CAATGGCCAAGATTTAAGGT	EYA2
EYA2_ATTTGCATCCAGATACGGGA	ATTTGCATCCAGATACGGGA	EYA2
EYA3_AACATGACTAGCAAGAACCG	AACATGACTAGCAAGAACCG	EYA3
EYA3_TGGGATAAGAATAATGTGCT	TGGGATAAGAATAATGTGCT	EYA3
EYA3_AGAGCTGCGGTGCTTACCAG	AGAGCTGCGGTGCTTACCAG	EYA3
EYA3_GTATAATCATTGGATGAGCG	GTATAATCATTGGATGAGCG	EYA3
EYA4_CAGGCCAGACTCAGTATTCG	CAGGCCAGACTCAGTATTCG	EYA4
EYA4_ACTCAGTCCCCATTACAGAG	ACTCAGTCCCCATTACAGAG	EYA4
EYA4_TCAGTTACTACAAATGGGAC	TCAGTTACTACAAATGGGAC	EYA4
EYA4_TTATGCACAGAAGTATGGCA	TTATGCACAGAAGTATGGCA	EYA4
FANCL_ATAAGGCTTGAGTAGAACTG	ATAAGGCTTGAGTAGAACTG	FANCL
FANCL_ATTTACAACTGAAGAATGCA	ATTTACAACTGAAGAATGCA	FANCL
FANCL_CGAGATGAATCCCTCATACA	CGAGATGAATCCCTCATACA	FANCL
FANCL_ACGCAGAATTGCATTAGGTA	ACGCAGAATTGCATTAGGTA	FANCL
FASTK_GCGCGCCCACCACTACTCGG	GCGCGCCCACCACTACTCGG	FASTK
FASTK_GTGGATACCGCAGAAAACGG	GTGGATACCGCAGAAAACGG	FASTK
FASTK_TGATGTCACTGTGCCAACTG	TGATGTCACTGTGCCAACTG	FASTK
FASTK_GGCATAAACTGCTGTTCCAG	GGCATAAACTGCTGTTCCAG	FASTK
FBP1_TAAAATCTACAGCCTTAACG	TAAAATCTACAGCCTTAACG	FBP1
FBP1_ATGTTGGAAGATCCATCAAG	ATGTTGGAAGATCCATCAAG	FBP1
FBP1_TTCTGACACGAGAACACACG	TTCTGACACGAGAACACACG	FBP1
FBP1_AACTTGATCACCTGTCACGT	AACTTGATCACCTGTCACGT	FBP1
FBP2_TCTGATTTAGGGGAAATACG	TCTGATTTAGGGGAAATACG	FBP2
FBP2_ACCGTACAGCGCATAACCTG	ACCGTACAGCGCATAACCTG	FBP2
FBP2_CTCTTCATGCTTGACCCGGT	CTCTTCATGCTTGACCCGGT	FBP2
FBP2_CTCTTCTGAGACCAGGACGC	CTCTTCTGAGACCAGGACGC	FBP2
FER_CAGAACATGTATCGATTCGA	CAGAACATGTATCGATTCGA	FER
FER_GTATGTATTGGCGTTGAAAG	GTATGTATTGGCGTTGAAAG	FER
FER_GATAACCAGTCTTGTCACAG	GATAACCAGTCTTGTCACAG	FER
FER_TTATGTCAGCAACGTATCCA	TTATGTCAGCAACGTATCCA	FER
FES_GACTCATCGAACGTGACACA	GACTCATCGAACGTGACACA	FES
FES_GGCAGACAAGGACCGTGACA	GGCAGACAAGGACCGTGACA	FES
FES_CTGTACCGACTGGAAGGGGA	CTGTACCGACTGGAAGGGGA	FES
FES_TGAGCCTGCTCATCCGGGAA	TGAGCCTGCTCATCCGGGAA	FES
FGFR1_ACCCAACCGTGTGACCAAAG	ACCCAACCGTGTGACCAAAG	FGFR1
FGFR1_GTTGCCCGCCAACAAAACAG	GTTGCCCGCCAACAAAACAG	FGFR1
FGFR1_GCAACCGCACCCGCATCACA	GCAACCGCACCCGCATCACA	FGFR1
FGFR1_GAAACAGTGTCTCACGCATA	GAAACAGTGTCTCACGCATA	FGFR1
FGFR2_CTTAGTCCAACTGATCACGG	CTTAGTCCAACTGATCACGG	FGFR2
FGFR2_TGACCAAACGTATCCCCCTG	TGACCAAACGTATCCCCCTG	FGFR2
FGFR2_GGCCGCCGGTGTTAACACCA	GGCCGCCGGTGTTAACACCA	FGFR2
FGFR2_GCCGGCAAATGCCTCCACAG	GCCGGCAAATGCCTCCACAG	FGFR2
FGFR3_AAGAACGGCAGGGAGTTCCG	AAGAACGGCAGGGAGTTCCG	FGFR3
FGFR3_CATCCGGCAGACGTACACGC	CATCCGGCAGACGTACACGC	FGFR3
FGFR3_GGTGCTGAATGCCTCCCACG	GGTGCTGAATGCCTCCCACG	FGFR3
FGFR3_ACCTTGAGCACGGTAACGTA	ACCTTGAGCACGGTAACGTA	FGFR3
FGFR4_GAGGTAGATCTAGACTCACG	GAGGTAGATCTAGACTCACG	FGFR4
FGFR4_TTGCACATAGGGGAAACCGT	TTGCACATAGGGGAAACCGT	FGFR4
FGFR4_TGCCTGGTAGAGAACGCTGT	TGCCTGGTAGAGAACGCTGT	FGFR4
FGFR4_GGACATCATCCTGTACGCGT	GGACATCATCCTGTACGCGT	FGFR4
FGR_AGGGGACTTCAGAAGCTACG	AGGGGACTTCAGAAGCTACG	FGR
FGR_AGCTTGGATTGAGTCAACAG	AGCTTGGATTGAGTCAACAG	FGR
FGR_CGAGTTGAACTGAACCCGTG	CGAGTTGAACTGAACCCGTG	FGR
FGR_GTGACCGAGTTCATGTGTCA	GTGACCGAGTTCATGTGTCA	FGR
FIG4_AACCGCTCGAAATAAGCCCG	AACCGCTCGAAATAAGCCCG	FIG4
FIG4_CACAGGTGGAATGAACTAGG	CACAGGTGGAATGAACTAGG	FIG4
FIG4_GAAGGATTAATTACACAAGG	GAAGGATTAATTACACAAGG	FIG4
FIG4_TAAAAGAGGTGCAAACTGTG	TAAAAGAGGTGCAAACTGTG	FIG4
FLT1_ACAGCCACAGTCCGGCACGT	ACAGCCACAGTCCGGCACGT	FLT1
FLT1_AGGTTGAGGGATACCATATG	AGGTTGAGGGATACCATATG	FLT1
FLT1_CTACCATACAACTTCCGGCG	CTACCATACAACTTCCGGCG	FLT1
FLT1_TGGCCACTGTGTGATCACTG	TGGCCACTGTGTGATCACTG	FLT1
FLT3_AAAGCTGTTCATGTGAACCA	AAAGCTGTTCATGTGAACCA	FLT3
FLT3_GTAACCAAAGCTGATTGACT	GTAACCAAAGCTGATTGACT	FLT3
FLT3_GGGGTCTCAACGCACACCCG	GGGGTCTCAACGCACACCCG	FLT3
FLT3_GGTGCTTTGCGATTCACAGG	GGTGCTTTGCGATTCACAGG	FLT3
FLT4_CTCACCTCTCACGAACACGT	CTCACCTCTCACGAACACGT	FLT4
FLT4_CATACCATGCACAATGACCT	CATACCATGCACAATGACCT	FLT4
FLT4_GCCCTCCAGTCACGGCACTG	GCCCTCCAGTCACGGCACTG	FLT4
FLT4_AGTGGGAATTCCCCCGAGAG	AGTGGGAATTCCCCCGAGAG	FLT4
FRK_TGATTTGTCGTATAAAACCG	TGATTTGTCGTATAAAACCG	FRK
FRK_CTATATTCCTTCTAACTACG	CTATATTCCTTCTAACTACG	FRK
FRK_CACTACACCAAGACAAGTGA	CACTACACCAAGACAAGTGA	FRK
FRK_GCAGTGAAAACATTAAAACC	GCAGTGAAAACATTAAAACC	FRK
FYN_TGGATACTACATTACCACCC	TGGATACTACATTACCACCC	FYN
FYN_AACAACTTCCACGCAGCCGG	AACAACTTCCACGCAGCCGG	FYN
FYN_CCCTTTATGACTATGAAGCA	CCCTTTATGACTATGAAGCA	FYN
FYN_TTGTCCTTTGGAAACCCAAG	TTGTCCTTTGGAAACCCAAG	FYN
G2E3_TGATAACTTCGTTTACATCG	TGATAACTTCGTTTACATCG	G2E3
G2E3_AACCAAGCGTTCTTACAACA	AACCAAGCGTTCTTACAACA	G2E3
G2E3_GCCATTTCTTTAGTTCACGG	GCCATTTCTTTAGTTCACGG	G2E3
G2E3_AAATTACCCAGACAGTCACC	AAATTACCCAGACAGTCACC	G2E3
G6PC1_CTCCAATCACAGCTACCCAA	CTCCAATCACAGCTACCCAA	G6PC1
G6PC1_AGCAGGTGTATACTACGTGA	AGCAGGTGTATACTACGTGA	G6PC1
G6PC1_ACAGGGAACTGCTTTATCAG	ACAGGGAACTGCTTTATCAG	G6PC1
G6PC1_ACTCCAGCAACAACTTGATG	ACTCCAGCAACAACTTGATG	G6PC1
G6PC2_AACACTCCAAAGAAATGACC	AACACTCCAAAGAAATGACC	G6PC2
G6PC2_TGGTCATCGACCTTACTGGT	TGGTCATCGACCTTACTGGT	G6PC2
G6PC2_ACTCCAAGAATAACTTGATG	ACTCCAAGAATAACTTGATG	G6PC2
G6PC2_GAGGCCTTTGAACACACTCC	GAGGCCTTTGAACACACTCC	G6PC2
G6PC3_TAGGCATCACCCTTACCCAG	TAGGCATCACCCTTACCCAG	G6PC3
G6PC3_GCACCGCGATGCCCACACGG	GCACCGCGATGCCCACACGG	G6PC3
G6PC3_TAAAGAGGGTCCAATAGATG	TAAAGAGGGTCCAATAGATG	G6PC3
G6PC3_AGAGGGGAACTGGTGAACCT	AGAGGGGAACTGGTGAACCT	G6PC3
GAK_ACTTGTTGCTTAGTAACCAA	ACTTGTTGCTTAGTAACCAA	GAK
GAK_CCCAGCATCATACTGAGCCG	CCCAGCATCATACTGAGCCG	GAK
GAK_GAGTACGACCAGCCGTATGG	GAGTACGACCAGCCGTATGG	GAK
GAK_TCCAGATTCAGTTCCACACG	TCCAGATTCAGTTCCACACG	GAK
GRK1_TGCTGCTGGACAATGACGGT	TGCTGCTGGACAATGACGGT	GRK1
GRK1_TGATGGTCATCACCAGACAG	TGATGGTCATCACCAGACAG	GRK1
GRK1_AGACATCGAGGACTATGACA	AGACATCGAGGACTATGACA	GRK1
GRK1_GACTCACACTTGGACAGCGG	GACTCACACTTGGACAGCGG	GRK1
GRK2_CCAGGTCCGAGATCCGCACG	CCAGGTCCGAGATCCGCACG	GRK2
GRK2_GATTTGTCAAAACCTCCGAG	GATTTGTCAAAACCTCCGAG	GRK2
GRK2_GGTACTTCTGCATGACACTG	GGTACTTCTGCATGACACTG	GRK2
GRK2_CGACCGCATGACGCTGACGA	CGACCGCATGACGCTGACGA	GRK2
GRK3_TCTTCATAAAACTTCACCTG	TCTTCATAAAACTTCACCTG	GRK3
GRK3_ACTACTTACACACTCGCATG	ACTACTTACACACTCGCATG	GRK3
GRK3_ACACACCGTGTTGTGAAAGG	ACACACCGTGTTGTGAAAGG	GRK3
GRK3_TGACCGAATGACACTCACCG	TGACCGAATGACACTCACCG	GRK3
GRK4_TGCCCATAACTACCTAAGAG	TGCCCATAACTACCTAAGAG	GRK4
GRK4_GGATCTCTGTGGCCAAACCG	GGATCTCTGTGGCCAAACCG	GRK4
GRK4_CTTTGTGACAAGCAACCGAT	CTTTGTGACAAGCAACCGAT	GRK4
GRK4_GATGAGGACCGAAGTGATTG	GATGAGGACCGAAGTGATTG	GRK4
GRK5_TATGCGGCAGAGATCCTCTG	TATGCGGCAGAGATCCTCTG	GRK5
GRK5_GTGACAAGCAGCCAATCGGG	GTGACAAGCAGCCAATCGGG	GRK5
GRK5_TTGGCTGTGAAGATCCCCGA	TTGGCTGTGAAGATCCCCGA	GRK5
GRK5_GACCAAGTACCTCACCCCAA	GACCAAGTACCTCACCCCAA	GRK5
GRK6_GTGCTGACACTGATGAACGG	GTGCTGACACTGATGAACGG	GRK6
GRK6_AAGTGACCCCGGATGACAAG	AAGTGACCCCGGATGACAAG	GRK6
GRK6_AGACTCACCCATGTAACCCA	AGACTCACCCATGTAACCCA	GRK6
GRK6_GGAGCGCATCGTGTACAGGT	GGAGCGCATCGTGTACAGGT	GRK6
GRK7_CAAGGCGGCAACCTTCCTAG	CAAGGCGGCAACCTTCCTAG	GRK7
GRK7_CAGATAACCTGCAGTTGCCG	CAGATAACCTGCAGTTGCCG	GRK7
GRK7_GTGAAGTACTTGTCTGACAC	GTGAAGTACTTGTCTGACAC	GRK7
GRK7_TAGGCCAGAGAGACAATGAA	TAGGCCAGAGAGACAATGAA	GRK7
GSK3A_TCAGCCTCACAATATTGCAG	TCAGCCTCACAATATTGCAG	GSK3A
GSK3A_GGTGGCCCGCCACTTCACCA	GGTGGCCCGCCACTTCACCA	GSK3A
GSK3A_CGGCGGAAAGGCATCTGTCG	CGGCGGAAAGGCATCTGTCG	GSK3A
GSK3A_CCTCCCATAACTCTGACCGA	CCTCCCATAACTCTGACCGA	GSK3A
GSK3B_ATACCTTGACATAAATCACA	ATACCTTGACATAAATCACA	GSK3B
GSK3B_CAGTATCAGGATCCAACAAG	CAGTATCAGGATCCAACAAG	GSK3B
GSK3B_ACTGATTATACCTCTAGTAT	ACTGATTATACCTCTAGTAT	GSK3B
GSK3B_ACGAAACATTGGGTTCTCCT	ACGAAACATTGGGTTCTCCT	GSK3B
HACE1_TATTAATTCAATATCACCCG	TATTAATTCAATATCACCCG	HACE1
HACE1_CATATCAATTCCATTACTGG	CATATCAATTCCATTACTGG	HACE1
HACE1_GGCTTCACAGATACATTGGC	GGCTTCACAGATACATTGGC	HACE1
HACE1_ATTGTGCAAAGCTAAAGCAA	ATTGTGCAAAGCTAAAGCAA	HACE1
HASPIN_GCTTAGCAAATACATAGAGG	GCTTAGCAAATACATAGAGG	HASPIN
HASPIN_CAGGATCGTCGGACTGCGAG	CAGGATCGTCGGACTGCGAG	HASPIN
HASPIN_AGGGACAGTGTCATCTCGAT	AGGGACAGTGTCATCTCGAT	HASPIN
HASPIN_GCAACGCTGTGAGAAGATTG	GCAACGCTGTGAGAAGATTG	HASPIN
HCK_CGAGACTACGACCCTCGGCA	CGAGACTACGACCCTCGGCA	HCK
HCK_ATGTATTGCCTCCGACCTGG	ATGTATTGCCTCCGACCTGG	HCK
HCK_TGGGGCTTGGAAGACATGCA	TGGGGCTTGGAAGACATGCA	HCK
HCK_CTACAACAAGCACACCAAGG	CTACAACAAGCACACCAAGG	HCK
HECTD1_AGTGTTACCACTACTCCACG	AGTGTTACCACTACTCCACG	HECTD1
HECTD1_TGGGTTCGACCAAAACGGAA	TGGGTTCGACCAAAACGGAA	HECTD1
HECTD1_GCTGACCGATTTACCCGTCG	GCTGACCGATTTACCCGTCG	HECTD1
HECTD1_ACTACCACTTGAATACATGG	ACTACCACTTGAATACATGG	HECTD1
HECTD2_GTAGATGTGTTATTAAACTG	GTAGATGTGTTATTAAACTG	HECTD2
HECTD2_ATTTAATCAGCAAAGTCTGG	ATTTAATCAGCAAAGTCTGG	HECTD2
HECTD2_CAGTATAAGGAATAAGGGGA	CAGTATAAGGAATAAGGGGA	HECTD2
HECTD2_AATACTTACAGTATTAAGTA	AATACTTACAGTATTAAGTA	HECTD2
HECTD3_CGGCGGTTGATGTATAGGCG	CGGCGGTTGATGTATAGGCG	HECTD3
HECTD3_CACTTCTTGTATGACCACCT	CACTTCTTGTATGACCACCT	HECTD3
HECTD3_AGCTTGTAGAGCACCTCTCG	AGCTTGTAGAGCACCTCTCG	HECTD3
HECTD3_GGCCCATGCGCTATGACCAG	GGCCCATGCGCTATGACCAG	HECTD3
HECTD4_GTATGCACATCGCACCAACG	GTATGCACATCGCACCAACG	HECTD4
HECTD4_GATGGATCGAGACATGACCA	GATGGATCGAGACATGACCA	HECTD4
HECTD4_ACACTCCTGATAAAGCCATG	ACACTCCTGATAAAGCCATG	HECTD4
HECTD4_AGCACACAGAGACACAACAG	AGCACACAGAGACACAACAG	HECTD4
HECW1_CCACATAAAAGACCCGCCCG	CCACATAAAAGACCCGCCCG	HECW1
HECW1_CAAAATTGCGAGCATCCCGT	CAAAATTGCGAGCATCCCGT	HECW1
HECW1_CTTCTCCTCGCAAGACGACG	CTTCTCCTCGCAAGACGACG	HECW1
HECW1_GCACATTCTACTCACCAATG	GCACATTCTACTCACCAATG	HECW1
HECW2_ACGTAAACAGAACCACGACG	ACGTAAACAGAACCACGACG	HECW2
HECW2_TATGCTGGTAGCGTTCAAAG	TATGCTGGTAGCGTTCAAAG	HECW2
HECW2_GGTAAGGGCTGATTACCCGA	GGTAAGGGCTGATTACCCGA	HECW2
HECW2_AAAGGAAGCAGCTTCGTGTG	AAAGGAAGCAGCTTCGTGTG	HECW2
HERC1_CAATACGTTTAGCAGACCAG	CAATACGTTTAGCAGACCAG	HERC1
HERC1_GCAGTTCTTGATGCGACACA	GCAGTTCTTGATGCGACACA	HERC1
HERC1_GTTCTATAGTAGCAATCCAG	GTTCTATAGTAGCAATCCAG	HERC1
HERC1_GAGGTGGCAACAAGTCGAGG	GAGGTGGCAACAAGTCGAGG	HERC1
HERC2_AGCAGCTACGATAAGAACCA	AGCAGCTACGATAAGAACCA	HERC2
HERC2_CTGGATTGGACCAATCACAT	CTGGATTGGACCAATCACAT	HERC2
HERC2_AAAAGATAATTCGAGAACGA	AAAAGATAATTCGAGAACGA	HERC2
HERC2_GAGACTTGGACATGGAACAG	GAGACTTGGACATGGAACAG	HERC2
HERC3_GCAGTCCTTTATCTACTGAG	GCAGTCCTTTATCTACTGAG	HERC3
HERC3_GCTAGGACTCATGACTACTG	GCTAGGACTCATGACTACTG	HERC3
HERC3_GAAGTAACTCAAATTGCTTG	GAAGTAACTCAAATTGCTTG	HERC3
HERC3_GATTGACCTGAACTCAACTA	GATTGACCTGAACTCAACTA	HERC3
HERC4_AGGAATGCATCAGAGTACCC	AGGAATGCATCAGAGTACCC	HERC4
HERC4_CAGACCTGCTGAGATATCTG	CAGACCTGCTGAGATATCTG	HERC4
HERC4_ACTATCTTGAGGAATAGTGG	ACTATCTTGAGGAATAGTGG	HERC4
HERC4_CTGCATCTGTAAGACTGCAT	CTGCATCTGTAAGACTGCAT	HERC4
HERC5_CTGATGTGGAGACTAAACGG	CTGATGTGGAGACTAAACGG	HERC5
HERC5_GATGCATATTTCCAACAACT	GATGCATATTTCCAACAACT	HERC5
HERC5_GTACTTGTGGAAAATGACTG	GTACTTGTGGAAAATGACTG	HERC5
HERC5_TTACTGGGATGAAAGTGCTG	TTACTGGGATGAAAGTGCTG	HERC5
HERC6_AAGCAAGCCAACTCATCCGG	AAGCAAGCCAACTCATCCGG	HERC6
HERC6_TGGGACATTACGCCCACTGA	TGGGACATTACGCCCACTGA	HERC6
HERC6_AGAAACGACTTCCATTGATG	AGAAACGACTTCCATTGATG	HERC6
HERC6_ATTGTTGATCTCGTGAGCTG	ATTGTTGATCTCGTGAGCTG	HERC6
HIPK1_TCGCCAGCCCTACCGAGTGA	TCGCCAGCCCTACCGAGTGA	HIPK1
HIPK1_TGGATTGAAACGAAAAAGTG	TGGATTGAAACGAAAAAGTG	HIPK1
HIPK1_GAGGGGAATTACCAGTACAG	GAGGGGAATTACCAGTACAG	HIPK1
HIPK1_GGGGCAACATGTGTAGTGAA	GGGGCAACATGTGTAGTGAA	HIPK1
HIPK2_ACTGGGCGAATGTATTTGAG	ACTGGGCGAATGTATTTGAG	HIPK2
HIPK2_TGGACTCAAGCGTAAGAGCG	TGGACTCAAGCGTAAGAGCG	HIPK2
HIPK2_TCGGGTGAATATGTATGACA	TCGGGTGAATATGTATGACA	HIPK2
HIPK2_TTTGTGAGGCAATTGACATG	TTTGTGAGGCAATTGACATG	HIPK2
HIPK3_ATACCATTTAATAGACCTCG	ATACCATTTAATAGACCTCG	HIPK3
HIPK3_TAAAGTAATAGACTTTGGGT	TAAAGTAATAGACTTTGGGT	HIPK3
HIPK3_TAGAAGTGAGCATATTAGCA	TAGAAGTGAGCATATTAGCA	HIPK3
HIPK3_GCAATGTTGCAAACCAACAT	GCAATGTTGCAAACCAACAT	HIPK3
HIPK4_CTCAGCCAGACAGTAGTAGG	CTCAGCCAGACAGTAGTAGG	HIPK4
HIPK4_ACGACTTGAGCATATACTTG	ACGACTTGAGCATATACTTG	HIPK4
HIPK4_GCAGGGTGACTGTACGGATG	GCAGGGTGACTGTACGGATG	HIPK4
HIPK4_GTCATGGCTGAGCTGCACCT	GTCATGGCTGAGCTGCACCT	HIPK4
HLTF_GTTGGACTACGCTATTACAC	GTTGGACTACGCTATTACAC	HLTF
HLTF_ATAGTCCATTACATAGCATA	ATAGTCCATTACATAGCATA	HLTF
HLTF_AAGGCAGATGGACTAAGCAA	AAGGCAGATGGACTAAGCAA	HLTF
HLTF_ACAGTCTGAAACTAAAGGCA	ACAGTCTGAAACTAAAGGCA	HLTF
HUNK_TGAACGGATCCGAGTAACCC	TGAACGGATCCGAGTAACCC	HUNK
HUNK_ACTGGAGCGCTATTTGTCAG	ACTGGAGCGCTATTTGTCAG	HUNK
HUNK_AGGCAGCGTCCCGGTCAACA	AGGCAGCGTCCCGGTCAACA	HUNK
HUNK_TGAGCTGTCGGATGTATCTG	TGAGCTGTCGGATGTATCTG	HUNK
HUWE1_GCTGAACTTCACCTGAATCG	GCTGAACTTCACCTGAATCG	HUWE1
HUWE1_AATCTTAACAACTTACCAAG	AATCTTAACAACTTACCAAG	HUWE1
HUWE1_CAGAAGACGAAGGATAGTGG	CAGAAGACGAAGGATAGTGG	HUWE1
HUWE1_CACCCTCCTCCAATCATGGG	CACCCTCCTCCAATCATGGG	HUWE1
IGF1R_GGAGAACGACCATATCCGTG	GGAGAACGACCATATCCGTG	IGF1R
IGF1R_TTCCGAAATTTACCGCATGG	TTCCGAAATTTACCGCATGG	IGF1R
IGF1R_TCGGGCAAGGACCTTCACAA	TCGGGCAAGGACCTTCACAA	IGF1R
IGF1R_TGTGGGGAATAAGCCCCCAA	TGTGGGGAATAAGCCCCCAA	IGF1R
IKBKB_GCCATGGAGTACTGCCAAGG	GCCATGGAGTACTGCCAAGG	IKBKB
IKBKB_TTTGCAGGCATTCAAAAGTG	TTTGCAGGCATTCAAAAGTG	IKBKB
IKBKB_CAGCCATTGGGCCCATACGT	CAGCCATTGGGCCCATACGT	IKBKB
IKBKB_TATTGACCTAGGATATGCCA	TATTGACCTAGGATATGCCA	IKBKB
IKBKE_TCAACACTACCAGCTACCTG	TCAACACTACCAGCTACCTG	IKBKE
IKBKE_TGATGATGAGAAGTTCGTCT	TGATGATGAGAAGTTCGTCT	IKBKE
IKBKE_CGTGCACAAGCAGACCAGTG	CGTGCACAAGCAGACCAGTG	IKBKE
IKBKE_ATGATCTCCTTGTTCCGCCG	ATGATCTCCTTGTTCCGCCG	IKBKE
ILK_CGGAGAACGACCTCAACCAG	CGGAGAACGACCTCAACCAG	ILK
ILK_GATCAATGTAATGAACCGTG	GATCAATGTAATGAACCGTG	ILK
ILK_TCAATGCAGTGAATGAACAC	TCAATGCAGTGAATGAACAC	ILK
ILK_ACATTGTAGAGGGATCCATA	ACATTGTAGAGGGATCCATA	ILK
ILKAP_CACATACCCGACTATCTCCG	CACATACCCGACTATCTCCG	ILKAP
ILKAP_CAGACCAAAGATCACCGAAG	CAGACCAAAGATCACCGAAG	ILKAP
ILKAP_ACTCACATGAGGGACGATGG	ACTCACATGAGGGACGATGG	ILKAP
ILKAP_GATCTCCCACCCGCTAGCAG	GATCTCCCACCCGCTAGCAG	ILKAP
IMPA1_TCTTAACCGACAACCCCACA	TCTTAACCGACAACCCCACA	IMPA1
IMPA1_GTTGTGTACAGTTGTGTGGA	GTTGTGTACAGTTGTGTGGA	IMPA1
IMPA1_CTACAAGTTTCACAACAAGA	CTACAAGTTTCACAACAAGA	IMPA1
IMPA1_GTAACTCTAGCAAGACAAGC	GTAACTCTAGCAAGACAAGC	IMPA1
IMPA2_ATGGGGTCGATGATCCACGT	ATGGGGTCGATGATCCACGT	IMPA2
IMPA2_GACAGAAACAGATCACCTTG	GACAGAAACAGATCACCTTG	IMPA2
IMPA2_CCTTTGCAGATTCCCGACTG	CCTTTGCAGATTCCCGACTG	IMPA2
IMPA2_GCCAATTTCTGTCAGAACCA	GCCAATTTCTGTCAGAACCA	IMPA2
INPP1_GGCATCTGAAGCATTAGCCA	GGCATCTGAAGCATTAGCCA	INPP1
INPP1_TGATTGATGACTCCCATCAG	TGATTGATGACTCCCATCAG	INPP1
INPP1_AATTACGGCTGAAAAACTGG	AATTACGGCTGAAAAACTGG	INPP1
INPP1_CTTGAGGTTGTGTTCAACAG	CTTGAGGTTGTGTTCAACAG	INPP1
INPP4A_TGTCGATGAGAGCTTGACGG	TGTCGATGAGAGCTTGACGG	INPP4A
INPP4A_AAGTGAGTTACTACGCAGAG	AAGTGAGTTACTACGCAGAG	INPP4A
INPP4A_AGAGTGCATCATTCAGCGTG	AGAGTGCATCATTCAGCGTG	INPP4A
INPP4A_GAGCCCAGTAAATACATCTG	GAGCCCAGTAAATACATCTG	INPP4A
INPP4B_TGACACCAGTCAAAAACAGT	TGACACCAGTCAAAAACAGT	INPP4B
INPP4B_TTTCGCAGATTGTCCCAATG	TTTCGCAGATTGTCCCAATG	INPP4B
INPP4B_CACATCACCACAGATGTACA	CACATCACCACAGATGTACA	INPP4B
INPP4B_TCATCATAGTCTGAATGATG	TCATCATAGTCTGAATGATG	INPP4B
INPP5A_AAGCCTCGCTACGTACCTCG	AAGCCTCGCTACGTACCTCG	INPP5A
INPP5A_GGATTCCCGAGTACACGGAA	GGATTCCCGAGTACACGGAA	INPP5A
INPP5A_CAGTGCAAGGCCATGAAGTG	CAGTGCAAGGCCATGAAGTG	INPP5A
INPP5A_CGACGGACTTGGAATCCAGC	CGACGGACTTGGAATCCAGC	INPP5A
INPP5B_GCAGCATAATCCCAACCAGT	GCAGCATAATCCCAACCAGT	INPP5B
INPP5B_GGTTTGAGACCAAATGGGAA	GGTTTGAGACCAAATGGGAA	INPP5B
INPP5B_CCCTACACAATAGACATCTG	CCCTACACAATAGACATCTG	INPP5B
INPP5B_TCAGTGTTTGACATCGGGGT	TCAGTGTTTGACATCGGGGT	INPP5B
INPP5D_CGATCACGTAAATGTCATGG	CGATCACGTAAATGTCATGG	INPP5D
INPP5D_TGCTGCTCTTACCGAAGTGT	TGCTGCTCTTACCGAAGTGT	INPP5D
INPP5D_GCTGTTGACGAACCCTAAGG	GCTGTTGACGAACCCTAAGG	INPP5D
INPP5D_TGAGGCCAATCCCATCAACA	TGAGGCCAATCCCATCAACA	INPP5D
INPP5E_GGAAATCCCCAAGTCCCGCG	GGAAATCCCCAAGTCCCGCG	INPP5E
INPP5E_CTACTTCCCAGACCGGAACG	CTACTTCCCAGACCGGAACG	INPP5E
INPP5E_CCAGGACCTGTATGTCATCG	CCAGGACCTGTATGTCATCG	INPP5E
INPP5E_GATCTGAGACACGATGCGTG	GATCTGAGACACGATGCGTG	INPP5E
INPP5F_GTGAATATCATCTACACAGG	GTGAATATCATCTACACAGG	INPP5F
INPP5F_TTCTAACTCTGCCTACTACG	TTCTAACTCTGCCTACTACG	INPP5F
INPP5F_GCATTACAGCTCGCAATGTG	GCATTACAGCTCGCAATGTG	INPP5F
INPP5F_GGTTATATCGATACCCAACC	GGTTATATCGATACCCAACC	INPP5F
INPP5J_AACACAGGGAGAGCGATTCG	AACACAGGGAGAGCGATTCG	INPP5J
INPP5J_GGTCCCCGAACCAGAACACG	GGTCCCCGAACCAGAACACG	INPP5J
INPP5J_GTGGCAAAACAGGATCCTCA	GTGGCAAAACAGGATCCTCA	INPP5J
INPP5J_ACAGGTGCCAGAGCCAACCT	ACAGGTGCCAGAGCCAACCT	INPP5J
INPP5K_CCAGTACCCAAACAGGCCAG	CCAGTACCCAAACAGGCCAG	INPP5K
INPP5K_ACTCCAACGACTATGACACC	ACTCCAACGACTATGACACC	INPP5K
INPP5K_GTAAGAGGATCCCCTGCATA	GTAAGAGGATCCCCTGCATA	INPP5K
INPP5K_GCCAGACCCAGGCTCACTCG	GCCAGACCCAGGCTCACTCG	INPP5K
INPPL1_TTTCAGGTAGTCGTGCGAGA	TTTCAGGTAGTCGTGCGAGA	INPPL1
INPPL1_GCACAAGCAGAAGCCAACTG	GCACAAGCAGAAGCCAACTG	INPPL1
INPPL1_ATCACTGTGGAATATCAAGG	ATCACTGTGGAATATCAAGG	INPPL1
INPPL1_GGTGAAGCTAGATGTGACCC	GGTGAAGCTAGATGTGACCC	INPPL1
INSR_GGAATTCATCGTGTACCCGG	GGAATTCATCGTGTACCCGG	INSR
INSR_ACACCAGAGCGTAGGATCGG	ACACCAGAGCGTAGGATCGG	INSR
INSR_GAATCTTCAGACTCGAATGG	GAATCTTCAGACTCGAATGG	INSR
INSR_TAGACATTGACCCACCCCTG	TAGACATTGACCCACCCCTG	INSR
INSRR_CAGAACGCCACAGAGCACGT	CAGAACGCCACAGAGCACGT	INSRR
INSRR_TCCACCTTCGGCATACACCA	TCCACCTTCGGCATACACCA	INSRR
INSRR_GATGCCACATCTGCGTGACG	GATGCCACATCTGCGTGACG	INSRR
INSRR_CCATCAACAAGAGCCCCCAA	CCATCAACAAGAGCCCCCAA	INSRR
IRAK1_TGGGGCTGGACCCGGCAAAG	TGGGGCTGGACCCGGCAAAG	IRAK1
IRAK1_GATCAACCGCAACGCCCGTG	GATCAACCGCAACGCCCGTG	IRAK1
IRAK1_ATTTATCCCACAGAAAGACC	ATTTATCCCACAGAAAGACC	IRAK1
IRAK1_CTTTGGGTGCGTGTACCGGG	CTTTGGGTGCGTGTACCGGG	IRAK1
IRAK2_AAAACCGCAAAATCAGCCAG	AAAACCGCAAAATCAGCCAG	IRAK2
IRAK2_CAGACCATGCAGGTACTCGA	CAGACCATGCAGGTACTCGA	IRAK2
IRAK2_TTGAATCAGACGAAGTGGGG	TTGAATCAGACGAAGTGGGG	IRAK2
IRAK2_GTCAGCCGCGTATCTGCCAG	GTCAGCCGCGTATCTGCCAG	IRAK2
IRAK3_GCACAACGTTCAACCATGCT	GCACAACGTTCAACCATGCT	IRAK3
IRAK3_ATTGAAAAGTATGTAGACCA	ATTGAAAAGTATGTAGACCA	IRAK3
IRAK3_AGGAATAAGAACATTATCCA	AGGAATAAGAACATTATCCA	IRAK3
IRAK3_TCACCCAAACATACTAGAGT	TCACCCAAACATACTAGAGT	IRAK3
IRAK4_CTACGTAAATAACACAACTG	CTACGTAAATAACACAACTG	IRAK4
IRAK4_GGCACCACAAATTGCACAGT	GGCACCACAAATTGCACAGT	IRAK4
IRAK4_CATCTCATGTGCCAAGAAAG	CATCTCATGTGCCAAGAAAG	IRAK4
IRAK4_TGTAAACATATACTAAGCAG	TGTAAACATATACTAAGCAG	IRAK4
IRF2BP1_AGTACCTCGAATATGAACGC	AGTACCTCGAATATGAACGC	IRF2BP1
IRF2BP1_AGCTCGAACTCGTATCCTGG	AGCTCGAACTCGTATCCTGG	IRF2BP1
IRF2BP1_GTTCACGCAGCCGCGACACA	GTTCACGCAGCCGCGACACA	IRF2BP1
IRF2BP1_ATGATGTGGCCCTGTCATAG	ATGATGTGGCCCTGTCATAG	IRF2BP1
IRF2BP2_GCCCCCTAAGATCAACGGAG	GCCCCCTAAGATCAACGGAG	IRF2BP2
IRF2BP2_GATGACGAACTCGACGCGGT	GATGACGAACTCGACGCGGT	IRF2BP2
IRF2BP2_CAACGGCTTCTCCAAGCTAG	CAACGGCTTCTCCAAGCTAG	IRF2BP2
IRF2BP2_GGCCGACAGCCTGTCCACCG	GGCCGACAGCCTGTCCACCG	IRF2BP2
IRF2BPL_CGACGTGGCCGATACACCCG	CGACGTGGCCGATACACCCG	IRF2BPL
IRF2BPL_GCGGTGGCGGGTACTCGAAG	GCGGTGGCGGGTACTCGAAG	IRF2BPL
IRF2BPL_GGGCCGTTAAGCAGCGTCTG	GGGCCGTTAAGCAGCGTCTG	IRF2BPL
IRF2BPL_CGGCGTCGAAGGCGAAAACG	CGGCGTCGAAGGCGAAAACG	IRF2BPL
ITK_CAGGCCTGGTGACTCGACTC	CAGGCCTGGTGACTCGACTC	ITK
ITK_ATACTTTGAAGATCGTCATG	ATACTTTGAAGATCGTCATG	ITK
ITK_TTGCTCCAGATCGTGAGAGC	TTGCTCCAGATCGTGAGAGC	ITK
ITK_ATCCTCAGGAACTCGCACTG	ATCCTCAGGAACTCGCACTG	ITK
JAK1_GTTGTGGACGATCAACGGGG	GTTGTGGACGATCAACGGGG	JAK1
JAK1_CACACTTACTCTCCACGTCG	CACACTTACTCTCCACGTCG	JAK1
JAK1_TGAATAAGTCCATCAGACAG	TGAATAAGTCCATCAGACAG	JAK1
JAK1_CACCAAATCATACTGTCCCT	CACCAAATCATACTGTCCCT	JAK1
JAK2_CTGCCACTGCAATACCAACG	CTGCCACTGCAATACCAACG	JAK2
JAK2_AATGAAGAGTACAACCTCAG	AATGAAGAGTACAACCTCAG	JAK2
JAK2_TCTTCAGGAGAGAATACCAT	TCTTCAGGAGAGAATACCAT	JAK2
JAK2_AATATACAAAGCAACTGTCA	AATATACAAAGCAACTGTCA	JAK2
JAK3_TGACGCGGAGGCGTATTCGG	TGACGCGGAGGCGTATTCGG	JAK3
JAK3_TCCTTCACCAAGATTTACCG	TCCTTCACCAAGATTTACCG	JAK3
JAK3_GTGTACAAATTCCTGCACCA	GTGTACAAATTCCTGCACCA	JAK3
JAK3_CCTTATAATCAGGACCAAGG	CCTTATAATCAGGACCAAGG	JAK3
KALRN_GGTGACCCAAGCCTACACAG	GGTGACCCAAGCCTACACAG	KALRN
KALRN_GGATCTGCACCAGTACATCA	GGATCTGCACCAGTACATCA	KALRN
KALRN_GGAATGAGAGTATGCATCTG	GGAATGAGAGTATGCATCTG	KALRN
KALRN_AGCCCTAGGAGTCAACACAG	AGCCCTAGGAGTCAACACAG	KALRN
KCMF1_GTACGTAGAATGTTTCACCC	GTACGTAGAATGTTTCACCC	KCMF1
KCMF1_AGGCGATCCTAATCATGTCA	AGGCGATCCTAATCATGTCA	KCMF1
KCMF1_AATGCAGTGCATATTAACAA	AATGCAGTGCATATTAACAA	KCMF1
KCMF1_GTTGTAACTGAGAAGCGGAA	GTTGTAACTGAGAAGCGGAA	KCMF1
KDR_CCAATCACACAATTAAAGCG	CCAATCACACAATTAAAGCG	KDR
KDR_TAATGTACACGACTCCATGT	TAATGTACACGACTCCATGT	KDR
KDR_CAGCCTCTGCCAATCCATGT	CAGCCTCTGCCAATCCATGT	KDR
KDR_CATTATTCTAGTAGGCACGG	CATTATTCTAGTAGGCACGG	KDR
KIT_GCCTAATCTCGTCGCCCACG	GCCTAATCTCGTCGCCCACG	KIT
KIT_TCTAGTGCATTCAAGCACAA	TCTAGTGCATTCAAGCACAA	KIT
KIT_GAATGGCATGCTCCAATGTG	GAATGGCATGCTCCAATGTG	KIT
KIT_TGACCAATTATTCCCTCAAG	TGACCAATTATTCCCTCAAG	KIT
KMT2C_ATTCAGACATTAGGCCATCG	ATTCAGACATTAGGCCATCG	KMT2C
KMT2C_CCCATGCGACGACCTCCCCA	CCCATGCGACGACCTCCCCA	KMT2C
KMT2C_GCACACGGTCTAGTTCTCAG	GCACACGGTCTAGTTCTCAG	KMT2C
KMT2C_TTACACCTGTAACAAATCAG	TTACACCTGTAACAAATCAG	KMT2C
KMT2D_GGTGGAAATTCCCGCCAACG	GGTGGAAATTCCCGCCAACG	KMT2D
KMT2D_CTTCCCTATGGGACTCAACG	CTTCCCTATGGGACTCAACG	KMT2D
KMT2D_AAATGGCTGTTGATCCCATG	AAATGGCTGTTGATCCCATG	KMT2D
KMT2D_CCCCTATCCTAGTCCTACGG	CCCCTATCCTAGTCCTACGG	KMT2D
KSR1_GGAGTTCATTGGATGCGCGG	GGAGTTCATTGGATGCGCGG	KSR1
KSR1_TGTATTCCCCTGCACGCCAG	TGTATTCCCCTGCACGCCAG	KSR1
KSR1_GGATGCCTACCGGGTACCGT	GGATGCCTACCGGGTACCGT	KSR1
KSR1_GAGGACAGAATCTGTCCCCT	GAGGACAGAATCTGTCCCCT	KSR1
KSR2_AATCGTCGATGTGCGCAAGG	AATCGTCGATGTGCGCAAGG	KSR2
KSR2_ATGTGCAGGTCTGAATAGCG	ATGTGCAGGTCTGAATAGCG	KSR2
KSR2_CCACGTGGACAGGCTTACCG	CCACGTGGACAGGCTTACCG	KSR2
KSR2_AATTGAAGTGGAGCCAACGT	AATTGAAGTGGAGCCAACGT	KSR2
LATS1_ATCTTGAGATAATCCAACCT	ATCTTGAGATAATCCAACCT	LATS1
LATS1_TTACTGATTGACTCGTATGG	TTACTGATTGACTCGTATGG	LATS1
LATS1_CTTGATTAGGAGGATTCATG	CTTGATTAGGAGGATTCATG	LATS1
LATS1_AAGAATCCTTAGTTCCTCAG	AAGAATCCTTAGTTCCTCAG	LATS1
LATS2_ACCAGCAGAAGGTTAACCGG	ACCAGCAGAAGGTTAACCGG	LATS2
LATS2_CTGAGCGGTACCCCCTACGA	CTGAGCGGTACCCCCTACGA	LATS2
LATS2_AGAGCCGCAAAAGCGCCAAG	AGAGCCGCAAAAGCGCCAAG	LATS2
LATS2_GAGTGTCCACCTTACAAGCA	GAGTGTCCACCTTACAAGCA	LATS2
LCK_GCCGGGAAAAGTGATTCGAG	GCCGGGAAAAGTGATTCGAG	LCK
LCK_CTACAACGGGCACACGAAGG	CTACAACGGGCACACGAAGG	LCK
LCK_GACCCACTGGTTACCTACGA	GACCCACTGGTTACCTACGA	LCK
LCK_GGTCAACTTGATGCCTGAAG	GGTCAACTTGATGCCTGAAG	LCK
LHPP_TCGGGCGTGCTGTACGACAG	TCGGGCGTGCTGTACGACAG	LHPP
LHPP_GGACGTTGGTCCCTACATGA	GGACGTTGGTCCCTACATGA	LHPP
LHPP_CACATCCAACCCAAACTGTG	CACATCCAACCCAAACTGTG	LHPP
LHPP_ACCTGCTCATCCATGACGGT	ACCTGCTCATCCATGACGGT	LHPP
LIMK1_GTGAAGAATTCCATCCACGT	GTGAAGAATTCCATCCACGT	LIMK1
LIMK1_GCCGTCGGACCTCATCCACG	GCCGTCGGACCTCATCCACG	LIMK1
LIMK1_GTGCTCTGAGCAAATCACCA	GTGCTCTGAGCAAATCACCA	LIMK1
LIMK1_TCCGGCTTATACTCCCAGCG	TCCGGCTTATACTCCCAGCG	LIMK1
LIMK2_ACTGTCAACGAAACCTGGCA	ACTGTCAACGAAACCTGGCA	LIMK2
LIMK2_GAGCTGCAAGGTGATCATTG	GAGCTGCAAGGTGATCATTG	LIMK2
LIMK2_CACTCGAAGTGTGCGGACGG	CACTCGAAGTGTGCGGACGG	LIMK2
LIMK2_TCCTGACAGAGTACATTGAG	TCCTGACAGAGTACATTGAG	LIMK2
LMTK2_ACAATAACATCTAAACACGT	ACAATAACATCTAAACACGT	LMTK2
LMTK2_TCTGGAGCAGTCCATCGCAG	TCTGGAGCAGTCCATCGCAG	LMTK2
LMTK2_CCGACATGGATAATCCAGAA	CCGACATGGATAATCCAGAA	LMTK2
LMTK2_CTCTTGGGAGAGATTTACAC	CTCTTGGGAGAGATTTACAC	LMTK2
LMTK3_CGTGCTCACTTGAACCACGA	CGTGCTCACTTGAACCACGA	LMTK3
LMTK3_CGGGGAGTACACTCCCCCTG	CGGGGAGTACACTCCCCCTG	LMTK3
LMTK3_CCCGTAGTCTCCGATGCGCA	CCCGTAGTCTCCGATGCGCA	LMTK3
LMTK3_GGGAGCCGTGCTCCTCCAAG	GGGAGCCGTGCTCCTCCAAG	LMTK3
LNX1_TGGTTTGAAAGTGATGCTCG	TGGTTTGAAAGTGATGCTCG	LNX1
LNX1_GAACCTGGCGGGACACGACG	GAACCTGGCGGGACACGACG	LNX1
LNX1_AATAAAACTGGTGCGCAAGG	AATAAAACTGGTGCGCAAGG	LNX1
LNX1_GATAATGATATGGACCAGTG	GATAATGATATGGACCAGTG	LNX1
LNX2_CTTGGTCTGCTATAATACGG	CTTGGTCTGCTATAATACGG	LNX2
LNX2_GGACCGATGAATTTCAATCG	GGACCGATGAATTTCAATCG	LNX2
LNX2_TGTCCACAGGGTGTGTCTAG	TGTCCACAGGGTGTGTCTAG	LNX2
LNX2_AATGCAACGTTGTGATCTGG	AATGCAACGTTGTGATCTGG	LNX2
LONRF1_ACAGAACGAATGTCCGCAAG	ACAGAACGAATGTCCGCAAG	LONRF1
LONRF1_GATTGTAAAAATTTACAGAG	GATTGTAAAAATTTACAGAG	LONRF1
LONRF1_GCTGGTTCTGAAGTCTGAAG	GCTGGTTCTGAAGTCTGAAG	LONRF1
LONRF1_TAGACTGTGCTGACTGAGCA	TAGACTGTGCTGACTGAGCA	LONRF1
LONRF2_ACAAATACCTTAATCAAGAG	ACAAATACCTTAATCAAGAG	LONRF2
LONRF2_GAGACAGTTTCCGGATGACG	GAGACAGTTTCCGGATGACG	LONRF2
LONRF2_ACCATCCTACCTCATGCAGA	ACCATCCTACCTCATGCAGA	LONRF2
LONRF2_ACGTTCACGCGCCGCACCTG	ACGTTCACGCGCCGCACCTG	LONRF2
LONRF3_TCACCTTAAAACCCATCGGG	TCACCTTAAAACCCATCGGG	LONRF3
LONRF3_AGCACCACGTTGACTCGCAG	AGCACCACGTTGACTCGCAG	LONRF3
LONRF3_CCCACATTGTTCTAGTCAGG	CCCACATTGTTCTAGTCAGG	LONRF3
LONRF3_GGCCACACGACAAGGACACG	GGCCACACGACAAGGACACG	LONRF3
LPIN1_AAGAAACACCACAATCAAGG	AAGAAACACCACAATCAAGG	LPIN1
LPIN1_CCTTTCCGAAGGATGGAACA	CCTTTCCGAAGGATGGAACA	LPIN1
LPIN1_GCAAAACATGCAAGCGACAA	GCAAAACATGCAAGCGACAA	LPIN1
LPIN1_GACCACCGGGAGATCACGAA	GACCACCGGGAGATCACGAA	LPIN1
LPIN2_GATGAGCGACCCAACATCTG	GATGAGCGACCCAACATCTG	LPIN2
LPIN2_GTCTCACATGGAGTGGACGT	GTCTCACATGGAGTGGACGT	LPIN2
LPIN2_ACAGCTGCCAGAATCCAAGG	ACAGCTGCCAGAATCCAAGG	LPIN2
LPIN2_CAAAGGGAGAGGGTAACGTC	CAAAGGGAGAGGGTAACGTC	LPIN2
LPIN3_CCAGCTTGCCAAAACGCACG	CCAGCTTGCCAAAACGCACG	LPIN3
LPIN3_TTTGGATGACCCAAACCTAG	TTTGGATGACCCAAACCTAG	LPIN3
LPIN3_ACTCCCAATCCAGCAAACAG	ACTCCCAATCCAGCAAACAG	LPIN3
LPIN3_ATGTGGGACTCGGCTCTTAG	ATGTGGGACTCGGCTCTTAG	LPIN3
LRRK1_CTCTTCAGTAGGCAAACCGA	CTCTTCAGTAGGCAAACCGA	LRRK1
LRRK1_AGCCAGTCTAGGTCTACCCA	AGCCAGTCTAGGTCTACCCA	LRRK1
LRRK1_GAAGAAGCACTGGTTGACAG	GAAGAAGCACTGGTTGACAG	LRRK1
LRRK1_ACGTGCAGCATGAAGGACGT	ACGTGCAGCATGAAGGACGT	LRRK1
LRRK2_AGTGGTAATCTCGTATGGCA	AGTGGTAATCTCGTATGGCA	LRRK2
LRRK2_CAGGTGTTATAATATTGTGG	CAGGTGTTATAATATTGTGG	LRRK2
LRRK2_AGATGCCAATCAAGCAAAGG	AGATGCCAATCAAGCAAAGG	LRRK2
LRRK2_GGTCCTAGCAGCTTTGAACA	GGTCCTAGCAGCTTTGAACA	LRRK2
LRSAM1_AGATGGCCTACGAATCTCAG	AGATGGCCTACGAATCTCAG	LRSAM1
LRSAM1_CACGGACAGATTCTCAAGGG	CACGGACAGATTCTCAAGGG	LRSAM1
LRSAM1_CTGCGTACCCTCAACATCAG	CTGCGTACCCTCAACATCAG	LRSAM1
LRSAM1_GGGCTGTCAGCTGATTATCG	GGGCTGTCAGCTGATTATCG	LRSAM1
LTK_AGCACGTACCCGGAAAACGT	AGCACGTACCCGGAAAACGT	LTK
LTK_CTCACCCGGAGAATTCAGCG	CTCACCCGGAGAATTCAGCG	LTK
LTK_CTCACAGTCACCGAGAACCA	CTCACAGTCACCGAGAACCA	LTK
LTK_CTGGCAATAATAGGGATTGG	CTGGCAATAATAGGGATTGG	LTK
LTN1_ACGTGTACTTGGTAATACGT	ACGTGTACTTGGTAATACGT	LTN1
LTN1_AAGACCCAGGATTGCAACAT	AAGACCCAGGATTGCAACAT	LTN1
LTN1_AAAGCATGTTTATCTGAACT	AAAGCATGTTTATCTGAACT	LTN1
LTN1_CTATCAACTGTGATTCGTGA	CTATCAACTGTGATTCGTGA	LTN1
LYN_TGAAAGACAAGTCGTCCGGG	TGAAAGACAAGTCGTCCGGG	LYN
LYN_TAATAACATCACCATGCACA	TAATAACATCACCATGCACA	LYN
LYN_TTACTATAACAACAGTACCA	TTACTATAACAACAGTACCA	LYN
LYN_TTAATCATGTCGCTGATACA	TTAATCATGTCGCTGATACA	LYN
MAEA_CGCACGCCCTACCTTGTACG	CGCACGCCCTACCTTGTACG	MAEA
MAEA_GAGTACCCGACCCTCAAGGT	GAGTACCCGACCCTCAAGGT	MAEA
MAEA_GCGTTGCGGCTACTACAACA	GCGTTGCGGCTACTACAACA	MAEA
MAEA_ATAAGAGACTGGACGCTGTG	ATAAGAGACTGGACGCTGTG	MAEA
MAK_CACTGAGTCATAAAAGTGGT	CACTGAGTCATAAAAGTGGT	MAK
MAK_CTGGCCAGAAGGATACCAGC	CTGGCCAGAAGGATACCAGC	MAK
MAK_ATTCCAGATGATTTGACGAA	ATTCCAGATGATTTGACGAA	MAK
MAK_TCTGCCGGATATAATCGATC	TCTGCCGGATATAATCGATC	MAK
MAP2K1_GCAGCAGCGAAAGCGCCTTG	GCAGCAGCGAAAGCGCCTTG	MAP2K1
MAP2K1_GGGCACAAGGTCCTACATGT	GGGCACAAGGTCCTACATGT	MAP2K1
MAP2K1_CATCCTAGTCAACTCCCGTG	CATCCTAGTCAACTCCCGTG	MAP2K1
MAP2K1_ACTTTGGAACAGGACCAACT	ACTTTGGAACAGGACCAACT	MAP2K1
MAP2K2_TGCAACTCGCCGTACATCGT	TGCAACTCGCCGTACATCGT	MAP2K2
MAP2K2_AAGCACCAGATCATGCACCG	AAGCACCAGATCATGCACCG	MAP2K2
MAP2K2_TTGTGTGCCCTCTAGGACGG	TTGTGTGCCCTCTAGGACGG	MAP2K2
MAP2K2_GCGGGGACTCACAGCCATGT	GCGGGGACTCACAGCCATGT	MAP2K2
MAP2K3_CTACGGGGCACTATTCAGAG	CTACGGGGCACTATTCAGAG	MAP2K3
MAP2K3_TTGGTGACCATCTCAGAACT	TTGGTGACCATCTCAGAACT	MAP2K3
MAP2K3_CAGACACAGCAATCTCCCCA	CAGACACAGCAATCTCCCCA	MAP2K3
MAP2K3_AATGTCCTTATCAACAAGGA	AATGTCCTTATCAACAAGGA	MAP2K3
MAP2K4_TTTGTAAAACTTATCAAACG	TTTGTAAAACTTATCAAACG	MAP2K4
MAP2K4_CCAGAGAATTCGGTCAACAG	CCAGAGAATTCGGTCAACAG	MAP2K4
MAP2K4_GACCTTGGAGAAATTGGACG	GACCTTGGAGAAATTGGACG	MAP2K4
MAP2K4_ACCAAGAATACTCACATGTG	ACCAAGAATACTCACATGTG	MAP2K4
MAP2K5_CATACTACTAGATATTACAC	CATACTACTAGATATTACAC	MAP2K5
MAP2K5_TTATAGGTGAATACTCGGGC	TTATAGGTGAATACTCGGGC	MAP2K5
MAP2K5_GATCCCAAATAGTGGCGCGG	GATCCCAAATAGTGGCGCGG	MAP2K5
MAP2K5_TATCGGGACACTCTTGGTCA	TATCGGGACACTCTTGGTCA	MAP2K5
MAP2K6_TTATGGCGCACTGTTTCGGG	TTATGGCGCACTGTTTCGGG	MAP2K6
MAP2K6_TTGGAGTCTAAATCTCGAGG	TTGGAGTCTAAATCTCGAGG	MAP2K6
MAP2K6_ACTGGGACGAGGTGCGTACG	ACTGGGACGAGGTGCGTACG	MAP2K6
MAP2K6_CCTGGCTATTTACTGTGGCT	CCTGGCTATTTACTGTGGCT	MAP2K6
MAP2K7_ACGGGCTACCTGACCATCGG	ACGGGCTACCTGACCATCGG	MAP2K7
MAP2K7_CTTAACGGCAATGACGTGGC	CTTAACGGCAATGACGTGGC	MAP2K7
MAP2K7_TACTACCTGAAGGAGAAGCA	TACTACCTGAAGGAGAAGCA	MAP2K7
MAP2K7_AAGCTCAAGAAGCGGATGCA	AAGCTCAAGAAGCGGATGCA	MAP2K7
MAP3K1_CAAGATGGATGATCGTCCAG	CAAGATGGATGATCGTCCAG	MAP3K1
MAP3K1_CCTGAGGCCCAATAAACACC	CCTGAGGCCCAATAAACACC	MAP3K1
MAP3K1_TTTCACTGTGCGACCTGATG	TTTCACTGTGCGACCTGATG	MAP3K1
MAP3K1_CAACGTACACTTTGTAGACA	CAACGTACACTTTGTAGACA	MAP3K1
MAP3K10_AGAACGTGAGATGGACATCG	AGAACGTGAGATGGACATCG	MAP3K10
MAP3K10_TAAGCGGAAAGGATCCGATG	TAAGCGGAAAGGATCCGATG	MAP3K10
MAP3K10_GAACCACAACCTCGCAGACA	GAACCACAACCTCGCAGACA	MAP3K10
MAP3K10_CAAGGCGTCGATCTCACGGT	CAAGGCGTCGATCTCACGGT	MAP3K10
MAP3K11_AGCCCAGTTGACCAGCACAT	AGCCCAGTTGACCAGCACAT	MAP3K11
MAP3K11_GCCACCCCGAGACACATAGT	GCCACCCCGAGACACATAGT	MAP3K11
MAP3K11_ACTGGGCTCGTAGTCGAACA	ACTGGGCTCGTAGTCGAACA	MAP3K11
MAP3K11_TGCTGCGCTTGAATGTCCCG	TGCTGCGCTTGAATGTCCCG	MAP3K11
MAP3K12_TTCATTGCGGATCACCTCAG	TTCATTGCGGATCACCTCAG	MAP3K12
MAP3K12_AACATCATCACTTTCAAGTG	AACATCATCACTTTCAAGTG	MAP3K12
MAP3K12_GACTTAAAGTAAGTCTCCTG	GACTTAAAGTAAGTCTCCTG	MAP3K12
MAP3K12_CCACATCTCGAAGTACACAC	CCACATCTCGAAGTACACAC	MAP3K12
MAP3K13_TGCCCATGGACAACTCTACG	TGCCCATGGACAACTCTACG	MAP3K13
MAP3K13_TCAGGGGAACAGCAACACGG	TCAGGGGAACAGCAACACGG	MAP3K13
MAP3K13_GATTACAAATTGCAGCAGCA	GATTACAAATTGCAGCAGCA	MAP3K13
MAP3K13_GTGTCTGCCGAAAAGAAGGT	GTGTCTGCCGAAAAGAAGGT	MAP3K13
MAP3K14_TGGAATACCTCCACTCACGA	TGGAATACCTCCACTCACGA	MAP3K14
MAP3K14_CGTGGTTCAGACATTGCAAG	CGTGGTTCAGACATTGCAAG	MAP3K14
MAP3K14_CTAACATATGGGGCGCCGAG	CTAACATATGGGGCGCCGAG	MAP3K14
MAP3K14_CCCAAAACTGAGGACAACGA	CCCAAAACTGAGGACAACGA	MAP3K14
MAP3K15_TGATCGGCCAAATCACACGT	TGATCGGCCAAATCACACGT	MAP3K15
MAP3K15_GCACCTGAGATAATTGACCA	GCACCTGAGATAATTGACCA	MAP3K15
MAP3K15_ATGGTGAGAGAGTTGTCTTG	ATGGTGAGAGAGTTGTCTTG	MAP3K15
MAP3K15_GGCAGATGGGAATTACCATG	GGCAGATGGGAATTACCATG	MAP3K15
MAP3K19_GTAAGGACACCAGATCGCGT	GTAAGGACACCAGATCGCGT	MAP3K19
MAP3K19_TCGCACATGACAATAAACAG	TCGCACATGACAATAAACAG	MAP3K19
MAP3K19_GGGGTCATCAAAGACTACAC	GGGGTCATCAAAGACTACAC	MAP3K19
MAP3K19_TTGCAAAACTAAGGGCCGCA	TTGCAAAACTAAGGGCCGCA	MAP3K19
MAP3K2_ATGTCCATTACGGTCAAAGT	ATGTCCATTACGGTCAAAGT	MAP3K2
MAP3K2_GTGCTTAAGGAATGATCAGT	GTGCTTAAGGAATGATCAGT	MAP3K2
MAP3K2_TGCTGGTCTCAGGACTATCG	TGCTGGTCTCAGGACTATCG	MAP3K2
MAP3K2_GATAAACATTACCCATCCAA	GATAAACATTACCCATCCAA	MAP3K2
MAP3K20_TGTATGGTTATGGAACCGAG	TGTATGGTTATGGAACCGAG	MAP3K20
MAP3K20_GTGACAATGCCATAGTTGGG	GTGACAATGCCATAGTTGGG	MAP3K20
MAP3K20_TCCTACACAACAAGGCGGAG	TCCTACACAACAAGGCGGAG	MAP3K20
MAP3K20_TGCATGGACGGAAGACGATG	TGCATGGACGGAAGACGATG	MAP3K20
MAP3K21_AGGAAGACTTGATCACTTCG	AGGAAGACTTGATCACTTCG	MAP3K21
MAP3K21_CTCTGAGCATCTTTCCCAAG	CTCTGAGCATCTTTCCCAAG	MAP3K21
MAP3K21_AGGATAAGACCTCTCTCCGA	AGGATAAGACCTCTCTCCGA	MAP3K21
MAP3K21_CCCAACATCATCGAGCTGCG	CCCAACATCATCGAGCTGCG	MAP3K21
MAP3K3_AGAATCAAGTTCGAGCACAA	AGAATCAAGTTCGAGCACAA	MAP3K3
MAP3K3_GATAGTATTTATATCCCCTG	GATAGTATTTATATCCCCTG	MAP3K3
MAP3K3_CCCCTGGCTATGTTCCTGAG	CCCCTGGCTATGTTCCTGAG	MAP3K3
MAP3K3_GGGACAACAGCAATATCCTA	GGGACAACAGCAATATCCTA	MAP3K3
MAP3K4_ATAACTCATTACATACGGGG	ATAACTCATTACATACGGGG	MAP3K4
MAP3K4_GCATGTCAACCAAACATCAG	GCATGTCAACCAAACATCAG	MAP3K4
MAP3K4_GGTAAAGAACGATCGTCCAG	GGTAAAGAACGATCGTCCAG	MAP3K4
MAP3K4_TTCTCGGTAGTACTGTTGCA	TTCTCGGTAGTACTGTTGCA	MAP3K4
MAP3K5_GGGCAGCCGACGGACCACGG	GGGCAGCCGACGGACCACGG	MAP3K5
MAP3K5_CTGACTTCGGAACATCAAAG	CTGACTTCGGAACATCAAAG	MAP3K5
MAP3K5_ACTTATGGGATAGTCTACGC	ACTTATGGGATAGTCTACGC	MAP3K5
MAP3K5_ATGCTTGAATGACTCTCATG	ATGCTTGAATGACTCTCATG	MAP3K5
MAP3K6_GGGCCGCGATCGCCACACGA	GGGCCGCGATCGCCACACGA	MAP3K6
MAP3K6_CTACACACTGATCCCCTATG	CTACACACTGATCCCCTATG	MAP3K6
MAP3K6_GGGGGCCACCTACCATATGG	GGGGGCCACCTACCATATGG	MAP3K6
MAP3K6_GCTGCTTTCCCATACCCGCG	GCTGCTTTCCCATACCCGCG	MAP3K6
MAP3K7_ACCCAAAGCGCTAATTCACA	ACCCAAAGCGCTAATTCACA	MAP3K7
MAP3K7_AATATTAGGATGGTTCACAC	AATATTAGGATGGTTCACAC	MAP3K7
MAP3K7_CCCAGCTTTCCGAATCATGT	CCCAGCTTTCCGAATCATGT	MAP3K7
MAP3K7_CAATGTCCATGAATGAGCCT	CAATGTCCATGAATGAGCCT	MAP3K7
MAP3K8_TCTGCTGCTTAGTGGCCAAG	TCTGCTGCTTAGTGGCCAAG	MAP3K8
MAP3K8_GATGGACAGTTTCACCCCAC	GATGGACAGTTTCACCCCAC	MAP3K8
MAP3K8_CTTCGGTCATTTGAACACTT	CTTCGGTCATTTGAACACTT	MAP3K8
MAP3K8_CCAGGGGATCAGGAGAACAT	CCAGGGGATCAGGAGAACAT	MAP3K8
MAP3K9_GGACCAGCTAACCACCATAG	GGACCAGCTAACCACCATAG	MAP3K9
MAP3K9_CCTAGTATTGATCCTCCAGA	CCTAGTATTGATCCTCCAGA	MAP3K9
MAP3K9_CTCCAGTGATGGAATCCATG	CTCCAGTGATGGAATCCATG	MAP3K9
MAP3K9_CACTTACCCTTCATCTCCCG	CACTTACCCTTCATCTCCCG	MAP3K9
MAP4K1_TTCCGTTCTCCATCAGACGA	TTCCGTTCTCCATCAGACGA	MAP4K1
MAP4K1_CGGGAAAGGACCCTCCATTG	CGGGAAAGGACCCTCCATTG	MAP4K1
MAP4K1_AGAGGGTGCACATCAAAGAG	AGAGGGTGCACATCAAAGAG	MAP4K1
MAP4K1_CATTACCTGAATGGGCGGTG	CATTACCTGAATGGGCGGTG	MAP4K1
MAP4K2_TGGATTCACCCTGTTACTCG	TGGATTCACCCTGTTACTCG	MAP4K2
MAP4K2_TAGCTTGACTATCTTCACGG	TAGCTTGACTATCTTCACGG	MAP4K2
MAP4K2_CAGACACCATTCACTCCCGG	CAGACACCATTCACTCCCGG	MAP4K2
MAP4K2_CAGTGCCTCTCGGCAGACGT	CAGTGCCTCTCGGCAGACGT	MAP4K2
MAP4K3_TTGTAACACAACATTTGACA	TTGTAACACAACATTTGACA	MAP4K3
MAP4K3_TTGAAGAAGAATTGCATCAG	TTGAAGAAGAATTGCATCAG	MAP4K3
MAP4K3_ACAGGAAATGCATTCTACTG	ACAGGAAATGCATTCTACTG	MAP4K3
MAP4K3_ATTGGGTGTAAGTCAAACAT	ATTGGGTGTAAGTCAAACAT	MAP4K3
MAP4K4_AAGAGGATACCTCTCGCGCT	AAGAGGATACCTCTCGCGCT	MAP4K4
MAP4K4_GGAATGGGATCGCGAGACAG	GGAATGGGATCGCGAGACAG	MAP4K4
MAP4K4_GGAGAACAAGGAACGTTCCG	GGAGAACAAGGAACGTTCCG	MAP4K4
MAP4K4_ACTCACACCAAAGTCAACTG	ACTCACACCAAAGTCAACTG	MAP4K4
MAP4K5_GTATGACGAATGATTGCATG	GTATGACGAATGATTGCATG	MAP4K5
MAP4K5_TGTCTTTGTACCACTAGCCA	TGTCTTTGTACCACTAGCCA	MAP4K5
MAP4K5_AATGAGAACACCTCATTGGG	AATGAGAACACCTCATTGGG	MAP4K5
MAP4K5_ATTTGTATGGAATACTGTGG	ATTTGTATGGAATACTGTGG	MAP4K5
MAPK1_ATCCAGACCATGATCACACA	ATCCAGACCATGATCACACA	MAPK1
MAPK1_CAACCTCTCGTACATCGGCG	CAACCTCTCGTACATCGGCG	MAPK1
MAPK1_TGCAAACAGATATATAGTAC	TGCAAACAGATATATAGTAC	MAPK1
MAPK1_GGTGCAGAACGTTAGCTGAA	GGTGCAGAACGTTAGCTGAA	MAPK1
MAPK10_CACACCCCAGAAAACGCTGG	CACACCCCAGAAAACGCTGG	MAPK10
MAPK10_CTGCTGTACCAAATGTTGTG	CTGCTGTACCAAATGTTGTG	MAPK10
MAPK10_GTCAAGGACAGCATCATACG	GTCAAGGACAGCATCATACG	MAPK10
MAPK10_GGGCTACAAGGAGAACGGTA	GGGCTACAAGGAGAACGGTA	MAPK10
MAPK11_GCTTCTGGACGTCTTCACGC	GCTTCTGGACGTCTTCACGC	MAPK11
MAPK11_GGTGGATGATCCCGGCCGAG	GGTGGATGATCCCGGCCGAG	MAPK11
MAPK11_CCACGCGCGCAGAACGTACC	CCACGCGCGCAGAACGTACC	MAPK11
MAPK11_CCCCTACCAGACGGAGCCGT	CCCCTACCAGACGGAGCCGT	MAPK11
MAPK12_CAGTGAGATGACTGGGTACG	CAGTGAGATGACTGGGTACG	MAPK12
MAPK12_TTGGATGCGCTACACGCAGA	TTGGATGCGCTACACGCAGA	MAPK12
MAPK12_CTCATGAAACATGAGAAGCT	CTCATGAAACATGAGAAGCT	MAPK12
MAPK12_ACGGCATCACCAGGTAACTG	ACGGCATCACCAGGTAACTG	MAPK12
MAPK13_TACGTGTCCCCGACGCACGT	TACGTGTCCCCGACGCACGT	MAPK13
MAPK13_TCCAGGAGCCCAATGACCTG	TCCAGGAGCCCAATGACCTG	MAPK13
MAPK13_ATGCTCAAAGGCCTTAAGGT	ATGCTCAAAGGCCTTAAGGT	MAPK13
MAPK13_CGGATCTGCAGAAGATCATG	CGGATCTGCAGAAGATCATG	MAPK13
MAPK14_TGATGAAATGACAGGCTACG	TGATGAAATGACAGGCTACG	MAPK14
MAPK14_CACAAAAACGGGGTTACGTG	CACAAAAACGGGGTTACGTG	MAPK14
MAPK14_CTTATCTACCAAATTCTCCG	CTTATCTACCAAATTCTCCG	MAPK14
MAPK14_AAAGAACCTACAGAGAACTG	AAAGAACCTACAGAGAACTG	MAPK14
MAPK15_CTGAACGCAGTCATCCGGAA	CTGAACGCAGTCATCCGGAA	MAPK15
MAPK15_TGCAGCACCCCTACGTGCAG	TGCAGCACCCCTACGTGCAG	MAPK15
MAPK15_TGTGGCCACGTACTCTGTCA	TGTGGCCACGTACTCTGTCA	MAPK15
MAPK15_AGGGCATCCAGCGTCTGTCG	AGGGCATCCAGCGTCTGTCG	MAPK15
MAPK3_GCAGTTGCAGTACATCGGCG	GCAGTTGCAGTACATCGGCG	MAPK3
MAPK3_AGTAGGTCTGATGTTCGAAG	AGTAGGTCTGATGTTCGAAG	MAPK3
MAPK3_TCTGACCTTAAGGTCGCAGG	TCTGACCTTAAGGTCGCAGG	MAPK3
MAPK3_ATGGACTTGGTATAGCCCTG	ATGGACTTGGTATAGCCCTG	MAPK3
MAPK4_TGATCAGCATTACTCCCACA	TGATCAGCATTACTCCCACA	MAPK4
MAPK4_CAGCTGTTAGGCGATCCATG	CAGCTGTTAGGCGATCCATG	MAPK4
MAPK4_ACAACACCCCTTCCGCATTG	ACAACACCCCTTCCGCATTG	MAPK4
MAPK4_TCCTGGCTGAGATGCTTACG	TCCTGGCTGAGATGCTTACG	MAPK4
MAPK6_AGCCAATTAACAGACGATGT	AGCCAATTAACAGACGATGT	MAPK6
MAPK6_CTGCTGTTAACCGATCCATG	CTGCTGTTAACCGATCCATG	MAPK6
MAPK6_GTGCTGAAGATAGGTGACTT	GTGCTGAAGATAGGTGACTT	MAPK6
MAPK6_TGATCTGAGTATTGCCAACA	TGATCTGAGTATTGCCAACA	MAPK6
MAPK7_GATCCCTAATGCTTTCGATG	GATCCCTAATGCTTTCGATG	MAPK7
MAPK7_CCCTGGGAGACAGTGTACCC	CCCTGGGAGACAGTGTACCC	MAPK7
MAPK7_CACGTCAAAGGTCACATCGA	CACGTCAAAGGTCACATCGA	MAPK7
MAPK7_TGCCATCTCAGACAATACTA	TGCCATCTCAGACAATACTA	MAPK7
MAPK8_TCGCTACTACAGAGCACCCG	TCGCTACTACAGAGCACCCG	MAPK8
MAPK8_TGATATTAGATATTGATCAG	TGATATTAGATATTGATCAG	MAPK8
MAPK8_AGAATCAGACTCATGCCAAG	AGAATCAGACTCATGCCAAG	MAPK8
MAPK8_CAGCATCTGATAGAGAAGGT	CAGCATCTGATAGAGAAGGT	MAPK8
MAPK9_AGTACCGTGTCACCACGTAA	AGTACCGTGTCACCACGTAA	MAPK9
MAPK9_TACTTACCAAACAATCCCTT	TACTTACCAAACAATCCCTT	MAPK9
MAPK9_ATTCCATAACCAAATACCTG	ATTCCATAACCAAATACCTG	MAPK9
MAPK9_ACTCCTTAGATATTGATCAG	ACTCCTTAGATATTGATCAG	MAPK9
MAPKAPK2_TGGCACCTTGACATCCCGAT	TGGCACCTTGACATCCCGAT	MAPKAPK2
MAPKAPK2_CCCGCACATCGTACGGATCG	CCCGCACATCGTACGGATCG	MAPKAPK2
MAPKAPK2_CCGGACTTGACGTGGAACTG	CCGGACTTGACGTGGAACTG	MAPKAPK2
MAPKAPK2_GATCTTCAACAAGAGGACCC	GATCTTCAACAAGAGGACCC	MAPKAPK2
MAPKAPK3_GTGTATGAGAACATGCACCA	GTGTATGAGAACATGCACCA	MAPKAPK3
MAPKAPK3_ACATAATAGGGAGTATAGCA	ACATAATAGGGAGTATAGCA	MAPKAPK3
MAPKAPK3_CTTGGACAACTGGTAGTCGT	CTTGGACAACTGGTAGTCGT	MAPKAPK3
MAPKAPK3_CCTCACCTTGACATCTCGGT	CCTCACCTTGACATCTCGGT	MAPKAPK3
MAPKAPK5_GGGGTGTCATCAAGTCACCT	GGGGTGTCATCAAGTCACCT	MAPKAPK5
MAPKAPK5_GACGCCCTACACTTACAACA	GACGCCCTACACTTACAACA	MAPKAPK5
MAPKAPK5_GGAGGAGAGACTCACCATCG	GGAGGAGAGACTCACCATCG	MAPKAPK5
MAPKAPK5_CCACAGCCGGACTATCCCAA	CCACAGCCGGACTATCCCAA	MAPKAPK5
MARCHF1_TCCACAGAGGAAAACATACA	TCCACAGAGGAAAACATACA	MARCHF1
MARCHF1_GAGCTCAATTCCGTTAGGAG	GAGCTCAATTCCGTTAGGAG	MARCHF1
MARCHF1_CAGAATCTGTCACTGCGAAG	CAGAATCTGTCACTGCGAAG	MARCHF1
MARCHF1_TTCAGAATGAAAAATCCCCA	TTCAGAATGAAAAATCCCCA	MARCHF1
MARCHF2_CTCCAGACAGCTCTTATGCA	CTCCAGACAGCTCTTATGCA	MARCHF2
MARCHF2_GCTGCCGGAGCAGTCACACA	GCTGCCGGAGCAGTCACACA	MARCHF2
MARCHF2_GTCCAAGGCACGGATGACGG	GTCCAAGGCACGGATGACGG	MARCHF2
MARCHF2_ACGGCCTCGACCCCTCACAG	ACGGCCTCGACCCCTCACAG	MARCHF2
MARCHF3_CAAACCCAGGCCGTTAGTGG	CAAACCCAGGCCGTTAGTGG	MARCHF3
MARCHF3_GAAACTTGCATGACATACTG	GAAACTTGCATGACATACTG	MARCHF3
MARCHF3_ACATCGGCCGGTCATTGAAG	ACATCGGCCGGTCATTGAAG	MARCHF3
MARCHF3_GTGAATGTACAGGGACCTTG	GTGAATGTACAGGGACCTTG	MARCHF3
MARCHF4_ACTTGACCGAGCCATCACAG	ACTTGACCGAGCCATCACAG	MARCHF4
MARCHF4_ACCGAGGATCGCTACTCACT	ACCGAGGATCGCTACTCACT	MARCHF4
MARCHF4_TGTTGTTGGCCGCCAAACCG	TGTTGTTGGCCGCCAAACCG	MARCHF4
MARCHF4_CTGGTGGCGCAACATCTGGG	CTGGTGGCGCAACATCTGGG	MARCHF4
MARCHF5_CCAGGCCTGTCTACAACGCT	CCAGGCCTGTCTACAACGCT	MARCHF5
MARCHF5_AGGTATTCAGCATTGCACTG	AGGTATTCAGCATTGCACTG	MARCHF5
MARCHF5_CTGAATGGGTGAGACCATGC	CTGAATGGGTGAGACCATGC	MARCHF5
MARCHF5_AGGACTATGTGCTTAGACTG	AGGACTATGTGCTTAGACTG	MARCHF5
MARCHF6_CCCCACCGTTCAATGCTGCG	CCCCACCGTTCAATGCTGCG	MARCHF6
MARCHF6_TCGAGAACTGAGCTTTCAGT	TCGAGAACTGAGCTTTCAGT	MARCHF6
MARCHF6_TACTCGAACAGGGACACACG	TACTCGAACAGGGACACACG	MARCHF6
MARCHF6_AGAAATGACCAATATGGTAA	AGAAATGACCAATATGGTAA	MARCHF6
MARCHF7_ATGGATTATAGTCACCGAAG	ATGGATTATAGTCACCGAAG	MARCHF7
MARCHF7_ATGAAGGTAGGCGGACAACG	ATGAAGGTAGGCGGACAACG	MARCHF7
MARCHF7_CAAACTGTACTACCTCAGCT	CAAACTGTACTACCTCAGCT	MARCHF7
MARCHF7_AGATCTAGATGATGTATCAG	AGATCTAGATGATGTATCAG	MARCHF7
MARCHF8_GTCAGAGAACTCTGGCAGTG	GTCAGAGAACTCTGGCAGTG	MARCHF8
MARCHF8_GTGGACACGGGAGATATGGG	GTGGACACGGGAGATATGGG	MARCHF8
MARCHF8_TCAAGGTCCCTCAATGATGT	TCAAGGTCCCTCAATGATGT	MARCHF8
MARCHF8_GAATGTTTGGAATTGCCAAG	GAATGTTTGGAATTGCCAAG	MARCHF8
MARCHF9_TGGAAGCAGATCCGGCACTG	TGGAAGCAGATCCGGCACTG	MARCHF9
MARCHF9_CGAGGAGGAGTACTACGGGT	CGAGGAGGAGTACTACGGGT	MARCHF9
MARCHF9_ATCCGCTGGATCAGCGAGAG	ATCCGCTGGATCAGCGAGAG	MARCHF9
MARCHF9_TTCAGCCAAGTGGCAACGAC	TTCAGCCAAGTGGCAACGAC	MARCHF9
MARCHF10_CACCTGGAGAGGGTTCGCTG	CACCTGGAGAGGGTTCGCTG	MARCHF10
MARCHF10_GCAAAGGTGCCGGTTCCCAG	GCAAAGGTGCCGGTTCCCAG	MARCHF10
MARCHF10_GATATCTTGATAGATGACCT	GATATCTTGATAGATGACCT	MARCHF10
MARCHF10_AAGTATTGAGTGAGTTCTCG	AAGTATTGAGTGAGTTCTCG	MARCHF10
MARCHF11_TGAACCCCTGCCGATGTGAT	TGAACCCCTGCCGATGTGAT	MARCHF11
MARCHF11_AGGTCCGAGGCGCCTCCCGG	AGGTCCGAGGCGCCTCCCGG	MARCHF11
MARCHF11_TCTATAACAGCAAAGTTCAC	TCTATAACAGCAAAGTTCAC	MARCHF11
MARCHF11_CAGATGATTGCTGTAATCCT	CAGATGATTGCTGTAATCCT	MARCHF11
MARK1_GTAATGGAGTTTCTACACCG	GTAATGGAGTTTCTACACCG	MARK1
MARK1_AGTCATGGAATACGCGAGTG	AGTCATGGAATACGCGAGTG	MARK1
MARK1_GGTGGTGAATCGTTATCCAG	GGTGGTGAATCGTTATCCAG	MARK1
MARK1_AAGACCTCAGGCTAACAGTG	AAGACCTCAGGCTAACAGTG	MARK1
MARK2_TGATGAACTAAAGCCTTACG	TGATGAACTAAAGCCTTACG	MARK2
MARK2_CAAAAAATATGATGGACCCG	CAAAAAATATGATGGACCCG	MARK2
MARK2_AGAGGTATTTGATTACCTAG	AGAGGTATTTGATTACCTAG	MARK2
MARK2_GTGTCGGGCCAACTTCACCT	GTGTCGGGCCAACTTCACCT	MARK2
MARK3_GTGCTAAATCCAATTAAACG	GTGCTAAATCCAATTAAACG	MARK3
MARK3_TTTGACTATTTGGTTGCACA	TTTGACTATTTGGTTGCACA	MARK3
MARK3_AGTGATCTCAACAACAGTAC	AGTGATCTCAACAACAGTAC	MARK3
MARK3_ACTGTTGAAAACAATCGGCA	ACTGTTGAAAACAATCGGCA	MARK3
MARK4_ATCCTGTACACCCTCGTCAG	ATCCTGTACACCCTCGTCAG	MARK4
MARK4_AAAGACAAATGGATCAACAT	AAAGACAAATGGATCAACAT	MARK4
MARK4_TCATGCGGCCATGCGACACG	TCATGCGGCCATGCGACACG	MARK4
MARK4_CCCTCGACTCCCACTCCCCG	CCCTCGACTCCCACTCCCCG	MARK4
MAST1_GAGCTTGATGTGACCCATGG	GAGCTTGATGTGACCCATGG	MAST1
MAST1_TGACGAGGATGACACGACGG	TGACGAGGATGACACGACGG	MAST1
MAST1_TACTCACCCAGACAATGTGG	TACTCACCCAGACAATGTGG	MAST1
MAST1_CTTCACCAGCTGAGTAACGA	CTTCACCAGCTGAGTAACGA	MAST1
MAST2_GCCCCATGGATGTAATTAGG	GCCCCATGGATGTAATTAGG	MAST2
MAST2_TGCCTGGATAAATCTCGGAG	TGCCTGGATAAATCTCGGAG	MAST2
MAST2_ATGGTGCACGGTGTAGACAT	ATGGTGCACGGTGTAGACAT	MAST2
MAST2_GCACATCACCTACACTACCA	GCACATCACCTACACTACCA	MAST2
MAST3_GGGACCGACAATGGCGACAG	GGGACCGACAATGGCGACAG	MAST3
MAST3_CTGACCGAAGAGTTCCTCGG	CTGACCGAAGAGTTCCTCGG	MAST3
MAST3_TCAGCCCGGGCCGTGCAACG	TCAGCCCGGGCCGTGCAACG	MAST3
MAST3_CGTATTCCATGACCATACAT	CGTATTCCATGACCATACAT	MAST3
MAST4_CCATCGTCAGACACATCGTG	CCATCGTCAGACACATCGTG	MAST4
MAST4_CATGACTACCAACCTTTACG	CATGACTACCAACCTTTACG	MAST4
MAST4_AAACAGCTATAAGAGCCGGA	AAACAGCTATAAGAGCCGGA	MAST4
MAST4_TAATTCAAGGAAGTATCGTG	TAATTCAAGGAAGTATCGTG	MAST4
MASTL_AAGCGATAACACTTGTCCTG	AAGCGATAACACTTGTCCTG	MASTL
MASTL_ACACAAGAGCGTCCAGTGGT	ACACAAGAGCGTCCAGTGGT	MASTL
MASTL_GTAATGGAATATCTTATTGG	GTAATGGAATATCTTATTGG	MASTL
MASTL_ACTGTGAAAAGAATAGTAAG	ACTGTGAAAAGAATAGTAAG	MASTL
MATK_GTGAACTTTCTGCGGACCCG	GTGAACTTTCTGCGGACCCG	MATK
MATK_ACACGGCCTCATCGATTGTG	ACACGGCCTCATCGATTGTG	MATK
MATK_ATTGGGAGCACAGATCGGAG	ATTGGGAGCACAGATCGGAG	MATK
MATK_CGCGTCAAGCACCACACCAG	CGCGTCAAGCACCACACCAG	MATK
MDM4_CTCAGAGGTAACCTCTACAT	CTCAGAGGTAACCTCTACAT	MDM4
MDM4_CAGCATATGGTATATTGTGG	CAGCATATGGTATATTGTGG	MDM4
MDM4_ATGTATGCATTTATGCTCTG	ATGTATGCATTTATGCTCTG	MDM4
MDM4_TCCAAGTCAAGACCAACTGA	TCCAAGTCAAGACCAACTGA	MDM4
MDP1_CACCTGCTCTTATGGAACGG	CACCTGCTCTTATGGAACGG	MDP1
MDP1_ACGTGCGTGTCGACCCAGAA	ACGTGCGTGTCGACCCAGAA	MDP1
MDP1_ATGGAACTGTACGAGATAGG	ATGGAACTGTACGAGATAGG	MDP1
MDP1_AAAACGATTGCAGAGCCTTG	AAAACGATTGCAGAGCCTTG	MDP1
MECOM_CAGCCCCTGGATCTAAGTAT	CAGCCCCTGGATCTAAGTAT	MECOM
MECOM_AATATGAGTCATGCCAACCC	AATATGAGTCATGCCAACCC	MECOM
MECOM_TTACCTCCCATCCATAACTG	TTACCTCCCATCCATAACTG	MECOM
MECOM_ACTATGGCGCCGGATATCCA	ACTATGGCGCCGGATATCCA	MECOM
MELK_CTGTTACGCAATCATCATCG	CTGTTACGCAATCATCATCG	MELK
MELK_GCAGCACCTGAGTTAATACA	GCAGCACCTGAGTTAATACA	MELK
MELK_TATCTGACGGAAGACAACCC	TATCTGACGGAAGACAACCC	MELK
MELK_TGACGAACCTGTGATGTTCG	TGACGAACCTGTGATGTTCG	MELK
MERTK_GCTACCGGATATCCCACGTG	GCTACCGGATATCCCACGTG	MERTK
MERTK_TAGTGGACAACTCTTCACAG	TAGTGGACAACTCTTCACAG	MERTK
MERTK_ATGACTGAGCCATTACTCAG	ATGACTGAGCCATTACTCAG	MERTK
MERTK_AGTGTGCAGCGTTCAGACAA	AGTGTGCAGCGTTCAGACAA	MERTK
MET_AGCTGTGGCAGCGTCAACAG	AGCTGTGGCAGCGTCAACAG	MET
MET_CCGATCGCACACATTTGTCG	CCGATCGCACACATTTGTCG	MET
MET_GAGAGCACGATGAATACGTA	GAGAGCACGATGAATACGTA	MET
MET_TGAGATCAAAGTATTTGGAA	TGAGATCAAAGTATTTGGAA	MET
MEX3A_CACCCGTGATCTCGAACACG	CACCCGTGATCTCGAACACG	MEX3A
MEX3A_GCTCTGCGCTCTCTACAAAG	GCTCTGCGCTCTCTACAAAG	MEX3A
MEX3A_GGCTATCGATTGCTGCGTCG	GGCTATCGATTGCTGCGTCG	MEX3A
MEX3A_GGGGAAGCGCTAAGGACCGA	GGGGAAGCGCTAAGGACCGA	MEX3A
MEX3B_GTTGTAAAATCAAAGCGCTG	GTTGTAAAATCAAAGCGCTG	MEX3B
MEX3B_TGTTCTTATTCCGGGAGGCG	TGTTCTTATTCCGGGAGGCG	MEX3B
MEX3B_GTTGTGCGCAAAGCTCAGGG	GTTGTGCGCAAAGCTCAGGG	MEX3B
MEX3B_TGTGAGCTCAATGATGCCGC	TGTGAGCTCAATGATGCCGC	MEX3B
MEX3C_TCCCACGCCTACGGCCCCGG	TCCCACGCCTACGGCCCCGG	MEX3C
MEX3C_AGTCAGGGTCCCTTATCGTG	AGTCAGGGTCCCTTATCGTG	MEX3C
MEX3C_GCCACCTTCAAAGCTTACAT	GCCACCTTCAAAGCTTACAT	MEX3C
MEX3C_CTCCCGGGCATCGAACCTGG	CTCCCGGGCATCGAACCTGG	MEX3C
MEX3D_TGGGCCAAGACCCCCAACCA	TGGGCCAAGACCCCCAACCA	MEX3D
MEX3D_CGTGACGCCCGGGCGCGACA	CGTGACGCCCGGGCGCGACA	MEX3D
MEX3D_CCTACATCAAGACCCCAGTG	CCTACATCAAGACCCCAGTG	MEX3D
MEX3D_AAGCCCGCGAACACGTCGGG	AAGCCCGCGAACACGTCGGG	MEX3D
MGRN1_CGGTCTCGGACTGTAGCGAG	CGGTCTCGGACTGTAGCGAG	MGRN1
MGRN1_CAAAGAGGTAACCTTCAGGG	CAAAGAGGTAACCTTCAGGG	MGRN1
MGRN1_AAAGGCAGCCAAGAGCACGT	AAAGGCAGCCAAGAGCACGT	MGRN1
MGRN1_TCGCTGTTCTCGTCGTCCGA	TCGCTGTTCTCGTCGTCCGA	MGRN1
MIB1_GTTATAGAAGTACTACATCG	GTTATAGAAGTACTACATCG	MIB1
MIB1_ATTGTAGTACAGTATCCAAG	ATTGTAGTACAGTATCCAAG	MIB1
MIB1_TGCCAATGATTGGTTGCTGG	TGCCAATGATTGGTTGCTGG	MIB1
MIB1_TATCTAAATTACCAAGACCA	TATCTAAATTACCAAGACCA	MIB1
MIB2_GCATCGTATCACGGACCGCG	GCATCGTATCACGGACCGCG	MIB2
MIB2_CAGGTGGACACCAAGAACCA	CAGGTGGACACCAAGAACCA	MIB2
MIB2_TACCACCAATGTGTACCGTG	TACCACCAATGTGTACCGTG	MIB2
MIB2_GCGAGTGAGCGGTCTCGTAG	GCGAGTGAGCGGTCTCGTAG	MIB2
MID1_GAATTGGCTCAATCAGACGA	GAATTGGCTCAATCAGACGA	MID1
MID1_GTGTGATACTAGGATGCGGT	GTGTGATACTAGGATGCGGT	MID1
MID1_GAGATACTCACTAACGACGT	GAGATACTCACTAACGACGT	MID1
MID1_CTGCTAAGAATATCACCGAG	CTGCTAAGAATATCACCGAG	MID1
MID2_GTTATCTCGCTGAACCACCG	GTTATCTCGCTGAACCACCG	MID2
MID2_TGATCGATTTGAGAAACTCA	TGATCGATTTGAGAAACTCA	MID2
MID2_GTCACAGTAGGAGACCTCAC	GTCACAGTAGGAGACCTCAC	MID2
MID2_AGCAGAGGCTGTGAGCACAA	AGCAGAGGCTGTGAGCACAA	MID2
MINK1_GCAGACTCAGAACTTACGGG	GCAGACTCAGAACTTACGGG	MINK1
MINK1_CTTGGGCCCAGGAATACAAG	CTTGGGCCCAGGAATACAAG	MINK1
MINK1_TGATCCATCGAGACATCAAG	TGATCCATCGAGACATCAAG	MINK1
MINK1_GGTGTTTGATGTGTGCCTCG	GGTGTTTGATGTGTGCCTCG	MINK1
MINPP1_CGGCACCAAGACTCGCTACG	CGGCACCAAGACTCGCTACG	MINPP1
MINPP1_ATCCAGTCCGCGTACCACAA	ATCCAGTCCGCGTACCACAA	MINPP1
MINPP1_ATGTCAAAAACATCACACCA	ATGTCAAAAACATCACACCA	MINPP1
MINPP1_TGCTACAGCTCTTTATCACG	TGCTACAGCTCTTTATCACG	MINPP1
MKNK1_GTCTTTGAGAAATTGCAAGG	GTCTTTGAGAAATTGCAAGG	MKNK1
MKNK1_TCGGAGTAGGGTGTTTCGAG	TCGGAGTAGGGTGTTTCGAG	MKNK1
MKNK1_GGTGCCGTGAGCCTACAGAA	GGTGCCGTGAGCCTACAGAA	MKNK1
MKNK1_TGAGCGAGAAGCCAGCCGAG	TGAGCGAGAAGCCAGCCGAG	MKNK1
MKNK2_ATCTTGTATATCCTACTCAG	ATCTTGTATATCCTACTCAG	MKNK2
MKNK2_CAGCGGCATCAAACTCAACG	CAGCGGCATCAAACTCAACG	MKNK2
MKNK2_TGAAAACCCTGCTCCGAATG	TGAAAACCCTGCTCCGAATG	MKNK2
MKNK2_ACTTTCTGCATAACAAAGGT	ACTTTCTGCATAACAAAGGT	MKNK2
MKRN1_AGTGGGAGAGTGCCGATACG	AGTGGGAGAGTGCCGATACG	MKRN1
MKRN1_CCTTCTCTAGTCGTGCATTG	CCTTCTCTAGTCGTGCATTG	MKRN1
MKRN1_TCCCGAAGCGGCGCTCACTG	TCCCGAAGCGGCGCTCACTG	MKRN1
MKRN1_TAAACAGGTCACCTGCAGGT	TAAACAGGTCACCTGCAGGT	MKRN1
MKRN2_AAAACTAACTCACATGAACC	AAAACTAACTCACATGAACC	MKRN2
MKRN2_TGTTTAGATATGACCACACG	TGTTTAGATATGACCACACG	MKRN2
MKRN2_GTTGACGTTCGAACACGAGA	GTTGACGTTCGAACACGAGA	MKRN2
MKRN2_GTGCCTATTCTCACATGACT	GTGCCTATTCTCACATGACT	MKRN2
MKRN3_ATTCGCACGACCTTTCTGGT	ATTCGCACGACCTTTCTGGT	MKRN3
MKRN3_GGAGACATATGCGACATGTG	GGAGACATATGCGACATGTG	MKRN3
MKRN3_GAGAGAGACAATGCAGACCG	GAGAGAGACAATGCAGACCG	MKRN3
MKRN3_CGGGGGCAGATGCAACCCAG	CGGGGGCAGATGCAACCCAG	MKRN3
MLKL_ATGACAATGGAGAATTGAGG	ATGACAATGGAGAATTGAGG	MLKL
MLKL_CCTGTTTCACCCATAAGCCA	CCTGTTTCACCCATAAGCCA	MLKL
MLKL_TTCCCTTAGCAGAATCCACG	TTCCCTTAGCAGAATCCACG	MLKL
MLKL_GCTTTCCAGATGCTAAGAAG	GCTTTCCAGATGCTAAGAAG	MLKL
MNAT1_TGAGTGGAGTACCACACTCA	TGAGTGGAGTACCACACTCA	MNAT1
MNAT1_TTTCAACTTGACCAACAATG	TTTCAACTTGACCAACAATG	MNAT1
MNAT1_GAGCCAAAAGCAGAGCAACA	GAGCCAAAAGCAGAGCAACA	MNAT1
MNAT1_TCATTGTATTCTCTTAGACT	TCATTGTATTCTCTTAGACT	MNAT1
MOK_AATATTTATGAGCTAATACG	AATATTTATGAGCTAATACG	MOK
MOK_ACGTGTAGAACCCATCAGTG	ACGTGTAGAACCCATCAGTG	MOK
MOK_TACGAGAGATCCAAGCACTG	TACGAGAGATCCAAGCACTG	MOK
MOK_GCTGCTTGGAATAGACACTC	GCTGCTTGGAATAGACACTC	MOK
MOS_AGAACCGACTAGCATCTCGG	AGAACCGACTAGCATCTCGG	MOS
MOS_GTGTACAAGGCGACTTACCG	GTGTACAAGGCGACTTACCG	MOS
MOS_CCGCAGGGTCCAATAGCCTA	CCGCAGGGTCCAATAGCCTA	MOS
MOS_AACTTAACTGTCCTCCAGTG	AACTTAACTGTCCTCCAGTG	MOS
MSL2_GCTACTGTGTCACAAACGGG	GCTACTGTGTCACAAACGGG	MSL2
MSL2_GTATATAACACAGACTACAC	GTATATAACACAGACTACAC	MSL2
MSL2_ACTGCCAATAGCAATGCTGA	ACTGCCAATAGCAATGCTGA	MSL2
MSL2_CCAATTTCTACCATTATCCG	CCAATTTCTACCATTATCCG	MSL2
MST1R_CTGCCCACCTAAGCTTACTG	CTGCCCACCTAAGCTTACTG	MST1R
MST1R_GTGGCATGTTAGTCACGGTG	GTGGCATGTTAGTCACGGTG	MST1R
MST1R_GTGGGTATCAACGTGACCGT	GTGGGTATCAACGTGACCGT	MST1R
MST1R_GGCTGATGCTTAGCACGACA	GGCTGATGCTTAGCACGACA	MST1R
MTM1_GGGGAAACGCGTATCTCGTG	GGGGAAACGCGTATCTCGTG	MTM1
MTM1_TAAAAGTTGCAACTCTCCGG	TAAAAGTTGCAACTCTCCGG	MTM1
MTM1_AGCCTCTTGTCGGTATGAGT	AGCCTCTTGTCGGTATGAGT	MTM1
MTM1_ATGGACAGTTTACAATCCAG	ATGGACAGTTTACAATCCAG	MTM1
MTMR1_TGTGTACCCTTCGATCGATG	TGTGTACCCTTCGATCGATG	MTMR1
MTMR1_CAGTGTCGCTGATACCAACA	CAGTGTCGCTGATACCAACA	MTMR1
MTMR1_CTTAAAGTCCGTCACTGTCA	CTTAAAGTCCGTCACTGTCA	MTMR1
MTMR1_TTTACCTGTCCGTTAGAAAG	TTTACCTGTCCGTTAGAAAG	MTMR1
MTMR14_CGTGATTCCAAACACGAATG	CGTGATTCCAAACACGAATG	MTMR14
MTMR14_TGAGATCCTCTACCTCACTG	TGAGATCCTCTACCTCACTG	MTMR14
MTMR14_TTTGAAGCATATTACCTCCG	TTTGAAGCATATTACCTCCG	MTMR14
MTMR14_TACCTGGATACGGGATGGAG	TACCTGGATACGGGATGGAG	MTMR14
MTMR2_TTCCAAGTTAGACAACCAGT	TTCCAAGTTAGACAACCAGT	MTMR2
MTMR2_AAAGTCAAGCCACAATCACT	AAAGTCAAGCCACAATCACT	MTMR2
MTMR2_ATTGGTGGTGCTTCTAGTCG	ATTGGTGGTGCTTCTAGTCG	MTMR2
MTMR2_AAGTATTCCCTGAAAATGGG	AAGTATTCCCTGAAAATGGG	MTMR2
MTMR3_ATACCATGCTTGGTGCATGG	ATACCATGCTTGGTGCATGG	MTMR3
MTMR3_CTTACCTGTAGATGACGGCA	CTTACCTGTAGATGACGGCA	MTMR3
MTMR3_GTGGCAAACCGAGCCAAAGG	GTGGCAAACCGAGCCAAAGG	MTMR3
MTMR3_AGGAACGGACATGTTCCGTG	AGGAACGGACATGTTCCGTG	MTMR3
MTMR4_GATGCCGGATCCTAGCAAGT	GATGCCGGATCCTAGCAAGT	MTMR4
MTMR4_CGGGAATAATGATACCAGCG	CGGGAATAATGATACCAGCG	MTMR4
MTMR4_GGACCCATATTACAGGACGT	GGACCCATATTACAGGACGT	MTMR4
MTMR4_ACACTGTCAATCATCCGGAG	ACACTGTCAATCATCCGGAG	MTMR4
MTMR6_TCTTGCACTGTATCACAAGG	TCTTGCACTGTATCACAAGG	MTMR6
MTMR6_GGAAGTCCTATCCCAACCAT	GGAAGTCCTATCCCAACCAT	MTMR6
MTMR6_GCAGCTCATTGATCTCGCTG	GCAGCTCATTGATCTCGCTG	MTMR6
MTMR6_ATTGGTTTGCTTGCTATCCG	ATTGGTTTGCTTGCTATCCG	MTMR6
MTMR7_ATCTTAGTGAAGAATACACG	ATCTTAGTGAAGAATACACG	MTMR7
MTMR7_CGGGCACTGAAGCCGGACAG	CGGGCACTGAAGCCGGACAG	MTMR7
MTMR7_GTACGTTCCCAAATCGGCCA	GTACGTTCCCAAATCGGCCA	MTMR7
MTMR7_TCAGGGAGATGTACACGTCG	TCAGGGAGATGTACACGTCG	MTMR7
MTMR8_GATGGGTAACTTCTCCACAG	GATGGGTAACTTCTCCACAG	MTMR8
MTMR8_CTTCTTTAGAGTCCCCATCG	CTTCTTTAGAGTCCCCATCG	MTMR8
MTMR8_CTGAGCAGACTTGTGCTGTG	CTGAGCAGACTTGTGCTGTG	MTMR8
MTMR8_ACTTCCAACCACCGTTCCCA	ACTTCCAACCACCGTTCCCA	MTMR8
MTOR_TCAGGAAATGATCCGCACAG	TCAGGAAATGATCCGCACAG	MTOR
MTOR_GGGCTGCCAGCGTATCGTAG	GGGCTGCCAGCGTATCGTAG	MTOR
MTOR_CAGCTCGTTAAGGATCAACA	CAGCTCGTTAAGGATCAACA	MTOR
MTOR_CTGCACACATTTGAGTCCCA	CTGCACACATTTGAGTCCCA	MTOR
MUL1_CGGTGAAGGACTGAATCGAG	CGGTGAAGGACTGAATCGAG	MUL1
MUL1_GGAGAAGTGATACATACCAA	GGAGAAGTGATACATACCAA	MUL1
MUL1_CCGGTACACGGAGTACAGGG	CCGGTACACGGAGTACAGGG	MUL1
MUL1_ACTGCAAGGGGGTAATTCAG	ACTGCAAGGGGGTAATTCAG	MUL1
MUSK_TACCCATTGTAGTACATGGT	TACCCATTGTAGTACATGGT	MUSK
MUSK_GCAGTCTTGAGTCAATCACT	GCAGTCTTGAGTCAATCACT	MUSK
MUSK_CTTTGGAATATGCTGTCCCG	CTTTGGAATATGCTGTCCCG	MUSK
MUSK_CCTGCAGACTCTTTGACACC	CCTGCAGACTCTTTGACACC	MUSK
MYCBP2_GCTTCAGCCAGATTCATATG	GCTTCAGCCAGATTCATATG	MYCBP2
MYCBP2_AGTGAAAGGAACGTACACAA	AGTGAAAGGAACGTACACAA	MYCBP2
MYCBP2_GGTTGACTGAGATATCCTTG	GGTTGACTGAGATATCCTTG	MYCBP2
MYCBP2_AATGTGCTAATAGACACACC	AATGTGCTAATAGACACACC	MYCBP2
MYLIP_TCTTAGGATAGCTTATCCTG	TCTTAGGATAGCTTATCCTG	MYLIP
MYLIP_GGAGGCGAAAGCCAACGGCG	GGAGGCGAAAGCCAACGGCG	MYLIP
MYLIP_CTGCAGTTTACGGGTAGCAA	CTGCAGTTTACGGGTAGCAA	MYLIP
MYLIP_CCTGCTCTGGGGAACACAAG	CCTGCTCTGGGGAACACAAG	MYLIP
MYLK_GGAAAGTTCAGCTGACATCG	GGAAAGTTCAGCTGACATCG	MYLK
MYLK_TCAGATCATCCAGTTCCCTG	TCAGATCATCCAGTTCCCTG	MYLK
MYLK_TGTGATTCATGCTGTCCATG	TGTGATTCATGCTGTCCATG	MYLK
MYLK_CTGTAGCTGGACCCTCCAAG	CTGTAGCTGGACCCTCCAAG	MYLK
MYLK2_TGTGCACACAGCATCGAGGG	TGTGCACACAGCATCGAGGG	MYLK2
MYLK2_TGTTCCCTCAGAGAAATCCG	TGTTCCCTCAGAGAAATCCG	MYLK2
MYLK2_CCCCTTCCCTCACCGCATGG	CCCCTTCCCTCACCGCATGG	MYLK2
MYLK2_GAAACAGACTCCCAAAGACA	GAAACAGACTCCCAAAGACA	MYLK2
MYLK3_AGCCCTTAGAGGAAGGCACG	AGCCCTTAGAGGAAGGCACG	MYLK3
MYLK3_GCCAGCACGAAGTCTTGGGA	GCCAGCACGAAGTCTTGGGA	MYLK3
MYLK3_CAGAGCATGTGCCGAGACAT	CAGAGCATGTGCCGAGACAT	MYLK3
MYLK3_TGCCCCCCATCAGAGCGTCA	TGCCCCCCATCAGAGCGTCA	MYLK3
MYLK4_GTGGTCAAACGCCGACCTGA	GTGGTCAAACGCCGACCTGA	MYLK4
MYLK4_GCCAAAATCATCAAGACCAG	GCCAAAATCATCAAGACCAG	MYLK4
MYLK4_CGTATTGTGACAGCCAAGCA	CGTATTGTGACAGCCAAGCA	MYLK4
MYLK4_TAGCATCCCGATTCACACAC	TAGCATCCCGATTCACACAC	MYLK4
MYO3A_GTTCCTTAAGTATTATCACG	GTTCCTTAAGTATTATCACG	MYO3A
MYO3A_CACCGTCGGAACACATCCGT	CACCGTCGGAACACATCCGT	MYO3A
MYO3A_ATTGGCATCCATCAATGCAT	ATTGGCATCCATCAATGCAT	MYO3A
MYO3A_TGCAACGGACAAAATGAGGT	TGCAACGGACAAAATGAGGT	MYO3A
MYO3B_AGGGCTAATGCACAGAACAG	AGGGCTAATGCACAGAACAG	MYO3B
MYO3B_CAGAAGTTACCTACCAACCA	CAGAAGTTACCTACCAACCA	MYO3B
MYO3B_GATCTCATACATCTTGTACG	GATCTCATACATCTTGTACG	MYO3B
MYO3B_CAGGAGGTGGAATGAATGTG	CAGGAGGTGGAATGAATGTG	MYO3B
NANP_CCTACTTCTATTAACGAATG	CCTACTTCTATTAACGAATG	NANP
NANP_GGACAACACTCTCATCGACA	GGACAACACTCTCATCGACA	NANP
NANP_AAAATACCATTATAAAGAAG	AAAATACCATTATAAAGAAG	NANP
NANP_AGCGTCAAAATAGGACTGAC	AGCGTCAAAATAGGACTGAC	NANP
NEDD4_GTGGAACATCCACTTGACCT	GTGGAACATCCACTTGACCT	NEDD4
NEDD4_ACAATGGGAAGATCCTCGGT	ACAATGGGAAGATCCTCGGT	NEDD4
NEDD4_ATGAATCTAGAAGAACACAG	ATGAATCTAGAAGAACACAG	NEDD4
NEDD4_ATTACAGGATACCTGTACAG	ATTACAGGATACCTGTACAG	NEDD4
NEDD4L_AAATTAGCATGGGTTACCGG	AAATTAGCATGGGTTACCGG	NEDD4L
NEDD4L_TCTGGGGACATCGTACCTCG	TCTGGGGACATCGTACCTCG	NEDD4L
NEDD4L_ATGAGACTGTCCTTACCGGA	ATGAGACTGTCCTTACCGGA	NEDD4L
NEDD4L_TTGGACTCGACCTATCATGC	TTGGACTCGACCTATCATGC	NEDD4L
NEK1_TTCAGGTGACAAGTAGTATG	TTCAGGTGACAAGTAGTATG	NEK1
NEK1_ACAGTAGTTTAACTGATACC	ACAGTAGTTTAACTGATACC	NEK1
NEK1_TTCATCTGATCGCAAGAAGT	TTCATCTGATCGCAAGAAGT	NEK1
NEK1_ATAACTGAGACACCAAACTG	ATAACTGAGACACCAAACTG	NEK1
NEK10_AGCTCTTCGATACTTACACA	AGCTCTTCGATACTTACACA	NEK10
NEK10_TGAGAGTGTTAATCTGTCTG	TGAGAGTGTTAATCTGTCTG	NEK10
NEK10_GTACTGAAGAGTGAGCCGTA	GTACTGAAGAGTGAGCCGTA	NEK10
NEK10_TACCCCTTTCAGACTAACAG	TACCCCTTTCAGACTAACAG	NEK10
NEK11_TCAGACAAGAAAGCCAAACG	TCAGACAAGAAAGCCAAACG	NEK11
NEK11_CATTATCACGGAGTACTGTG	CATTATCACGGAGTACTGTG	NEK11
NEK11_GAGTTGACTACATGCATGAG	GAGTTGACTACATGCATGAG	NEK11
NEK11_CCAAGGCTATGACACAAAGT	CCAAGGCTATGACACAAAGT	NEK11
NEK2_GAAGGTCGATGGTAATCCTG	GAAGGTCGATGGTAATCCTG	NEK2
NEK2_ACTATGATCGGATTATTGAC	ACTATGATCGGATTATTGAC	NEK2
NEK2_GTGGTCATACCGTATTGCAT	GTGGTCATACCGTATTGCAT	NEK2
NEK2_AAGCTGTAAATGGAGGCCTA	AAGCTGTAAATGGAGGCCTA	NEK2
NEK3_CCAACACAGATCATACCTCG	CCAACACAGATCATACCTCG	NEK3
NEK3_TTCATACAGGATGCAACCCA	TTCATACAGGATGCAACCCA	NEK3
NEK3_TACACAGAATTCTAGGAAGG	TACACAGAATTCTAGGAAGG	NEK3
NEK3_TAGGTACAAGCAAATGCCAT	TAGGTACAAGCAAATGCCAT	NEK3
NEK4_GAAATGCCTCTAGCCGAGAG	GAAATGCCTCTAGCCGAGAG	NEK4
NEK4_CTTCCCTGTCTCGACAGCGA	CTTCCCTGTCTCGACAGCGA	NEK4
NEK4_ACAATGTCAGAGGACCACAT	ACAATGTCAGAGGACCACAT	NEK4
NEK4_CTGAAGAAAGGCCGTCTGTG	CTGAAGAAAGGCCGTCTGTG	NEK4
NEK5_AAAAGGATCAATAGACAACG	AAAAGGATCAATAGACAACG	NEK5
NEK5_TCTTAGCAAGAACGGAATGG	TCTTAGCAAGAACGGAATGG	NEK5
NEK5_ACAATATTACCATTGACTTG	ACAATATTACCATTGACTTG	NEK5
NEK5_TGGAGCTCACGAGAAAACCC	TGGAGCTCACGAGAAAACCC	NEK5
NEK6_TCACGCCGGGTGATGCACCG	TCACGCCGGGTGATGCACCG	NEK6
NEK6_AGGCCGAGGACAGTTCAGCG	AGGCCGAGGACAGTTCAGCG	NEK6
NEK6_TCACCTTGATCATCTGCGAG	TCACCTTGATCATCTGCGAG	NEK6
NEK6_GCAGCGAAAAGACAGCGTGT	GCAGCGAAAAGACAGCGTGT	NEK6
NEK7_ATAGCCCATATCCGGTCGTA	ATAGCCCATATCCGGTCGTA	NEK7
NEK7_GCTGTAATGAACACATTAGC	GCTGTAATGAACACATTAGC	NEK7
NEK7_ATAGAAAAGAAAATTGGTCG	ATAGAAAAGAAAATTGGTCG	NEK7
NEK7_ACCTAAAGAATGTGCAGCTG	ACCTAAAGAATGTGCAGCTG	NEK7
NEK8_CAGGCATACACTGACGACAG	CAGGCATACACTGACGACAG	NEK8
NEK8_CTGGTGCTGAAGATCATGAG	CTGGTGCTGAAGATCATGAG	NEK8
NEK8_CACCGATCTTGACGACCATG	CACCGATCTTGACGACCATG	NEK8
NEK8_AGGAAACGCGAGATGAACTG	AGGAAACGCGAGATGAACTG	NEK8
NEK9_GGTGGTTCTGACACGAAACA	GGTGGTTCTGACACGAAACA	NEK9
NEK9_GCTATCCGTCAGGTGTCATG	GCTATCCGTCAGGTGTCATG	NEK9
NEK9_AGTGAAGTCTATGTTTGGGG	AGTGAAGTCTATGTTTGGGG	NEK9
NEK9_CTGTGTGTGAAGATCGTGCA	CTGTGTGTGAAGATCGTGCA	NEK9
NEURL1_GGCATCGGTGAGAAGTGACG	GGCATCGGTGAGAAGTGACG	NEURL1
NEURL1_TGGACGTCTACGGCCTCACG	TGGACGTCTACGGCCTCACG	NEURL1
NEURL1_GCGCCACCGTCTGCTCGTCG	GCGCCACCGTCTGCTCGTCG	NEURL1
NEURL1_GGTCGCATAGGCTCACCGAG	GGTCGCATAGGCTCACCGAG	NEURL1
NEURL1B_CCTGTCGGCCGACCGCAAAG	CCTGTCGGCCGACCGCAAAG	NEURL1B
NEURL1B_GTGTTCTACAGCGTGAACGA	GTGTTCTACAGCGTGAACGA	NEURL1B
NEURL1B_CATGAGCGACGGATCGTGCG	CATGAGCGACGGATCGTGCG	NEURL1B
NEURL1B_ATGGCGTCACGTTCACGCAG	ATGGCGTCACGTTCACGCAG	NEURL1B
NEURL3_TGGAAGCGAAGTGCCTCTCG	TGGAAGCGAAGTGCCTCTCG	NEURL3
NEURL3_GGACGTGTATGGGACCACTA	GGACGTGTATGGGACCACTA	NEURL3
NEURL3_AGGCGCACCACGTTCCACGA	AGGCGCACCACGTTCCACGA	NEURL3
NEURL3_CTCTTCGCCAAGGTCAACGC	CTCTTCGCCAAGGTCAACGC	NEURL3
NFX1_AAGAATGTGGAAACGCACAC	AAGAATGTGGAAACGCACAC	NFX1
NFX1_TCCACATAACACATCTCGGG	TCCACATAACACATCTCGGG	NFX1
NFX1_CTACATTTATGTGTGACAAG	CTACATTTATGTGTGACAAG	NFX1
NFX1_CAGAAACATTCTGACAGGCA	CAGAAACATTCTGACAGGCA	NFX1
NFXL1_TCACATGTGTGATTACCACA	TCACATGTGTGATTACCACA	NFXL1
NFXL1_CCTTGGCACTGCACCTACGA	CCTTGGCACTGCACCTACGA	NFXL1
NFXL1_CGGAGGAGTCGCGACCACGG	CGGAGGAGTCGCGACCACGG	NFXL1
NFXL1_CATACTTGGCCACATGAATG	CATACTTGGCCACATGAATG	NFXL1
NHLRC1_CATCACCAACGACTGCCATG	CATCACCAACGACTGCCATG	NHLRC1
NHLRC1_TGGCGCTTTGTCCCAAGACG	TGGCGCTTTGTCCCAAGACG	NHLRC1
NHLRC1_TGGTAACTGATGCGGAGGCA	TGGTAACTGATGCGGAGGCA	NHLRC1
NHLRC1_CCTGCAGAATGGGCACTCGA	CCTGCAGAATGGGCACTCGA	NHLRC1
NIM1K_GAAGTACAAAAGCACCCCCA	GAAGTACAAAAGCACCCCCA	NIM1K
NIM1K_CTTCGGAAAAATTAGCACTG	CTTCGGAAAAATTAGCACTG	NIM1K
NIM1K_TAGGCTTCTACCGAATTCGA	TAGGCTTCTACCGAATTCGA	NIM1K
NIM1K_CTAAAAAAGAGCATCCTCGA	CTAAAAAAGAGCATCCTCGA	NIM1K
NLK_AACTTCCTGAGTCATATGAC	AACTTCCTGAGTCATATGAC	NLK
NLK_TCTTCAAAATAGTCAATGTG	TCTTCAAAATAGTCAATGTG	NLK
NLK_TTGACATGATCTGAGCTGAG	TTGACATGATCTGAGCTGAG	NLK
NLK_ACACCATCTTCATCCGGGGT	ACACCATCTTCATCCGGGGT	NLK
NOSIP_CTCACGTGACAACAGGATCG	CTCACGTGACAACAGGATCG	NOSIP
NOSIP_GTCAGGTCCGACATGCGCAG	GTCAGGTCCGACATGCGCAG	NOSIP
NOSIP_GCCCCGCACATGGTCCTGCG	GCCCCGCACATGGTCCTGCG	NOSIP
NOSIP_CCACAGATGATGTCCAACCT	CCACAGATGATGTCCAACCT	NOSIP
NRBP1_TCTGTGATAAAAATGACCTG	TCTGTGATAAAAATGACCTG	NRBP1
NRBP1_TTCTAGAAGACCCATTACAG	TTCTAGAAGACCCATTACAG	NRBP1
NRBP1_CACTAATGTGACAACAGCAG	CACTAATGTGACAACAGCAG	NRBP1
NRBP1_CTACTTACCTTAGGGCAGAG	CTACTTACCTTAGGGCAGAG	NRBP1
NRBP2_ACTGGAAATCCAGACCAATG	ACTGGAAATCCAGACCAATG	NRBP2
NRBP2_GTGTGGAACGAGCTCCACTT	GTGTGGAACGAGCTCCACTT	NRBP2
NRBP2_ATTCACCCCCAGGTAAACCA	ATTCACCCCCAGGTAAACCA	NRBP2
NRBP2_GGTTCCCGTGGATGATTGGG	GGTTCCCGTGGATGATTGGG	NRBP2
NRK_TGTTCCAAAAGAGACCGCTG	TGTTCCAAAAGAGACCGCTG	NRK
NRK_GAATTACTCGGTGTGCGTGA	GAATTACTCGGTGTGCGTGA	NRK
NRK_AGAAGCTCGTGAGTGCAAGA	AGAAGCTCGTGAGTGCAAGA	NRK
NRK_AGAACCACAAGATTTGGACC	AGAACCACAAGATTTGGACC	NRK
MDM2_AGACACTTATACTATGAAAG	AGACACTTATACTATGAAAG	MDM2
MDM2_GAGAACATTACCGGATTCGA	GAGAACATTACCGGATTCGA	MDM2
MDM2_TACCATGATCTACAGGAACT	TACCATGATCTACAGGAACT	MDM2
MDM2_CAACATCTGTTGCAATGTGA	CAACATCTGTTGCAATGTGA	MDM2
ITCH_TCCCGAACATAGGCTATCTG	TCCCGAACATAGGCTATCTG	ITCH
ITCH_ACAACACACGAATTACACAA	ACAACACACGAATTACACAA	ITCH
ITCH_AATACAAACCTGGTCTACGT	AATACAAACCTGGTCTACGT	ITCH
ITCH_GAACGGCGGGTTGACAACAT	GAACGGCGGGTTGACAACAT	ITCH
NSMCE1_GTCCTCCAACTTATCTACGG	GTCCTCCAACTTATCTACGG	NSMCE1
NSMCE1_GATGACCCATGGCGTGCTAG	GATGACCCATGGCGTGCTAG	NSMCE1
NSMCE1_AGAAGTTTGTTCAAAACAAG	AGAAGTTTGTTCAAAACAAG	NSMCE1
NSMCE1_TGGGAGACCCATTTATGCGT	TGGGAGACCCATTTATGCGT	NSMCE1
[truncated: 2,404 more rows]
