# Supplementary material for: Network-based elucidation of colon cancer drug resistance mechanisms by phosphoproteomic time-series analysis
Source: Nat Commun. 2024 May 9;15:3909. doi: 10.1038/s41467-024-47957-3 (PMC11082183; doi:10.1038/s41467-024-47957-3)
Supplement: Supplementary file 23 — Supplemental Data 20 [file 41467_2024_47957_MOESM23_ESM.xlsx]

## Sheet: Description
Title	Experimental Validation by CRISPR/Cas9-mediated Silencing: DESeq2 analysis results
Figure reference	Fig. 7, Supplemental Fig. 18-25
Columns	gene_id	HGNC gene identifier
	lfc	log-fold change
	zscore	z-score
	pvalue	DEseq2 differential testing p-value (two-sided)
	fdr	multiple-testing corrected p-value
	CellLine	cell line
	Compound	drug tag
	Concentration	applied drug concentration

## Sheet: Data
gene_id	lfc	zscore	pvalue	fdr	CellLine	Compound	Concentration
AAK1	0.196886	1.21326	0.225031	0.561813	NCI-H508	TR	C1
AATK	0.0675667	0.595445	0.551546	0.828447	NCI-H508	TR	C1
ABL1	0.00174862	-0.0287838	0.977037	0.996958	NCI-H508	TR	C1
ABL2	0.020752	0.0897835	0.928459	0.982769	NCI-H508	TR	C1
ACP1	0.10934	0.824039	0.409917	0.724336	NCI-H508	TR	C1
ACP2	0.38998	2.70111	0.00691089	0.0845432	NCI-H508	TR	C1
ACP3	0.159784	0.78516	0.43236	0.736028	NCI-H508	TR	C1
ACP4	-0.349233	-1.96683	0.0492031	0.264257	NCI-H508	TR	C1
ACP5	0.174748	1.04335	0.296788	0.644504	NCI-H508	TR	C1
ACP6	-0.164851	-1.04595	0.295582	0.644504	NCI-H508	TR	C1
ACP7	0.0450574	0.317404	0.750937	0.931062	NCI-H508	TR	C1
ACVR1	-0.509028	-3.0569	0.00223635	0.0337291	NCI-H508	TR	C1
ACVR1B	0.523607	3.60696	0.000309805	0.00828595	NCI-H508	TR	C1
ACVR1C	0.0590803	0.391848	0.69517	0.902574	NCI-H508	TR	C1
ACVR2A	0.234274	1.29076	0.196788	0.528521	NCI-H508	TR	C1
ACVR2B	0.023948	0.0878813	0.929971	0.982769	NCI-H508	TR	C1
ACVRL1	-0.144906	-0.950753	0.34173	0.677851	NCI-H508	TR	C1
ADCK1	0.283055	1.64713	0.0995318	0.377457	NCI-H508	TR	C1
ADCK2	-0.16334	-0.875413	0.381349	0.711638	NCI-H508	TR	C1
ADCK5	-0.191294	-1.02041	0.307532	0.648856	NCI-H508	TR	C1
AFF4	0.286217	1.5556	0.119803	0.417415	NCI-H508	TR	C1
AKT1	-0.418806	-2.54412	0.0109552	0.10674	NCI-H508	TR	C1
AKT2	-0.260925	-1.58676	0.112568	0.403703	NCI-H508	TR	C1
AKT3	0.198208	1.17379	0.240479	0.581907	NCI-H508	TR	C1
ALK	0.118452	0.702924	0.482103	0.765115	NCI-H508	TR	C1
ALPG	0.0076031	-0.0276046	0.977978	0.996994	NCI-H508	TR	C1
ALPI	-0.132856	-1.01475	0.310226	0.651829	NCI-H508	TR	C1
ALPK1	0.135528	0.735531	0.462016	0.755636	NCI-H508	TR	C1
ALPK2	0.23991	1.48084	0.138648	0.444084	NCI-H508	TR	C1
ALPK3	0.0202635	0.0873444	0.930398	0.982769	NCI-H508	TR	C1
ALPL	-0.0724413	-0.466246	0.641039	0.881997	NCI-H508	TR	C1
ALPP	0.109085	0.287668	0.773601	0.942184	NCI-H508	TR	C1
AMFR	-0.200539	-1.10961	0.267169	0.61567	NCI-H508	TR	C1
AMHR2	0.219245	1.50015	0.133576	0.439005	NCI-H508	TR	C1
ANAPC11	0.0171424	0.0060318	0.995187	0.998935	NCI-H508	TR	C1
ANKIB1	-0.0472282	-0.418324	0.67571	0.895243	NCI-H508	TR	C1
ANKK1	0.564398	3.24926	0.00115706	0.0212321	NCI-H508	TR	C1
ARAF	0.0914033	0.698956	0.48458	0.765115	NCI-H508	TR	C1
AREL1	-0.0594434	-0.339162	0.734488	0.92314	NCI-H508	TR	C1
ARIH1	-0.328178	-1.27053	0.203895	0.542242	NCI-H508	TR	C1
ARIH2	0.122412	0.886116	0.375555	0.709238	NCI-H508	TR	C1
ATM	-0.476205	-2.43657	0.0148273	0.131652	NCI-H508	TR	C1
ATR	-0.250052	-1.3619	0.173229	0.49559	NCI-H508	TR	C1
AURKA	-0.293493	-0.789793	0.429649	0.736028	NCI-H508	TR	C1
AURKB	-0.101444	-0.508064	0.611409	0.864135	NCI-H508	TR	C1
AURKC	-0.127238	-0.822974	0.410523	0.724336	NCI-H508	TR	C1
AXL	0.0167775	-0.0261131	0.979167	0.997036	NCI-H508	TR	C1
BARD1	-0.222602	-1.18898	0.234449	0.576178	NCI-H508	TR	C1
BCKDK	-0.218351	-1.21619	0.223913	0.561568	NCI-H508	TR	C1
BFAR	0.240605	1.38611	0.165713	0.489971	NCI-H508	TR	C1
BIRC2	0.592182	3.76529	0.000166354	0.00523302	NCI-H508	TR	C1
BIRC3	0.42554	2.23421	0.0254692	0.176362	NCI-H508	TR	C1
BIRC7	0.200902	1.08379	0.278459	0.628244	NCI-H508	TR	C1
BIRC8	-0.253021	-1.70711	0.0878023	0.36546	NCI-H508	TR	C1
BLK	0.292215	1.68005	0.0929471	0.372153	NCI-H508	TR	C1
BMI1	0.408203	2.54947	0.0107887	0.10674	NCI-H508	TR	C1
BMP2K	0.0260821	0.062474	0.950185	0.987704	NCI-H508	TR	C1
BMPR1A	-0.478382	-2.4405	0.014667	0.131288	NCI-H508	TR	C1
BMPR1B	-0.0449152	-0.300946	0.763456	0.933673	NCI-H508	TR	C1
BMPR2	0.483161	3.01969	0.0025303	0.0371448	NCI-H508	TR	C1
BMX	-0.056089	-0.347693	0.72807	0.919272	NCI-H508	TR	C1
BPGM	0.00834775	0.0758101	0.93957	0.984825	NCI-H508	TR	C1
BPNT1	0.0964394	0.547368	0.584126	0.850692	NCI-H508	TR	C1
BPNT2	-0.105853	-0.662266	0.507801	0.787449	NCI-H508	TR	C1
BRAF	-1.06367	-4.9731	6.59e-07	4.27e-05	NCI-H508	TR	C1
BRAP	-0.749073	-3.52588	0.000422073	0.0105614	NCI-H508	TR	C1
BRCA1	0.191556	1.04203	0.297396	0.644552	NCI-H508	TR	C1
BRSK1	-0.0115156	-0.0887578	0.929274	0.982769	NCI-H508	TR	C1
BRSK2	-0.18242	-1.16149	0.245442	0.584526	NCI-H508	TR	C1
BTK	0.260732	1.6418	0.100632	0.378928	NCI-H508	TR	C1
BUB1	-0.336919	-1.5267	0.126835	0.42267	NCI-H508	TR	C1
BUB1B	-0.278107	-1.36091	0.173542	0.49559	NCI-H508	TR	C1
CAMK1	0.219699	1.48335	0.137981	0.444084	NCI-H508	TR	C1
CAMK1D	0.0143369	-0.00363794	0.997097	0.998935	NCI-H508	TR	C1
CAMK1G	0.0207214	0.16293	0.870574	0.978178	NCI-H508	TR	C1
CAMK2A	-0.0547365	-0.365702	0.714587	0.911631	NCI-H508	TR	C1
CAMK2B	-0.177336	-1.16379	0.244511	0.583962	NCI-H508	TR	C1
CAMK2D	-0.0713645	-0.429213	0.667768	0.895243	NCI-H508	TR	C1
CAMK2G	0.156594	1.09825	0.272093	0.619608	NCI-H508	TR	C1
CAMK4	0.227435	1.59282	0.111201	0.403703	NCI-H508	TR	C1
CAMKK1	0.294537	1.87112	0.061329	0.302302	NCI-H508	TR	C1
CAMKK2	0.244055	1.55188	0.120691	0.418064	NCI-H508	TR	C1
CAMKV	0.00654449	0.0733568	0.941522	0.984825	NCI-H508	TR	C1
CASK	-0.0454028	-0.382391	0.702172	0.9042	NCI-H508	TR	C1
CBL	0.132365	0.784529	0.43273	0.736028	NCI-H508	TR	C1
CBLB	1.45329	8.97837	2.75e-19	7.56e-17	NCI-H508	TR	C1
CBLC	-0.214073	-1.24168	0.214353	0.555925	NCI-H508	TR	C1
CBLL1	-0.545625	-2.83646	0.00456171	0.0611566	NCI-H508	TR	C1
CCDC36	-0.0742256	-0.522111	0.601593	0.861318	NCI-H508	TR	C1
CCNB1IP1	0.173782	1.36841	0.171183	0.492097	NCI-H508	TR	C1
CDC14A	0.35244	1.81367	0.0697285	0.322568	NCI-H508	TR	C1
CDC14B	-0.449262	-2.34467	0.0190441	0.150846	NCI-H508	TR	C1
CDC25A	0.110931	0.69585	0.486523	0.766326	NCI-H508	TR	C1
CDC25B	0.180206	0.48528	0.627478	0.873926	NCI-H508	TR	C1
CDC25C	-0.178742	-1.11116	0.266499	0.61567	NCI-H508	TR	C1
CDC42BPA	0.0265738	0.183707	0.854244	0.973702	NCI-H508	TR	C1
CDC42BPB	0.155037	0.977095	0.328522	0.668582	NCI-H508	TR	C1
CDC42BPG	0.354671	2.10128	0.0356165	0.222806	NCI-H508	TR	C1
CDC7	-0.428982	-1.80753	0.0706791	0.323494	NCI-H508	TR	C1
CDK1	-0.459655	-1.57632	0.114952	0.409584	NCI-H508	TR	C1
CDK10	-0.430815	-2.37281	0.0176534	0.148134	NCI-H508	TR	C1
CDK11A	-0.0237776	-0.124748	0.900723	0.982769	NCI-H508	TR	C1
CDK11B	-0.513566	-2.35574	0.0184858	0.1486	NCI-H508	TR	C1
CDK12	-0.705922	-3.27128	0.00107063	0.0203236	NCI-H508	TR	C1
CDK13	-0.633344	-3.61913	0.000295596	0.00828595	NCI-H508	TR	C1
CDK14	-0.131829	-0.903488	0.366267	0.701322	NCI-H508	TR	C1
CDK15	-0.182265	-1.03069	0.302687	0.647176	NCI-H508	TR	C1
CDK16	-0.00906305	-0.0335895	0.973205	0.996903	NCI-H508	TR	C1
CDK17	-0.0965753	-0.610409	0.541591	0.8223	NCI-H508	TR	C1
CDK18	-0.190052	-1.10518	0.269082	0.617207	NCI-H508	TR	C1
CDK19	-0.0952848	-0.718511	0.472442	0.762696	NCI-H508	TR	C1
CDK2	-0.975648	-4.48793	7.19e-06	0.00039591	NCI-H508	TR	C1
CDK20	0.222081	1.42665	0.153681	0.470007	NCI-H508	TR	C1
CDK3	-0.358432	-2.05807	0.0395832	0.24078	NCI-H508	TR	C1
CDK4	-0.222124	-1.34587	0.178345	0.498371	NCI-H508	TR	C1
CDK5	-0.0368429	-0.271186	0.786248	0.948846	NCI-H508	TR	C1
CDK6	-1.28021	-5.71082	1.12e-08	1.03e-06	NCI-H508	TR	C1
CDK7	-0.547656	-1.89934	0.0575199	0.295554	NCI-H508	TR	C1
CDK8	0.719874	4.95112	7.38e-07	4.51e-05	NCI-H508	TR	C1
CDK9	-0.14594	-0.616046	0.537864	0.819071	NCI-H508	TR	C1
CDKL1	0.142546	0.8379	0.402087	0.722505	NCI-H508	TR	C1
CDKL2	0.223265	1.37857	0.168027	0.490064	NCI-H508	TR	C1
CDKL3	-0.00820056	-0.256796	0.797336	0.953809	NCI-H508	TR	C1
CDKL4	0.227813	1.37394	0.169459	0.490064	NCI-H508	TR	C1
CDKL5	0.355503	2.27153	0.0231149	0.168583	NCI-H508	TR	C1
CDKN3	-0.0298429	-0.0825545	0.934206	0.982769	NCI-H508	TR	C1
CGRRF1	-0.164526	-1.13858	0.254877	0.600898	NCI-H508	TR	C1
CHEK1	0.621757	2.31665	0.0205228	0.158994	NCI-H508	TR	C1
CHEK2	-0.119722	-0.740026	0.459284	0.754735	NCI-H508	TR	C1
CHFR	0.277413	1.9979	0.0457278	0.258531	NCI-H508	TR	C1
CHUK	-0.085119	-0.573264	0.566466	0.838278	NCI-H508	TR	C1
CILK1	0.0551684	0.300143	0.764068	0.933673	NCI-H508	TR	C1
CIT	-0.451364	-2.36227	0.0181636	0.148134	NCI-H508	TR	C1
CLK1	0.225132	1.29068	0.196815	0.528521	NCI-H508	TR	C1
CLK2	-0.325365	-1.85812	0.0631516	0.307654	NCI-H508	TR	C1
CLK3	-0.0615483	-0.411672	0.68058	0.895243	NCI-H508	TR	C1
CLK4	-0.255858	-1.65941	0.0970328	0.372241	NCI-H508	TR	C1
CNOT4	0.476313	2.50245	0.0123339	0.116346	NCI-H508	TR	C1
COQ8A	0.136795	0.834794	0.403834	0.722505	NCI-H508	TR	C1
COQ8B	0.0345088	0.271346	0.786125	0.948846	NCI-H508	TR	C1
CSF1R	-0.143556	-0.984321	0.324958	0.666568	NCI-H508	TR	C1
CSK	0.534354	3.8257	0.000130402	0.00448666	NCI-H508	TR	C1
CSNK1A1	-0.861327	-3.07066	0.00213587	0.0326611	NCI-H508	TR	C1
CSNK1A1L	-0.413728	-2.6322	0.0084833	0.0934011	NCI-H508	TR	C1
CSNK1D	-0.176866	-1.05385	0.291951	0.642364	NCI-H508	TR	C1
CSNK1E	-0.0211374	-0.265858	0.790349	0.948846	NCI-H508	TR	C1
CSNK1G1	-0.0534169	-0.363441	0.716275	0.911698	NCI-H508	TR	C1
CSNK1G2	-0.063668	-0.603135	0.546419	0.824119	NCI-H508	TR	C1
CSNK1G3	-0.158634	-1.01295	0.311084	0.652388	NCI-H508	TR	C1
CSNK2A1	-0.263289	-1.4953	0.134836	0.439214	NCI-H508	TR	C1
CSNK2A2	-0.631766	-4.08665	4.38e-05	0.00200771	NCI-H508	TR	C1
CSNK2A3	0.0143462	0.0860205	0.93145	0.982769	NCI-H508	TR	C1
CTDNEP1	0.0356243	0.213853	0.830662	0.966764	NCI-H508	TR	C1
CTDP1	-0.399485	-1.69627	0.0898347	0.36546	NCI-H508	TR	C1
CTDSP1	0.0451463	0.0889902	0.92909	0.982769	NCI-H508	TR	C1
CTDSP2	0.0873675	0.630122	0.528615	0.809465	NCI-H508	TR	C1
CTDSPL	-0.169112	-1.10716	0.268226	0.616528	NCI-H508	TR	C1
CTDSPL2	0.291565	1.80674	0.0708021	0.323494	NCI-H508	TR	C1
CUL9	0.0792435	0.74611	0.455601	0.750923	NCI-H508	TR	C1
CYHR1	-0.188843	-1.09102	0.275263	0.623591	NCI-H508	TR	C1
DAPK1	0.145871	0.978705	0.327726	0.668196	NCI-H508	TR	C1
DAPK2	0.229738	1.54776	0.121679	0.418653	NCI-H508	TR	C1
DAPK3	0.394082	2.55702	0.0105573	0.10674	NCI-H508	TR	C1
DCLK1	-0.19187	-1.07109	0.28413	0.631443	NCI-H508	TR	C1
DCLK2	-0.0244492	-0.138977	0.889469	0.982769	NCI-H508	TR	C1
DCLK3	0.220117	1.5384	0.12395	0.422422	NCI-H508	TR	C1
DCST1	0.00455121	0.0773834	0.938319	0.984825	NCI-H508	TR	C1
DDR1	-0.0229785	-0.0431441	0.965587	0.992798	NCI-H508	TR	C1
DDR2	0.220502	1.18602	0.235616	0.577757	NCI-H508	TR	C1
DMPK	0.29603	1.65339	0.0982506	0.375604	NCI-H508	TR	C1
DNAJC6	0.0155566	0.168611	0.866103	0.978178	NCI-H508	TR	C1
DSTYK	0.0593497	0.319195	0.749579	0.931062	NCI-H508	TR	C1
DTX1	0.162952	1.05879	0.289697	0.639192	NCI-H508	TR	C1
DTX2	-0.249877	-1.41461	0.157182	0.474007	NCI-H508	TR	C1
DTX3	0.129107	0.916256	0.359533	0.694466	NCI-H508	TR	C1
DTX3L	0.464285	3.27988	0.00103851	0.0203236	NCI-H508	TR	C1
DTX4	0.316256	1.89593	0.0579687	0.295554	NCI-H508	TR	C1
DUSP1	0.103186	0.508711	0.610955	0.864135	NCI-H508	TR	C1
DUSP10	0.337164	2.03428	0.0419233	0.247835	NCI-H508	TR	C1
DUSP11	0.318543	1.85167	0.0640734	0.309407	NCI-H508	TR	C1
DUSP12	-0.161814	-0.796893	0.425513	0.736028	NCI-H508	TR	C1
DUSP13	-0.259604	-1.66167	0.0965793	0.372153	NCI-H508	TR	C1
DUSP14	0.143691	0.799219	0.424163	0.736028	NCI-H508	TR	C1
DUSP15	0.244348	1.33548	0.181721	0.503966	NCI-H508	TR	C1
DUSP16	0.450191	2.85289	0.00433235	0.0588879	NCI-H508	TR	C1
DUSP18	-0.0226019	-0.256029	0.797929	0.953809	NCI-H508	TR	C1
DUSP19	0.0758922	0.513427	0.607653	0.863259	NCI-H508	TR	C1
DUSP2	0.508438	3.10578	0.00189778	0.0311859	NCI-H508	TR	C1
DUSP21	0.12949	0.814488	0.415365	0.729747	NCI-H508	TR	C1
DUSP22	-0.0720003	-0.120573	0.904029	0.982769	NCI-H508	TR	C1
DUSP23	0.298768	1.80669	0.0708102	0.323494	NCI-H508	TR	C1
DUSP26	-0.0923078	-0.566928	0.570763	0.840526	NCI-H508	TR	C1
DUSP28	-0.14558	-0.866798	0.386053	0.716769	NCI-H508	TR	C1
DUSP29	0.202502	1.36026	0.173749	0.49559	NCI-H508	TR	C1
DUSP3	0.336614	2.11354	0.0345546	0.217398	NCI-H508	TR	C1
DUSP4	-0.181118	-1.17985	0.238059	0.581907	NCI-H508	TR	C1
DUSP5	0.0629103	0.384792	0.700391	0.904022	NCI-H508	TR	C1
DUSP6	0.907893	6.545	5.95e-11	9.36e-09	NCI-H508	TR	C1
DUSP7	0.419457	2.90074	0.00372284	0.0525494	NCI-H508	TR	C1
DUSP8	-0.19229	-1.19294	0.232893	0.576178	NCI-H508	TR	C1
DUSP9	0.467707	2.61793	0.00884654	0.0954905	NCI-H508	TR	C1
DYRK1A	1.00331	5.76189	8.32e-09	9.16e-07	NCI-H508	TR	C1
DYRK1B	0.0363447	0.225994	0.821206	0.963806	NCI-H508	TR	C1
DYRK2	0.413662	2.6389	0.00831757	0.0934011	NCI-H508	TR	C1
DYRK3	-0.145938	-0.791207	0.428823	0.736028	NCI-H508	TR	C1
DYRK4	0.0859884	0.541881	0.587901	0.854908	NCI-H508	TR	C1
DZIP3	-0.102417	-0.68798	0.491466	0.771903	NCI-H508	TR	C1
E4F1	0.0253351	-0.162341	0.871037	0.978178	NCI-H508	TR	C1
EEF2K	-0.172739	-1.01896	0.308221	0.648856	NCI-H508	TR	C1
EGFR	-0.402877	-1.02936	0.303308	0.647176	NCI-H508	TR	C1
EIF2AK1	-0.0252165	-0.112056	0.910779	0.982769	NCI-H508	TR	C1
EIF2AK2	-0.241501	-1.50032	0.13353	0.439005	NCI-H508	TR	C1
EIF2AK3	-0.105	-0.578543	0.562897	0.835243	NCI-H508	TR	C1
EIF2AK4	0.664973	3.45322	0.000553932	0.0129762	NCI-H508	TR	C1
ENOPH1	0.168375	1.11805	0.263546	0.614754	NCI-H508	TR	C1
EPHA1	-0.0846899	-0.515865	0.605949	0.863065	NCI-H508	TR	C1
EPHA10	0.0188713	0.0476158	0.962022	0.991748	NCI-H508	TR	C1
EPHA2	0.62626	4.02342	5.74e-05	0.0024408	NCI-H508	TR	C1
EPHA3	-0.126548	-0.73511	0.462273	0.755636	NCI-H508	TR	C1
EPHA4	-0.0506531	-0.401101	0.688346	0.899014	NCI-H508	TR	C1
EPHA5	0.223987	1.25004	0.211287	0.553873	NCI-H508	TR	C1
EPHA6	-0.076735	-0.263371	0.792265	0.949166	NCI-H508	TR	C1
EPHA7	-0.0383158	-0.183621	0.854311	0.973702	NCI-H508	TR	C1
EPHA8	0.269687	1.84459	0.0650978	0.312612	NCI-H508	TR	C1
EPHB1	0.254938	1.46847	0.141977	0.447899	NCI-H508	TR	C1
EPHB2	0.393268	2.47816	0.0132061	0.122304	NCI-H508	TR	C1
EPHB3	0.54953	3.18332	0.00145599	0.0254451	NCI-H508	TR	C1
EPHB4	-0.265366	-1.87673	0.0605557	0.301683	NCI-H508	TR	C1
EPHB6	-0.170921	-1.16602	0.243607	0.583962	NCI-H508	TR	C1
EPHX2	0.163501	0.809549	0.418199	0.732015	NCI-H508	TR	C1
EPM2A	-0.0210436	-0.172195	0.863284	0.977856	NCI-H508	TR	C1
ERBB2	-0.277467	-1.46	0.144289	0.453893	NCI-H508	TR	C1
ERBB3	0.341596	2.32249	0.0202064	0.157782	NCI-H508	TR	C1
ERBB4	-0.0589736	-0.188758	0.850282	0.973152	NCI-H508	TR	C1
ERN1	0.0556224	0.317504	0.750861	0.931062	NCI-H508	TR	C1
ERN2	0.0281736	0.0147073	0.988266	0.99726	NCI-H508	TR	C1
EYA1	0.240134	1.61316	0.106709	0.392931	NCI-H508	TR	C1
EYA2	0.203476	1.43109	0.152404	0.46837	NCI-H508	TR	C1
EYA3	-0.0730483	-0.450241	0.652537	0.884916	NCI-H508	TR	C1
EYA4	0.0196265	0.164601	0.869258	0.978178	NCI-H508	TR	C1
FANCL	-0.0874079	-0.45607	0.64834	0.882696	NCI-H508	TR	C1
FASTK	-0.30571	-1.89479	0.05812	0.295554	NCI-H508	TR	C1
FBP1	-0.242896	-1.44339	0.14891	0.463135	NCI-H508	TR	C1
FBP2	-0.151273	-0.924468	0.355243	0.690907	NCI-H508	TR	C1
FER	-0.0666403	-0.92664	0.354114	0.690907	NCI-H508	TR	C1
FES	0.185082	1.22327	0.221227	0.55865	NCI-H508	TR	C1
FGFR1	-0.0127076	-0.060421	0.95182	0.987704	NCI-H508	TR	C1
FGFR2	0.312918	1.89238	0.0584408	0.295554	NCI-H508	TR	C1
FGFR3	-0.0551142	-0.316809	0.751388	0.931062	NCI-H508	TR	C1
FGFR4	-0.0281867	-0.425036	0.67081	0.895243	NCI-H508	TR	C1
FGR	0.19386	1.29699	0.194636	0.528521	NCI-H508	TR	C1
FIG4	-0.222881	-0.961677	0.336212	0.677288	NCI-H508	TR	C1
FLT1	0.0698362	0.38599	0.699504	0.903936	NCI-H508	TR	C1
FLT3	-0.0856479	-0.536946	0.591305	0.855715	NCI-H508	TR	C1
FLT4	-0.272429	-1.8423	0.0654316	0.312612	NCI-H508	TR	C1
FRK	-0.170948	-1.28068	0.200306	0.533989	NCI-H508	TR	C1
FYN	-0.0348882	-0.265683	0.790483	0.948846	NCI-H508	TR	C1
G2E3	-0.0789802	-0.425193	0.670696	0.895243	NCI-H508	TR	C1
G6PC1	0.0368972	0.267793	0.788859	0.948846	NCI-H508	TR	C1
G6PC2	0.280597	1.87163	0.0612582	0.302302	NCI-H508	TR	C1
G6PC3	0.0588368	0.396038	0.692077	0.900682	NCI-H508	TR	C1
GAK	-0.156003	-0.533	0.594034	0.855715	NCI-H508	TR	C1
GRK1	-0.175174	-1.12874	0.259007	0.608032	NCI-H508	TR	C1
GRK2	0.122738	0.684808	0.493465	0.772838	NCI-H508	TR	C1
GRK3	-0.0744316	-0.520354	0.602817	0.86195	NCI-H508	TR	C1
GRK4	0.00994149	-0.123066	0.902055	0.982769	NCI-H508	TR	C1
GRK5	0.185953	1.11602	0.264415	0.615478	NCI-H508	TR	C1
GRK6	-0.224993	-1.48741	0.136906	0.443333	NCI-H508	TR	C1
GRK7	-0.212893	-1.41829	0.156106	0.474007	NCI-H508	TR	C1
GSK3A	-0.944214	-5.89861	3.67e-09	5.04e-07	NCI-H508	TR	C1
GSK3B	-0.657847	-3.42918	0.00060541	0.0138866	NCI-H508	TR	C1
HACE1	0.0320149	0.184433	0.853674	0.973702	NCI-H508	TR	C1
HASPIN	0.134192	0.834081	0.404235	0.722505	NCI-H508	TR	C1
HCK	0.104197	0.709797	0.47783	0.765115	NCI-H508	TR	C1
HECTD1	-0.170427	-0.746342	0.455461	0.750923	NCI-H508	TR	C1
HECTD2	0.182482	0.876695	0.380652	0.711638	NCI-H508	TR	C1
HECTD3	0.0572859	0.15018	0.880623	0.982769	NCI-H508	TR	C1
HECTD4	0.23025	1.53974	0.123625	0.422422	NCI-H508	TR	C1
HECW1	-0.287689	-1.61856	0.105542	0.389939	NCI-H508	TR	C1
HECW2	-0.125952	-0.847819	0.396539	0.722505	NCI-H508	TR	C1
HERC1	0.200994	1.25491	0.20951	0.553025	NCI-H508	TR	C1
HERC2	0.240373	1.44172	0.149381	0.463292	NCI-H508	TR	C1
HERC3	0.0351104	0.116707	0.907092	0.982769	NCI-H508	TR	C1
HERC4	0.180408	1.23424	0.217114	0.557615	NCI-H508	TR	C1
HERC5	0.200466	1.35285	0.176103	0.497153	NCI-H508	TR	C1
HERC6	0.131901	0.84822	0.396316	0.722505	NCI-H508	TR	C1
HIPK1	-0.319482	-1.92253	0.0545391	0.28869	NCI-H508	TR	C1
HIPK2	-0.177158	-1.4158	0.156834	0.474007	NCI-H508	TR	C1
HIPK3	0.385122	2.45204	0.0142048	0.129824	NCI-H508	TR	C1
HIPK4	-0.197405	-1.20818	0.226977	0.565388	NCI-H508	TR	C1
HLTF	0.0778612	0.61987	0.535343	0.817494	NCI-H508	TR	C1
HUNK	0.0531014	0.367823	0.713005	0.911631	NCI-H508	TR	C1
HUWE1	0.14603	0.699634	0.484156	0.765115	NCI-H508	TR	C1
IGF1R	-0.542837	-2.54747	0.0108506	0.10674	NCI-H508	TR	C1
IKBKB	-0.55371	-3.18573	0.00144388	0.0254451	NCI-H508	TR	C1
IKBKE	0.0144444	0.101332	0.919287	0.982769	NCI-H508	TR	C1
ILK	-0.534194	-2.72058	0.00651682	0.0806181	NCI-H508	TR	C1
ILKAP	-0.0341986	-0.20689	0.836096	0.970012	NCI-H508	TR	C1
IMPA1	0.0267383	-0.118391	0.905758	0.982769	NCI-H508	TR	C1
IMPA2	-0.226643	-1.4125	0.157802	0.474007	NCI-H508	TR	C1
INPP1	0.257804	1.62004	0.105223	0.389939	NCI-H508	TR	C1
INPP4A	0.0980428	0.814117	0.415578	0.729747	NCI-H508	TR	C1
INPP4B	0.169947	0.964152	0.33497	0.676701	NCI-H508	TR	C1
INPP5A	-0.0642788	-0.421101	0.673682	0.895243	NCI-H508	TR	C1
INPP5B	0.236622	1.6959	0.089904	0.36546	NCI-H508	TR	C1
INPP5D	0.284387	1.71269	0.0867704	0.363248	NCI-H508	TR	C1
INPP5E	0.270755	1.5709	0.116206	0.410267	NCI-H508	TR	C1
INPP5F	0.14561	0.925464	0.354724	0.690907	NCI-H508	TR	C1
INPP5J	-0.549374	-3.32068	0.000897981	0.0192917	NCI-H508	TR	C1
INPP5K	0.441736	2.78665	0.00532553	0.069392	NCI-H508	TR	C1
INPPL1	0.242453	1.43385	0.151615	0.467584	NCI-H508	TR	C1
INSR	-0.0893009	-0.416522	0.677028	0.895243	NCI-H508	TR	C1
INSRR	0.15977	0.876363	0.380833	0.711638	NCI-H508	TR	C1
IRAK1	0.150236	0.954136	0.340015	0.677637	NCI-H508	TR	C1
IRAK2	-0.0617138	-0.253692	0.799733	0.953809	NCI-H508	TR	C1
IRAK3	0.486342	3.1137	0.00184755	0.0311859	NCI-H508	TR	C1
IRAK4	0.172918	1.07073	0.284292	0.631443	NCI-H508	TR	C1
IRF2BP1	-0.0131039	-0.123601	0.901631	0.982769	NCI-H508	TR	C1
IRF2BP2	-0.254117	-1.53693	0.12431	0.422422	NCI-H508	TR	C1
IRF2BPL	-0.165719	-1.05181	0.292885	0.642364	NCI-H508	TR	C1
ITCH	0.197652	1.2523	0.210461	0.553025	NCI-H508	TR	C1
ITK	-0.269767	-1.88358	0.0596219	0.298381	NCI-H508	TR	C1
JAK1	0.180322	1.03305	0.301579	0.647176	NCI-H508	TR	C1
JAK2	0.00191221	0.218347	0.827159	0.965897	NCI-H508	TR	C1
JAK3	-0.207545	-0.469087	0.639007	0.881098	NCI-H508	TR	C1
KALRN	0.0171841	0.136089	0.891751	0.982769	NCI-H508	TR	C1
KCMF1	-0.934917	-4.47192	7.75e-06	0.000406434	NCI-H508	TR	C1
KDR	-0.116885	-0.694007	0.487678	0.767047	NCI-H508	TR	C1
KIT	-0.013609	-0.113351	0.909752	0.982769	NCI-H508	TR	C1
KMT2C	-0.301289	-1.33602	0.181543	0.503966	NCI-H508	TR	C1
KMT2D	1.64247	10.2983	7.17e-25	2.63e-22	NCI-H508	TR	C1
KSR1	0.029502	0.131661	0.895253	0.982769	NCI-H508	TR	C1
KSR2	0.103095	0.489778	0.624291	0.873926	NCI-H508	TR	C1
LATS1	1.06815	6.85745	7.01e-12	1.29e-09	NCI-H508	TR	C1
LATS2	-0.332724	-1.95965	0.0500368	0.26743	NCI-H508	TR	C1
LCK	-0.075489	-0.458995	0.646238	0.882512	NCI-H508	TR	C1
LHPP	0.15582	1.24252	0.214045	0.555925	NCI-H508	TR	C1
LIMK1	-0.0725872	-0.50302	0.61495	0.868026	NCI-H508	TR	C1
LIMK2	0.28277	1.97771	0.0479619	0.262401	NCI-H508	TR	C1
LMTK2	-0.12474	-0.76932	0.441704	0.740391	NCI-H508	TR	C1
LMTK3	0.0303399	0.168271	0.86637	0.978178	NCI-H508	TR	C1
LNX1	0.225913	1.56341	0.117957	0.414923	NCI-H508	TR	C1
LNX2	-0.0999721	-0.827938	0.407705	0.723312	NCI-H508	TR	C1
LONRF1	-0.312388	-1.55164	0.120749	0.418064	NCI-H508	TR	C1
LONRF2	-0.0264495	-0.164625	0.869239	0.978178	NCI-H508	TR	C1
LONRF3	0.142661	1.09467	0.273663	0.621243	NCI-H508	TR	C1
LPIN1	0.121012	0.130117	0.896474	0.982769	NCI-H508	TR	C1
LPIN2	0.220011	1.31661	0.187971	0.516099	NCI-H508	TR	C1
LPIN3	-0.100798	-0.531997	0.594728	0.855715	NCI-H508	TR	C1
LRRK1	0.0441864	0.156945	0.875288	0.979362	NCI-H508	TR	C1
LRRK2	0.157502	0.907053	0.364379	0.698921	NCI-H508	TR	C1
LRSAM1	-0.204692	-1.25878	0.208108	0.550787	NCI-H508	TR	C1
LTK	0.360235	2.1686	0.0301131	0.197348	NCI-H508	TR	C1
LTN1	0.215701	1.28563	0.198572	0.530651	NCI-H508	TR	C1
LYN	-0.013757	-0.238222	0.811709	0.959397	NCI-H508	TR	C1
MAEA	0.111176	0.641409	0.521257	0.801541	NCI-H508	TR	C1
MAK	-0.0932539	-0.569576	0.568965	0.839974	NCI-H508	TR	C1
MAP2K1	-0.08541	-0.445485	0.655969	0.886162	NCI-H508	TR	C1
MAP2K2	-0.306667	-1.14485	0.25227	0.59731	NCI-H508	TR	C1
MAP2K3	0.154561	0.994901	0.319784	0.659639	NCI-H508	TR	C1
MAP2K4	0.578041	3.94495	7.98e-05	0.00303031	NCI-H508	TR	C1
MAP2K5	-0.263282	-1.59176	0.111438	0.403703	NCI-H508	TR	C1
MAP2K6	0.413324	2.69578	0.00702235	0.0849627	NCI-H508	TR	C1
MAP2K7	0.491261	3.46922	0.000521977	0.0124934	NCI-H508	TR	C1
MAP3K1	0.162263	0.722948	0.469712	0.761639	NCI-H508	TR	C1
MAP3K10	-0.0586937	-0.354496	0.722967	0.917035	NCI-H508	TR	C1
MAP3K11	0.376567	2.36662	0.0179513	0.148134	NCI-H508	TR	C1
MAP3K12	0.402422	2.35564	0.0184906	0.1486	NCI-H508	TR	C1
MAP3K13	0.136508	0.731738	0.464328	0.756251	NCI-H508	TR	C1
MAP3K14	0.120031	0.699115	0.48448	0.765115	NCI-H508	TR	C1
MAP3K15	0.102081	0.679314	0.496939	0.776875	NCI-H508	TR	C1
MAP3K19	0.0932532	0.552541	0.580578	0.848189	NCI-H508	TR	C1
MAP3K2	-0.22051	-1.23814	0.215664	0.556079	NCI-H508	TR	C1
MAP3K20	0.306927	1.52984	0.126057	0.42267	NCI-H508	TR	C1
MAP3K21	0.279078	1.86788	0.0617783	0.302302	NCI-H508	TR	C1
MAP3K3	0.145325	1.02315	0.306239	0.648856	NCI-H508	TR	C1
MAP3K4	0.337556	2.08412	0.0371491	0.23108	NCI-H508	TR	C1
MAP3K5	-0.319431	-2.06323	0.0390912	0.239108	NCI-H508	TR	C1
MAP3K6	-0.00670757	-0.107078	0.914727	0.982769	NCI-H508	TR	C1
MAP3K7	-0.037965	0.236697	0.812892	0.959397	NCI-H508	TR	C1
MAP3K8	0.48115	3.10736	0.00188766	0.0311859	NCI-H508	TR	C1
MAP3K9	0.0786653	0.421151	0.673645	0.895243	NCI-H508	TR	C1
MAP4K1	-0.179614	-0.918188	0.358521	0.694112	NCI-H508	TR	C1
MAP4K2	0.152132	1.06802	0.285512	0.632493	NCI-H508	TR	C1
MAP4K3	-0.121245	-0.778218	0.43644	0.738104	NCI-H508	TR	C1
MAP4K4	0.225183	1.47177	0.141082	0.447642	NCI-H508	TR	C1
MAP4K5	-0.0131498	-0.137258	0.890827	0.982769	NCI-H508	TR	C1
MAPK1	-0.771025	-4.45385	8.43e-06	0.000422105	NCI-H508	TR	C1
MAPK10	0.388558	2.30714	0.0210472	0.160923	NCI-H508	TR	C1
MAPK11	-0.142054	-0.727723	0.466783	0.759042	NCI-H508	TR	C1
MAPK12	-0.259879	-1.59124	0.111555	0.403703	NCI-H508	TR	C1
MAPK13	-0.136587	-0.763926	0.444911	0.740391	NCI-H508	TR	C1
MAPK14	-0.157769	-0.825327	0.409186	0.724298	NCI-H508	TR	C1
MAPK15	-0.0772949	-0.532618	0.594298	0.855715	NCI-H508	TR	C1
MAPK3	-0.367479	-2.24109	0.02502	0.174349	NCI-H508	TR	C1
MAPK4	0.156087	1.02219	0.306692	0.648856	NCI-H508	TR	C1
MAPK6	0.13962	0.899347	0.368468	0.70431	NCI-H508	TR	C1
MAPK7	-0.145757	-0.774321	0.438741	0.738291	NCI-H508	TR	C1
MAPK8	0.185969	1.20129	0.229637	0.570724	NCI-H508	TR	C1
MAPK9	-0.00946138	0.0518127	0.958678	0.991084	NCI-H508	TR	C1
MAPKAPK2	-0.128383	-0.75826	0.448295	0.743333	NCI-H508	TR	C1
MAPKAPK3	0.0389949	0.215468	0.829402	0.966764	NCI-H508	TR	C1
MAPKAPK5	0.115712	0.879511	0.379124	0.711638	NCI-H508	TR	C1
MARCHF1	-0.215613	-1.45485	0.14571	0.454466	NCI-H508	TR	C1
MARCHF10	0.317517	1.04585	0.295632	0.644504	NCI-H508	TR	C1
MARCHF11	-0.174249	-1.0296	0.303197	0.647176	NCI-H508	TR	C1
MARCHF2	-0.0754438	-0.427792	0.668803	0.895243	NCI-H508	TR	C1
MARCHF3	0.0262902	0.192566	0.847299	0.972759	NCI-H508	TR	C1
MARCHF4	0.122156	0.811995	0.416794	0.730718	NCI-H508	TR	C1
MARCHF5	0.414929	2.65886	0.00784062	0.0908687	NCI-H508	TR	C1
MARCHF6	0.115274	0.847631	0.396643	0.722505	NCI-H508	TR	C1
MARCHF7	-0.00539071	-0.108719	0.913426	0.982769	NCI-H508	TR	C1
MARCHF8	-0.0998856	-0.669812	0.502978	0.782173	NCI-H508	TR	C1
MARCHF9	0.886527	5.27396	1.34e-07	1.05e-05	NCI-H508	TR	C1
MARK1	0.0933033	0.313216	0.754117	0.931062	NCI-H508	TR	C1
MARK2	-0.0230386	-0.179403	0.857621	0.974449	NCI-H508	TR	C1
MARK3	0.260729	1.79194	0.0731425	0.328694	NCI-H508	TR	C1
MARK4	-0.353431	-2.19244	0.0283479	0.189158	NCI-H508	TR	C1
MAST1	-0.0579713	-0.465364	0.641671	0.881997	NCI-H508	TR	C1
MAST2	0.443971	2.67912	0.00738152	0.086458	NCI-H508	TR	C1
MAST3	-0.150435	-0.889183	0.373905	0.708553	NCI-H508	TR	C1
MAST4	0.0172659	0.422542	0.672629	0.895243	NCI-H508	TR	C1
MASTL	-0.554113	-2.68772	0.00719423	0.0860961	NCI-H508	TR	C1
MATK	0.0340542	0.357722	0.720551	0.915026	NCI-H508	TR	C1
MDM2	0.16347	1.12668	0.259879	0.60878	NCI-H508	TR	C1
MDM4	-0.149568	-0.958263	0.33793	0.677637	NCI-H508	TR	C1
MDP1	-0.135772	-0.845182	0.398009	0.722505	NCI-H508	TR	C1
MECOM	0.462187	2.55279	0.0106865	0.10674	NCI-H508	TR	C1
MELK	0.00411173	0.341431	0.732779	0.9231	NCI-H508	TR	C1
MERTK	0.0230716	-0.00516457	0.995879	0.998935	NCI-H508	TR	C1
MET	-0.127762	-0.947058	0.343609	0.679199	NCI-H508	TR	C1
MEX3A	-0.111379	-0.588783	0.556007	0.832054	NCI-H508	TR	C1
MEX3B	0.100877	0.635102	0.525362	0.806727	NCI-H508	TR	C1
MEX3C	-0.0985599	-0.928435	0.353182	0.690907	NCI-H508	TR	C1
MEX3D	0.0383322	0.193553	0.846526	0.972759	NCI-H508	TR	C1
MGRN1	0.0645313	0.397052	0.691329	0.900682	NCI-H508	TR	C1
MIB1	-0.166946	-1.11939	0.262973	0.61472	NCI-H508	TR	C1
MIB2	0.107445	0.702795	0.482184	0.765115	NCI-H508	TR	C1
MID1	0.120658	0.82766	0.407863	0.723312	NCI-H508	TR	C1
MID2	0.0617955	0.48286	0.629195	0.873926	NCI-H508	TR	C1
MINK1	0.339268	2.29833	0.0215427	0.162456	NCI-H508	TR	C1
MINPP1	0.329106	1.86831	0.0617186	0.302302	NCI-H508	TR	C1
MKNK1	0.288243	1.58771	0.112353	0.403703	NCI-H508	TR	C1
MKNK2	0.481896	3.31129	0.000928666	0.0192917	NCI-H508	TR	C1
MKRN1	-0.381971	-2.28854	0.022106	0.164451	NCI-H508	TR	C1
MKRN2	0.0665728	0.41398	0.678889	0.895243	NCI-H508	TR	C1
MKRN3	-0.00283312	-0.0825334	0.934223	0.982769	NCI-H508	TR	C1
MLKL	-0.0614885	-0.307844	0.758201	0.933576	NCI-H508	TR	C1
MNAT1	0.0531873	0.0660934	0.947303	0.987672	NCI-H508	TR	C1
MOK	-0.0785109	-0.656808	0.511304	0.790273	NCI-H508	TR	C1
MOS	-0.245712	-1.37837	0.168089	0.490064	NCI-H508	TR	C1
MSL2	-0.0399205	-0.316716	0.751459	0.931062	NCI-H508	TR	C1
MST1R	-0.0450832	-0.266654	0.789736	0.948846	NCI-H508	TR	C1
MTM1	0.349857	2.42501	0.0153081	0.133764	NCI-H508	TR	C1
MTMR1	0.182671	1.07761	0.28121	0.630574	NCI-H508	TR	C1
MTMR14	-0.108939	-0.827469	0.407971	0.723312	NCI-H508	TR	C1
MTMR2	0.00257978	0.102079	0.918694	0.982769	NCI-H508	TR	C1
MTMR3	-0.328961	-2.26125	0.0237439	0.169753	NCI-H508	TR	C1
MTMR4	-0.346889	-1.83846	0.0659947	0.312612	NCI-H508	TR	C1
MTMR6	-0.244682	-1.53292	0.125295	0.42267	NCI-H508	TR	C1
MTMR7	-0.295713	-1.83826	0.0660238	0.312612	NCI-H508	TR	C1
MTMR8	-0.12399	-0.855377	0.392343	0.722505	NCI-H508	TR	C1
MTOR	-0.664415	-2.21788	0.0265633	0.180532	NCI-H508	TR	C1
MUL1	0.317112	1.63564	0.101916	0.381664	NCI-H508	TR	C1
MUSK	0.102843	0.510792	0.609497	0.864135	NCI-H508	TR	C1
MYCBP2	-0.382666	-1.99698	0.0458275	0.258531	NCI-H508	TR	C1
MYLIP	0.410837	2.58391	0.00976873	0.102432	NCI-H508	TR	C1
MYLK	0.094528	0.581382	0.560983	0.835095	NCI-H508	TR	C1
MYLK2	-0.381912	-1.9007	0.0573414	0.295554	NCI-H508	TR	C1
MYLK3	-0.0464507	-0.208694	0.834687	0.970012	NCI-H508	TR	C1
MYLK4	-0.00825477	0.0581124	0.953659	0.987855	NCI-H508	TR	C1
MYO3A	0.0615713	0.409103	0.682464	0.89665	NCI-H508	TR	C1
MYO3B	0.0292135	0.163978	0.869749	0.978178	NCI-H508	TR	C1
NANP	0.158627	0.773512	0.439219	0.738291	NCI-H508	TR	C1
NEDD4	-0.00165553	-0.0693312	0.944726	0.985918	NCI-H508	TR	C1
NEDD4L	0.0172882	0.0612176	0.951186	0.987704	NCI-H508	TR	C1
NEK1	-0.177522	-1.19837	0.230773	0.572255	NCI-H508	TR	C1
NEK10	0.116758	0.791827	0.428462	0.736028	NCI-H508	TR	C1
NEK11	0.0178028	0.20046	0.841121	0.971746	NCI-H508	TR	C1
NEK2	0.109429	0.514113	0.607173	0.863259	NCI-H508	TR	C1
NEK3	-0.223638	-1.5596	0.118854	0.416142	NCI-H508	TR	C1
NEK4	0.201265	1.2907	0.196809	0.528521	NCI-H508	TR	C1
NEK5	-0.125517	-0.889292	0.373846	0.708553	NCI-H508	TR	C1
NEK6	-0.310535	-1.98319	0.0473462	0.262073	NCI-H508	TR	C1
NEK7	-0.0450272	-0.380154	0.703831	0.905278	NCI-H508	TR	C1
NEK8	0.174982	0.763779	0.444999	0.740391	NCI-H508	TR	C1
NEK9	-0.161356	-1.03574	0.300325	0.647176	NCI-H508	TR	C1
NEURL1	0.402161	2.22113	0.026342	0.18014	NCI-H508	TR	C1
NEURL1B	-0.177435	-1.2933	0.195909	0.528521	NCI-H508	TR	C1
NEURL3	-0.0486325	-0.272466	0.785264	0.948846	NCI-H508	TR	C1
NFX1	0.0699502	0.455717	0.648593	0.882696	NCI-H508	TR	C1
NFXL1	-0.101685	-0.699704	0.484112	0.765115	NCI-H508	TR	C1
NHLRC1	-0.177108	-0.995659	0.319416	0.659639	NCI-H508	TR	C1
NIM1K	0.312062	1.90141	0.0572485	0.295554	NCI-H508	TR	C1
NLK	0.00135277	0.0939588	0.925142	0.982769	NCI-H508	TR	C1
NOSIP	0.650813	3.78798	0.000151879	0.00506724	NCI-H508	TR	C1
NRBP1	0.314427	1.48769	0.136832	0.443333	NCI-H508	TR	C1
NRBP2	-0.0142612	0.0707284	0.943614	0.985692	NCI-H508	TR	C1
NRK	-0.0629956	-0.264836	0.791136	0.948846	NCI-H508	TR	C1
NSMCE1	-0.027843	-0.239401	0.810794	0.959397	NCI-H508	TR	C1
NT5C	0.0511367	0.340174	0.733726	0.92314	NCI-H508	TR	C1
NT5C1A	-0.201637	-1.06316	0.287708	0.636077	NCI-H508	TR	C1
NT5C1B	-0.321359	-2.03561	0.0417894	0.247835	NCI-H508	TR	C1
NT5C2	0.288009	2.01568	0.0438329	0.256702	NCI-H508	TR	C1
NT5C3A	-0.102699	-0.495855	0.619997	0.872911	NCI-H508	TR	C1
NT5C3B	-0.0584529	-0.341655	0.732611	0.9231	NCI-H508	TR	C1
NT5DC3	0.265333	1.68665	0.0916716	0.369709	NCI-H508	TR	C1
NT5E	-0.164507	-0.923383	0.355808	0.690907	NCI-H508	TR	C1
NT5M	0.459055	3.07796	0.00208421	0.0323199	NCI-H508	TR	C1
NTRK1	-0.146074	-0.839906	0.400961	0.722505	NCI-H508	TR	C1
NTRK2	-0.0320857	-0.184023	0.853995	0.973702	NCI-H508	TR	C1
NTRK3	0.0307783	0.120912	0.90376	0.982769	NCI-H508	TR	C1
NUAK1	0.171472	1.17765	0.238935	0.581907	NCI-H508	TR	C1
NUAK2	0.434714	2.99239	0.00276802	0.0400999	NCI-H508	TR	C1
OBSCN	0.315321	1.90096	0.0573069	0.295554	NCI-H508	TR	C1
OCRL	0.0536115	0.352888	0.724173	0.917508	NCI-H508	TR	C1
OXSR1	0.608358	3.5969	0.000322032	0.00828595	NCI-H508	TR	C1
PAK1	-0.164708	-1.07161	0.283894	0.631443	NCI-H508	TR	C1
PAK2	0.0829364	0.243062	0.807958	0.958579	NCI-H508	TR	C1
PAK3	-0.0833521	-0.651183	0.514928	0.794028	NCI-H508	TR	C1
PAK4	0.581875	3.59563	0.000323611	0.00828595	NCI-H508	TR	C1
PAK5	0.0981809	0.659381	0.509651	0.789207	NCI-H508	TR	C1
PAK6	0.128088	0.843441	0.398982	0.722505	NCI-H508	TR	C1
PAN3	-0.0493794	-0.481385	0.630243	0.873926	NCI-H508	TR	C1
PARK2	0.16432	0.999232	0.317682	0.659306	NCI-H508	TR	C1
PASK	0.0522772	0.41302	0.679592	0.895243	NCI-H508	TR	C1
PBK	0.0959493	0.676276	0.498865	0.776875	NCI-H508	TR	C1
PCGF1	-0.0542985	-0.498573	0.61808	0.871327	NCI-H508	TR	C1
PCGF2	-0.0483951	-0.247569	0.804468	0.9565	NCI-H508	TR	C1
PCGF3	0.201508	1.30335	0.192455	0.527097	NCI-H508	TR	C1
PCGF5	-0.00335461	-0.0121129	0.990336	0.997584	NCI-H508	TR	C1
PCGF6	-0.0775215	-0.597443	0.550212	0.827572	NCI-H508	TR	C1
PDGFRA	0.112034	0.762837	0.445561	0.740391	NCI-H508	TR	C1
PDGFRB	-0.0400068	-0.420424	0.674175	0.895243	NCI-H508	TR	C1
PDIK1L	0.405338	2.16366	0.0304905	0.197471	NCI-H508	TR	C1
PDK1	0.256638	1.66444	0.0960242	0.372153	NCI-H508	TR	C1
PDK2	0.0388131	0.311314	0.755562	0.93155	NCI-H508	TR	C1
PDK3	-0.319953	-1.82785	0.0675716	0.315239	NCI-H508	TR	C1
PDK4	0.000162082	-0.279047	0.780208	0.948846	NCI-H508	TR	C1
PDP1	-0.14406	-0.887051	0.375051	0.709238	NCI-H508	TR	C1
PDP2	-0.115332	-0.726682	0.467421	0.759042	NCI-H508	TR	C1
PDPK1	-0.285603	-1.02197	0.306795	0.648856	NCI-H508	TR	C1
PDPK2P	-0.420011	-2.265	0.0235127	0.169753	NCI-H508	TR	C1
PDXP	-0.150085	-0.663325	0.507123	0.787449	NCI-H508	TR	C1
PDZRN3	0.390982	2.39952	0.0164166	0.141209	NCI-H508	TR	C1
PDZRN4	0.074254	0.460982	0.644811	0.882512	NCI-H508	TR	C1
PEAK1	0.205318	1.07817	0.280957	0.630574	NCI-H508	TR	C1
PELI1	0.0128455	0.0823017	0.934407	0.982769	NCI-H508	TR	C1
PELI2	-0.0890911	-0.468515	0.639416	0.881098	NCI-H508	TR	C1
PELI3	0.27689	1.66925	0.0950682	0.372153	NCI-H508	TR	C1
PEX10	0.819284	5.24286	1.58e-07	1.09e-05	NCI-H508	TR	C1
PEX12	0.573469	3.87773	0.000105436	0.00374469	NCI-H508	TR	C1
PEX2	0.191366	1.2259	0.220238	0.55865	NCI-H508	TR	C1
PFKFB1	-0.0433357	-0.197882	0.843137	0.972759	NCI-H508	TR	C1
PFKFB2	0.0384053	0.224983	0.821992	0.963806	NCI-H508	TR	C1
PFKFB3	0.0243779	0.15959	0.873204	0.978616	NCI-H508	TR	C1
PFKFB4	0.169341	0.895351	0.370599	0.705684	NCI-H508	TR	C1
PGAM1	-0.782691	-2.92221	0.00347555	0.0496959	NCI-H508	TR	C1
PGAM2	-0.307529	-1.88934	0.0588459	0.295842	NCI-H508	TR	C1
PGAM4	0.143235	0.712234	0.47632	0.765115	NCI-H508	TR	C1
PGAM5	0.230559	1.23937	0.215208	0.556079	NCI-H508	TR	C1
PGP	-0.542527	-3.28913	0.00100497	0.0203236	NCI-H508	TR	C1
PHF7	0.185451	1.02949	0.303251	0.647176	NCI-H508	TR	C1
PHKG1	-0.211823	-1.28754	0.197905	0.530154	NCI-H508	TR	C1
PHKG2	0.00716752	0.0568594	0.954657	0.987855	NCI-H508	TR	C1
PHLPP1	0.0274241	0.181366	0.85608	0.973729	NCI-H508	TR	C1
PHLPP2	-0.243103	-1.48046	0.138751	0.444084	NCI-H508	TR	C1
PHOSPHO1	0.210569	1.357	0.174781	0.495627	NCI-H508	TR	C1
PHOSPHO2	-0.115186	-0.774757	0.438483	0.738291	NCI-H508	TR	C1
PHPT1	-0.272901	-1.80402	0.0712289	0.324062	NCI-H508	TR	C1
PHRF1	0.294453	1.73376	0.0829606	0.352623	NCI-H508	TR	C1
PIK3CA	-0.59053	-1.90818	0.0563674	0.295554	NCI-H508	TR	C1
PIK3CG	-0.454241	-1.54975	0.121202	0.418318	NCI-H508	TR	C1
PIK3R4	0.136282	0.834762	0.403852	0.722505	NCI-H508	TR	C1
PIM1	0.277742	1.74159	0.0815801	0.349491	NCI-H508	TR	C1
PIM2	-0.15607	-0.910927	0.362334	0.697429	NCI-H508	TR	C1
PIM3	-0.244322	-1.52804	0.126501	0.42267	NCI-H508	TR	C1
PINK1	0.170803	0.850444	0.395078	0.722505	NCI-H508	TR	C1
PJA1	-0.0172151	-0.12663	0.899234	0.982769	NCI-H508	TR	C1
PJA2	-0.00189962	-0.0336122	0.973186	0.996903	NCI-H508	TR	C1
PKDCC	0.318768	1.99518	0.0460237	0.258531	NCI-H508	TR	C1
PKMYT1	0.0497404	0.169056	0.865753	0.978178	NCI-H508	TR	C1
PKN1	-0.063625	-0.449051	0.653395	0.884916	NCI-H508	TR	C1
PKN2	0.55654	3.33355	0.000857463	0.0188813	NCI-H508	TR	C1
PKN3	0.152753	0.766614	0.443311	0.740391	NCI-H508	TR	C1
PLAG1	0.114094	0.73475	0.462492	0.755636	NCI-H508	TR	C1
PLAGL1	0.0231483	0.102632	0.918255	0.982769	NCI-H508	TR	C1
PLK1	-0.239264	-0.998626	0.317976	0.659306	NCI-H508	TR	C1
PLK2	-0.14796	-0.86289	0.388198	0.719538	NCI-H508	TR	C1
PLK3	0.408551	2.54701	0.0108652	0.10674	NCI-H508	TR	C1
PLK4	-0.226733	-0.931084	0.35181	0.690578	NCI-H508	TR	C1
PLK5	-0.269788	-1.48097	0.138613	0.444084	NCI-H508	TR	C1
PLPP1	-0.0111917	-0.139199	0.889293	0.982769	NCI-H508	TR	C1
PLPP2	0.289424	1.67073	0.0947753	0.372153	NCI-H508	TR	C1
PLPP3	0.00780521	0.0933288	0.925642	0.982769	NCI-H508	TR	C1
PLPP4	0.251491	1.2993	0.193842	0.528521	NCI-H508	TR	C1
PLPP5	0.0584089	0.480002	0.631226	0.874189	NCI-H508	TR	C1
PLPP6	0.357359	2.42706	0.0152216	0.133764	NCI-H508	TR	C1
PLPP7	0.375432	2.29955	0.0214737	0.162456	NCI-H508	TR	C1
PLPPR2	0.0911593	0.633649	0.52631	0.807057	NCI-H508	TR	C1
PLPPR3	0.361611	2.07377	0.0381005	0.235666	NCI-H508	TR	C1
PLPPR4	-0.0119249	0.0194608	0.984474	0.99726	NCI-H508	TR	C1
PLPPR5	0.109352	0.709076	0.478277	0.765115	NCI-H508	TR	C1
PML	0.104269	0.550994	0.581638	0.848189	NCI-H508	TR	C1
PMM1	-0.273831	-1.58513	0.112937	0.403714	NCI-H508	TR	C1
PNCK	0.283518	1.51594	0.129534	0.428278	NCI-H508	TR	C1
PNKP	-0.279584	-1.16659	0.243374	0.583962	NCI-H508	TR	C1
POMK	-0.114973	-0.677456	0.498116	0.776875	NCI-H508	TR	C1
PPEF1	0.377794	2.50159	0.0123638	0.116346	NCI-H508	TR	C1
PPEF2	-0.141338	-0.701374	0.48307	0.765115	NCI-H508	TR	C1
PPIL2	-0.0740128	-0.00380948	0.99696	0.998935	NCI-H508	TR	C1
PPM1A	0.0630837	0.244288	0.807008	0.958485	NCI-H508	TR	C1
PPM1B	0.397575	2.63381	0.0084432	0.0934011	NCI-H508	TR	C1
PPM1D	0.245747	1.6247	0.104227	0.387684	NCI-H508	TR	C1
PPM1E	0.214414	1.41182	0.158002	0.474007	NCI-H508	TR	C1
PPM1F	1.19633	8.02225	1.04e-15	2.29e-13	NCI-H508	TR	C1
PPM1G	-0.170833	-1.03243	0.301869	0.647176	NCI-H508	TR	C1
PPM1H	0.180716	1.16059	0.245809	0.584526	NCI-H508	TR	C1
PPM1J	0.00656142	-0.030079	0.976004	0.996903	NCI-H508	TR	C1
PPM1K	0.0153831	-0.00247227	0.998027	0.998935	NCI-H508	TR	C1
PPM1L	-0.12278	-0.777105	0.437097	0.738104	NCI-H508	TR	C1
PPM1M	0.00702129	0.0417098	0.96673	0.992882	NCI-H508	TR	C1
PPM1N	-0.0123085	-0.0230111	0.981641	0.997036	NCI-H508	TR	C1
PPP1CA	0.225699	1.1674	0.243049	0.583962	NCI-H508	TR	C1
PPP1CB	-0.57728	-1.96795	0.0490741	0.264257	NCI-H508	TR	C1
PPP1CC	0.406187	2.51706	0.0118339	0.113296	NCI-H508	TR	C1
PPP2CA	-0.295296	-1.41719	0.156429	0.474007	NCI-H508	TR	C1
PPP2CB	0.349688	1.73978	0.0818971	0.349491	NCI-H508	TR	C1
PPP3CA	0.00161464	-0.0574257	0.954206	0.987855	NCI-H508	TR	C1
PPP3CB	0.132711	0.762354	0.445849	0.740391	NCI-H508	TR	C1
PPP3CC	-0.262593	-1.79342	0.0729061	0.328694	NCI-H508	TR	C1
PPP4C	-0.557546	-2.45045	0.0142677	0.129824	NCI-H508	TR	C1
PPP5C	-0.216853	-1.16431	0.244297	0.583962	NCI-H508	TR	C1
PPP6C	-0.139026	-0.794542	0.42688	0.736028	NCI-H508	TR	C1
PPTC7	0.174935	1.11286	0.265768	0.61567	NCI-H508	TR	C1
PRAG1	-0.0895353	-0.788096	0.430641	0.736028	NCI-H508	TR	C1
PRKAA1	-0.107677	-0.685764	0.492862	0.772838	NCI-H508	TR	C1
PRKAA2	0.341923	1.0976	0.27238	0.619608	NCI-H508	TR	C1
PRKACA	0.116869	0.781216	0.434675	0.736879	NCI-H508	TR	C1
PRKACB	-0.0353268	-0.231438	0.816974	0.960992	NCI-H508	TR	C1
PRKACG	0.0212628	-0.423102	0.672221	0.895243	NCI-H508	TR	C1
PRKCA	0.0556532	0.306007	0.759599	0.933576	NCI-H508	TR	C1
PRKCB	0.0722003	0.402025	0.687666	0.899014	NCI-H508	TR	C1
PRKCD	0.279719	1.74001	0.0818575	0.349491	NCI-H508	TR	C1
PRKCE	-0.649854	-3.59875	0.000319751	0.00828595	NCI-H508	TR	C1
PRKCG	-0.0368688	-0.222976	0.823555	0.963807	NCI-H508	TR	C1
PRKCH	0.0930875	0.540903	0.588574	0.854908	NCI-H508	TR	C1
PRKCI	0.321296	2.18063	0.0292111	0.193743	NCI-H508	TR	C1
PRKCQ	0.0768281	0.424024	0.671548	0.895243	NCI-H508	TR	C1
PRKCZ	0.609067	3.64465	0.000267755	0.00796752	NCI-H508	TR	C1
PRKD1	-0.00328495	-0.00687323	0.994516	0.998935	NCI-H508	TR	C1
PRKD2	0.0426734	0.214959	0.829799	0.966764	NCI-H508	TR	C1
PRKD3	0.0694287	0.374486	0.708043	0.909381	NCI-H508	TR	C1
PRKDC	0.448572	2.07108	0.0383509	0.23589	NCI-H508	TR	C1
PRKG1	0.0787354	0.407442	0.683683	0.897182	NCI-H508	TR	C1
PRKG2	0.307121	2.0358	0.0417701	0.247835	NCI-H508	TR	C1
PRKX	-0.076033	-0.491083	0.623368	0.873926	NCI-H508	TR	C1
PRKY	-0.0368758	-0.218185	0.827285	0.965897	NCI-H508	TR	C1
PRPF19	-0.257095	-1.22355	0.221122	0.55865	NCI-H508	TR	C1
PRPF4B	0.175284	1.03695	0.299761	0.647176	NCI-H508	TR	C1
PSKH1	-0.340892	-2.11882	0.0341059	0.215808	NCI-H508	TR	C1
PSKH2	-0.106266	-0.785347	0.43225	0.736028	NCI-H508	TR	C1
PSPH	-0.623298	-3.31298	0.000923062	0.0192917	NCI-H508	TR	C1
PTEN	2.21523	15.3791	2.26e-53	1.24e-50	NCI-H508	TR	C1
PTK2	-0.532471	-3.15356	0.0016129	0.0277469	NCI-H508	TR	C1
PTK2B	0.149905	0.780608	0.435033	0.736879	NCI-H508	TR	C1
PTK6	-0.0613653	-0.458136	0.646855	0.882512	NCI-H508	TR	C1
PTK7	-0.0810131	-0.393629	0.693855	0.901929	NCI-H508	TR	C1
PTP4A1	-0.251752	-1.45664	0.145217	0.454466	NCI-H508	TR	C1
PTP4A2	-0.272115	-1.58693	0.112529	0.403703	NCI-H508	TR	C1
PTP4A3	-0.356162	-2.03435	0.0419167	0.247835	NCI-H508	TR	C1
PTPDC1	-0.0382569	-0.0429442	0.965746	0.992798	NCI-H508	TR	C1
PTPMT1	-1.01124	-4.36545	1.27e-05	0.000607272	NCI-H508	TR	C1
PTPN1	0.393538	2.15014	0.0315442	0.203071	NCI-H508	TR	C1
PTPN11	0.135833	0.83724	0.402458	0.722505	NCI-H508	TR	C1
PTPN12	0.700511	4.71574	2.41e-06	0.000139556	NCI-H508	TR	C1
PTPN13	0.149048	0.894398	0.371109	0.705684	NCI-H508	TR	C1
PTPN14	0.0615225	0.291992	0.770293	0.940235	NCI-H508	TR	C1
PTPN18	0.0136457	0.048528	0.961295	0.991748	NCI-H508	TR	C1
PTPN2	0.328693	2.2255	0.0260479	0.179242	NCI-H508	TR	C1
PTPN20	0.242325	1.38171	0.167061	0.490064	NCI-H508	TR	C1
PTPN21	0.373291	2.00128	0.0453621	0.258531	NCI-H508	TR	C1
PTPN22	-0.2483	-1.646	0.0997638	0.377457	NCI-H508	TR	C1
PTPN23	0.0134379	0.144585	0.885038	0.982769	NCI-H508	TR	C1
PTPN3	-0.037808	-0.247809	0.804282	0.9565	NCI-H508	TR	C1
PTPN4	-0.182848	-1.34783	0.177714	0.49787	NCI-H508	TR	C1
PTPN5	0.257901	1.76115	0.0782127	0.341919	NCI-H508	TR	C1
PTPN6	0.323555	1.78762	0.073838	0.329132	NCI-H508	TR	C1
PTPN7	0.262134	1.6314	0.102806	0.383692	NCI-H508	TR	C1
PTPN9	0.0712712	0.536343	0.591721	0.855715	NCI-H508	TR	C1
PTPRA	-0.640329	-4.00479	6.21e-05	0.0024408	NCI-H508	TR	C1
PTPRB	0.359506	2.24248	0.0249301	0.174349	NCI-H508	TR	C1
PTPRC	-0.222358	-1.22891	0.219105	0.55865	NCI-H508	TR	C1
PTPRD	0.0853628	0.530482	0.595778	0.855715	NCI-H508	TR	C1
PTPRE	-0.0921566	-0.469801	0.638497	0.881098	NCI-H508	TR	C1
PTPRF	0.157693	0.895065	0.370752	0.705684	NCI-H508	TR	C1
PTPRG	0.360202	2.27212	0.0230793	0.168583	NCI-H508	TR	C1
PTPRH	-0.160227	-1.15556	0.24786	0.588132	NCI-H508	TR	C1
PTPRJ	-0.00374877	-0.0820997	0.934567	0.982769	NCI-H508	TR	C1
PTPRK	-0.147022	-0.953459	0.340357	0.677637	NCI-H508	TR	C1
PTPRM	0.000237231	-0.049914	0.960191	0.991717	NCI-H508	TR	C1
PTPRN2	-0.256725	-1.66805	0.0953049	0.372153	NCI-H508	TR	C1
PTPRO	0.348426	2.44648	0.014426	0.130188	NCI-H508	TR	C1
PTPRQ	0.175084	1.17647	0.239408	0.581907	NCI-H508	TR	C1
PTPRR	0.379045	2.41195	0.0158676	0.137561	NCI-H508	TR	C1
PTPRS	0.189887	1.21799	0.223228	0.561208	NCI-H508	TR	C1
PTPRT	-0.0534449	-0.364967	0.715136	0.911631	NCI-H508	TR	C1
PTPRU	-0.0720997	-0.36914	0.712024	0.911631	NCI-H508	TR	C1
PTPRZ1	0.00101666	0.00319338	0.997452	0.998935	NCI-H508	TR	C1
PUDP	-0.106065	-0.607084	0.543795	0.8223	NCI-H508	TR	C1
PXK	0.0992882	0.56246	0.573803	0.842342	NCI-H508	TR	C1
PXYLP1	0.135607	1.10932	0.267294	0.61567	NCI-H508	TR	C1
RAD18	-0.183439	-1.17534	0.23986	0.581907	NCI-H508	TR	C1
RAF1	-1.0061	-5.76832	8.01e-09	9.16e-07	NCI-H508	TR	C1
RAG1	0.123486	0.705994	0.480192	0.765115	NCI-H508	TR	C1
RAPSN	0.0747509	0.591294	0.554323	0.831485	NCI-H508	TR	C1
RBBP6	-0.211704	-1.24302	0.213862	0.555925	NCI-H508	TR	C1
RBCK1	-0.29616	-1.69564	0.0899542	0.36546	NCI-H508	TR	C1
RBX1	-0.35559	-1.33315	0.182483	0.504808	NCI-H508	TR	C1
RC3H1	0.152782	0.950748	0.341732	0.677851	NCI-H508	TR	C1
RC3H2	0.166543	1.0099	0.312543	0.654201	NCI-H508	TR	C1
RCHY1	0.0927893	0.606727	0.544032	0.8223	NCI-H508	TR	C1
RET	-0.246564	-1.60455	0.108593	0.398536	NCI-H508	TR	C1
RFFL	-0.240849	-1.49833	0.134047	0.439214	NCI-H508	TR	C1
RFPL1	-0.138688	-0.861274	0.389087	0.719975	NCI-H508	TR	C1
RFPL2	0.0665935	-0.0729296	0.941862	0.984825	NCI-H508	TR	C1
RFPL3	0.0941067	0.555272	0.578709	0.847285	NCI-H508	TR	C1
RFPL4A	-0.174353	-0.842572	0.399468	0.722505	NCI-H508	TR	C1
RFPL4AL1	-0.0486859	-0.335598	0.737174	0.92546	NCI-H508	TR	C1
RFPL4B	-0.0646256	-0.485127	0.627586	0.873926	NCI-H508	TR	C1
RFWD2	-0.510359	-2.86023	0.00423332	0.0582611	NCI-H508	TR	C1
RFWD3	-0.05756	-0.15183	0.879321	0.982769	NCI-H508	TR	C1
RING1	-0.358465	-2.00544	0.0449163	0.257567	NCI-H508	TR	C1
RIOK1	-0.114449	0.0240546	0.980809	0.997036	NCI-H508	TR	C1
RIOK2	-0.200252	-0.967191	0.333449	0.676108	NCI-H508	TR	C1
RIOK3	0.232025	1.66779	0.095358	0.372153	NCI-H508	TR	C1
RIPK1	-0.128203	-0.448989	0.65344	0.884916	NCI-H508	TR	C1
RIPK2	-0.124227	-0.876896	0.380543	0.711638	NCI-H508	TR	C1
RIPK3	0.149391	0.711828	0.476571	0.765115	NCI-H508	TR	C1
RIPK4	-0.261604	-1.69183	0.090678	0.367046	NCI-H508	TR	C1
RLF	0.158258	0.964515	0.334788	0.676701	NCI-H508	TR	C1
RLIM	-0.0241181	-0.137785	0.89041	0.982769	NCI-H508	TR	C1
RMND5A	-0.122595	-0.868422	0.385164	0.716326	NCI-H508	TR	C1
RMND5B	-0.0183119	-0.126836	0.899071	0.982769	NCI-H508	TR	C1
RNASEL	0.0213913	0.117174	0.906722	0.982769	NCI-H508	TR	C1
RNF10	0.155514	0.994593	0.319934	0.659639	NCI-H508	TR	C1
RNF103	0.278345	1.78552	0.0741771	0.329311	NCI-H508	TR	C1
RNF11	0.357165	1.97488	0.0482817	0.262401	NCI-H508	TR	C1
RNF111	0.0363607	0.383676	0.701218	0.90403	NCI-H508	TR	C1
RNF112	0.255669	1.55873	0.11906	0.416142	NCI-H508	TR	C1
RNF113A	0.214763	1.00465	0.315063	0.658225	NCI-H508	TR	C1
RNF113B	-0.228321	-0.970777	0.331659	0.673721	NCI-H508	TR	C1
RNF114	0.0249536	0.23697	0.81268	0.959397	NCI-H508	TR	C1
RNF115	0.0662381	0.401579	0.687994	0.899014	NCI-H508	TR	C1
RNF121	0.416366	2.64109	0.00826407	0.0934011	NCI-H508	TR	C1
RNF122	-0.111749	-0.698189	0.485059	0.765115	NCI-H508	TR	C1
RNF123	-0.0776898	-0.349547	0.726678	0.918568	NCI-H508	TR	C1
RNF125	-0.129208	-0.854192	0.392999	0.722505	NCI-H508	TR	C1
RNF126	-0.285801	-1.37562	0.168939	0.490064	NCI-H508	TR	C1
RNF128	-0.0528322	-0.41236	0.680075	0.895243	NCI-H508	TR	C1
RNF13	-0.00910868	-0.145266	0.884501	0.982769	NCI-H508	TR	C1
RNF130	-0.247072	-1.35725	0.1747	0.495627	NCI-H508	TR	C1
RNF133	-0.115086	-0.551339	0.581401	0.848189	NCI-H508	TR	C1
RNF135	-0.144564	-0.925028	0.354951	0.690907	NCI-H508	TR	C1
RNF138	-0.0224435	-0.0164905	0.986843	0.99726	NCI-H508	TR	C1
RNF139	-0.0450959	-0.19679	0.843992	0.972759	NCI-H508	TR	C1
RNF14	-0.0442797	-0.43404	0.66426	0.895165	NCI-H508	TR	C1
RNF141	-0.0237391	-0.321841	0.747573	0.931062	NCI-H508	TR	C1
RNF144A	0.416341	2.01016	0.0444138	0.257366	NCI-H508	TR	C1
RNF144B	0.0728138	0.454231	0.649662	0.88306	NCI-H508	TR	C1
RNF145	0.0379539	0.222732	0.823744	0.963807	NCI-H508	TR	C1
RNF146	-0.376398	-2.37204	0.01769	0.148134	NCI-H508	TR	C1
RNF148	0.0334981	0.138611	0.889758	0.982769	NCI-H508	TR	C1
RNF149	-0.0817081	-0.412241	0.680163	0.895243	NCI-H508	TR	C1
RNF150	-0.00672061	-0.0333372	0.973406	0.996903	NCI-H508	TR	C1
RNF151	-0.382353	-2.47781	0.0132191	0.122304	NCI-H508	TR	C1
RNF152	0.0444626	0.228027	0.819625	0.963081	NCI-H508	TR	C1
RNF157	-0.0742612	-0.397974	0.690649	0.900682	NCI-H508	TR	C1
RNF165	0.233656	1.49603	0.134645	0.439214	NCI-H508	TR	C1
RNF166	-0.345288	-1.66121	0.0966719	0.372153	NCI-H508	TR	C1
RNF167	0.210944	1.24844	0.21187	0.554082	NCI-H508	TR	C1
RNF168	-0.21037	-1.08675	0.277148	0.626572	NCI-H508	TR	C1
RNF169	0.394931	2.78473	0.00535724	0.069392	NCI-H508	TR	C1
RNF17	-0.0510188	-0.270253	0.786965	0.948846	NCI-H508	TR	C1
RNF170	-0.029949	-0.203972	0.838375	0.971633	NCI-H508	TR	C1
RNF175	0.24142	1.38374	0.166439	0.489971	NCI-H508	TR	C1
RNF180	-0.229345	-1.51911	0.128735	0.426919	NCI-H508	TR	C1
RNF181	0.0881543	0.412576	0.679917	0.895243	NCI-H508	TR	C1
RNF182	0.310037	2.16522	0.030371	0.197471	NCI-H508	TR	C1
RNF183	0.275572	1.7554	0.079191	0.341919	NCI-H508	TR	C1
RNF185	-0.0457567	-0.100177	0.920204	0.982769	NCI-H508	TR	C1
RNF186	-0.135824	-0.719154	0.472046	0.762696	NCI-H508	TR	C1
RNF187	-0.0314598	-0.312947	0.754321	0.931062	NCI-H508	TR	C1
RNF19A	-0.172465	-0.828818	0.407207	0.723312	NCI-H508	TR	C1
RNF19B	-0.0947027	-0.565855	0.571492	0.840526	NCI-H508	TR	C1
RNF2	0.112176	0.82172	0.411236	0.724433	NCI-H508	TR	C1
RNF20	-0.50756	-2.73256	0.0062844	0.0786264	NCI-H508	TR	C1
RNF207	-0.233343	-1.24103	0.214594	0.555925	NCI-H508	TR	C1
RNF208	-0.126816	-0.912675	0.361414	0.696876	NCI-H508	TR	C1
RNF212	0.124159	0.569322	0.569138	0.839974	NCI-H508	TR	C1
RNF212B	0.105726	0.917809	0.358719	0.694112	NCI-H508	TR	C1
RNF213	0.0265097	-0.0245268	0.980432	0.997036	NCI-H508	TR	C1
RNF214	0.109695	0.734608	0.462578	0.755636	NCI-H508	TR	C1
RNF215	0.058042	0.20054	0.841058	0.971746	NCI-H508	TR	C1
RNF216	-0.303995	-1.76885	0.0769184	0.339678	NCI-H508	TR	C1
RNF217	0.152035	1.02104	0.307234	0.648856	NCI-H508	TR	C1
RNF219	-0.240654	-1.54127	0.123251	0.422422	NCI-H508	TR	C1
RNF220	-0.0413528	-0.181337	0.856103	0.973729	NCI-H508	TR	C1
RNF222	0.0882071	0.582365	0.560321	0.835095	NCI-H508	TR	C1
RNF223	0.201401	0.945246	0.344533	0.679805	NCI-H508	TR	C1
RNF224	0.163251	1.04343	0.296748	0.644504	NCI-H508	TR	C1
RNF225	0.376348	2.33216	0.0196924	0.154866	NCI-H508	TR	C1
RNF24	0.0560009	0.389452	0.696942	0.903808	NCI-H508	TR	C1
RNF25	-0.0776228	-0.46065	0.645049	0.882512	NCI-H508	TR	C1
RNF26	-0.146465	-0.879531	0.379113	0.711638	NCI-H508	TR	C1
RNF31	-0.243169	-1.43821	0.150374	0.465062	NCI-H508	TR	C1
RNF32	-0.205595	-1.25263	0.210341	0.553025	NCI-H508	TR	C1
RNF34	0.343166	1.98205	0.0474736	0.262073	NCI-H508	TR	C1
RNF38	-0.409104	-2.58442	0.00975429	0.102432	NCI-H508	TR	C1
RNF39	-0.0179369	-0.146722	0.883351	0.982769	NCI-H508	TR	C1
RNF4	-0.340943	-2.14101	0.0322732	0.205392	NCI-H508	TR	C1
RNF40	-0.387741	-1.66184	0.0965449	0.372153	NCI-H508	TR	C1
RNF41	0.247098	1.37626	0.16874	0.490064	NCI-H508	TR	C1
RNF43	0.0156819	0.140446	0.888308	0.982769	NCI-H508	TR	C1
RNF44	-0.103934	-0.790864	0.429023	0.736028	NCI-H508	TR	C1
RNF5	0.221869	0.560545	0.575108	0.843134	NCI-H508	TR	C1
RNF6	0.103722	0.623989	0.532635	0.814488	NCI-H508	TR	C1
RNF7	0.154893	1.00055	0.317043	0.659306	NCI-H508	TR	C1
RNF8	-1.02201	-5.48168	4.21e-08	3.57e-06	NCI-H508	TR	C1
RNFT1	-0.0347996	-0.302471	0.762293	0.933576	NCI-H508	TR	C1
RNFT2	0.380654	2.31432	0.0206504	0.158994	NCI-H508	TR	C1
RNGTT	-0.760013	-3.25362	0.00113945	0.0212321	NCI-H508	TR	C1
ROCK1	0.274253	1.64079	0.100841	0.378928	NCI-H508	TR	C1
ROCK2	0.542949	4.01194	6.02e-05	0.0024408	NCI-H508	TR	C1
ROR1	-0.14712	-0.998743	0.317919	0.659306	NCI-H508	TR	C1
ROR2	-0.0290025	-0.0950886	0.924244	0.982769	NCI-H508	TR	C1
ROS1	-0.00804441	-0.0145051	0.988427	0.99726	NCI-H508	TR	C1
RPAP2	-0.547895	-2.24938	0.0244885	0.173827	NCI-H508	TR	C1
RPS6KA1	0.225954	1.52576	0.12707	0.42267	NCI-H508	TR	C1
RPS6KA2	0.16601	0.749274	0.453692	0.750358	NCI-H508	TR	C1
RPS6KA3	-0.170403	-1.18956	0.234219	0.576178	NCI-H508	TR	C1
RPS6KA4	0.000914258	0.0952441	0.924121	0.982769	NCI-H508	TR	C1
RPS6KA5	-0.0569054	-0.327339	0.743412	0.931062	NCI-H508	TR	C1
RPS6KA6	0.214315	1.37353	0.169586	0.490064	NCI-H508	TR	C1
RPS6KB1	-0.230872	-1.47737	0.139576	0.445431	NCI-H508	TR	C1
RPS6KB2	0.143774	0.956368	0.338886	0.677637	NCI-H508	TR	C1
RPS6KC1	0.312617	1.73201	0.0832715	0.352623	NCI-H508	TR	C1
RPS6KL1	-0.0122067	0.0146933	0.988277	0.99726	NCI-H508	TR	C1
RSKR	0.474174	2.83307	0.00461036	0.0611566	NCI-H508	TR	C1
RSPRY1	-0.141816	-0.837592	0.40226	0.722505	NCI-H508	TR	C1
RYK	0.147336	0.836534	0.402854	0.722505	NCI-H508	TR	C1
SACM1L	-0.402297	-0.955073	0.339541	0.677637	NCI-H508	TR	C1
SBK1	0.239459	1.29514	0.195272	0.528521	NCI-H508	TR	C1
SBK2	0.0762314	0.5654	0.571802	0.840526	NCI-H508	TR	C1
SBK3	0.0420595	0.28956	0.772153	0.941462	NCI-H508	TR	C1
SCAF11	-0.223961	-1.21791	0.22326	0.561208	NCI-H508	TR	C1
SCYL1	0.150103	0.733136	0.463475	0.75598	NCI-H508	TR	C1
SCYL2	0.265896	1.79786	0.0721998	0.327128	NCI-H508	TR	C1
SCYL3	0.135166	0.705926	0.480234	0.765115	NCI-H508	TR	C1
SGK1	0.214094	1.19014	0.23399	0.576178	NCI-H508	TR	C1
SGK2	0.0380881	0.118993	0.905281	0.982769	NCI-H508	TR	C1
SGK3	0.11444	0.720315	0.471331	0.762696	NCI-H508	TR	C1
SGPP1	0.0544464	0.188745	0.850293	0.973152	NCI-H508	TR	C1
SGPP2	-0.0937096	-0.797986	0.424879	0.736028	NCI-H508	TR	C1
SH3RF1	-0.0524724	-0.368044	0.71284	0.911631	NCI-H508	TR	C1
SH3RF2	0.131004	0.765679	0.443867	0.740391	NCI-H508	TR	C1
SH3RF3	-0.0593919	-0.303219	0.761723	0.933576	NCI-H508	TR	C1
SHPRH	0.172226	1.14023	0.254189	0.600563	NCI-H508	TR	C1
SIAH1	0.563899	3.27246	0.00106617	0.0203236	NCI-H508	TR	C1
SIAH2	-0.0816219	-0.313269	0.754076	0.931062	NCI-H508	TR	C1
SIAH3	-0.210258	-1.35596	0.175112	0.495627	NCI-H508	TR	C1
SIK1	0.018842	0.138307	0.889997	0.982769	NCI-H508	TR	C1
SIK2	0.312835	2.1966	0.0280492	0.189158	NCI-H508	TR	C1
SIK3	0.5342	3.77455	0.000160297	0.00519081	NCI-H508	TR	C1
SLK	0.314728	1.75832	0.0786933	0.341919	NCI-H508	TR	C1
SMG1	-0.164923	-1.05202	0.292791	0.642364	NCI-H508	TR	C1
SMURF1	-0.130426	-0.748938	0.453895	0.750358	NCI-H508	TR	C1
SMURF2	0.287745	1.70048	0.0890403	0.36546	NCI-H508	TR	C1
SNRK	0.212532	1.32304	0.185824	0.512761	NCI-H508	TR	C1
SPEG	-0.236265	-1.47473	0.140285	0.446397	NCI-H508	TR	C1
SRC	-0.0772906	-0.470527	0.637979	0.881098	NCI-H508	TR	C1
SRMS	0.249618	1.75916	0.0785504	0.341919	NCI-H508	TR	C1
SRPK1	0.102731	0.676569	0.49868	0.776875	NCI-H508	TR	C1
SRPK2	-0.158011	-0.709339	0.478114	0.765115	NCI-H508	TR	C1
SRPK3	0.145244	0.803366	0.421763	0.735913	NCI-H508	TR	C1
SSH1	0.030818	0.0845679	0.932605	0.982769	NCI-H508	TR	C1
SSH2	-0.0139449	-0.096744	0.92293	0.982769	NCI-H508	TR	C1
SSH3	-0.0770852	-0.508132	0.611361	0.864135	NCI-H508	TR	C1
SSU72	-0.438871	-1.75576	0.0791293	0.341919	NCI-H508	TR	C1
STK10	0.208529	1.26318	0.206524	0.54791	NCI-H508	TR	C1
STK11	3.32305	24.6867	1.49e-134	1.64e-131	NCI-H508	TR	C1
STK16	-0.181607	-1.13042	0.2583	0.607667	NCI-H508	TR	C1
STK17A	-0.04825	-0.459425	0.645929	0.882512	NCI-H508	TR	C1
STK17B	-0.0843825	-0.588474	0.556214	0.832054	NCI-H508	TR	C1
STK24	-0.0355133	-0.0790923	0.936959	0.984344	NCI-H508	TR	C1
STK25	-0.15546	-0.949608	0.342312	0.677851	NCI-H508	TR	C1
STK26	0.380194	2.19393	0.0282405	0.189158	NCI-H508	TR	C1
STK3	-0.156167	-0.838888	0.401532	0.722505	NCI-H508	TR	C1
STK31	-0.0578875	-0.386796	0.698908	0.903936	NCI-H508	TR	C1
STK32A	0.0649276	0.0457428	0.963515	0.992358	NCI-H508	TR	C1
STK32B	-0.011199	-0.0615136	0.95095	0.987704	NCI-H508	TR	C1
STK32C	0.143814	0.98155	0.326322	0.666568	NCI-H508	TR	C1
STK33	0.295922	2.03259	0.0420937	0.247835	NCI-H508	TR	C1
STK35	-0.0325828	-0.188996	0.850096	0.973152	NCI-H508	TR	C1
STK36	0.058933	0.0958378	0.923649	0.982769	NCI-H508	TR	C1
STK38	0.269557	1.70063	0.0890121	0.36546	NCI-H508	TR	C1
STK38L	0.158199	1.04625	0.295447	0.644504	NCI-H508	TR	C1
STK39	0.0300939	0.236552	0.813004	0.959397	NCI-H508	TR	C1
STK4	-0.296969	-1.99157	0.0464186	0.259426	NCI-H508	TR	C1
STK40	-0.154926	-1.09925	0.27166	0.619608	NCI-H508	TR	C1
STKLD1	-0.103675	-0.741785	0.458218	0.754107	NCI-H508	TR	C1
STRADA	0.168101	0.983621	0.325302	0.666568	NCI-H508	TR	C1
STRADB	0.0301822	0.0728952	0.941889	0.984825	NCI-H508	TR	C1
STUB1	-0.356863	-1.83729	0.0661678	0.312612	NCI-H508	TR	C1
STYK1	-0.328361	-2.16876	0.0301006	0.197348	NCI-H508	TR	C1
SYK	-0.0578212	-0.313136	0.754178	0.931062	NCI-H508	TR	C1
SYNJ1	0.31875	1.71312	0.0866901	0.363248	NCI-H508	TR	C1
SYNJ2	0.27212	1.67342	0.094244	0.372153	NCI-H508	TR	C1
SYVN1	0.004276	0.0941751	0.92497	0.982769	NCI-H508	TR	C1
TAOK1	0.566113	3.5038	0.000458674	0.0112222	NCI-H508	TR	C1
TAOK2	0.0996049	0.58711	0.557129	0.832293	NCI-H508	TR	C1
TAOK3	0.177194	1.07623	0.281823	0.630666	NCI-H508	TR	C1
TBCK	0.418204	2.67976	0.00736747	0.086458	NCI-H508	TR	C1
TBK1	0.397995	2.27143	0.0231208	0.168583	NCI-H508	TR	C1
TEC	0.265697	1.67566	0.0938046	0.372153	NCI-H508	TR	C1
TEK	-0.0269402	-0.15892	0.873732	0.978616	NCI-H508	TR	C1
TESK1	-0.0847427	-0.656076	0.511775	0.790273	NCI-H508	TR	C1
TESK2	0.0869665	0.49379	0.621455	0.873846	NCI-H508	TR	C1
TEX14	0.26834	1.83015	0.067227	0.314966	NCI-H508	TR	C1
TGFBR1	0.308293	1.97401	0.0483809	0.262401	NCI-H508	TR	C1
TGFBR2	0.380519	2.24716	0.0246295	0.173827	NCI-H508	TR	C1
TIE1	-0.00108197	-0.0299871	0.976077	0.996903	NCI-H508	TR	C1
TIGAR	0.042889	0.100201	0.920184	0.982769	NCI-H508	TR	C1
TLK1	-0.0427539	-0.317474	0.750884	0.931062	NCI-H508	TR	C1
TLK2	-0.71991	-4.01433	5.96e-05	0.0024408	NCI-H508	TR	C1
TMEM129	0.116798	0.517014	0.605146	0.863065	NCI-H508	TR	C1
TNIK	0.545851	3.28176	0.00103163	0.0203236	NCI-H508	TR	C1
TNK1	0.448294	2.77913	0.00545054	0.0697795	NCI-H508	TR	C1
TNK2	0.101646	0.516421	0.605561	0.863065	NCI-H508	TR	C1
TNNI3K	0.241789	1.3428	0.179336	0.499871	NCI-H508	TR	C1
TNS2	0.0653274	0.364621	0.715394	0.911631	NCI-H508	TR	C1
TOPORS	0.0556963	0.387661	0.698267	0.903936	NCI-H508	TR	C1
TP53RK	-0.0178365	0.313565	0.753851	0.931062	NCI-H508	TR	C1
TPTE	0.0768962	0.254781	0.798892	0.953809	NCI-H508	TR	C1
TPTE2	-0.128769	-0.874143	0.38204	0.71172	NCI-H508	TR	C1
TRAF2	0.652145	3.90477	9.43e-05	0.00346137	NCI-H508	TR	C1
TRAF3	0.375649	2.54484	0.0109329	0.10674	NCI-H508	TR	C1
TRAF4	0.319672	2.14787	0.031724	0.203071	NCI-H508	TR	C1
TRAF5	-0.0930013	-0.579551	0.562217	0.835243	NCI-H508	TR	C1
TRAF6	0.236876	1.52721	0.12671	0.42267	NCI-H508	TR	C1
TRAF7	-0.233619	-1.40625	0.15965	0.477647	NCI-H508	TR	C1
TRAIP	-0.420555	-2.00662	0.0447904	0.257567	NCI-H508	TR	C1
TRIB1	-0.954161	-5.72749	1.02e-08	1.02e-06	NCI-H508	TR	C1
TRIB2	0.0605497	0.404919	0.685537	0.898543	NCI-H508	TR	C1
TRIB3	-0.15285	-0.799305	0.424114	0.736028	NCI-H508	TR	C1
TRIM10	-0.0604234	-0.481785	0.629959	0.873926	NCI-H508	TR	C1
TRIM11	-0.26809	-1.53173	0.125588	0.42267	NCI-H508	TR	C1
TRIM13	-0.0456069	-0.252736	0.800472	0.953809	NCI-H508	TR	C1
TRIM15	0.4802	3.02374	0.00249675	0.0371448	NCI-H508	TR	C1
TRIM17	0.021396	0.0191501	0.984721	0.99726	NCI-H508	TR	C1
TRIM2	0.168243	1.09782	0.272285	0.619608	NCI-H508	TR	C1
TRIM21	-0.212162	-1.22685	0.219881	0.55865	NCI-H508	TR	C1
TRIM22	-0.0246739	-0.0313728	0.974972	0.996903	NCI-H508	TR	C1
TRIM23	-0.0255182	-0.206976	0.836028	0.970012	NCI-H508	TR	C1
TRIM24	-0.440125	-2.77122	0.00558471	0.0706754	NCI-H508	TR	C1
TRIM25	-0.175398	-1.0823	0.279119	0.628447	NCI-H508	TR	C1
TRIM26	0.0045101	-0.118064	0.906017	0.982769	NCI-H508	TR	C1
TRIM27	0.0908916	0.533596	0.593621	0.855715	NCI-H508	TR	C1
TRIM28	0.577576	2.36247	0.0181537	0.148134	NCI-H508	TR	C1
TRIM3	0.0748725	0.442945	0.657806	0.887554	NCI-H508	TR	C1
TRIM31	0.216187	1.37071	0.170465	0.491315	NCI-H508	TR	C1
TRIM32	0.0146821	0.326314	0.744187	0.931062	NCI-H508	TR	C1
TRIM33	0.206434	1.22598	0.220205	0.55865	NCI-H508	TR	C1
TRIM34	-0.00561552	0.0148986	0.988113	0.99726	NCI-H508	TR	C1
TRIM35	0.114578	0.447624	0.654424	0.885161	NCI-H508	TR	C1
TRIM36	0.0988159	0.789187	0.430003	0.736028	NCI-H508	TR	C1
TRIM37	-0.236791	-1.29709	0.194602	0.528521	NCI-H508	TR	C1
TRIM38	0.209532	1.38813	0.165097	0.489952	NCI-H508	TR	C1
TRIM39	-0.241869	-1.57066	0.116261	0.410267	NCI-H508	TR	C1
TRIM4	-0.219977	-1.39121	0.16416	0.488488	NCI-H508	TR	C1
TRIM40	-0.312357	-1.81877	0.0689458	0.320292	NCI-H508	TR	C1
TRIM41	-0.0770932	-0.608499	0.542857	0.8223	NCI-H508	TR	C1
TRIM42	0.134198	0.713095	0.475787	0.765115	NCI-H508	TR	C1
TRIM43	-0.32838	-1.57439	0.115398	0.40985	NCI-H508	TR	C1
TRIM43B	-0.0217143	-0.276425	0.782222	0.948846	NCI-H508	TR	C1
TRIM45	-0.161861	-0.98408	0.325076	0.666568	NCI-H508	TR	C1
TRIM46	0.106998	0.791685	0.428544	0.736028	NCI-H508	TR	C1
TRIM47	-0.0443803	-0.173511	0.86225	0.97775	NCI-H508	TR	C1
TRIM48	0.348243	1.83544	0.0664406	0.312612	NCI-H508	TR	C1
TRIM49	-0.0493759	-0.161672	0.871564	0.978178	NCI-H508	TR	C1
TRIM49B	0.00747958	0.0893909	0.928771	0.982769	NCI-H508	TR	C1
TRIM49C	-0.0197136	-0.000589007	0.99953	0.99953	NCI-H508	TR	C1
TRIM49D1	0.149491	0.808081	0.419044	0.732329	NCI-H508	TR	C1
TRIM5	0.279379	1.72331	0.0848318	0.357854	NCI-H508	TR	C1
TRIM50	-0.205085	-1.40052	0.161357	0.481448	NCI-H508	TR	C1
TRIM51	0.185387	0.981769	0.326214	0.666568	NCI-H508	TR	C1
TRIM52	-0.277099	-1.78801	0.0737752	0.329132	NCI-H508	TR	C1
TRIM54	0.00291119	-0.0917136	0.926926	0.982769	NCI-H508	TR	C1
TRIM55	-0.152817	-0.875411	0.38135	0.711638	NCI-H508	TR	C1
TRIM56	-0.121095	-0.954653	0.339753	0.677637	NCI-H508	TR	C1
TRIM58	-0.0144913	-0.107159	0.914663	0.982769	NCI-H508	TR	C1
TRIM59	0.0776176	0.484031	0.628364	0.873926	NCI-H508	TR	C1
TRIM6	-0.120935	-0.961122	0.336491	0.677288	NCI-H508	TR	C1
TRIM60	-0.0219977	-0.304484	0.760759	0.933576	NCI-H508	TR	C1
TRIM61	-0.342305	-0.835677	0.403336	0.722505	NCI-H508	TR	C1
TRIM62	-0.0366966	-0.200887	0.840787	0.971746	NCI-H508	TR	C1
TRIM63	-0.0141811	-0.124896	0.900606	0.982769	NCI-H508	TR	C1
TRIM64	0.142754	0.848231	0.39631	0.722505	NCI-H508	TR	C1
TRIM64B	-0.0143106	-0.271701	0.785852	0.948846	NCI-H508	TR	C1
TRIM64C	0.0652359	0.173443	0.862303	0.97775	NCI-H508	TR	C1
TRIM65	0.0859195	0.484788	0.627826	0.873926	NCI-H508	TR	C1
TRIM67	0.116813	0.61408	0.539162	0.819914	NCI-H508	TR	C1
TRIM68	0.233889	1.58978	0.111883	0.403703	NCI-H508	TR	C1
TRIM69	0.168914	1.11217	0.266065	0.61567	NCI-H508	TR	C1
TRIM7	0.28611	1.45556	0.145514	0.454466	NCI-H508	TR	C1
TRIM71	-0.0987878	-0.482199	0.629665	0.873926	NCI-H508	TR	C1
TRIM72	-0.359397	-1.94874	0.0513263	0.272996	NCI-H508	TR	C1
TRIM73	-0.531107	-3.10066	0.00193088	0.0312632	NCI-H508	TR	C1
TRIM74	-0.651967	-3.40554	0.000660334	0.0148373	NCI-H508	TR	C1
TRIM75P	0.197319	1.32023	0.186758	0.514052	NCI-H508	TR	C1
TRIM77	0.603382	2.36599	0.017982	0.148134	NCI-H508	TR	C1
TRIM8	-0.0227867	-0.234001	0.814984	0.960704	NCI-H508	TR	C1
TRIM9	-0.140868	-0.783739	0.433193	0.736028	NCI-H508	TR	C1
TRIML1	0.317885	1.6516	0.0986166	0.375698	NCI-H508	TR	C1
TRIML2	0.036541	0.232489	0.816158	0.960992	NCI-H508	TR	C1
TRIO	-0.517626	-3.09439	0.00197215	0.0314687	NCI-H508	TR	C1
TRIP12	-0.427354	-2.37189	0.0176976	0.148134	NCI-H508	TR	C1
TRPM6	-0.203327	-1.34905	0.177321	0.49787	NCI-H508	TR	C1
TRPM7	-0.763805	-3.07941	0.00207414	0.0323199	NCI-H508	TR	C1
TSSK1B	-0.118176	-0.601456	0.547536	0.824675	NCI-H508	TR	C1
TSSK2	-0.099685	-0.461156	0.644686	0.882512	NCI-H508	TR	C1
TSSK3	0.103809	0.528686	0.597024	0.855889	NCI-H508	TR	C1
TSSK4	0.317079	2.05508	0.0398717	0.241202	NCI-H508	TR	C1
TSSK6	-0.170753	-1.07034	0.284465	0.631443	NCI-H508	TR	C1
TTBK1	-0.0180539	-0.0841951	0.932901	0.982769	NCI-H508	TR	C1
TTBK2	0.448998	2.61388	0.00895209	0.0956917	NCI-H508	TR	C1
TTC3	0.0202434	-0.0136516	0.989108	0.99726	NCI-H508	TR	C1
TTK	-0.521132	-2.62526	0.00865821	0.094383	NCI-H508	TR	C1
TTN	-0.167835	-0.797457	0.425185	0.736028	NCI-H508	TR	C1
TXK	0.103511	0.648256	0.516819	0.795829	NCI-H508	TR	C1
TYK2	0.0437359	0.412891	0.679686	0.895243	NCI-H508	TR	C1
TYRO3	0.0722129	0.303907	0.761199	0.933576	NCI-H508	TR	C1
UBE3A	-0.00264277	0.0933285	0.925643	0.982769	NCI-H508	TR	C1
UBE3B	0.251824	1.41332	0.157561	0.474007	NCI-H508	TR	C1
UBE3C	0.341931	2.26171	0.0237156	0.169753	NCI-H508	TR	C1
UBE3D	-0.69612	-3.61064	0.00030544	0.00828595	NCI-H508	TR	C1
UBE4A	-0.28882	-1.76759	0.0771293	0.339678	NCI-H508	TR	C1
UBE4B	0.13626	0.832497	0.405128	0.722927	NCI-H508	TR	C1
UBLCP1	-0.0265872	-0.272742	0.785051	0.948846	NCI-H508	TR	C1
UBOX5	0.172442	1.17446	0.240211	0.581907	NCI-H508	TR	C1
UBR1	0.308247	1.70586	0.0880333	0.36546	NCI-H508	TR	C1
UBR2	-0.292002	-1.4696	0.141669	0.447899	NCI-H508	TR	C1
UBR3	-0.104268	-0.617253	0.537068	0.818992	NCI-H508	TR	C1
UBR4	-0.770717	-3.6905	0.000223814	0.00684498	NCI-H508	TR	C1
UBR5	-0.533489	-2.88175	0.00395471	0.0551156	NCI-H508	TR	C1
UBR7	-0.204165	-1.34998	0.177024	0.49787	NCI-H508	TR	C1
UHMK1	0.258323	1.70058	0.0890223	0.36546	NCI-H508	TR	C1
UHRF1	-0.50295	-2.29291	0.0218532	0.163676	NCI-H508	TR	C1
UHRF2	-0.0792663	-0.606074	0.544466	0.8223	NCI-H508	TR	C1
ULK1	0.297119	1.66776	0.0953633	0.372153	NCI-H508	TR	C1
ULK2	0.128297	0.529981	0.596125	0.855715	NCI-H508	TR	C1
ULK3	0.0872913	0.573598	0.56624	0.838278	NCI-H508	TR	C1
ULK4	-0.143708	-0.834886	0.403782	0.722505	NCI-H508	TR	C1
UNK	0.238603	1.23381	0.217272	0.557615	NCI-H508	TR	C1
UNKL	-0.324055	-1.85229	0.063984	0.309407	NCI-H508	TR	C1
VPS11	0.266585	1.38469	0.166147	0.489971	NCI-H508	TR	C1
VPS18	0.291247	1.89178	0.0585201	0.295554	NCI-H508	TR	C1
VPS29	-0.515128	-1.89541	0.058038	0.295554	NCI-H508	TR	C1
VPS41	-0.0383069	-0.193861	0.846285	0.972759	NCI-H508	TR	C1
VPS8	0.0498705	0.193118	0.846867	0.972759	NCI-H508	TR	C1
VRK1	-0.713795	-3.19424	0.00140199	0.0253047	NCI-H508	TR	C1
VRK2	-0.0671782	-0.415004	0.678139	0.895243	NCI-H508	TR	C1
VRK3	0.138812	0.766182	0.443568	0.740391	NCI-H508	TR	C1
WDR59	0.0160754	0.0646281	0.94847	0.987704	NCI-H508	TR	C1
WDSUB1	0.0763568	0.323537	0.746289	0.931062	NCI-H508	TR	C1
WEE1	0.035589	0.272014	0.785612	0.948846	NCI-H508	TR	C1
WEE2	-0.158656	-0.930959	0.351875	0.690578	NCI-H508	TR	C1
WNK1	0.415948	2.01206	0.0442139	0.257366	NCI-H508	TR	C1
WNK2	-0.0435355	-0.35813	0.720246	0.915026	NCI-H508	TR	C1
WNK3	-0.172195	-1.21448	0.224565	0.561813	NCI-H508	TR	C1
WNK4	0.0761422	0.373639	0.708673	0.909381	NCI-H508	TR	C1
WWP1	-0.0777719	-0.487365	0.626	0.873926	NCI-H508	TR	C1
WWP2	-0.141431	-1.01992	0.307765	0.648856	NCI-H508	TR	C1
XIAP	0.202536	1.16681	0.243287	0.583962	NCI-H508	TR	C1
YES1	-0.368559	-2.35001	0.018773	0.149776	NCI-H508	TR	C1
ZAP70	0.103773	0.531207	0.595276	0.855715	NCI-H508	TR	C1
ZBTB12	0.163389	0.933517	0.350553	0.690445	NCI-H508	TR	C1
ZFP91	0.806073	5.24776	1.54e-07	1.09e-05	NCI-H508	TR	C1
ZFPL1	0.40162	2.55425	0.0106417	0.10674	NCI-H508	TR	C1
ZNF280A	0.0342001	0.116089	0.907582	0.982769	NCI-H508	TR	C1
ZNF341	0.189061	0.90953	0.36307	0.697627	NCI-H508	TR	C1
ZNF511	0.233433	1.42999	0.15272	0.46837	NCI-H508	TR	C1
ZNF521	-0.0124585	-0.100226	0.920165	0.982769	NCI-H508	TR	C1
ZNF598	0.33005	1.98087	0.0476063	0.262073	NCI-H508	TR	C1
ZNF645	0.11777	0.58094	0.561281	0.835095	NCI-H508	TR	C1
ZNRF1	-0.0640377	0.121294	0.903458	0.982769	NCI-H508	TR	C1
ZNRF2	-0.032875	-0.349606	0.726634	0.918568	NCI-H508	TR	C1
ZNRF3	0.409293	2.64861	0.00808227	0.0926935	NCI-H508	TR	C1
ZNRF4	-0.249077	-1.6673	0.0954549	0.372153	NCI-H508	TR	C1
ZSWIM2	0.183053	1.22828	0.219342	0.55865	NCI-H508	TR	C1
ZXDC	-0.415786	-2.52549	0.0115536	0.111584	NCI-H508	TR	C1
AAK1	0.255352	1.26892	0.20447	0.554334	NCI-H508	TR	C2
AATK	0.116674	0.534442	0.593036	0.823881	NCI-H508	TR	C2
ABL1	-0.0940667	-0.472508	0.636564	0.855428	NCI-H508	TR	C2
ABL2	0.272947	1.51503	0.129764	0.447868	NCI-H508	TR	C2
ACP1	0.171678	1.08154	0.279458	0.621583	NCI-H508	TR	C2
ACP2	0.151333	0.813244	0.416078	0.722316	NCI-H508	TR	C2
ACP3	-0.0341404	-0.0985985	0.921457	0.977543	NCI-H508	TR	C2
ACP4	-0.0527291	-0.309917	0.756624	0.90271	NCI-H508	TR	C2
ACP5	-0.00529836	-0.0748861	0.940305	0.984059	NCI-H508	TR	C2
ACP6	0.511468	2.62443	0.00867954	0.0865828	NCI-H508	TR	C2
ACP7	0.0786912	0.255404	0.798411	0.929229	NCI-H508	TR	C2
ACVR1	-0.45512	-2.24682	0.0246515	0.16858	NCI-H508	TR	C2
ACVR1B	0.259198	1.5186	0.128863	0.447565	NCI-H508	TR	C2
ACVR1C	0.181251	0.998625	0.317976	0.645926	NCI-H508	TR	C2
ACVR2A	-0.29813	-1.5762	0.11498	0.421978	NCI-H508	TR	C2
ACVR2B	0.182387	0.932256	0.351204	0.674987	NCI-H508	TR	C2
ACVRL1	0.0766432	0.549495	0.582666	0.814329	NCI-H508	TR	C2
ADCK1	0.0719189	0.212141	0.831997	0.944575	NCI-H508	TR	C2
ADCK2	-0.403297	-1.95984	0.050014	0.271258	NCI-H508	TR	C2
ADCK5	-0.114272	-0.53391	0.593404	0.823881	NCI-H508	TR	C2
AFF4	0.190266	0.906687	0.364572	0.674987	NCI-H508	TR	C2
AKT1	0.205102	0.960361	0.336874	0.667118	NCI-H508	TR	C2
AKT2	-0.297082	-1.16528	0.243905	0.584478	NCI-H508	TR	C2
AKT3	0.349615	1.55898	0.119001	0.430418	NCI-H508	TR	C2
ALK	0.266591	1.46168	0.14383	0.471409	NCI-H508	TR	C2
ALPG	-0.105801	-0.679544	0.496793	0.778069	NCI-H508	TR	C2
ALPI	-0.570167	-3.17784	0.00148378	0.0220763	NCI-H508	TR	C2
ALPK1	0.0560386	0.32278	0.746861	0.900666	NCI-H508	TR	C2
ALPK2	0.201823	1.04253	0.297164	0.633819	NCI-H508	TR	C2
ALPK3	0.0692617	0.382391	0.702171	0.883957	NCI-H508	TR	C2
ALPL	0.0645962	0.425487	0.670482	0.87052	NCI-H508	TR	C2
ALPP	0.181073	0.0857036	0.931702	0.980743	NCI-H508	TR	C2
AMFR	-0.590309	-3.44188	0.000577696	0.0104269	NCI-H508	TR	C2
AMHR2	0.158185	0.897246	0.369588	0.678241	NCI-H508	TR	C2
ANAPC11	-0.0460549	-0.119145	0.90516	0.976074	NCI-H508	TR	C2
ANKIB1	-0.246258	-1.35259	0.176188	0.520491	NCI-H508	TR	C2
ANKK1	0.431392	2.01203	0.0442168	0.250265	NCI-H508	TR	C2
ARAF	-0.000272859	0.346471	0.728989	0.891796	NCI-H508	TR	C2
AREL1	-0.199915	-1.0507	0.293398	0.633395	NCI-H508	TR	C2
ARIH1	0.239468	0.71058	0.477345	0.768244	NCI-H508	TR	C2
ARIH2	0.0548715	0.372049	0.709856	0.886556	NCI-H508	TR	C2
ATM	-0.168461	-0.784754	0.432598	0.732086	NCI-H508	TR	C2
ATR	0.000626869	-0.117941	0.906115	0.976074	NCI-H508	TR	C2
AURKA	-0.258147	-1.06903	0.285057	0.624012	NCI-H508	TR	C2
AURKB	-0.568448	-2.19861	0.0279055	0.183976	NCI-H508	TR	C2
AURKC	-0.245055	-1.18659	0.235391	0.575924	NCI-H508	TR	C2
AXL	-0.377088	-1.86191	0.0626163	0.299742	NCI-H508	TR	C2
BARD1	-0.047823	0.0633679	0.949474	0.985269	NCI-H508	TR	C2
BCKDK	-0.217575	-1.11334	0.265562	0.60435	NCI-H508	TR	C2
BFAR	0.266486	1.19505	0.232068	0.572655	NCI-H508	TR	C2
BIRC2	0.7085	3.57714	0.000347373	0.00735495	NCI-H508	TR	C2
BIRC3	0.646629	1.94481	0.0517977	0.272867	NCI-H508	TR	C2
BIRC7	0.425326	2.28359	0.0223954	0.160956	NCI-H508	TR	C2
BIRC8	0.220249	1.11308	0.265672	0.60435	NCI-H508	TR	C2
BLK	0.447388	2.47295	0.0134002	0.11617	NCI-H508	TR	C2
BMI1	0.612093	3.23448	0.00121865	0.0191676	NCI-H508	TR	C2
BMP2K	-0.00819537	-0.0881428	0.929763	0.980526	NCI-H508	TR	C2
BMPR1A	-0.1372	-0.485506	0.627317	0.849541	NCI-H508	TR	C2
BMPR1B	0.155665	0.728291	0.466435	0.763069	NCI-H508	TR	C2
BMPR2	0.450733	2.08497	0.0370717	0.224263	NCI-H508	TR	C2
BMX	0.177044	0.90225	0.366924	0.676767	NCI-H508	TR	C2
BPGM	-0.0255408	-0.172108	0.863352	0.961123	NCI-H508	TR	C2
BPNT1	-0.0949133	-0.557107	0.577455	0.811976	NCI-H508	TR	C2
BPNT2	-0.287388	-1.42334	0.154638	0.479425	NCI-H508	TR	C2
BRAF	-1.16064	-4.83324	1.34e-06	7.04e-05	NCI-H508	TR	C2
BRAP	-0.684718	-2.69158	0.00711147	0.0752858	NCI-H508	TR	C2
BRCA1	0.42309	2.18464	0.0289155	0.188379	NCI-H508	TR	C2
BRSK1	0.00157844	-0.03092	0.975333	0.992747	NCI-H508	TR	C2
BRSK2	-0.15754	-0.915602	0.359876	0.674987	NCI-H508	TR	C2
BTK	0.113701	0.549261	0.582826	0.814329	NCI-H508	TR	C2
BUB1	-0.157214	-0.712954	0.475874	0.768237	NCI-H508	TR	C2
BUB1B	-0.478704	-2.22851	0.0258463	0.173799	NCI-H508	TR	C2
CAMK1	0.397551	2.3173	0.0204876	0.152411	NCI-H508	TR	C2
CAMK1D	-0.126117	-0.719796	0.471651	0.765911	NCI-H508	TR	C2
CAMK1G	0.0734135	0.521834	0.601786	0.831325	NCI-H508	TR	C2
CAMK2A	-0.264928	-1.45785	0.144883	0.47334	NCI-H508	TR	C2
CAMK2B	-0.278803	-1.53667	0.124375	0.437891	NCI-H508	TR	C2
CAMK2D	-0.11335	-0.668509	0.503809	0.782361	NCI-H508	TR	C2
CAMK2G	-0.0694793	-0.426079	0.67005	0.87052	NCI-H508	TR	C2
CAMK4	0.260696	1.42756	0.153417	0.479124	NCI-H508	TR	C2
CAMKK1	0.441386	2.43375	0.0149432	0.123703	NCI-H508	TR	C2
CAMKK2	0.262452	1.4322	0.152086	0.478419	NCI-H508	TR	C2
CAMKV	0.131334	0.683103	0.494542	0.777844	NCI-H508	TR	C2
CASK	-0.139221	-0.822222	0.41095	0.719326	NCI-H508	TR	C2
CBL	0.328636	1.72623	0.0843065	0.358384	NCI-H508	TR	C2
CBLB	2.33264	12.5204	5.77e-36	1.59e-33	NCI-H508	TR	C2
CBLC	-0.278689	-1.51524	0.129711	0.447868	NCI-H508	TR	C2
CBLL1	-0.865654	-4.45016	8.58e-06	0.000410753	NCI-H508	TR	C2
CCDC36	0.197827	0.893711	0.371477	0.679395	NCI-H508	TR	C2
CCNB1IP1	0.125029	0.687846	0.49155	0.777358	NCI-H508	TR	C2
CDC14A	0.217045	0.614369	0.538972	0.799769	NCI-H508	TR	C2
CDC14B	-0.240973	-1.22142	0.221928	0.566919	NCI-H508	TR	C2
CDC25A	0.151514	0.698552	0.484832	0.773585	NCI-H508	TR	C2
CDC25B	0.0070104	-0.363616	0.716145	0.886556	NCI-H508	TR	C2
CDC25C	-0.130523	-0.851071	0.39473	0.703233	NCI-H508	TR	C2
CDC42BPA	0.204321	1.04319	0.296861	0.633819	NCI-H508	TR	C2
CDC42BPB	0.0391679	0.236012	0.813423	0.934843	NCI-H508	TR	C2
CDC42BPG	0.130006	0.683659	0.49419	0.777844	NCI-H508	TR	C2
CDC7	-0.379627	-1.26425	0.20614	0.556275	NCI-H508	TR	C2
CDK1	-0.159197	-0.603158	0.546404	0.799769	NCI-H508	TR	C2
CDK10	-0.202934	-1.12245	0.261671	0.60272	NCI-H508	TR	C2
CDK11A	-0.00871373	0.52853	0.597132	0.826109	NCI-H508	TR	C2
CDK11B	-0.772466	-3.53291	0.000411005	0.00837993	NCI-H508	TR	C2
CDK12	-0.173113	-0.692468	0.488643	0.774346	NCI-H508	TR	C2
CDK13	-1.06758	-5.06902	4e-07	2.59e-05	NCI-H508	TR	C2
CDK14	-0.245289	-1.35754	0.17461	0.520491	NCI-H508	TR	C2
CDK15	-0.0621212	-0.328713	0.742373	0.899422	NCI-H508	TR	C2
CDK16	-0.0450501	-0.17374	0.86207	0.961123	NCI-H508	TR	C2
CDK17	0.130419	0.730305	0.465204	0.762186	NCI-H508	TR	C2
CDK18	-0.25395	-1.32591	0.184869	0.535634	NCI-H508	TR	C2
CDK19	-0.10278	-0.613017	0.539865	0.799769	NCI-H508	TR	C2
CDK2	-0.617009	-2.52333	0.0116251	0.104912	NCI-H508	TR	C2
CDK20	0.205802	0.960465	0.336821	0.667118	NCI-H508	TR	C2
CDK3	-0.0187904	-0.203308	0.838894	0.948023	NCI-H508	TR	C2
CDK4	0.117943	0.599832	0.548618	0.799769	NCI-H508	TR	C2
CDK5	-0.243433	-1.26767	0.204917	0.554334	NCI-H508	TR	C2
CDK6	-0.744058	-2.68378	0.00727947	0.0763304	NCI-H508	TR	C2
CDK7	-0.488807	-2.15112	0.0314668	0.202602	NCI-H508	TR	C2
CDK8	0.929636	4.90807	9.2e-07	5.33e-05	NCI-H508	TR	C2
CDK9	0.186636	0.815721	0.414659	0.722316	NCI-H508	TR	C2
CDKL1	0.437305	2.28788	0.0221444	0.160401	NCI-H508	TR	C2
CDKL2	0.191609	0.894018	0.371312	0.679395	NCI-H508	TR	C2
CDKL3	-0.0686799	-0.431087	0.666405	0.870422	NCI-H508	TR	C2
CDKL4	0.108443	0.60823	0.543035	0.799769	NCI-H508	TR	C2
CDKL5	0.059825	0.309443	0.756984	0.90271	NCI-H508	TR	C2
CDKN3	-0.217924	-1.24278	0.213949	0.563535	NCI-H508	TR	C2
CGRRF1	0.106618	0.662701	0.507522	0.784441	NCI-H508	TR	C2
CHEK1	0.159269	0.721685	0.470488	0.765624	NCI-H508	TR	C2
CHEK2	-0.0920774	-0.500757	0.616542	0.84531	NCI-H508	TR	C2
CHFR	0.62362	3.29323	0.000990435	0.0158039	NCI-H508	TR	C2
CHUK	0.298107	1.67872	0.0932075	0.378828	NCI-H508	TR	C2
CILK1	0.0585057	0.244636	0.806738	0.934843	NCI-H508	TR	C2
CIT	-0.252086	-1.12461	0.260753	0.602627	NCI-H508	TR	C2
CLK1	0.328534	1.69299	0.0904571	0.373111	NCI-H508	TR	C2
CLK2	-0.426343	-1.6928	0.0904935	0.373111	NCI-H508	TR	C2
CLK3	0.26319	1.44971	0.14714	0.473687	NCI-H508	TR	C2
CLK4	-0.145174	-0.834548	0.403972	0.7105	NCI-H508	TR	C2
CNOT4	0.678013	3.18968	0.00142431	0.0214817	NCI-H508	TR	C2
COQ8A	0.142952	0.775753	0.437895	0.73684	NCI-H508	TR	C2
COQ8B	-0.169227	-1.0767	0.281615	0.623363	NCI-H508	TR	C2
CSF1R	-0.0699893	-0.399771	0.689325	0.878411	NCI-H508	TR	C2
CSK	0.370972	2.40643	0.0161095	0.127601	NCI-H508	TR	C2
CSNK1A1	-0.412112	-1.21178	0.225596	0.570812	NCI-H508	TR	C2
CSNK1A1L	-0.363897	-1.92027	0.0548235	0.27866	NCI-H508	TR	C2
CSNK1D	0.158703	0.897198	0.369613	0.678241	NCI-H508	TR	C2
CSNK1E	-0.0837713	-0.459849	0.645625	0.858494	NCI-H508	TR	C2
CSNK1G1	0.175138	1.03578	0.300304	0.633819	NCI-H508	TR	C2
CSNK1G2	0.207357	1.03844	0.299065	0.633819	NCI-H508	TR	C2
CSNK1G3	-0.199359	-1.11026	0.266887	0.605861	NCI-H508	TR	C2
CSNK2A1	-0.165462	-0.753878	0.450922	0.751082	NCI-H508	TR	C2
CSNK2A2	-0.487701	-2.76081	0.00576581	0.0622369	NCI-H508	TR	C2
CSNK2A3	-0.242315	-1.20736	0.227292	0.570812	NCI-H508	TR	C2
CTDNEP1	0.0118027	0.0319397	0.97452	0.992747	NCI-H508	TR	C2
CTDP1	-0.249743	-0.786105	0.431806	0.732086	NCI-H508	TR	C2
CTDSP1	0.107517	0.594612	0.552103	0.799823	NCI-H508	TR	C2
CTDSP2	-0.123639	-0.750016	0.453245	0.7523	NCI-H508	TR	C2
CTDSPL	-0.175748	-0.921741	0.356663	0.674987	NCI-H508	TR	C2
CTDSPL2	0.149532	0.954023	0.340072	0.667118	NCI-H508	TR	C2
CUL9	0.286897	1.12495	0.26061	0.602627	NCI-H508	TR	C2
CYHR1	-0.424272	-2.06257	0.0391536	0.23047	NCI-H508	TR	C2
DAPK1	0.142874	0.656905	0.511242	0.786142	NCI-H508	TR	C2
DAPK2	0.590711	2.8601	0.00423513	0.05112	NCI-H508	TR	C2
DAPK3	0.416799	2.33024	0.0197936	0.149266	NCI-H508	TR	C2
DCLK1	-0.141093	-0.668841	0.503597	0.782361	NCI-H508	TR	C2
DCLK2	0.0705402	0.42317	0.672171	0.871685	NCI-H508	TR	C2
DCLK3	0.00887685	0.0524744	0.958151	0.988682	NCI-H508	TR	C2
DCST1	-0.0707052	-0.557864	0.576937	0.811976	NCI-H508	TR	C2
DDR1	-0.191977	-1.1207	0.262415	0.603172	NCI-H508	TR	C2
DDR2	0.0837097	0.164574	0.869279	0.964795	NCI-H508	TR	C2
DMPK	0.0890893	0.215835	0.829116	0.944575	NCI-H508	TR	C2
DNAJC6	-0.0461779	-0.186164	0.852316	0.954628	NCI-H508	TR	C2
DSTYK	0.0486391	0.376041	0.706886	0.886556	NCI-H508	TR	C2
DTX1	0.479954	2.67472	0.00747922	0.0769591	NCI-H508	TR	C2
DTX2	-0.325585	-1.22265	0.221463	0.566919	NCI-H508	TR	C2
DTX3	0.743901	3.4471	0.000566634	0.0103977	NCI-H508	TR	C2
DTX3L	0.373527	2.07039	0.0384163	0.228629	NCI-H508	TR	C2
DTX4	-0.157336	-0.956756	0.338691	0.667118	NCI-H508	TR	C2
DUSP1	0.0267609	0.0316299	0.974767	0.992747	NCI-H508	TR	C2
DUSP10	0.383316	1.81524	0.0694872	0.318773	NCI-H508	TR	C2
DUSP11	0.216196	1.31362	0.188973	0.537731	NCI-H508	TR	C2
DUSP12	-0.397309	-2.12716	0.0334069	0.207892	NCI-H508	TR	C2
DUSP13	-0.183104	-1.05326	0.292222	0.632094	NCI-H508	TR	C2
DUSP14	-0.0696412	-0.405183	0.685343	0.878411	NCI-H508	TR	C2
DUSP15	-0.055188	-0.605781	0.54466	0.799769	NCI-H508	TR	C2
DUSP16	0.475467	2.47478	0.0133318	0.11617	NCI-H508	TR	C2
DUSP18	0.191217	1.23999	0.214981	0.564902	NCI-H508	TR	C2
DUSP19	-0.232899	-1.15644	0.247503	0.584478	NCI-H508	TR	C2
DUSP2	0.166924	0.910338	0.362644	0.674987	NCI-H508	TR	C2
DUSP21	0.107849	0.625119	0.531893	0.798927	NCI-H508	TR	C2
DUSP22	-0.0901656	-0.441234	0.659044	0.866866	NCI-H508	TR	C2
DUSP23	0.16708	0.564466	0.572437	0.809071	NCI-H508	TR	C2
DUSP26	0.114818	0.665368	0.505815	0.784369	NCI-H508	TR	C2
DUSP28	-0.131808	-0.686948	0.492115	0.777358	NCI-H508	TR	C2
DUSP29	0.162406	0.83957	0.401149	0.707797	NCI-H508	TR	C2
DUSP3	0.460317	2.27251	0.0230555	0.161937	NCI-H508	TR	C2
DUSP4	-0.350594	-2.09913	0.0358053	0.217799	NCI-H508	TR	C2
DUSP5	0.0959542	0.470665	0.63788	0.855428	NCI-H508	TR	C2
DUSP6	1.63298	9.9325	3.01e-23	6.62e-21	NCI-H508	TR	C2
DUSP7	0.434249	2.45343	0.0141499	0.119839	NCI-H508	TR	C2
DUSP8	-0.272593	-1.48022	0.138815	0.46639	NCI-H508	TR	C2
DUSP9	0.0595855	0.404689	0.685706	0.878411	NCI-H508	TR	C2
DYRK1A	1.22475	6.19727	5.74e-10	5.27e-08	NCI-H508	TR	C2
DYRK1B	0.0808323	0.658747	0.510058	0.785419	NCI-H508	TR	C2
DYRK2	0.375239	1.93876	0.0525306	0.273579	NCI-H508	TR	C2
DYRK3	-0.0137558	-0.0347539	0.972276	0.992747	NCI-H508	TR	C2
DYRK4	0.211122	1.13321	0.257128	0.598516	NCI-H508	TR	C2
DZIP3	-0.189422	-1.01759	0.308874	0.641641	NCI-H508	TR	C2
E4F1	0.106508	0.561128	0.57471	0.810221	NCI-H508	TR	C2
EEF2K	-0.218491	-1.03074	0.302663	0.634727	NCI-H508	TR	C2
EGFR	-1.36409	-3.67619	0.000236742	0.00563674	NCI-H508	TR	C2
EIF2AK1	-0.336421	-1.94015	0.052362	0.273579	NCI-H508	TR	C2
EIF2AK2	-0.172721	-0.974255	0.32993	0.661011	NCI-H508	TR	C2
EIF2AK3	-0.166473	-0.931829	0.351425	0.674987	NCI-H508	TR	C2
EIF2AK4	0.897935	4.02601	5.67e-05	0.00194992	NCI-H508	TR	C2
ENOPH1	0.43786	2.59123	0.00956335	0.0940112	NCI-H508	TR	C2
EPHA1	0.0431386	0.149805	0.880919	0.966027	NCI-H508	TR	C2
EPHA10	0.22469	1.16041	0.24588	0.584478	NCI-H508	TR	C2
EPHA2	0.736225	4.37914	1.19e-05	0.000524737	NCI-H508	TR	C2
EPHA3	0.0240562	0.151163	0.879847	0.965814	NCI-H508	TR	C2
EPHA4	-0.0312422	-0.176439	0.859949	0.960248	NCI-H508	TR	C2
EPHA5	-0.119687	-0.696345	0.486213	0.773585	NCI-H508	TR	C2
EPHA6	0.353836	1.79637	0.0724363	0.327861	NCI-H508	TR	C2
EPHA7	-0.280463	-1.54793	0.12164	0.433415	NCI-H508	TR	C2
EPHA8	0.154395	0.785589	0.432108	0.732086	NCI-H508	TR	C2
EPHB1	0.27066	1.45148	0.146646	0.473687	NCI-H508	TR	C2
EPHB2	0.506426	2.88423	0.00392371	0.0489477	NCI-H508	TR	C2
EPHB3	0.377745	1.74873	0.0803377	0.350999	NCI-H508	TR	C2
EPHB4	-0.477642	-2.42522	0.0152989	0.125038	NCI-H508	TR	C2
EPHB6	-0.299033	-1.55601	0.119705	0.430704	NCI-H508	TR	C2
EPHX2	0.0257102	0.11647	0.90728	0.976074	NCI-H508	TR	C2
EPM2A	0.0641541	0.309249	0.757132	0.90271	NCI-H508	TR	C2
ERBB2	-0.622575	-1.53871	0.123875	0.437891	NCI-H508	TR	C2
ERBB3	0.309739	1.75624	0.0790467	0.348121	NCI-H508	TR	C2
ERBB4	-0.153346	-0.798326	0.424681	0.730585	NCI-H508	TR	C2
ERN1	0.339502	1.55799	0.119235	0.430418	NCI-H508	TR	C2
ERN2	0.0282477	0.0215226	0.982829	0.992747	NCI-H508	TR	C2
EYA1	0.242956	1.35289	0.176092	0.520491	NCI-H508	TR	C2
EYA2	0.245888	1.43381	0.151625	0.478419	NCI-H508	TR	C2
EYA3	0.283393	1.63746	0.101534	0.395016	NCI-H508	TR	C2
EYA4	0.255838	1.77241	0.0763263	0.340224	NCI-H508	TR	C2
FANCL	-0.00826769	0.0374534	0.970124	0.992747	NCI-H508	TR	C2
FASTK	-0.422302	-2.43616	0.0148441	0.123703	NCI-H508	TR	C2
FBP1	-0.141487	-0.497287	0.618986	0.845539	NCI-H508	TR	C2
FBP2	-0.214344	-1.19525	0.231989	0.572655	NCI-H508	TR	C2
FER	-0.0363212	-0.574538	0.565604	0.80295	NCI-H508	TR	C2
FES	0.275836	1.56659	0.11721	0.427311	NCI-H508	TR	C2
FGFR1	-0.127901	-0.635932	0.524821	0.797432	NCI-H508	TR	C2
FGFR2	0.400419	1.95066	0.0510975	0.272867	NCI-H508	TR	C2
FGFR3	0.0110422	0.0476291	0.962012	0.98986	NCI-H508	TR	C2
FGFR4	-0.289368	-1.545	0.122347	0.434528	NCI-H508	TR	C2
FGR	-0.109802	-0.714756	0.47476	0.768237	NCI-H508	TR	C2
FIG4	-0.230202	-0.948357	0.342948	0.668293	NCI-H508	TR	C2
FLT1	-0.355292	-1.80791	0.0706212	0.32263	NCI-H508	TR	C2
FLT3	0.22215	0.928528	0.353134	0.674987	NCI-H508	TR	C2
FLT4	-0.364218	-2.03475	0.0418763	0.240134	NCI-H508	TR	C2
FRK	-0.0752343	-0.395791	0.692259	0.88113	NCI-H508	TR	C2
FYN	-0.0593678	-0.325204	0.745027	0.900411	NCI-H508	TR	C2
G2E3	-0.134508	-0.829812	0.406645	0.714061	NCI-H508	TR	C2
G6PC1	0.349867	1.98291	0.047378	0.262126	NCI-H508	TR	C2
G6PC2	0.450117	2.41073	0.0159205	0.127018	NCI-H508	TR	C2
G6PC3	0.272509	1.43669	0.150806	0.478419	NCI-H508	TR	C2
GAK	0.011738	0.0133614	0.989339	0.99332	NCI-H508	TR	C2
GRK1	-0.246277	-1.45418	0.145897	0.473687	NCI-H508	TR	C2
GRK2	-0.021539	-0.0954449	0.923961	0.978155	NCI-H508	TR	C2
GRK3	0.0449613	0.146228	0.883742	0.967196	NCI-H508	TR	C2
GRK4	-0.0119012	-0.239505	0.810714	0.934843	NCI-H508	TR	C2
GRK5	0.234445	1.28102	0.200185	0.554334	NCI-H508	TR	C2
GRK6	0.0202344	-0.104179	0.917028	0.977543	NCI-H508	TR	C2
GRK7	0.0999374	0.564449	0.572449	0.809071	NCI-H508	TR	C2
GSK3A	-0.922801	-4.75799	1.96e-06	9.79e-05	NCI-H508	TR	C2
GSK3B	-0.826773	-3.60412	0.000313208	0.00689683	NCI-H508	TR	C2
HACE1	0.0161242	0.090438	0.927939	0.979541	NCI-H508	TR	C2
HASPIN	0.235423	1.17348	0.240602	0.582204	NCI-H508	TR	C2
HCK	-0.254792	-1.17646	0.239413	0.581303	NCI-H508	TR	C2
HECTD1	-0.117575	-0.381935	0.702509	0.883957	NCI-H508	TR	C2
HECTD2	-0.0251881	-0.252442	0.800699	0.930908	NCI-H508	TR	C2
HECTD3	-0.22907	-1.20613	0.227769	0.570812	NCI-H508	TR	C2
HECTD4	0.0735757	0.491597	0.623004	0.849228	NCI-H508	TR	C2
HECW1	-0.247993	-1.24346	0.213697	0.563535	NCI-H508	TR	C2
HECW2	0.00945863	0.0332497	0.973475	0.992747	NCI-H508	TR	C2
HERC1	-0.0167049	-0.255684	0.798194	0.929229	NCI-H508	TR	C2
HERC2	0.0879646	0.542899	0.587199	0.818004	NCI-H508	TR	C2
HERC3	0.139316	0.674583	0.499941	0.780758	NCI-H508	TR	C2
HERC4	0.0509914	0.164708	0.869174	0.964795	NCI-H508	TR	C2
HERC5	0.0535134	0.299178	0.764804	0.906404	NCI-H508	TR	C2
HERC6	-0.0576621	-0.225633	0.821487	0.937261	NCI-H508	TR	C2
HIPK1	-0.183942	-0.856598	0.391667	0.70068	NCI-H508	TR	C2
HIPK2	-0.0389951	-0.417468	0.676336	0.873994	NCI-H508	TR	C2
HIPK3	0.403745	1.96858	0.0490009	0.268408	NCI-H508	TR	C2
HIPK4	0.0592488	0.360368	0.718572	0.886556	NCI-H508	TR	C2
HLTF	-0.0545105	-0.401348	0.688164	0.878411	NCI-H508	TR	C2
HUNK	0.124931	0.701176	0.483193	0.77325	NCI-H508	TR	C2
HUWE1	-0.476647	-2.07772	0.0377351	0.227029	NCI-H508	TR	C2
IGF1R	-0.615545	-2.46067	0.0138678	0.119285	NCI-H508	TR	C2
IKBKB	-0.34539	-1.7361	0.0825457	0.35363	NCI-H508	TR	C2
IKBKE	0.191327	1.00948	0.312746	0.641799	NCI-H508	TR	C2
ILK	-0.861451	-3.65348	0.000258708	0.00593411	NCI-H508	TR	C2
ILKAP	-0.265752	-1.49474	0.134981	0.45998	NCI-H508	TR	C2
IMPA1	-0.155793	-1.00518	0.314808	0.642623	NCI-H508	TR	C2
IMPA2	-0.0617399	-0.366004	0.714362	0.886556	NCI-H508	TR	C2
INPP1	0.225767	1.01975	0.307849	0.641641	NCI-H508	TR	C2
INPP4A	0.100906	0.331839	0.740011	0.899422	NCI-H508	TR	C2
INPP4B	0.230167	1.35213	0.176333	0.520491	NCI-H508	TR	C2
INPP5A	-0.459773	-2.34736	0.0189072	0.144561	NCI-H508	TR	C2
INPP5B	-0.0256504	-0.158453	0.8741	0.965123	NCI-H508	TR	C2
INPP5D	0.173488	0.926266	0.354308	0.674987	NCI-H508	TR	C2
INPP5E	0.288389	1.64097	0.100803	0.393559	NCI-H508	TR	C2
INPP5F	-0.0173388	-0.12429	0.901086	0.976074	NCI-H508	TR	C2
INPP5J	-0.106847	-0.709568	0.477972	0.768244	NCI-H508	TR	C2
INPP5K	0.542772	3.02747	0.0024661	0.0348099	NCI-H508	TR	C2
INPPL1	-0.0105898	-0.118894	0.905359	0.976074	NCI-H508	TR	C2
INSR	-0.360514	-1.75889	0.0785962	0.347528	NCI-H508	TR	C2
INSRR	0.191801	1.03675	0.299852	0.633819	NCI-H508	TR	C2
IRAK1	0.0716356	0.412263	0.680147	0.875838	NCI-H508	TR	C2
IRAK2	-0.103842	-0.600567	0.548128	0.799769	NCI-H508	TR	C2
IRAK3	0.105714	0.595133	0.551755	0.799823	NCI-H508	TR	C2
IRAK4	0.299295	1.58634	0.112662	0.420478	NCI-H508	TR	C2
IRF2BP1	0.0593674	0.265018	0.790996	0.929229	NCI-H508	TR	C2
IRF2BP2	1.28149	6.22838	4.71e-10	4.72e-08	NCI-H508	TR	C2
IRF2BPL	-0.356472	-2.01101	0.0443249	0.250265	NCI-H508	TR	C2
ITCH	0.245304	1.24457	0.213288	0.563535	NCI-H508	TR	C2
ITK	0.0391888	0.211603	0.832417	0.944575	NCI-H508	TR	C2
JAK1	0.0145928	0.0454674	0.963735	0.98986	NCI-H508	TR	C2
JAK2	-0.103536	-0.528346	0.597259	0.826109	NCI-H508	TR	C2
JAK3	-0.077551	-0.156811	0.875394	0.965123	NCI-H508	TR	C2
KALRN	0.181706	0.625187	0.531848	0.798927	NCI-H508	TR	C2
KCMF1	-1.31038	-6.15319	7.59e-10	6.43e-08	NCI-H508	TR	C2
KDR	0.0235377	0.127892	0.898235	0.976074	NCI-H508	TR	C2
KIT	-0.183705	-1.0742	0.282731	0.623407	NCI-H508	TR	C2
KMT2C	-0.636787	-2.92122	0.00348665	0.0457	NCI-H508	TR	C2
KMT2D	2.30704	13.4364	3.7e-41	1.36e-38	NCI-H508	TR	C2
KSR1	0.265431	1.34912	0.1773	0.521369	NCI-H508	TR	C2
KSR2	0.145558	0.749256	0.453703	0.7523	NCI-H508	TR	C2
LATS1	1.23506	6.6245	3.48e-11	3.84e-09	NCI-H508	TR	C2
LATS2	-0.260274	-1.26172	0.207051	0.55711	NCI-H508	TR	C2
LCK	0.0350702	0.1158	0.907811	0.976074	NCI-H508	TR	C2
LHPP	0.122443	0.660846	0.508711	0.784441	NCI-H508	TR	C2
LIMK1	-0.315155	-1.62436	0.104299	0.401516	NCI-H508	TR	C2
LIMK2	0.423243	2.21717	0.0266113	0.17757	NCI-H508	TR	C2
LMTK2	-0.038579	-0.229071	0.818813	0.937041	NCI-H508	TR	C2
LMTK3	0.175985	0.931125	0.351789	0.674987	NCI-H508	TR	C2
LNX1	0.0203292	0.079001	0.937032	0.98209	NCI-H508	TR	C2
LNX2	-0.174016	-0.913737	0.360855	0.674987	NCI-H508	TR	C2
LONRF1	-0.0450126	-0.25129	0.80159	0.930961	NCI-H508	TR	C2
LONRF2	0.28909	1.5783	0.114496	0.421763	NCI-H508	TR	C2
LONRF3	0.0175292	0.122149	0.902781	0.976074	NCI-H508	TR	C2
LPIN1	0.112977	0.46739	0.640221	0.85648	NCI-H508	TR	C2
LPIN2	0.252741	1.42826	0.153217	0.479124	NCI-H508	TR	C2
LPIN3	-0.359837	-1.91402	0.055617	0.279609	NCI-H508	TR	C2
LRRK1	0.387281	2.21462	0.0267862	0.17766	NCI-H508	TR	C2
LRRK2	0.621349	3.31068	0.000930698	0.0155257	NCI-H508	TR	C2
LRSAM1	0.077556	0.59774	0.550014	0.799823	NCI-H508	TR	C2
LTK	0.0428911	0.355354	0.722325	0.886556	NCI-H508	TR	C2
LTN1	0.464599	2.42445	0.0153317	0.125038	NCI-H508	TR	C2
LYN	-0.119393	-0.923982	0.355496	0.674987	NCI-H508	TR	C2
MAEA	0.231223	1.26891	0.204473	0.554334	NCI-H508	TR	C2
MAK	0.062307	-0.440197	0.659795	0.866866	NCI-H508	TR	C2
MAP2K1	-0.318504	-1.62493	0.104177	0.401516	NCI-H508	TR	C2
MAP2K2	-0.831286	-3.97328	7.09e-05	0.00216423	NCI-H508	TR	C2
MAP2K3	0.331123	1.54814	0.121588	0.433415	NCI-H508	TR	C2
MAP2K4	0.750707	4.30182	1.69e-05	0.00064315	NCI-H508	TR	C2
MAP2K5	-0.299996	-1.6615	0.0966126	0.386802	NCI-H508	TR	C2
MAP2K6	-0.0322659	-0.242484	0.808405	0.934843	NCI-H508	TR	C2
MAP2K7	0.563053	3.32953	0.000869917	0.0147351	NCI-H508	TR	C2
MAP3K1	0.282271	1.52021	0.128458	0.447565	NCI-H508	TR	C2
MAP3K10	-0.23182	-1.21981	0.222537	0.56716	NCI-H508	TR	C2
MAP3K11	0.612043	3.20806	0.00133633	0.0207225	NCI-H508	TR	C2
MAP3K12	0.589128	3.30262	0.000957872	0.0157348	NCI-H508	TR	C2
MAP3K13	0.149426	0.743056	0.457448	0.756231	NCI-H508	TR	C2
MAP3K14	0.25075	1.19577	0.231787	0.572655	NCI-H508	TR	C2
MAP3K15	0.154164	0.919972	0.357587	0.674987	NCI-H508	TR	C2
MAP3K19	0.139137	0.692216	0.488802	0.774346	NCI-H508	TR	C2
MAP3K2	-0.135575	-0.734982	0.462351	0.760909	NCI-H508	TR	C2
MAP3K20	0.249985	1.37325	0.169674	0.513153	NCI-H508	TR	C2
MAP3K21	0.202722	1.10029	0.271206	0.610631	NCI-H508	TR	C2
MAP3K3	0.0347301	0.153197	0.878243	0.965575	NCI-H508	TR	C2
MAP3K4	0.0995731	0.454473	0.649489	0.859479	NCI-H508	TR	C2
MAP3K5	-0.239407	-1.3226	0.185969	0.537406	NCI-H508	TR	C2
MAP3K6	0.0410066	0.23971	0.810555	0.934843	NCI-H508	TR	C2
MAP3K7	0.114189	0.475924	0.634129	0.855428	NCI-H508	TR	C2
MAP3K8	0.340417	1.94544	0.0517219	0.272867	NCI-H508	TR	C2
MAP3K9	-0.145151	-0.860165	0.389698	0.70068	NCI-H508	TR	C2
MAP4K1	0.0706907	0.270701	0.786621	0.925288	NCI-H508	TR	C2
MAP4K2	0.163631	1.10066	0.271046	0.610631	NCI-H508	TR	C2
MAP4K3	-0.176671	-1.0225	0.306542	0.640423	NCI-H508	TR	C2
MAP4K4	-0.0230519	-0.120428	0.904144	0.976074	NCI-H508	TR	C2
MAP4K5	0.130587	0.571906	0.567386	0.803979	NCI-H508	TR	C2
MAPK1	-1.48876	-7.5436	4.57e-14	6.29e-12	NCI-H508	TR	C2
MAPK10	0.0409759	0.258775	0.795809	0.929229	NCI-H508	TR	C2
MAPK11	-0.444948	-2.37209	0.0176879	0.137421	NCI-H508	TR	C2
MAPK12	-0.216822	-1.22504	0.220562	0.566919	NCI-H508	TR	C2
MAPK13	-0.0954766	-0.542194	0.587685	0.818004	NCI-H508	TR	C2
MAPK14	-0.584957	-2.79952	0.0051179	0.0574981	NCI-H508	TR	C2
MAPK15	0.0507629	0.285571	0.775206	0.916674	NCI-H508	TR	C2
MAPK3	-0.590752	-3.17023	0.0015232	0.0223606	NCI-H508	TR	C2
MAPK4	0.332401	1.9732	0.0484725	0.266841	NCI-H508	TR	C2
MAPK6	0.505031	2.71863	0.00655524	0.070071	NCI-H508	TR	C2
MAPK7	-0.165847	-0.933568	0.350527	0.674987	NCI-H508	TR	C2
MAPK8	-0.10179	-0.543725	0.58663	0.818004	NCI-H508	TR	C2
MAPK9	0.145299	0.791519	0.428641	0.732086	NCI-H508	TR	C2
MAPKAPK2	-0.075979	-0.442974	0.657785	0.866293	NCI-H508	TR	C2
MAPKAPK3	0.286698	1.43258	0.151978	0.478419	NCI-H508	TR	C2
MAPKAPK5	0.492298	2.89189	0.00382936	0.0484612	NCI-H508	TR	C2
MARCHF1	-0.117376	-0.650867	0.515132	0.791019	NCI-H508	TR	C2
MARCHF10	0.609129	2.67638	0.00744227	0.0769591	NCI-H508	TR	C2
MARCHF11	-0.191249	-1.08383	0.27844	0.620572	NCI-H508	TR	C2
MARCHF2	0.0205893	0.0549509	0.956178	0.988499	NCI-H508	TR	C2
MARCHF3	0.104103	0.486671	0.626492	0.849467	NCI-H508	TR	C2
MARCHF4	0.121842	0.421432	0.67344	0.872302	NCI-H508	TR	C2
MARCHF5	0.250825	1.22945	0.218904	0.566919	NCI-H508	TR	C2
MARCHF6	0.0945981	0.462708	0.643574	0.857462	NCI-H508	TR	C2
MARCHF7	0.0855467	0.446015	0.655586	0.864431	NCI-H508	TR	C2
MARCHF8	0.0346986	0.168756	0.865989	0.963085	NCI-H508	TR	C2
MARCHF9	0.764603	3.97936	6.91e-05	0.00216423	NCI-H508	TR	C2
MARK1	0.235452	1.20522	0.228117	0.570812	NCI-H508	TR	C2
MARK2	-0.0746674	-0.38853	0.697624	0.882527	NCI-H508	TR	C2
MARK3	0.229905	1.25463	0.209612	0.558446	NCI-H508	TR	C2
MARK4	-0.281353	-1.69434	0.0902006	0.373111	NCI-H508	TR	C2
MAST1	-0.0172156	-0.358034	0.720318	0.886556	NCI-H508	TR	C2
MAST2	0.239545	1.42688	0.153616	0.479124	NCI-H508	TR	C2
MAST3	-0.106948	-0.601732	0.547353	0.799769	NCI-H508	TR	C2
MAST4	-0.0893195	-0.470802	0.637782	0.855428	NCI-H508	TR	C2
MASTL	-0.945739	-3.77504	0.000159984	0.00429616	NCI-H508	TR	C2
MATK	0.235836	1.27747	0.201437	0.554334	NCI-H508	TR	C2
MDM2	-0.00731736	-0.158107	0.874372	0.965123	NCI-H508	TR	C2
MDM4	0.24419	1.18024	0.237905	0.579499	NCI-H508	TR	C2
MDP1	0.189891	1.16592	0.243649	0.584478	NCI-H508	TR	C2
MECOM	0.520464	2.87617	0.00402531	0.0492429	NCI-H508	TR	C2
MELK	0.0060758	0.00392758	0.996866	0.997303	NCI-H508	TR	C2
MERTK	-0.0363071	-0.277917	0.781076	0.920733	NCI-H508	TR	C2
MET	-0.150993	-0.721212	0.470779	0.765624	NCI-H508	TR	C2
MEX3A	0.589803	2.56432	0.0103379	0.0972823	NCI-H508	TR	C2
MEX3B	0.0800289	0.341245	0.732919	0.894632	NCI-H508	TR	C2
MEX3C	-0.0357558	-0.489097	0.624773	0.849228	NCI-H508	TR	C2
MEX3D	-0.216155	-1.1671	0.243168	0.584478	NCI-H508	TR	C2
MGRN1	0.0226818	0.0128956	0.989711	0.99332	NCI-H508	TR	C2
MIB1	-0.361878	-2.1363	0.0326551	0.206149	NCI-H508	TR	C2
MIB2	-0.12466	-0.618264	0.536401	0.799769	NCI-H508	TR	C2
MID1	0.203165	1.4558	0.145447	0.473687	NCI-H508	TR	C2
MID2	0.201955	0.946781	0.34375	0.668673	NCI-H508	TR	C2
MINK1	0.386053	2.32187	0.0202401	0.151594	NCI-H508	TR	C2
MINPP1	0.431037	2.13493	0.0327666	0.206149	NCI-H508	TR	C2
MKNK1	0.496472	0.889426	0.373774	0.680729	NCI-H508	TR	C2
MKNK2	0.0639608	0.318602	0.750029	0.900666	NCI-H508	TR	C2
MKRN1	-0.205657	-1.11867	0.263283	0.603905	NCI-H508	TR	C2
MKRN2	-0.0124571	-0.0467024	0.96275	0.98986	NCI-H508	TR	C2
MKRN3	0.0185877	0.0648348	0.948306	0.984985	NCI-H508	TR	C2
MLKL	-0.0361113	-0.299555	0.764517	0.906404	NCI-H508	TR	C2
MNAT1	0.107716	0.281078	0.778651	0.918858	NCI-H508	TR	C2
MOK	-0.17715	-0.992799	0.320808	0.650478	NCI-H508	TR	C2
MOS	-0.195039	-0.919431	0.35787	0.674987	NCI-H508	TR	C2
MSL2	0.0554907	0.328446	0.742574	0.899422	NCI-H508	TR	C2
MST1R	-0.148055	-0.788123	0.430625	0.732086	NCI-H508	TR	C2
MTM1	0.507908	2.57207	0.0101092	0.0959506	NCI-H508	TR	C2
MTMR1	0.325475	1.82981	0.0672789	0.309933	NCI-H508	TR	C2
MTMR14	-0.181817	-0.941631	0.346382	0.671054	NCI-H508	TR	C2
MTMR2	0.00675621	0.0254795	0.979672	0.992747	NCI-H508	TR	C2
MTMR3	-0.00587941	-0.0652599	0.947967	0.984985	NCI-H508	TR	C2
MTMR4	-0.0456016	-0.186833	0.851792	0.954628	NCI-H508	TR	C2
MTMR6	-0.240437	-1.37182	0.170119	0.513153	NCI-H508	TR	C2
MTMR7	-0.266732	-1.47479	0.140269	0.46639	NCI-H508	TR	C2
MTMR8	0.0985643	0.45153	0.651608	0.861249	NCI-H508	TR	C2
MTOR	-0.54867	-1.41914	0.155859	0.480675	NCI-H508	TR	C2
MUL1	0.113945	0.644353	0.519347	0.794168	NCI-H508	TR	C2
MUSK	0.0679841	0.198586	0.842586	0.948556	NCI-H508	TR	C2
MYCBP2	-0.584664	-2.96941	0.00298368	0.0405559	NCI-H508	TR	C2
MYLIP	0.195837	0.965949	0.33407	0.666324	NCI-H508	TR	C2
MYLK	0.179936	0.90217	0.366966	0.676767	NCI-H508	TR	C2
MYLK2	-0.549267	-2.41284	0.0158286	0.127018	NCI-H508	TR	C2
MYLK3	-0.169892	-1.00767	0.313613	0.641799	NCI-H508	TR	C2
MYLK4	0.020808	0.116987	0.906871	0.976074	NCI-H508	TR	C2
MYO3A	-0.150281	-0.869377	0.384641	0.695386	NCI-H508	TR	C2
MYO3B	-0.0575349	-0.319117	0.749638	0.900666	NCI-H508	TR	C2
NANP	-0.180252	-1.01388	0.310642	0.641799	NCI-H508	TR	C2
NEDD4	0.00200258	-0.143639	0.885786	0.968471	NCI-H508	TR	C2
NEDD4L	0.394563	2.0252	0.0428468	0.244427	NCI-H508	TR	C2
NEK1	-0.0246555	-0.162501	0.870911	0.964824	NCI-H508	TR	C2
NEK10	0.0968257	0.498476	0.618149	0.845443	NCI-H508	TR	C2
NEK11	-0.0571502	-0.301394	0.763114	0.906404	NCI-H508	TR	C2
NEK2	0.132634	0.436725	0.662311	0.868064	NCI-H508	TR	C2
NEK3	0.00567795	0.0235936	0.981177	0.992747	NCI-H508	TR	C2
NEK4	0.210336	1.0721	0.283676	0.623407	NCI-H508	TR	C2
NEK5	0.220475	0.964454	0.334818	0.666609	NCI-H508	TR	C2
NEK6	-0.589128	-2.85394	0.00431804	0.05112	NCI-H508	TR	C2
NEK7	-0.226087	-1.20646	0.227639	0.570812	NCI-H508	TR	C2
NEK8	0.170344	0.980489	0.326845	0.660029	NCI-H508	TR	C2
NEK9	-0.203322	-1.30705	0.191197	0.538401	NCI-H508	TR	C2
NEURL1	0.0929144	0.363603	0.716155	0.886556	NCI-H508	TR	C2
NEURL1B	-0.0316588	-0.21398	0.830563	0.944575	NCI-H508	TR	C2
NEURL3	-0.0101399	-0.0442732	0.964687	0.98986	NCI-H508	TR	C2
NFX1	0.100708	0.416245	0.677231	0.873994	NCI-H508	TR	C2
NFXL1	-0.147577	-0.856145	0.391917	0.70068	NCI-H508	TR	C2
NHLRC1	-0.173047	-0.916261	0.35953	0.674987	NCI-H508	TR	C2
NIM1K	0.0888632	0.456245	0.648214	0.858825	NCI-H508	TR	C2
NLK	-0.0668911	-0.370791	0.710793	0.886556	NCI-H508	TR	C2
NOSIP	0.398978	1.89794	0.0577037	0.283662	NCI-H508	TR	C2
NRBP1	0.798024	4.3565	1.32e-05	0.000559638	NCI-H508	TR	C2
NRBP2	0.183388	1.04451	0.296251	0.633819	NCI-H508	TR	C2
NRK	0.137666	0.574055	0.565931	0.80295	NCI-H508	TR	C2
NSMCE1	-0.202049	-0.953255	0.340461	0.667118	NCI-H508	TR	C2
NT5C	-0.136036	-0.710392	0.477461	0.768244	NCI-H508	TR	C2
NT5C1A	0.0226516	0.0654904	0.947784	0.984985	NCI-H508	TR	C2
NT5C1B	-0.0664089	-0.576125	0.56453	0.80295	NCI-H508	TR	C2
NT5C2	0.201185	1.15633	0.247545	0.584478	NCI-H508	TR	C2
NT5C3A	-0.286592	-1.54928	0.121315	0.433415	NCI-H508	TR	C2
NT5C3B	-0.065846	-0.429933	0.667244	0.870422	NCI-H508	TR	C2
NT5DC3	0.319281	1.75033	0.0800609	0.350999	NCI-H508	TR	C2
NT5E	0.132132	0.722331	0.470091	0.765624	NCI-H508	TR	C2
NT5M	0.450298	2.27263	0.0230486	0.161937	NCI-H508	TR	C2
NTRK1	-0.199703	-0.827476	0.407968	0.715242	NCI-H508	TR	C2
NTRK2	-0.0174835	-0.122729	0.902322	0.976074	NCI-H508	TR	C2
NTRK3	0.390683	1.86311	0.0624469	0.299742	NCI-H508	TR	C2
NUAK1	0.260289	1.43379	0.151632	0.478419	NCI-H508	TR	C2
NUAK2	0.373667	2.03922	0.0414281	0.238808	NCI-H508	TR	C2
OBSCN	0.252823	1.30778	0.19095	0.538401	NCI-H508	TR	C2
OCRL	-0.2753	-1.4824	0.138233	0.46639	NCI-H508	TR	C2
OXSR1	0.655268	3.4764	0.000508188	0.00964681	NCI-H508	TR	C2
PAK1	-0.268696	-1.31622	0.188101	0.537731	NCI-H508	TR	C2
PAK2	0.0788932	0.457365	0.647409	0.858792	NCI-H508	TR	C2
PAK3	-0.0338631	-0.242096	0.808706	0.934843	NCI-H508	TR	C2
PAK4	1.01895	5.37464	7.67e-08	5.63e-06	NCI-H508	TR	C2
PAK5	0.373069	1.99474	0.0460717	0.258801	NCI-H508	TR	C2
PAK6	0.19157	1.1601	0.246007	0.584478	NCI-H508	TR	C2
PAN3	0.134434	0.645592	0.518544	0.794043	NCI-H508	TR	C2
PARK2	0.214882	1.24639	0.21262	0.563535	NCI-H508	TR	C2
PASK	-0.20154	-1.01436	0.310412	0.641799	NCI-H508	TR	C2
PBK	-0.113181	-0.6209	0.534666	0.799769	NCI-H508	TR	C2
PCGF1	0.091923	0.625259	0.531801	0.798927	NCI-H508	TR	C2
PCGF2	0.311036	1.61848	0.10556	0.403545	NCI-H508	TR	C2
PCGF3	0.422521	2.28159	0.0225134	0.160956	NCI-H508	TR	C2
PCGF5	0.0952781	0.648473	0.516679	0.792289	NCI-H508	TR	C2
PCGF6	-0.347214	-1.76895	0.0769029	0.341411	NCI-H508	TR	C2
PDGFRA	-0.17763	-0.843826	0.398767	0.705855	NCI-H508	TR	C2
PDGFRB	-0.140069	-0.756632	0.44927	0.749465	NCI-H508	TR	C2
PDIK1L	0.465889	2.52654	0.0115193	0.104816	NCI-H508	TR	C2
PDK1	-0.0977271	-0.584759	0.55871	0.802027	NCI-H508	TR	C2
PDK2	0.0809451	0.417261	0.676487	0.873994	NCI-H508	TR	C2
PDK3	-0.103152	-0.606855	0.543947	0.799769	NCI-H508	TR	C2
PDK4	-0.193603	-0.898411	0.368967	0.678241	NCI-H508	TR	C2
PDP1	0.153	0.87078	0.383874	0.69514	NCI-H508	TR	C2
PDP2	0.00632213	0.0177979	0.9858	0.993015	NCI-H508	TR	C2
PDPK1	-0.207656	-0.617167	0.537125	0.799769	NCI-H508	TR	C2
PDPK2P	-0.458318	-2.10543	0.0352541	0.21613	NCI-H508	TR	C2
PDXP	-0.285023	-1.08909	0.276114	0.616635	NCI-H508	TR	C2
PDZRN3	0.586009	2.78253	0.00539363	0.0587959	NCI-H508	TR	C2
PDZRN4	0.330913	1.74199	0.0815102	0.353138	NCI-H508	TR	C2
PEAK1	0.0590347	0.470801	0.637783	0.855428	NCI-H508	TR	C2
PELI1	-0.0269591	-0.208289	0.835003	0.945182	NCI-H508	TR	C2
PELI2	0.100417	0.425943	0.670149	0.87052	NCI-H508	TR	C2
PELI3	0.189558	0.979533	0.327317	0.660029	NCI-H508	TR	C2
PEX10	0.704158	3.19246	0.00141069	0.0214817	NCI-H508	TR	C2
PEX12	0.797946	4.24803	2.16e-05	0.000765927	NCI-H508	TR	C2
PEX2	0.227977	1.26865	0.204565	0.554334	NCI-H508	TR	C2
PFKFB1	0.0147281	0.16227	0.871093	0.964824	NCI-H508	TR	C2
PFKFB2	0.0703467	0.318447	0.750146	0.900666	NCI-H508	TR	C2
PFKFB3	-0.0945589	-0.578705	0.562789	0.802449	NCI-H508	TR	C2
PFKFB4	0.28108	1.30268	0.192684	0.541185	NCI-H508	TR	C2
PGAM1	-0.860778	-2.27191	0.0230919	0.161937	NCI-H508	TR	C2
PGAM2	-0.125524	-0.888118	0.374477	0.680729	NCI-H508	TR	C2
PGAM4	-0.0257523	-0.0238046	0.981009	0.992747	NCI-H508	TR	C2
PGAM5	-0.0373975	-0.102723	0.918183	0.977543	NCI-H508	TR	C2
PGP	-0.17126	-0.906468	0.364688	0.674987	NCI-H508	TR	C2
PHF7	-0.0684378	-0.340149	0.733744	0.894632	NCI-H508	TR	C2
PHKG1	-0.299357	-1.79288	0.0729914	0.328015	NCI-H508	TR	C2
PHKG2	-0.0294685	-0.0984098	0.921607	0.977543	NCI-H508	TR	C2
PHLPP1	0.102828	0.463646	0.642902	0.857462	NCI-H508	TR	C2
PHLPP2	-0.0758429	-0.415302	0.677921	0.873994	NCI-H508	TR	C2
PHOSPHO1	0.255906	1.27619	0.201887	0.554334	NCI-H508	TR	C2
PHOSPHO2	-0.299759	-1.6995	0.0892259	0.373111	NCI-H508	TR	C2
PHPT1	-0.289036	-1.44522	0.148396	0.474952	NCI-H508	TR	C2
PHRF1	0.358767	1.73273	0.0831441	0.354813	NCI-H508	TR	C2
PIK3CA	-0.564325	-2.23978	0.0251055	0.170625	NCI-H508	TR	C2
PIK3CG	-1.02341	-3.52598	0.000421918	0.00844604	NCI-H508	TR	C2
PIK3R4	0.188963	1.00441	0.315183	0.642623	NCI-H508	TR	C2
PIM1	0.560057	3.39645	0.000682671	0.0117441	NCI-H508	TR	C2
PIM2	0.360872	1.86237	0.0625514	0.299742	NCI-H508	TR	C2
PIM3	-0.129509	-0.864127	0.387518	0.699439	NCI-H508	TR	C2
PINK1	-0.0682563	-0.387384	0.698472	0.882527	NCI-H508	TR	C2
PJA1	0.18698	0.954967	0.339595	0.667118	NCI-H508	TR	C2
PJA2	0.334106	1.85026	0.0642763	0.301141	NCI-H508	TR	C2
PKDCC	0.267523	1.15905	0.246434	0.584478	NCI-H508	TR	C2
PKMYT1	-0.159487	-0.977333	0.328404	0.661011	NCI-H508	TR	C2
PKN1	0.0234436	0.263748	0.791974	0.929229	NCI-H508	TR	C2
PKN2	0.510355	2.79023	0.00526699	0.0584041	NCI-H508	TR	C2
PKN3	0.0984303	0.561093	0.574734	0.810221	NCI-H508	TR	C2
PLAG1	-0.0353894	-0.236232	0.813252	0.934843	NCI-H508	TR	C2
PLAGL1	-0.098643	-0.629102	0.529282	0.798927	NCI-H508	TR	C2
PLK1	-0.310328	-1.13773	0.255233	0.596548	NCI-H508	TR	C2
PLK2	-0.11684	-0.640862	0.521612	0.794323	NCI-H508	TR	C2
PLK3	0.406514	2.29839	0.0215396	0.157054	NCI-H508	TR	C2
PLK4	-0.249831	-0.987241	0.323524	0.65478	NCI-H508	TR	C2
PLK5	-0.129664	-0.584738	0.558724	0.802027	NCI-H508	TR	C2
PLPP1	0.298104	1.59678	0.110316	0.415918	NCI-H508	TR	C2
PLPP2	0.592149	3.03276	0.00242331	0.0346501	NCI-H508	TR	C2
PLPP3	-0.0349611	-0.184123	0.853917	0.95545	NCI-H508	TR	C2
PLPP4	0.259037	1.41273	0.157735	0.485103	NCI-H508	TR	C2
PLPP5	0.16273	0.957111	0.338511	0.667118	NCI-H508	TR	C2
PLPP6	0.169857	0.913996	0.360719	0.674987	NCI-H508	TR	C2
PLPP7	0.282014	1.47416	0.140439	0.46639	NCI-H508	TR	C2
PLPPR2	0.105184	0.499704	0.617284	0.84531	NCI-H508	TR	C2
PLPPR3	0.0841991	0.369078	0.712069	0.886556	NCI-H508	TR	C2
PLPPR4	-0.0533675	-0.173192	0.8625	0.961123	NCI-H508	TR	C2
PLPPR5	0.0542955	0.259647	0.795136	0.929229	NCI-H508	TR	C2
PML	-0.0857353	-0.505964	0.612882	0.841375	NCI-H508	TR	C2
PMM1	-0.327712	-1.69836	0.0894391	0.373111	NCI-H508	TR	C2
PNCK	0.29726	1.47342	0.140637	0.46639	NCI-H508	TR	C2
PNKP	0.160299	0.579673	0.562135	0.802449	NCI-H508	TR	C2
POMK	-0.0355584	-0.0446021	0.964424	0.98986	NCI-H508	TR	C2
PPEF1	0.279193	1.64238	0.100512	0.393559	NCI-H508	TR	C2
PPEF2	0.248843	1.1154	0.26468	0.60435	NCI-H508	TR	C2
PPIL2	-0.330842	-1.38388	0.166396	0.50469	NCI-H508	TR	C2
PPM1A	-0.0926015	-0.635499	0.525103	0.797432	NCI-H508	TR	C2
PPM1B	0.491793	2.85604	0.00428959	0.05112	NCI-H508	TR	C2
PPM1D	0.238496	1.22531	0.22046	0.566919	NCI-H508	TR	C2
PPM1E	0.343575	1.98763	0.0468523	0.26185	NCI-H508	TR	C2
PPM1F	1.5084	8.157	3.43e-16	5.4e-14	NCI-H508	TR	C2
PPM1G	0.08261	0.107191	0.914637	0.977543	NCI-H508	TR	C2
PPM1H	0.710543	3.41764	0.000631658	0.011039	NCI-H508	TR	C2
PPM1J	-0.032191	-0.234073	0.814928	0.935595	NCI-H508	TR	C2
PPM1K	0.304206	1.46156	0.143863	0.471409	NCI-H508	TR	C2
PPM1L	-0.228388	-1.35364	0.175853	0.520491	NCI-H508	TR	C2
PPM1M	0.232995	1.14709	0.251346	0.589636	NCI-H508	TR	C2
PPM1N	-0.324172	-1.46877	0.141895	0.469149	NCI-H508	TR	C2
PPP1CA	0.0776836	0.467666	0.640023	0.85648	NCI-H508	TR	C2
PPP1CB	-0.838335	-2.88159	0.00395672	0.0489477	NCI-H508	TR	C2
PPP1CC	0.0353837	0.202495	0.83953	0.948023	NCI-H508	TR	C2
PPP2CA	-0.338225	-1.58065	0.113958	0.421763	NCI-H508	TR	C2
PPP2CB	0.406508	1.88961	0.0588104	0.286505	NCI-H508	TR	C2
PPP3CA	-0.160561	-0.950431	0.341893	0.667641	NCI-H508	TR	C2
PPP3CB	0.216164	1.22407	0.220926	0.566919	NCI-H508	TR	C2
PPP3CC	-0.0751892	-0.350929	0.725642	0.888689	NCI-H508	TR	C2
PPP4C	-0.77654	-2.81374	0.00489687	0.055582	NCI-H508	TR	C2
PPP5C	-0.0245179	-0.0284399	0.977311	0.992747	NCI-H508	TR	C2
PPP6C	1.05424	5.70103	1.19e-08	9.37e-07	NCI-H508	TR	C2
PPTC7	0.273607	1.65049	0.0988418	0.392286	NCI-H508	TR	C2
PRAG1	0.197001	1.18904	0.234424	0.574836	NCI-H508	TR	C2
PRKAA1	-0.11976	-0.608484	0.542866	0.799769	NCI-H508	TR	C2
PRKAA2	0.340838	0.61472	0.538739	0.799769	NCI-H508	TR	C2
PRKACA	0.146018	0.778111	0.436504	0.735973	NCI-H508	TR	C2
PRKACB	-0.0242486	-0.210799	0.833044	0.944575	NCI-H508	TR	C2
PRKACG	0.150794	-0.355942	0.721884	0.886556	NCI-H508	TR	C2
PRKCA	0.274035	1.35885	0.174194	0.520491	NCI-H508	TR	C2
PRKCB	0.014782	0.0482191	0.961542	0.98986	NCI-H508	TR	C2
PRKCD	0.302811	1.67853	0.0932446	0.378828	NCI-H508	TR	C2
PRKCE	-1.02159	-5.25764	1.46e-07	1e-05	NCI-H508	TR	C2
PRKCG	0.10567	0.519613	0.603333	0.832418	NCI-H508	TR	C2
PRKCH	-0.0345556	-0.195816	0.844755	0.950025	NCI-H508	TR	C2
PRKCI	0.231362	1.43902	0.150145	0.478419	NCI-H508	TR	C2
PRKCQ	0.338132	1.85298	0.0638858	0.301141	NCI-H508	TR	C2
PRKCZ	-0.20425	-1.14988	0.250195	0.5886	NCI-H508	TR	C2
PRKD1	-0.00468967	0.0994971	0.920744	0.977543	NCI-H508	TR	C2
PRKD2	0.112687	0.705669	0.480394	0.771012	NCI-H508	TR	C2
PRKD3	0.0474248	0.155296	0.876588	0.965123	NCI-H508	TR	C2
PRKDC	-0.0343417	-0.0232787	0.981428	0.992747	NCI-H508	TR	C2
PRKG1	-0.104741	-0.626351	0.531085	0.798927	NCI-H508	TR	C2
PRKG2	0.362234	2.05838	0.0395532	0.23047	NCI-H508	TR	C2
PRKX	-0.0770112	-0.318829	0.749856	0.900666	NCI-H508	TR	C2
PRKY	-0.0638126	-0.362158	0.717234	0.886556	NCI-H508	TR	C2
PRPF19	-0.621871	-2.58337	0.00978393	0.0944922	NCI-H508	TR	C2
PRPF4B	0.329652	1.85196	0.0640314	0.301141	NCI-H508	TR	C2
PSKH1	-0.089015	-0.487669	0.625785	0.849467	NCI-H508	TR	C2
PSKH2	-0.0218655	-0.0236855	0.981103	0.992747	NCI-H508	TR	C2
PSPH	-0.229869	-1.10735	0.268144	0.607462	NCI-H508	TR	C2
PTEN	3.09987	17.8496	2.91e-71	1.6e-68	NCI-H508	TR	C2
PTK2	-0.657713	-3.75086	0.000176228	0.00452108	NCI-H508	TR	C2
PTK2B	0.113106	0.662962	0.507355	0.784441	NCI-H508	TR	C2
PTK6	0.309229	1.77871	0.0752878	0.336959	NCI-H508	TR	C2
PTK7	-0.0137346	-0.0112508	0.991023	0.993731	NCI-H508	TR	C2
PTP4A1	-0.379273	-1.89593	0.0579691	0.283662	NCI-H508	TR	C2
PTP4A2	-0.435105	-2.18879	0.0286121	0.187512	NCI-H508	TR	C2
PTP4A3	0.079859	0.358868	0.719694	0.886556	NCI-H508	TR	C2
PTPDC1	-0.507561	-2.57994	0.00988171	0.0946066	NCI-H508	TR	C2
PTPMT1	-0.461075	-1.80513	0.0710548	0.32327	NCI-H508	TR	C2
PTPN1	0.510086	2.66422	0.00771668	0.0779456	NCI-H508	TR	C2
PTPN11	-0.0628899	0.0314207	0.974934	0.992747	NCI-H508	TR	C2
PTPN12	0.734339	4.32607	1.52e-05	0.000596865	NCI-H508	TR	C2
PTPN13	0.0315014	0.146824	0.883271	0.967196	NCI-H508	TR	C2
PTPN14	0.268988	1.64602	0.099759	0.393559	NCI-H508	TR	C2
PTPN18	0.0152129	0.0679066	0.94586	0.984985	NCI-H508	TR	C2
PTPN2	0.463976	2.58796	0.00965464	0.0940687	NCI-H508	TR	C2
PTPN20	0.18988	1.03228	0.301939	0.634727	NCI-H508	TR	C2
PTPN21	0.326224	1.64947	0.0990512	0.392286	NCI-H508	TR	C2
PTPN22	-0.207156	-1.13652	0.255741	0.596548	NCI-H508	TR	C2
PTPN23	0.417507	2.30533	0.0211479	0.156267	NCI-H508	TR	C2
PTPN3	0.0114776	0.0847464	0.932463	0.980743	NCI-H508	TR	C2
PTPN4	-0.209082	-1.19396	0.232495	0.572655	NCI-H508	TR	C2
PTPN5	0.0892729	0.33016	0.741279	0.899422	NCI-H508	TR	C2
PTPN6	0.143857	0.794229	0.427062	0.732086	NCI-H508	TR	C2
PTPN7	0.481574	2.41115	0.0159024	0.127018	NCI-H508	TR	C2
PTPN9	-0.161918	-0.812827	0.416317	0.722316	NCI-H508	TR	C2
PTPRA	-0.798046	-3.83826	0.000123911	0.00349811	NCI-H508	TR	C2
PTPRB	0.33574	1.83335	0.0667504	0.308791	NCI-H508	TR	C2
PTPRC	-0.206668	-1.01189	0.311591	0.641799	NCI-H508	TR	C2
PTPRD	0.111143	0.614104	0.539147	0.799769	NCI-H508	TR	C2
PTPRE	-0.162102	-0.764217	0.444738	0.744159	NCI-H508	TR	C2
PTPRF	0.257813	1.33116	0.183136	0.533421	NCI-H508	TR	C2
PTPRG	0.512275	2.81709	0.00484612	0.055582	NCI-H508	TR	C2
PTPRH	0.0520246	0.260867	0.794195	0.929229	NCI-H508	TR	C2
PTPRJ	0.581154	3.01011	0.00261152	0.0363961	NCI-H508	TR	C2
PTPRK	-0.0835023	-0.45781	0.647089	0.858792	NCI-H508	TR	C2
PTPRM	0.0546552	0.321262	0.748012	0.900666	NCI-H508	TR	C2
PTPRN2	-0.409485	-2.25228	0.0243043	0.167808	NCI-H508	TR	C2
PTPRO	0.123838	0.724305	0.468878	0.765624	NCI-H508	TR	C2
PTPRQ	0.492827	2.81816	0.00482996	0.055582	NCI-H508	TR	C2
PTPRR	0.652899	3.54184	0.000397342	0.00825422	NCI-H508	TR	C2
PTPRS	-0.025459	-0.0834024	0.933532	0.980743	NCI-H508	TR	C2
PTPRT	-0.026759	-0.0809063	0.935516	0.981891	NCI-H508	TR	C2
PTPRU	-0.237762	-1.09865	0.27192	0.610987	NCI-H508	TR	C2
PTPRZ1	-0.155955	-0.914751	0.360322	0.674987	NCI-H508	TR	C2
PUDP	0.00240214	0.101619	0.919059	0.977543	NCI-H508	TR	C2
PXK	0.125803	0.908302	0.363719	0.674987	NCI-H508	TR	C2
PXYLP1	0.419994	2.25099	0.0243863	0.167808	NCI-H508	TR	C2
RAD18	0.00564708	-0.0600077	0.952149	0.986187	NCI-H508	TR	C2
RAF1	-0.794359	-3.82395	0.000131329	0.00361482	NCI-H508	TR	C2
RAG1	-0.180778	-0.906304	0.364775	0.674987	NCI-H508	TR	C2
RAPSN	0.209202	1.03946	0.298593	0.633819	NCI-H508	TR	C2
RBBP6	-0.616738	-3.29856	0.000971814	0.0157348	NCI-H508	TR	C2
RBCK1	-0.25403	-1.21563	0.224127	0.56858	NCI-H508	TR	C2
RBX1	-0.208706	-1.00773	0.313586	0.641799	NCI-H508	TR	C2
RC3H1	0.0741235	0.57975	0.562083	0.802449	NCI-H508	TR	C2
RC3H2	0.158072	0.852475	0.39395	0.702981	NCI-H508	TR	C2
RCHY1	-0.097392	-0.602087	0.547116	0.799769	NCI-H508	TR	C2
RET	-0.0840258	-0.435677	0.663071	0.868064	NCI-H508	TR	C2
RFFL	-0.329469	-1.67134	0.0946537	0.380342	NCI-H508	TR	C2
RFPL1	-0.44679	-2.54102	0.0110531	0.102264	NCI-H508	TR	C2
RFPL2	-0.137315	-0.255412	0.798405	0.929229	NCI-H508	TR	C2
RFPL3	0.190922	1.26794	0.204818	0.554334	NCI-H508	TR	C2
RFPL4A	-0.11878	-0.515922	0.605909	0.834926	NCI-H508	TR	C2
RFPL4AL1	0.271357	1.33202	0.182855	0.533421	NCI-H508	TR	C2
RFPL4B	0.0716475	0.482074	0.629753	0.851792	NCI-H508	TR	C2
RFWD2	0.0461065	0.22807	0.819592	0.937041	NCI-H508	TR	C2
RFWD3	-0.266606	-1.292	0.196356	0.548701	NCI-H508	TR	C2
RING1	-0.29868	-1.49525	0.134849	0.45998	NCI-H508	TR	C2
RIOK1	-0.0113054	-0.07044	0.943843	0.984985	NCI-H508	TR	C2
RIOK2	-0.172851	-0.601651	0.547406	0.799769	NCI-H508	TR	C2
RIOK3	0.293001	1.5922	0.11134	0.416957	NCI-H508	TR	C2
RIPK1	-0.261149	-1.26802	0.204792	0.554334	NCI-H508	TR	C2
RIPK2	-0.41067	-2.10839	0.0349973	0.21613	NCI-H508	TR	C2
RIPK3	0.151449	0.908086	0.363833	0.674987	NCI-H508	TR	C2
RIPK4	0.24777	1.36132	0.173412	0.520237	NCI-H508	TR	C2
RLF	-0.0758635	-0.406661	0.684257	0.878411	NCI-H508	TR	C2
RLIM	-0.417829	-2.25723	0.0239935	0.167195	NCI-H508	TR	C2
RMND5A	-0.0339419	-0.135805	0.891975	0.972471	NCI-H508	TR	C2
RMND5B	-0.0660166	-0.361982	0.717365	0.886556	NCI-H508	TR	C2
RNASEL	-0.0155765	-0.110495	0.912017	0.97716	NCI-H508	TR	C2
RNF10	0.388138	2.1379	0.0325246	0.206149	NCI-H508	TR	C2
RNF103	0.207238	1.1961	0.231658	0.572655	NCI-H508	TR	C2
RNF11	0.0379189	0.275105	0.783236	0.922292	NCI-H508	TR	C2
RNF111	-0.0399945	-0.182798	0.854956	0.955642	NCI-H508	TR	C2
RNF112	0.197318	1.17573	0.239702	0.581303	NCI-H508	TR	C2
RNF113A	-0.133194	0.113055	0.909987	0.976507	NCI-H508	TR	C2
RNF113B	-0.213804	-0.957903	0.338112	0.667118	NCI-H508	TR	C2
RNF114	-0.00694093	0.019162	0.984712	0.993015	NCI-H508	TR	C2
RNF115	0.126897	0.730978	0.464793	0.762186	NCI-H508	TR	C2
RNF121	0.199931	1.01821	0.308577	0.641641	NCI-H508	TR	C2
RNF122	-0.181773	-1.02392	0.305873	0.640239	NCI-H508	TR	C2
RNF123	-0.00682387	-0.0293631	0.976575	0.992747	NCI-H508	TR	C2
RNF125	-0.0872677	-0.57938	0.562332	0.802449	NCI-H508	TR	C2
RNF126	-0.0845622	-0.329091	0.742087	0.899422	NCI-H508	TR	C2
RNF128	-0.137807	-0.784992	0.432458	0.732086	NCI-H508	TR	C2
RNF13	-0.216507	-1.23497	0.216842	0.566919	NCI-H508	TR	C2
RNF130	0.0128888	0.0842807	0.932833	0.980743	NCI-H508	TR	C2
RNF133	-0.0225258	-0.152552	0.878752	0.965575	NCI-H508	TR	C2
RNF135	-0.136951	-0.820533	0.411912	0.719866	NCI-H508	TR	C2
RNF138	0.228672	1.31818	0.187444	0.537731	NCI-H508	TR	C2
RNF139	-0.114116	-0.60413	0.545757	0.799769	NCI-H508	TR	C2
RNF14	-0.122728	-0.679565	0.49678	0.778069	NCI-H508	TR	C2
RNF141	0.150334	0.940809	0.346803	0.671054	NCI-H508	TR	C2
RNF144A	0.16898	0.697486	0.485498	0.773585	NCI-H508	TR	C2
RNF144B	0.129981	0.856608	0.391662	0.70068	NCI-H508	TR	C2
RNF145	0.204829	1.04008	0.298302	0.633819	NCI-H508	TR	C2
RNF146	-0.509254	-2.29991	0.0214531	0.157054	NCI-H508	TR	C2
RNF148	-0.280551	-1.30703	0.191203	0.538401	NCI-H508	TR	C2
RNF149	0.0459775	0.2997	0.764406	0.906404	NCI-H508	TR	C2
RNF150	0.11155	0.692902	0.488371	0.774346	NCI-H508	TR	C2
RNF151	-0.0377047	-0.129337	0.897091	0.975986	NCI-H508	TR	C2
RNF152	0.069611	0.507173	0.612034	0.84126	NCI-H508	TR	C2
RNF157	0.331355	1.68931	0.0911598	0.373111	NCI-H508	TR	C2
RNF165	0.156479	0.886804	0.375185	0.680729	NCI-H508	TR	C2
RNF166	-0.236899	-1.4736	0.14059	0.46639	NCI-H508	TR	C2
RNF167	0.490119	2.91623	0.00354288	0.0458907	NCI-H508	TR	C2
RNF168	-0.0523018	-0.289608	0.772116	0.914086	NCI-H508	TR	C2
RNF169	0.735599	4.25434	2.1e-05	0.000765927	NCI-H508	TR	C2
RNF17	-0.277981	-1.53621	0.124487	0.437891	NCI-H508	TR	C2
RNF170	0.00378651	0.0963148	0.923271	0.978155	NCI-H508	TR	C2
RNF175	0.153378	0.357552	0.720679	0.886556	NCI-H508	TR	C2
RNF180	-0.261557	-1.39558	0.16284	0.49802	NCI-H508	TR	C2
RNF181	0.0887693	0.588607	0.556125	0.802027	NCI-H508	TR	C2
RNF182	0.216505	1.2277	0.219559	0.566919	NCI-H508	TR	C2
RNF183	0.0418503	0.105611	0.915891	0.977543	NCI-H508	TR	C2
RNF185	-0.175872	-1.14621	0.251707	0.589636	NCI-H508	TR	C2
RNF186	0.150055	0.786623	0.431502	0.732086	NCI-H508	TR	C2
RNF187	0.0846396	0.0681439	0.945671	0.984985	NCI-H508	TR	C2
RNF19A	-0.144131	-0.766403	0.443436	0.74311	NCI-H508	TR	C2
RNF19B	0.204718	1.06189	0.288288	0.626045	NCI-H508	TR	C2
RNF2	0.0206955	0.0923608	0.926411	0.979023	NCI-H508	TR	C2
RNF20	-0.859051	-4.01901	5.84e-05	0.00194992	NCI-H508	TR	C2
RNF207	0.326291	1.61854	0.105546	0.403545	NCI-H508	TR	C2
RNF208	0.135473	0.704005	0.48143	0.771549	NCI-H508	TR	C2
RNF212	0.283285	1.57991	0.114128	0.421763	NCI-H508	TR	C2
RNF212B	0.0995564	0.473483	0.635869	0.855428	NCI-H508	TR	C2
RNF213	0.112865	0.577812	0.563391	0.802449	NCI-H508	TR	C2
RNF214	0.140084	0.661327	0.508403	0.784441	NCI-H508	TR	C2
RNF215	-0.170366	-0.94197	0.346208	0.671054	NCI-H508	TR	C2
RNF216	-0.326714	-1.7361	0.0825458	0.35363	NCI-H508	TR	C2
RNF217	0.035079	0.247153	0.80479	0.933692	NCI-H508	TR	C2
RNF219	0.118494	0.578401	0.562993	0.802449	NCI-H508	TR	C2
RNF220	0.10722	0.620422	0.53498	0.799769	NCI-H508	TR	C2
RNF222	0.20583	1.06685	0.286039	0.624152	NCI-H508	TR	C2
RNF223	0.408001	1.9143	0.0555817	0.279609	NCI-H508	TR	C2
RNF224	-0.124688	-0.629569	0.528976	0.798927	NCI-H508	TR	C2
RNF225	0.375447	1.95301	0.0508184	0.272867	NCI-H508	TR	C2
RNF24	6.6e-05	-0.0620866	0.950494	0.985399	NCI-H508	TR	C2
RNF25	-0.101208	-0.528459	0.59718	0.826109	NCI-H508	TR	C2
RNF26	-0.0732658	-0.448322	0.653921	0.86327	NCI-H508	TR	C2
RNF31	-0.0745641	-0.591527	0.554167	0.801758	NCI-H508	TR	C2
RNF32	-0.0382938	-0.388626	0.697553	0.882527	NCI-H508	TR	C2
RNF34	0.567128	2.78793	0.00530464	0.0584041	NCI-H508	TR	C2
RNF38	-0.248175	-1.31489	0.188547	0.537731	NCI-H508	TR	C2
RNF39	-0.0961521	-0.400024	0.689139	0.878411	NCI-H508	TR	C2
RNF4	-0.288442	-1.50829	0.131479	0.452371	NCI-H508	TR	C2
RNF40	-0.921747	-3.93326	8.38e-05	0.00242806	NCI-H508	TR	C2
RNF41	0.635765	3.51858	0.000433861	0.00853002	NCI-H508	TR	C2
RNF43	-0.000376538	-0.0554141	0.955809	0.988499	NCI-H508	TR	C2
RNF44	-0.125465	-0.714331	0.475023	0.768237	NCI-H508	TR	C2
RNF5	0.411817	1.26058	0.207462	0.55711	NCI-H508	TR	C2
RNF6	-0.192731	-1.00804	0.313433	0.641799	NCI-H508	TR	C2
RNF7	0.274165	1.56345	0.117946	0.428575	NCI-H508	TR	C2
RNF8	-0.393619	-1.89698	0.057831	0.283662	NCI-H508	TR	C2
RNFT1	-0.253042	-1.42203	0.155019	0.479425	NCI-H508	TR	C2
RNFT2	0.0329957	0.200185	0.841336	0.948118	NCI-H508	TR	C2
RNGTT	-0.44978	-1.95534	0.0505426	0.272781	NCI-H508	TR	C2
ROCK1	0.227253	0.83759	0.402261	0.708623	NCI-H508	TR	C2
ROCK2	1.38299	8.51707	1.64e-17	3e-15	NCI-H508	TR	C2
ROR1	-0.260369	-1.4004	0.161395	0.494974	NCI-H508	TR	C2
ROR2	-0.24538	-1.22736	0.219689	0.566919	NCI-H508	TR	C2
ROS1	-0.142872	-0.679021	0.497125	0.778069	NCI-H508	TR	C2
RPAP2	-0.214287	-0.801593	0.422788	0.728466	NCI-H508	TR	C2
RPS6KA1	0.134072	0.608407	0.542918	0.799769	NCI-H508	TR	C2
RPS6KA2	0.235447	0.928333	0.353235	0.674987	NCI-H508	TR	C2
RPS6KA3	-0.384552	-2.05828	0.0395629	0.23047	NCI-H508	TR	C2
RPS6KA4	-0.215409	-1.10395	0.269615	0.60954	NCI-H508	TR	C2
RPS6KA5	0.341286	1.86946	0.0615591	0.298575	NCI-H508	TR	C2
RPS6KA6	0.00280687	0.0330551	0.973631	0.992747	NCI-H508	TR	C2
RPS6KB1	0.103833	0.49011	0.624056	0.849228	NCI-H508	TR	C2
RPS6KB2	0.0546167	0.356665	0.721343	0.886556	NCI-H508	TR	C2
RPS6KC1	0.112223	0.134631	0.892904	0.972471	NCI-H508	TR	C2
RPS6KL1	0.204135	1.19582	0.231767	0.572655	NCI-H508	TR	C2
RSKR	0.10901	0.587221	0.557056	0.802027	NCI-H508	TR	C2
RSPRY1	0.233271	1.15622	0.247591	0.584478	NCI-H508	TR	C2
RYK	0.437756	2.34038	0.0192643	0.146276	NCI-H508	TR	C2
SACM1L	-0.222727	-1.03125	0.302425	0.634727	NCI-H508	TR	C2
SBK1	-0.189878	-1.05364	0.292046	0.632094	NCI-H508	TR	C2
SBK2	0.0873986	0.325987	0.744434	0.900411	NCI-H508	TR	C2
SBK3	-0.103185	-0.47854	0.632266	0.854141	NCI-H508	TR	C2
SCAF11	0.321835	1.91949	0.054922	0.27866	NCI-H508	TR	C2
SCYL1	0.0940178	0.509973	0.610071	0.83961	NCI-H508	TR	C2
SCYL2	0.32983	1.84603	0.0648879	0.302718	NCI-H508	TR	C2
SCYL3	0.0127264	0.0655676	0.947722	0.984985	NCI-H508	TR	C2
SGK1	0.0284992	0.108929	0.913259	0.97716	NCI-H508	TR	C2
SGK2	-0.135432	-0.640869	0.521608	0.794323	NCI-H508	TR	C2
SGK3	-0.0645053	-0.375109	0.70758	0.886556	NCI-H508	TR	C2
SGPP1	-0.12804	-0.819347	0.412588	0.719904	NCI-H508	TR	C2
SGPP2	0.0705763	0.134538	0.892977	0.972471	NCI-H508	TR	C2
SH3RF1	0.0828096	0.462016	0.64407	0.857462	NCI-H508	TR	C2
SH3RF2	0.00163703	-0.00338064	0.997303	0.997303	NCI-H508	TR	C2
SH3RF3	-0.229138	-1.20702	0.227425	0.570812	NCI-H508	TR	C2
SHPRH	0.178083	0.950207	0.342007	0.667641	NCI-H508	TR	C2
SIAH1	0.77793	3.96717	7.27e-05	0.00216423	NCI-H508	TR	C2
SIAH2	-0.00728332	-0.0186703	0.985104	0.993015	NCI-H508	TR	C2
SIAH3	-0.0907725	-0.60307	0.546462	0.799769	NCI-H508	TR	C2
SIK1	0.350265	1.72013	0.0854082	0.361671	NCI-H508	TR	C2
SIK2	0.288509	1.60038	0.109515	0.414349	NCI-H508	TR	C2
SIK3	0.509162	2.94774	0.00320106	0.0429801	NCI-H508	TR	C2
SLK	0.302555	1.33686	0.181269	0.530791	NCI-H508	TR	C2
SMG1	-0.313056	-1.49329	0.135362	0.45998	NCI-H508	TR	C2
SMURF1	0.0308114	0.201058	0.840653	0.948118	NCI-H508	TR	C2
SMURF2	0.366675	2.07399	0.03808	0.227859	NCI-H508	TR	C2
SNRK	-0.0644723	-0.255864	0.798056	0.929229	NCI-H508	TR	C2
SPEG	-0.292295	-1.47437	0.140382	0.46639	NCI-H508	TR	C2
SRC	-0.240747	-1.22782	0.219516	0.566919	NCI-H508	TR	C2
SRMS	0.432232	2.37134	0.0177237	0.137421	NCI-H508	TR	C2
SRPK1	0.310468	1.63288	0.102495	0.397349	NCI-H508	TR	C2
SRPK2	-0.306735	-1.6537	0.0981889	0.391688	NCI-H508	TR	C2
SRPK3	-0.161239	-0.809517	0.418218	0.72399	NCI-H508	TR	C2
SSH1	0.246151	1.34825	0.177578	0.521369	NCI-H508	TR	C2
SSH2	-0.406275	-2.22788	0.0258883	0.173799	NCI-H508	TR	C2
SSH3	0.176189	0.892456	0.372149	0.679495	NCI-H508	TR	C2
SSU72	-0.697065	-2.4548	0.0140964	0.119839	NCI-H508	TR	C2
STK10	0.202008	1.12383	0.261084	0.602627	NCI-H508	TR	C2
STK11	4.30759	26.9247	1.13e-159	1.24e-156	NCI-H508	TR	C2
STK16	-0.481926	-2.62249	0.00872906	0.0865828	NCI-H508	TR	C2
STK17A	-0.202123	-1.06897	0.285084	0.624012	NCI-H508	TR	C2
STK17B	0.0182674	0.109703	0.912645	0.97716	NCI-H508	TR	C2
STK24	0.257219	1.2921	0.196323	0.548701	NCI-H508	TR	C2
STK25	0.0666947	0.354326	0.723095	0.886556	NCI-H508	TR	C2
STK26	0.375474	1.79496	0.0726595	0.327861	NCI-H508	TR	C2
STK3	-0.0201173	-0.00467232	0.996272	0.997303	NCI-H508	TR	C2
[truncated: 4,607 more rows]
