# Supplementary material for: Network-based elucidation of colon cancer drug resistance mechanisms by phosphoproteomic time-series analysis
Source: Nat Commun. 2024 May 9;15:3909. doi: 10.1038/s41467-024-47957-3 (PMC11082183; doi:10.1038/s41467-024-47957-3)
Supplement: Supplementary file 25 — Source Data [file 41467_2024_47957_MOESM25_ESM.zip]

Archive with 44 entries (43 files):
- sourcedata/
- sourcedata/sourcedata_sfig7_sfig8_sfig9.csv
- __MACOSX/sourcedata/._sourcedata_sfig7_sfig8_sfig9.csv
- sourcedata/sourcedata_fig3c.csv
- __MACOSX/sourcedata/._sourcedata_fig3c.csv
- sourcedata/sourcedata_fig2e.csv
- __MACOSX/sourcedata/._sourcedata_fig2e.csv
- sourcedata/sourcedata_fig6_sfig17.csv
- __MACOSX/sourcedata/._sourcedata_fig6_sfig17.csv
- sourcedata/sourcedata_sfig11_sfig12.csv
- __MACOSX/sourcedata/._sourcedata_sfig11_sfig12.csv
- sourcedata/.DS_Store
- __MACOSX/sourcedata/._.DS_Store
- sourcedata/sourcedata_fig3a_fig3b.csv
- __MACOSX/sourcedata/._sourcedata_fig3a_fig3b.csv
- sourcedata/sourcedata_fig2a.csv
- __MACOSX/sourcedata/._sourcedata_fig2a.csv
- sourcedata/sourcedata_fig7b_sfig20_sfig21.csv
- __MACOSX/sourcedata/._sourcedata_fig7b_sfig20_sfig21.csv
- sourcedata/sourcedata_fig2b.csv
- __MACOSX/sourcedata/._sourcedata_fig2b.csv
- sourcedata/sourcedata_fig2d_sfig2_sfig3.csv
- __MACOSX/sourcedata/._sourcedata_fig2d_sfig2_sfig3.csv
- sourcedata/sourcedata_sfig16.csv
- sourcedata/sourcedata_fig4b.csv
- __MACOSX/sourcedata/._sourcedata_fig4b.csv
- sourcedata/sourcedata_sfig22_sfig23.csv
- __MACOSX/sourcedata/._sourcedata_sfig22_sfig23.csv
- sourcedata/sourcedata_sfig13_sfig14.csv
- __MACOSX/sourcedata/._sourcedata_sfig13_sfig14.csv
- sourcedata/sourcedata_sfig10.csv
- __MACOSX/sourcedata/._sourcedata_sfig10.csv
- sourcedata/sourcedata_sfig24_sfig25.csv
- __MACOSX/sourcedata/._sourcedata_sfig24_sfig25.csv
- sourcedata/sourcedata_fig7a.csv
- __MACOSX/sourcedata/._sourcedata_fig7a.csv
- sourcedata/sourcedata_sfig5.csv
- __MACOSX/sourcedata/._sourcedata_sfig5.csv
- sourcedata/sourcedata_sfig4.csv
- __MACOSX/sourcedata/._sourcedata_sfig4.csv
- sourcedata/sourcedata_sfig6.csv
- __MACOSX/sourcedata/._sourcedata_sfig6.csv
- sourcedata/sourcedata_fig4a_fig5.csv
- __MACOSX/sourcedata/._sourcedata_fig4a_fig5.csv
