# Supplementary material for: Network-based elucidation of colon cancer drug resistance mechanisms by phosphoproteomic time-series analysis
Source: Nat Commun. 2024 May 9;15:3909. doi: 10.1038/s41467-024-47957-3 (PMC11082183; doi:10.1038/s41467-024-47957-3)
Supplement: Supplementary file 25 — Source Data [file 41467_2024_47957_MOESM25_ESM.zip › sourcedata/sourcedata_sfig7_sfig8_sfig9.csv]

	HCT_C_5min	HCT_C_15min	HCT_C_1h	HCT_C_6h	HCT_C_24h	HCT_C_48h	HCT_C_96h	HCT_AL_5min	HCT_AL_15min	HCT_AL_1h	HCT_AL_6h	HCT_AL_24h	HCT_AL_48h	HCT_AL_96h	HCT_IM_5min	HCT_IM_15min	HCT_IM_1h	HCT_IM_6h	HCT_IM_24h	HCT_IM_48h	HCT_IM_96h	HCT_LI_5min	HCT_LI_15min	HCT_LI_1h	HCT_LI_6h	HCT_LI_24h	HCT_LI_48h	HCT_LI_96h	HCT_OS_5min	HCT_OS_15min	HCT_OS_1h	HCT_OS_6h	HCT_OS_24h	HCT_OS_48h	HCT_OS_96h	HCT_RA_5min	HCT_RA_15min	HCT_RA_1h	HCT_RA_6h	HCT_RA_24h	HCT_RA_48h	HCT_RA_96h	HCT_TR_5min	HCT_TR_15min	HCT_TR_1h	HCT_TR_6h	HCT_TR_24h	HCT_TR_48h	HCT_TR_96h
A2A3K4	-1.90586661378469	1.74550661454672	0.974991771527068	-0.939317167935894	-0.431463125798237	0.179470354942773	0.647482268279134	-1.02601187351747	-0.797475474101469	0.261773038195566	-0.280765605588681	-0.653959432428114	-0.557764791515783	0.843740594210295	-0.323444911740994	-0.0370796235844838	-0.789248867808425	-0.207482225651001	-0.314140147956717	-0.286622280139897	1.3823605223208	-0.560290770590553	-0.916018469870738	-0.967093661056162	-0.221391265807339	-0.50022125499821	0.257407320062453	0.827709042050531	-0.513880953387227	-0.487447223949998	-0.55627426720939	-0.732413180757999	-1.09021964707985	-0.614249539313545	-0.191176995522961	0.440071350724414	-0.362014088257911	-0.278725019602258	-0.254297243145174	-0.641194783565288	0.378673937690937	1.44565694510366	-0.821536605256431	0.00995351106832928	-0.104098865722506	-1.01961099077463	-0.633066070389955	-0.160443892116413	0.91326565393111
O00418	0.487583376059426	-0.388994822395167	0.773479631736561	-1.03191603235081	0.787707772959869	-0.789746780928108	0.864514744663146	1.48200957864357	1.17605787327824	1.78823440763046	0.63888304478043	1.11452824691155	-0.70245372913253	1.16002886418144	1.10142925387554	1.17641206118675	2.3037354840109	1.54828645051993	0.293940577850824	-1.0250338294418	-0.0568864510749274	0.829320724788843	1.28470436953305	1.71707933795395	1.00868889978511	1.26153252063849	0.335959189234745	1.45906079317014	1.22405259355069	0.894459673637396	0.955557265556565	0.926642880697414	1.14271731244544	0.477217914272136	1.04420977181186	1.41354926603529	0.0348395670308001	1.33365095701447	0.923213728738132	1.06282054325323	0.286568515307555	1.47091802753107	1.37154890518057	0.779031050890581	1.14896356889623	0.820632228771738	1.72408855821819	-0.48507991702819	0.484686822852164
O00506	0.31330192825221	-0.0439397853520616	0.916892144623181	-1.61579247288043	0.315030217872258	1.35104473714724	-0.555536343248298	-1.08132870549356	-1.45768116342152	-1.33847486574866	-1.72409706073669	-0.814180080843367	0.103481962620668	2.64664448512536	0.220218049956308	-0.271239321238256	-0.124088616628209	-1.46222031916131	-0.16909058582976	0.935979552846579	-0.74336632965565	-1.53307119932527	-1.02912871985878	-0.771456057653991	-1.17185541494173	-1.41711340834672	1.00010642358709	1.65452025467464	-0.821390329488567	-1.35245969029263	-1.3347197199215	-1.66898216865775	-1.28474123419152	0.23455928553781	2.55527226328254	-1.31514822931354	-1.66306416765307	-0.972356468362824	-1.50561114668197	-1.77471771593152	1.360795690443	1.56318446429739	-1.58468546704631	-0.948025962046577	-1.12714319895869	-1.83591967938514	-1.67826947597439	0.67546701785785	2.33379462169628
O00757	0.368223766916837	-0.430438124791222	0.964817904322031	-0.51064397724798	1.60058945372092	-1.74095257589905	0.37973453283259	0.515837186260206	1.48940966533595	0.780043338918604	-0.537358624302319	1.59400920235286	-0.282858659633559	0.412161481041007	1.37004455257756	2.06678461553707	0.0498815975199181	0.147584462141052	2.02308347791221	-0.0903891287559288	0.700653528061354	0.788181378737357	1.45236948025648	0.54173936333635	-1.45979533405482	0.929599559946569	0.329696297460954	1.13231871467049	0.337846452288156	-0.930774890195906	0.581786705714096	-0.789091918235028	0.156543797681045	1.08487288975128	0.685805049844999	1.44338855642443	0.660903401444476	0.267159364849124	1.09540484513899	1.37643598152184	-0.411819178751298	-0.52477349521956	0.0796187437118426	-1.08293522578355	1.22635223244385	0.0353785018004479	1.56890633893586	-1.074841535484	0.358092445635657
O14494	0.153046076150449	0.696197540411527	1.62069679973946	-0.441803661150008	-0.498168158819455	-0.00339440824635028	0.212210853703774	-1.0520673430461	-0.949033004696124	0.120358256970558	0.576368261333631	-0.290933090253681	-0.0957745848477431	0.391458915566808	0.990838959975064	0.496347381608568	-0.145875215278955	0.62659092184021	-0.260939680458992	-0.250301674557376	-0.0604585139654632	0.418832891996941	-1.01252435943556	0.641366061859647	0.444311094355958	-0.119713563801442	1.51451378822006	0.567549514197948	0.834031816673125	-0.818109048483676	-1.21942611430133	0.759597606017722	-0.432092144906092	-0.233061146238885	1.3707777736744	-0.406396011342027	-1.19962145126755	-0.906155207568845	0.881972518239917	-1.19263340166508	0.148702482134847	0.244055359250154	-1.08913613442036	-1.47505331012478	-0.639658204401285	0.441087333529467	-0.758567005995701	-0.128450635510684	0.653403617099492
O14495	1.72710929679337	1.8191792091107	1.58236198203596	-1.04584476404351	-0.585006062111152	-0.254849751033048	1.17562247757521	0.659718779253703	1.4889207619326	1.6135115235166	0.970727623997819	1.83970487136002	-1.24734840263608	0.588732156137132	0.735703158442846	0.51530997681418	1.86668302973648	0.998412515427537	1.75059854430012	1.40461968445991	0.957631733940316	-1.58894669025614	1.57144006769562	1.65710596246896	0.556627781331704	-0.413906246421823	-0.730784191502479	0.114062489133867	0.169040926354525	1.20672980725662	1.17030031136952	0.833776039159948	0.914785074085177	-1.21208315759242	1.4034072263296	1.6028237651626	-0.267095822293678	1.6593465748695	1.03210574433897	0.381116798573937	1.6990089813415	0.49301391014537	-1.54635815597652	0.487180538639376	0.815082786058131	0.72275417234935	0.971863409113852	0.372656396417833	0.206832472278965
O14578	0.155597000841174	0.12377247198208	0.0434141107923777	0.594794277040818	0.364208219275706	-0.667021136543488	-0.792312456372749	0.779275721928597	0.389598065327702	0.921675939634257	0.995367532687352	0.480740533191715	0.68680367848538	0.526690709334781	-0.132066492249055	0.293448011551655	0.947771347694357	1.16446424524926	0.738869893409288	0.320764559804441	-0.87132492863296	0.315901998530736	0.721857683713154	0.897456036303534	0.537701109350949	0.823539693739427	1.37840731089267	0.809911771399235	0.257469430794223	0.860211725394937	0.720475617280467	1.14670004282171	0.504492722635652	1.16066218073997	-0.139357839550997	0.481607592466959	0.0139886822907976	0.786915063725863	1.18738821475486	0.773967707602384	1.12251269488454	-0.407307382251411	0.317436403923749	0.572351610052886	0.683226306437041	0.92807334271008	0.909078823550511	0.30049122628897	-0.381116692719598
O14730	-0.962766082774687	1.13385730087746	-1.66803677542256	0.699730929347135	0.892573529897245	-1.03408978430326	0.793776027470463	1.16864131044616	0.950029332374763	-0.0626093856244358	0.0270860733278455	0.361779479608895	-0.0436570933913004	-0.343689389546561	-1.8273924662485	-0.36146792964065	-1.2255334289221	-0.348008246264073	0.412443854443031	0.357693191201284	0.696878811302036	0.0861410149183084	0.12899051527068	0.325369573234376	0.456901776707735	1.12497247686506	-1.39542096817804	-0.623249573938222	0.302458292732707	-0.00661127691676678	0.749446359588163	-0.00867586563986326	1.20134848392334	-0.593252475024761	-0.695887481459254	0.321847773582975	1.05350336917956	0.0459413047409369	0.23769581329795	0.812371190828782	-1.03731756826807	-0.173897590693774	0.687235005429535	1.62340509208319	0.563264904379488	0.575596720533509	1.02468176119345	-0.855241976322837	-1.80943734261061
O14733	-1.34338341428696	1.69583146910299	-2.23076273116756	-0.256994823881895	-0.186346123218019	0.221072761434793	1.09621266499194	-0.333691958567422	0.47584857995634	0.100692365894523	-0.940038214192036	0.566905832394883	0.731435348467503	-0.188942065867178	-1.21504131330341	-0.332179637489529	-0.791010349541426	-1.27912173775268	-0.125148769959566	0.168614352986805	0.199483353530177	-0.741161936507906	-0.34577168148304	-0.395586078527294	-0.440825180138726	0.0807481641582261	-0.929426193287421	0.610993329888635	-1.22105066748964	0.0124113275680892	-0.0253611061706797	-0.809799265604272	0.807721581191981	0.612384939457767	0.232147532717444	-0.92492916590232	0.0293826401489071	-0.896780494201732	-1.07481111891368	-0.0512098401172727	-0.142389719743529	0.364199835503732	-0.455532182221335	0.261926563649314	-0.675243236908134	-1.14969877321077	-0.174632879361923	0.083649585778152	0.387682908805387
O14874	0.505414288871816	-0.811116941126964	0.390628954889189	0.469960094631577	0.567261478016403	-1.01351847505015	0.945771906869566	1.11086270425795	0.6772832071766	0.290327788239137	1.09468499975255	0.467836008819394	-0.292188418724731	-1.07543134481792	0.5525703663827	1.23109607109017	0.758535141317042	0.973361305396336	-0.327091329814431	0.80313043923984	0.6098353086885	0.0854006942706876	0.919812135391969	1.14937421879681	1.08830469331912	-0.245740425229054	1.81470207537783	-0.487353295556237	0.584954110323749	-0.0203986536180136	0.969553734036523	0.479968147839683	0.964897945936222	-1.19189540322672	-1.44612415414524	1.06230037714242	1.05371579601687	1.61166402081584	1.28240804722213	0.48614204394301	-0.194979130738868	-1.17265170470744	-0.127521898288588	0.595780815229551	0.784127601753042	0.811895587015652	0.943033448935155	0.368500201719242	-0.956292990335115
O14920	-0.58497914368516	0.545203531966898	-0.245902238209015	-0.188222481705067	1.62978829431283	-0.223640435083123	1.45545935856054	1.61262099744147	1.56291188436217	1.62518193728106	1.54412566425351	1.57614914228584	-1.46748539987925	-0.981835616122649	0.763729195542178	1.24752155340642	1.20306242136999	1.08194783158092	1.57764280108891	-1.48189808804037	1.38302846575332	1.47671973839135	1.52461035295709	1.59613868928293	1.36572775204338	-0.528478673011428	-1.43450734235421	0.927709650348713	1.56077374065847	1.55775253459294	1.59329686939285	1.37346469245056	-0.448273376809599	-1.38074060261186	-1.00684377181216	1.51465131675692	1.56399767611176	1.70534638263716	1.5248861133799	-0.552107404161826	-1.5516237466552	0.240210244877174	1.43482738738781	1.68174704277495	1.5326493310395	1.47665247294193	1.65390837377177	-1.48607962852573	-0.633551888374303
O14936	-0.735945846114759	0.59172004163024	-1.02838889938039	-0.614072537535044	-0.318071228564902	0.401447449200695	0.154586242331603	-2.08097595632602	-1.6637743476526	-1.41231840345134	-1.56865643968942	-1.82632567438032	0.397275174298466	1.13835408690789	-0.720837322268328	-1.09075344827668	-0.893347177497123	-1.77669515525239	-1.27934137734049	-0.30939513299086	0.0763305246092972	-1.53299040199563	-1.92143435725095	-1.58731882956769	-1.99924593668966	-1.93250195687977	0.654012654361081	1.17032211912368	-1.61616891955427	-1.04984244179167	-1.54113809597512	-2.11513731786385	-1.69033994818324	-0.140066320928468	0.799556722787481	-1.91539149914577	-1.57220729649275	-1.67633544089074	-1.84206938973121	-1.72202475247564	-0.137283252505251	0.741542300827839	-1.44588217558829	-1.47874115023353	-1.41767738582296	-2.09308289591867	-2.03724544090325	-0.727871514955808	0.679953160405077
O14976	0.322579471698297	0.215765958916925	0.210387529796024	-2.19368951062786	0.89122228514014	-0.655379575924168	1.74564015718141	-1.80227456723463	-0.0395896241334445	-0.470240436683464	-1.1909970416867	-0.358844603872407	-0.914212803025642	1.91894496222135	0.325424911761292	-0.354371824762743	0.455794239327665	-1.15003592658754	0.319058938998483	-0.71020264621331	1.55454469998032	-1.52310469012306	-0.401369844053041	-0.704676265424699	-1.38713197549153	-1.46696040048028	-1.00338583753087	0.891123265001388	-1.24100056228775	-1.05204260861684	-1.16493740910541	-2.09930365823483	-0.896430062947498	-1.59439494583777	1.44192432720396	-1.59095884423647	-0.526224842952787	-0.869390384994045	-1.26397012070869	-0.758407020726237	-0.921547720694226	0.425142425101404	-1.32239906630509	-1.0140257386552	-1.11359472906762	-2.0550571298961	-0.86959619125415	-1.33185325775873	1.71006802776724
O15021	0.461990113360424	-0.402743596885308	0.663115983412783	-0.028941921349634	0.315539400184662	-0.904789837818208	1.15668885763794	-0.258749770856433	-0.278456639636832	0.568755423288151	-0.539440895612092	0.923175483248751	0.621957777668519	1.21309544201673	-0.351356621367918	1.08363286997869	1.05457780958014	1.02300624357231	0.636522677826648	0.438622966075375	-0.561193605317821	-0.940097479891922	0.131652948876835	0.43238076055987	-0.35156492611362	-0.0834395553308848	1.1466938662686	1.4190823492442	0.104890713182469	0.421218619288827	-0.0831540554109909	0.39586334728255	-0.245694985182612	0.989190882315647	1.18494351941438	0.171742847388544	-0.847061397200572	0.564486011722944	0.463238473105546	-0.373514894306413	0.900721068514105	0.742877218142335	-0.33221448855246	-0.271973762764983	-0.182321572897748	-0.264191645889465	-0.317418068037735	-0.197497431493926	0.734450020338391
O15056	1.08770257843855	-1.02243374557269	1.58958858458617	0.581553472241212	-0.813754112135056	0.637290217376045	0.18414093492715	-0.677015285560013	-0.860659883089343	0.643302258417311	-0.712511024061438	0.475023336453882	0.451978520158438	1.28357084452517	0.45305814233384	0.849439206766253	1.34931644261418	-0.204018200139449	-0.6461189286969	0.490601637001259	0.38461563206916	-1.45649049110825	-0.627644860032728	-0.3472738635767	-0.502100913800102	-0.661926599594274	0.96168676421156	1.588041462043	-0.965763222904535	-0.75910327605024	-0.986880158273651	-0.469549735391132	-0.763047983561174	-0.337006376880296	0.605029681342397	-0.986536589499291	-1.43431731502587	-0.652127137183652	0.383825532838859	-0.856593568317911	-0.312303471372098	1.09818835336464	-1.36554524613458	-0.876410689836008	-0.754798658491252	-0.587902269495017	-0.157041858423071	0.648537317747595	1.67143547416848
O15075	0.548967609796825	-0.380444683616375	-0.145984700661778	-1.11715406318092	0.297737310981067	-0.784217191208089	0.18135737020607	-0.0748954254146123	1.62109172486173	0.943676807477868	0.715065065273608	0.830507832448589	-1.12166306713002	0.921553183467863	1.12850473743502	1.07247836089555	1.40536158135007	0.110253961180143	1.09211597336857	0.505032229641073	2.10308398131767	0.684880126622709	0.59092785318234	1.07173771828374	-0.555401355260341	0.262746908737666	-0.98942410779309	0.823588047221937	0.798361643946039	0.729984818529695	0.291450761357035	0.102519799167299	0.110624634774736	-0.216201799011577	0.869138245505822	0.832340405195316	1.35757060463397	1.3474825217752	0.491126937597366	1.26510495589489	0.655605914261928	1.89432278225159	0.291339919717367	0.618388507543199	0.913097154650963	-0.0731504358013463	0.845127886158441	0.555337102132276	1.38498569496773
O15264	1.38804219515088	0.105662356712654	1.50470199347714	-0.695058649958992	-1.57920394095126	0.640412310157927	0.743377198279985	1.64700801100319	1.25569022931617	2.38601654418742	1.94405312782213	1.03276943566449	0.664515670504159	0.943095624169811	1.71696999970612	1.70765943508815	0.501181067876427	2.56061729872389	0.568941718796925	0.749480475127412	-0.0507765471794255	0.0716409138770791	1.78074428226763	2.28137827379446	2.05223702642353	0.100702781472842	1.31655813315018	0.191618075927444	1.23128314784848	1.06288953296815	1.14744975530886	1.68579568596732	-0.754519461336871	1.38762575356294	1.23709085014261	2.14523375990612	-0.0127671451075613	2.1463834129357	1.99292195330075	0.811397105582523	1.70539961410198	0.485695936560427	1.46339818319595	-0.49456439858523	0.659060324380903	1.41620097200591	1.55301120488339	1.32162996424416	0.0193403874206684
O15327	0.538654089899473	-0.472376364127348	1.11161154913419	-1.49129795507202	1.35114889256193	-1.2563877660936	1.50967271071449	0.740590534350642	-0.0540102118234503	1.63520314314136	-0.269699987998141	1.25807914027835	-2.03294342026113	1.62253232480773	-0.745746470192281	0.0742073685308433	0.684472000742907	1.23891889128517	1.90301951880955	0.179558480663487	1.53900226165904	-0.2496996216307	0.255847798395968	0.57597359824992	0.247530381731758	0.771349366688592	-1.38565907887907	0.507636208462464	-0.666693511723376	0.327542309636441	0.0548553016599739	-0.2089484691467	0.245396643730966	-0.888472979092979	0.189053046902766	-0.617584218208955	-0.0927325186746589	0.9042650516818	0.324895040034503	-0.0507355050117175	-0.462964000983565	2.28963716257088	0.235873637156999	0.121623911930656	0.548918806315841	-0.491251935438817	1.05045234458773	-0.358872893458114	0.34176356675161
O15355	-0.273849180911249	0.0232737797572128	0.576247648779415	-1.38956772937038	0.810491277506736	-0.952210290687578	1.71209243294147	-0.0642086503316282	-0.246417214982233	0.101736875882459	-0.192842252815454	0.900674174093623	-1.31895575970634	1.26830142976846	0.58648653505648	0.779624917155069	0.325604386634757	-0.121154689070602	0.999606234786023	-1.09444617119546	1.58198606442474	0.267365531236199	-0.0147904086849411	-0.0206891990137049	-0.469694590429125	0.439971668055716	-1.02640832738077	1.21666681907031	0.357385201349179	-0.0802647220281904	0.282325852850019	-0.806546554667461	0.669385466303458	-1.16839091511182	1.32355301727476	0.190156959517662	0.515028215081304	0.314522542033077	-0.417091637019803	0.401067215706963	-0.973583491224657	1.58558052982176	0.615831094170574	-0.013795249550325	0.278720510060767	-0.846905773412895	0.472480924555331	-1.09306251301197	1.52369191878161
O15357	0.117871257847305	-0.261044470560059	0.208436153865866	-0.258666130978955	1.70213588129478	-1.18321032887565	-0.281740205942718	1.75617349921703	1.84546310340991	0.296985658782422	-0.0269727403211632	0.607560320030421	-0.44695242908958	-0.212705483700898	0.0875858681234843	0.123494683678033	-0.289510081718498	-0.515952494951884	0.686460709131241	-0.0910861651517905	-0.3438811488749	1.47375354032967	0.77308669203123	0.69318701934269	0.197190821987278	1.39256405199113	-0.0990784069672028	-0.159645269993526	0.33204659106758	0.25130567408643	1.19975956277684	0.941600687717465	1.43137972038351	-0.0214322551647666	-1.03244979350256	1.07841535367938	0.680028412915086	0.548076532434687	0.29509739886979	0.186938089131784	-0.059675964629222	-0.325158998495968	0.984528794051858	1.17218931104807	0.182573815984677	0.112001324442757	0.957855533970133	-0.271682077984749	-0.585085760948054
O43293	0.806577010672112	-0.428396965637443	-0.771096467609711	0.372292797467671	-0.646909011995902	0.497038864032108	1.18548005805621	-0.355383824031954	0.64556845113606	0.231547291928391	0.718188983894424	0.166745550016267	0.0335839306949775	0.672909318198101	0.447033128787785	0.699771029286592	0.237840976974038	-0.449019684021147	0.044504931986059	0.99779027097538	0.739838968715482	-0.66254610270294	-0.541481868832081	0.172933289528167	-0.0635283197657048	0.249797381353271	0.657571785520431	-0.0312512268762872	-0.654911641783202	0.0423758086896129	-1.0832279182729	-0.833500889345598	0.537910411326492	-0.468599982179694	0.333598901950272	-0.145683096412884	0.680187139509493	0.497943763421089	0.311507956132677	0.640222024358038	0.575316769365686	0.88368603997893	-0.878321409501501	-0.162066358762438	-0.218951351684468	-0.416914449893432	-0.446293655478875	0.369470587557816	1.13370520641082
O43318	1.11339957466312	-0.759737282377142	1.33548620782014	-1.02035678886379	1.10108977469915	-2.03538771805577	1.91967827279746	0.523097517809467	1.88490240474581	0.161537328115088	1.96950667398525	1.46299578118292	-1.85257456947593	0.98394917086407	1.11405225178947	1.06314332551758	2.02795009171343	1.71478700733303	0.785712925414056	-2.15817852067704	0.932890679717313	1.61837284403912	2.07544149664623	0.746084817871445	1.76135618831909	1.74722516683791	-0.462874735671853	0.770870551340734	1.89507120655241	1.85631917171821	2.09403939438831	1.98450840461469	1.42269424123574	-0.554481276970746	0.725702524129873	1.29019019584922	1.28821942490214	0.373810719178661	0.217413477212915	1.57502641096684	-0.358658865442884	0.762465327393614	1.85793561873179	1.53700970207621	2.19009701225236	1.4539595253726	1.54391799532751	-1.18451939901245	0.540263611709751
O43353	0.221940704070681	0.226159082401559	-0.274342107713338	0.141482657305622	0.835052536115564	-1.85933868165703	1.54209782647212	2.05964456400605	1.78321005481006	1.75486589109772	1.83179550833346	1.89504042579314	-0.627808999068465	1.57741280912944	0.881608075582345	1.85857865379991	2.16833392464739	1.59787931453752	0.856501325383214	-0.648373215017553	0.532209318555547	0.8734263197421	1.67270108434543	2.21338927819608	1.21259173232256	1.4321214264305	0.246592752487212	1.0132271982463	0.994702986287635	1.55784994837912	1.49175591413025	1.77018712121608	0.86588430238462	0.47281605695439	0.325173334450798	1.02805480147057	1.07068643820674	2.01281259476383	1.9930176594729	1.84944724229277	0.267580019759824	1.35627244429513	0.901712833392872	1.30216673075265	1.26104884504113	0.901636052662939	1.22568196593689	-0.433598119003216	-0.129371680441894
O43426	-0.356029337512689	-0.339880000005742	0.586582265532924	0.887132740192095	0.316394903934355	-1.03157255692369	-0.469527092877954	0.86348886320498	0.465098411074521	0.412357155158156	0.404014306338554	0.328965333180443	-0.984613027871425	-1.01870904747456	0.68527057896668	0.329364344099131	0.0250239470158664	0.2279677236408	0.875314272393641	-0.941555415143967	-0.169822635716372	0.407654896402014	0.675166415402996	0.548912761248314	0.40877199828022	0.123259289121726	-0.838987308755482	-0.0763102154966775	0.823218266961083	0.524913569265704	0.18351458581822	0.436770054866267	0.547723417425674	-1.04684993519988	-1.20006439129867	0.590657017538772	0.449757329688763	0.33946190483245	0.643987975533287	0.207181859649699	-1.44490257699884	-0.487578399031302	0.253222264248989	0.601530105318726	0.655770943672218	0.85124072230139	0.33211727171172	-0.841785403320776	-0.427865324414971
O43683	-0.44189240549183	0.279431974865665	0.498873574057507	1.27370238698557	0.43191950140773	-1.68541082637772	-1.14137453940864	3.0234108784979	2.32604839324069	2.91635043636079	2.47000559210606	1.28609695435664	-0.822535946129085	-2.309827293828	-0.198602223314893	0.123363808873991	1.36736682545762	3.01517511011916	0.266506769123683	-0.687539840913109	-0.782648158225219	2.91144375517374	2.97524993996791	2.97362155592872	1.91565924105746	2.78537988228562	-0.632438412286796	-1.72155127431695	1.36209956664979	1.84373525161698	3.22994519711839	3.34709382408113	2.77240705204441	0.256374139751445	-2.83994662080877	2.58444452733244	2.92055993471346	3.11900444603438	2.4311619618035	3.09470674122987	-0.487667437399866	-1.18450381394821	2.92910371883128	2.96020922507434	3.12453562622751	3.68436750715942	2.90262552281109	-0.276893065307474	-1.95311943149487
O43688	-0.73890683892435	0.655322074292534	-1.12356222977214	0.8599273607283	1.41760807399035	-1.14172032330546	-0.66459672912612	-0.112168398141915	-0.56265789026304	-0.460841600985584	-1.05620293544471	0.741733347257514	0.0102617774176616	-1.36359092286888	-2.51532937186696	-0.512238366019826	-2.13554791003991	-0.921825082150732	0.119983873837919	0.236620912468718	-0.712722060322565	-0.340055607024192	-0.281654549029163	-1.1282577667954	-0.517357994597942	0.993729982535501	-0.390743656677956	-0.317768268628966	-0.397914302969492	-1.14012783835349	0.359809253200568	-0.540461685246192	0.229954688572233	1.38658431110878	-1.24502950655279	-0.254658070590598	-0.585892886456726	-0.456216911360863	-0.472188664778823	0.0419621780833367	-0.586471754812932	0.388184384462273	0.0804174299195838	-0.14390859309021	-0.298019239560391	-0.495939746769102	1.29285726117421	1.34524702440664	-0.526086815382661
O43930	0.720740676994659	-0.699573018150859	1.09682296010723	-2.18963509792768	1.05221826627862	0.269703748550915	0.0309399929017126	-1.88547946759073	-2.13491145589804	-1.57606801028636	-1.34612164216977	-0.859254073213755	-0.280286992830227	2.51020764655035	0.125232143400988	-1.30072611098959	-0.650986316370101	-2.4254415163477	0.536002501380141	-1.01433699131069	0.376168486179691	-1.82944886061851	-2.12730385906677	-1.8641158984452	-2.58584030754068	-1.56823119059268	-0.159757873923258	1.69419395703744	-1.81627606721234	-1.59754987890334	-1.70414309865712	-1.72214254721022	-1.68467476878975	-1.12011193223811	2.57460049860266	-1.95575337981693	-1.85772269646851	-1.86552071714514	-2.36013103845983	-2.05119293282485	-0.56568770832652	1.94644145708677	-2.08624524964597	-2.15389335151008	-1.80802416969287	-2.64086100872903	-1.97396869767485	-0.993934231922563	2.8875813118181
O60229	0.072611952578848	-0.282930817533544	1.30626822881678	-2.34462278198713	0.382933320035778	-0.23877430610408	0.944824312901275	-0.207331733989255	0.0811143610020653	0.0863004764228087	-0.281000761532828	0.851645190552726	-0.249826765758091	1.20416770421816	0.175303240927204	0.151399517042043	-0.451712811745573	-0.65645920988371	1.38535169782627	0.0497487442224294	0.221309259836084	-0.342975282003006	-0.288478932046931	0.0770578466399715	-0.142980274863947	-0.135782891863608	-0.113380847908938	0.156424252120021	-0.647811769586381	-0.132437905536535	-0.198762379751952	-0.907707524211567	0.159257404757292	-0.720892419846753	1.60476858636562	-0.791943988839817	-0.238341014221987	0.0109337973886353	-0.828043151840524	0.0647747491298576	0.0680557618604403	-0.396265327810906	-0.84800332080366	-0.148531051110746	-0.0482150559192873	-0.640102576340019	0.0363468019019947	-0.613284416854057	1.23522996080976
O60307	-0.828012862805033	0.910613472488321	-0.973099342249197	0.837153342617597	1.01620974072101	-1.47709823930511	0.501224383448369	1.8079875354055	1.47629648828684	1.2549090981321	0.795628846271402	1.33399288326229	-0.49639756902645	-0.234100272092447	-0.172024510659024	0.478618715782201	0.737509855915022	0.555531022349297	1.55806701259022	-0.682527407732501	0.127779966648989	1.39870299482268	1.77494434626424	1.21373408066237	1.66307967565359	1.86349179454318	-0.548651016662761	0.728307913867388	0.94717239424021	1.34300059672495	1.53846280094702	1.30116241003372	0.134062448632799	0.271285137257739	-0.206432813437594	1.33614295828482	1.63819324895305	1.28182442184205	1.33858756238398	1.60805529922399	-0.528439210479204	-0.427769290163274	1.73354983512349	1.78084552598664	1.6192183871233	1.65735109207647	1.82565584697693	-0.281850186358222	-0.750716777294648
O60346	0.340788531247225	-0.792429684704214	0.473800987909426	1.082984634491	-0.921649482118104	1.49201040973364	-0.261711595933215	-0.128413196842891	0.519045659224354	-0.826632676651652	0.46999668405753	-0.785997104420179	1.00978960086404	-1.53096872070663	-0.547562410981617	-1.22556883727882	-1.17770450881214	-0.529901779178096	-0.92914820125658	0.760944305788422	-1.68808798584086	1.02516678493273	-0.261567099869844	-1.02353114384095	0.968028871191152	0.698193261292286	1.00847241498224	-1.66359878046818	-0.675295173684212	-0.326968172528229	-0.0263767320847284	0.446118534709762	-0.303956294875235	1.14220725430549	-0.985654082131348	-0.125547175583801	0.748763316079626	-1.03626089375328	-0.323365226622504	1.00115337069103	0.827465706777476	-0.651945544718805	0.963228341317451	-0.072226896812897	0.462624111593067	0.800295705693452	0.500609921541771	1.19494275062714	-1.33369400180924
O60566	-0.268301347861897	0.491914956942263	-0.453566168192494	1.44446979547871	-0.418468190891238	0.312607357106444	-1.51155356990691	0.174212270213011	0.0419559319424267	0.221661139295104	0.77198552389213	-0.225053232728333	1.17061975390809	-1.16108670477771	-0.494539410104921	-0.119792258432225	-0.314325478021644	0.912294190897729	-0.188024279605948	0.849762054206754	-1.42780481664785	0.217775677049961	0.285466417397227	-0.0322179331363164	0.877562400000323	0.190853544208667	1.18466700425832	-0.955336089430009	-0.348275799708471	-0.0248359026646962	-0.123702403355115	0.965568505984187	-0.0375287596999174	1.21155340752644	-1.30390990690179	0.143947031929741	0.114178037607649	-0.0444281051241322	0.968167839292613	0.191225489264102	1.07662787606686	-1.34305498167859	-0.156813023164081	0.196720602071814	0.147674904775446	0.985011994465511	0.189594739599872	0.824967637699959	-1.38010352290631
O60825	0.582866137084265	-0.882147439143447	0.895043293461963	0.165065475059107	-1.68296631611028	-0.299307059214221	-1.91510267323427	-1.18911252650744	-1.29815420440769	-1.18853258517833	-1.41354682031753	-0.912853189259826	1.66049181849747	1.23759043999548	1.21934576846359	-0.540235921129922	0.224468362231805	0.202948145237555	-1.27332194273235	1.74518791682798	-1.60838061624137	-1.29636257407939	-1.22566574090951	-1.15404589158865	-1.18735912855893	-1.59507785188041	1.82170313507425	0.464013830673675	-1.28097037054062	-1.24502345996811	-1.3070978935695	-1.16803325445365	-1.72703785192874	1.68147798688144	1.19169641785192	-1.2652336587689	-1.42546714488066	-1.2293800075887	-1.21655055745906	-1.7542618155172	1.80556221439426	0.590816266429302	-1.27510935081518	-1.35418723024844	-1.33643063909253	-1.23299591047741	-1.60844700309589	1.55890733583363	0.60725334547669
O60942	-0.779369063302226	1.2315603523152	-1.16539818210144	2.24360475883412	-0.381347714657643	0.233315699707849	-0.934957802933375	2.0262121835007	1.48734563965148	1.33569331100877	1.61062035872602	0.457010256909672	0.41705189063016	-1.68490398302479	0.224706022897429	1.13236313463985	0.631386972686497	1.6480353030947	-0.043336820516636	-0.0802451025723693	-0.859915921511832	1.56342003937914	1.07813636508223	1.0061205656681	2.15691533823707	0.763491241221658	0.103756215283432	-0.960964341422949	0.439799389759576	-0.0268528766988637	0.835923723714051	1.60187755840812	0.362603736243012	0.636877475488083	-1.49763881503661	0.577243124703965	1.37925502915355	1.73248329627551	1.72182308957988	1.36179784711785	0.371170103680364	-0.277225780148486	1.10910939215236	1.08730158752681	1.60958483904851	1.92472450053	0.496119231148006	0.134153481799458	-1.33489538606609
O75116	0.0141005947566927	0.00745470368387496	0.270234902728239	0.817190506099564	1.09729523685839	-1.03967978591134	-1.36484612417375	0.0962042054041594	-0.370924784302722	-0.181987716487794	0.194897598107961	-0.148825528611133	-0.651061440652539	0.25870066581435	-0.488223097294968	-0.318944357668489	-0.197997312323902	0.246991280758002	0.348572366641186	-0.911932275231046	-1.07761138898712	0.273063268039307	-0.0521029262380614	-0.235948344520938	0.351686296446403	0.587556921237954	1.1432202194231	0.268705357841838	-0.468480194459024	-0.468928111843386	-0.185385944914418	0.0372112739742775	0.317815496235935	0.872259010070383	-0.139761967547553	-0.126287172332448	0.0148090820679593	-0.277576446636918	0.195771090572802	0.282543611398221	-0.47783029529238	-0.840945305305006	-0.193807203726354	-0.0634364708536363	0.053269725740283	0.474673515867654	0.432615284239467	-0.85311939955225	-0.273882398179564
O75319	-0.703945341683913	0.564758701847018	-0.104834583139864	0.827275780264459	0.453795777617476	0.605042276285674	-2.30006822585975	1.07847283154057	-0.191523884776994	0.511627879075281	-0.44398393912742	0.0441758842283644	1.2595154574147	-2.20086105883889	-0.871027472284192	-0.517042648191009	-1.60758196964128	-0.114371895863194	-0.122399425731371	0.0958440126232105	-1.26847938696992	0.316097520231063	0.376931879690302	-0.18872907973501	0.745581893753381	0.324111653922285	0.546510395921385	0.15269252055444	-0.223418798827985	-0.412394329770238	-0.30649958922813	0.828589584052164	0.661027473697685	1.34389183957059	-0.755729051857256	0.952548274005187	-0.654227717174419	-0.210269659831864	-0.231906336936786	0.139061498523641	0.503399914893159	-0.332727707368144	0.853693353117045	0.679182095400433	0.287717955077006	1.07116951956264	0.363287118011133	0.586304029040444	-1.42491098890799
O75385	0.136756979888208	-0.0154247912571223	0.84457752187582	-1.4164787790169	1.23011288920995	-1.9077631240994	2.0796151273707	1.51015887405428	1.32552395018186	2.2868358524339	1.31143402847866	1.61829575409219	-1.44935944141752	1.85715714893847	0.857103771471436	1.29286867607009	2.47787129986678	1.34012999141509	1.21287763024959	-1.60100152078806	1.18254960095406	1.01404984625123	1.4058533181626	2.32385258466394	0.677485055449601	1.44469068872147	0.567192227142912	2.38534531380187	1.61498135787696	1.72744784679351	1.37525269491981	1.3053974245679	1.20270751576777	-0.365416262668416	1.59863499349808	1.66372627939021	0.570748830815638	1.7000426781806	1.43790508782018	1.17410418532335	-0.358934428128384	1.59705606550452	1.35493079582441	1.36958918805297	1.34764115888159	0.840849983251986	1.47929030700277	-1.40325737571019	1.39562775603331
O75582	0.255649541679751	-0.30968653022949	0.532582911741606	-1.74780706827639	0.820235502977592	-1.29277496271679	1.44528092807564	-1.41759780519807	-1.08698485783012	-0.64962295339283	-1.1917205979242	0.0233827893461972	-1.03741276649223	2.35813163064511	0.765338438110634	0.747581110811232	-0.06051727599143	-0.599386860465655	1.0807981154603	-1.09636150313511	1.65151449532973	-0.96805994735406	-0.8315579299958	-0.915147149905562	-0.818655289518501	-0.759557665262195	-0.324091855782988	1.88116341681424	-0.256033342874887	-0.225913223739682	-0.95855262107644	-1.29689245711873	-0.470753033403161	-1.71872467914735	1.98695149598232	-0.871247420773709	-0.712207416833876	-0.488600990071983	-0.639526570387321	-0.453303439261922	-1.0042548991234	1.18008784695902	-0.653392610477667	-1.2781523913429	-1.4149641893055	-1.68975922799302	-0.812044471808268	-1.24272180937963	1.58923533414847
O75676	0.503502248502163	-0.115280646686516	-0.163111092125659	1.13155294588548	0.180312224267642	-0.623437895312746	-0.921337460525992	0.229971170204227	-0.155360265675182	0.249918341679992	0.839973757836193	0.156904925268861	0.694253923775042	-0.221169199450053	-0.219508765401048	0.25891393877235	0.520091028124854	1.06973556085555	0.0656606643529518	0.237234081447079	-1.07195090222463	-0.0665776513791405	0.475206384783133	0.412167758036473	0.637742575407394	0.261134311459398	1.14294346898473	0.211145443535505	0.171325511431968	0.428118749227714	0.176381652166732	0.821085153260445	0.278453483065809	0.966376279967317	-0.650990780424592	0.335985410845515	-0.0185560849470559	0.361643087469939	1.04992476221204	0.393611439069688	1.0033724639391	-1.00769101753354	-0.10576094425559	0.281443306162379	0.127572449758486	0.647749343626113	0.330261103740917	0.265233730613636	-0.961298557664585
O75962	-0.249453067956252	0.287079645789024	0.565802256808378	-0.838926550805283	1.47662648778223	-2.47346825046406	2.53969667116504	1.88357831209939	1.63784272860097	2.25876438726742	1.7807525428405	1.67372835143189	-1.69081420842406	1.04576394068463	0.937085867962653	1.26966347614123	2.00951121912893	1.58757581075585	1.4650297462339	-1.78529432434923	0.954209058574307	1.68388661890351	1.81646886154086	2.31028875511163	1.25547389187285	1.78299220355488	-0.331435726993347	2.2285887365932	1.68445104234914	1.7508658275079	1.79601184544074	1.76693716514288	1.47266155794989	-0.327896375257696	1.06739066730132	1.64670517598049	1.03731044250687	1.93153382231865	1.9568216203576	1.08984089025424	-0.645011496439124	1.0979960070526	1.53118772463232	1.70154597858605	1.62208018475255	1.16644953963937	1.66892862635897	-1.35161815472248	0.957446321869576
O94768	0.120299943331136	0.0611978615700172	0.527237336807581	-0.805917197039845	-0.312163527350278	-0.200590996715509	0.992104251876016	0.0109527010895623	-0.177206964166877	0.136981065753457	-0.274628803123172	0.375220584061132	-0.42641242571716	0.64404246547482	0.204256921867264	0.336852181921383	0.0756228244965776	-0.798455155580246	-0.415229438791113	0.0859228111302872	0.89602094376128	0.344405042482915	0.274910918494495	0.00561811175043239	-0.414365400621664	0.111330230348378	0.312610282083453	0.506453770877099	-0.413785515491515	0.00213060313363878	0.129381337008986	-0.617269533225532	-0.401976513894629	0.21927050791835	1.18382992985576	-0.262661988318254	-0.288171797031996	0.249091041960445	-0.458507894250082	0.44620817868045	0.852376800714092	0.766444104847613	-0.55416127097512	-0.294107615864858	-0.212362921414642	-0.697072192782811	-0.496434858959154	0.183393058740128	1.35668738384014
O94804	0.239651976211537	0.119861472601941	0.0147526964440156	0.16590387466332	0.587940611515637	-1.06886039137867	1.18187118358943	0.692298908536928	0.252419106127203	0.802945698155423	0.406630189157667	1.07892631018774	0.315167111947449	1.38956663755428	-0.148865157839832	0.608570765920272	0.988310796768222	0.958578223802135	0.885291521427227	-0.172820766400473	-0.609822117925402	0.0716091248067264	0.556464436536282	0.803163033951123	0.226177783904381	0.786642400422487	1.2916682864285	1.62212545873661	0.0976366295748325	0.576069155534331	0.600028822862275	0.65478183875789	0.673709544913023	0.988958649487983	1.24188961278564	0.432109100779293	-0.1537716516664	0.687870143588492	0.89755615928816	0.650202009572843	1.02158512177375	1.08612157751076	0.0485524684755123	0.315772703847847	0.460541020668266	0.431399723746511	0.761248746094006	-0.280693618741954	0.789243043937782
O94806	0.264170500612051	-0.488515581739844	-0.127909724904486	0.183921192839957	0.627426193155488	-1.36983932149155	1.82953503643554	0.716654341271123	0.425362366338266	0.698894142487641	-0.0268313865252167	0.265991605760772	-1.11426086834491	1.60008903106711	-0.44551900337919	-0.26974373398587	-0.00726004929453643	-0.986713161984083	0.579046108001165	-1.55501746476982	0.810312062508373	1.09363974287288	1.00047115003121	0.955449950131542	0.859542075056852	0.521541836470303	0.497224194718556	2.17042352300221	0.648834566300239	0.612706996819917	0.805945221589423	0.089495398241726	0.843353652555978	-0.312669246401091	0.754836096396631	0.518988432046678	0.297961072460694	0.681154592539915	0.163024264324287	0.536940046699812	-0.799621398479153	1.63238241271608	0.976915901383508	0.860669576797822	0.63303419778957	-0.216595575858451	0.703598146448373	-1.09974944089571	1.64226110240234
O94921	1.17222580790686	0.384619006362954	0.735469607987479	-1.99802747573493	0.138933363242907	-0.319090262700624	0.892534815469814	-1.05754712446219	0.683334098071055	0.38733335933551	0.158442587002574	0.171765678420416	-1.02075358333375	1.26899828831408	1.20445067577624	0.904336910271752	1.25571690090859	-0.196563718414745	0.35294822486136	-0.276663652998114	1.37627047458234	-0.886839173634783	-0.278016773609563	0.211882685375832	-1.39179173811648	-1.41107359473039	-0.779382761590994	0.444448442448677	0.109261397795818	-1.00323796844508	-0.674552422868631	-0.836536664302375	-1.19774433101079	-1.14717653177191	0.921487537106604	-0.84582486460857	0.822228792594954	1.04242108546028	-0.501883598528621	0.0750260596139578	0.346144316891945	1.25199780870195	-1.32608752461504	-0.88977297241436	0.153673045162157	-1.47409851952837	-0.658979031374723	-0.103034894169313	1.27185825470487
O95382	0.916173322634471	-0.404078189680499	1.05422690095876	-1.88433727320085	0.176305145202431	0.357412434738085	1.49553114420745	-0.356414048586787	0.226413864657244	0.0871902741403193	0.330800360777638	-0.322369764249671	-0.7738125749293	1.32504045912798	1.37825121325336	0.176427994969048	-0.0966524092756708	-0.293951653207417	-0.574068237599577	-0.628991002823452	-0.0338054180211777	0.389076443764555	-0.422472031528914	-0.437259419944222	-0.663026136773944	-0.950588545331569	-1.28429822549268	-0.616719244212122	0.0591142604505529	-0.161202086065619	-0.0810437121327165	-0.762776077286946	-0.718146217422721	-1.7594507858673	1.02775081592311	-0.550326926488909	0.803746128838844	0.87578758598601	-0.427265554865714	-0.319352095894791	-0.404638307146558	-0.0692690492609719	0.00279142108229372	-0.564506400167802	-0.766815865545868	-1.20598053746112	-1.3891861507247	-0.904161789174661	0.138337152507932
O95747	0.735256631187132	-0.789118158680157	1.08605785433679	-1.81712350355738	-0.435583898100216	0.111203683975823	1.31956460523699	-0.6731930425391	0.0222115991211024	-0.434555908377787	-0.565065926375695	0.147443554887586	0.47583937284109	2.63997187916249	1.40443876361474	0.605968406432932	1.33452581048497	-0.114089265844245	0.560690646978057	0.301610810539179	0.509387295921843	-0.772132177066996	-0.199393388320029	0.00553973822206641	-0.588077608632129	-0.617586952813258	0.799899911983534	1.79824271591836	-1.05394733196644	-0.636109883786152	-1.03044397687605	-0.474665520996985	-0.455844702776069	0.0479787308354966	2.19886240097238	-0.704507202914313	-0.381226355383317	0.362459902480296	-0.381701891741419	-0.808221757083961	0.777552876063048	1.32330593861451	-1.31398147366253	-0.78898460300292	-1.21848896610133	-1.56318025692149	-0.391538241959129	0.401952487918975	2.22342929955186
O95819	0.659976771886281	-0.0990285637813352	0.837280395941391	-1.87622863506626	-0.031070057109894	-0.615548761693732	2.21302372330988	-0.838214404104543	-0.316397107603263	0.785423446616472	-0.0776338847074839	0.0610940851457127	-1.43476307679872	2.34586489865266	1.30835186610049	0.529353724167278	1.20854942536655	-0.0696221508025089	0.505519741957719	-0.621651802832466	1.43388108448212	-0.624374097415991	-0.900579852833927	0.693644684931856	-1.15084903085023	-0.849966977201677	-0.493019450843194	1.19649160048057	-0.12754731603487	-0.724553538299315	0.0484981929586275	-0.225468060337032	-1.02379199062075	-1.31153895578983	2.04731934640599	-0.850938046345105	0.223504288551541	0.795458521592389	0.339911334594643	0.459022687299122	0.0340767321463312	2.23669222239285	-0.610209647161502	-1.13111357444646	-0.165910220467256	-0.502009774070271	-0.0694869419855867	-0.159865925536492	2.17197575622229
O95835	0.340342654561334	0.0426020032842382	-0.341526482801594	2.03106972735798	0.466864161481048	-0.181049882071047	-2.25625368186122	0.190760042607543	-0.302847246847758	-0.74191715036371	0.130541457541371	-0.177253291944749	1.3147130778991	-1.04470498245127	-1.03482133599143	-0.77760311499237	-0.643155860807397	0.404822086882704	0.0779958812371748	1.10715781209068	-3.10989919285646	-0.360083994317515	-0.168048793357165	-0.621345028882524	0.632306446736568	0.457447087234611	1.44324737156429	-0.709668158300901	-0.726748950584952	-0.269848537415289	-0.0820153610190186	0.4865927621806	0.188714999853809	1.82591030379057	-0.701531261922808	-0.175637139552884	-0.279997572585982	-0.587535914746912	0.372923562831917	0.537678853443641	1.23951531332565	-0.864183868061033	-0.0451603703429041	0.180515925423589	0.184371710857534	0.567567735118026	0.548419353604597	1.43318645507927	-1.7558126802178
O96013	-0.0181903663112378	0.429792364165495	-0.100987186548993	-0.318788242893352	-0.90806912500351	0.370408751680378	0.335753080958624	0.653655975099533	-0.349391263675368	0.748793802639376	-0.0956343303916223	-0.44173467513434	0.966447334180527	1.42746791004026	-0.548160354804866	-0.387980236427597	0.775844167420241	0.322965207077552	-0.634593363503811	0.643449366221117	-0.363554281519586	-0.66298911487506	0.424426001954422	1.17262798990811	0.352301202132999	0.0623281569001702	1.46732095082622	1.02072557803054	-0.654635100986095	-0.104382211856872	0.135852709243371	0.44795137212885	-0.293248222610718	1.5040066728494	1.24183815901713	0.10533095702698	-1.08709704832669	0.907158323827678	-0.183813174506959	-0.847133108722382	1.86769590990749	1.17086878672744	0.347260571157214	-0.130924551163114	0.699777995170859	-0.522045031149859	0.313988659483116	0.776318246178473	0.815576401707029
O96017	-0.63620669463337	0.689708031290592	0.0566524432661662	-1.69042078753814	0.81362365572121	-0.209252716860824	1.05458103436353	-0.303710955165253	0.206627038940042	-0.497323234367198	-0.992283564332808	0.00543635943507179	0.781332185670124	1.18600817934672	-0.195311470230534	-0.330854344062164	-0.21933663003052	-1.2765141255238	0.25488385233616	0.598498600322835	1.91034980313619	-0.330790589811005	0.348102351198253	0.0438674367551481	0.063171497017557	0.380392619094287	0.69308378860081	1.13645231534476	-0.58417233074376	0.419762855514195	-0.294259842014854	-0.922359826958333	0.308836305460691	-1.46344272256785	1.79591869768487	-1.03841498835695	-0.315378651999091	-0.0828916330297436	-0.2383162197471	0.104649260887039	-0.0889303838069512	0.89599089822401	0.011675699318257	-1.01908039929714	-0.0452354041133028	-1.16569066851724	-0.698082492530806	1.02872182770143	0.497028369295207
P00519	-0.659952209079102	0.500591110283992	0.158597131641512	0.783570246411906	-0.782007509370587	-0.918195288434468	-0.839249363946212	0.811709233017486	0.691453947469282	0.430515057383142	0.509143597348803	1.68009253194957	-0.71528245164305	-0.91182219145735	-0.212216098875988	0.550228557979256	-0.847450878988419	0.484969766111541	0.0016108002197355	0.544701190887673	-1.00881241762301	1.21307316391006	0.543312457127027	0.837531350772434	0.639442627660951	0.588407807616811	0.357643542078658	-0.10978279620637	-0.0882719903117687	0.799421775584955	0.296465488807213	0.0218682412323268	1.20530230387848	0.653977517250579	-0.338179778688573	0.167568149194738	0.539699165532183	0.788326277019647	0.672978257420006	1.2681413288058	0.932944926648371	-0.432027075388146	0.201734169820797	-0.0335454728223898	0.441423745154431	0.984368417601533	0.503774116954934	1.04210703787657	-1.00235798695656
P00533	-0.0424855749370403	0.366918893874216	-0.441962250161778	0.510111954152642	0.627151819539869	-0.694721146471995	0.674191217478845	-0.76467575909022	-1.09039505984735	-0.883715563781735	-1.27242273759535	-0.341638317131541	0.314055711519756	1.41954542839943	-0.946295633908704	-0.442367190257958	-0.221538852756802	-0.564937507777487	-0.483895768247776	-0.658667707728286	-0.374972815249876	-1.1965711649478	-0.789546269487906	-1.01171334121926	-1.28481981081012	-0.597669989741324	1.17581927845285	1.42276655438298	-0.389967578597161	-0.22426134764253	-0.773984814897985	-0.811480509019251	-0.862828058628247	0.587360392101448	0.943444817681168	-0.641426781545794	-1.39500515148686	-1.19758766417902	-0.900841271794229	-1.11669222921127	-0.545209328606292	0.458280258596507	-1.077885915512	-0.894044057611758	-1.07782449124309	-1.26448272193694	-1.02241229616786	-1.02236286202869	1.10950389196751
P04049	0.316747078754668	-0.34114987400987	0.0929769736927959	0.383501053482764	0.195252494297849	0.59833179426666	-2.04649852698979	-2.37725991998329	-2.73438588320973	-2.4823954701539	-2.78051026459397	-0.996721236584945	1.81261887485719	1.1462762111765	-1.34560169058517	-1.37663921909746	-1.39624382781419	-1.52136020470329	-1.07972841795542	0.954238535965114	-1.62322665105943	-2.46550357776233	-2.64985798838276	-2.97165038776116	-2.05158138492679	-1.9974293010051	2.20422759815711	1.07150540660948	-1.74550043953652	-1.99261853942471	-2.02810411174921	-1.86741925260102	-1.95989871844328	2.01783874987775	1.13081365178826	-2.09111058238642	-3.28042221856353	-2.94101442056598	-2.15772246088721	-2.11422860063391	0.632807402756776	0.687797396489266	-1.95727899406384	-2.27055510651619	-2.16278580781871	-2.00168412923455	-2.44772549542556	0.684505900196362	0.946449460127073
P04626	0.649470148742985	-0.436133644202907	-0.268381365189629	-0.256837350063655	-1.50963606305516	2.02728637517438	0.409984407202966	-2.92968928974336	-1.21085723434136	-2.99211599460818	-1.96315576671367	-1.77182285458225	1.63704489616339	3.54207620720932	-0.800620295002109	-1.63735657517307	-1.43713843236332	-1.94432050846857	-1.93003621170569	1.17355172092346	-0.0707858938119902	-3.34828672472829	-2.88916098306522	-2.75107433609594	-2.69939339214708	-2.85396900201047	1.68390416834506	2.30092339158522	-2.10372701788131	-2.23939962874275	-2.35288157527018	-2.50975925060961	-2.52928264843034	1.58256275103305	2.62600542900362	-2.61847719752744	-2.70171660158739	-2.48385140981136	-1.95191548583008	-1.62312698330223	1.20932963736166	2.37708603034551	-3.17503061695015	-2.45043819575076	-3.39898451830025	-2.05203719078702	-1.15528742176904	0.417018315047206	1.60368291085327
P05186	-0.68789592373651	-0.809651309216804	0.3250084272193	-2.18882939897269	1.59799658239011	-1.18968096604842	0.386160538675463	-1.39755997750204	0.28411491900674	-0.89725335117776	0.486807990664628	-1.2499133968816	-1.79076750550095	-0.175151376617366	1.25474097630762	1.02065639330084	-0.269829050439527	1.20359332895285	-0.858348126569329	-1.57416144792439	1.20812773413571	0.509535125940142	1.04206699288061	-1.12777549738059	-1.23411408581159	-1.03167400374994	-0.499636229818314	-1.01046060565109	-0.139656853154831	-1.04297336140292	-1.30069920098712	0.524473679056576	-1.23522725895372	-1.72674971629285	-0.515645240009236	-0.841340466107129	0.708223629401992	-1.24478160965016	0.926804786134308	0.693545136375291	-1.67834160975778	-0.252315491775395	-1.0781876102784	-1.51342615450797	-1.19965279179751	-0.941564852037981	1.11296400333518	-1.76540873075543	0.802356099206576
P05771	0.605335861144049	-0.303186137080163	-0.135075744346441	-1.69679578261647	1.40199593593433	-0.800405463403963	0.998304176645727	-0.625876710393177	0.399082937267904	-0.0383214216759373	0.313986638722637	-0.773069721927094	-1.08271545538688	0.584176779408338	-0.112487471455164	0.852683883530066	-0.267120599428118	-1.24917420426128	0.472636543625176	-0.801370635404135	0.957219328801403	1.06143418967088	0.54835797205025	0.374326811944606	0.192373513546221	0.173685681855947	-0.437690024188352	0.743606281970815	0.463454156273151	0.683714649272098	0.932655994528961	-0.096981714077568	0.415719165342447	-0.691605462946032	-0.0308597767470047	0.514555029069193	0.692357129209242	0.264094248239585	-0.580681563260826	0.575588747636666	-0.909776708303512	0.418700709930561	0.839522948662484	-0.659290827668952	0.691048556855582	0.157777996280381	0.0942906105001532	0.120458726370088	1.22845859538294
P06239	0.0513589890693667	-0.602320701219197	0.930040740591363	-0.574397980192854	0.70436229977417	-0.909526994078456	1.29593154823653	1.10949941662631	0.983423332839763	1.22005002709724	1.1346494463334	1.37580102894789	-1.14998941088555	-0.0662818250733509	1.21643937021052	0.591894258143484	0.73733732881564	0.941180693810727	0.87924207451362	-0.485501886670902	0.0450404389601828	1.31823878018929	1.2223480748051	1.2736825600793	0.515017858290104	0.912195459421367	0.154936061526419	0.343082396742575	1.25823845274246	1.09928587903707	1.09841923918262	1.30517204880811	0.667090211041311	0.255812634251659	-0.215003596290227	0.958683906643431	0.892786276899056	1.32706709817182	1.03308650049917	0.864356865442535	-0.0154415048982766	0.117019180578755	0.650865137482577	0.334610335295873	1.2064185280479	0.4070859598312	1.05390805776704	-0.0644627807537382	0.499843309707376
P06241	0.369595716722061	0.274410016809511	0.981526073031761	-0.616865834146008	0.465800541061572	-0.498260828168527	1.93196520547158	-0.456859982623179	0.167658950625164	0.310784025766496	0.823829694859706	0.00404432384685662	-1.52255519250191	0.278239036002334	1.12504452644865	1.52929053590367	1.03346327732561	0.928674886337602	0.340717479329238	-0.321991809230112	1.43956157765863	0.121485994035594	-0.499033832017517	1.09129875276088	0.469206083716374	-0.15218401619022	-0.35177102736424	-0.481678645352179	-0.558069353353264	-0.226023053091189	-0.435598045938373	-0.74987892615176	-0.384847572457263	-1.11901971508231	1.06413820288637	0.0079698424221999	0.540661228297201	1.22614064852276	-0.0589842371611001	-0.260796130121298	-0.456745501281044	1.3016763247257	-0.515919726761859	-0.125869963701882	0.537945542533431	0.0434231039362253	-0.21108750516735	-0.579552239168625	0.232202454551663
P06493	-0.321185064128238	0.417643555845993	-0.249838383080479	-1.01606828329529	1.35643363470787	-1.80800196757154	0.397212658399373	1.39691588420539	1.78334717608726	1.18841742957659	1.46540033376369	1.3435501507206	-1.77184901261418	1.53237452438493	0.248747261849719	1.34317922352686	1.30625442713345	0.771021347452622	1.78475176448787	-1.06781202090102	1.88191028429382	1.07062316877979	1.46087730053397	1.18639289326168	1.05664732675598	1.53258790678447	-1.62370276468139	1.50053610341954	1.0252143024217	1.25278710400627	1.24507313772764	0.926429789456553	1.35503915708853	-1.29347175048573	1.16884303913134	1.17888039616188	1.62432053306957	1.29071220518523	0.84567246105477	1.53394272887528	-1.41856124109758	0.333546124260249	0.885386076603818	1.38532085367679	1.13167033391622	0.978081133875368	1.46600698484068	-1.35718038607753	0.795396112159897
P07332	1.63833467458638	-0.736251863358531	0.338774321825107	-1.25822335280357	-0.60956573972175	0.32195895700654	1.20147860152874	-0.665707687844354	0.572038762414786	0.420063608264799	0.589387710663678	0.331859045680455	-0.0418527200010632	0.560398988043293	0.851252866710645	0.261611516323347	1.6039776965786	0.400878361514066	-0.675115543176365	0.641947065940803	1.46710433605214	-0.531507171566595	-0.435602131964699	0.322271794524202	-0.360899338250546	-0.615642609550976	-0.0889588215446293	-0.248152098140558	-0.601032864968163	-0.126409654307562	-1.14896560410119	-0.258062719634868	-1.32935807229078	-0.10562521908423	1.39862100328327	-0.467559034429909	0.0982179170271705	0.766758018013966	-0.409697562278552	-0.400880210568719	0.540777636683564	0.499633309369834	-1.01458570802718	-0.771838018700981	-0.0396371336484282	-0.115989339781408	-0.541261963514377	0.565287720594875	-0.231419676949446
P07333	1.45417662066894	-0.773142277683806	1.27471881119754	-1.06192122379891	-0.388973249961989	0.0781930189305135	0.751022650144218	-0.754628020770061	-0.0942275282092976	0.0753211275205113	-0.0658079208907642	-0.204920754849828	0.589666614688135	1.51236736611685	0.840342341713684	0.412856933412967	0.993796429674276	1.41153158102935	-0.330952783936419	-0.0615593857750916	0.261550938214689	-0.492509705241275	-0.314855260543949	-0.370388678637926	0.0822502759653472	-0.997877227864025	0.432827314175642	0.679749740801701	-0.0454754502797598	-0.422453269149591	-0.0436235356887559	0.853012662984247	-1.05671436492143	0.293978092945635	0.938154938959797	-0.685719601854888	-0.789794778246696	-0.308209743500883	0.322089824445475	-0.825086438397376	0.682535749879057	0.453317411355769	-0.155437809225983	-0.660791161808313	-0.14465679091074	-0.859236632833299	-0.725407865145505	0.0454188426189178	1.29370184671168
P07948	0.826064139678261	-0.35222250467898	-0.49717652436379	-0.340444678756238	-1.09677788030398	1.16499562927579	1.32266165606885	-1.93325135227639	-1.46013630301077	-1.60492777211945	0.00389473465012366	-1.52145905425776	0.479543793120448	0.437234604633551	-1.12717794881661	-1.08116777513048	-0.705616145044975	-1.95136808725014	-1.40885477212702	-1.00666462392346	1.47461838929447	-1.63581667827782	-1.76287391897722	-1.66570368157766	0.144156668638581	0.00946164402148406	1.53739857234394	1.88032233121146	-0.218726771572697	0.532011391987405	-1.27577837506558	-1.38057018407642	-1.6449968840816	-0.600747955804574	2.24734373679966	-1.36630047183667	-1.68109743502947	-0.346523501394424	-0.044738033521598	-0.166974687536374	-1.74402891718798	-0.55903368949374	-1.00992356205627	-1.20067338358454	0.286827814552913	0.0692617879072008	-0.081782440346455	-1.46627209724443	0.539390114105637
P08069	-1.67279927574803	2.04909859957063	-2.38945062968853	-0.0729542299469428	0.383338472084302	-0.731127925234127	1.22571983639416	0.995875375432351	2.2024390598782	1.45461200422927	1.67178779026041	0.377323513160638	-1.15589326751272	-1.65890050848218	0.0898846699271171	0.742474578525705	0.659513897069752	0.223701466373366	0.715266504927854	-0.04359259186417	1.39738463437361	1.32125290419087	1.96001234574633	1.38646321608631	0.592836697334451	1.33133581728907	-1.70252271886241	-0.780728884897512	0.998614199641152	0.983167227862277	1.40516406960673	0.510076482624521	1.38046454066802	-0.742421135677816	-1.54755333009026	1.73389265359735	1.80992846928362	1.40374611554582	0.867168004770803	1.20871427648761	-0.957961070492934	-0.721723201064369	1.78430643169762	1.223621676772	1.22910285642866	-0.297284442486246	1.16293851486284	-0.244052841572365	-1.65725451144492
P08575	-0.276432662298694	0.486772147873446	-1.48604412898883	2.90130078996051	-0.515810861096049	0.414806772075251	-1.95657143760047	1.15053636077737	1.62993164056643	0.78876820848248	1.50039265280994	0.0140448343056283	0.415925245192332	-1.39549782776043	-0.957740269722694	-0.79770526440366	-1.03608891835481	0.0999990606707113	-0.60108104472697	0.480778573338467	-0.846731088812604	0.917837876212915	1.02376100496475	0.70954247204047	1.36841388553925	0.945138640593829	0.308707918695168	-1.23445645389969	-0.165951988581656	0.609346375845316	0.872757993724544	1.17183705923791	0.782275016053214	1.27898712283263	-2.14436711793004	0.673084669382308	1.34182373072825	0.368562251938034	0.692954917863958	1.45381210992112	0.839103786292612	-0.835745965445338	0.867423417949731	1.77812142795878	1.43716881927347	1.63378194295505	1.36276573209033	0.742478698177685	-2.17671584883262
P08581	-0.170131093097536	0.236206266308502	-0.162459120479608	-0.183388206845861	0.920660498701666	-0.905002630066126	0.951861228000618	-0.818410212904069	-0.772252370221934	-0.600718698133526	-0.922551636962748	-0.372060124984989	-0.560513350540981	1.43404078141665	-1.11352378171098	-0.5026403539142	-0.95774470220546	-0.910169804231276	-0.349542390102204	-0.403547183808105	0.649979202850773	-0.937742984957954	-0.762563324172798	-0.778235485004753	-0.994718175919851	-0.848609815408409	0.957277147911297	1.07779067108652	-0.361652505559764	-0.0590841814940314	-0.537672027814041	-0.579396495997353	-0.587680603389839	-0.662331998697524	0.465146512060354	-0.658490984859411	-1.02973241214273	-0.834419295167552	-0.75358165045089	-0.857632416903232	-0.722543621832385	0.40840027342909	-0.861526539054344	-0.73549283045904	-0.962193949316791	-1.0060479219149	-0.977556379829637	-1.00789085420026	1.03099997393279
P08631	0.414232941390251	0.261802743406275	-0.224423166001203	-1.17155504707022	0.324304026561534	-0.222891565024292	1.86093313694751	-0.488840671125122	-0.165779822099128	-0.0124882420823812	-0.306888428200617	0.16683455330948	-0.893152535214938	1.06673791350188	1.44729828487947	0.325032595154998	0.578658637788013	0.0382138099737834	-0.327641288095138	0.102017764195874	-0.451003608391593	-0.199299614537555	-0.584886103704507	-0.101204962652634	-0.340684941417831	-0.876613355288111	0.416922678679581	0.421964864093588	-0.533948905186129	-0.668237020798864	-1.02241280739829	-1.49273784454451	-0.433307003318461	-0.502261786695818	1.17053055350668	-0.919876546433094	-0.101456046000806	0.290386349074319	-0.42367602270284	-0.467526419785809	0.455014490008757	0.627249439853662	-0.883035459944859	-1.00046680205197	-0.767191965617425	-0.622931468132759	-0.700925152032161	0.35247730522547	0.673962991953259
P09619	0.762137111577906	-0.516500613356486	0.420943393088558	-1.19940148048286	-0.0102065292711983	-0.273018101967031	1.44526249837808	-0.0484075233518378	0.329836090448528	0.343414624886609	-0.531831501440715	0.476277056703379	-0.707335417117868	2.12332193330934	1.04785372255883	0.400476239166473	0.654483426977761	-0.781321213763819	0.24090965725882	0.955429238909573	0.367705097333133	-0.619548955824517	-0.715381208364571	0.823039338966743	-0.961172352353589	-0.608793600864884	0.830770228258466	1.42012579626197	0.415530951249593	-0.0687097929883418	-0.426803587259337	-0.638563648970361	-1.02085720149904	0.065406551357911	1.83315588123322	-0.400394309306596	0.009997833486414	-0.267106954987495	-0.729565324557088	-0.197138749996991	0.753953241714856	2.04049859391982	-0.174913026219508	-1.01858708187097	-0.751956257863834	-0.927249120774042	-1.05173659801676	0.446727293978918	1.80869359051066
P09769	0.884258205278085	0.134957358443337	-0.590218112019971	0.472560708571317	-0.929047097529078	0.34941848965787	-0.00606453818397462	1.12972548240808	1.17924646177846	1.0497680210092	1.42441076246763	1.42089104300089	-0.0417627692808055	-0.250165996186172	0.972154139629085	1.06295712026961	-0.948510668674039	2.35047153610901	-0.191066238430371	1.09319038669302	-1.28630736774277	1.8046481935345	1.57129935107345	0.746642883257253	0.407950835760754	0.691588818277791	-1.42691360698709	-2.29596143911223	0.788464633841232	1.16862135607046	0.917887575338949	1.24316762773094	0.37965615009743	-0.108427266146872	-0.55657917906822	0.456753256458639	1.69934254992186	1.07495396190043	1.90611967617843	1.15762972333049	1.0239243647	-1.78906498059219	1.18994522151893	1.83253244389399	0.104732756176171	1.00836021696332	0.409736840510113	1.68827126798484	-0.984401766369122
P09923	1.13357948033219	-0.288079228336892	-0.679655351370628	1.81983644549603	-0.102306706943277	0.053448841746345	-1.41171206582742	0.496685829035248	0.121474236191456	0.62231577823113	1.48448970725854	-0.0246401627154521	-1.07525378969702	-0.881939725369954	-0.0770937267272718	0.393419074779203	-0.0070643648112065	0.763450042930456	-0.257111738273699	-2.02375268435806	-0.346453338032459	0.198600585217459	0.929060944905678	0.572380771606373	0.738015202203106	0.479115701383941	-0.754391895179528	-0.270532356666909	0.246065225445152	0.96352199464018	1.47989387904076	0.996200029053272	0.0209359631775206	-0.617756259733174	-0.838900315006474	0.497209415756687	0.438317707179894	1.19985032637172	1.2198340760203	0.180945501386482	-0.32152556642336	-0.261840020632984	0.366987605242935	0.665232200626687	0.836492347038128	1.0473678752092	0.686176664821385	-1.2015961580523	-0.151005683088883
P10398	-0.616117522965777	0.568368822500196	-0.51029498186871	1.9183601222887	-0.623895673509102	0.797331146094007	-1.9226056256818	-0.603726484122736	-1.06767682880389	-1.13116475362452	-0.417787191238539	-0.876850416266423	1.65157683844144	0.0496587553328535	-1.24974023486274	-0.493469967666315	-1.01127151863162	0.58602064617123	-0.794087543733095	1.20802619345912	-1.77777564397765	-1.03696698461463	-0.586215625754273	-1.38111779676179	-0.158202095019181	-0.91451425443181	1.41709171523019	-0.0192824324870368	-0.81881343421426	-0.733316466569222	-0.669495426617481	0.116938325712254	-1.05002896597032	1.81929617253179	-0.620823843834791	-0.508127385079408	-1.17289118480364	-1.29314585003005	-0.0991983216777922	-0.943456290955887	1.38657948551245	-0.885495643362119	-0.898595807295434	-0.902578158588546	-0.517844763867114	-0.269402170860231	-0.879008940603146	1.23648164679089	-0.583829390057918
P12931	-0.804772950364886	0.709538591847564	0.476381445763713	-1.06893291211585	-1.22375856981377	1.56053519649914	0.473821338482601	-2.27166749643604	-2.3271563261853	-0.694293465086042	-2.14313624337666	-1.36520444784371	0.744372684438961	2.43910418869107	-0.395400006156976	-0.39763485570567	-1.5872235772996	-1.54856744199054	-1.01871507014345	0.083827900261963	0.164906587716968	-1.88184654511211	-2.37436358678586	-2.3212734216608	-1.89025310468003	-0.632334125762489	1.65043313256189	1.70514286309267	-1.38784978328843	-1.7228040148332	-2.8403725376255	-2.4715083486647	-0.77492810453128	-0.653615185527016	1.74384963309201	-2.1060939789764	-1.94848145467323	-3.10010004462472	-1.93344073069836	-2.29957223209373	0.672972130041144	0.248291521753088	-2.52809113046266	-2.47290414729189	-2.34285777351207	-2.06648142967638	-2.62577234412332	0.348104375031819	1.31131636820163
P13686	2.74083902094596	-0.36053692096423	0.0446529415201378	0.738994790410523	-0.846801446770192	0.178091970961581	-0.00523666590876423	-0.991973923723472	-0.769556120760076	0.0474249806197349	-0.346995401145575	0.393612219309284	-1.09041659203699	-0.143419141226323	0.922253283480066	0.548623072142286	0.657086993206035	1.08993798127739	-0.169921475237145	0.250299079440741	0.203249230450771	0.522631273650195	-0.261952418950869	0.546353436825732	-0.174754560077363	-1.58029000996602	0.44719907445419	0.173799333364332	-0.915142856913975	-0.0134219232048663	0.72276030382339	1.39269103747815	-1.65127139498412	0.495009598398008	-0.550902448890026	-1.27178855878074	-0.794812851667141	0.779088010911683	0.807666766230787	-1.46966037688143	0.029020697148729	-0.544025616213341	-0.753863825828028	-1.66889238438782	-0.7108144909197	0.0268609262554586	-1.88259032940339	0.669745761450094	-0.804568476511577
P15056	-0.541171928169101	0.524824219778228	0.0404653317208138	-0.228509380493233	1.01473740619124	-0.705687971728715	-0.579371779580446	1.66090113063881	1.26240997489096	1.16418787988395	1.18911741776099	1.20635882856229	-0.274852841458985	-0.0650585153151767	0.468200936192894	-0.0737749929623339	1.02062894376574	0.476239425037069	1.01735873332746	-0.0637526979204141	-0.896277935498368	1.54040128422906	1.22051971758656	1.3023401598826	1.64346262721573	0.32552664186207	-0.285749292733806	-0.885025101335336	0.747895539245889	1.00874779635927	2.24061407180502	1.07836092300092	0.36131518746656	-0.117224226049746	-0.863998679001685	0.955912405479055	1.60572716044657	1.73853426302973	1.13635048529343	-0.505440867114087	0.0972504731691019	0.183448026247017	1.32913005942443	1.62708014690193	1.58160228623322	1.67777300355485	-0.621138405041141	0.488498954925567	-0.721658635577607
P15309	-0.815598000765586	1.21975935072123	-0.0311576253116549	0.784953346019023	-0.900548496762203	0.929767154322574	-0.694277539812872	-0.0232309686918609	0.229052920443149	0.326387464129214	0.161883264691757	0.0465364923545259	0.465027908725564	0.970809112741644	-0.778709476810196	0.664206904172199	0.26382930280861	0.404108985254321	-0.495486579117354	-1.27157495991089	-0.54243821518345	0.119038085754417	-0.0773262647088952	0.503692383403655	0.0783222746399952	0.733249054053483	0.0494779260379508	-0.361936741918512	0.126630976132696	0.463426999149995	-0.0737158311296419	0.582695337096282	0.721478472980664	-0.175306508517486	-1.12682791279157	0.371069389167321	0.630751917484782	0.00520022847497113	0.636848026266007	-0.121944598895829	-0.626809798806969	0.149032245108341	0.128105428127673	0.0787622791157739	0.373794430258154	0.0821301681613898	0.524181492199662	-0.434767957431098	-0.649175511949825
P15735	-0.024590552076706	0.483800572514325	-0.638281965259636	-0.492715517935605	-0.338906025950264	-0.186256901346101	0.826261509146818	0.888399245532941	-0.395832625867485	-0.190097084359733	0.670743601854346	0.843229969018249	-1.74580795975617	-1.07984232155969	0.983617589195	0.421667394157047	-0.164003433277202	1.47005599954948	-0.208540501220156	-0.39564554793772	-0.80822799454367	1.21052311042828	1.75767710460175	0.166941015779012	1.18700902813631	1.28654774483528	0.0665536522039988	-0.902949229907977	1.27489293980241	1.73246429269325	1.6073483653345	-0.237021481446302	0.903365994329538	-1.06373321926288	-0.905785926562991	1.1762583732752	1.28653743253319	0.275251486547016	1.98991866492983	1.06277477805288	-0.593131871371032	0.106710595729234	-0.139829795700513	1.38149046185354	-0.732658822183034	1.45093183642559	1.00054139968141	-0.066931832974624	-1.32685294571282
P16234	-1.20493251201339	-0.159109211209451	-0.0578499101340921	-1.97828064588893	0.596915030465466	0.189604482583051	1.34895104038338	-2.02967697475143	-1.24866776836929	-1.26702368972254	-2.44674831619982	0.29640622782384	-0.0141109549719575	1.97881114907963	-0.0467658272730136	-0.297751260366666	0.0137903243609559	-0.47011183138566	0.137181028115691	0.0939960874577813	0.710081129294721	-1.99234646583294	-1.98398675115193	-1.72788640207579	-2.21721646739527	-1.20497971441731	-0.133685135994657	1.11883175199745	-0.936684252175592	-1.34074162269246	-1.25525231506558	-1.90817749505561	-0.899375343510527	-0.498307502982138	1.42242599626334	-1.86790041610215	-1.23285659063954	-1.75109574992311	-1.98734349322649	-1.54816133377704	-0.310267348481841	1.7524083260563	-1.83441658546506	-1.97705267873243	-1.76985122151342	-2.9741001778996	-1.73703113248823	-0.687360943696038	1.75996633737372
P16298	0.166757077873789	-1.55419255292514	1.51397155035999	-1.56790710557676	0.922322192627183	-1.12892978885055	0.183389807728122	-0.31109997183885	0.034219900731022	1.06796149479658	-0.848269941403106	0.203205190105623	-2.02380666147164	0.860585104951312	1.82822560525652	0.225933599640171	1.60024061934426	1.61446405334038	-0.838576045849737	-1.51945170063048	1.22809969190133	-0.00639864998356673	-0.353806640347747	0.3171032104231	-1.28309092680503	-0.770853493764921	1.08220232528946	-1.47455405095388	0.352293897874423	0.0394007660907754	0.906834213848705	-0.773648115227541	-0.834851142502163	-0.654613894665521	1.42666370701671	1.07867316086135	-0.289165857456222	0.0889787558556702	-0.32501007240776	-1.06758021559375	-1.1994124034594	1.16565764743731	0.357293848831349	-0.0539158949959327	-0.857145414169045	0.542909284664432	-0.995312523181465	-1.50969662557253	0.849632926944043
P17252	0.458659438006521	-0.182610775028333	0.439877276926073	-1.29991621708443	-0.42993249325957	0.477887380588681	1.57588474498428	-1.35167714393384	-0.0302756781444589	-0.0179554736696435	-0.126181954681913	0.149414229585132	-0.90760110642279	1.193508007303	1.7255821638669	0.210872860663218	0.811336201109912	-0.336214465253756	0.077804413530321	-0.414270858809877	-0.187240520297511	-0.391022383321737	-1.00201244851986	-0.0335018273844972	-1.27246141057011	-1.04145152844227	-0.0539390053961203	-0.103182508440146	-0.295750659174027	-0.185356976250899	-1.10404731883149	-0.634386925292588	-0.810406248716976	-0.66362984911445	0.974889733473267	-0.506328145277537	-0.5328767939086	0.112090027252347	-0.202439909109133	-0.244837264857768	0.263615358029547	0.555825170547276	-0.661974335103668	-1.14623365854641	-0.132896425858573	-0.907335836655349	-0.774458121129238	0.220872341394418	0.760198255619762
P17612	1.55424298831349	-0.678004518782003	1.35026937289244	-0.250189914769401	-0.791660783641137	0.18253250223277	1.8384986256031	-0.845471344204956	-0.143185398578619	-0.672513406687572	-0.813209357080678	-0.636577897511133	-0.626668752061936	0.582220031509564	0.540106902968833	-0.781328013164334	-0.31674259944354	-0.67682327140411	-1.39852516716888	0.0145577178662795	0.470419480153881	-0.464613523266062	-0.172614396026479	-0.179151183398205	-0.859274097426902	-0.917635771691254	-0.274860760740154	-0.120742464746498	-1.02915915011853	-0.556022350995027	-1.51038646031884	-1.56828784541221	-0.930506645740271	-0.214634353870238	0.876784950936318	-0.422666365497816	-1.12185426274358	-0.25203953844514	-1.12268958192198	-0.412540208653331	0.252977079767782	0.585889437641988	-1.27287742434811	-1.50732446654935	0.0037579965785647	-1.52020183974964	-1.49932402501859	-0.543829446744594	0.440379357033314
P17706	-0.351347771886333	0.33408197327957	-0.313165582829284	1.42962229618282	1.3441864195174	-0.725675566785126	-1.8030912564934	0.83866611076004	0.492647911053695	-1.00817236960179	-0.228734450483127	0.534579007366714	0.93183479753013	-0.831847550322864	-0.39528645016223	-1.1283192263649	-1.02121595414504	-0.408657603098906	0.66304475918473	0.623905896764564	-1.74038578964424	0.72972093617438	0.720850498651328	-0.868695685231828	1.21182635514718	0.9012553649779	1.19970053312237	-0.38210284675211	-0.625016603999242	-0.494503879007737	0.216755760671781	0.361687431680593	1.29573247287933	1.54552729846203	-1.28008565695299	-0.372206758693199	0.0826558198414326	-1.00309001554492	0.454930828794114	0.755408338392431	0.797730630562175	-0.493068197826443	-0.296628255009019	0.281033136739609	-0.312483467350557	0.505584788581812	1.08891764070839	0.774894130559643	-1.13401098649146
P18031	-0.85096888365822	-0.89202630599362	1.43665294900301	1.58661799293052	1.33173609893194	-1.26355588014829	-1.66336860439244	-1.59289610926941	0.69169228438303	-1.8324813817436	-1.75591534635309	-1.62193014506375	1.01161490446219	1.29289099631541	-1.740250589371	-1.79816009156518	-1.79703257847588	-0.926831639642832	-1.7756625138408	1.1945010026729	-1.53675915911424	-1.7969877953184	-1.78531585509883	-1.81967845114023	-0.953064652468183	-1.67677391160246	1.77829426138227	0.452248846511053	-1.78643798196116	-1.43446559852702	-1.51738880013504	-1.3870460532935	-1.50260527608007	1.04037472553028	1.46674768983626	-1.7274186282597	-1.7971310921441	-1.80588308032715	-1.15476274677729	-1.56393803645484	1.6162488014218	0.52408039898969	-1.41875037804099	-1.583889649032	-1.80121464356093	-1.47727711897877	-1.32907093425282	1.28440989825164	1.25272866855378
P18433	1.24873456709418	-1.3412893067087	0.989333924175846	-0.359611694847625	0.192523867488482	-0.241493845929491	0.166137583148883	-0.910998818527805	-0.598586933597236	-0.0220545567072374	0.607019614676817	-1.01412169069324	-1.27659250812297	0.283242446644543	-0.0703229319313688	0.0297695355112869	-0.409028742852387	-1.52184279737004	-1.61906952070605	0.295880687393962	0.0433147506985193	-0.904363421921491	-0.609447384050961	-0.548287983493688	-0.716590704395536	-0.717439963837396	-0.565075951454664	-0.021682709180162	-0.891556286274183	-0.572010807693183	-0.607585169575488	-1.73001892547258	-1.05935466462465	-1.9438764459804	-0.0716377894276091	-1.51149542928666	-1.53361833244779	-1.40018117848575	-0.504142830471906	-0.990872603194512	-0.571826063516719	-0.272550373384019	-0.421332927850165	-1.82684814487751	-1.70227091806918	-1.69731744459368	-1.42084204396413	-1.75395244131772	0.63013557924841
P18669	0.0711717026157345	-0.444675123998789	0.356476300122618	0.515373466708073	-0.887842227102994	0.373729988483803	-0.898441610044001	0.90529396722842	0.901339275890754	0.699380617568368	1.15289278521882	-0.0585180793163915	0.181041966331761	0.249271308234437	0.816670493317566	0.0452901070133919	0.300005282945888	0.445975914801787	-0.214460788131239	0.128893438361487	0.508104719935973	1.23056439863199	0.838944090884589	1.0404439491367	0.881223413935054	0.60058181975713	0.638340810703415	0.26067038861804	0.761874916718876	0.633823820116648	0.923775759383014	1.01251549888778	0.344928046577748	0.0921676817425943	0.474882204150786	0.598374442413607	0.834499892443652	0.955423468475445	0.967899219477034	0.939595807129403	0.631558277430464	1.09129878919097	0.995200192555092	0.772127118842737	0.821469462356065	0.794240211336719	0.406159380489909	0.334929562575924	0.909235934866102
P19525	0.858558560781403	-0.672790915983242	0.730753437631443	-0.88166032813802	0.0928588565963645	0.0561726422919442	0.780930644274765	-0.458964709927015	-0.424105927063588	-0.683693223963029	-0.488381059639594	-0.281308854778555	0.798439348605891	1.83252281548917	0.303837091100998	-1.23650972871606	0.297240021003056	-0.861017931004674	-0.504938082207857	0.340650946703055	-0.0681331274210069	-1.17389274347196	0.230661368963297	-1.19712999752218	-1.27244349443353	-0.366963027089456	1.00894419260304	1.34470198831143	-2.34114032193807	-2.27196660775593	-0.68866314124366	-0.310962423984571	-0.638555443014664	0.920145325416928	1.48027888743577	-1.28095529117004	-1.19561375983499	-1.56033240670936	-1.71362415670658	-0.79941764517884	0.502762386120041	1.11042534948995	-0.48305351374289	-0.829716671954215	-1.02422445001303	-1.31100653060634	-0.163096505654955	0.107982983706339	1.62464419034437
P21127	-0.857888223751241	0.836954709855898	-1.75498519081109	-0.423928213204922	0.961155580200138	-1.63886245162251	1.64489976604995	0.863668416542873	1.83840412555617	0.793093443201831	-0.0947970967075592	1.72994079159461	-0.94257344157386	-1.12843060285906	-0.580149532572726	0.26421909137155	0.110056118049422	-0.79303111926187	1.06369932871439	-1.09268106143363	1.83811457177533	0.976706981684268	0.678183788353509	0.493212429153299	0.438275680222561	1.36707309946898	-2.14875201732326	-0.219252939073073	0.678979662998888	0.932690706409419	1.0901393498637	-0.191234583766736	2.07632834699611	-0.983302972529788	-0.829947206141328	0.47295187903491	1.6081729818216	0.581407954391132	-0.0930807785757193	1.53487339372704	-1.3904989878618	-0.379897517185632	0.774993216864028	1.3069579082217	0.718988620795882	0.379302201045424	1.36872634821159	-1.37093902537164	-0.450491386500461
P21860	0.684238917477097	-0.975384610972454	0.279556882480912	-0.501428814724818	-0.147703891779264	-0.466089484967662	1.83834988358629	-2.17860244135001	-1.36443963267138	-1.40627147819301	-1.98857786347166	-0.719896940858658	-0.454220038326849	0.704155790792521	-0.38885276457758	-0.38888707446856	-0.306515923790763	-1.40996018467846	-0.771765884488323	0.0678389056609829	0.882590845492075	-1.36835363298923	-1.38934452372337	-1.21815352277023	-1.9807220399288	-1.44024388253726	1.40647859709199	0.815820831166612	-1.31295187346488	-0.739850896141636	-1.80038230212662	-1.73049708925947	-1.75665138387709	-0.450199644841127	2.38064758109944	-1.26196037680083	-1.73190878262896	-1.59838015857124	-1.75289463462477	-1.72099896928096	-0.130523600357562	0.109645742265354	-1.66135871206172	-1.52559628814712	-1.79147882962605	-2.13628140599866	-1.61216076293209	-0.658871962122847	0.670745852477479
P22612	1.74868131144374	-0.801867612853002	0.737471750964596	-1.79407178903827	-0.290669400355164	0.576238182772415	1.32948887978291	-2.09894781574298	-1.12129111286414	-1.06435268794916	-1.13094909274956	-0.958898601667203	-0.158934416694832	-0.151236140217044	0.469157203833963	0.452156461037971	-0.0728085990038512	-0.557697313010374	-0.904330865686685	0.244527605428557	0.883946451934242	-1.50221812579584	-1.52359824079068	-0.963311491832917	-1.41807602709956	-2.02926087887972	0.135024147182054	0.545116945338652	-1.2196733444623	-1.58599776707741	-1.51824312705141	-1.45990769185478	-1.68058591135663	-0.524641477577403	1.43844841347324	-1.63033528788393	-1.20589398522938	-0.948352125447772	-1.23945112502447	-1.36463579295312	-0.25799692518851	0.171301658071372	-1.36931868164173	-0.979690258899813	-1.29505331510117	-1.86492391403062	-1.64826352044019	-0.281413356828897	1.65776641513277
P22694	1.12919878269865	-1.7020442312133	2.28868649049511	-1.74377503785323	0.199919511700936	-0.765679465477002	2.07069422102141	-0.646242976628013	-0.531772512851188	-0.458845869264922	-0.451501980868637	-0.593187260350943	-0.649715885493585	2.05308208805495	0.205234385931954	-0.756392360737926	-0.517991766645801	-1.07201832725704	-0.722010492697208	-0.128041078292962	0.870033599776325	-0.522967361641411	0.106466479656979	-0.997274060798551	-1.14411003100097	-0.366661414197656	-0.440277899869814	0.687481029500092	-0.67458033969254	-0.347897358851397	-0.70000283797494	-0.784496927369415	-0.119416594783283	-0.742905232397881	1.13973719538579	-0.0857176364781355	-1.0184259105841	-0.925323200865757	-0.989544137836022	0.156824285862709	0.263208192841051	0.936498802724032	-0.638906171974823	-0.363578762067113	-1.27298890877495	-0.909658521602273	0.154426505117009	-0.616202739710327	1.64409206659262
P23443	0.71681719879984	0.278931647296031	-0.75976356319277	-1.18208128125088	0.802367923360497	-0.973865845797694	2.26622673853808	1.08612541626441	2.23728535606808	2.27604186319211	1.37885612168704	1.20738611528004	-1.38359105635441	0.622262877999397	0.938857743589743	1.52050580460556	1.69942556109376	-0.210820475716089	0.435911648352718	-0.365414900690474	1.34960722142403	0.725534075546305	1.22266214781588	1.29859964667155	0.500068274813218	0.241496305201271	0.431085823202166	0.710307973902866	0.435346411411744	1.36009934745023	1.08645432328867	1.25834121195787	0.594453671286482	-1.04225020707443	0.796772226468737	0.212256670596419	0.272814924071056	1.79076004917258	1.0181239764258	0.751802146750338	-0.747310425732916	0.870583435517992	1.05575819272955	1.02086614233093	1.09982410112576	0.539643940771372	1.08825985633375	-0.634058114430081	1.20801164515432
P23469	0.413890390417947	1.3652996733054	-3.49012785012082	1.70924499707725	1.24100887839173	-1.15615422539958	1.72381355961377	-0.685665348029006	-0.303359581023634	-0.0403834939988122	-0.442871953029586	2.29108330695276	-0.771392374839922	-1.19594439260022	-0.382365796213005	0.159648022034352	-0.846323158296504	0.44498969185052	1.60029343739633	0.388590144053616	-0.633394202847529	-1.14118398379184	-0.515570193848634	-0.452660967462211	0.22405264955245	0.0521576311835239	-0.539924413958683	0.185422754082521	-0.0136229327536452	-0.330985213788402	-0.204326929024393	-0.170236968089261	0.285122161380023	-0.131854605959716	1.21720202597464	-0.121184181288437	-0.293557803002392	-0.535004182264114	-0.224745033782838	-0.17707979199967	-1.47702129277564	-0.297266727303745	-0.435191776073885	0.770754680380578	-0.249343527560696	-0.542856765060333	0.083875380043068	0.72950222634741	-1.1237264496722
P23470	-1.38383502476766	0.823144197714161	-0.612108128187713	1.0368261536558	-0.885500996945655	-0.193245370481594	1.01999514524442	-0.429393582009578	-1.14921020976941	-1.07281606133255	-0.910180839493586	-0.957228566931017	0.945318586940924	0.986068766846172	-1.12710978588621	-1.2296862042529	-0.446724045069531	-0.982534123273161	0.270859094763806	1.02856557768965	-1.38991553194753	-1.08641370258038	0.304021941435363	-0.475364540449247	-1.08230335549753	-0.986526475112115	0.941114872947381	-1.00493901407446	-0.495593392497869	-0.498322494881239	-1.31324891146698	1.15593573910464	-0.994893335564387	1.42593139727595	1.53052870674513	-1.09484241616501	-1.19793433191767	-1.11663916139236	-1.05594736287547	-1.40328242569201	0.968573663706269	0.538302712625127	-0.988130351427277	-1.02025616513557	-0.606679095135867	-0.452162786558863	-0.777871197974653	1.22643134338517	1.304901718129
P24723	-0.790999091073283	0.854135584610793	-1.19057208862454	0.531572096521444	1.41996057246198	-2.01415182374045	1.48196416366956	1.93289583959072	1.50193551504827	1.39124737234622	1.77138349984239	1.09527612550249	-1.61228584266068	-1.2695148461508	-1.24403967540156	0.51288333448183	-0.507352659148605	-0.20202269695408	1.35398253688545	-1.38689328661391	1.83688022151812	2.04680936989804	1.57065843445938	1.55466154271768	1.57185586757182	2.5045215354416	-1.4395198746746	0.591819346202923	1.4458816570674	1.53753195925731	1.84373706937681	1.37548149035946	2.83168160989896	-1.37920912375377	-1.25180453343389	1.44728951227458	2.22641465894774	1.78177398835114	1.5506876891169	-0.332932504449857	-1.53543319378055	0.31093000015127	1.53897802614579	2.03167768668588	1.56384236615142	1.59595989349284	2.18761570438073	-1.37561641356676	-1.17621187382872
P24941	0.221790267287677	-0.170362845920009	-0.449457473958006	2.64754985770055	0.188144473266286	0.548581075117348	-2.24268360858681	0.651098036416001	0.0993099675552406	-0.507411790111937	1.042990768018	-1.01256279597946	1.13994187993684	-1.81912306510772	-0.672664743211077	-0.903641867955109	-0.328056089887469	0.567834454900387	-0.340265131211449	0.810338072217439	-2.17369089650473	0.163309480578659	0.0954512176651617	-0.122593488176781	1.48800068279497	-0.0457777973387562	0.742006626847837	-1.00685415347829	-0.718778395870913	-0.23361090160038	-0.11445053449133	1.35373261979544	-0.0329969748588411	0.772706247195364	-1.82458306805869	0.336768088625047	-0.00353079523794894	-0.0198420575845064	0.993267765741795	0.686825008245778	0.767507366354855	-1.12138399030612	0.138269233120116	0.820809687454269	0.121154054001853	1.09955914127826	0.11115802534513	1.04182503631133	-2.08143539113575
P25098	-1.1446365288966	1.11678154056193	-0.960850503288668	2.24956868695713	-1.37722454113362	1.14466848400001	-1.94046098179106	-0.285270756058072	-0.992059179390831	-1.02848342835174	0.313568204391811	-1.4846285494922	1.41251423407161	-0.279170382843921	-1.8311210806487	-0.774640335424559	-1.61834500080996	0.0476580378347617	-1.18213228917063	0.81257610879872	-1.22563064267815	-0.844799475791108	-0.938903883142293	-1.45658706530779	0.369858430859781	-0.986871820586509	1.29354008966946	-0.429458280541516	-0.276748570807985	-0.667327578902755	-0.595593579949977	-0.106606880606711	-1.23180389206342	1.28733995914323	-0.785529917602753	-0.254696825167201	-0.982349852038934	-1.08550768096103	-0.478377983127602	-1.05966172764337	1.12280880026977	-0.860652878682696	-0.24861716583877	-0.609993776152017	-0.553149996394605	-0.053298168577449	-0.731298690181841	1.05006999128874	-1.0452110097093
P26045	-0.117476371637859	0.0893931008771563	-0.418703598002763	1.72222744133752	-0.521375679689644	0.606262997408566	-0.378841401751776	-0.631630051121313	-1.46660084306686	-1.54355667502618	-1.37897272632134	-1.89779102493697	1.64137879170514	0.264748509373375	-1.29625521524313	0.269648192875675	-1.80318040452322	-0.810170452623723	-1.63211318036192	1.18419677608946	-0.450829397963016	-0.711838782473168	-0.841716165284283	-1.69539089017341	-0.279183405102723	-0.630764798140614	0.266874859491052	0.849240040659447	-1.44162720867166	-1.3312991725073	-1.08582011709611	-0.581946663814558	-1.0654003397549	1.84857819659156	0.741234524022534	-0.99466011276878	-1.30583167138806	-1.52530080476771	-1.13429025946566	-1.06592662939574	1.62236055465972	0.241891718412509	-0.730986809116317	-0.911566161079579	-0.991298168199871	-0.88400434114294	-0.742648815431665	1.31254083147651	0.312064723011489
P27361	-0.0621361373317219	-0.000200232507642952	0.816770964438031	-0.611578272308398	1.42952090040756	-2.18272392669437	1.76230202340456	1.5877070048891	1.12274722115055	1.84232114862367	1.43086822804218	1.45553930258633	-0.715745627066465	1.59715443109702	0.913965789269928	1.55259020681235	2.26453500380845	1.80466905196162	1.38818564385007	-1.65358897134726	0.574465059942928	1.3055907884068	1.716337139923	1.95257961577377	1.07809183223311	1.52324615794528	0.763843717536245	2.53544030908794	1.70255894182772	1.51267670873625	1.50793117069029	1.58720182036511	1.03015475073583	0.138091123448938	1.26225480864847	1.67137241094673	0.33812532943302	1.75034028832469	1.90564212896993	0.933820591719851	0.163045379155235	0.781339800610232	1.1059757310159	1.32663726403368	1.50611093182299	0.896378898254787	1.23172418289159	-1.46668280926183	0.79294946194984
P27448	0.532886170354305	0.278195729435693	-0.921997875799657	1.82739729082883	-0.97980095007083	0.235363588127104	-1.57853495872633	0.91235690738186	0.907479362914036	0.940767484834265	0.613336711223274	-0.327820181633023	0.686488673176884	-0.294482707405263	-1.27229314886786	-0.429694533231647	0.294012251427842	1.00138209752172	-0.445471319340063	0.794508677637998	-1.94973936610526	0.635654932255299	0.438178249276301	0.359726094024529	0.607157962435053	0.459286358442258	0.436112089127783	-0.962725031124528	0.503505376501493	0.318203805502061	0.676660448442193	1.53329482942273	0.542878821955125	0.95177090892417	-1.12174755430156	0.575565939169125	0.361036732695098	0.0987245643631784	0.601011344408442	0.589263361235162	1.14711596201823	-1.20348030143313	0.509869714903571	1.00845534965161	1.22480952175888	0.878584275660111	0.941699821434511	1.08310159456672	-0.527263411440903
P28482	0.376114531213198	-0.245752747943992	0.158253011707368	-0.418975838547962	1.04227430978653	-1.53484124965591	1.64180842349693	1.09947509254141	1.13950504986164	1.40547970134324	1.02249477438978	1.09940074763016	-0.903906742914485	1.26364632893101	0.703965615806285	1.30495206846613	1.43275682486654	1.07707520023367	1.22371403727935	-1.0813615218616	1.17022432688703	0.602829428604876	1.11737721229302	1.45025269806034	0.455619437974365	1.17874733770714	0.557819864695984	1.51283324442784	1.20834794113665	1.35661799361553	1.11923074760167	1.03994031993701	1.0851228984481	-0.232647767744025	1.13264385533197	1.01301184409075	0.268186517184656	1.40243132948442	1.17010801031975	1.1990852093039	-1.0240232598454	0.767739772356477	0.587865001714294	0.989907097716787	0.866213622534196	0.238005067021416	0.90774815830968	-1.1645506726807	1.08132449525334
P29317	0.792637557309095	-0.714175389794618	0.703869711013729	-1.32835653846747	0.312812338184395	-0.688230115402146	1.4977783387261	-1.58575695344791	-0.723165159871309	-0.485809958158891	-1.03725800319609	-1.17299278279583	-0.754854096255225	0.572452910153463	-0.314239545058448	-0.414726023846646	-0.506253051806039	-0.846795952819505	-0.70706090849529	-1.05079539524207	0.38315998964464	-0.254090014965939	-0.724694246459731	-0.622183463890071	-0.354522630853188	-0.674688466370175	0.0924719961963095	0.898995881583194	-0.241833446311683	0.0845656080943152	-0.339893286186162	-1.03076652075228	-0.918065043436365	-0.675455980498502	0.194740348648151	-1.22462713968242	-0.462696366566458	-0.361848255190498	-0.579354449226105	-0.846640560989298	-1.10130675547218	-0.366514133658901	-0.414728618614219	-1.15130712755851	-0.690035613468814	-1.15447902086634	-1.13017043577976	-0.870182027875877	0.700389053486822
P29323	-0.915762407031898	0.653163952420581	-0.229680875020564	-0.530622500351356	0.807465176526413	-0.916587779567149	1.212810423605	0.47556842292444	0.233230999373011	0.0162845902958644	-0.431133649038961	0.94897145140632	-0.8256184282954	-0.338469097520506	0.189953395671821	-0.238548028764938	-0.0625434565509396	0.0877173358084868	0.829809997050374	-0.822895834424095	0.412911938170042	0.24347109956241	0.119590755474059	0.0452634224373975	0.20261128187424	0.820119275381989	-1.25168898429782	0.589127639284663	-0.840267727784225	-0.37901517033408	-0.0338329792007271	-0.704062704651036	0.999880715049179	-0.798773260532189	-0.583576135994315	-0.197006346550317	0.779817939117674	0.246382390284	-0.694729332210586	0.780064734055716	-0.811411729021218	0.704814353010537	0.300410120492275	0.623729327155044	-0.257721956302491	-0.420119472174041	0.517523480054608	-1.14146030030804	-0.348579832065723
P29350	-0.807341108418011	1.46238450962507	-1.91287506714329	1.49221809318318	-0.666267454929706	0.196990330611036	-0.617064558679951	1.1831941099431	2.62250336907502	2.14882889220504	2.45491198977948	1.25641562256013	0.514169399937109	-1.75974509319532	0.690293785595817	1.55659984214629	1.02192720917837	1.94408537476703	0.0412347492750631	0.0759370773380745	0.715228721341595	2.0986578814665	1.03587465187835	1.69757735291306	2.11114075816334	1.95836612069596	0.34061751316029	-1.58930359641442	1.45052333556211	2.12633373293053	2.37828452936579	2.63539523911923	1.79026184824343	0.653673947476312	-2.50083110176155	1.99549385287228	2.27221814214975	2.22418377828557	2.42024469693248	2.22092886235532	0.283055814667731	-0.807864699543796	1.91139047528561	2.00286239180867	2.37247554674717	2.31723210758562	2.45802176790815	0.764859133743503	-1.82368687575052
P29597	0.721407671401667	-0.717905865103427	1.38989116271373	-1.30193301256564	0.578181184707217	-0.498475209095683	1.61406518874729	-0.399453232622405	1.27625764228132	1.03926776941714	0.708263570742009	0.156698270928183	-0.643367753903117	2.14091261057664	1.26171191053159	0.368539570193772	1.64226039407574	-0.116846548020129	-0.0219195419825626	-0.48396712094386	2.02519506401958	0.451354183500568	1.1074459085176	1.49738257917304	0.49772982714835	1.1846894011735	0.420654873213416	1.48924995011043	0.551986492058496	1.00014494813381	1.26520785114036	0.731819906233704	0.44237790692361	0.127048626087268	1.89615951699178	0.532578503283556	0.217653970515423	1.4951938388329	0.358809665380296	0.841874023017267	0.233221438248347	1.72022661958778	0.870654401246274	0.626714650747616	1.07929456219626	0.012969667845972	0.428866436484894	-0.331389504600973	1.7857488738891
P30291	-0.617334635551064	1.14774728961978	-1.43017610859111	2.00803339649549	1.02498698255091	-1.27233435529379	-1.32414059577633	1.40335255530887	1.10372224091838	1.04184660576126	1.50460538309125	0.764957752944799	0.438664397436798	-1.79873053093863	-0.801096930907555	0.316752696624648	0.110043253313625	1.24175882641397	0.907282915711857	0.0127468705204422	-1.24662383884801	0.97475389330219	1.42518305687884	0.935207493973033	1.64103043902316	1.50527284464473	0.0578501505722237	-0.706239611017129	0.286798800143392	0.868528831725664	0.961784790754592	1.4811615232864	1.50737210607801	1.05779559827222	-1.5245384726105	0.960422851996319	1.01035773389842	0.967669075608483	1.98450486467811	1.69330446042279	0.431075831427276	-1.53643504740183	0.912801775421422	1.10680578731754	0.959342923252293	1.69996974741936	1.58112243177468	0.507835419110168	-2.04007788929737
P30305	-0.377889818021825	0.585360238833539	0.147050974111376	1.18220951169571	1.56817397410858	-1.79872259710988	-1.93092378422734	1.24517721641421	1.19597619916298	0.868520718028678	1.56455875962029	0.838448132059994	-1.20680387608963	-1.62241168475441	-1.07715173112069	-0.887182825608987	-1.02316055234914	0.753349376287439	1.23836826424899	-1.67125163447913	-1.74103615686634	1.10056584467177	1.18801928380964	0.974708969254493	1.66255166192563	1.45701730134334	-1.36242052847945	-1.36623463880216	-0.205670907257055	0.171449722342695	0.755318275343552	1.19593805714684	1.38075531491713	-1.14223158937192	-1.45053456544729	0.845212071665125	1.13224959944336	1.13219486266524	1.39305778103738	1.54354575253343	-0.716275720990543	-1.63551936085175	1.01178343193634	0.812523510587535	1.08914852032524	1.39165721444438	1.88272839044896	-0.984907974647681	-1.80903738502409
P30307	0.963203948892596	-0.379388174514254	0.604940701476678	1.75975549823345	-0.489605454605535	1.45542024818229	0.378124558335556	-1.71999793478812	0.394371625862877	-1.85513669812911	-1.64188230509057	-1.88092649132689	1.72927968230343	-1.36928479369586	-1.54945888294945	-0.209346588870344	-1.8360110252499	-0.784676916185105	-1.53025320766538	0.644983674975154	-0.250640285282022	-1.59649408309131	-1.47288308761361	-1.7582340339303	-0.222030671030594	-1.28578070880065	1.73665948429481	-0.817791196044891	-1.7730851777614	-1.72112120404221	-1.31092361712682	-0.684102986363645	-1.74754277666747	1.59471635346866	-0.8312212787326	-1.81242632480725	-1.90936955510865	-1.94151067713294	-1.34771069366426	-1.29611750744457	1.79111419619477	-1.0566135194398	-1.75452343452892	-1.72288521504735	-1.23678233711458	-1.38854729192541	-1.350831391197	0.624673420288986	-1.03764817791077
P31749	0.717134359880377	-0.670773497871956	0.726314153023568	-1.49798207302674	1.2055287079947	-0.691826712366451	1.03609688660207	-0.541534790386378	0.602611447029414	0.325051145866211	0.439720659852927	0.642676718995136	-0.760947543366232	0.0406916624125763	0.29699256900855	0.169009403730372	0.584102327709097	0.181733679990386	1.08334173302911	-0.96855629941169	1.25590439189673	0.270295623157803	0.156690414069196	-0.182289701529679	-0.177481750042135	-0.10253079170172	-1.0623337236307	0.0240140112144227	1.01230893787176	0.722608068970384	0.362212375663514	-0.196866036708313	0.405340251535534	-1.29769564855039	0.487687266410995	0.12205435569547	0.743885859846284	0.844750928630046	0.15652941650888	0.805863576490547	-1.03540483036941	-0.351683143769187	0.092409864892441	0.148186826746449	0.0206762619685214	0.055603615481256	0.174320978503368	-1.00412305910738	1.05753830890506
P31751	0.0981067838647395	0.308394024429655	0.410452153015701	-1.33678852396834	0.773773927579868	-0.600421758806273	1.68496922261637	0.505267497179405	1.36752206327455	1.17916896557621	0.638075048451825	1.43598805880605	-0.223683328930033	1.54286727221542	1.30570520331797	1.35611120470989	1.36539133225596	0.397206651146061	0.7860088495682	0.629066022856964	1.11386474182537	0.608687900890477	1.0635958801166	1.18564757379346	0.128523461114753	0.303943227183165	0.759599766434912	1.4439284454286	0.527397121983399	0.351606966616077	0.353023763964723	0.132202315501598	0.17039869386292	0.35133075057914	1.30027148073001	0.725634697384229	1.16358540971189	1.28989069825413	0.523553119290186	0.794001495140631	0.649604025704289	1.44967396699186	0.3827398426794	0.143616960188555	0.420223644377079	0.247065973889867	0.231079872866475	0.295661500295074	1.42533041229585
P32019	0.326502221539708	-0.122381581788732	0.35255342616714	-0.191299339064264	-1.18784488193819	0.199598844679392	0.28435177874651	0.441601776832282	1.60765773982955	1.3320921761194	1.34093990342269	1.29504126660836	-0.283841095911405	-1.15408875697972	0.884365011951764	1.21253428964844	0.892689391198616	1.10999487089608	0.0854750327556753	1.53401243258915	0.46346979870962	0.700034460800495	0.772349645004134	1.49512848920438	1.14745985901739	0.439490395418428	1.12451507068651	-0.700305002605319	0.657380267785252	0.481781815879775	0.484632301924983	1.30935651720792	0.352294194343951	1.26098466124878	-1.76493601097104	0.334964848531341	1.39381215308413	1.14305046738299	0.902500891893791	1.07160480431931	1.85735278333263	-0.61046560788359	0.368248554618947	0.432206500531795	0.606648336969884	0.780557824746016	0.677263206283647	1.78404526668747	-0.389021368869342
P33981	-0.121377795171064	0.318461198441176	-0.136212581380724	1.37163431798747	-0.511916615380328	0.437815847857182	-1.58996650444151	-0.195649471322917	-0.161633426996851	-0.0117842461396456	0.622954168925621	-0.454663804782709	1.2345090169371	-1.26129725970117	-0.352537109533756	-0.134252704236765	-0.267509806555186	1.07383130547547	-0.238810773720486	0.66168151342235	-1.32079439545123	-0.0577791427201922	0.0789927924533623	-0.343382971748285	0.694793191757164	-0.309619559218628	1.09690447224823	-1.20878007382417	-0.6076327229432	-0.430836324764103	-0.236092952499733	0.777767467870421	-0.450556804913347	1.20414447638677	-1.26340444253316	-0.12780439760599	0.0175506438977093	-0.321130128260458	0.907693711238066	0.0369231607897007	1.09109635277706	-1.287304764027	-0.548542145152659	0.0155929511359158	-0.0340005285703156	0.967333871386012	-0.175915785911556	0.785640006046985	-1.34408380887271
P34947	0.924331242355911	-1.06617787979395	1.81850285900587	-2.02517450386218	0.262626586939341	0.783338117057428	-0.152271837974504	-1.48959394075313	-1.56813654475117	-1.46023055630033	-1.6593228112367	-1.01300574482917	0.625242188004084	2.18811680976167	0.57458745288579	-0.432347131222733	-0.498644400723963	-1.38729932447387	-0.57373349100018	-0.793719891033791	-0.0144839018448164	-1.46808371245415	-1.63551522632249	-0.923501998547006	-1.13287644715834	-1.29600286643528	0.0336680689960046	1.22240497368909	-0.133408514344336	-1.38492092224761	-1.37376371595563	-1.76535376038316	-1.0833177303988	-0.700259823804638	2.1416704218968	-1.42171744761096	-1.54672851522266	-0.687385320390002	-1.06868924026387	-1.61023742908704	-0.284431714242285	1.05278391606537	-1.29801293240209	-1.82315674394657	-1.37331340482822	-1.84275458401583	-1.3056835877975	-0.765407065149305	2.44886231738827
P35236	0.875843503640686	1.111208011727	0.0103899494707814	2.04815754866248	-1.00488096786785	0.829899372971249	-1.35859161876089	0.496074080451481	0.837805003953	1.07758770913607	2.04094155112196	-0.210210453008231	0.587327830585548	-1.23711743234674	1.5391237574519	0.964292251570108	0.540921681985363	1.27992896158809	-1.18900637186333	1.18943701918055	-1.96717048353354	0.653358436049515	1.27056299325393	1.00886740649362	1.41205034434643	-0.220699982710544	0.89839398787515	-1.36815447392636	-0.31462100313749	1.18929389106201	0.952034248250909	1.91553933475155	-0.762686990672354	0.28128531347265	-1.43228586178616	0.860177357444897	0.395001461070385	1.28823950935758	1.3196633796474	1.53179761330959	1.34969126983994	-1.26265306202981	0.628423704588429	1.14722909386647	0.907444222447043	1.1901870805463	0.275152260371002	1.77331270488692	-1.53353935399241
P36507	0.700291140718747	-0.239245945884656	0.443538096231602	-0.914370590968266	0.29925977960183	-1.25975423283811	1.61965092123102	1.75255874243723	0.685765989165761	1.47350179458681	0.843264095609047	0.48931956470528	-0.915368363519247	1.60937035258581	0.116843001784689	-0.061876491828182	2.07939384263422	0.173431496555199	-0.0445652160319946	-1.15376185883607	0.155288974897988	0.646398385825689	1.11581229588414	2.3560159848335	0.620349158971291	1.07200136056725	0.707035786504871	1.19089062031766	0.749311400896482	1.03172440620743	1.20321032733034	1.18219444693509	0.177425690854135	0.270360080212505	0.890520510007846	0.949813720655604	-0.0463722773572081	1.84726793303378	0.707603412214157	0.191256397986733	0.862749543996025	1.32065946023328	1.23857559093024	0.682198673463939	1.2187949596017	0.451100418912811	1.43413497895575	-0.428781887169761	0.774618908122612
P37023	0.197394991485286	-0.359081868623145	0.758068027779076	-2.05365648340405	1.16478568546748	-0.99858395754596	1.76583218532939	-1.45682633355754	0.190577446213641	-0.277640122403755	-0.264444172948682	0.553234575377151	-0.369030633621636	1.46774181679026	0.579535180111845	0.211703240901268	-0.194377140051598	-0.915536013442478	0.643824248730462	-0.815756706163246	2.16741222219577	-0.695611391230426	-0.18655509053287	-0.456692432247943	-1.08346842460526	0.000815445008382052	-0.937821627571173	0.927072267472269	-0.755834912998043	0.000315119478014233	0.223406846152472	-1.08439497741859	0.309642748559325	-1.69162583774443	1.2980590056613	-0.390044821774579	0.0737551260801593	0.353065863984611	0.0305839652865155	0.406846627017596	-0.388563638556994	1.20243268621677	-0.454591758074503	-0.458561304026893	-0.7939596905564	-1.58406165035708	-0.0456334569704055	-0.775390284674152	1.83542127025895
P37173	-0.506539845956577	-0.387993725812345	1.72139336610161	-0.493713643400765	-0.0654090625243892	0.215617980991341	-0.370295531547026	-0.470326965418663	-1.15129031713069	-1.16001442262194	-0.624403826317122	-0.994397927062424	1.26058260667948	1.23039426448793	0.904315151122006	-0.448004642854631	0.721177069170307	-0.272148357871279	-0.562984478447077	1.24643044033738	-0.938012695439357	-0.708740387749213	-0.693895425780938	-1.18429913610438	-0.185881402613202	-0.848501343563154	2.09858806058184	1.54003562362993	-0.554485014655377	-0.679425338880222	-1.00220712530737	-0.198800925415622	-1.62546090829798	1.86443149533509	2.1659327374435	-0.558173958411434	-1.5720271966458	-1.20359084576233	-0.507839547369364	-1.39185090633201	0.278710861729018	1.14365008727293	-1.28703406430102	-0.789780458657445	-0.840437486752188	-0.718117598044723	-0.737432789545306	-0.263654518119991	1.50993453505519
P41279	-0.767740021899102	0.859285387355502	-0.739339134403617	2.07777503403754	1.86801493916154	-1.40652069873649	-1.06454961313733	2.21930299033482	1.64461791524899	0.992287890195	1.35384701408788	1.26070182106388	0.484439484552553	-0.795045915866391	-1.2138653933426	-0.208363183807334	0.210530290579469	0.585543391008354	1.43559502024964	-0.492748700170337	-0.939377216767273	1.47807537678383	1.66923688920497	1.15354433481233	2.43106406204505	2.52149053780902	0.366562215887556	0.457489937226335	0.130118260084164	1.20543356086948	1.51938160934266	1.86427089915892	2.01274223834643	1.0942128542719	-0.422626542367527	1.17307420214177	1.55534847048284	0.823544852313833	1.95431518002421	2.58860070656516	0.376898176378424	-0.253305719109341	1.95004486860023	1.71851835239668	1.50440905449342	2.14870699978118	2.42894705138384	0.363534697690476	-1.19768715026287
P41743	0.0541365029918849	-0.410390921236746	0.753816834984306	-1.65189120960114	-0.535656127480129	0.882058826343002	0.759804612494278	0.370481889883933	0.744953384213582	0.725325643371147	0.705507561192882	0.706039760613855	-0.0382159342918076	0.730864814655894	1.8028529874703	1.13343608294051	1.26064057167621	-0.325017556675034	0.780668257265718	0.427827790823672	0.496195695106147	0.493810243998241	0.552625534029971	0.477996516844066	0.145897056153444	0.297563233284592	-0.061443579483718	0.00575190540569763	0.450191391253182	0.89146782493013	0.776469728632151	0.356041815597495	0.783127061972575	-0.356456340044706	0.62228047117129	0.845682809054848	0.147525218158814	0.54480806618751	0.42623714665268	0.31777914319877	0.524683355392328	0.0970833093704424	0.504037968595904	0.905203903275054	0.877484454139497	0.405228221758218	0.809184456797561	0.714551814456896	1.11220620075392
P42336	0.308652873102675	0.795397415710173	-2.66948479495897	-1.25861844983993	-0.234160958357097	-0.098640565164428	0.149175520592051	1.35199087892517	1.14966170220116	0.597031522425266	-0.0139438425163913	-0.217056435241589	0.712201944804301	-1.04379432297411	-1.02879533402626	-0.530770183570953	-0.957321379905304	0.286377565457142	-0.156517755654761	-0.401642869391	0.60298681323413	0.590909191764584	0.000574631200309859	0.543185957872007	1.30186311862466	0.133437273609175	-1.17779144737812	-1.45061005665265	0.49653869360288	0.210802483760246	1.79124406679033	-0.530353953913081	1.1678444199848	0.0190286911446901	-1.69776997516249	0.0352567148858346	1.66476066345575	0.177486427255214	-0.653326450442928	0.549369701419634	-0.430736753896237	-0.745016818223954	1.06173741221301	1.13954504461859	0.517275459667527	0.95273048954714	0.708119703197847	0.248809094859521	-1.44797312735881
P42345	0.509333784144941	-0.824266024815264	1.33791025895506	-1.59022970635989	-0.0886775740343676	1.29897424427636	-0.647029148430333	-1.24414288200248	-1.0603142012113	-0.748548275982808	-1.40495816920651	-0.454155252224249	0.348554429457458	1.96601729648234	0.812876030209676	-0.242882863491153	0.422751900511163	-0.901642136775877	-0.112846838449096	0.351688538806368	0.212817572637751	-1.38305199970037	-1.44828561318905	-1.05668772704145	-1.60582363267774	-1.54177498262256	0.561486543521085	1.28015691431142	-0.331104136013138	-0.954264554837986	-1.45218635790058	-1.48670584486202	-1.09307577634551	0.338229065780919	2.6717326284166	-0.465649676455638	-0.992150027545282	-0.874867297944523	-1.21665100380932	-1.16459091992943	0.831278370178025	1.38438904238493	-1.74944705751933	-1.03177981299444	-1.13214273488569	-1.51760299879047	-0.876293816967579	0.377028961974645	1.37522692293385
P42684	-0.381945939545094	0.294638241001523	0.625266745570064	-0.56780940709927	1.19730410473068	-2.21246617322347	1.91443285771312	1.78844111689681	1.16819810905251	1.82459405873872	1.46174742131299	1.36948361544244	-0.901709790487172	1.39683009619881	0.462368773508759	1.24441626383738	1.97736371869169	1.83823668315019	1.13520468131044	-1.38201485813478	0.876786559237645	1.32974293633719	1.64204961232825	1.89773444393721	1.20857409422613	1.55918345780178	0.828850112553315	2.46123990576117	1.45241672866226	1.49457930912054	1.5186303859761	1.7177238086903	1.05532932478268	0.333008393927097	1.29990844157908	1.49836252607893	0.337979012345096	1.58340452208339	1.84289407960555	0.849879785967682	0.0136291327793315	1.16472912956485	1.21258662935862	1.42394062338105	1.39602303952598	0.885619154096303	1.144221111246	-1.26868019707542	0.978723354819452
P42685	0.437066269952444	-0.374415595990251	0.50995855479271	0.547852873937221	-0.413102769451162	-0.167314818919347	1.30273543171054	-0.0790786936521308	-2.2513002378049	0.24413469543996	-0.769397083579658	-0.306480730571565	-1.32098207570463	0.751819093597016	0.0917970388061436	1.6657252917504	0.882413479551473	-0.945467873677947	0.439288769312723	-1.26559116978525	-0.196881028983863	-0.395519362127047	-0.908315677907482	-1.21016148711194	-0.87441653304728	0.419408380120262	0.793971444570912	-0.40359466961008	-0.214415385636819	-2.37003706003511	0.825363344125209	-0.0108557548276858	0.273245315754436	-1.90688918390077	0.735362855213998	-2.25006819229216	0.751082389405585	1.35299087195035	-0.634376978972836	0.305043235594486	0.0724236894723212	0.474923847572324	1.33371982914044	-0.189725363695054	0.163800356237576	1.25793250483544	0.0561766250478019	-1.65248804554536	0.98523572097948
P43250	1.21973936704983	-1.0143827285976	1.2705295881791	-1.47309285768912	0.336110690544489	-0.115877446899904	1.14148799343755	-0.788024925480434	-0.17420128202188	-0.0616021113296634	-0.474740519069271	-0.412894745345831	-0.726509157261455	1.51460975458459	1.11710593905923	-0.206923717108482	0.537059455571867	-0.468366902620966	0.301284271680491	-0.329345148105359	0.121214916442565	-0.497780833931391	-0.414783000072256	-0.0901039649378106	-0.81893824716966	-1.05156344221104	-0.224724891377141	0.47072111797708	0.238815401176912	-0.106532246343284	-0.636207725323979	-1.05068613338456	-0.658384959922358	-0.898324206165585	1.42086503034372	-0.299090850888352	-0.577920669626663	0.122236957505569	-0.708200778724757	-0.806006506851457	0.0784621767648594	0.0163109549122779	-0.617146235893548	-0.656167197598761	-0.781910561146164	-1.02815210428322	-0.746621913199033	-0.545950139823892	1.03607771423716
P43378	0.304733150863807	-0.678245660337689	0.998830941136622	-0.466014891594686	0.666036059917585	-0.858240720208435	0.360897064093146	0.827864830438463	1.05970472572393	0.482819595197674	0.9963107516628	0.973013736696871	-0.79285443387966	-0.194696395699155	0.681478751504744	0.703142578915358	1.42272779582	0.912462966865486	1.17660620046052	-0.342727481555861	0.113136304949145	0.518061869729597	0.551984971957652	0.383434531178789	-0.120678047731548	0.99786829627235	-1.32534556615943	-0.584171767133379	1.00906948420315	0.666898360934136	0.254068883058796	1.36459235054147	0.229058416379551	-1.58368339349041	-0.783287236851914	1.40000916599784	0.952700911044012	1.21197200712436	0.520165978590211	0.96825769352378	-1.55386771178747	-1.3597451486312	1.02008511036389	1.24650885629482	0.24220986820877	0.813916984444631	0.585393561863461	-1.52843499373677	-0.559644930685071
P43403	0.938782314363628	-0.777883622752163	0.777360917355152	-1.98042655220802	1.10397593531337	-1.55861646611731	2.42302136908607	-0.108358448204289	-0.35055344774347	0.0717265958601964	0.194739829016932	1.87100048393132	-1.48709126863282	1.14223430119976	1.54015847991877	0.567157667628698	0.840000147134646	0.23708240706591	1.07814900585119	-0.481604584189816	1.56661059062416	-0.322607909974316	-0.351623759913213	-0.384790423152995	-0.59354300596666	0.367265735453171	-0.906044221816017	1.20525821344204	1.22103070117209	-0.34532708798417	0.871942613071392	-0.273622826111634	0.436324993273561	-1.28893543289889	1.31004033591713	1.02820317814498	0.881305429890396	2.03059567909681	0.629487380953687	-0.0079194002491681	-0.188758710436843	1.43770558533901	-0.545266152014241	-0.547424711760279	-0.300343694715862	-1.22325773890621	0.463359178920924	-0.0279231849292829	2.01495050381631
P43405	-0.553709273550935	0.186881154840949	0.264853633434135	1.20202517040411	1.78583045930081	-0.999346326146601	0.264856031518891	0.185455777461479	0.532446229052301	0.174020979693085	-0.176544408046652	0.753323389094889	-0.462921069461847	0.204618002754976	-1.04105059821142	0.00743853804590204	-0.00931949575405887	-0.363219820874385	1.06824915230787	-0.525986613640795	-0.162353342024954	0.0625110441307779	0.0219772319913629	0.413629410015512	-0.011122193368013	0.398432161360112	-0.63032539140193	0.181419707975803	-0.397592084386757	0.0665459094983382	0.584899368528355	-0.113487362038427	0.86927183690989	-0.27508840452119	-0.153100538587243	-0.134528642036461	0.715500523615852	0.146596573623033	0.651836751294073	0.757636278329305	-0.388123931672593	0.0493215200719174	0.143963644811386	0.198194578816732	0.0118205607937934	0.0737414756491708	0.758064177808546	-0.51750694648174	-0.629370034250082
P45983	-1.44506173993827	0.942145156012253	-0.368645601966803	-1.05133975027005	-0.571941667820046	-0.0427196873639076	1.42790436656967	-0.169882556138859	0.726611733123206	0.343796557168261	0.742742698886282	1.87550158930084	-0.757144186814636	-0.488846610082974	1.77158061388939	1.16070358102112	1.19472638455521	0.692978733174116	0.680438781140977	-0.123456624750139	0.826980015143612	1.43440748410516	0.137569299925033	1.4499046253723	0.726637266537041	-0.106616771684169	0.0318613995403784	0.654076353585408	0.198317473072429	0.194997890837188	0.00569637836124805	-0.72570465179903	-0.216736353513314	-0.17675743866433	0.17123121263581	-0.370172964415662	0.98468962175934	1.03312847071403	1.34970265898033	0.640512498616182	-0.389310078477162	0.28696965388576	-0.0512698282618394	-0.276153823990325	-0.718904460597383	-0.590713194158176	-0.124957695324947	-0.615827794557663	0.754016969852285
P45985	-0.728713156646387	1.10251637712494	-1.08392903715535	-0.618915221314414	0.100568570900413	0.13926989694357	0.831869243833941	0.0484316649467376	0.510112084705082	0.466787608913394	-0.110008113872144	0.236589725740164	-0.0306173546592523	0.105493479066868	0.384718094673401	-0.0135498459770022	0.622166908281551	-0.0267720502347544	0.523741946087806	-0.0951602458740069	-0.404040310981087	0.017933930891107	0.324018098348358	0.697921838889853	-0.346017693559736	0.0384251097768731	-0.319382817134669	-0.528827750529636	-0.192282943804384	0.13400894765659	-0.103022224396125	0.376396806331709	0.415103377430539	0.234074222265072	-0.322905886510966	-0.452944189859266	0.204535571790277	-0.141010364516401	-0.651667783149661	0.352402249163999	-0.0484139202980184	0.122022048039491	0.0997086926330651	0.533549719846535	0.128124428635019	-0.550044005436252	0.364312019126294	0.0366298558153751	0.324585786308342
P46734	-0.0529378423707629	-0.132393553356411	0.125166737056444	-1.27841506655066	-0.0884187751386911	0.214814012395213	0.768736567367413	-1.68978020568939	-0.615625145159754	-0.492700978316722	-1.31783126396472	-0.0245096065184606	0.76098424413825	1.94118556619451	0.215601460717186	-0.440279583838969	-0.214546963362008	-1.95116742585086	0.115867193191687	0.349627820545422	1.25260820355535	-1.21865522314642	-1.00130696975333	-1.12182363167154	-0.966520572700204	-0.426215861839534	-0.105253928712056	1.15237182999209	-1.42990228213448	-0.73374426214425	-0.945964401741926	-1.5090111668476	-0.105476368693527	-0.285833943687422	1.89831455889824	-0.951729160312864	-0.905669354171872	-1.16122336665724	-1.26132412754352	-0.978474212710569	0.171806153795667	1.20269476023992	-1.24549457532325	-0.885703914054349	-1.06708568178685	-1.58419654552847	-0.878521705042962	-0.295463239204788	1.69137118896352
P48454	0.280015172942911	-0.676232601151198	1.26089130132948	-0.232348482782026	-0.326438682228196	-0.023019872321951	0.359246259519042	1.02645533258191	1.46080770542431	1.28063068080388	0.297785222545888	0.484493231279931	1.1343741173305	-1.38405035141821	0.329899994259001	0.643643035969109	0.230815206906684	-0.232837941108306	-0.17281944776635	1.20868159747661	0.887952327331087	0.385658683775439	1.06981486451038	0.589931876675986	0.511565366063898	0.0521719726890814	0.000599334428231432	-1.03778424228813	0.0288240057466898	1.0372317398931	0.54795066261396	0.663471811730876	0.22784622514747	-0.311389794996808	-0.559510302649968	0.650674880724406	0.918133309243873	1.4397107767492	0.699841104803254	0.323663630671981	0.759432468429691	-0.909516983327564	1.49107081949587	0.29681271504785	0.557970305558689	0.141837852139446	0.19535699910822	0.198548855745792	-0.766073189984651
P48729	-0.0723440151781515	0.127232457365874	0.287691421329421	-0.895717991305966	0.472570458862943	-0.638025022353396	1.18829123062166	-0.363288631972031	0.19283777864655	0.271028075627143	-0.596870353266309	0.433437941060458	-0.460661414593473	1.21422695782963	0.482831869934	0.855685782738721	0.787977197074834	0.488735242213342	0.70229950576502	-0.364850295680015	0.329127728727377	-0.731882421162444	0.120278060334582	-0.0588709021296852	-0.647423243411083	-0.752511812808064	-0.12463363813455	0.446783287196031	-0.445268356228727	0.365106207746767	-0.477437802174117	0.140648934397401	-0.326269532557945	-0.961519401209668	0.666608398496116	-0.865085326317748	-0.854169066640105	-0.333935981248797	0.0818266369166056	-0.613081968383246	-0.140639561566313	-0.924032084675901	-0.994075441121296	-0.712822437153256	-0.762290226009124	-0.862462598011568	-0.973947289291609	-0.741234910669516	0.687963919247451
P48730	-0.994272087955271	1.0195788693973	-1.25152679701429	1.36853695012858	0.214546615807414	0.191173410303288	-1.25676040187367	0.63881040600808	0.456003435466206	0.0595428938562669	0.733875299804474	-0.301537626948835	0.641433064364743	-0.873699433263077	-0.741483137919382	-0.343206432519676	-0.644719992207882	0.400568422868767	0.110432263645834	0.458151965060371	-1.41124040637353	0.568554396056627	0.634923756013626	0.0736531775267062	1.00480231721298	0.657116166269241	0.8032356797383	-0.282390065052694	-0.0860398547495149	0.189046295150978	0.436590328954968	0.622130858667805	0.621985328387688	0.980053517807998	-1.1959046109079	0.378773500856451	0.485375617083018	0.19923908945901	0.865125496814811	0.386341059177919	0.623533881590511	-0.39257933187665	0.385687504136398	0.790834400930629	0.592675089866489	0.777858188291477	0.673281716724153	0.690838236590435	-0.592374819300828
P49137	-0.292112442312227	-0.588110362462887	1.29892571590946	-1.40583549622171	0.0640588499001697	0.299295080713831	0.272209732142105	-1.29800346325389	-1.45799161719521	-0.743577735177846	-1.04879912580037	-0.0964535443092977	0.143143798634547	1.47819066063905	1.05009165535864	0.837408258208381	0.567007726446553	-0.811092582701095	0.508379741328898	-0.91155465837861	0.73106393916022	-0.804599022964395	-1.66244943146971	-0.410027599462491	-1.08092507421245	-0.620503240027378	0.476681835984578	0.936966829320612	0.607892798244729	-0.0553519607035887	-1.29908836650593	-0.917414805958633	-0.622277268572259	-0.700203759318526	1.95115743311889	-0.313375951932358	-1.22959366020323	-0.653453159317403	-0.590242673825142	-1.28267822302067	-0.79411350637166	0.717737424312926	-0.789940561801241	-1.44209524142865	-1.2012187983492	-1.420444550294	-1.39140410713131	-0.32097432695291	1.80514088062489
P49336	1.01822226889503	-1.11055323402247	0.833353583379586	-0.323768954276417	1.05064857936804	-1.85132623198104	0.54201712743866	1.04228537881603	3.56772927835712	2.67191627372161	1.29611103109708	1.52019711334594	-2.31383693565541	-0.952274474209493	1.45713622895063	1.76516793458677	2.23147548206162	1.06908351191204	2.29247721435217	-1.18455483720638	0.43853709375742	1.75389802560138	2.76004059367108	3.36279366022128	1.08776934081902	0.972029947642745	-1.64969326475271	-0.302021664574633	1.86650547821007	3.06794797082542	0.620054281293076	0.0335632111386082	1.61228246329653	-1.07075654054122	-1.2147867629749	2.27780097273406	1.02434932697411	3.16817066986482	0.605827023916049	1.35027788335984	-0.983048350392127	-1.41927655519744	2.18595450445387	1.34041596380799	2.08447667060995	1.08030881243625	0.653288197318786	-1.19211763473949	-0.515882762608302
P49674	-0.317766062169843	0.34206024447033	-0.542649197229751	1.53489415614341	1.21095720336732	-1.63252981914854	0.227920597398526	1.69585055860888	1.4574255963873	1.47826383309182	2.39769119935295	0.82866097315144	-0.825694896851316	-2.57984232848046	-0.296656409074339	0.591547983373804	0.678739322560933	1.39123726839042	1.30637026031908	-0.766182751681594	-0.266570865200651	1.43446306822795	1.67707538944754	1.53388440632847	2.04604712218805	1.77626845446598	-0.7925491329268	-1.16896793352135	1.32830644673673	1.30256685334808	1.6539286983029	1.82340763633834	1.67963265166271	-0.0839628944829516	-2.2737688477627	1.76067771982396	1.52021090075086	1.59787427431952	2.25550438228014	2.08606865904766	-0.909538642826446	-1.14987072531958	1.31552143872248	1.98050506969815	1.64099737220823	2.35154255224547	1.84155972012224	-0.756450309450716	-2.69132090846524
P49759	-0.492848957156955	0.624385645506094	-0.759327695206393	-1.24773884452554	1.22322838134899	-0.873400298986749	0.815028507589699	0.199850426178319	0.926306326677672	0.571488635615462	1.60865129687542	0.857190465010845	-1.0103635220006	-0.438338626998424	0.753958432071744	0.737081252146166	0.505232532185094	0.713547941894902	1.46356541769923	-0.257860334815761	1.21604553051218	1.27112638465328	1.32557675106917	1.06782414491114	1.2696086553459	1.04384008674203	-0.372322044654201	0.468973559638802	1.29148617675951	1.37668697892419	1.3231506591759	1.0590513662942	1.39061152550449	-0.129643845461477	-0.298857774837895	1.1435052251171	1.60613345643922	0.904213598337699	1.26767993562845	1.61081321320564	-0.137464422637267	0.722902953979736	1.07928733874083	1.61789648657186	0.954356612114818	0.64677769707241	1.34046193989547	-1.05169930702748	1.36546136244367
P49760	-0.303630208110828	0.729465223072732	-0.636075933721472	-0.164490572220275	-0.705706003190753	1.0103753159284	0.431293767295785	-0.186264243558014	-0.166164260285615	0.1119199698797	-1.08154550275623	1.17846373957644	1.12732935726979	1.15273094386222	0.402393694244776	-0.140815616479807	0.429176749310873	-0.530921061089589	-0.337988819845237	0.826188596427209	0.725633514283663	-0.493479436419739	-0.935984430455947	-0.393667665555749	-0.675493070307446	-0.148918527712111	0.286609147813305	0.617122041087172	0.450458719910198	0.111427319081392	0.146823336517108	-1.00136692264905	0.111120018601561	0.140290070157478	1.46887593018371	-0.278676126543999	-0.111963993576674	-0.319996677656387	-0.991530213365461	-0.266894363405899	0.322138922189091	0.935856742584619	-0.741355774718218	0.0972853702928377	-0.681062410388163	-0.903669402357125	-0.384698079473528	0.330615060767636	1.27660070375474
P49761	-0.562854095773681	0.523442228917875	-0.392188848355493	0.93490763495215	1.01426091936225	-0.759790518308554	-1.25475092278014	0.913416788701912	0.889935974504175	0.630937902670322	1.07163839730431	0.302615120579102	0.117583948381963	-1.55328940459779	-1.76815775825831	-1.00622682761824	-0.235319526179422	0.0842517166836443	0.41439234954439	-0.273204355557259	-0.417358216520306	1.17090330040242	0.832131760476401	0.723694192825526	1.39854184944885	1.59677501408319	-0.386655867559135	-0.936500850538577	0.684237320465449	0.774248926506974	1.575387942776	1.36842084828523	1.52885493708061	0.652294352174535	-1.37517104657956	0.755707815989501	1.03202602961074	0.56989242467363	0.710665674691297	1.3292311219634	-0.39595873440388	-1.21383194447651	1.09222221522493	1.20823244732739	1.28477905010899	1.46760825305112	1.23383471056099	0.184766108865983	-1.73933385123319
P49840	1.10503413327839	-0.782685346818575	0.993454109723219	-1.88314592961972	-0.161936617090211	0.410344029158007	1.42173925450312	-1.48930822478267	-0.696982959717426	-0.752584579384033	-0.0661986724082415	-0.50123060908414	-0.0512571261597164	1.45984575368586	1.26958929477198	0.504448262389046	0.915219916959125	-0.165587996460249	0.204873485077874	0.532624384155047	0.430333858554482	-1.32636345503051	-1.00129928243249	-0.222843823725781	-1.24802869412947	-1.49357629842657	0.0994085842756271	0.219554103968885	-0.673585729721722	-0.709486486500667	-1.18927467075304	-1.18213877598438	-1.31795876744994	-0.545749263207897	1.52007532178511	-0.760478887901406	-0.822848266498465	-0.222963879644473	-0.592248411675017	-1.16364333820245	0.659157219409107	0.468357246516022	-1.30018409697175	-1.25253997504847	-0.899421364682334	-1.45930297112239	-1.2542762352937	0.110470431999768	1.18825694934324
P49841	1.78425600631344	-0.635315522714143	0.604322087609619	-1.21289237382184	-0.606868360654037	0.556173716171023	1.40447222888589	-1.09640391535627	-0.240794892290006	-0.500725391372847	-0.402457653955923	-0.0646805206070405	-0.385476658767853	1.17478602388001	1.98393410864037	0.913311248942617	0.868462585602128	0.0699431060890218	0.37379237849138	-0.181553678016868	-0.242006215886173	-0.79300307001405	-0.446144441282583	-0.250698177821001	-0.755482831634747	-0.97873417384671	-0.133582920065603	-0.328671866704999	-0.570098554810578	-0.475725371387015	-1.34447576386778	-0.717268299700239	-1.27776124036995	-0.831243760343159	0.910236885775863	-0.377442069349133	-0.815517317711194	-0.099629113679354	-0.706546672276407	-0.946222126564306	-0.399566561778306	0.100805617671164	-0.846076897267858	-1.50094227389161	-0.388589640798611	-0.829734059590031	-0.510451907980308	0.108640104398598	0.967569911733684
P50613	-0.436353799789897	0.398455117590323	-0.735205678664639	1.85579801941628	1.18936331653551	-1.06661423280229	-1.36805112441034	2.10834576655246	1.46250696745255	1.33056381701475	2.04699390634749	1.20712587205745	-0.0604431907213075	-2.23862476408964	-1.38184692221339	-0.432472675538429	0.32417112669848	1.32118025666508	1.18548681365628	0.109699630847403	-1.38019053400844	1.6285445820023	1.93775627160343	1.21006452304474	2.26914671583964	0.755839799136509	-0.193885589029849	-0.809602476724354	0.498467680291592	1.05933395278366	1.28198013689927	1.73885052322918	0.66072324137793	1.04720959091114	-1.71509168028886	1.57033409256631	1.41612999442924	1.3856842275105	2.15052463576957	0.8872678772251	0.0866986583052415	-1.80460982812023	1.46718937423225	1.97591074344344	1.88497193054036	2.41411764141522	0.968200615918175	0.445826307653003	-2.85136990246889
P50750	-0.622174972540613	0.827574237132249	-0.874477977384275	1.27873323901746	0.95402917746189	-1.25921144389965	-0.847711197485471	1.05156790418793	1.00415244259085	0.817316096678936	1.11799491438124	0.950267733189555	-0.36460531272855	-1.23492969701737	-0.266835347387371	0.267914859977367	0.13131740144478	0.792258571461864	0.960020633501848	-0.80148028665766	-0.863973069642311	0.819914260732819	1.14329988665066	0.875998952639959	1.26280031271633	1.31331140370986	-0.667288408812705	-0.402150587634143	0.219881925227069	0.548724918304564	0.579683160567206	1.08068483251987	1.29926563554635	0.364601977785603	-1.11133631768856	0.816800228682943	1.07149209486217	0.861605398819445	1.17556795199303	1.33315943530706	-0.412993290387337	-1.0914487565382	0.62896613697918	1.02157011593867	0.89848101560929	1.28334764099538	1.26706142228756	-0.216469512051326	-1.35088304119561
P51617	1.2579448404438	-0.45488077174007	0.35246933465744	-2.41923102540718	-0.021801624031307	0.892290425195511	0.781368003797011	-0.736992612975471	-0.0210228384464309	-0.959212219879537	-0.241078604752629	-0.193629103058298	-0.679090997865012	2.23909528323674	1.04161402115383	0.593599629848537	1.12455533212207	-0.179123092990234	0.0127950392737918	0.376346226101392	1.52521556084585	-1.23746894288112	-0.0957918433804329	-0.601927479623007	-1.26903471689488	-1.45552799125063	-0.31432391119632	0.144198046191035	-0.258204645273786	-0.0536458661831851	-0.849474468595824	-0.675720107787425	-1.55524719402699	-1.24029595565114	0.662188752366084	-1.3054523455111	-0.285076896320718	1.17496035904101	-0.425379314793921	-0.334444081759471	0.0335900190961018	0.441305615766385	-0.700920035786981	-1.02104001970788	-0.482528933377015	-1.63847419199117	-1.16853938397965	-0.340661495448992	0.702312456901725
P51812	0.237256743854136	-0.228621969847074	0.73837438464108	-0.219185964225491	-0.453993703943755	0.141497430050198	0.483957488119793	-0.594428844038707	-0.368410251018464	-0.295167340798999	-0.111507493470885	-0.417631940271652	0.567740421127422	1.11327663067417	0.306077855091086	0.279004685296623	0.933427431215592	0.429297954233095	0.261354136967595	0.67463889285687	-0.77001235973038	-0.928374739813764	-0.217710706100284	-0.480645043943023	-0.10039100576472	-1.02511075353619	1.04738944314853	1.07733465314275	-0.383677258104183	0.00995380171451564	-0.486542457536819	0.126801293633342	-1.17221861243183	0.542501009166922	0.392606546704913	0.161066794082385	-0.915467544597298	-0.355809440150347	-0.370094940296721	-1.13876513072528	1.06172560967262	0.460158919773513	-0.444791323439647	-0.628348715048102	-0.228896193751203	-0.451945738648867	-0.858674433040889	0.320527136730057	0.39888477689887
P51813	-1.40754710943865	1.66534160641573	-2.03198976682549	0.213633565246777	0.456094376305059	-0.0536803562612497	0.663307264464938	0.208669151361687	1.3228385041004	0.955920238782922	-0.0689255128196194	1.47626119402972	-0.29569985922647	-1.78217591706554	-0.383125352734651	-0.170253973472044	0.250822505523159	-0.73853524982419	0.772269445791884	-0.276534232462364	1.35963591756457	0.949996556824937	0.936456536701031	1.1471680005282	0.850152932254656	1.48604903868727	-1.0871117238702	0.213575964862831	0.156733869298048	0.683833476868927	0.380644440538512	-0.425926842207572	1.20747934069018	0.828578053881855	-1.77136129235672	0.261505541869185	1.66716898899399	1.11315860187563	0.0549821382325253	1.26599690687597	-0.779996221323008	0.315139156866606	1.05880904714466	1.49644997942998	0.469504788898273	0.839895519091367	1.53718743614584	0.281278403818565	-0.941363992970678
P51956	-0.334850257961795	0.399093242651923	0.267344390852367	-1.64406099176505	0.720914531396711	-1.07093998799122	0.462876247872538	0.463040772738305	0.86265515635614	1.50275630293638	0.84847692594209	1.41701276579621	-1.42804692808417	1.20301742292215	1.06118658499561	1.4426601063193	1.33533801893441	0.428020767057385	1.39687721939943	-0.924312620291161	2.23767730255162	0.522498921958858	0.616597902473353	0.941167899664889	0.444001509171177	1.01301422747669	-1.38769836575613	1.34872953887798	1.61488400788986	1.43060706009083	1.50963635045982	0.78780463503994	1.14929255156654	-1.57891016401522	0.681256275410749	1.39309498944905	0.889102708275278	1.40412761817862	1.01947993375194	0.456318673181786	-1.2784072299681	0.441729511451416	0.555487825312213	0.9214799714585	1.22034249917603	0.620208343727843	1.32062403574107	-1.4252942071004	1.07543181518284
P51957	-0.167081994085875	-0.0835229708628516	0.584148841398259	1.15514130884058	-0.354104223033946	-0.691589687938306	-1.36579102214107	0.478003300197437	0.0129127356944508	0.106847659064474	0.703141992394968	0.581340444588949	1.20514956047534	-0.245899324231538	0.472929516225389	0.147973011900768	0.382628059595059	1.10661775521836	0.444752208620062	1.2436066523986	-0.632203368462238	0.490679512945195	0.484500451066212	-0.119176543956149	0.961046376788685	0.905733620383655	0.9415376356019	-0.262844963069217	0.137883497734757	0.018897558137728	0.0571956737598526	0.528468480750253	0.841854105901981	0.856095671910608	0.0662895042352121	0.285665277029655	0.781918369939872	0.253006185230755	0.855714422467539	0.744203541864114	0.859395849208649	-0.514239928886722	0.347761595876899	0.264196032462603	0.289488437571713	0.946410847587307	0.703010444172897	1.04821355576498	-0.704415666607511
P52333	1.54449888833782	-1.13685247824206	1.11236901535543	-2.01107488231325	0.432394016582556	-0.0482891658938185	1.61487603056952	-1.0832699437587	-0.304084383654585	-0.517263221929165	-1.17041218408449	0.0822274803737936	-0.210584681305766	1.07064428159978	0.836255863443015	-0.122272656018034	0.501510130438372	-0.477400501255268	0.543370375375878	-0.105950626126488	0.560449398214439	-0.66669115069224	-0.453920048499505	-0.116108226185835	-0.830726481377891	-0.901694940637886	0.119158155888585	1.50127303660442	-0.486716062368498	-0.711016405811357	-1.00464162546702	-1.09356434730846	-0.542616172003863	-0.771134264534306	1.64449852988355	-0.954561391633806	-0.581987176492164	-0.176613157230655	-1.17751921887468	-0.783937580011228	-0.348532693039112	1.09635452091579	-1.00303866283691	-1.62574702707018	-0.546253164240429	-1.44213284132206	-0.995563502458218	-0.195513280069505	0.990386709049322
P52564	-0.351200162241551	-0.157227336957837	1.20792817770143	-0.905006286472671	0.0912117179156459	0.498213911523933	-0.155731329310531	-0.731325703502365	-0.990117998358017	-0.958600242605731	-0.932906600360098	-0.323237622727617	1.08560885884979	0.541858817789671	-0.556086891961449	-0.716258135833632	-0.364320275737094	-0.42757818654497	-1.10658463578365	1.18477075118717	-0.462475764949004	-1.3212739593657	-1.2704346011537	-0.907712929567612	-0.996669285303093	-0.312159203318936	1.58779996998337	0.874483498023293	-0.677022001212233	-0.759310569687148	-0.86251844700803	-0.45844866307449	-0.676647155413715	1.50971178087182	1.02714662436246	-0.661804223399415	-1.21870784382714	-1.16318642490646	-0.669184736039024	-0.54319070025555	0.260202483905038	0.594510306055277	-1.14952847460537	-0.513169617021041	-0.646083985450671	-0.904031417861264	-0.192974701277532	1.5611724532987	0.401560991019968
P53355	0.902650690273563	-0.478874862947852	0.604582131423867	-1.99303933020788	0.325804193407368	-0.658907325652126	1.10673930477054	-1.53703271060972	-1.16400431103754	-0.577343800166768	-1.64707160612159	0.28879839643664	-0.639270800779155	-0.0303195984945482	0.854736779137187	0.733609334513037	0.607271130331969	-1.20806382505639	0.563618420494608	-0.383200753676367	1.1652857398952	-1.52649044060465	-1.69095067756627	-0.901587927734056	-2.54173635212013	-1.97853957609994	-0.640514500741555	1.58662664906642	-1.60676518248814	-1.65788566385529	-1.309528513842	-1.76119218252533	-1.32612901193535	-1.43970464906421	1.48896094006658	-2.22126214657543	-0.884537425535912	-0.616915458798189	-1.03784951672783	-1.27345192417695	-0.417753984202363	1.4060275161846	-1.82051201915182	-2.01566173505046	-1.46731626636323	-2.18830589320146	-1.59964466456918	-0.178038568258156	1.87253388337323
P53667	0.265660985202079	0.434805953800382	-0.789498643176533	0.611684379418684	0.848294636201332	-1.57217903396302	-0.135370946543737	1.42439921182902	1.46269223728078	1.6261597058482	2.15971105624288	0.460174060599924	-0.939278559232454	0.36609393652572	0.249545709141173	1.11106481427052	1.16853690260993	1.72647977732189	0.319564590657449	-1.2933839262402	0.029724979370548	1.10522881073819	1.58951819650223	1.76536888650206	1.39590357897111	1.42169589140729	-0.296565746219586	0.123931088754666	1.27955726749563	1.53187650466661	1.96037011675935	1.96790836028329	1.15881912811569	-0.621315595459279	0.0829676972268403	1.27341151643262	1.34719881544831	1.77452533703014	1.94599335158758	1.79401989208632	0.335361501903716	0.424713621046307	1.45218847417069	1.53813507148372	1.72893137912448	1.45504366910459	1.88763640739913	-0.859527662615669	-0.0694564374840657
P53671	0.627100265000095	-0.872747570591838	1.14768305380161	0.217965575865479	-0.517530170795391	1.4506438222346	-2.81434337647164	-0.178503613386155	-0.354514404446778	-1.18222305276365	-0.638969414186446	-0.533362444395913	2.07206091985241	-1.61700503477853	-0.703120109103675	-0.874726764416047	-0.692934054686949	0.448082376675344	-0.149105029245877	1.82770128565343	-3.01556198814402	-0.263043090220029	-1.00485803567734	-1.02260384092786	0.0514252499448558	-0.452751565531563	1.42739250466571	-0.64069966906243	-1.16343583739743	-1.28928962224878	-0.921105394957862	0.457120853907484	-0.586362825288032	2.38156327805606	-0.666190913719754	-0.296509985456322	-1.19460244002361	-0.941641424608072	-0.0197039248790392	-0.266090795099627	1.67238490226168	-1.33005387620507	-0.283832982664111	-0.602591965502168	0.156331236037127	-0.242777771278943	-0.37595290583883	2.09698500205354	-1.58479413313194
P54753	-1.07762820246082	0.90780249860442	0.57910726404123	-3.26272524808703	0.377302476001159	-0.000957362337915935	0.68312822227464	0.174744454897237	0.155335746139771	1.20539302691278	1.54496302878901	1.21559609100536	-0.774382937178676	-0.130404942923464	1.29352957095817	1.23013949504021	0.551569184620903	1.08075235232575	0.615142123022571	0.132477798723838	0.0909142912284598	0.2473141992428	-0.379267687074658	0.901291632772118	1.10298145634824	1.0377171341273	-0.74552629430063	-0.00309286720328321	0.527749331944808	0.474392467482973	0.200155471216243	1.01537305649786	1.58819206696616	-0.351239658438587	-1.19071692842371	1.09064008357454	-0.161135106480031	0.928085699350256	1.46091118248894	0.132800175167026	-0.162208771955778	-0.0835087046408793	0.59122164116422	1.94683891358865	0.703844119153414	0.793789197842601	0.872125724413446	-0.249574694585353	0.0204404655094239
P54760	-0.86365289980288	0.47234564723348	0.163642743504094	-1.04216488674794	0.843004751038927	-0.572437322088687	0.777457685233968	-0.509722734281211	-0.471314239890915	-0.61293499522319	-0.829152841493439	-0.185448586472801	-0.811763593104615	1.20818383586017	-0.38433656465924	-0.431369508579481	-0.239312322826853	-0.717091829914982	0.236871136598759	-0.256549371409186	0.309806474569059	-0.297902752937428	-0.862226065458451	-0.901150698310958	-0.959872117582067	-0.583364319118527	-0.414817389222916	0.934264598370729	-0.348273099771151	-0.559173047773549	-0.592268320908964	-1.1294947487291	-0.798046181027885	-0.778891396099654	0.561103059975591	-0.554095310335136	0.28205469593292	-0.474390922773938	-0.832384961894128	-0.618034278251081	-0.943330066260968	0.151450523114545	-0.750476166545967	-0.26529926559376	-1.34501830593932	-1.00994597840394	-0.788754868019409	-1.05055548723553	1.16595028028992
P57059	0.965536028727993	-1.20889194871653	1.6126364536611	0.702107576548028	1.06505341943046	0.106951910738805	1.04694764179797	-0.158805874463152	-1.25089099446839	-0.370286087000963	-1.55956353288484	-0.898153275006737	-0.932286582098843	1.45157595081897	0.581437552502189	1.58070294006635	1.69866839236483	0.737285548617613	1.27299487800138	0.763384818495856	0.577369340053255	-0.0731268347593422	-1.05782715854847	-0.229031550135569	-0.486054227914063	-0.729887709620237	-1.5877350346406	-1.07010017002821	-0.262265805296454	0.696680393412005	-1.23569378412921	-1.37027115093755	-0.993361840648462	-1.02718525702018	-0.854163110351913	-1.52809735052788	-1.02129162310461	-0.274676668032788	-1.21274701096023	-1.8997744397328	-1.31318595748563	-0.98232171800155	-0.142090937956804	-1.33711115798709	-1.35932865733517	-1.23233566376698	-1.65958949897969	-0.108361782690318	1.21210134645658
P60484	-1.04982316415747	0.146007060666276	0.152351657115672	-0.60064752612752	1.50373517166963	-0.574085081943377	-0.512790410862484	-0.509192540363467	-0.746628400038287	0.416698099497628	0.862823013097799	0.917330669969187	-1.06928465425676	0.70963138318003	0.474423616403307	0.756451232148899	0.103505085436245	0.0612763625942948	0.759122181602331	0.671604439474921	1.18900436655551	1.05927704946935	0.65017756508615	0.65395323004737	0.466406624983719	0.968407102430163	-1.23417739934914	1.79992263739701	1.49741220451966	0.708840971896207	1.32173891545831	1.11444831081686	0.815982377789154	-0.681126968159138	0.217411975664565	1.12452290232794	0.235365033845584	1.40805480473817	0.74932588584626	0.663029995063606	-1.524836772144	-2.39397629960814	1.13546173623062	0.202943657630534	0.660498157813602	1.05187435467648	0.679012680230673	-1.01546295794001	0.419832617164024
P62136	-0.784656056489813	-0.620922292603269	0.958134593931173	0.600539294995532	-0.411123127422966	0.949130151277293	-1.17971377496966	-1.4754467770817	-1.44447317904461	-1.56886924065094	0.0273290019803331	-1.4968232037309	1.37530272187612	-0.00801056506241553	0.384685660796122	-0.48295817072973	-1.52243060956562	-0.945538757081157	-0.919046966168602	1.54193758334216	-1.64160942676734	-1.41191235508053	-1.37101782017299	-1.57296514818339	-1.20939392322616	-1.66223984072838	1.53651067964368	0.308707123580181	-0.894300935277184	-1.71366294830265	-1.55782144803374	-1.49492436042259	-1.43663213437324	1.11093902286796	0.132340072312607	-1.44043186370764	-1.38993473792869	-1.85574273472844	-1.54088046764609	-1.23542732740478	0.952801713380051	-0.611024286354961	-1.37434627640227	-1.5341118364054	-0.4956562262709	-1.08685539065249	-1.60022079950591	1.28570550347561	-0.144827382194627
P62140	-0.202199827380731	0.0553097815315358	0.248455841312702	-0.345365732875345	-0.666763077640675	1.12915197624795	-1.42346677715046	-1.3951696539333	-1.36203516817994	-1.35896356625317	-1.21803936606152	-1.1466834420851	-0.523186151913331	0.736338156946107	-0.254773242306844	-1.18388122201072	-1.18779599955472	-1.27122432866862	-0.7134482308589	-0.378941158838328	-0.846653518902929	-0.695647191060762	-1.24686751510845	-1.4778317247667	-1.00557982455797	-1.21909102571192	-0.735044518245718	-0.971593911731581	-1.25722424290836	-1.39152771953166	-1.17301685919685	-1.26862633848351	-1.25371400949692	-0.859551551767121	0.674976641026767	-1.16919742760008	-0.34960438352174	-1.41406081880088	-1.2493552916541	-1.14486560242397	-0.96745759877435	0.812538168783773	-0.693660622874829	-1.26436600537936	-0.926055188784181	-0.843571998234966	-1.18813609498077	-0.51852529568608	0.955889022200992
P78330	-1.75555956831775	2.04989139164371	-2.75479527240492	-0.635501516946767	-0.126419865802633	-1.1210759064533	0.192449519520566	1.08909453957556	0.431343477143534	0.587627670521847	0.572126072009325	0.961495198715993	-0.480514734452347	-0.452920377477877	-0.790234339935291	-0.311394655878324	-0.584679991677838	1.25037901990744	0.647050599207586	-0.965533655895986	0.389663376703414	0.520308203573511	0.746049319029151	0.359808686158972	0.952296826473129	1.22959987572163	0.190224550820498	-0.196480357055423	1.23122448533567	1.08411038068197	1.18082534254045	0.822104935413208	0.723247820922736	-0.00357652820425419	-1.02197516499386	1.2520319933019	1.09822345252248	0.441480895851808	1.11307998265278	0.81695241218171	-0.353545568101454	0.592146871529687	1.75588630441255	1.18827180901569	0.801660058861214	1.10869822423044	1.24099258578583	-0.420162086149862	0.249487150693641
P78362	-0.0816565288059896	0.350764747936944	-0.0290580059505376	0.165626800024298	0.908196105702177	-1.49231390511938	1.45687411178484	1.01544134772116	0.734645422848041	1.34112036246233	1.15721327339483	1.17566526909809	-0.528644451393495	1.0478198559397	0.425570056432479	1.18764607531469	1.38114970580437	1.38536544550928	1.33935517524015	-0.777887548276604	0.754128255871853	0.649521430950421	0.961553286824794	1.35479368882208	0.58747823125288	1.17907054874507	0.474297366200882	1.36411417137521	0.942925316514982	1.20865046552629	1.12427207343431	1.11182639319168	1.20481087937987	-0.030183124407568	0.741698148965008	0.720321704750395	0.0223972235940948	1.2204781814855	1.27999792085195	1.16378206519012	-0.379992351317709	0.367613516653714	0.274732178617681	0.887932297602888	0.723156797375025	0.776775088787978	1.01205529819362	-0.63480676097181	0.575466116403016
P78527	-0.296911144889619	0.370572989706783	0.218181261064069	-1.33382429839622	0.563380294946177	-0.76018937799058	0.149246474677836	-1.79806961614838	-1.58934178245749	-1.191834183651	-1.55443839329142	1.41354673856838	-0.689910660814006	1.82622789832319	0.68193291500153	1.22302789348279	1.21077271715041	0.637203385988125	1.17638613261181	-0.324746585735358	1.43928198002861	-2.18055674184895	-1.63019363963474	-1.43364310113834	-1.57785042167568	-1.5531237033624	0.40702713106836	1.21712096630687	-1.29079700279618	-1.29361701981228	-1.56299497111511	-1.5230390566288	-1.40723220767015	-0.750465171166745	1.3739931152824	-1.44377952309037	-1.88025559276934	-1.36853888492774	-1.48382741678494	0.809145702159178	-0.36527521517697	0.618239214972541	-1.77416975593113	-1.80218200423508	-1.72561343597327	-1.89479106523623	-1.71768076304062	-0.679823611238902	1.45624864525927
Q00534	1.1354051736948	-1.23044041999248	0.952693759454148	-1.6416265190958	0.865916292069795	-0.325601409783833	0.0501781343849353	-1.43143503137299	-1.09410026908571	-0.688192144832472	-1.27490011804913	-0.0495499929497605	-1.24220150766765	0.156744511565667	-0.0685165029424372	-0.429859185148783	0.000941830204877605	-0.464635910674127	0.115009913421458	-0.863345072451386	0.114878550464697	-1.27917818437486	-1.06517527966021	-0.82309663675466	-0.718764316430779	-1.43753654461093	-1.26126527491363	-0.0768426461147061	-0.926965572702853	-1.12962529758601	-0.969115133103672	-0.813149943231701	-1.29581535420637	-0.729306461020053	-0.526970910647682	-1.54264646740788	-0.706960568800547	-1.08860298184753	-1.07620999282775	-0.424097460476984	-1.06678227327188	-0.507853112129792	-1.42289392639188	-1.67860304685483	-1.20227758503582	-1.40651723556886	-1.2686037580002	-1.09884454647383	1.66576027213205
Q00536	0.269057548123123	-0.152455696617012	0.704469926987795	-0.426897199882919	0.726839497113263	-1.76814917304857	1.45092444273665	1.96577085927478	1.56389496320371	2.19006927233207	2.20039561274809	1.62005128784842	-1.63289288908439	1.17544673374234	1.21181629083209	1.7178791630428	2.36906641715946	2.15985170301695	1.23684812565935	-1.67893891230088	0.676689525573565	1.48867023548334	1.91182904579564	2.27237688714973	1.75356872428244	1.22944307202731	0.600087286324604	1.56571714967246	2.11663466729769	2.0725207292085	1.88581248500887	2.08799028115772	1.03724385166126	-0.206844887744874	0.741586752148118	1.84258050706734	0.864537798743224	2.01567758707692	2.09411396170501	1.32591277203791	-0.243527788767917	0.465195688695486	1.74451160334623	1.6401743170447	1.97426426162821	1.78458025498467	1.46868275646939	-1.34471827963086	0.714643824595793
Q00537	0.249851963187826	-0.0769148588059962	1.46402144999667	-1.19222285602121	0.577583732268625	-1.51731022151813	1.77571814814236	1.45595653119625	1.08902606167662	2.03607148292873	1.77853731532178	1.66167560056515	-0.819178143281489	1.88239151992922	1.35474601643782	1.69632373042034	2.74732886832566	1.99582061990463	0.759694182971978	-1.0731874901687	0.953597814621568	1.17599771341776	1.99460064719701	2.33327379402429	1.15858902815276	1.31242128311496	0.835505215536517	2.11708006210783	1.37982916749162	1.904153171386	0.928013499929211	1.71956233216556	1.04823745914044	0.276782985858229	1.909993349652	2.07756407933397	0.33932251836529	2.1310086639127	1.92127712281002	0.832671989903281	0.410763340400633	1.2149870370446	1.46848059361397	1.33727831575933	1.6858993572672	1.21710753220635	1.62150736526008	-0.828379946088194	1.10021121807818
Q01974	0.957038551791376	-0.652672875922864	0.236712339701944	-1.40126387946577	-0.170739649812792	-0.408983286077542	2.19809308422019	-0.817685480788625	0.48511465390469	0.610662761324564	0.129848514228339	0.914313720108004	-1.04449613549492	1.36638504552533	1.57057578608082	1.12024768327308	1.75822460404383	-0.397947694759796	0.313093974994473	-0.140784011320938	0.535731853202876	-0.357699654259391	-0.451522014386523	0.852504700496648	-1.02549075805725	-0.810995394758492	-0.158672259809194	1.52197731493084	0.106004590901878	-0.147442156550488	-0.274700196918905	-0.574046453043173	-0.475734094440454	-0.817532718290875	1.51968250674245	-0.574690426372187	0.449086592482441	0.860157450143307	-0.240222601181144	-0.0289945551883787	-0.0597916785519373	1.94781162347788	-0.635823812040607	-0.319641577473883	-0.00364302164248956	-0.859057957501766	-0.448584952614397	-0.224496043534325	1.55515557849779
Q02156	0.698452564244111	-0.133633044166685	0.253811467935952	-1.64725964132142	-0.390211885226775	0.244903840487542	1.22744369450319	-1.34234778566566	0.551274752548633	-0.606683542871548	-0.499726994586794	-0.164968404479203	-1.07769687604351	1.26028535750928	0.771839819888951	0.124768077987351	0.0380027627617847	-1.19713076988847	0.0915919736983925	0.0208667082222322	0.251202176590558	-0.746279552516601	-0.674037556402746	-0.426233472884789	-1.50590745895691	-1.93288838312852	-0.0647207929308339	0.169401834537045	-1.56437663019899	-0.83662366772999	-1.25317455422643	-1.25945556859885	-1.41111329974183	-0.594257634987278	1.03371353143227	-1.10973691109686	-0.818310599830057	-0.175851173125503	-1.16810329528649	-0.953875993470781	-0.357878222848352	0.725418294461327	-1.68495274199101	-1.63935989570457	-1.02024696441002	-1.86083018699272	-1.09286183388265	-0.0286133245896995	1.52090562105014
Q02750	0.551189578399074	-0.0799773061768579	-1.13743645556755	1.0414199662753	-1.66034036153875	0.359707410089986	0.840388726328217	0.209405720955065	0.610255606725692	-0.64050875535623	-1.04568595736245	-2.29497607156258	0.510808949317748	1.51093631347425	-0.734646954660265	-0.0175981080867559	0.462756315667595	-1.41087467015463	-1.98696752134489	0.604489111888136	0.143831677809027	-0.185531747228972	0.0833874266129902	-0.0855046266114434	-0.124877967888729	-0.785809216116812	0.533786301320455	0.575539889148017	-0.375279228492296	0.820677094359475	0.935186498534964	0.544968931163187	-0.964230379094063	0.878408691476047	-0.047417144687976	-0.627677863259183	0.55578673007667	0.844988427267958	-1.05190940610468	-0.65899370342881	-0.0986147642823703	-0.0183823346663086	0.00985572472447535	0.278898878713117	-0.414331049058244	-0.0133789857713895	-1.35332502165191	-0.000233983361165959	0.710558938287816
Q04759	0.0360945009743259	0.148088261098028	0.0586070292122545	-0.374147390481595	0.607271352023784	-0.606115919988352	0.17726349131818	-0.188523845759091	-0.448419415135657	0.0454956960471328	-0.631252669826672	0.546399761024966	0.320259263964597	0.800334396180755	-0.294007636420174	-0.916252791955729	-0.960861364124856	-0.968564450984737	0.568910711641371	-0.5757244787266	0.37431327589548	-0.106696300562281	0.39766723208047	-0.248247089502313	-0.399010725109417	-0.088890155166689	1.28907280580931	2.02133204179405	-0.351810422343413	-1.39522730234928	-0.324629168992089	-0.632647814375141	0.200643655133727	0.726498642663434	0.443359344194791	-1.04732577026892	-0.0100914955598439	-0.253517707881479	0.0673778771133877	-0.562952675811602	0.332984477272131	1.52126799959794	-0.0814258346025002	-1.05675162457941	-0.413415647416623	-0.467077235984148	-0.510734828251499	-0.103288910436304	1.71313934839168
Q04912	-0.348267310638028	0.125941522996853	-0.130691610578011	-0.419693359299694	1.85019192423499	-0.142550286420046	-0.183651921040742	0.630165671883871	1.02861777087782	1.38810271216745	1.73616493212785	1.31829700225021	0.0534341141120293	0.0306353663584865	-0.736980903106799	-0.0217669269175854	0.320130356756032	-0.467894915059566	1.55874573875173	-0.259479451868833	-0.392529714605119	0.666574963262832	0.946768923502533	0.934921763818787	1.29953933258804	1.65062898982818	-0.54996810641231	-0.305895210803032	1.29502713291086	1.41123389362281	0.617205457470419	1.41922965214855	1.96427100261331	0.116914175456938	-0.882350321265707	1.67500249988318	1.37765280984093	1.38827506043642	1.17576948870019	2.12934232723929	-0.947516827596943	-0.814462289749293	0.895077081266486	1.66546134212832	1.18079016918957	1.31364709764174	2.29847562153391	-0.332434092302863	-1.51839573910555
Q05209	-0.570115077325693	0.214359399239346	0.349077534875291	-0.979878649969522	-0.497212253159877	-0.642853773377133	1.65838894836927	0.32240005430599	0.359842789360621	-0.212622308316283	-0.0804814966606162	-0.680087750801419	-1.49519220899133	0.707924513103896	0.641682453216225	0.0163479653940712	-0.492105925603383	-0.586484261879517	-0.529746505247298	-1.29935640136953	1.38024370280823	0.566918791237648	-0.274129034068759	0.255633049759853	-0.523308589821802	-0.768570943495601	-1.2358138879368	0.56552797671263	0.197203965052206	-0.0236252443634523	-0.0913893376471898	-0.528455552290886	0.295367810842239	-1.53225281370312	1.06814630648956	0.0596385425785972	0.413692740428402	0.256794608793375	-0.625794260929818	-0.47066011272519	-1.14269537793824	0.849362388929207	-0.0234886457833673	0.0194333352300173	-0.0626066756393799	-1.13423404064868	-0.482351146514279	-1.07438869677525	1.1352145485539
Q05397	0.141683272291175	-0.110446925433374	0.700420984251258	-1.2670904317333	-0.375013757123631	-0.728737224958722	1.83477002779204	1.84838159418752	1.54002658597069	1.88924831648332	1.68090350278603	0.922227848086783	-0.595707620617283	1.60381962162344	1.08265072264573	0.715789995428202	2.37349461733286	1.17974201860584	0.183206857857017	-0.731504601230965	0.577237944987523	1.00669704234441	1.87309807456933	1.41549988117224	1.18312816853306	1.28855299927174	0.509240816310417	1.16246666586191	1.50776122982017	1.8507695613079	1.41153631863168	1.77629918974135	0.67797504360609	-0.0142754605880818	1.4242988014586	1.80694461349913	0.841041082450915	0.645563795410606	1.65276595688093	0.808231154005327	1.3421018177638	0.407551365195807	1.67931912012332	1.53330432803758	1.656488626077	0.930931569086014	1.44222612647195	-0.379474925111586	0.82064744240791
Q05513	0.537329378920722	-0.318529247670368	0.13143454910294	-1.50646874069409	-0.12650714397846	1.18797723070735	-0.287489069944933	-1.81037758315518	-0.679173093077913	-0.264544477381997	-1.05505523092905	-0.502415514782915	0.793633804233767	2.32464855455496	0.760120100032858	-0.140989792055457	0.538697760651096	-1.48870159548798	-0.0117052906388357	0.626900677644474	0.267079655155162	-1.005696894008	-1.26592594391402	-1.12820142269057	-1.02781459259119	-1.08172478845089	0.819515160191827	1.19005926453659	-1.45658040324637	0.099045400461176	-0.621449038811784	-1.13409512169147	-0.868108249542813	0.191458620275272	2.18344304520936	-1.52905538095071	-0.804694377745789	-1.23988816051587	-1.33896803752012	-0.872224884895532	0.87963167948476	2.19590397946554	-1.60903862324884	-0.641206558674034	-0.607572601004491	-1.73374724149548	-1.12203691811425	0.416240937855924	2.2960383670123
Q05655	1.13743220867163	-0.978488988084789	1.03992101091412	-1.55189262075235	1.24064806569474	-1.17377264222591	1.58236597817499	-0.976691971671237	-0.503163693963654	-0.544966816312934	-0.788285143205357	-0.61023661537636	-1.07776236286936	1.16434000608598	-0.159276284545118	0.0753369025728727	-0.160398980761852	-0.479151428220381	-0.0429331595469853	-0.853734072856755	1.08160594575812	-0.237332953451738	-0.550591648136951	0.723510347440649	-1.12846771756398	-0.808417088862876	-0.417398507114677	0.63753437021114	-0.84258865773947	-0.609549108993786	-0.887936456545293	-1.1654569432125	-0.444502546459649	-0.923994832798045	1.0247972974518	-1.06998911273612	-0.251005427935712	-0.517336357758159	-1.04882782297188	-0.397310978773169	-1.07252123032632	0.301137430499099	-0.75505044854828	-1.11464062894816	-0.815599483498928	-1.08035062444406	-0.600677871737926	-1.14801153532706	1.03075512868363
Q05823	0.572444229227915	-1.06658547515862	1.30353318903259	-0.732358431078472	0.196145170354278	-0.06861903076985	1.41521718321243	0.96161705525412	1.41334528904674	-0.0723172039978115	1.20428318970439	0.959859079375304	-0.288229170720294	-1.16991111088079	0.774711134611308	-0.301590241184155	0.507796943814643	1.42154100671028	0.0469061596856522	0.0306887422472594	1.65715620385762	2.21462824068226	0.43936910167877	1.19976843709905	1.33212764893226	0.889056311394504	-0.532578259861005	-0.764835212205662	1.33967978988561	1.13433294692056	0.203078663163355	0.595353491623762	0.705173492988913	-0.17527532985432	-0.177875887183269	0.855525535940993	2.17435846977868	0.849597514882074	1.35218602062705	1.19219074932651	0.44831813258704	0.350275841006116	1.10802911510456	1.64058549214895	2.13926563390355	0.5988506963418	0.532837449648027	-0.696853891890214	0.510888064375145
Q05D32	1.20887809456002	-1.54171762624695	0.259393172622806	1.03783046735576	1.46187815818342	-1.29966754773453	-0.87299732845882	2.38048889717212	1.22526493462776	1.50099636446616	1.59066492560891	-0.0802364726447548	0.653130105384323	-1.67340286581146	-1.67367743177426	-1.18266759350687	-0.189600243241177	1.19201664078899	1.05382353766367	-2.08823300101724	-0.937259801444247	0.968971808069876	0.845481900713852	1.01426535528542	0.216290758484544	0.712251920964638	-0.0160284791824209	0.399461340064695	2.19120715752068	1.71290834755134	1.57836278306799	2.36591369109533	1.38489493447851	0.404240372131489	-0.846400861774978	0.697025699265695	1.03390239005947	1.96902331087611	1.26619091681824	1.29463203673934	-0.396743265300265	-1.56090279892096	1.36794463252663	1.87076567595376	1.73350160453857	1.28467118930768	1.7501307942682	-1.10951287281293	-1.87239402490819
Q06124	-0.327264956007303	0.114793913633908	0.218130760839261	-1.30945864625315	-1.05322984191896	1.27632957830279	1.13715280743999	-0.933918860851015	-0.69804580304805	-0.497663245121219	-0.998916107437882	-0.700895694372427	-0.619269709599353	0.86081708673723	0.687313114879026	-0.24465526968869	-0.116174321987947	-0.645508186284643	-0.693492943233959	0.342657346779255	1.23930645631696	-0.669212552613516	-0.98997386092976	-0.820956603507139	-0.996014340352251	-1.36136146048764	-0.444414902744282	-0.552969223824549	-0.253890948143935	-0.648487416597183	-0.828864546274908	-0.968420005394682	-1.25285366063281	-0.955019227084451	0.754110715476604	-0.818409135806324	-0.794919009089119	-0.577159446477409	-1.0560373399814	-1.15959309635446	-0.463467863022817	1.12804879310252	-0.650028402819982	-0.78052750142085	-0.805827914638767	-1.07777935330391	-1.27993893244435	0.222055293030931	1.45878733370419
Q06187	1.01144268917948	-0.521576969918638	1.0943228716082	-1.41396093169212	-0.165554893082123	-0.185341411266337	1.89799448968374	-1.20094352356806	-0.0344936980130317	-1.14650001659957	-0.625828581443787	-0.570425337058716	-0.950261493872559	0.263374883911086	1.05398265748505	-0.181519685623874	0.73630037705236	-0.974124663307733	-0.58769949132241	0.41902644450757	0.756040161105419	-1.24976571361406	-1.10088677160029	0.218708278583852	-0.677750280942051	-0.455007617696445	-0.427229470383935	-0.0385692421127937	-1.42130867884761	-1.05934701965808	-1.64336080448142	-1.58509980169776	-1.43445724619355	-0.216233371710483	1.25684183707662	-1.1582782974666	-0.708036278349054	0.229907286815989	-0.558595481251617	-0.839039451931863	0.202357004870375	0.645242680510798	-1.37147515226608	-0.182602398974612	-1.1432375272707	-1.22873267535023	-1.19421736800804	0.347793555172736	0.283124091214316
Q07002	-0.660107879906886	0.743734973596627	-0.706198553386672	1.27550639451242	-0.0556305173913236	-0.256988733214154	-0.663761597257933	0.685083803473726	0.598054528387257	0.632325407146365	0.0847075112759355	0.0278826510522457	1.14303628449739	0.403374095654416	-0.537852616293288	1.01455941329623	0.266637285229055	1.24991286816672	0.301727632893821	0.722051142221174	-1.04260348722751	0.25473389493476	0.193188853281892	0.682941180896021	0.623654626227951	0.580638763332909	1.10424223753915	0.672044634302704	0.825960632740632	0.430722231709736	0.0303516451717594	1.01684032836455	0.3025643232082	1.49534374026569	0.204254347078252	0.848170662960781	-0.159696577024899	0.840006405559854	0.294793372014132	0.54150109112964	0.510610573096771	-1.75684394193354	-0.444220488986808	0.619421696781249	0.120235271354592	0.452699741614052	0.75252804304353	0.325796568266766	0.0323408720409692
Q07912	-0.206464875379161	0.410083759537381	-0.233867113021234	-1.37359207078936	1.71785428000047	-1.81960571087004	0.108244967423764	0.999178130492496	1.59018126594236	1.54488964800005	1.15871975940082	1.65321948353639	-1.70363160618858	-0.290760431129464	0.621363725664682	1.45355919577204	0.966681233433745	0.323349758888638	1.7815776643515	-1.63152499685563	1.93526071445822	0.843941062072299	1.16923931351953	1.21390865410479	0.6773661794702	1.71941034476533	-1.88386133502635	0.691340839776439	1.32414485914319	1.26634877469504	1.13630565906109	0.645029970567365	1.70410157808818	-1.70462744966633	-0.221125188378524	1.48228405950128	1.44012770051716	1.47604877412622	0.947497034592764	1.76119802133447	-1.82498446897479	-0.595167116336944	0.815656843578734	1.16198604567054	1.32508878226934	0.755288576978809	1.67443376971624	-1.56216314113011	0.395726608151843
Q08209	-0.547921254058941	0.823323494951212	-1.87757878817624	3.01637843044343	0.0682432234547862	-1.03146382673305	0.632911007518674	1.4063023846634	0.0133092453944678	0.679446158612425	0.569062474912738	-1.103702560291	-0.45914470398453	1.1210876046268	1.31245820743922	1.70680553752045	1.32499099404589	-0.0863250430334797	1.30663077151008	-0.884534794788202	2.01558377986535	0.251126810138046	0.772975718987257	0.124666271977307	-0.0165561858856865	0.0606923403204719	-0.746702323084919	0.515558758291311	0.657017032911729	0.209619577957725	0.0747222824911528	0.048021482217733	0.507732133971836	-0.563452377180236	-0.187926337545996	0.603378276504835	0.62362076355899	1.25165309324182	1.16674169957149	0.811041428422604	-0.364187834588163	1.11878912890636	-0.0649069746070397	0.193874315929773	0.250662326445051	0.548350898469605	-0.616304314962592	-0.584677782026149	0.403011540067684
Q08345	1.19216569207467	-1.2651730468258	1.29123255380882	-2.08416861605068	0.00823934479192842	0.0434799656512211	1.29723213891643	-1.46734955812324	-1.58734170156694	-0.979305365719963	-0.96432992886353	-0.530356179197778	-0.85532721411176	1.73135621728875	1.56405279733897	0.816130839602034	0.966041446995307	-0.0125657436979278	-0.622668023697918	-0.0695818062921826	0.360553499752603	-0.510343760164132	-0.970402986632769	-1.34197511094049	-1.17939078935307	-1.20077616865055	-0.399524884954868	-0.208554937631719	0.147835003197261	-1.68085596278093	-0.469842864893247	-1.3380981910426	-1.03828010710313	-1.44466180726121	1.15093210443488	-0.787240371223274	-0.204314923828998	-0.89612230594069	-1.26204307852716	-2.08244399415985	-0.197177036648944	-1.79622194214914	-1.13466604751974	-0.727681355009415	-0.789206118636464	-1.18030834710157	-1.93546192560458	-0.235657096573123	0.97705903851757
Q09013	0.763640586717517	-0.263400303008207	0.337666768084941	-1.82250436631615	0.303158686369872	-0.20090423328929	2.11490563720955	-0.922844986255035	0.879010613805855	0.848900406026709	0.620779596417788	1.36623784014682	-1.72206500548176	1.08102620600398	1.29487923936775	0.535225027273774	0.704183088742926	-0.367329597666245	0.41090024952654	-0.822016940733064	1.51304482371649	-0.196424555590115	-0.0364948056309446	0.377697135256321	-0.562631028210147	-0.622080303488145	-1.02511396171699	0.172129373846565	-0.392691516546938	-0.955162912110003	-0.300857780325981	-0.742258742584444	-0.757485608222492	-1.86070234717723	0.577250426418927	-0.514881965959933	0.627065302707905	0.866744895151893	0.341165885459225	0.276405058862214	-0.029017541269528	1.59071954238499	-0.33009445995294	-1.0379312424871	0.432258898487335	-0.732862697756179	0.153279027574801	-0.363886305165338	1.82010806638751
Q12851	-0.232613221566585	0.579255718290133	-0.35190952317353	0.747729809401751	1.15730839040949	-0.760026211371704	0.456499413735479	1.35284403408528	0.289505113771361	1.23326155921495	0.124073119896812	1.00606406037234	1.46210298182326	0.28236061981781	0.991026337080101	0.285754508163327	0.579308733015252	-0.753665421058673	0.460528553777339	0.554580394034495	0.0505118494762731	-0.645954327580822	0.558341557830486	0.96754122182202	0.759062160699415	0.66059716750149	0.862997903798984	-0.203384457876614	1.35064082036958	1.19475523995199	0.522381984781384	0.615583605779187	0.402149511042984	0.0311315682223831	0.883594234183075	1.04438578357279	-0.798776625407062	0.9083872605573	-0.0705959328255499	-1.08373579897464	1.35916363881063	0.457213663779407	0.408025241966542	1.43720583643731	1.08408129811159	0.585825570980991	0.851191144702929	0.603783871191073	-0.0874758527348253
Q12913	-0.174253954696533	0.931092253996604	-1.99475766527996	1.56741613279077	-0.343161591862469	-1.2508892544569	-0.204055947368915	1.0944336606588	0.811424874427058	1.03983875355216	1.77126111856549	-0.250511640193711	-0.829939505398895	-2.01910626069946	0.581622965563435	0.492557839607608	0.828030001313875	1.64413961971078	0.198674981655086	-1.0248166955591	0.448978070456961	1.1128657277935	1.16419728138546	1.53776518135453	1.01243543166905	1.01989056343405	-1.91571731645567	-2.56522285089474	1.477839856953	1.13236379290549	1.55539819044296	1.75583145791616	0.67292949551588	-0.782001631770463	-2.00552759479505	1.41239957829063	1.68552008442316	1.55122579345312	1.36611468973285	0.679749956756479	-0.546015865514406	-0.939304210100042	1.51955738335308	1.03814617319324	1.09066381882968	1.2044163913431	1.50724261146277	-0.043635155394871	-1.4062781497516
Q12923	0.19733259167755	-0.469602470990586	0.534764947345966	1.29210856743397	-1.78884282151991	1.90422478201437	-0.210849140394307	-1.69912765023241	-1.84062151190776	-1.7800872614936	-1.65698241887094	-1.76181791087644	1.82095660023211	1.10407197824428	-0.403192435447313	-1.66633034400263	-1.59051044755454	-0.725229703960546	-1.83978342089689	1.7389441339002	-1.81371728627048	-1.70180648395009	-1.768373538741	-1.73934206814422	-1.11443008710011	-1.8409650850299	1.82478275162152	-0.468913450944977	-1.75685762950726	-1.72859559191553	-1.7124379352355	-1.39419908783803	-1.83984743209552	1.72542373968965	0.793880299449711	-1.77221181408271	-1.75982142733436	-1.76716183356782	-1.58263444291382	-1.79040616244277	1.89239500061692	0.714742145287974	-1.63422787707743	-1.72957932778343	-1.71952916426236	-1.66401570420031	-1.82751774688664	1.6990869512142	0.564496263531029
Q13043	-0.49254010715558	0.783845089360652	-0.328026900540499	0.680784132331116	1.2497625546576	-1.32400197401629	-0.783429941830607	0.223775166702336	0.0411206672357005	0.328540475437891	0.499181576406462	0.212798130488598	0.15321133704322	-0.148296232666233	-0.570333608759829	0.191027437077796	0.200071390799987	0.672382470298682	0.395712338981429	-0.514645358433556	-1.02684515071935	0.0705286694426435	0.324326272836289	0.186138345292657	0.538704702116035	0.647815893727888	1.01006667448285	0.960911435333051	-0.0364053199442161	-0.00546679867666956	0.0437145480540227	0.209413839043719	0.365645182409794	0.82205001201984	0.201904784882472	0.2231605915985	-0.0602228697574221	0.0977365778474619	0.606815802421685	0.507103404543519	0.0532927331961336	-0.752715121088925	-0.132973763264674	0.194801854655503	0.147699364235792	0.430851359690015	0.455432417166908	-0.247186453841905	-0.638220644619206
Q13131	-0.111103052422452	0.228465246302822	0.42602592937964	0.647779081278895	0.471934806787537	-0.616892899599212	-0.806038689292273	-0.904826169011895	-1.21593359171432	-0.861528216476063	-0.864393308301152	-0.105403428761026	1.13703565470993	1.24669978074569	-0.610749440997051	0.195962219354966	-0.21280597538866	0.609062047984615	-0.438520865197219	0.31384699475212	-1.20968130360984	-0.944100615013656	-0.692864637639956	-0.850253529218513	-0.65599069931735	-0.922215406488155	1.52772381725557	1.27796627886283	-0.936904579660948	-0.711621339160584	-1.05039784056245	-0.450264700594168	-1.03826509034624	1.36394631568858	0.68033180593902	-0.800458949677973	-1.28857648735408	-1.03088342258413	-0.398638990761255	-0.929716058160445	1.2367392230623	-0.343779990797513	-1.22974812171321	-1.02880379889755	-1.20813547517561	-0.550986215290499	-0.970642806019601	0.287806212932493	0.568992904691471
Q13153	-0.348938441035668	0.368818587883833	0.2818365096932	-0.169560351933745	0.377002906781873	-0.968099150053647	1.1182647178798	-0.876665638896397	-0.718514740032617	-0.444042314005252	-0.502987513714727	-0.177279990243351	0.427423159482526	1.6132115987142	-0.154626350718192	0.803353321908359	0.846755058242113	0.434573111668139	-0.131081490873862	-0.087778925089913	-0.426962435026398	-0.857228398887322	-0.539849634566385	-0.74355647467663	-0.845032512759758	-0.781650741145062	1.64089849288079	2.00011944102843	-0.0815714683790911	-0.273732339870191	-0.635293570098344	0.0100563060985973	-0.861592919480194	0.605845012299942	1.14719407326876	-0.147363978412163	-1.46964446536684	-1.14131920681436	-0.0602276810176007	-1.10351320668104	0.335961094943641	0.282670397474134	-1.03018605962952	-0.778718551353605	-0.594009439897602	-0.667816165966266	-0.671362615980817	-0.625225202579347	0.846415776386383
Q13177	-0.0640507061987513	0.212951760822723	0.300836620618301	-0.243480993709363	1.15470819023027	-1.49331279321273	1.30323998368437	1.23336151180908	1.07658053989336	1.35942363546196	1.306523321419	1.18013648126925	-0.761740352126092	0.856644845729693	0.497124961678689	1.14593326807682	1.2593681008074	1.12106588992317	1.19686724434477	-0.841234815951015	0.954690307700262	1.10243005026383	1.22743962684837	1.40201020667252	1.18211079950505	1.32232764720816	0.133003919990604	1.15729867958912	1.01868189736162	1.13170628742248	1.25541096959496	1.22262726606951	1.21902985608408	-0.156623093407895	0.656439831408188	1.17416009245954	0.904073057629511	1.39107478215542	1.40563996126126	1.41229184958453	0.101577520217556	0.336362120495978	0.926378704319414	1.09883141873367	1.22931401659464	1.14626579443952	1.40913793046181	-0.890952929887763	0.491042039584195
Q13188	-0.177729108820058	0.876681538278855	-1.59289565934348	-0.847332366959124	0.669299136923322	-1.29604739111051	1.80901469651441	-0.0702404202051665	1.3770687562984	1.16069611227226	0.725381991348199	1.16210487008437	-0.910106378447994	0.891371852281546	0.352607237022467	0.343766374460816	1.02223865131068	-0.745653573789848	0.913588983876299	-0.198021399233082	2.19990183749235	0.39228598302838	0.917464811397846	0.57804579726852	-0.631093605886967	0.123017098647276	-0.629701516754558	1.09420079322436	0.517297465251959	0.760014035188958	0.654493860710385	0.0219470615067289	0.165386460813816	-1.01059800286006	0.596166969175302	0.287262489188837	1.19565647680661	1.01603828830412	0.322457368694317	0.887349029050643	-0.32933990588259	1.75547481983256	0.148388181959813	0.638805144804337	0.24513466024477	-0.231523047942236	0.548752216127973	-0.415748885140475	1.85626298367516
Q13233	-0.157021209722425	0.260599695909392	-0.433061510005763	1.24791121797065	1.53764074212092	-0.945080751601348	-2.0779924301443	1.71572001143777	0.921886345097252	0.716439554374423	0.593817660119078	0.967517425611799	0.197741103565502	-1.39406560280039	-0.967307074891422	-0.699526778559615	0.122282594349505	0.416232534672792	0.87210764315666	-0.536822311543826	-1.62451994390004	0.88930368574403	1.20841615104996	0.613119558448589	1.28963441123136	2.14625818332478	0.0229903864160642	-0.163395668173068	0.118242488854759	0.78360535812106	1.04012733682989	1.49068254057225	1.63217735606651	0.871705097050838	-1.22960737542788	0.640926858274088	0.766794224843459	0.453035956636888	0.848523722192308	1.72978545966883	-0.151744613323406	-0.698258648699743	1.45492575856406	1.51159702774946	1.25476298833374	1.34663655435233	2.25951177645264	-0.146247532699705	-1.92821469716323
Q13237	1.00575274160442	0.154627974213694	-0.565156948733077	0.258115511913969	0.19098713310503	-1.078958383202	0.830866201914324	-0.121639053497542	1.79419216203763	0.477015111973361	1.10904748819717	1.40558848658308	-0.746348659731517	0.0523624897071966	0.483903707293833	1.03396333310421	0.673559017025283	1.03991974972331	0.0993253404713703	-0.217789588806621	-0.0176859322791494	0.63235273379489	0.73309250188108	1.78128343526434	-0.122447660067772	0.575235315588372	-0.244606369234949	-0.323746664561205	0.657817700951	1.19963401925091	0.548992696642498	0.813620716286845	0.0537258821524741	-0.467324474593078	-0.768723965621136	0.588478485672909	0.615502575670939	1.59679827212647	0.176285546347052	0.705992739292154	0.309479535387166	-0.000813238129572427	0.192930039565435	0.113882404200729	1.04170389945711	0.277096860005279	0.891011622613496	-0.00993260434630675	-0.0443673300624004
Q13418	0.971175303190918	-0.537262728016033	-0.265293018916112	-1.71995130528127	-0.49576607748746	0.479070852187582	1.50315474838657	-0.690622615258702	0.436320422325624	0.0665331881421573	0.818480350699744	0.170386095524703	-0.550077132243464	1.0070018218286	1.61479584537284	0.875927075989419	0.895057417887979	-0.338854798921044	-0.597461947177437	0.361250111604168	0.894072330081215	-0.626864394316666	0.0298310378831471	0.0688819416129415	-0.686541448843358	-0.921561030986025	-0.47185059269445	-0.296500935479625	-0.506337041431178	-0.408006548235698	-0.915416899158487	-0.844349051862233	-1.09349922410445	-1.20146759002011	0.751272487274273	-0.564287885151501	0.339660428716256	0.284159938029237	-0.334892744224127	0.114162212301783	0.454905807050618	0.80001398075584	-0.578725445072126	-0.430306795923112	0.0297694967083473	-1.14287332536323	-0.493365390130402	-0.172825766610822	1.01625825825404
Q13464	1.28882104756315	-0.883718238584589	0.822344123897378	-1.91911962278236	0.311438359537639	-0.562830021148612	1.82749242782597	-0.423866418178058	0.505420363886059	0.927918346499292	-0.337910482314887	0.720760273862171	-0.807961379812299	2.482554938534	1.74446746107101	1.21445321303318	1.65676463682797	-0.0233291448422228	0.641808063809591	-0.253954306087252	0.714357232380349	-0.164212775307066	-0.0427830558565609	0.801065356637748	-1.36693862331377	-0.619150471696756	0.709908829630429	2.12869115615262	0.787205890477915	0.608152313999041	0.0314225026132267	0.128239513905326	-0.32541542873379	-0.424399942734523	1.79180767590491	-0.325422472849439	-0.00268795518795948	0.499368191568218	-0.040565600191503	-0.21054177579395	0.66578975668304	1.64540229075761	-0.165736666316446	-0.553310926460543	-0.246198523415228	-0.940015740297965	-0.0760490113146644	-0.061591970936628	2.12048409345955
Q13470	0.634285057963784	-0.490399417184151	0.318252213924746	-0.74798963170767	0.588032146772515	-0.402132707509255	0.513984026988887	-0.861268672619732	-0.325668418641965	-0.371080355145979	-0.500494490172977	-0.046761554816417	0.772316769914047	0.930512879763155	-0.405181761388888	0.147834660511749	0.143861558239818	-0.703928790058182	-0.0471545994223421	-0.0624471050179174	0.430409138304895	-0.813676527690451	-0.994303946305959	-0.798821012681349	-0.936472250075787	-0.642041719624851	-0.592324563042514	-0.438331475645075	-0.205597712549932	-0.582999622154142	-0.481953622714541	-1.31856164801629	0.0378435002089373	-0.585554465006704	-0.273268946443304	-0.962977334905934	-0.275754459065108	-0.56780614775236	-0.843968106465082	-0.561091102966495	-0.315272135547236	-0.534843669144302	-0.918161513900296	-0.358137911370907	-0.937531782280427	-0.835510744234315	-0.798166282589461	-0.0962609984327419	0.428107991255262
Q13496	1.7468944886465	-1.24791444939572	0.867126894379229	-1.11059967893901	-0.117002276671238	0.373949837940548	0.612837430201759	-0.967020177042833	-1.15069877474091	-0.178083902010148	-1.06590612704596	0.417255207745142	-1.06498823432987	0.365677521903074	-0.105592482846141	0.363878204849689	0.309022072872062	-0.0664857708037553	-1.01797866172497	-0.708038378064157	1.11154567921188	-0.535084373908951	-0.928481484824421	-0.60936991372033	-0.822111003489205	-0.797839631193324	-0.209976773218943	0.0990794756399351	-0.473648085277368	-0.42147465543913	-0.42448471265459	-0.563385007469194	-0.697345043218972	-0.548706711042376	0.534980278210855	-0.958563649872215	-0.816047688789469	-0.0221829319289622	-0.544203064662525	-1.08873630201199	-0.457262073438418	0.0425135600609567	-1.10179147193696	-1.1827777091647	-1.13120598346016	-1.39965600737675	-1.68142063385169	-0.828459086514813	1.12110672840713
Q13523	-0.871104701396657	0.873964787727876	-1.03652612642755	1.22912554160289	0.824988469041865	-0.618787454163599	-0.960982864007201	0.277395388629456	0.198873443291849	-0.266583470493997	-0.105483198737877	0.275187091328067	0.588523203590251	-0.692594569230976	-1.9965094841576	-0.945289689992573	-0.388615158627543	-0.238123833320391	0.388782395462095	0.143840395723434	-0.380543052852445	0.0763622414962065	0.111288706820014	-0.22820768847384	0.218473618746377	0.649867267800516	0.104122723951645	0.564236565638772	-0.142219935411577	0.212814734864297	0.119679477257544	0.176170487469076	0.65198005808087	1.36890582367674	-0.210850116583034	-0.0919956562434619	-0.0302958233397999	-0.263049679379494	-0.0455139692097735	0.44666822708165	0.042119500218497	-0.305792437418864	0.104215061181544	0.258672875858486	0.196950591118138	0.334195675245587	0.816417295429966	0.618658765128218	-0.825415407556167
Q13535	0.398256487836216	-0.507897984296877	1.26968746830573	-1.32316348115896	-0.657924367513605	1.27744553876466	-0.449738773941708	0.177719153382943	-0.298012748744223	0.21118324069791	0.11125847729871	-0.342744882930877	0.889169964533062	1.44761470551699	1.0997954198877	0.256731628439501	-0.164464067314608	-0.447411389911427	0.304374552981601	0.755696252499236	-0.382275806761728	-0.74580899354684	0.0798825661857845	0.181819030351854	-0.38324363401878	-1.21797900539781	1.0072371968437	0.175114356098958	-0.904478947760827	0.252023385240282	-1.77818150030294	-0.80404112390637	-0.425314994757546	0.892133842850306	2.14352033643972	0.182797919645299	-0.751349959349397	-0.271802635330167	-0.0613396037026432	-0.927306482058606	0.857201273108555	-0.512508216444892	-1.52211669588708	-0.765234598799454	-1.24380803354246	-1.03884583923052	-0.908096324798176	0.0921194543781039	1.0332025857238
Q13546	-0.675771505825488	0.523630483405334	-0.697796607932717	-1.27723578104382	-0.99605276526905	1.86960623902863	-0.0129195015030982	-1.91484564705074	-1.6344689571287	-1.71466107368988	0.00277083355640581	-0.356326987044485	1.51011308294128	1.55766175863227	-0.00460107182032896	-0.803935789620504	-0.677295272908347	-1.33003947818617	-0.957421025948428	1.33380294802864	0.147589925018	-1.69580326921476	-1.65502409299843	-1.8775265301249	-0.318267208089309	0.436805616937369	1.31020568850515	0.946454606793374	-1.46432846483461	-1.44619346470457	-1.686387516962	-2.8257615188937	0.176462198957271	0.960986261259852	1.40915639500709	-0.0509656518852572	-1.20001506687581	-1.90665375253314	-0.275957359941157	0.377084934588746	0.596517901402478	0.966872042737674	-1.70697528278521	-0.311518793577439	0.00570253170204661	-0.0576345707947281	0.25196290887609	0.934076767536427	1.55589962723611
Q13554	-0.288461294976865	0.347888117238685	0.868552949121813	-1.18015246006765	-0.119624699180844	0.585811591673127	1.61768236168873	-1.06275245208668	-0.73071931408211	0.111102051874594	0.336249534080843	-0.458536900114832	0.633358625178655	1.0148524720013	-0.403463546537138	-0.579910898987725	-0.564233375212035	-0.592591656526805	-0.445522802499014	1.05524364358109	0.823083882106433	-0.985757497057875	-1.05134517708856	-0.805480114268748	0.20011989794066	-0.622406330767777	0.250287724959212	1.23773969932185	-1.34742543756227	-0.518730153448176	-0.589668535495115	-0.929296020851318	0.22924205187584	0.10505048243392	0.982443978131334	-0.61907475716462	-1.16473031573595	-1.03386336170298	-0.549202098922902	-0.185308007764307	0.97068164370022	1.10881503919089	-0.231686608307872	-0.396081186525433	0.523297459211182	-0.379151174147105	-0.280023717352821	1.5000386691508	1.95054305224039
Q13555	-0.303608152620671	0.246644009259441	-0.270986062304093	0.153961140736259	-0.561156243977256	0.528189401372508	-0.407474998883989	-0.133709590562947	0.316767054918602	-0.4035280445259	-0.0938249961013965	-0.507714610390069	0.478601438892536	0.318385485175819	-1.23683356518923	-1.31024434975549	-0.484011987571899	-0.730480160873736	-0.742674417731111	0.565269942242853	-0.221740222037545	-0.780379986578382	-0.153089919631479	-0.208128428974292	-0.197175679312977	-0.525860865180414	0.644057900082447	0.217654985528794	-0.756669344400832	-0.132675277089506	-0.299340327395139	-0.138299049362013	-0.557826442536975	0.381369943781913	0.22405184449987	-0.686523266014409	-0.488700075576089	-0.665060952140784	-0.854308807807413	-0.714690161226069	0.79695543980175	0.214984659913774	-0.699669814034286	-0.342013944130393	0.027000327509317	-0.517723125067066	-0.333862048316557	0.562900193642033	0.482199236088694
Q13557	0.855347589060986	-1.03806546881119	1.2442318106838	-2.29722305738367	0.679709389013312	-0.0959390250967206	1.64499039711795	-1.61307753336664	-0.372475205422701	-0.15982491188584	-1.4706947699424	0.541995859462068	-0.658285632995883	2.19706929850752	0.792429846049057	0.704183492606107	1.07122359556978	-1.89875578419832	0.698462237594958	-0.63265470108588	1.4765624736551	-1.45143277691619	-1.14309497931808	-0.609167696457295	-1.88467074398342	-0.874919465769486	-0.371689886914276	1.25629170001836	-0.126905380239164	-0.218060293292721	-0.366771895464339	-1.59147076249779	-0.605205832496604	-1.16990401772704	2.00848975503458	-0.515820262900289	-1.03157253226274	-1.14236773743864	-1.09080658074376	-1.21950673527274	-0.736593699221297	2.0983587086771	-0.994555720543841	-1.06278559035272	-0.55534873051974	-1.80464657904122	-0.393068235633473	-0.971262959290509	2.43388668426544
Q13613	1.58096063820247	-1.34976995144823	0.0263352899717748	-1.26270773794761	0.265534304181719	0.439194314891254	-0.355547681793165	-0.679964786734972	-0.55480398887354	-0.185065218271338	0.388622973135383	0.88659403441121	0.551226020161764	0.85603939922685	0.709999811567253	-0.438245181115112	0.524800327321824	0.059357557858781	-0.837676227426521	-0.323440298414636	0.422052797492754	-0.395899666689621	0.410480212077383	0.275056454302457	0.0359959947949222	-1.15169892148645	0.72857573193647	0.411412456055401	0.383221065605477	0.194550925990624	0.951432164429934	0.471103371215068	-0.379038167955696	-0.20241692081658	0.588219783796525	0.258758346495618	-1.10388737996463	0.846341070532897	0.394329921962048	-0.717968088030775	-0.37749606387185	0.26078007997129	-1.04073514078611	-0.370388145885792	-0.670704933662464	-0.0973448301630352	-0.471744262999076	-0.0174250379166659	0.935137659098429
Q13614	-0.0227473454218197	-0.00514264091730311	-0.448831475877729	-0.105599145277047	-0.82754004697431	0.304396785028029	0.607800181038636	0.143392491971779	0.517983893312318	0.638033889914304	-0.247728468341244	1.24250615233927	0.862053910596632	-0.457474653160511	0.983404260165507	0.93187951513316	0.808332149680499	0.787701953651377	0.71515789341417	1.08810451422663	0.558259005616794	0.691649299117282	0.298655750241666	0.686872189582217	0.292238101586662	0.594796086653194	-0.598057855291734	0.480144994968241	0.689984446880573	-0.267523703530194	-0.0246425881204038	0.587770587383234	0.56837882664418	-0.220583175011347	-0.60475145623574	0.203572539088303	-0.00688306801321214	0.599778098780486	-0.00833120051560904	0.55771336974487	0.101667632935944	0.662395137561693	0.713603692280982	-0.228157626337219	0.855048434972391	-0.35368406334169	0.225927607663324	1.40021148601461	-0.474131990807565
Q13615	-0.220328514472537	-0.314018293049697	0.547080224081696	0.341626864409387	1.27533358053236	-1.27870139744798	-0.47022743534582	0.925812432599167	0.875487908071216	0.818009918843893	1.3077373633275	0.868974696295195	-0.813293532129395	-0.827098147095387	1.60407182554895	1.56846160987784	0.797328702861904	1.68986295580972	1.1405030177562	-0.869342459971255	-0.888196314041457	1.55738043497409	1.02551651915554	0.671301405811268	1.59986144064721	1.27972754880946	-1.22891038964283	-0.781142833461657	0.45083367827692	0.00783260169310706	0.532940687992771	1.03884677403393	1.25127917755144	-0.458813600239017	-0.889323540348524	0.998801509937509	1.21362623676568	0.929652572637607	1.29759754489105	1.49135016590915	-0.617453206148988	-1.07685376711684	1.06578331559988	1.00955794617123	1.12245308597942	1.28715178312525	1.35139175705238	-0.280915301586902	-0.960182712741827
Q13627	1.74962208255434	-0.936410615963741	0.894948090515958	-0.77972450804198	-0.540949623593203	0.677170786364915	0.875885158438578	-0.694576399734568	0.311249644343845	-0.127383381411899	-0.305258858852837	-0.677208037870389	0.0461451308302655	0.899517834498877	1.55394947079106	0.38833694419514	1.26226980252085	-0.464511525563153	-0.381726304343174	0.900593905561982	0.40561763886659	-0.581320078818675	-0.452103223887834	0.283293875359434	-0.547691866599907	-0.446376109346975	0.3375094551518	0.233866710659182	-0.991459879968468	-0.895726507231661	-1.08642237061017	-1.03779724213618	-1.31740156229173	-0.463371259624299	0.903596516339712	-0.473182885096381	-0.0939977524121608	0.491383395265397	-0.679586968440193	-0.481918392132177	1.11131139385729	0.365308409055787	-0.456708194325128	-0.525497566016654	-0.180180559598392	-0.523351150567692	-0.778694800345642	0.87470728839732	0.676294928784927
Q13873	1.02252406208826	-1.28744737063072	0.387435440644162	0.863930265873627	1.27739220292894	-1.85184686704888	1.71016323241818	1.56950277411084	1.14439928612246	0.984602793732546	-0.0597646749257493	1.10158423328524	-1.53441217387595	-0.840687111490278	1.14561784507462	1.62499590333415	0.617865278040826	-0.455115029563922	-0.34259126495128	-1.47599714206208	-0.51614352364711	1.90999848620274	1.85087730270788	0.695877545081873	-0.378292240088698	0.741410967762495	-1.18162751929372	0.427833275300749	1.55323864637962	1.39031849796859	0.899910489448323	-0.581961950647731	0.429342082644769	-1.86332039270118	-0.0930762913080243	1.66488949166522	1.23496452623714	0.85107198224335	0.689700897229671	1.67404384831839	-1.02175660557996	-1.1298339474062	0.685323955452907	1.80812707761961	-0.726212432461187	0.245650168427938	1.21242307200132	-1.72396127952838	-0.571322619356837
Q13882	0.110959573146678	0.0562498591715398	-0.514300755326801	0.639253973534421	0.481115450531126	0.926553362318432	-1.44921149409687	-0.98281828474096	-0.411588876500902	-1.18127938317991	-0.939481402061636	-0.742300816389319	0.710360225385618	-1.15669425115231	-1.39518664122246	-1.37962873369577	-1.27405562247822	-0.386984257809241	-0.684863512577323	-0.196105297391959	0.14744643642137	-0.526355748799943	-0.892376237257874	-1.07914225342668	-0.894016165559344	0.307916485201276	0.0554857132896662	-0.240072593001806	-0.508577052124747	-0.877551360874216	0.73036259408172	-0.913599681668049	0.29743108585656	0.448633341599722	-0.43491284906355	-0.654067098751108	0.19299440765346	-0.749137724734186	-0.816582309725811	-0.783740903955136	-0.0907453113734595	-0.527984538736578	-0.0549004172321673	0.406167545272924	-0.879339131997318	-0.135108843261037	-0.925861698669969	-0.0988756852513131	-0.790051946830189
Q13976	1.18650676986172	-0.582785916863384	0.176651218466608	-1.40161503180825	0.121190401126517	-0.249110214890125	1.86688964390753	-0.728971952170526	0.317691119504258	0.312318329787153	-0.347764468614076	0.133692671329469	-1.40312789965504	1.20789076353847	1.6170574955868	0.910304571472612	0.982116951626544	-0.590941645780041	-0.0843416978752092	0.0895393401639863	0.800040419067163	-0.733013930461553	-0.67361465741325	0.460578312729391	-1.21432410138812	-1.22245843585239	0.0576326867659908	0.88329157451424	-0.0729817224455071	-0.365498528911975	-0.781375483970449	-1.19141460616732	-1.3912903496432	-1.07834483745325	1.49980553242126	-0.388578907347936	0.158081702310864	-0.103159297983899	-0.911537982608147	-0.452388803358412	0.0405567479228101	1.87326266330151	-0.554130955137426	-0.934862335401036	-0.320636727840457	-1.33381223315162	-0.391239619681074	-0.180759737317902	1.31514092652041
Q14004	-1.04898269508499	1.05778705942236	-0.595237203814563	1.35983361760799	0.750824509598587	-0.558090435003337	-1.46625920351852	0.00526191334639998	-0.52280499632821	-0.783016079918522	-0.115750895183279	-0.202002368746486	1.02725565943406	-0.116835316001582	-1.42798623641569	-0.654322047295465	-0.796382425663474	0.0498722419245112	0.199837154054823	0.677132909452218	-1.62844079093358	-0.524659778006958	-0.148005806578867	-1.07399873935404	0.158423805804386	0.13133572757566	1.21411983520567	0.146302048626678	-0.583772503849681	-0.31383414677379	-0.323294539172004	0.0167375634469235	0.0790439357149338	1.49076047501865	-0.422050188246948	-0.219401279940297	-0.83632207731687	-0.974188501456612	0.0248806908251962	0.191437343460688	0.905296451468201	-0.878218471653841	-0.37138438499929	-0.157955566478455	-0.187316145614	0.123052599243286	0.328683527541489	0.796971498139961	-0.905852895884009
Q14289	-0.581605167118929	0.338750995999327	0.065924044652069	1.55407987395127	0.0227995045296198	0.0290625947080861	-1.69982108926526	-0.079578757428325	-0.7761057210668	-0.808842883615483	-0.510309330450518	-0.230169035174296	1.08553140643692	0.594902752454153	-0.281332408151496	0.245751918012451	-0.0926912246859498	1.09614186579657	-0.447234072528414	0.526218264879208	-1.52884626749183	-0.264908452192686	0.0356960750894566	-0.750831345430804	0.568910127345494	-0.696967641228999	1.55655522043105	0.789352861377007	-0.470446836788145	-0.29234284805471	-0.362987535629924	0.553531938587557	-0.616460928370413	1.58246114646187	-0.222687044235832	0.114570314968595	-0.794026518421826	-0.603412533556227	0.215890916083663	-0.507290626305654	1.36199836671487	-0.346759166354286	-0.500576743953473	-0.354515971802777	-0.266297774233056	0.371774556161514	-0.48380859406328	0.90870400434309	-0.0712687461565136
Q14642	-1.38556859915022	-1.58005184857908	1.35563245970685	-1.68490528057267	-0.394201930636972	-0.0385172553687343	1.56934290293508	-0.438882017045562	0.401304097422589	0.386744016354502	-0.62084588681952	0.124591854885053	-0.648230320568584	-0.101159194837627	-0.161164016797867	0.484092301282394	-0.865223453917001	0.562500743498004	-1.03345911454241	-0.529071585811251	0.146765170110809	-0.712565370201473	-0.275303235472249	-1.15699350551519	0.879034574555307	0.988677348162253	0.0458134273236138	-0.972011371088511	-0.795409019097764	-0.782860529676257	-0.439406370759583	1.26832585070652	1.76528085255119	-0.966118431421536	-0.521233214135617	-1.01496926539275	-0.0159604850831399	-1.34000863698018	-0.00418252801686078	0.10147980506889	-1.27034229631835	-0.691005572645544	-0.904341101479732	-1.35866076378872	-0.841662510641438	-0.846244043194492	-1.15289076034144	-1.31977576825441	0.544891424665351
Q14680	0.41420799998529	-0.163491605442891	0.173924741199885	1.26145930894911	0.395663546052562	-0.505804252804755	-1.62170724533732	0.761852639864779	0.439546028236233	0.895745895237243	1.30957635082306	0.364329395553329	0.873389200146786	-1.44292366383412	-0.211604733622897	0.33696597768742	0.488960223987502	1.1914879108134	0.313452101631878	0.45027498123574	-1.32608662028008	0.736349423682747	0.8437495719285	0.693129858046852	1.29323885912085	0.967305432503757	0.88134114654795	-1.25221959047742	0.395927629365365	0.544091704459172	0.839590164803886	1.23352723487168	0.617337093300329	1.04502123054526	-1.4761956550647	0.673088278787689	0.769955839615063	0.851232784266729	1.34187310582379	0.95151160090201	0.846485478357506	-1.58241208255607	0.528867087987368	0.863820434881325	0.994963056706404	1.41592714948375	0.93274009203568	0.610751892406128	-1.62210458879335
Q14693	0.794656155457493	-0.923237431516778	0.782304221652336	0.756104235259063	-0.227132025527905	0.444888474857136	-1.43217250005346	-0.09140604002205	-0.1512642263873	0.0212678184999078	0.478781107796249	-0.903972853435046	0.384893308220384	0.704447608933135	-0.302817498246527	0.895641279399839	0.307365774558631	1.08884298355853	-0.160009169235839	-0.280809406226105	-0.838808118175226	0.203932551268219	0.983502083491147	0.166495543050861	1.18711461095169	-0.13134301999341	0.223927336589519	-0.609643023621723	0.452762545053168	0.189503374555551	0.719929352840154	1.58713856399315	0.207893128160228	0.5189645829057	-0.00564078471983591	0.658803435250028	-0.263507077507917	0.299171132968974	-0.0291740360794544	-0.546599348762609	-0.104255163051549	-1.01881393038933	1.14611982968446	0.398755801036851	0.776207188261982	0.74211296739767	0.448191788028681	0.222569690174383	-0.48952712203948
Q15119	0.214319647495605	0.0694238615282754	-0.368657906505076	-1.12005246202125	-0.309391906408452	-0.243841832990351	2.25995157341959	-0.941061479367011	0.616427477767789	0.631626152738175	-0.520360932021995	-0.419703540227144	0.703911176142232	2.10219502920744	0.576050311279241	-0.0811890611420912	0.754507332492819	-1.6510654457218	0.137889126179614	0.78516273409351	0.277759115652742	-1.02994251360138	0.0900114452184366	0.490515087350218	-1.2266889146433	-0.302844800739162	0.293706081227447	1.41212613284546	-0.49102407830495	-0.454607510333148	-1.25384683335331	-1.70778302679377	-0.31485908675801	0.521191179008861	2.32532489595559	0.593045244620434	0.0372764797156004	0.209751822819625	-0.323832714915383	0.112184046864021	1.18810371458054	1.63698610948694	-1.7633193769887	-0.07733942622818	0.142838499915695	-0.25616077404349	0.264993444408842	0.905307455032534	2.22764929887504
Q15131	0.139925809221894	-0.0373053250996243	-0.0958222446882334	1.30162248421678	-0.532227219487469	1.09452205596857	-1.89734349137956	-1.12533511587885	-1.10978962305818	-1.4637672845467	-0.965767834510633	-1.16385483694176	1.34475537742616	0.238114758717055	-0.891190986007412	-1.17082062564946	-1.23053083039784	-0.60524524844525	-1.03616040717769	1.02219087997191	-1.37910681772358	-1.14517030345002	-1.15973491323195	-1.59152858651435	-0.928711198954818	-1.04149236485479	1.33651380503402	-0.143502768632096	-0.692247346947591	-0.989429508918207	-1.01995670878176	-0.542322183819936	-1.08354402733239	1.33101263330058	0.457806580005085	-1.03969471911855	-1.39272351786079	-1.53699706107314	-0.925861120325615	-1.36114290456233	1.08234579625203	-0.23946143989582	-1.13500556086477	-1.00449969851037	-0.890945018607527	-0.890704047373967	-1.07384603630048	0.881700362948073	0.132212263224157
Q15139	0.785382172434626	-0.148546397226015	0.373294950395227	-1.74394117665493	-0.0290200693202889	-0.529151333804111	2.24376408658999	-0.450770217503054	0.830893304008376	0.768167763463309	0.577710597458531	0.792307985968562	-0.981257917984077	1.67000378466349	1.48859545924925	0.795102499749981	1.44230884895834	0.236253023245987	0.934969039688331	0.0176234402554306	0.165283246985172	-0.167516263041336	0.210851585513744	1.06940161248888	-0.782331968563176	-0.684138036035148	-0.149872642685632	0.987478642566	0.28568730911975	0.000240922012455347	-0.324890358146637	-0.283515666133007	-0.301176805821175	-0.618576929600783	1.28245474822473	-0.222232137984086	0.583178280271056	1.11101292353514	0.385467790979035	0.20307068726215	-0.252707640816254	0.981640624371879	-0.433048505571248	-0.534430385700136	0.0519505438713165	-0.555530601498064	-0.0923180490340162	0.0488384274163845	1.57123576607576
Q15262	-0.00900045404778385	0.303408409015693	-0.638783330124249	0.843406480153298	-1.16463626539193	1.00065163120147	0.665711760578266	0.654019273822584	0.958922579237653	1.5182245978968	1.05495043436562	0.558231961033896	0.870564111173287	0.699419207957552	0.704216907141826	1.92658234398945	1.50363996725555	0.861826925953551	-1.22005622852797	-1.45219482517047	-0.473733212853188	0.329925333356303	0.197996970783691	0.726002887028357	1.20074681642837	0.253118189563996	0.720199717740775	-1.22584659567064	0.625538844111109	1.49085832816704	0.804002912013644	0.733924169506708	0.595310457755575	0.675259650551726	-0.589139534867428	1.43170285481242	0.635012972462138	1.03291815104171	1.28830110135956	-0.0450391122147399	0.992030414749625	0.236092117794811	0.850258959416256	1.64566055934588	0.661369098115158	0.799178942768002	0.492875802793306	0.413271598691846	1.86350958972708
Q15349	0.500335921783014	-0.00575148186985386	0.0173049768087444	-2.00600129895474	0.886835957228969	-0.836972666956357	1.65040238448618	-0.758395278476848	0.481946891551518	0.127319559318946	-0.628411497728636	0.600808277725239	-0.339655507620424	1.54881412098711	0.331726086978237	-0.0529301737643638	0.0178292004902233	-1.47655478187586	0.596441442610338	-0.0305044550522906	1.49777802291947	-0.64991589952878	-0.432448956433428	-0.237721137382297	-1.0363349922749	-0.192862275041778	-0.551561121227303	1.32709350120391	-0.0434340375749331	-0.00588979093906248	0.0230006089796671	-2.52474120535625	-0.135149285198193	-0.915711218753132	1.1297524866278	-0.301452488611377	0.0978941750429269	0.243528776084408	-0.478982339880273	0.182273305218113	-0.0334343727115516	0.850863963480547	-0.529283468734348	-0.49561817371025	-0.384119045709971	-1.49903189670399	-0.253613137259458	-0.502400154525449	1.58382486483968
Q15418	0.613843594681369	-0.264012296117634	0.0709859102570472	0.2016851461083	-1.04493649025178	1.72792441967907	-1.66759448153355	-1.68985639453517	0.308909009662279	-1.94892565081306	-0.706717684605339	-1.00574663412608	1.68158525022862	1.11075624827359	-0.378532266511632	-0.805917125364679	-0.624314587768712	-1.00882156858824	-1.08637343648345	1.35912267846373	-1.12790838428654	-0.186769150401597	-1.60515845280036	-1.88538414429497	-1.84940144583691	-0.16368273474627	1.6923782498564	0.632711307855906	-1.70891838472383	-1.47307109417014	-1.81270148008191	-1.68822606013059	-0.305839134565577	1.48157787848383	1.07076536486191	-1.69165169724023	0.055014967170282	-0.354411493902184	0.259105511477381	-0.585634066443363	1.36463477582007	0.670449130522233	-1.65295076045738	0.36705132255277	-1.82635304721701	-1.71684320997857	-0.672052013826066	0.971488401596157	0.975984208469125
Q15678	-0.27893429606941	-0.577613368062302	0.703821126279388	0.374833986877237	-0.417223350159077	0.444511990324609	-0.994256271923007	0.718292082268689	0.343975011788615	0.167541502641871	0.608193521815734	-0.169645020504523	-0.283113539094036	0.70088431509932	0.589497575930273	-0.0770898607662932	0.266483585544194	0.348047136348363	-0.180846663526002	-0.417582929627431	0.673266625675478	0.785315932529059	0.657380882333765	0.58426462670203	0.781345332635818	0.762629517697758	0.417377098592264	-0.286198195575179	0.329840611444243	0.230318312238493	0.490432049541941	0.609294447405319	0.581260361360531	-0.338877018166093	-0.563153496176671	0.28324694659571	0.878800044650098	0.583308690117136	0.554163535470134	0.938731642306993	0.365610856725012	0.929205739907738	0.944637226934151	0.691869884073496	0.530802621392412	0.762890029660825	0.23881137118335	-0.57090659556499	0.74816103825874
Q15746	0.155194916205497	-0.3220829488074	0.953740894847886	-1.975897914591	1.42532006054287	-2.62634265320439	1.09717201789681	1.54999311572804	2.30992640575255	1.55910149067672	1.65444776281979	1.8241089486624	-1.88651989689199	0.817623676995986	1.74256392991551	1.38794584386781	1.39970440167641	0.897481780777002	1.45155527387307	-1.40794321712357	1.94873602518563	1.99663883742879	1.3113209940986	2.22119152689585	0.61253262056974	1.39845642258494	-1.79193930472304	0.921681667041096	1.44152125585712	1.60204337194604	1.5852526026226	0.895402899648129	1.32906713215908	-0.500607846445047	0.21591822260525	1.20734492024922	1.96226670463215	2.12750230975592	1.73427441188996	2.22316725499664	-1.14106232579078	1.67980399404437	1.11466543869103	1.34149280302006	1.25594456267128	0.598421038351441	0.870247603582129	-2.28619843892336	0.852712824987017
Q15772	0.168487669413665	0.252522329973445	-0.696426645835203	-1.53687983325013	0.24789384904678	-0.653860928224047	2.0859931710107	-0.566916833953228	1.18226091750446	0.988728364164939	0.919025392442674	1.65869461134741	-1.55736039123801	0.857920519230049	1.10930147404415	0.387359293730988	0.786412440280836	0.326412314635883	0.747093169864974	-0.0207887272757834	1.17133258235059	0.130822313381491	0.275848816437669	0.846365755251118	-0.146679519501914	-0.0778873890376936	-0.66813831690212	0.144221220717634	-0.441410916641058	-0.0483255707761747	-0.367352480462782	-0.19592825009159	-0.0974593665616967	-1.4783701028437	0.802016006636115	-0.517631553755166	0.712925495731453	0.840324259780509	-0.00769064544224339	0.745888474001249	0.249546877232759	1.06845091895571	-0.594990721430276	-0.0784021698538702	0.667077355310704	-0.128917556413344	0.317112510160044	-0.574021460207093	1.32086185956957
Q15831	-0.134547741185889	-0.26703524584447	0.872424243272178	-1.08775896544917	0.885936292750272	-0.585784638904556	0.759961006333405	0.500932383023984	-0.55185442274459	0.254530118438238	-0.7265914723923	1.01722295267054	0.176646220248434	1.15282951479997	-0.326298470231705	-0.69780145733977	0.344442262472246	-0.65274299791453	0.439578977320988	0.225490496750866	0.5773299021306	0.216335765349282	0.249656928898268	0.430556345190968	-0.436986611074291	0.914810386834463	-0.0139142770583171	1.00464651564294	0.844113608963827	0.518060590961737	1.04468862679072	0.243570501560857	1.08067335265645	-0.108124340328435	1.22727592030085	0.493814067825531	0.27224025365282	-0.512326088766087	-0.762739174871083	0.46581600918388	-0.47409606394355	1.00600554988567	0.836213369659218	0.641582358049348	0.63062813186833	-0.291783083242349	0.91586584542208	-0.18674329850032	1.17798055432491
Q16512	0.608917274232696	-0.261610245207605	0.302334915491184	-1.31033079457688	-0.0944680944203352	-0.555738159810726	1.96100016894844	-1.28769473885379	-0.35753866868331	-0.31798182561465	-0.805836903317777	0.794945627680451	-0.365188657269317	2.03391901137494	1.20102359929038	0.555020434228358	0.724890954595893	-0.655486740064672	0.633955761614225	-0.0668346899018317	0.505130919191416	-0.828259821949477	-1.00101244679715	-0.0497328500152453	-1.75085127210517	-0.961964677663725	-0.273692402765371	1.15894299256696	-0.614192594218243	-0.856394632234419	-0.955375382211799	-0.761463379093404	-1.12401752477119	-0.938689665311136	1.26321965286637	-1.13982007326408	-0.353012352807134	0.240146823335263	-0.30553602540778	-0.243136486160063	0.0614361408090719	1.53426399088872	-1.2243302939482	-1.60736973851362	-1.44238414626769	-1.34387711276469	-0.433561355199983	0.0803450231356879	2.30751120351306
Q16513	-0.271889771456349	0.244986805559516	0.0349570422063187	0.594869709459877	1.50048169579301	-1.48013921755404	-0.259669960623189	1.21531814179552	1.03958374079494	1.16073204089439	1.21625103941081	0.750681694211921	-0.780409869483634	-0.958003800274601	-0.80494287260631	0.232638309185344	0.156722389234088	0.384942517908941	0.944596071908655	-0.76456606293579	-0.709312021290213	1.20591320221692	1.14172229859127	1.08748820056576	1.34166093691349	1.47051562655361	-0.422304907225283	0.630820884175092	0.906199326397264	0.997328912156794	1.20274321413602	1.11408425085084	1.46195943125606	-0.199119033249166	-0.901015919836375	1.13574989785426	1.19597692767928	1.08233117225183	1.26043163264461	1.39673848850802	-0.900304959673692	-1.00620519741011	1.16688753645853	1.25401126949206	1.27319268686274	1.2888131247724	1.47274086638117	-0.874264753750883	-1.11715719621521
Q16539	0.258556953967003	0.0706583877898034	-0.774118777433836	0.482039354240806	-1.45641698200957	1.76233285540514	-0.777407814524595	0.768037875889257	1.32849366685693	-2.29801343143685	1.66644697856327	-1.21739167708219	1.30045280917408	1.13364236263682	-1.32323931550409	-1.51209027847135	-0.652550452914881	-1.53618655484763	-1.63646269111636	0.68686139384298	0.461989464298005	0.838404949977882	1.42477316908895	1.19301776953752	0.782921881609588	0.422006507550056	0.897881272123167	0.666959271204286	-0.477734256758704	-0.577634517871614	-0.881349776568627	-1.33326190244374	-1.78162111336505	0.465907646845343	1.32359045808425	-1.88039366468545	1.11062230880757	1.28029118857392	1.08795606293359	-0.637388136566152	-0.426721540795105	0.832357121240579	-1.3712182709807	-1.50465770057335	-1.86954567850615	-1.55422436846206	0.84570975132769	-0.233360160622164	1.24594396679151
Q16566	0.547047164557085	-0.57343092040927	1.35392984804963	-0.437430151791056	0.793512501420826	-0.985737562415633	1.18839113280429	-0.24053796147642	-1.76402261073642	-0.91102163201937	-1.12083979263795	-0.723503259522344	-0.689122508702377	-1.28061704723672	-0.870632299781655	-0.362749305877671	-1.42546548785225	-1.15310758018736	-1.0929711571332	0.632942365221205	1.21815303200298	0.430965078903643	-1.91728291958334	-0.353824631148264	0.239724223807185	0.0937523097500977	-0.60239117760051	1.69441394240203	1.16078992998675	-0.355396697216308	-0.952335547342809	-1.38812429154501	-0.0660252774586431	-0.471600756059397	0.988523135061847	-0.396867248564994	-1.26706233122748	-0.377952437953033	-1.30413811299829	-1.20724713804691	-1.10640807547179	-0.181821521539474	-0.37541417270995	0.260188107446239	-1.60785835320962	-1.13790923034974	-1.20589839030177	-0.85887576305034	0.172061229503275
Q16584	0.661637790908003	-0.237460561155256	1.2773702820823	-0.896546761660003	0.796390246526501	-1.69113273467605	1.6849095395407	1.5178172564182	1.21950243310318	1.67919970823499	1.49257211037569	1.0244962849349	-0.819705391420785	1.57722590749635	0.993239543078938	0.710429131974356	1.7319371168904	1.43826400844173	0.593084579523483	-1.24600019634288	0.15501892638123	0.930128968363988	1.41779984661577	2.34260369004796	1.28524992032993	1.30093705549612	0.593886695008551	1.6102439809405	1.09764395781644	1.22181371563929	0.884588239377149	1.11811528589265	0.692408688752691	0.148731316696914	1.37942723766554	1.49684048967248	0.227855264110767	2.00795554899154	1.64388861804933	0.787981640145783	0.770073666427427	1.010845662161	1.10756233545556	1.07253519900686	1.78533450522781	1.08210356990632	1.40161321841794	-0.878335661251763	0.740518137618788
Q16644	1.92089336353147	-0.525484408424207	0.543517529758999	-1.48182325579062	0.315110235807906	-0.278537566580056	0.587011921697616	-1.82125026963069	-0.495570964575874	1.44060839243332	1.21856858214747	-0.399890886255644	-1.30328662584276	-0.0854760240193382	0.585028135217244	1.45662435058133	0.204283548739279	1.18686893219781	-0.703581706750448	0.591897979680757	-0.0820233075296691	-0.244614632341771	-2.0951966480538	1.31399076566096	1.01078343403967	-1.40535767884092	-0.212822278459418	-0.426783804703988	-0.109948770891261	-1.12009180881344	-0.0566305194039228	-0.21201878791148	0.280648116771394	0.707288892633107	-0.631826682140211	-0.782925119854581	-1.87080039103051	0.24542015398528	0.493434581343413	-0.32002169058338	-0.742633138181052	-1.40104573902263	0.119486291049718	-1.71878163979193	1.35339280978832	1.02637943528242	-1.59691400021207	0.146566605599095	-1.3136277913031
Q16659	0.376731349392863	0.0586177487120484	-0.467131550150023	0.852152964206672	-1.45869677229861	1.4125934010727	-1.22432459735752	-1.02998527851307	-1.17517000006915	-0.626770676895935	-1.26262791737617	-0.719275806996592	1.7283964944351	0.155520791413325	-0.88872218234353	-0.704686474257455	-0.225061278068028	-0.217676188664603	-1.07887907856696	1.3461802112069	-1.28669379379873	-1.6026866412565	-1.06606523829502	-1.16751815730043	-1.06444807753444	-1.29189640786925	1.64029267241098	0.880244819212569	-0.7522341533472	-0.660932631142551	-0.902020697232781	-1.09237116371371	-1.22236433797559	1.69241783177349	0.748499470803683	-1.05108038108977	-1.60671228175673	-1.18936490742066	-0.928738832938434	-1.60267150467105	1.58630331956409	-0.620019152658328	-1.04966914007342	-1.05322837390496	-0.831391265140449	-1.06935321801572	-1.16918053682294	1.38797992645792	-0.772783177007988
Q16825	-0.298124517112604	-0.489850586784692	0.488158918179039	0.32693084893884	-1.52242939128097	1.42691978073517	-0.847375276140497	-0.943163943546885	-1.32000553231552	-1.0239667336653	-0.733457748443833	-1.44123750111747	0.635982532521563	0.721978210425083	-0.370393134369346	-0.996130093493075	-0.896661746233614	-0.651953158237999	-1.497554188286	0.91363978870748	-0.512454157442784	-0.916001986457585	-1.26030197043459	-0.709355386929721	-0.595683384750293	-1.47047909488292	0.672746302350689	-0.682006721023394	-0.549630570331065	-0.643339749903058	-0.710805489578625	-0.478421546014468	-1.43515915898543	0.244226325044288	-0.743548857677103	-0.859278626992	-0.935139778762283	-0.801296990302123	-0.682326796891868	-1.44439844353119	0.976696196075515	0.925658686407241	-0.657126115697173	-0.811101833950714	-1.24964476689052	-0.82712538353182	-1.4743366344398	0.680151569293968	1.24698237913537
Q16832	0.299710788643816	0.438817974575993	-0.173174512781041	-1.98593957145123	0.682086012807614	-1.32061796574493	2.34854905728361	-1.39088313535726	0.774606403118666	0.75317870756684	-0.218548209934777	0.798745709485644	-1.79125695932887	2.09757974293561	1.11206597637691	0.70995875529839	0.813456916332879	-1.1335035285448	0.954870451664689	-0.390659853478973	1.33314180578005	-0.270455947633395	-0.744237176809459	0.493732365492617	-1.8441713646034	-1.22601327661849	-0.45691444702811	1.76058376606985	-0.642683189714162	-0.535067590831021	-0.825109472142305	-0.720705922925662	-1.18512743802528	-1.32490439114737	1.76145650124317	-1.13398066982251	0.242815393369606	0.293460813862223	-0.532311096289377	-0.00435292762185968	-0.573640052326248	2.26442887904876	-0.810309216224401	-0.922772111411708	0.000480328576255252	-1.00510880992837	-0.334760430658521	-0.0295081861171015	2.33903217815363
Q16875	-0.956149926926881	0.424849702065498	-1.31252148941009	2.04066537623185	-0.21010564384151	-1.30448438521319	-0.422461098067529	1.91188182352344	-0.00185239095270557	1.16252994611971	3.67795687889539	0.00235275288522859	0.566760528021377	0.356452604500909	-0.43920435169919	-0.0042775525069261	-0.218363680263815	1.4167532398258	0.935832272281317	0.0550301863619869	0.235676527024736	1.00848107715153	0.508578021267335	1.73658811885415	0.483562165053062	1.83324012785681	-0.178482291446096	-0.890383791441206	1.28938559565299	2.41489684560107	2.08375834330175	2.26117827967257	2.8448386700017	1.24902503616853	-1.22876390968832	1.21546783397765	1.12861778410385	2.32002898163329	2.06184535090797	1.23513489983343	0.354771963058133	0.0263877143693841	1.77172756642016	1.70803711873592	0.233561073146972	2.44742714642825	2.26373893364068	-0.181346112325399	-0.144234263889539
Q2M2I8	0.343115816157748	-0.0159411303853371	0.701339557005276	-0.243633117791666	0.664926222362311	-1.71960152143542	1.39551590907332	1.87148986525982	0.16921590893084	-0.313649504865665	0.240562178019183	0.936914087695976	-1.3217763640274	0.943778376509924	0.0692360824945018	0.993547216339859	0.0493939042995926	0.754393351787053	0.69309691797666	-1.13169042397288	0.652121251802317	0.735064331716096	-0.37488390621321	0.412416461546951	1.55691739796968	1.32298640993674	0.134708558508352	0.622776702085903	1.59365843713555	1.91765651990592	1.78692446977483	1.96636759023795	1.0193008747685	-0.684351120765992	0.458380800138064	1.80641708634463	0.177685325958496	0.710331511989729	1.81305061180194	1.48915747347537	0.0120481820262234	0.645134096077463	-0.427856223491967	1.26181047593971	-0.0287175828064468	1.43027337198712	1.26994769768372	-1.1029552772046	0.473228798008727
Q3MIX3	0.0871992857480084	0.196544115385822	0.0166762853021449	-0.230303116948758	0.0885225501078658	-1.31856968289539	1.66134703249618	-0.476552229305162	-0.421547888384551	1.36296275785983	-0.259000102929575	1.8616444435158	-0.999520844897478	1.24641872374032	1.33225595597694	0.937318031365042	0.941325729400248	1.24363124658399	1.44711160624224	-0.29319516789012	0.486788539585263	-0.152081342485175	-0.352243102003348	0.531703423385565	-0.510009294333727	-0.352783870689798	0.0553153160713674	0.645231185888386	0.0327314323724111	-0.15039433027332	0.0327806978424038	-0.841844090947685	0.802824185835098	-1.70386800734144	1.29183696550491	0.303516798829501	0.238954703721362	-0.236222617706002	-0.144235281057343	0.560279368076429	0.199742745678384	0.338557853113781	-0.176334610921262	0.462720760264615	-0.623791509989062	-0.596033462121578	-0.585965581511647	-1.46853822302476	0.897301022735268
Q58A45	-0.77533857077957	1.02920260918245	-1.29433586788715	-0.986415320093338	1.8044028802794	-1.9748872628754	2.2006827122655	1.47788242909298	1.7379600112092	1.50810143367617	1.48646130294197	1.22347192270824	-1.79876730806909	-0.264800335984703	-0.799730723099464	0.840988245966334	0.33236702362124	-0.405977630181914	1.60948498726058	-1.89306508929546	1.90549334138816	1.285292137884	1.56856407810343	1.28089610172493	0.67151982850426	1.79268979299957	-1.96964449614196	0.897839707312163	1.15151819864693	1.40607428555133	1.06549393324546	0.387097609343705	1.7874794164726	-1.82103183573648	0.0439173773953933	1.4048519962416	1.75188496626948	1.46317138149121	0.482829545259308	1.68982867945764	-1.97224858766857	-0.150723385056748	1.3645479268815	1.44172244600405	1.57319476476672	0.736829651432785	1.77008959655335	-1.72093905849319	0.736321948998217
Q5S007	1.10809390951774	-0.439404292619223	-0.135917671569276	-1.64190346254382	-0.227114613764333	0.586597267577694	0.916543074209219	-1.41350414380363	0.257712102121502	-0.299797819204839	-1.23251237903893	0.138689891769411	0.0739431056231003	1.05865777376851	0.73640352933073	-0.51734491514855	0.286141594187901	-0.841734189801834	0.0593566412743439	0.707969876381941	-0.100053682591053	-1.55024829489662	-1.35457301513175	-0.492683160074498	-1.56197301206005	-1.50826905701053	-0.485930644823318	-0.281681325467587	-0.940183482024286	-0.666824440638699	-0.90922637015612	-0.727521521557472	-1.34309994305784	-0.741230635870576	0.838850850157036	-1.41295363809362	-0.220992611659222	0.0397104233082813	-1.01080778583888	-0.493004010736501	0.551261546798828	0.0742539478172416	-1.57561827082486	-0.811187889949362	-1.16293696998629	-1.65368988038525	-1.1081677142337	-0.236009508115247	0.957711121373081
Q5TCX8	0.0592369764764407	0.126793444773407	-0.0391784657053156	0.692563635868049	0.127488325579792	0.144576758434261	-0.982376599240435	-0.619044475573196	-0.783111525810375	-0.71802701945918	-0.828204698001115	-0.172633420480862	1.16489771804818	1.25713187031616	-0.583390550061103	-0.304119724278605	-0.0974140938195125	-0.0575579957072819	-0.392656905505252	0.820391811916469	-1.2020234863123	-0.707863958195481	-0.456788700856488	-0.875188615234038	-0.52008113834407	-0.586678003972801	1.60470425014306	1.31175938618626	-0.826897347838546	-0.262521474546314	-0.777755581703522	-0.288489975141305	-0.750504202390152	1.3718787494846	0.608614485034235	-0.58845326512231	-1.00216380508933	-1.04059802569358	-0.42671452308363	-0.913098892158824	1.13695837546772	0.561914572385348	-0.77635401813814	-0.753571255692101	-0.843332217224289	-0.590754065443778	-0.636983423453882	0.49278839203149	0.383876860089346
Q5VT25	-0.302878740308484	0.590379724329453	-0.453699104481957	0.773365171923055	0.877025609695343	-0.976108662367292	-0.826655127146334	-0.0306437382215358	-0.466683290608761	-0.132350226819108	-0.258068533355202	0.156703383393398	0.2913320403262	0.470003244530147	-1.06299809997757	-0.486185069013124	-0.40754913742396	0.0898561175258917	0.163495534891886	-0.157578494488988	-1.07878682044745	-0.338487076490959	0.0303510655429686	-0.302295806834011	0.152590160906016	0.515742385599799	0.837539504048088	0.964310626188678	-0.510259550146752	-0.286837931631315	-0.0908335316597676	-0.105882523077242	0.65371268151173	0.992122330396546	0.278267652477659	-0.264610937106964	-0.425490642286249	-0.394774626153234	0.137307686107734	0.251020482135918	0.327039193040188	-0.585572520259464	-0.435833757091544	-0.0383051298618583	-0.324155062233292	0.155889385364127	0.692178380174099	-0.0327673768853582	-0.76031135749072
Q63HR2	-0.42558394260987	-0.226211203288256	1.05770878008253	-0.58901680179258	0.0713667316235386	-0.497984757787966	0.979754793473039	-0.0678217433959348	-0.182628193040702	0.0629504958437324	0.425006066604548	0.140806204561158	-1.22987735022101	0.266889374253764	-0.255590285444422	-0.307919935459403	-0.0671831442939343	-0.548605797405205	-0.5440060880202	-0.399561324819927	0.357694050924047	-0.258465825176336	0.294734553918864	0.185958421818592	-0.551376804597342	-0.576734841007556	-0.365855173013043	0.612393452644437	-0.205696235234061	-0.113247368074199	-0.161868846727036	0.143155824829622	-0.527634747507225	-0.461917616571364	-0.246659682419179	0.459539639503344	-0.509508275265128	0.32602529931004	-0.0160316311018273	-0.422257226030934	-0.60674976247968	0.286784327964378	-0.0575183850392538	-0.557182212561166	0.17713920389381	-0.32663380243189	-0.180843620676018	-0.61240703200381	0.839881793718896
Q6DT37	0.191583578403932	-0.543362732439672	0.673759042287396	0.316171947108171	0.568826846904148	-0.0326369838340712	-0.980232854442662	-0.458946561470305	-1.02569837874782	-0.946500426347352	-1.18342365695254	0.127961142434223	0.528594308365428	0.19781824768216	-0.146121982756553	-0.336767947518726	-0.358296468434337	-0.190255655850765	0.292194445875686	0.0552797673194103	-1.36619230466994	-0.729059735075605	-0.715619343471907	-1.20197959760901	-0.159919042559413	-0.0426024836657625	1.23305592827509	0.670304874489296	-0.567875650012694	-0.852129924385227	-1.03342908790997	-0.77034547270225	-0.277472170152707	0.718183908815069	0.72726726747803	-0.446240373461379	-1.08662293560828	-1.14261422798698	-0.556122135979062	-0.278474279528286	0.410659795789673	-0.0608213059117533	-0.816164748888447	-0.805451491633361	-0.715315389242801	-0.593028587515663	-0.438002255575232	0.481857106531901	-0.103319304984159
Q6P0Q8	0.428318116335838	-0.05430090892782	0.143323317491881	0.489243332531838	1.5038475052227	-1.38029569432899	-0.768151627605766	0.806256537593823	0.687272354144957	0.864512092362288	0.928670048659979	0.908755345163692	-0.32193412896032	-0.55274916921439	-0.735545120039408	0.29668832541475	0.497551246178268	0.50453684368892	0.901462893907222	-0.287773270175887	-1.05493640375735	0.655616446891843	0.924621940820384	0.841381034083437	0.927863181321117	1.36066823779601	-0.450284782171692	0.499841551241806	0.422367210642443	0.701555426093546	0.897689522091872	0.8830386286601	1.3332897471972	0.4309733839911	-0.70945147079078	0.833668671156265	0.748678147269273	0.732315926992604	0.879598265933409	1.00909192718961	-0.136878608490806	-0.951494873628507	0.666872216264922	0.893662445612407	0.996314212101046	1.02302405528125	1.44413428061852	-0.358757744530561	-1.20548458205818
Q6P3W7	1.1378511475996	-0.689735354317787	0.612623136684231	-1.87729063405619	0.417901794873274	-0.519091942691639	1.67164175667478	-0.906111085702054	-0.116357659612565	-0.0977116394756616	0.434059837737286	-0.585273975955889	-0.971284631971187	1.55056830177635	1.26426552448032	0.416860933543711	0.74468515015675	-0.0789689439196794	0.0337458378396406	-0.901220536240851	0.667650966199718	-0.186282807715294	-0.209713397188323	-0.291314127239918	-1.02080225405137	-1.39822206944405	-1.16139574473784	0.00493070228769284	-0.304021229186726	-0.728025650190197	-0.744129769737872	-1.1516630895896	-0.993482921953597	-1.58034801046294	0.810088808045122	-0.355367185371181	0.203707260586109	0.803476386805429	0.0237418657632127	-0.344491269102651	0.200852597110126	-0.110881412737807	-0.834172665282077	-1.23806329343248	-0.852664558802762	-1.00566434516173	-1.07162134690797	-1.00401786553313	0.664254287808599
Q6P5Z2	1.02192236744029	-0.991996072966155	0.989598873612113	-1.92262185861611	-0.618588162730878	0.890942314016474	0.248967158233513	-1.55315334228605	-0.988688597239054	-0.810359520068931	-1.5530024871078	-0.087605497327115	0.485722139696364	1.43135817005705	0.722340924167978	-0.468426215770241	0.752004597124144	-1.22056209368461	-0.325721333553005	0.190807334093572	-0.256229987677745	-1.39913169396701	-1.11425109461375	-1.01377256821116	-0.557672780396193	-1.0265577861784	0.969919246714579	1.47130034101896	-0.539022319077626	-1.45624997249383	-1.82692210785009	-1.420302798598	-1.39491309330689	0.436530079782533	1.9008503036101	-1.40873520599812	-1.11516539727889	-1.11794158182174	-1.33232019427345	-1.31292860141406	0.800404845692795	1.23623413105238	-1.70944308835967	-2.12237609221128	-1.14752662888266	-1.71591584110608	-1.42719654297612	-0.0169582244786441	2.15927305008035
Q6PHR2	-0.318184916412224	0.514886878032388	-0.943998019312136	0.644039264042333	-0.0596299206716173	0.237064696118951	-0.498931852987022	1.46407010635569	1.59951233440023	1.63001394376652	0.917898561226449	1.53846478960721	1.00168079443998	-0.475319344392099	-0.292828051652375	0.332060153021325	0.0802426374106596	1.44134885341386	0.622055267994952	0.690197603191295	-0.680370180689787	0.957368255278903	0.46957936949841	1.15029902343717	1.95488492985135	1.88334402927305	0.0405913231738856	-0.0670620515636358	0.71671635634821	1.32600773481843	1.04124512918836	0.800860641085869	1.03040846276941	1.09465601981825	-0.86215173661462	0.510421075244466	0.978389872367075	1.11462637207515	-0.134961621859518	1.82024170658443	0.827580178381389	-1.39671077964362	0.476768972079102	1.17925788615221	0.927133713728917	0.869022294220579	1.41729548009068	0.672489894918672	0.478506729445228
Q6VAB6	0.339007526121768	-0.159716850887455	0.700720515332035	-2.19802147309922	0.326403282957637	-0.0164694627015189	1.59901934046131	-1.53977509909073	-0.7123911103696	-0.449148186897049	-1.14368289164495	0.520451283545935	-0.179985111835362	0.986620209312632	0.931115838292642	0.658119247988638	0.428841376097509	-0.365901648948081	0.49366788677118	-0.45744641130075	1.66646867805471	-1.49275063768229	-1.02254784178797	-0.845276401012654	-1.52729344887518	-0.962007862826843	-0.745179469907595	0.923883966899462	-0.241248895991949	-0.492294255651137	-0.653950721595753	-1.64100381830723	-0.672649889403179	-1.11894430565581	1.96068367976535	-1.22171371905315	-0.457895507742624	-0.363237329496485	-0.774901752821451	-0.782659878967394	-0.241899183860048	1.14473440687991	-0.901550050111435	-1.32052749031893	-1.27700207954228	-1.69470090142979	-0.907862717654839	-0.448955047621153	1.31034997110783
Q6ZMQ8	1.02065903222087	-0.611927868466513	-0.255107774831909	1.08579609369333	1.1700036782285	-1.01241288446803	-0.3728129495383	1.20844356109539	1.62383250586641	1.77477558020998	1.34352566454226	0.474128783280949	-0.103130978885484	-0.669984314853645	1.57386112631247	1.48350744182021	1.5630478923168	0.624855628932808	1.93802354746102	0.143886681921523	-0.222100470770521	1.48954449741493	1.70266534143776	1.30937959238917	0.861297650425683	1.04942067947521	0.118596546932507	0.460190842407758	0.946156760434553	1.0456249814394	0.774066499279449	0.984886459548774	0.834592142049703	-0.184123375739614	-0.183051999151531	1.49435861277697	1.78844413834533	1.44864950374714	1.61666261974973	0.800767959277213	0.678599130971231	-0.583892687055559	1.47072243218903	1.12743570152045	1.10694810910846	1.20731015996756	2.01739179816837	0.332621792670744	-0.452009620912418
Q76I76	0.158861153322613	-0.719114865327491	0.967136690659889	-0.278805720626427	-0.262690562114729	-0.794560434504566	1.21434728399709	0.859145079551059	0.521800158625975	0.726238377605589	1.49161737611672	0.614238295548726	-0.668322930208134	1.30823049479605	1.31147995910371	0.686187177714337	0.577971303125666	0.491167698053333	0.133082189373255	-0.378656874409882	1.32155372126401	1.35555950693418	0.61661472945605	1.27353851401208	0.76362708169219	0.567464640078887	-0.118248916935851	0.826701486104252	0.602079308615888	0.427530534607228	0.500836491070724	0.835208495567454	0.297862193662205	-0.651875551917131	1.00720160760134	0.683462680741537	1.19906616951376	1.05204834524791	1.1504812351056	0.980424196486751	0.459270986808733	1.56877955695157	0.808782397751074	0.180893645475713	0.873322355171722	0.741481046398166	0.536971025170314	0.0600263194057372	1.73875991576718
Q76MJ5	1.38437318289377	-0.975256262546111	-1.19889271846406	1.29129699456354	-0.160548245592668	0.806628997157191	-0.892036833974633	-1.00303318117275	-0.0632414013911813	-0.364410142795623	-0.677482194675486	-1.55237353401652	-1.08697475624302	-0.673979631064394	-0.85146969201939	-1.19379386557713	-0.145392907447219	-1.23882399948332	-0.445949402231119	-0.345379735706445	-0.374615354198018	0.287803152537157	-1.07366396580456	-0.316496406369829	0.309103069293938	-0.369314788093968	-0.29238243215971	-0.346487303242689	-0.362456454524861	-0.471173091311711	-0.140651536308305	-0.903300019446535	-0.129405000633955	-0.112252945991969	-0.981945267714492	0.373201274882143	-0.402629020385333	-0.335652311045651	-0.418871957338204	-0.27445060254955	0.479902599347186	0.284322090788529	0.168409997384978	-0.579941153790108	-1.07665437179156	-0.995308036704726	-0.240779088515183	-0.845272656621102	-0.89850090956372
Q7KZI7	-0.037960729493917	0.346386037187583	-0.0315362664697685	0.621563509115177	0.906879471641436	-1.49018921530989	0.767955877930729	0.882504014993207	0.787127005449704	0.812657224030214	1.17538115411299	0.496097013850758	-0.0732163377990704	0.301095858670706	-0.695347257503871	0.260861758995109	0.471280877605389	0.754646019020299	0.865134109766957	-0.4982444446251	0.481833413072911	0.694229736031906	0.814702472281807	0.915466246520363	1.00728852057504	1.23417362384028	0.433840535256694	0.948501550615624	0.460735604116095	1.01949245261558	1.08495876828037	1.18331993566059	1.04297171785348	0.333458633601943	0.286235208793429	0.933259346398633	0.578290275776914	0.821630736828172	1.08827348391513	1.30842834581695	0.390247531204424	0.128282092974647	0.683909513049045	0.919235386721113	1.0447903732965	1.14359927828993	1.37190054979878	-0.611759597134002	-0.229066752732571
Q7L7X3	0.0850188019806971	0.168046990603762	0.233881396675655	-0.222496012095736	0.503648440087049	-1.49772193621177	1.46284896422043	1.48823452672497	1.49173335644702	1.1243630415666	1.79433953531205	1.37404469866129	-1.37340935573826	1.04435509518642	0.647292069038476	0.589935319347787	0.952738801911353	1.06394152902301	0.474083978530214	-0.912233755044411	0.603508531777507	1.4247522728344	1.23667937707048	0.5850361993934	1.278226047511	1.2742308848817	0.66617417367404	1.22286977501805	1.12830945307525	0.546683110360767	1.4594403309233	0.584598978150264	0.82114938775844	-0.244316682948892	0.85501669413877	1.6306772220599	0.534435595103941	1.86078797147392	1.42639900545638	1.0736375489781	0.390099297301988	0.845596025830394	1.54288325512062	1.53424487296741	1.01814577171558	1.11643410335667	1.24172161093896	-0.563030685051182	0.649794525405825
Q7Z7A4	1.99252291661656	-0.318347591996193	-0.169677717265045	-1.29001013847767	0.22617287178715	0.132817365863168	1.53007344663044	-1.61816186631585	-0.188041272290102	-0.354547395734384	-0.203323956345041	-0.0423746583639173	-1.01824466278975	0.700998465363364	1.82608459504931	0.608625335658414	1.42176966618137	-0.399341428156247	-0.774252988001739	-0.198878155321315	1.18640102150171	-0.577622226380408	-0.894587961074761	0.266081448316565	-0.84659213301355	-0.493668346352843	0.164522280296127	-1.30746682662143	-1.16819604401704	-0.761957540300474	-1.23972797772327	-1.06914261216744	-0.92258383897008	-0.635102453190913	0.909164446179133	-0.943458922553203	0.293372272216681	0.275503292589674	-0.341956047009541	0.0590777716073858	-0.0839768637917362	1.22365145828378	-0.992850793283444	-0.780166865936322	-0.024282939402115	-0.665841051285719	-0.79174552393365	-0.557557670754907	0.601837246842595
Q86UE8	-0.766032272307926	0.415924612024228	-0.178348438373575	0.804255552691622	0.176964451842457	0.288843963982561	-1.12016846384583	0.687483631946811	0.194247453019849	0.421073923301353	-0.174346596198822	0.556577632166791	0.868456575972265	-1.63092064106162	-0.807886854620741	-0.774168945478735	-0.449734139365993	-0.321349215753095	0.561823441684988	0.674762274953245	-0.743769642635614	0.663216076374325	0.47036152713159	0.466960451071671	0.377046875458474	0.84670815281576	0.351378502621125	-0.575279603092604	-0.330925710157928	0.37793781923204	0.179754388522052	0.0247586707593491	0.955016179662775	0.929275402523251	-0.988926426288538	-0.0498995319357351	0.110544241762011	0.166745913879685	-0.0360499241873024	0.46838449458468	0.798194591907038	-0.666684338626012	0.446241160524868	0.743213339731019	-0.143680149418593	0.510776545368038	0.551769814998211	0.91377436910174	-1.7380469826332
Q86UX6	-0.806545342729705	0.6699376845999	-0.486101251881043	0.697282811819629	2.27332665644357	-1.12664288414897	0.759762680080133	1.8988590051719	1.68228836353726	1.31230918756635	1.9895679105547	1.48239522461983	-1.34338019366749	-1.8491598822522	-0.736234670783988	0.493023602426504	0.326657669740358	1.02147643556315	1.85244636154585	-1.61289530104364	0.921988602767826	1.85739155709657	2.07230863255674	1.51781444488043	2.1455342435404	2.56074670939427	-1.80659269444765	-0.167809459360339	1.06327395394756	1.35870923881671	1.77118683179089	2.00879366199771	2.50081082665202	-1.09667557882763	-1.52287443479525	1.73253909223728	1.77370148820325	1.50264278049725	2.09705763150567	2.65589395062701	-1.68818604234577	-0.886146538455465	1.64779515312419	1.7665330930777	1.63974439957803	2.03740893093116	2.60274285866	-1.39284692258928	-1.72430451918482
Q86UY8	0.820183789629639	-1.52733425428852	0.43718248182393	-0.528406826078276	-0.605650995942975	-0.461984687380687	0.848172412664697	-0.454461653485851	0.759007579565717	-0.520367851604502	-0.420873304362356	1.23181403923716	0.851940162457505	-0.297296765316435	2.18740455000106	0.344580410949435	0.6976485669943	0.722484261438553	1.31710723534941	0.00459441053606669	-0.240513301657947	0.549801236798068	-0.64627503448353	-0.734484661527895	-1.29392174113575	-0.478977597289644	-0.674953064541402	-0.582228944055176	-0.435780137562577	-1.27217448485007	-1.43155740656419	-0.455624239855469	0.429871290794956	-0.110312440777392	-0.686005309453272	0.305012465565158	0.880785606542962	1.57109386326442	-0.358942827133882	0.64230560019737	-0.596607487472943	-0.884448714445322	-1.05242030992074	-1.08286033535335	-0.698779474910954	-0.542104708498802	0.990062261627306	0.320027773336361	-0.517158579001492
Q86Y07	0.610563999653301	-0.310671068715372	-0.44867422322727	-0.730427459447401	-0.638814516685696	0.697670973562288	0.782118280859663	0.0711920663554262	1.12364007646517	0.668456337607996	0.317163384486424	-0.886736302991833	0.715149368564082	0.389277359910973	1.5458661294788	0.306692536764706	1.24365626494476	-0.646666227087377	0.087734522313897	-0.796355730938675	0.0111454368736732	0.400898364819214	0.166069184067208	0.8094975083854	-0.259162389791426	-0.433339493073844	-0.975324589490582	-0.717275477451037	0.947963302775081	0.557360755271763	0.338106639450708	-0.665805730408354	0.374614910732869	-1.74579653085544	0.0842229532903876	0.812638974462877	0.804147481632583	0.859307657586877	-0.0730461998910384	-0.543089947558785	-0.18140766376662	-0.0915085082275481	0.113256248660549	0.798552656480613	-0.284104838696061	-0.227561413931428	0.501724955461522	-0.263614416363979	-0.23830358480675
Q86YV5	0.183134832477705	0.0200985187057632	0.425805536370823	-1.39754739112069	1.350571807973	-1.59441196581926	1.93027608733528	1.22481188688445	1.30302411333805	1.62015422765152	1.5330406475274	1.29019180579149	-1.19862061932395	1.3851821319939	0.534010846215135	1.63085973972209	1.45420853945536	1.14613599682765	1.45164433509194	-1.2916029113709	1.46630835193578	1.17920217942471	1.21614797985091	1.54190071739784	1.05766934430278	1.45010560001101	-0.826282746255099	1.32085990071839	1.51044523605538	1.50504864156842	1.40454214977243	1.27228409112256	1.42324390775042	-1.1056630598431	0.939790516565526	1.53581914002533	1.34626755292363	1.61176679900642	1.4140698521465	1.43944442068614	-0.723978492845247	1.01414882617387	1.10510309186843	1.39218195674932	1.61456396805971	1.30513394367453	1.40985811147156	-1.27376440472047	1.22612606542433
Q86Z02	-0.233934929949196	0.800614106694054	0.202011038871978	-1.46993156271291	-0.117512845119011	0.242913719352122	1.14730480927696	-0.343631586578461	1.08717252699624	0.0678194813051143	0.200635269354043	1.01783326480012	0.198666444654726	2.25248475776881	1.55362737098914	0.106899440650523	0.403508647803776	0.1652462181448	0.398571442259794	0.511941540087545	0.9375309369456	-0.196659619095365	0.0677089899253178	0.528424274642199	-0.918759415758837	0.491681653749261	0.0788201158069992	0.921910598832946	-0.797197903110002	0.434513091270337	-0.0451129296884633	-0.505751968308379	0.4284678952947	-0.281801616740906	1.26712686916658	0.417781446039739	0.154801152874189	0.304323292855369	-0.43399086675911	0.31042587527352	0.581707196210084	1.21319341359062	-0.089578435618165	-0.759793229238188	-0.686615485915621	-0.52215345672554	0.119010830985191	0.700829614714324	1.27559873146231
Q8IU85	1.00770335924305	-1.09241660270033	-1.23715224198934	-1.2222927419375	1.20484231571116	-0.336412185455131	1.07118627895011	-0.0774889679751005	-0.508076269326191	-0.98086038946828	-0.569106347148079	-0.130722624581703	-0.582934789447466	0.397407109702754	0.496317879354276	0.451387765664873	0.723374044715079	0.225071208756045	-0.68202566905911	-0.844479788942014	0.819608229181895	-0.468836082793134	0.030921648906998	0.237159090340704	-1.31062097210733	-0.668316216800402	1.08306362735919	1.01333767469662	0.741890535736135	0.330015208481889	-1.32857450663781	-0.954243212021047	-0.901537143817073	-0.514710904921823	1.63468386501249	0.259271080237116	-0.315754983659402	0.00599540598911302	-1.21972313176186	-1.05584048481779	-0.142636474173217	1.55761486276924	-0.422330362214366	-0.781923034596779	-0.792910325122898	-1.2355770610118	-0.51275519346743	-0.420462666765686	0.496016321164807
Q8IV63	-0.325029844490808	0.55151442536973	-0.548114293861905	1.66142347329568	-0.318783427265462	0.216356922500442	-2.02863628189405	-0.749605839798493	-1.30260398267818	-1.01342085468865	-0.763041997332353	-0.701794168774393	1.73872118731698	0.0989016678620987	-1.46530313475018	-0.349938207668992	-0.784596025421637	0.620382775277387	-0.607860976481681	1.25340782052635	-1.92122440050189	-1.28259453457357	-0.943940225145607	-1.42364032815638	-0.160441687477501	-0.849884408943329	1.95804127710287	0.562398866389354	-1.0407238540923	-1.07621503213493	-1.10594033926882	-0.313282970395303	-1.07597204373876	2.25539063961811	-0.24436520524011	-0.737364459538957	-1.47422085233033	-1.46938417005891	-0.19000941229817	-1.1211247568711	1.5222405376268	-1.75767917147404	-1.321604099148	-1.1320980469978	-1.06880597701269	-0.115192024025439	-0.605753825410536	1.06659881510111	-1.34431436294466
Q8IVH8	0.493071889381147	-0.124533425882268	0.0809418590633547	0.983262167175354	-1.85067209037463	1.75781601301305	-1.27641520315098	-1.08374017721765	-0.900129423402459	-0.380217747405143	-0.546148253490501	-0.714847373752703	1.91105311683543	0.0853805446357682	0.225480935153783	-0.289898490930957	0.351824710038249	0.744757028967023	-0.999676397039185	1.60379492553616	-0.541301314434395	-1.27401257148881	-0.952088046308556	-0.905514053949371	-0.461987139089907	-1.50651520237842	1.63741482261367	-0.301972053419355	-0.71432189463352	-0.719897000781149	-0.823731677977308	-0.418881601359698	-1.64578461150843	1.5011504508897	0.855823083112988	-0.914649756026202	-1.24981804915262	-0.8734085621528	-0.158544197520473	-1.58037443122995	1.91749960686783	-0.323394211444291	-0.8095649778798	-1.35310314175184	-1.01472879628426	-0.254739266209488	-1.44133273266527	1.49537362946457	0.0997511485081708
Q8IVT5	-0.830291952896027	0.93903898863304	-0.762727465514894	0.855429762845336	0.73268481416977	-0.463538175982999	0.970659681151095	-1.10801210091211	-1.00461039817654	-0.685583051894178	-1.35194256936386	0.578395868703296	0.745253663765411	1.66900546538195	-0.905497339116026	0.601832747265259	0.235108624257418	-0.733716430950409	0.613266019054881	0.303637039229297	-0.424134811790131	-1.00905335430271	-0.969223350451229	-1.41668328453921	-1.00289379640734	-0.774479575124033	1.42207105558504	1.49798143486614	-0.575563309162725	-0.465972491913677	-0.933145167917353	-0.828932489363405	-0.53695011438325	0.835763760056768	1.2203073469198	-0.606042997772029	-1.27212275569913	-1.13868828385067	-0.568101088159333	-1.14354888595103	0.530946315700679	1.094150513873	-0.766088495995776	-0.834591262230384	-0.974792706090403	-0.751560496690975	-0.857082080993814	-0.0545029107914096	0.949758389228483
Q8IW41	0.556994068824081	-0.692371283757305	0.75175794373314	-0.763252086956485	0.346127446388812	0.0933973510039267	0.068189141969093	-1.30248555774483	-0.389185556688953	-0.911661919558285	-2.03949560721761	0.690348096528151	0.782157693913758	1.5099967025376	-0.245489381580935	-1.02826356139119	-0.726294933401479	-1.13127378885719	0.198572559982041	-0.30525023504541	-0.810537832087754	-1.70499842515202	-1.27401814339614	-1.4260573459543	-1.38003715108205	-1.4407296321121	-0.0588216089696134	0.805010527737834	-0.758380391490807	-0.812565587787006	-1.72839055397627	-0.621454791699688	-0.277452699637048	0.61110871709783	1.45436042144023	-1.28351786686134	-2.06056966559984	-1.16322018364216	-1.46973344211829	-0.801975728740837	-0.24599741680329	-0.00505064285721028	-0.997133712946602	-1.52109005846158	-1.00636814833799	-1.57973273259914	0.0153376928687365	0.238646672097678	1.03242745959377
Q8IWU2	-0.878632920243612	0.624573464662388	-1.08558066102101	1.11259654206927	0.711364700441001	-0.634955207286713	-0.685698168714978	-0.126674415286261	-0.573692115629351	-0.768518849852413	-0.571166746627701	-0.71326909395241	0.448101782141293	0.124268829244191	-1.71704804212323	-0.616964961997886	-1.07639691264145	-0.212408793993686	-0.326408950361176	-0.023148384209874	-0.872638476285333	-0.388417737406844	-0.162791622018716	-0.892497245234166	-0.148405134170982	-0.142265641716026	0.994374782672936	0.618596526996605	-0.382203695892841	-0.109304853523098	-0.44549258809966	-0.16733740555868	-0.202797993999767	0.61766310421198	-0.95320303974821	-0.142478367448964	-0.504635199027507	-0.838034851782692	-0.114803796357199	-0.322765427184692	-0.291345548921903	-0.859034845795793	-0.478961699993612	-0.178693224737238	-0.507591204947326	-0.209123854443372	-0.454650642364532	-0.507858377230014	-0.472226581161963
Q8IXW5	0.947463852759959	-1.01256324053982	0.467838267549094	-0.988564010910137	-1.07200397172343	1.77090277203625	-0.856308608101207	-0.310874292173721	0.0790733076369334	-0.0788470307943623	-0.785605367349355	0.195749655886369	-0.867621491989967	0.512015619198646	1.13796557578932	0.312165053604328	0.724779025835305	-0.31756776385651	0.00820079653429955	1.2226376849142	0.750243682511212	0.339219248045214	-0.259713961210056	-0.194103043961122	-0.393653931322597	-0.99157164589019	0.688627626115547	-0.83329930141335	0.311044273876189	0.123879419827855	-0.0395537839832035	-0.113526362625945	-0.693915753560946	-0.655531859862011	0.754581484715279	-0.0118888042532976	0.150031872105698	-0.00558352332000561	-0.623791155402722	-0.918880182844182	-1.06384792070275	0.425503697834723	0.404869102529553	-0.283203359566327	-0.0362155539460942	-0.459212833475899	-0.718654592821996	1.02855569290354	0.603099130687861
Q8IY26	0.626812062079266	-1.21871240179102	2.28136434027931	-0.346211057798061	0.561424063384523	-1.85741762726181	0.484760736681795	1.29148525660955	-0.0584976433570297	1.05101501655267	0.833654950894737	-0.176199815223368	-0.370220381046327	1.13905955990089	0.716648265043716	1.66196119659645	1.06816723823153	1.75257220647471	2.84482015963748	-0.621462586302424	0.521213569854284	0.590265902758145	0.746116093637116	1.81751767511615	0.948237092470548	-0.790364102770791	-0.232637425950333	0.120989116958982	-0.426143764665608	0.650538290165573	1.03097579994661	1.39651019406377	1.84377216316629	-0.412376313855227	1.08166185078792	0.74732496174406	-0.502839701779487	-0.189147322617091	1.14207111331531	1.6093723498938	-0.790407760699304	0.11074641706043	0.656895629613834	-0.516940590517524	0.974834941790831	1.01270408675957	1.51366131376154	-0.222490309477552	1.35726413160525
Q8IZE3	-0.719902970736646	0.866787894989479	-0.920071005550302	1.91887387510239	0.218693507336267	-0.866459638919618	-0.864077514628784	0.888801529657502	0.377602724514912	0.289734694967085	0.745722273716429	-0.375472716873967	0.738686785433858	-1.25548400588159	-0.422768970576285	0.595117597427034	-0.646595427272479	1.01991278873437	0.179457482107998	0.345577814994341	-0.852207288828205	0.803221827928416	0.470275954165025	0.433067541317954	0.981382214146702	0.66087436086824	0.731313050426987	-1.27576380350877	0.223456949948189	0.3182158834033	0.492116942612209	0.985513931298217	0.586625579234804	0.591102098652304	-1.84446793102579	0.631199899117781	0.781038444416339	0.366109426094894	1.21479428420645	0.923972559932978	0.566118320423601	-1.64505969559922	0.416002937152351	0.887633769095721	0.602641061852347	1.21731999030821	0.501763120226081	-0.0791879079613933	-1.62750921702274
Q8N4C8	0.756961530052217	-0.514383878801399	0.598457525852705	-1.21481132582501	0.870746174552605	-0.648982233855268	1.35246621630878	1.2151899145744	0.877696662085161	1.05682800476972	0.682567945840235	0.898309879777341	-0.571741048902324	1.1429471051719	0.644260004685977	1.0174708970709	1.66361091981743	1.11056019440953	0.385273044810394	-0.623297008307378	1.06981128876754	1.07907012993376	1.05957155193587	1.26632865763511	0.847349070468993	0.975513889597296	1.04356733137586	1.10306818385787	0.967435098316776	1.34644780220911	1.2056184787428	1.00454016899771	0.866630599025056	1.08696261764045	0.955070785842169	0.9185475157959	0.28279170942277	1.30211762690246	0.71858998154614	0.268578464472182	0.581993183050366	1.15237201907133	1.03350300283785	1.09419137219558	1.35417877535041	0.59672544291178	0.754968263879351	-0.252348456198435	1.13048238108786
Q8N568	0.599028080672724	0.151032681394783	-0.426626807635661	-1.38088778135416	0.00163098882675524	-0.477357522557199	0.322626583622017	-1.01365611931621	0.549163648207962	0.602591898164438	0.403962711774997	0.574250373704421	-0.609603423635214	1.49198573967278	1.36765167214477	0.351420117952704	0.383216992861232	-0.892631667898514	0.766536704103961	0.204580562753241	1.54822395885414	-0.387692898453098	-0.576853108164246	-0.0683029614338077	-1.16286034402846	-1.14500229128744	-0.485126220908662	0.22804147603446	-0.192934060736691	0.323503945964704	-0.928867632547876	-0.889794899114103	-0.380236251074088	-0.290042288766375	1.25810362112169	-1.08940415845995	0.269996257390975	0.622198619370855	-0.183227113022779	0.318579026232853	0.246096453960717	1.27414021219087	-1.36306376779651	-0.226841477791151	-0.428174635097794	-0.857862768107764	0.0647143610975305	-0.121590186839572	1.80822723548865
Q8N5S9	0.747128964849387	-0.378355916807969	0.556239214233322	-1.93863912084993	0.748547806664069	-1.47414311948109	1.47174713386735	-1.11440327979871	-0.163776693273674	0.192773933164354	-0.73376467498171	0.362005222392948	-1.59618966984042	1.82638947290451	1.04629764686148	0.563551989625643	0.630299218718129	-0.856348948573078	0.739048910367583	-0.585364426241592	1.29833706269304	-0.855873362505918	-0.72464327992443	0.0711534839721943	-1.76560293896538	-1.05517869988851	-0.925210276128957	1.38172218851282	-0.419641817028406	-0.137286519913262	-0.600152915733732	-1.11464877634639	-1.00045653419126	-1.51509249131939	1.46288906426878	-0.977508307522153	-0.387148893393044	0.175231515870169	-0.587549351990326	-0.483723361904562	-0.651352154176152	1.16331806737551	-1.10103143103536	-1.05508794086431	-0.970000675019402	-1.60661598059374	-0.766429342507373	-0.846276127762624	1.88981032196533
Q8NB16	0.764655896173022	0.95214130046338	-1.82005087592052	0.313736769131604	-0.00725426385675473	-1.98075239664728	-1.96876905388725	1.89874741247682	1.69574625267097	1.97892634912159	1.10867863233675	1.74443140383827	-1.98075239664728	-0.721227872887657	1.90498468324577	0.291759534627579	1.98075239664728	0.505022873212574	1.92519702645654	-1.97608764745652	-1.9753312092408	1.71510758118055	1.65639160333949	1.94514532971558	0.614420843741581	1.96906099541407	-1.80185547527743	-0.884879737377289	1.48001830002968	1.76340992629041	-1.96528094452742	1.95580022976007	1.98075239664728	-1.22185132435809	-1.76479261607801	1.58980887873026	1.03890799005307	1.11692813117383	-1.60341759773061	1.98075239664728	-1.16059916750685	-1.70512426805825	-1.89878248626855	1.15382854063774	1.95614071744388	1.97894821046976	1.98075239664728	-0.39317899753882	-1.98075239664728
Q8NBV4	-0.318838248365046	1.09076781144171	1.62455476141767	1.54007700276813	-1.60635216832333	-0.290180492362521	0.809881216857176	0.0794366216350438	0.982665939558063	0.4968777454887	1.06123552820097	0.726352784160396	0.438902568148455	-0.922920972828078	0.515580063087879	0.910222360708884	0.90520726024741	0.668461389488379	0.531714355373786	-0.226835688222789	-0.116887467055768	0.0941335498952362	0.552154203166827	0.147425754301316	0.808872030300319	-0.0451972339904171	-0.0570003326429984	-0.303307913008133	0.385303207269613	0.220050455088591	0.254518623986709	1.57922844109833	-0.575889185636767	-0.192335127013606	-1.13547871023275	1.6482370290981	0.63614802593868	0.423297427687818	0.502889603362463	0.38891486292811	-0.0777878609124585	-0.98602672711664	0.315008958227972	0.0387395563564055	0.539193139683484	0.812168460562442	0.761935709995482	-0.445218918938567	1.55471696047225
Q8NCE2	0.297372442367222	-0.180698091699227	-0.241503579634013	0.663845849900303	-0.12706412585892	-0.749269374460248	1.07828449063276	0.0214425099024938	-0.680906888998507	-0.270041847659642	-0.726030615770874	0.673361002586223	-0.916278786233357	0.150018657561427	-1.64167027834688	-0.0346883688773906	-0.930214894970124	0.059495786440262	0.115520290413926	-0.295348787314524	2.70525589524003	0.00531192380926208	-0.0159218917133323	-0.0142446075427663	-0.728191577165822	0.291173767757862	-1.85641838582899	1.85803001883663	-1.07431879866982	-0.52604270297972	0.245682959218919	0.318237381249334	0.0292823499388464	-1.04276705549593	-0.111406171102857	-0.877480888971077	-1.84602565554915	-0.270319698131848	0.137639704304052	-0.0861878045626401	-0.790479345035855	1.0626096653945	0.146295827210881	-0.0947477965338941	-0.438905421235804	-0.399544869664666	-0.0726225743966443	-1.24363405393247	-1.72829897701121
Q8NI37	0.26055758437003	-0.556881016452504	-0.0402411343430011	1.42285762093872	-0.432559913498098	0.317279549142189	-1.47151221519506	1.82708899864493	0.128292409100967	0.198162252836706	1.11897086303794	-0.599978367080337	0.36208548831449	-1.43802116232819	1.06710573386106	0.575896496155283	0.497586191707457	1.8807125829779	0.446131441132947	0.176555125841126	-1.42368652227876	1.13171448410733	1.64044588360715	0.559797135533563	0.388337515351732	0.303993052479113	-0.149373939282436	-1.13759421416019	1.1209092362278	1.31338196742374	0.21267970551001	1.94315900313659	0.323692807241392	-0.071743658656925	-1.70763686652947	1.51495494315096	1.18549169103307	0.310621312218403	0.624097706609792	0.938516679965963	0.780093735110233	-1.1372187993651	1.29220896939283	1.31610005999783	1.11673988179781	1.7159051186345	1.12391286423684	1.36376246234677	-2.06723415502165
Q8NI60	0.403604795478272	-0.338728100105134	0.3631466384213	-1.08133078125865	1.39536944669416	-1.32052738826003	1.18342740764145	0.0962544228819892	0.460972312188981	0.687655141985438	-0.233251787723704	1.01168834041316	-0.649442168705216	1.03528083102666	-1.00104343757682	-0.169848751763789	1.0181485923216	-0.521053188875834	1.15470411852137	-0.588419018535033	0.974082347353693	-0.401042527529461	-0.628177000585542	-0.452751879609323	-0.656723439852344	0.427697454420728	-1.24220079055628	0.85819455927123	0.554472838759574	0.994534589674159	0.747225085804408	-0.532160548823108	1.27002898526732	-0.174491840176438	1.14430926865917	0.339387165438726	-0.588133847108536	0.0563115124104297	0.519047334151842	0.390556456255278	-0.469358855860435	-0.754495042793806	-0.0304993674317162	0.878559105987309	0.0978893367075425	-1.11384206262594	0.709480342818675	-0.39797690035223	0.85420431553989
Q8TCD5	-0.301129447523445	-0.0571953175930301	0.361200182321236	-1.22231376752994	1.03579001408891	-1.1513811077254	1.44427884065343	0.300047871157606	0.171570000267318	0.304606879690558	0.336195976480641	1.10248841720553	-1.33267807488436	-0.412709017670021	0.577725680271927	0.16749209929981	0.820184150456245	0.286315245727121	0.998856615410991	-0.994266107624541	1.11989715760808	0.390329170663788	0.404335760707823	0.433659405835285	0.497758209126465	1.04413344107102	-1.33578088337737	-0.268174357667627	0.10856299752711	0.330570497637094	0.278558137081426	-0.152208534703586	0.944011102624859	-1.30416684213194	0.434921556730591	0.662068224439381	0.398794127501842	0.304408300770727	-0.308303302653215	1.0400716061337	-1.35975976992907	0.0522576415089634	0.874585712645262	0.582878453699819	0.0136768547642305	0.216654448378866	0.941053846662122	-1.08060621362227	0.217634039919276
Q8TD19	-0.842859096688974	0.771395000105194	0.0624857408459511	-1.38480626228575	0.829602639311764	-0.861501259684211	1.54347386540632	-1.00568693131547	-0.00572008930561981	-0.452149395470879	-0.788275507357714	0.259147795868673	-0.357594091444661	1.35074102763794	0.253829502329443	0.154826691649648	0.291313375073956	-0.26156298282602	1.03219735765872	0.0466982793048353	1.13189891645985	-0.905416160255338	-0.449504170288627	-0.521667668119817	-1.03510632038503	-0.151090854217808	-0.442495575185694	0.99458457704849	0.0617565983022904	0.0335253598305709	-0.262446128792083	-0.360677639884203	-0.576882128848166	-0.342285764215041	0.744523600952822	-0.970030623826128	-0.624623952220885	-0.540289364396625	-0.598029451861241	0.303526440127268	-0.243538864042576	0.54846006985825	-0.419584674636652	-0.354875462395116	-0.487408393433152	-0.967634722680359	-0.643902613693465	-0.134977805697782	1.05457569066726
Q8TDC3	-0.558238652389042	0.257800134208993	-0.0427708788633276	-0.255440075353218	1.23356260532915	-1.44452403291547	1.34781925379285	-0.633222515798898	-0.853889265670196	-0.26075894798828	-0.8892425822049	0.587569901936726	-0.159365276269663	1.85302727045659	-0.478853854251453	0.318320213509037	0.530708086663702	-0.310794608970311	0.745730632349362	-0.699004562353961	1.13097758946347	-0.581783216378448	-0.181742760483686	-0.467954345686662	-0.889192662657995	0.665218754823467	1.22755487483713	-0.324167130363635	0.0750962617445569	0.132505881208142	0.262458662238066	-1.04568185199241	0.670041854394711	0.934952820336614	1.4963643311368	0.192579598021568	-0.675851459739042	-0.463281676970496	-0.869594197866914	0.684559238007031	0.382619623667987	1.75968946436433	0.0413622105508514	0.532067669992834	0.433379227147974	-0.81054204712551	0.688100877518551	0.454415486486306	1.63332931998064
Q8TDX7	0.865462497517438	-0.62016741101207	0.96329979192404	-1.57672301833995	-0.363850890581714	0.303885753605734	1.48089260965068	-1.41779432504476	-0.766357485938586	-0.726942338934949	-0.958162414985966	0.148040802883471	0.0247048377866193	1.5741453964038	0.917207579232545	0.270642401595766	0.342211113307096	-0.500354523341666	0.379437739148143	0.0732329899716129	-0.062438552501799	-1.18906702784429	-1.26439956564808	-0.587838247189849	-1.20787207542633	-1.24407633195574	0.278154960454365	0.489266683644037	-0.824250750409693	-0.845921067753272	-1.56499568226393	-1.03021402185643	-1.08079646983721	-0.363775291333956	1.50098010028864	-1.23435553601723	-1.11715955417246	-0.58721611767787	-0.609884381246974	-0.931322615096832	0.470597115561786	-0.15423260041862	-1.44044646922206	-1.82498460506514	-1.19677568166694	-1.44189420364937	-1.35807230297664	-0.16932066601738	1.51011485018196
Q8TE77	-0.252927696308414	0.0101079333428413	0.215597246090061	-0.342961718426002	-0.526413566220829	0.802578327526714	0.317947180257114	0.373483965819558	0.342915237282463	0.0875654510820045	0.6294432288797	-0.889931789246865	-1.20644108567778	-1.21908245965536	1.18546214449213	1.0569342255369	-0.754294753065118	0.0439964745001671	-0.169667055112044	-0.506390128887859	0.870264783839095	1.06569607238312	0.0916336768742301	0.309533386907624	0.707103879482155	-0.283087957479988	-1.62633810126831	-1.33552765109082	0.0551779580383678	-0.480080898814184	-0.169313116151434	-0.16986847578388	-0.384600200315903	-1.14057261710947	-1.55088107868483	0.335335428593406	1.01182931547509	0.496092337807248	0.211244047382746	0.491079317052373	-1.03957860810599	-1.10489506171473	0.377051365207007	0.241784363340479	0.374891754209501	0.446739534757236	-0.18234779530756	-0.796375669531242	-0.819346522192552
Q8TEA7	0.662836739356759	-0.294086850673695	0.311275241959773	-0.518751869318707	-0.23849951665432	-1.50619429976742	1.54027092662014	0.690610438034335	1.8159677121256	1.17792618607578	1.77621538010812	1.02911854107718	-2.12196845769944	-0.914222620037892	1.68092401626442	1.42681807129174	1.98010927550596	1.13988651902374	0.12578940252783	-2.03075495869908	1.54893954512623	1.19782047168282	1.41984331856401	1.47101209849579	0.941709063552525	1.35343164137116	0.568965208457422	0.072269204937111	1.52022055389828	1.94614871921986	0.480931577802162	1.15163938996935	0.61992228564117	-1.23317952971712	0.138704067601873	1.4002152218539	1.12360351283944	1.86836103140962	1.29319757328088	0.720384613417232	-0.600458492687912	-0.038914568920977	0.506072597673616	1.10095545124288	1.80961740185924	1.41829411087743	0.606982086631031	-1.37323015084222	0.0642651379048009
Q8TF76	0.185046975918141	-0.455232688117396	-0.324096048949822	0.343820744127595	-0.352236796035256	1.00584347327975	-0.252695459709716	-0.148274357182101	-0.537136192348608	-1.31221761166622	-0.458534586838157	-0.680394448560711	0.26811293087574	0.112858891423284	0.229604857023031	-0.348868065582675	-0.295605620372073	-0.535991155212236	-0.803997384074772	0.950025097196296	-0.379612431530054	0.084258532788531	-0.0345072228645889	-0.652417016494973	-0.615960884263665	-1.47535579504855	0.489121964382745	-0.207079454710052	-1.14618339951986	-1.42913251707182	-1.37193661449502	-0.519142029977262	-1.20660508007727	0.278319886158266	0.146670137752075	-0.129433621716283	-0.806326614406453	-0.674989263885256	0.253472395665663	0.157848857458627	1.45249116271443	0.693555444696392	-1.10763151264665	-1.69132318012329	-1.01726026383323	-0.313477714703353	-0.519834742590075	0.68863145940814	-0.714011109781488
Q8WVY7	0.683131730535883	-0.922333037583401	0.170277059730465	2.03567469491919	-0.145856917783375	-0.74594047617001	-0.574108837489338	-0.587154078852353	-1.15984282989774	-0.927122493974724	-0.459164926058922	-0.383366639558538	0.044151808156823	-0.46867510420997	0.155523512052631	-0.23643593106812	-0.339072899589446	1.10282519447312	-0.301764218442554	-0.209349269637176	0.404792495528305	-0.11805513805735	-0.305495432352027	0.0758406364762146	0.456031176569613	0.815554404804604	0.436323740239157	0.0121081078442341	-0.182995871477732	-0.345382816906459	0.120049306955728	0.445222079353344	-0.426145122215913	0.707489621046235	0.133738589107137	1.33612105300628	0.25990049181833	-0.738378245372259	0.911590230804145	-0.149185106897376	-0.229704814286152	-0.139430705282057	0.235309765320945	-0.9324387189453	-0.2976749994146	1.04845335387641	-0.583377847109353	-0.581686266132715	-0.217599716918695
Q8WYL5	-0.0953925364165847	-0.0755401454304011	-0.302529202016473	1.05784173135157	-0.532815911698303	0.445544057642207	-1.53938120621362	0.993507421813876	0.541700760918838	0.356483466168918	0.609946418327361	-0.348455688417477	0.202878893535407	-0.869088703498683	0.147703874572467	-0.411825872119772	-0.102922247989575	0.17877751836379	-0.627726386595355	-0.333261522480026	-1.09884144616233	1.04160368319515	0.879276789448508	0.940430881293506	0.603032889807065	0.680321889975301	0.863819227195091	-0.570979045040431	0.400585161951994	0.438633494470077	0.662315284839917	0.771031880694266	0.338269024560662	0.639093041955969	-0.817840219177564	0.535040524362155	0.655525394028986	0.762503157133022	0.480499039175236	0.880028232052566	0.983001900282652	1.11384919697014	0.770542814398406	0.837372088978185	0.573926052775711	0.640499630141416	0.665879089092128	0.750913298271357	0.612909598752431
Q92539	-0.584064546285618	0.935436937818958	-0.241068334653742	-0.0416409267317827	-1.18015235941426	0.795052933412303	-0.0531606983631928	0.149168087065323	0.593941392620832	-0.334228512866902	-0.708694354240236	0.429459381220013	0.347337057164097	0.52607541922015	-0.451036633146076	0.0368169603473504	-0.397271898831596	-0.599427840626748	0.429147929901356	0.818895482784688	0.216534482630373	-0.699774033332282	-0.526381075185473	0.286152355293069	-0.91333244270254	0.297538505121152	0.748707184394652	-0.137078141906728	-1.03272075634171	-0.752838463269806	-0.766463327863737	-0.689000100003889	0.140543267626415	0.257886317951356	1.25397898519456	-0.880208680841222	1.45944876731773	0.169580944557555	-0.646190044441595	0.97188916089399	0.548396578427316	0.660136811550803	-0.992911761339594	-0.860766282764925	-0.516162327106215	-0.568336613672422	0.392246378339096	0.197143863560547	0.860970089186281
Q92630	-0.347673734584892	0.465779453136767	-0.0446187685788622	0.803577062859739	-0.44543163544848	-0.871916002333814	0.926226301340674	-0.472743346565258	-0.548647887577606	0.0875741708885749	0.38242939279668	-0.108479808087652	0.623013490556632	0.881842842977407	-0.620633899991925	0.306427757362291	-0.245392565061794	0.830146699212869	-0.0818487359800803	0.332639807833862	-0.866717557866046	-0.514020460839128	-0.0899403462599614	-0.549253418301464	-0.228434773730777	-0.156652502355291	0.837595470165517	0.586816345517673	0.191980413507482	0.0773618443789053	-0.212513267199822	0.530117574734963	0.115692222121675	0.432178808214946	-0.791897590658267	-0.135548860030103	-0.79769528243429	-0.166127419478972	0.652586958210353	-0.366754111192164	0.52391349098184	-1.29475078192905	-0.779715290929201	-0.111452563354485	-0.241503628948715	0.109257995545463	-0.526414090456005	-0.538319454317829	-0.76844386196307
Q92835	-0.146067058911191	0.28054153748213	-0.425909840470553	1.19814889537808	-1.77685167428224	1.94148904062247	0.203805207322933	-1.72378558536926	-1.77887499534086	-1.81617038655918	-1.82168176779338	-1.82108054090066	1.80460916392925	0.4771192271441	-0.924879718102211	-1.78764876044909	-1.46387460352074	-1.25684982321139	-1.81058189453846	1.60885726428246	-1.87247707335148	-1.73174056472827	-1.72036483083842	-1.80100171322028	-1.22140581489583	-1.82034809649454	1.82603922900535	0.318839647429775	-1.82462308528431	-1.80301799537881	-1.77347084794447	-1.6314258106182	-1.85709196225739	1.70550995893454	0.626448649380458	-1.80743786549662	-1.81150670450298	-1.83765168907958	-1.76990992466887	-1.83503658201973	1.79441220337934	0.480762397908817	-1.67238069619354	-1.784240629659	-1.76641132489022	-1.55460058726813	-1.79963693482379	1.70371404584535	0.594839641195201
Q92918	1.13121283913581	-0.783358553874354	0.624775125207219	-1.61023647551047	0.904521322657173	-0.687915696061792	1.50213595345128	-0.725544659950649	-0.472250736175337	0.331156427731335	-0.401342413567941	1.03983515128856	-1.71764457419738	1.78853328012906	0.73120854141805	1.14460330451811	0.806848394145313	-0.470096604591106	0.0780468478399106	-0.239725776170796	1.59261330966699	-0.403512019156968	-1.15210650451732	0.48873272883757	-1.73218324170079	-0.494686789797669	-0.970827025070417	0.930616828400349	0.0465120274877601	-0.852862400441708	0.0418273319450786	-1.15780200842232	-0.773175868187428	-1.55190922638369	0.89213726998492	-0.996869519584762	0.193692286918726	0.70525032613062	-0.53856585469629	0.075431729587818	-0.981173749833914	1.90351605248056	-1.22650332058056	-0.66585556185558	-0.456442462458074	-1.08869486643227	-0.81591276701126	0.223996141214577	0.022221975732714
Q93096	-0.848214425092858	0.128573265872631	0.364416396838447	-0.424531854652597	0.0709915096068203	0.642887100588077	-1.46740078305159	0.619124351974629	-0.145027286008173	-0.496567582824584	-1.36253538648932	-0.20600767469124	-0.526659555875228	0.283285858901696	0.45851267638548	0.987316255647337	-0.103914348412526	-0.649247898741144	0.310425632357803	-2.01166351838616	-1.93297713922257	0.191623979007142	0.821151332160351	0.532692561370951	-0.233526435096463	-0.309306301683109	-1.05808904657815	0.0622018438891648	1.91042196847731	0.954116997196772	0.370689080904786	-0.205287588177377	-0.436764835462453	-0.429589012521555	2.00188653282523	0.921850678508807	-0.618339435293636	0.124793650877385	-0.0916517213159704	-0.9371504662704	-2.10927614065929	0.70739504276323	-0.301076408010515	0.851020538924258	-1.20378843980758	-0.770851084402735	-0.508376872654226	-0.766696242736947	1.91612561140281
Q96BR1	-0.0449797000731821	0.160696963114206	0.138753761590505	-0.830941157449465	0.0613973974513656	-0.283835851801544	1.06354459193511	-1.0826059229757	0.464655286054104	0.481639480556737	0.405845817789219	-0.801945388115911	-0.698227097280671	1.3334878723042	1.11623242713143	0.429246832769424	0.936038989781698	0.192730763936198	0.146080365313937	-0.631643229368884	0.983313812145759	0.13342130913516	-0.228302839523107	0.506776134408563	0.273323327791387	-0.0271612372428347	-0.347340853854831	1.16736147115057	0.214222828317104	0.477364708330945	0.401149425674223	0.326546758018346	0.162904364980536	-0.767439228420622	0.495118201562464	0.00686759617586577	0.492614675174201	0.729943942337955	0.229118037121813	0.204993754683829	-0.416389667078869	0.806477930004912	-0.0262437964016346	0.275461425331261	0.0235539092024332	0.0381023119282799	-0.55001583453173	-0.119740854965832	0.938170387698265
Q96D53	-0.00983419337998361	-0.200994768382155	1.0150016994389	-0.948955397748849	-1.06816709912278	0.482585388893671	1.14283401997672	0.182753048702994	-0.260907266382709	0.0931008842034767	0.247965900310771	1.63374994395736	0.531527190760786	0.503380176608142	1.55854662566868	1.78916816636697	1.04570407168878	-0.615825116513463	1.53226606531891	-0.95573561981888	1.70164439483205	0.751537203060749	-0.415075058372876	0.0568403858027262	-1.27062750554278	0.517787749818674	0.236445468721177	1.03058477373233	1.44831824870392	0.568974328928589	1.13751423032332	0.551440745096216	0.0510172676614774	0.515781851973116	2.47971690197975	0.489626020819397	0.363310104515931	0.932085431956638	-0.650964850620563	0.308872283552207	0.165200212022818	1.74971317982837	0.700930133838425	1.64311299966217	0.524154186308581	0.117767938580053	0.25887346863658	1.71360599643202	0.533583912787324
Q96GX5	-0.68763223126546	0.634936749604287	-0.582444868507481	2.27549750343972	0.761571819324762	-0.796529416416829	-1.81476338652083	0.686134759785773	0.126235162580936	0.468689089828209	1.22020918760854	0.162362265459947	0.412556165952525	-1.68626451517851	-0.408247098912812	0.37606082160435	-0.309648360095072	1.50695515622984	0.359544550696633	-0.0448763353001082	-1.58722209131452	0.769886242908363	0.7211088595377	0.0664941146239319	1.33894277537054	0.809403503621546	0.406647472613095	-1.88429934094553	0.0260644672484335	0.0919916329396163	0.379867075360098	1.2125917548045	0.420312691650275	0.853400561650391	-2.22551514781207	0.584149787678637	0.677430030486558	0.298020815992286	1.47402330440836	1.04991796544832	0.287067381477437	-2.00728481691121	0.362613269168514	0.653013869461828	0.630052031959777	1.48243784734763	0.787441118474452	0.28797763252275	-2.59843015470077
Q96J92	-0.0639419151789629	-0.1681696565993	-0.035343702830621	0.314529535788138	0.872941676197232	-1.19481556932976	0.179761000992722	2.06761729394369	1.52261223501076	1.81449638447534	2.03588278417921	0.839919773983976	-1.15528017088578	-1.32672020390423	0.68804581587716	1.10509806344236	1.11701764116741	1.47338841414688	1.41136876178543	-0.646190331960301	-0.558443362136214	2.03099690997729	2.37188855963859	1.93597912366187	1.84474603018424	1.09654215372137	-0.784372290011642	-1.22087540665001	1.08007557716471	1.94020349384994	1.42225631312108	1.89669545876655	1.29353429738393	0.203989578021812	-1.28115286018464	1.98118682667973	1.570518715087	2.16682459216195	2.20078620500655	1.38507067148997	-1.15309703027211	-1.40428149281431	1.48300182344228	1.99717396339013	1.53552467241207	1.65695697068159	1.28313716073512	-0.87001512757415	-1.57965527897876
Q96KB5	-0.172127558117623	0.12795979899748	-0.271824077667224	1.88381233934079	0.75645429039575	-0.359960284516625	-1.97172177465654	1.20464815268863	1.17322602007759	0.723390970841835	1.33761438301445	0.0726470755547197	0.978985672231348	-1.60899130750057	-0.217751912178561	0.137712784982211	0.417471124044368	1.13537059941729	0.755933028701061	0.36241871873167	-1.73908952813105	0.936027926363568	1.07637327710382	0.713814534234536	1.66181499037348	1.34116541994612	0.208874466991158	-1.18260328786212	0.431138682795267	0.869738658156558	0.820788785256454	1.17693327695826	1.08754017327376	1.26816557206704	-1.43708718184328	0.97185629886971	0.931872313739218	0.546122233523709	1.55490349529126	1.17364801103442	0.793275266194576	-1.60058266124087	0.949736062657236	1.38769648960916	1.12283666995303	1.63010171901657	1.29705398074375	0.633609768671048	-2.08217204287173
Q96KG9	-0.211447109469985	-0.031678802347885	0.658800497892219	-0.745141078252379	-0.749943105644103	0.251337085444484	1.15705749643491	-1.0889267890791	0.0803621203659118	-0.31234862163358	-0.429672827158121	-0.222191412957753	-0.130342278079402	0.575632532816092	0.634729076062264	0.0663431509168709	0.617028486524487	-0.155019878255329	0.140709874726128	0.200780811549803	0.784637299511973	-1.10417775069996	-0.293095466624123	-0.151955047309476	-0.583058453182634	-1.1474726124979	-0.993158576797268	0.112103296180054	-0.926916651762882	-0.233208565334636	-0.898583136932685	0.047941616087087	-0.986412888972648	-0.939735151452741	0.868111269909159	0.0967476064007223	-0.415017395005613	-0.130220503838803	0.282230976979649	-0.802605100246653	0.612404323255309	0.182780255848991	-0.743604377209843	-0.0814463385215648	-0.319299607728492	-0.09064339619884	0.208166913867522	0.0696169043984093	1.09370960315391
Q96L34	-0.334558896344503	0.599661259504616	-0.92615514946571	-0.548463253677682	0.289518767567172	-0.499096325493758	1.53715885026848	0.099362144533875	0.772533593706568	0.817935709652524	0.766260973638928	0.806704579564147	-0.699242532612083	0.0530237008498166	0.470453281660903	0.702350386221468	1.03996524048755	-0.748133150372091	0.331149657134578	-0.295077931168601	-0.187193445072243	0.806760621077045	0.63285165461286	0.579326663373875	-0.260962004103128	0.0732198890593136	-0.242028742738529	0.0478487939748306	0.822283093657214	1.05819683687484	0.163472349885261	0.523174227861711	0.56939894054206	-0.234335485042946	-0.159726407249598	0.184171535309581	0.982764589802916	1.24407192684179	0.307778686399022	0.913592980004456	-0.627831711408624	0.944007144771357	0.570716390792738	1.26547816578681	1.06405319917545	-0.091761734318384	0.982650071370228	-0.0746328172659751	0.635695015731023
Q96PY6	-0.427159935520834	0.314147030661212	-0.936968436567918	-0.439754723938736	-0.0376367580437503	0.668759838122494	-0.419455039044641	-0.131676763725963	0.174448733891513	-0.851111705879433	-0.967455749145946	-0.947735642008323	0.433394757258162	0.488506947797245	-1.96094416681442	-0.559541085787206	-0.997703230840968	-1.80125169066748	-2.38149513788363	-0.20199884219137	-0.392061504719292	-0.619515106830616	-0.561656249863394	-0.0913679132935655	-0.261959047316764	-0.105335761389181	-0.0321177213940533	0.10815317486588	-0.184197628526589	0.0383861979979004	0.161638796429117	-0.627650490050381	-0.347714741240455	0.158975287143579	-0.115367465515187	-0.98668944602992	-0.696474705900525	-0.417449643538603	-1.21780444108383	-0.496344960342685	0.0124970219741034	0.582430900659777	-0.0793064893336336	-0.240845741160593	-0.561990229695563	-0.741911059574059	-0.674390511129341	-0.102510426050282	0.156650185953089
Q96Q15	0.438790663474961	-0.554385820414291	0.955038874042361	-2.06384515537218	0.694227687850924	-0.327255422990158	1.28596335895424	-1.88319311121639	-1.16039706049752	-0.706771650182928	-1.84101829696694	0.226813083744259	-0.52380887821784	2.79925927671512	0.452447836837222	-0.526679161579365	0.639162420183184	-1.86122539262177	-0.107215384981515	-0.698881911953568	1.04500203220849	-1.40320618836649	-1.3889321639623	-1.17295315174669	-1.76247179154989	-1.31091146319117	0.475536660202604	1.88157185878001	-0.863495790683974	-1.11342569533871	-1.35044533805246	-1.91653112835109	-1.12526605164945	-1.05459909967934	2.66894939829806	-1.28718476828918	-0.991592498292164	-1.30042119088814	-1.77579710705086	-0.970319664326378	-0.461987414725937	2.01858734701504	-1.51702101644599	-1.73041239403022	-1.79412247330748	-1.92199449077271	-1.34496290909128	-0.844467902286438	2.99408588254721
Q96QP1	0.866180790511442	-0.870164449047093	1.05562898515193	-1.82472334947829	0.688423099003672	-0.314385647877662	1.16336227893856	-1.23178222339812	-1.35998789356964	-1.01542341047692	-1.67918379083418	0.350938330472214	0.415886270938426	2.05490627896033	1.20065108697231	0.747180410853116	0.325022085476614	-0.754971575210425	0.638835087926545	-0.494523159289289	-0.0905759620619848	-1.21641491970258	-1.60048499561688	-1.33552009568092	-1.71972353931775	-1.03425217408141	0.0886456800308161	1.25916058793901	-0.420544424951331	-0.625879355020967	-1.69097029218937	-1.70177987340068	-1.17966105684705	-0.837267486885396	1.78447767829263	-1.34593306108798	-1.02058863118041	-0.815720197365928	-0.889439711871687	-1.26631134909241	-0.5109750960578	0.996772611026732	-1.41128663664395	-1.61336034049358	-1.65174552184499	-1.7590381363427	-1.26013020578264	-0.0229041709892554	2.07584119118873
Q96QT4	-0.167928348119528	0.597045432778408	-1.03423531781069	-0.454629457814586	0.461735062203753	-0.990892504108497	1.69167976439831	-0.289370268271601	-0.037911999254507	0.381299665833552	-0.592606126762936	0.539817150851031	-0.183666217958195	0.986686885743012	0.460671246932783	0.352342863388702	0.220913859293772	-0.492177764340995	0.842901701038354	0.253435159368045	0.337851758191244	-0.230655033694575	-0.558313620585737	-0.140931184874451	-0.574810464375671	-0.161528756952727	-0.630916545478789	0.95503904608927	-0.622854068091919	-0.829406459044191	-0.72122199673965	-0.904102748028917	0.330666109732265	-0.100371662211534	0.301338074717203	-0.911122849503202	0.137316422039438	-0.117592647939825	-0.977052173996019	-0.0658763585543946	0.479395359868098	0.473813693691997	-0.375434765107542	-0.669394344800048	-1.32609601391992	-0.925270283852795	-0.27672629613884	0.744287943531608	0.420301524463424
Q96RR4	0.2555073295632	-0.268738167397631	0.461164520330978	1.12709979647719	-1.02751518817679	1.17572497289693	-1.64714160629832	0.724773115867369	0.655236840733743	0.973760382513489	1.1512388972153	-0.154406455302878	1.4833071378779	-1.19420229111011	0.788957733750392	0.55041344103702	0.362007741520831	1.32324258448144	-0.25841646138466	1.38357280357337	-1.60177018933976	0.751749441658028	0.568721252337521	0.540532089671572	1.19018126120205	-0.199895159875748	1.53322653847096	-1.24414593213971	0.323085244688151	0.161956461506008	0.217868968542864	1.15989463379487	-0.215093988577864	1.16271711323154	-1.22674899776141	0.811834133786822	0.777576776656883	0.6903047878694	1.24488253365157	-0.179160681356656	1.24132714058536	-1.437758788565	0.442906882807437	0.501192114370477	1.02727293517072	1.04807807194007	0.184754618275073	1.20679699322994	-1.26235182055126
Q96S38	0.843645612705504	-0.433968257664272	-0.428381731466098	-1.45998781019558	-0.0630069416479963	-0.423449014501731	2.26688634452553	-1.12324175409799	0.144971928459575	0.399990665739265	-0.684358926397042	0.471228331329578	-1.15358725790298	1.80421985485588	1.17329825565341	0.97228219265982	0.90670824041504	-0.6959227820232	0.574566399406913	-0.295145939173512	1.45724375345842	-0.360204193536	-0.543611666164076	-0.173394464959876	-1.70917480746396	-1.15530144690304	-0.227570301142485	1.23601155278653	0.44186219354868	0.330907527434278	-0.435114458237633	-1.19500221370013	-1.09008933775066	-0.968200147641569	1.2604393255536	-0.608498058036762	0.116822011875617	-0.0906996640186462	-1.07408132031384	-0.514527226327513	-0.665328127797861	1.41447514332885	-0.52842547631892	-0.866378235765434	-0.823124723690978	-1.40213409903089	-0.766952298623265	-0.618423924480782	2.601418533686
Q96S44	0.907599783815191	-0.782202803990075	0.248731414017977	-1.77790944901145	0.0819558494737178	0.0223909686292214	1.4193199669191	-0.701122410727569	0.369078983592401	-0.0580905190216704	-0.858886109018088	0.69313956700033	0.385423356370651	1.69894352372851	0.656612646554401	0.220960610347462	0.315961956439278	-1.57553104664892	0.763497239068298	-0.0144704229925637	1.25895586329243	-0.619390256071517	-0.457028768529396	-0.0775601352443645	-1.35742342584062	0.0207866794922648	0.111637069214743	1.53773728788832	-0.207100400803467	0.112888445499012	0.140617679402502	-1.2810018391139	0.217239962164231	-0.200601240897219	1.42493746930146	-0.320151951499055	-0.186685258771476	-0.300249769864604	-0.659027493394302	0.24424722296463	0.637907376549682	1.87617493634915	-0.881931841270342	-0.611211270482983	-0.604059472673967	-1.39172161053502	0.425524447461737	0.24099873956669	1.85467381086695
Q96S53	0.719918222732954	-0.564837092931138	0.471032179180309	-1.71441246123112	0.450971898602553	-0.119122989606769	1.48221375883883	-1.06241134874841	-0.430649226944802	-0.527296727563543	-0.487294554757248	0.561618238979428	-0.0727318035134128	1.45190512695022	0.13318154880617	0.997130640507764	0.847022621559938	-0.74541445716494	0.642884348768857	0.338847521442222	0.147481648574314	-0.373455557073297	-1.00173676015071	-0.575291040319995	-1.37375954712437	-1.00524262529553	-0.12395847604055	1.00539279811275	-0.863604566251004	-0.764143009071505	-0.664713865693583	-0.634333992212236	-0.45018515364874	0.138337219496422	1.43265078582759	-1.12869606618589	-0.5336146997164	-0.353175910434059	-0.730381099162294	-0.226134026771211	0.095679191345835	0.28264350182061	-0.671065416454476	-0.734526975271112	-0.634649735734978	-1.45530466660936	-0.469318205303409	0.153993190295275	1.48165159189031
Q96SB4	-0.607995586236275	1.08783168768038	-1.18042147854787	-1.25487069127577	-0.578234659976575	1.25327603030628	0.653620667034569	-2.09970298605136	-2.1570951417174	-2.16319156448128	-1.53256020389843	-1.04140346694243	0.593051482809755	1.51090172954279	-1.18906094066303	-1.10740718749266	-0.727218192892315	-2.733246604099	-1.19558421830619	-0.210934241897189	1.5126069539642	-2.02527241004164	-2.42991081483564	-2.64068869642836	-1.74617466379445	-3.47740094300171	-0.548946578688394	0.424081931808146	-1.44583959394075	-0.964779064774232	-1.56634679157945	-2.68023555582702	-2.07838397324058	-0.723759031959752	1.17122785267898	-1.6697894030373	-1.69662524442888	-2.70497275854899	-2.02028053458571	-2.11117437098093	-1.60776422750793	0.646560927747464	-2.30220583045789	-1.24600419013414	-2.58008140010331	-3.61916548971014	-3.05360676534252	-1.30328153851242	1.20540981223367
Q96T60	0.0232599385784677	0.349197985465366	-0.675789256760869	0.644050713479602	1.33322045338447	-1.49264125876354	0.00758244242522334	1.20009795273277	0.949927611047621	1.35529993863095	0.502864042955231	0.667712236540567	-0.973577046762167	-1.6100008354187	-0.798529081057716	-0.239667466387193	-0.262905149101164	-0.00421745443092723	0.583929667173933	-0.908165812482336	-0.70139423858285	1.15500674621513	1.27573712376763	1.19043590879392	-0.117367813637145	-0.503275993167137	-1.07006735998315	-0.65429287252242	0.138361058989549	0.418358517128567	0.459256601743843	0.397227999132556	1.73697728644759	-0.682914274632549	-0.434310304739292	0.685411851858246	1.07555504267635	0.790567987237592	0.653254057485338	-0.250271530672569	-1.02086046777957	-0.844421720233427	0.945861545827192	0.973925055184654	0.728565415302556	0.47291567659908	1.1660668667752	-0.524678083784714	-0.544605221950912
Q99504	-0.35528641137687	0.395096911321514	-0.502581276408469	1.21766854845834	1.09289933581543	0.379968968865696	-0.213206860833242	-0.0450443013108791	0.306348485980611	-0.64312944542206	0.579542129702638	0.395578026264324	1.02255395519129	-1.52209777468034	-1.08034269868887	-1.09890555100001	-1.05825345352641	-0.569639193651051	-0.671760183829283	1.06528284893559	-1.62551567812605	-0.53050129095757	-0.639493453951712	-0.928922734294061	0.510788384588081	0.427945638830082	0.879466446527531	-1.30991393654475	-0.572174504546282	-0.825681322615888	0.222624970920498	0.470085817236761	0.607059842292612	1.24152672516524	-1.24821303461369	-0.414873807187695	-0.353364320240976	-0.901716892467135	0.500748463565207	0.67029051905668	1.17358442989076	-0.853627189402605	-0.382978998785982	0.375193736999636	-0.140729450081045	0.449160627212812	1.04841883844609	0.953721320960879	-1.50173140903219
Q99570	0.520398028295593	-0.279213453920868	0.584294619098564	-2.01528547579652	-0.0520505905416846	-0.477136199299141	2.13240434412045	-1.76462137500637	-1.10470920338902	-0.347315406898224	-1.21877847494177	0.426997147680502	-0.428156486060435	2.21114754407121	1.15975691956125	0.633373359991886	0.917592284015078	-0.752209040753715	1.09632839414493	-0.254615809398637	1.09854262368056	-1.22571653125594	-1.87803670598996	-0.536014384239977	-1.95601753583642	-1.9675429486353	-0.162767023682498	1.5917849856074	-0.380337764344323	-0.263389382956773	-1.02522972873105	-1.19687398104013	-1.34509870241198	-1.1666227013492	2.09467097949039	-1.30917137539843	-1.28392922127802	-0.486064432104188	-0.615546922426888	-1.43620454309714	-0.300052169691934	1.5853332267433	-1.78428364989312	-1.95226619687492	-1.4181826997105	-1.71254600999849	-0.986969747624716	-0.579368941709242	2.7080964698375
Q99683	0.476692350022569	-0.587886215422722	1.36877942985206	-2.1315539977645	0.703263928740496	-0.426761663787723	1.34677581775018	-0.958629762484746	-0.830320644987519	-0.812752477912751	-1.13731221922293	-0.668904491187236	-0.862904260021392	2.56309458602475	1.05295942717156	0.27437320701995	0.431773927710489	-0.164978617639924	-0.0491292245474675	-0.857303067639214	-0.0258426243718785	-0.86883425615859	-0.720655887000197	-0.712006792790731	-1.20443286120733	-1.30670978933199	-0.218038368195033	0.743336884611083	-0.38768727780197	-0.795601988390743	-0.872731923929953	-1.3083853623047	-1.02271905002496	-1.69810668082991	1.43939528356905	-0.890717675901197	-0.797348874202429	-0.337295239409277	-0.743555937823305	-0.984841702753354	-0.286485279248912	-0.229050983128853	-0.933082306537576	-1.23173786458631	-1.39030617843853	-1.57414624339252	-1.55967978409493	-0.875648301258912	1.71476632127236
Q99759	-0.904526880149161	0.532226773496221	-0.00503739114377857	-0.0867614166397006	1.51981646981002	-1.16632420182734	1.40054001465117	2.10215228839293	1.90300698312096	2.25758585127925	1.93135568220765	1.54060242668431	-1.23794525602071	-0.162004831476099	0.165928277434075	1.18309878010139	1.4477494363488	1.90063221980689	1.45912900834664	-1.37045903502721	0.720064217997517	1.79908265084127	2.27082719047901	1.91332762885901	2.19168784260595	1.88971480908003	-0.436569370898318	1.45281738268058	1.56798994938541	1.7548884140046	1.56805318897954	1.97712900542014	1.84339189544991	-0.206059234417604	-0.0922116065221971	1.97806653958528	1.18885640650487	1.43903472635262	2.20551184921818	1.5350694286674	-0.913940183206985	-0.144279363602206	1.72630828948363	2.02795779614766	1.88735015216942	1.88790729813483	1.86661673661092	-1.17949188113735	-0.584149396260247
Q99952	0.624809225574191	0.354940213794248	-0.338789302286198	0.0882671500361255	-0.622680885769282	0.233929997722549	-0.0100621385672099	1.08452202412114	0.979155435763168	1.68042552823965	1.89140295233005	1.08327022332505	-0.780935815813216	-1.359234892132	0.940384710491775	1.61483438190738	1.45166592735298	1.09910091980504	0.20464222655058	0.480824740678158	-0.299148923030325	1.12057701404658	0.97300945146974	1.75289400261049	1.30542362726509	0.722491429043319	-0.83559023129809	-0.44566819618729	1.43918197796643	0.779362090780661	0.954120867645073	1.52134003734355	0.0421169235186889	-0.493352302377251	-1.27025011368427	0.604523999216411	1.04931450808969	1.84510519467317	1.45443226724147	1.10041149260374	-0.124891799548878	0.00491571292050132	0.687983549797007	0.649396815191753	0.893125009951035	0.781294484750605	0.357274915650163	-0.0613637651988445	-0.595100895016327
Q99956	1.02444400368963	-1.714551542619	0.530076893858111	0.228462216343944	-1.27887669421327	0.82662344826029	-0.191674059995852	-0.6208243059889	-0.515122869601966	-0.483237367470161	-1.35552553273998	-1.94889773213896	0.75878287643147	0.698349680195624	-0.118778505796128	1.50474063953726	-0.0842150415027238	0.453872486692926	-0.96498131251393	0.675584176285847	-0.293681359775952	-0.465738546112863	-0.71491314899489	0.0793067107751614	-0.40328389158024	-0.572007220415517	0.542944798397067	-0.270172373637483	-1.0661468263833	-0.703691025231655	0.762920896265286	1.39232665474999	-1.19966879854059	-0.142873109560496	0.0146428470352367	-0.862404273463907	-0.68697428113064	-1.42201911481401	-0.510549051759083	-0.65850522520909	1.46175934739006	-0.0401605199729913	-0.334602111991486	-1.31862426902003	-0.136405580776854	0.0255316894676304	-1.07729235175271	0.388058712212913	1.27210075908024
Q99986	-0.0459894832028928	0.0909859012605437	-0.658008189964624	-1.01486077764312	0.240156905754522	0.446798385863861	0.446733577623097	-0.965360857102109	-0.0709879481472001	-0.417915543976914	-1.60706696882773	0.864657666157423	0.697913074025374	-0.0832474924089789	-0.87391369122272	-0.587266778330112	-0.357741048345673	-2.30407656057116	0.697943330653379	0.568895434791498	0.793765167525319	-0.91484460449643	-1.31100574112767	-0.954863114796385	-1.51204348586786	-0.112372673820112	-0.123146597248861	0.458812996067198	-0.934123724249362	0.344867288713553	-0.392596436653934	-0.529858677325262	0.192311284247588	0.439341479549994	1.04366748609139	-1.55899633247136	-0.197418408888813	-0.801789425572402	-1.83678408263399	-0.0931089047196357	0.0875318264789449	0.219830598066661	-1.24709066264058	0.15273678468744	-0.963378993127307	-1.49161603133578	-0.860997291049609	0.427867360980193	0.104063498511118
Q9BQK8	0.420937013398864	0.407005610809185	0.316000966562548	0.478108854516633	-1.27743649181265	1.74130665736122	-1.65639168823635	-1.79518352265567	-2.00676908643244	-2.07245887105942	-2.23115982436862	-1.86865127076225	1.5997468377507	0.964634682803698	0.194704483193393	-1.64640848393519	-0.325820075308941	-1.64784508471092	-0.891174316546394	1.24783835879292	-1.63991668014085	-1.84355576727385	-2.0713162331649	-1.4128502647198	-1.38761802319814	-1.90150461173143	0.982286733170121	-0.47385568948802	-1.02604088786131	-1.57363540478632	-1.41926934379904	-1.77383174802654	-1.50552871969827	0.90401404664424	0.911582448304231	-1.96289934015251	-1.34737295741298	-2.19117683644623	-1.84112187165347	-1.62515828781028	0.200299201758692	0.848524387759688	-1.66108098636835	-1.52969826127947	-2.11019363321769	-1.6966875842579	-2.01485508887962	0.997636069954862	1.26293042791123
Q9BRS2	0.167856605140523	-0.162410582842229	-0.119379474318263	-0.649167271670097	1.73639611150405	-1.77081274514246	1.58617711489143	1.55672341627231	1.48198762162537	1.49413207211717	1.49769815979212	1.46558099277322	-1.557156095966	-1.54228826870623	-0.278520724882058	0.750823902723465	0.62255391055431	0.252306180396408	1.52124593994482	-1.52194816639514	1.65763619012011	1.59439435889032	1.54618724966092	1.3112583039706	1.35120353118351	1.79183091285018	-1.74721647136359	-0.699766677943534	1.471512511545	1.30166699610105	1.52389455543669	0.848289719249274	1.66952590279869	-1.55437212915775	-1.50678589316425	1.39052161473847	1.63248649017059	1.54890611235408	1.23081112086263	1.74333907198191	-1.65614367289277	-1.02400195165166	1.43415110870628	1.57600291462254	1.58279394623037	1.43705660517358	1.62537346916451	-1.31336189175572	-1.20790003942796
Q9BT40	0.358033908715481	-0.263973275224786	0.0948810963223564	-0.0526670454521462	0.00624831862844944	0.00186211814051452	-0.737118067388938	-0.751560034935889	-0.822398487993058	-0.527409632326939	-0.838536261604412	-1.37783142830773	-0.200010590374773	0.58876447285109	0.681632292861335	-0.857152690741929	0.611089222170425	3.0059610051257	-0.851042281889199	0.697670448484973	-0.335417042321608	-0.191581585826501	-0.873457645097174	-0.714584116805142	-1.8205565870951	-0.624051854598183	2.44261991217553	0.333319436839433	0.373533944263014	1.21533115376755	-0.0915106929829419	0.64823871199806	0.905611062509624	-0.583009645689146	-0.317410882309433	-0.918435228577371	-0.743032722589751	-0.868564134398427	-0.814480862514504	-1.05176772937136	0.721244454776166	-0.471032612249546	0.663360362732049	1.48872311562743	-0.942349104043871	-1.44051649724586	-0.644407695382746	0.42329600889736	0.808822776905896
Q9BVS4	-0.0750620238400656	0.263860898593724	-0.350417768575177	1.14049449972065	1.23438781932989	-1.36148855620871	-0.865205455875841	1.04426881961235	1.07065302527611	1.00751327563851	1.32364793423871	0.842918987190656	-0.660054961303384	-1.30156149872565	-0.481528269167466	0.253942198776633	0.405308271912174	0.836155817800039	1.01647431390856	-0.880966799982544	-0.757547415294633	1.08931758013965	1.18126132668209	1.01430098637844	1.28038928156512	1.37784028355502	-0.60562749172121	-0.762315705251528	0.768593474605345	0.933451908549008	1.09417100104437	1.20839277172548	1.32041536141957	-0.324493456500657	-1.29585258828436	1.04132680421823	1.13944950959252	1.03122305166276	1.295839995774	1.39412188404841	-0.749224753411066	-1.15399758582906	0.936120755142691	1.13185646291217	1.15710335417405	1.38548587324129	1.38693782431727	-0.764074602753756	-1.39226291372355
Q9BX95	-0.341147334651266	0.352318079115536	-1.40485589733672	2.3648529563633	-0.0186750734777636	0.0725044162407881	-1.44689434616376	1.35139050044936	1.09213073151845	0.744842009353244	0.703922300359304	-0.161855740553389	-0.0639160671762814	-1.0136226773664	-0.970988856293561	-0.520919768080071	-0.575337346896706	0.637152680018756	-0.759107267682139	0.71212659355649	0.146580868746461	0.905195968392999	1.42684367097489	0.693030220546224	1.15645247746293	1.1124031995084	0.474782789878209	-0.766971292569196	0.00199630669966574	0.685990250898884	1.20483579070112	1.58953299824573	0.19375021665392	1.2157394004687	-0.511249826802607	0.880225995587376	0.75992022849733	0.283067971508573	0.62655428680422	1.47509688574847	0.809861230227309	0.291142727546619	1.06020462041049	1.31113490260226	0.644679053205367	0.974029248275426	0.87228869173628	0.33268269194021	-1.71111881552622
Q9BY84	-0.3180855824469	0.16179588986309	-0.225078931227399	1.49474265154644	-1.14724945613119	1.611663156863	0.53829773096174	-0.686011563171103	-1.4636107811976	-1.55005921596986	-0.65697200588284	-1.58723344339273	1.71808207725408	-0.472133112150299	-0.904156800241845	-1.71252203254936	-1.4251421438176	-0.985943435926093	-1.73093082928582	1.6353403574043	-1.77182064361477	-0.383155581908305	-0.883870295314976	-1.08564833629753	-0.119035563453312	-0.774868790045688	1.87467407190094	-0.459635999514367	-1.29841285293509	-1.25830860072482	-0.867834441797612	-0.556360252440613	-1.13424611810167	1.84809219482716	-0.578106446147677	-1.0669825956819	-0.948982279662878	-1.39843120837529	-0.920288382979091	-1.43532477576781	1.75672960494807	-0.856736316456706	-0.45968996102654	-0.722597345022931	-0.992547532645624	-0.511802287220584	-1.25515722634439	1.73642735894877	-1.07177202884546
Q9BZL6	1.05333359667817	-1.03628173359484	1.05374890556618	-1.66878604801037	0.626130508071809	-0.143819564318201	0.940811615308124	-0.712054744560177	-0.805446450136644	0.253327512359356	-0.783964203865393	0.526350639343761	-0.056649883495002	0.71078264702171	0.516734580515217	0.134517444214374	0.255751337674913	-0.392394619631333	0.839406391051085	0.0635476952336432	1.01943674329726	-0.117631568642835	-0.724858856371304	0.085308962676196	-1.11245853116235	0.051784780818473	0.0273848925718676	0.0146592096639991	-0.432335793626496	-0.477776522281722	-0.534461161358549	-0.399715607389885	-0.366144627766896	-0.512660042281103	-0.382557553608622	-0.728946132111152	0.137642420218088	-0.188433351052153	-0.800264788764011	0.700465881810342	0.467399830373741	0.0720298958518651	-1.23598558230247	-1.00223003975747	-0.433038121805515	-0.990183769138336	-0.517189363443235	0.556469524106094	-0.0561485789846934
Q9GZU7	0.709584172936634	0.150673545974417	-1.64949938358417	1.23008526295521	-0.1771196800153	0.139772762046802	-1.15174950712515	-0.436597431757179	-0.487344079950054	0.199942802936307	1.46916026805987	-0.974118204970582	-0.315249114836863	-1.06106496330834	-0.417464614773863	-0.233378409167967	-1.08709737888526	-0.493322322988375	-1.3277272028309	-0.742934502600098	0.159271165236353	0.289620129697148	-0.97307558336196	-0.37752684192494	0.0639570682026609	-0.150643018282112	-0.25934448046609	-1.66968589694437	-0.96299570718876	-0.479814052127253	0.570322880154078	0.279157868524575	-0.702588466672393	0.113622850983162	-1.92305634838608	-1.21762320524976	0.346371543635195	0.0463141248804357	-0.26578992169598	-1.27818961356117	-1.23207310575963	-1.85287474161861	1.1464935329509	-1.07410750445133	-0.483096052462998	-0.0827026689977703	-0.967358187185808	-0.810868079104424	-0.243151729731456
Q9H0C8	0.182091317076436	-0.649998026171881	-0.246482145568512	1.00036987854392	-1.20571947967473	1.2737247993556	-1.26012183919891	-1.17860171476275	-1.57624875912303	-1.51677587734567	-0.649545061942366	-1.18923060151566	1.27200020322914	0.804316317882579	1.03839897957689	-1.12965326426458	-1.08352547924578	-0.999973205453931	-1.19815058812129	1.38209386852952	-1.25824824784009	-1.7520292527987	-1.65133987651086	-1.0308849626117	-1.82042151149189	-0.832112829532974	1.29267659279533	0.0761558455642782	-1.30724278216225	-1.49275398402561	-1.94053411424355	-1.53448422217882	-0.874291092670941	1.2550167185205	0.815921718142063	-1.49145214985091	-1.87448159182237	-0.852074517865907	-1.76648142812392	-0.347619116279822	1.14585817743576	-0.297817085597111	-1.78494706713039	-1.7266032803001	-0.851951552703094	-1.86574453197959	-0.499775408723267	1.22013387010848	0.663719173140998
Q9H0K1	0.397015545629337	-0.521898993881706	0.562949583571386	-0.5424940321411	1.02797229619467	-1.51545892073253	1.53246520594065	1.19210678648839	1.33791018605855	1.51525656887633	1.07564849469157	1.4926745320934	-0.500038844040836	1.09744419582536	0.701179605541842	1.39151142540632	1.50342804431188	1.30742685633278	1.48276795052087	-0.760301512441079	0.885350115773784	0.650503691078585	1.07677729163464	1.49388882588705	0.393397132518448	1.00828380072401	0.670768184955755	1.50395203762624	1.15992768896222	1.39373945159306	0.947809333870253	1.04731987295782	0.981779238851097	0.529545843910255	1.04031302579202	1.15569476604175	0.281850368504384	1.38948641338928	1.17353910333639	1.1613771416076	-0.45488428343976	0.557767556757248	0.601382726814994	0.982478363840595	0.815539498712616	0.699454187996388	0.926537531309542	-0.694807770880359	0.729260920075633
Q9H2G2	-0.573990492366826	0.575601666072006	-0.309307190309334	-0.012610397582602	1.50005575996861	-1.51616195388991	1.04029699506725	1.09675981029208	1.17048302395607	1.12969163243519	0.93897635639909	0.953650777633174	-1.04214356946928	-0.403694312048239	-0.831107868639818	0.0179383531758346	0.247480475728351	-0.0138938099935522	1.10305880720766	-0.948116428321584	0.587820974796019	0.846650578121052	1.11950983209755	1.09675521092215	0.942511307861548	1.44436093637372	-0.757128538101165	1.01251074410061	0.661843034920346	0.993558213271318	1.09465251205845	0.915535240550362	1.3688630802608	-0.581123532294156	-0.804622806210183	0.997915435442004	0.998368354262544	0.970302722226384	0.844603497437032	1.32802088407382	-0.898976397156556	-0.672632921005455	1.01133255680749	1.13533012384142	1.02226848813827	0.856133019542003	1.39509139272893	-1.1276984005015	-0.725690449855308
Q9H2K8	-0.333078291845154	0.504784346556651	-0.404877765775649	-0.206153314550803	1.33475072826044	-1.83975346167789	1.88604506165593	0.669051414169872	1.08031015709545	1.14198129500258	0.977685059789928	1.00353289485171	-1.38056429988189	-0.567942321953236	0.281952796177523	1.17569794955682	0.754241811167053	0.782366190356274	1.26475423097904	-1.62873929254038	1.73702465172887	0.588312450854599	0.875510453973216	0.599632991416593	0.620929216928287	1.03021446694572	-1.81227390702894	0.778300526856026	0.654116163096005	0.824424744121993	0.758897880837676	0.724075953059585	1.28439538380478	-1.6841868228107	-0.768540117930973	0.946013141322105	1.35202531056355	0.936477306125195	1.1646858593481	1.07864325209049	-1.84390023370982	-0.806413240345593	0.610346924664723	0.834573012408338	0.992281244995506	0.981849293827837	1.09072372296575	-1.7746022591574	0.508788674400496
Q9H422	1.75273349376136	-1.72088392363642	1.72611358808309	-1.92316650334394	0.222395595736842	-0.119097928883842	0.976093468146877	1.01595615871865	0.469611130556046	1.13445224620178	1.76742999146155	0.148494908701374	0.381548571786647	-0.725300727229674	1.53225553195801	0.787269436541722	1.31694825350798	-0.447541928889006	1.7993583725189	0.150396472652699	0.220372884921858	1.48707367428194	0.149889697508659	1.8602265863552	0.854394353211461	0.433187460480979	0.21574207385204	-0.46837023623898	1.00519671047904	1.25875468718666	0.783398043785018	0.282912115185972	1.18941929473134	0.101474558008637	-1.25249883932808	0.889693283947243	0.820235376825135	1.47088898812259	0.766458780535993	1.53092215818604	-0.270135110051173	-0.380250163058948	1.15048150857298	0.901305695116755	0.854523978019789	1.3496164744363	0.535969483294723	-0.682781803481561	0.309752370385009
Q9H4A3	0.147939568108736	0.0950098215722292	0.11719903267091	0.438751533158167	0.265929454961515	-0.54055372928822	0.136190460012688	-0.191108888038117	-0.351442591062127	0.197710661067824	-0.102019923220191	0.308799458785213	0.597580348579972	0.425401241977305	-0.546970764644438	0.528709724461962	0.272354484579554	0.677530946158691	0.347201316343651	0.08345507357495	-0.553682798251331	-0.464178460713399	-0.154398680756422	-0.249319200218645	-0.0258261762011194	-0.224341783409201	0.685644705769965	0.487216482885642	-0.15651462985083	0.236021264012941	-0.11368468807079	0.303108500387639	-0.255897018566465	0.800914449589727	0.0358433606022793	-0.207831570550844	-0.542294129811059	-0.44829847051	0.279338427234531	-0.418759549081196	0.602483834982609	-0.837805670636403	-0.593419611463333	-0.333774137007187	-0.125899166762865	0.0790697174212323	-0.0968140066352951	0.284329688868218	-0.453752391510873
Q9H792	0.128522417516371	0.378505138432182	-0.844495493785581	1.17452862207839	0.794423629009363	-0.668395111353982	-0.84003573541579	1.27276379813385	0.416541455769017	0.382378253997602	0.137918500821856	1.21867379196301	0.0636347692250465	-1.74362146110832	-0.095969390851471	0.75480854674283	0.685051122824901	1.2760053122346	0.447208987896723	0.481010224696515	-0.840481123611762	0.167052321017439	-0.00228762325070368	-0.0162067540693231	1.12612906081323	1.4488530399351	-0.0080833355805872	-1.35010331743355	0.460682415357246	0.939233379199432	-0.388243594557241	0.13288280478188	0.930200819859539	0.732973289015015	-0.29467157055806	1.03821965026314	-0.270896939796772	-0.0280703138249121	1.82152977278162	0.244471365871794	0.716848265827497	-1.01440880165464	0.967136897906696	1.164934535468	1.38713474785894	1.86130790825636	0.385047525405611	0.426074412547068	-1.78826326246304
Q9HBH9	0.856246255306273	-0.252965375070192	-0.260688014436983	-0.192279482459869	1.27095010495869	-1.1710679818423	0.470978621546247	0.212050593063624	-0.0292165422331756	0.123196652864856	-0.0360049583937619	1.62776099041308	-0.0908209442974863	0.499217647290681	-1.32821026757305	-0.559682498926966	0.201698436939292	-0.130049637432174	0.985236191741866	-0.476323559385295	-0.0504298383136167	-0.484527530624538	0.254695479034181	0.255772855170865	0.0478572825475813	1.226865087288	0.784013577223471	1.5244467174341	-0.209552951878181	-0.334427617810368	-0.123241772805759	-0.43148746093502	1.54987714232526	0.699249425757264	1.42676946450836	-0.0988419148415338	-0.352708602333693	-0.202920590856804	0.158642654614424	0.779342081759721	0.0586333362742985	0.73220849683555	-0.0636327392471256	-0.210069249351849	-0.297777982943586	-0.204017671319206	1.6064119721803	-0.0840281059833989	-0.115090668049149
Q9HBY8	-0.374280592664894	0.19482698286763	-0.686055456488209	0.161195669743261	0.499338960200154	-0.237891417484254	0.354979211662492	-0.80296040481486	-0.503575723099592	-0.904767275989561	-1.05731647645452	-0.408738689285057	0.217303674364828	-0.13754081568933	-1.37609336613207	-1.12470620429404	-1.6193983450595	-1.07499377589399	-0.0177167099117184	-0.0704283355436798	0.472035445056286	-0.933287906527554	-0.860151180920555	-1.38088731299479	-0.80912222780414	-0.245533755979115	-0.990450603349565	-0.324948048944053	-0.515965909291749	-0.393765224999543	-0.279544482706343	-1.09427376487004	0.0969462981859657	-0.229466809461225	-0.54230506835911	-0.763146152038313	-0.577787888503616	-1.30206454359876	-0.907977518713517	-0.449257746180899	-0.264259621081828	-0.339837294881069	-0.959061007172907	-0.304303855053294	-0.920402768528348	-0.981147248997779	-0.604994601368642	-0.150319570068871	-0.469390900287852
Q9HC98	-0.142657337180897	-0.181606016079076	0.868206031204787	-0.184294456351945	1.45459810837435	-1.74084806970272	-0.705853504625802	1.40579479016484	1.59195590901498	0.858820191946217	0.806806709084997	0.788016191188322	0.344083743895513	-1.69913815367215	-0.300219518905821	-0.22733118731356	1.17474775151389	1.2428808783626	1.16556687362472	0.17547263087619	-0.645806634414812	1.61322137524196	0.676250733364324	1.04801062728145	1.35955860851728	2.36763919175526	0.940021313524347	0.619449762628281	0.731161557212954	0.944227964292223	1.00618333254929	1.44876374232526	0.94336315081976	0.693076038725474	-1.52794189394402	1.19252017732872	0.234965343001579	0.414971627332723	1.11762649250108	1.95045136690309	-0.422926761204186	-1.72798685162604	0.871781298635926	1.07984352473659	1.06484520345776	1.09327918014955	1.80530526760108	-1.05466994890366	0.207410057279835
Q9NP77	-1.93479967547368	2.26109981070085	-1.05095908442063	0.241971174967771	0.0350914674814185	0.607144312548231	-0.868507459194427	0.754736120810396	0.431661384896094	0.598968914765557	0.0953249414671385	1.16933172241655	0.793300527525695	-0.336313610482073	-0.779323986842752	0.828239929486577	0.701751103821224	1.38233133662981	1.59041145678497	0.846940320659532	-1.19370442755988	0.421332256976506	0.564962561731357	0.159753185732969	0.831005256564379	-0.184618582512028	0.0885467547288112	-0.840546984970698	1.31543870636442	0.758566770857325	0.470264575112349	0.921389977196314	1.03480629124822	0.419864087871601	-1.18298382744182	1.10127962346019	-0.0464076300923852	0.255423673812324	0.502962833500376	0.14939458821235	-0.728271168191694	-1.33968104089694	0.731820290499388	0.870845313486982	0.749905808400574	0.533580924626214	1.49002793510486	1.44304978774759	-0.937509014895599
Q9NR20	-0.477537026883774	0.336526390090864	0.726492045516082	-1.11767382804054	1.52683542469161	-1.60072996753959	1.34857743076495	0.721364885849974	0.825650568899576	0.480034759304881	0.268068333230316	0.914153985845018	-0.164338254439887	0.945669937914418	-0.769593860655911	0.18703437541707	0.307934463865372	-0.67151480673902	0.9049763491047	-0.344572361963882	0.614685009931407	0.362390376519889	0.860661142685085	0.35190759198115	-0.522217760203063	1.34805140427265	-0.91119599446917	1.08257832206544	-0.382790532637947	0.24849837698481	0.577025282272891	0.542122301651959	0.645980024157376	-0.444921453963917	0.763245329551293	0.508128827993493	0.111512649906692	-0.179436109487372	-0.270828807133288	1.09803793216221	-0.953738743795244	0.0226650500569674	0.413707990361736	0.89384521955597	0.521147231452296	0.602009156592774	1.40563096555933	0.753358349974696	0.72674183149145
Q9NRH2	-0.0853842340855628	0.367533444766702	-0.168219538194097	0.994398492510814	0.677998514939465	-0.72252365354363	-1.25596776717702	0.192628461990598	-0.0190198266602177	0.0665900831021726	0.215870042226897	0.269730656305965	0.773704542427271	0.229656900053433	-0.731242585093966	-0.371679136535981	-0.131570131717753	0.492435555009687	0.49866993747067	0.0509374335192381	-1.28955004519117	-0.15371062156195	0.193063557118343	-0.0164636655766537	0.36099789038127	0.614324234066937	1.27630413767395	0.841982514318989	-0.224077125339378	0.139478645941134	-0.0177485131391175	0.504163572818016	0.676515225430521	1.07715694297692	0.260331553842295	0.11532783054578	-0.410616175806432	-0.192555796937833	0.565374627018332	0.497472672960901	0.704628222775692	-0.419283950236431	-0.216487824939445	0.0485233314179922	0.152276821508952	0.52128434525041	0.709011198873993	0.0217069930127179	-0.349615486802459
Q9NRM7	-0.504606072013461	0.183906827662482	-0.140946464052424	-1.85961672271179	0.529866091045238	-0.0631505879531486	0.0476721886877079	0.0513113101618569	-0.255490110729962	-0.172427898785271	-1.01866721298573	0.744416825340867	-0.656541560542031	2.07937459683093	1.31026703813486	1.77207536782414	0.574589058930916	-1.28125152231542	1.30622891426135	0.0783094046099958	1.95775299320665	-1.2640230269078	-1.17632226592211	-0.451549701395504	-2.30384388172579	-1.46587273533316	-0.520270184098712	1.50614301165325	-0.103756461061734	-0.466707932733717	-0.375483316652939	-1.78790359297346	-1.12215421943741	-1.09710011571835	1.25061957342831	-0.646589340120785	-0.644698200077072	-0.214353463544357	-1.17667537557512	-0.788168385175288	0.0805340624566724	1.40391176038554	-1.33362190033543	-0.971011327216544	-0.227953673946337	-2.28378237657734	-0.749477183268872	0.112608050510147	2.6184072048688
Q9NRW4	1.03743681662002	-0.836044726533002	-0.106157518518822	-0.87423165838277	-0.659822981262684	0.801252156561323	0.547696428673967	0.0970589210829916	0.595007603837304	0.613417265946817	0.734320770714905	-0.534544850345634	0.564147846610763	0.549215320585568	0.313408629515723	0.766083626761636	1.32373723002517	-0.204100849835248	-0.506399851647215	0.556975191202279	0.914089401410766	0.416249824550642	0.710657576268342	0.887899574920691	0.3592535622137	-0.757424634721951	0.949857011117463	0.86658407237244	-0.452979333697308	0.393968062270062	0.627238716413791	0.232628270565869	-0.305031114947174	-0.401084866027096	1.2682800688635	0.405018409618538	0.654896718060372	0.632392076466335	0.316061683782875	0.0332306541797938	0.192851018634091	1.08623311151832	-0.0190570890669434	0.251826476036446	0.412827598505191	0.205428378086434	-0.141865871767995	-0.422367034822711	0.597847721012691
Q9NSY0	1.04497794256745	-0.73131852365866	0.777548159752404	-1.28275709497887	0.55526466184118	-0.768457841751657	1.44619337970492	-0.678729954087587	0.471796596546824	0.401579276886794	-0.240781653250989	0.526341996820543	-0.467143083702038	1.82375689803818	1.04248144666927	0.553505423244425	-0.574708481893422	-1.14755591344333	0.0680668595351734	-0.209476306086347	0.698362493727399	-0.125528278121839	0.0855946122215609	0.5960752134212	-1.35720634636091	-0.162158074826905	-0.14613062783251	1.09989261286493	-0.262957551354834	0.183551261992364	-0.154017653125382	-0.673667940437523	0.100105028138826	-0.88934926851527	1.29308712243698	-0.108479365296777	0.169922251468549	0.674286371619726	-0.505164839479937	-0.286948463114012	-0.306768442864367	1.35900696962913	-0.235696485315002	-0.241115029201217	-0.018154334660774	-0.931890293680426	0.193524553004757	-0.0878297743110731	2.19807482161136
Q9NSY1	0.258030757243462	0.17140790651095	0.10146162822918	-1.30392889205292	1.20048820135311	-0.898064152868674	1.13164627815705	-0.583075490850484	-0.361485795883917	-0.377056725690559	-0.254421144228737	1.00553853202471	-1.01518608818503	1.16756612790376	0.176583809463903	0.236599065533477	0.559589908792756	0.3983796570686	0.79762115229759	-0.916095603238821	0.657100895100612	-0.696989205868736	-0.491316724305728	-0.43226374026661	-0.600961820743106	-0.0450922956090294	-1.16630951012437	1.06815713655628	0.00662982392068764	0.239527695329483	0.0552440600869273	-0.76572349661838	0.435611393788098	-0.869433072363349	0.978459160009812	-0.842447331332156	-0.14327069651671	-0.0944963571314844	0.0529574926850191	0.586953070631123	-1.09572129945057	0.69085139797736	-0.547925461988978	-0.452659059675815	-0.473146219207059	-0.457883883883418	-0.336262213382413	-1.22253010644491	1.43584415120653
Q9NWZ3	0.471994664937356	0.337547539360957	-1.19824062291528	0.130101551636155	0.470362348711626	-1.43408517901855	1.844110824389	-0.0846655817890857	0.14926303955729	0.71233355015515	1.50870748947631	1.27796485138743	-0.964286500815219	-0.585155521969683	0.587484999741997	0.781320831029096	-1.34853528573673	-0.751459550752275	0.426050915760923	0.354788911231456	-0.841071354403159	-0.524829321538326	0.689262070451799	0.0514705463475477	0.715094744845345	-0.446219931931628	-1.0385448674045	-0.57192481144876	-1.49159853813264	1.05492368436717	-0.0132282045484773	1.67633267397727	-0.991031149569269	-0.586523177888783	0.0512882115292841	1.61310835773393	-0.839256033928127	0.103778698841033	-0.305348844621069	0.0794194678920482	-0.177542963256313	-0.0158598310103176	-0.297001351018256	0.482249561572625	0.736429168177842	-1.20906181713184	0.676401897366899	-1.33884492294862	-0.946916836412412
Q9NYL2	0.0876187995505595	0.305563688236861	-0.308429232057968	1.03234849173803	-0.191625364624355	0.739407501156519	-1.47394752948595	-1.06925021351776	-1.20433613179136	-1.18317461700956	-1.18498566343127	-0.487975386257581	1.3102431967654	0.403734306870336	-0.961875742587556	-0.582278914468534	-0.773579080679902	-0.319856395703241	-0.795016120404142	0.73827141304206	-1.34570056307862	-1.24752159459796	-1.11838985346439	-1.39276304524797	-1.08016538996045	-1.10314271763558	1.42916857710986	0.547782670458442	-1.12377980949326	-0.750884686510048	-1.09318131529922	-0.740741707503018	-1.08389421767229	1.40403522532691	0.334706803569749	-1.05503514402521	-1.39812472527317	-1.42999163249092	-0.988474111750306	-1.25279948618213	0.949868593351672	-0.393377363370828	-1.0113149726458	-1.19218679863147	-1.17724633549233	-0.89753764196268	-0.994159156285358	0.659144433865057	-0.108079838332727
Q9NYV4	-1.89075466476649	0.890259019408088	-1.39362913156322	1.2227916820263	0.0427504743734744	0.256054118490141	-0.494516498885988	0.547217225237798	0.206091115796556	0.151607953172574	-0.378285237826145	0.169519649798973	0.142681563415215	-1.6847596115626	-0.455848757090543	-0.801702165769218	-0.802155841634276	-0.27948223313212	-0.0687304283659732	-0.130137390056052	-0.756643654755754	0.445391534313199	0.495549657711652	-0.473788791284753	0.56249643333764	0.619806586025358	-0.594282128381675	-1.4226442463796	-0.574747507611315	-0.369225367486249	0.131756061878535	-0.50446811774592	0.82922668796109	0.0889305228735829	-1.33453798281789	-0.143567468714944	0.383177262233829	-0.372722722516285	-0.535937765486919	0.269625168003149	0.315396654178729	-0.98551380242736	0.303627594292838	0.57427875892171	-0.220594776748837	-0.0869712525305659	0.412265672344515	0.123115846204626	-0.789785376565749
Q9NZJ5	-0.393510171341073	1.29570388622442	-1.83153405173466	-0.102614153513006	-0.533641307434722	0.0165058690628266	1.42832441403332	0.0618245483448011	-0.438917309708089	-0.617920225863961	-0.80416125779092	0.1474493514703	1.49706491325909	-0.296141325841873	-0.868952448450738	-1.10854549424434	-1.07541186212388	-0.980031824441943	0.0891993345751824	0.374749286716939	0.215761795455662	-1.24416663658365	-1.14105374460569	-0.599734429612029	-0.898755587334911	-0.0245231105106812	0.197425856905958	-0.198269591120488	-0.742034879132729	-0.82540323072229	-0.538397613219875	-1.83389300188228	0.195987983654704	1.17238577413785	-0.216681707991375	-1.38859871014307	0.0930323851608909	-0.526772183277392	-1.36719801554729	-0.612197791970945	1.70119339069436	1.78304845467433	-0.951914639373567	0.358005970958198	-0.482246224862254	-1.42106678485715	-0.129561675911909	0.646916502074094	0.683387602106136
Q9P0L2	0.824182270123181	0.0854973439831041	-0.207215702558139	-1.82469587846624	0.413786942294985	-0.162778761631974	1.60282429545712	-0.66278388743564	0.635049404810822	1.05354106071911	-0.539389666190144	1.29357178731531	-0.87913881630418	1.50497353363918	0.763252374405615	0.906602592232362	1.2192895165495	-1.08254527222047	1.01272926721827	0.194730667038013	1.26353797014247	-0.546674052694628	-0.347441521162663	0.483365860198317	-2.00342340829683	-0.866340904975567	-0.426277742572068	1.34012873095027	0.410187835963311	0.0369022075110181	-0.0276580356063819	-0.570473412258599	-0.133662722336577	-0.203716934774951	1.34938266277813	-0.635472285706303	0.34664147550772	0.741763048892003	-0.59092415027865	0.0388996642466727	-0.00166846772017385	1.99216267101284	-0.400885897674268	0.0199977387263774	-0.298640711014382	-1.23283028653695	0.274219855483239	-0.1265815711331	2.17919978709751
Q9P289	0.471028521037647	0.139824087917564	-0.0466611657937348	-0.0932837912327102	0.60130947139651	-0.402775623487122	-0.665524300692045	-1.57632650703603	-1.53027931103994	-1.40555135140735	-1.48058596733351	-0.527849808952598	1.34230699391138	1.56212498178311	-1.42833533202596	-0.684613990838402	-0.707410408584846	-0.310250424843494	-0.618365914656101	0.512365167725808	0.47086493902189	-1.74183236585725	-1.51886150813874	-1.538604135992	-1.48515231852847	-1.3219521687304	1.52111657266541	1.7473485734844	-1.22864534928653	-1.08943705665598	-1.3249941329915	-1.16134938363634	-1.0731842458834	1.41791433792726	1.4641235513853	-1.49373726904215	-1.74980666153558	-1.51972550046896	-1.31658381878169	-1.43645025385398	0.971270196895121	0.882177974911375	-1.49225296792682	-1.51678000512096	-1.4109302509105	-1.469338518082	-1.34144677328927	-0.261763384098192	1.53170905794211
Q9P2K8	0.555577668230159	-0.351026004107326	0.541135428359153	-0.63322288875295	0.583127158856295	-0.511153784897539	-0.194408703515449	0.401546905880193	-0.276816279001922	-0.281150704063872	-0.22947991497496	0.250628748017796	0.216768714794199	1.16793332098841	-0.364284624773203	-0.558644733115334	0.302339544923211	0.0567303330314186	0.0363730315175702	0.0447291816621454	-0.45999336131395	-0.232523457876837	-0.112879262035482	0.147092192119185	0.152826497583134	0.720417676684448	0.896410434518982	0.71627622958108	-0.753002522393068	-0.25949312758033	0.35139911603841	0.0940932071718755	0.24909662267296	0.664839792355446	0.71977506598474	-0.07971236713704	-0.727860196452925	-0.00205825406638182	0.0882836919658998	0.11805441098591	1.08428961910083	0.56558364088548	-0.130158702477396	-0.253580443565092	0.493469382381106	-0.203400457222968	0.739958648179195	0.0283011730374084	0.751822139628361
Q9UBS0	-0.199570643912694	0.685984818913202	-1.13355564553829	1.67272279222057	0.556593560613249	-0.672498392976946	-1.27455092351931	0.944386899565018	0.691293068068869	0.634269250594924	0.409891590114099	0.643042338980104	0.544225288179455	-0.625324847575959	-0.754219484432575	-0.0615127095838909	0.0379892593683154	1.21915966910749	0.706533535546976	0.165647965429349	-1.12239870086991	0.96229906365674	0.94317316803106	0.827515844338232	1.02898159250158	0.568447096215481	0.698741400602826	-0.671549484214676	0.278121490143553	0.323891361839214	0.9137737237	0.766939499870123	0.830090025923978	0.915728243109369	-1.1236311264861	1.10831999042186	0.539227704782228	0.460911455430022	0.498378255498463	0.837569474689774	0.440193617232908	-1.73763234172974	0.135862114711586	0.808653488378104	0.279781388277635	1.14972165910721	1.00134221840024	0.140964413539598	-0.448818597804622
Q9UEE5	-1.1882973635941	0.915299493814299	-0.739146558895206	1.25166749598142	1.16985976077444	-1.33705108976871	0.199230649480451	0.725355341840444	0.589235755590737	0.443433691578102	0.845097406800627	0.442796446898452	-0.0896867842042799	-1.27436747109181	-1.22432255315641	0.346566516728728	-0.0280797981603967	0.609686910428608	0.971023211354301	-0.61888961630642	0.252402981429397	0.495102052528353	0.765904485371693	0.253382861019295	0.840209603037657	0.944945399111057	-0.425657987769713	-0.226880483980789	0.5743441880306	0.60254945600964	0.645608846156261	0.82066723510592	0.930620301407084	0.0392095595451308	-1.23179085760836	0.535503804014566	0.682613220798024	0.268962222271212	1.05464353754677	1.16328040677526	-0.500100101917223	-1.19648410807473	0.394034195402571	0.835339493867253	0.730067732174391	1.01787897248016	0.929090761988905	-0.410638618633812	-1.32725102450716
Q9UEW8	-0.615550897540953	0.828278183673953	-0.646158250389285	1.40239618775633	0.948036466103955	-0.933225968813745	-0.587749293975076	0.560860937248303	0.19889827196181	0.416603672643515	1.03345150727267	0.178668323780973	0.345091968938607	-0.935121480046866	-0.838030586497485	0.322982686042233	-0.169922753963607	0.784455515333016	0.183185794390763	-0.231514256035901	-1.00325385893671	0.395022545419671	0.49595615550941	0.126231732791277	0.850441328162641	0.778480677019985	-0.0963085695889217	-0.365288540956676	0.160237456918547	0.239280620360844	0.2792745405637	0.890225006109794	0.54972702806964	0.773952030090936	-1.27682165666043	0.635775923163556	0.199730343643577	0.286180794434518	1.07250812272381	0.70060753711533	0.0088230017747547	-1.61390489360725	0.271990654287548	0.253446308508745	0.449155267167509	1.04759364266428	0.776695636868027	-0.292826878890793	-1.65987082433002
Q9UHY1	-0.222744468299843	0.334304538682842	0.405278936153109	-0.619125176538018	1.0748992867574	-1.41240004479041	1.4669165073212	0.652384013395221	0.583410754189564	0.831645783193554	0.539986170616187	0.755344042020193	-0.77995169757355	1.29793186264489	0.603689302574443	0.870124666042905	1.09128392456181	0.65401973199868	1.04504173205852	-0.825428606707631	0.539451722698749	-0.246443067044775	0.462967963021326	0.826493461663864	-0.0716639565440279	0.482173518047608	1.10041719791268	1.46016257735919	0.207706364503127	0.665055881810925	0.369576923595481	0.473590311935761	0.445973258616693	0.784984451585417	0.972179724000299	0.524186442093505	-0.296852544720495	0.730174823109646	0.661740090661091	0.4264179344439	0.940941485596109	0.799422958582439	-0.428130702928993	-0.30412016676291	0.461399326647123	-0.322933177270096	0.600139403882468	-0.631956914978751	1.0085289596302
Q9UIK4	-0.401404637127497	1.15586576240508	-0.713520293539818	-1.00065855556378	0.661392011436697	-0.283466010710634	1.05747086000983	-0.529209474857286	-1.16972059708868	-1.15198762255021	-0.278721871412054	-1.01723287944042	-0.272226347077439	1.37145727680138	-1.50709218610845	-0.741143076197258	-1.81125094840045	-1.66829658946135	-0.344237948882892	-0.970291066278675	0.954078045244657	-1.33329440399356	-1.07066691505014	-1.97788369800083	-2.57765179401003	-0.974631350800856	-0.803146379132972	0.879946818229806	-0.764625726058166	-0.24970085429173	-0.975115500387399	-1.3747987963413	-0.700246175038159	-0.889750050130381	1.05746521311682	-0.724438489086887	-0.610074613201142	-0.732221178887253	-1.86690286338037	-0.62176432369504	-0.799684990513305	0.54067964258436	-1.30435209821143	-0.629589810144965	-1.09651950884791	-2.41660677892366	-0.539005577467053	-1.01254726918788	1.31778486725288
Q9UK32	0.384701558539152	-0.454829037938711	1.19645559203864	-2.63505169487059	0.793930033820389	-0.463919424648921	1.62411881710049	-1.24104147368488	-0.91624312623913	-0.370622111616167	-1.14270733053831	0.930811787060534	-0.36342563718095	0.81941735208593	1.23447975923112	0.708635223221527	0.660662816088298	-0.629524628239148	1.30554499720903	-0.352685184032292	1.0967679066655	-0.97636127335594	-1.06000696063015	-0.480545988236862	-1.66749566119932	-0.380311256391877	0.507573102172547	2.08257378824024	-0.200241110534379	-0.416656926607054	-0.906168215971085	-1.25797572146658	-0.268038881632815	-0.526593363455687	1.06626586696064	-0.69592442206346	-0.84119980308076	-0.312227987217037	-0.966189900240471	-0.598586493382433	-0.0158977104228597	1.90788604878741	-0.758607690409753	-1.37907071862446	-1.0474107783835	-1.76021431501571	-0.222292442409926	-0.555894338763213	2.39683065261862
Q9UKE5	-0.829619948898042	1.56026237839983	-0.895600919142526	0.617702664663342	0.478670884050078	0.170282268227707	-0.960114192343161	-0.412616510430152	-0.698507951304233	-0.937105936670286	-1.0493316384613	-0.661326751801607	0.430493990879742	-0.263140368335371	-1.41396946385859	-0.650804224857977	-1.4115105011015	-0.7318198335218	-0.47162388795464	0.403265026953324	-1.27356914085836	-0.549930561678876	-0.429711478127642	-1.20687789839053	-0.393129805055714	-0.634916048856083	0.642701578160237	0.468532395221588	-0.376550871553361	-0.646451314566949	-0.579817689552923	-0.902449253631643	-0.557385042729984	0.723675036859783	-0.335995366288757	-0.252667646747003	-0.599783727914737	-1.20080048670603	-1.03065007112665	-0.901514112437364	-0.0718228895160511	-0.58219876993986	-0.405939456409579	-0.50177232100369	-0.427517371423676	-0.165419590714231	-0.660618050830925	0.0460284292336281	-0.909367705277864
Q9UKI8	0.538574310357915	-0.324531333791618	1.0443203951761	-2.08293212995632	0.371245273744764	-0.160840148406975	1.35984062689646	-1.03663022021772	-0.395354021269714	-0.185518971187641	0.302063395085499	0.0401653925822103	-0.645327632865233	1.23365567583168	1.57695150982758	0.238504966154941	1.21090716146575	0.0308101889968334	0.244269246209314	-0.499220838559466	-0.139509524297077	-0.41725185382663	-0.538899736449847	-0.0967242694745077	-0.891677668332072	-0.599722862023984	-0.57128050441906	0.505681922046673	-0.231007452311985	-0.678298586476065	-0.83603233854749	-0.0383870687681764	-0.926836392741355	-0.549179255557369	0.564591765932383	-0.585830786384315	-0.68612740888094	0.315663514975143	-0.326560463101379	-0.151682080878594	0.470142264063991	-0.260916861192278	-0.884757021094132	-1.09141230822226	-0.645805382089029	-0.99626743253816	-0.43976128188105	0.0110891330778435	1.02515425502214
Q9ULR3	-0.727496304121188	0.954540927887334	-0.93733544077619	0.64683980471273	-0.271333390669832	0.326785656203055	-0.945253135082508	-0.157468643974372	-0.303923281349057	0.194917350905238	-0.879481531217996	0.274308617585636	0.450091005903965	0.68153625547723	-0.450656191579064	-0.588684455462676	-0.397975542518123	0.492459471099835	-0.229297769014517	-0.139263133574328	-0.646538601029857	0.34901561763346	-0.409187984997767	0.101787127102662	0.125037065696977	0.109279454482328	-1.09789452300042	-0.106291654029624	-0.227442052702224	-0.398236992030316	0.055380236074629	-1.0361749625724	-1.83893817979786	0.840347609979541	1.14113373236056	-0.131994544741324	1.25356766281347	-0.104172228665567	-0.185668922993957	0.992325561694078	0.56300990993907	0.236542101395156	-0.124227942747763	-0.216015508152345	-0.170919527379266	-0.592295278127995	-0.41939226970322	0.752741570071975	-0.610278343727924
Q9UNI6	-0.0103091690250066	0.720945745743568	-0.82728750051912	1.4103085649932	-0.728237747160084	0.647629476978925	-1.99341194612261	0.877821471928711	1.49771263219009	1.13594422259098	1.77617101973582	-0.107091548323842	0.579528680334482	-2.45095274412733	-0.750084904446761	-0.751135359856526	-0.115898086421347	0.899371399238332	-0.00613363307082761	0.212373344614716	-0.556818032266078	0.752730094635627	1.129404813914	0.852498603770164	1.0543240377549	0.801261038311439	-0.9245977928285	-2.22219870347782	0.272348549538373	0.532643591353077	1.37841353760681	1.79139143928513	0.622416701117586	0.803265097223945	-1.63141760820015	0.392424983737772	1.5917834383987	0.711626858712986	0.653971059973405	0.68159675390567	0.242421457687029	-0.62481200721611	1.85563734392151	0.73846619793797	1.2431946351615	1.58805103602505	1.1745232369806	1.13549523474631	-1.58388306557465
Q9UNW1	1.73904532314316	-1.43678096856791	0.184630016477846	0.745100542594873	-0.496973736143726	0.561689062413498	-0.266569558558664	-0.137976737752918	-0.293868990113712	0.197528928866778	-0.734685641433206	-0.978792852440559	-0.940503296866809	0.186120782097655	-0.183806537859207	-0.328293566933934	-0.0585744919285425	-0.384871175823553	0.30355016489262	0.227686981129236	-1.15627799396646	-0.486958945369481	-0.613859525677018	0.540902804800112	0.0511657376400578	-1.17044427699273	0.619935633474112	-0.0143204287298049	0.95886470826251	-0.382038804647032	0.280811003709943	-0.0142357923284015	-0.416891504752093	0.288732792423258	0.801025909322271	0.321623161336147	-0.40087748148678	0.175606782412096	-0.533825940910557	-0.544889084126489	-0.248651567336174	0.741656569962905	0.0100878847683184	0.621059758714065	-0.144409787809546	0.000965514167935937	-0.440103027915179	0.0404205985480106	0.577045019975952
Q9UPZ9	0.00636517126135393	-0.106542999713333	0.59468329556019	-1.8843650607409	0.989056920037068	-1.12977530631058	1.756976588223	-1.49358446225294	-0.311375438668402	0.0636107299039939	-1.8455706652113	2.00050671075466	-0.182876444183142	1.84961320805072	0.519803926544933	0.606252483797216	0.483636946747738	-1.49641471554603	1.53289620921246	-0.035816638492736	1.13964231597958	-0.971177284011355	-0.704755880568686	-0.206122858086527	-1.57651935752756	-0.119377726896252	0.296846909447086	1.57124101752052	0.405304071717616	-0.256922778491041	-0.360088121694932	-1.4276890767631	0.32640231995828	-0.521542240236395	2.21758053742239	-0.866792591740161	-0.642160892817578	-0.162018563002514	-0.233945036548964	0.104488790277726	0.130128395906238	2.66646258966112	-0.681704296472838	-0.639190117963431	-1.03977355810019	-1.28539952776374	-0.141635789915157	0.374607212213474	1.35300058256966
Q9UQ88	-0.648896783124315	0.661492184874682	-1.41231476940218	0.355184585886925	1.44125472216047	-1.05217621617297	-0.0585158650904016	0.88173950251903	0.22194632098621	0.173071165791461	0.171950794500817	0.642054763930361	-0.856911838808061	-0.922118038913067	-0.582751522173677	-0.439238516722704	-0.307210919358409	-0.0686156540362927	0.883925654633541	-0.843705580761921	-0.0512891037060347	0.821394835001708	0.609592674994529	-0.0450785158315364	0.66582536793261	1.20832661271573	-1.00436969806269	0.127362687182983	0.388105951431006	0.24171748020452	0.39180426333146	0.0482040902585564	0.985765741611314	-0.300359417447508	-0.70068882791596	0.504240473804538	1.30664692701421	0.14840827250495	0.584723627936161	0.287643598153241	-1.37284607964301	-0.921198863083876	0.620457607342316	0.836206927069043	0.718867109915755	0.772487715086846	1.1030305053878	-0.700730530477722	-0.756023290307492
Q9Y217	-0.154105476861451	0.0790697977900898	-0.207788729434422	0.906510660454818	0.224812703318697	-0.542316251185452	-0.700266042478447	1.13318156136821	1.08616218121328	1.02238758250381	1.12606935294382	-0.400187940431126	-0.823155144393595	-0.725811567606477	-0.176854873028625	-0.289036254944783	-0.72481854699588	0.602722035131823	0.151550910295582	-1.01092306742503	0.717902813631573	1.30447141981689	1.32379587584511	1.49935479782299	0.922645493469064	1.05662800510023	-1.13769258461196	0.0322428326000862	0.760336214945026	0.900897472822355	1.16288674611109	0.913147421548217	1.01948598095521	-0.393833292290072	0.275826906496507	0.784842882388254	1.302938441513	1.10566766762741	0.923297048171622	1.31557170347691	-0.920967810394476	0.43630747727881	1.23677810077174	1.07724713862994	1.32155245563345	1.1890405329679	1.16694602125478	-0.69232277731807	0.495370044869242
Q9Y243	-1.04096439172579	1.49429399186876	-0.946366902611834	-1.01840724712672	-0.147288339082815	-0.365176953829927	1.80434764061826	-0.406408811067551	1.27785653409999	1.44821635048282	1.25809930420548	1.32330786818334	-0.383172895148023	-0.0851085867566685	1.4433557478417	1.50748977192652	0.463260376041013	0.947348892095627	0.460144653388289	1.05570110633788	-0.671993320589048	0.90200932993777	-0.27446950760241	0.775661120817708	0.484140323404433	0.00675631778486319	-0.97609029219559	0.422879232483732	0.705564227705966	-0.361699873703548	0.423351521050677	0.229512941548798	-0.0316991042478583	-1.3770661278189	-0.255799302088496	-0.541138393028366	1.43429031678677	0.82015229817481	-0.1332347996938	-0.137041411855208	-0.636042808353941	1.47599298190582	0.46613306885829	0.86435991586414	0.263427511670724	0.24188371247159	0.240479184819	0.831486293042859	-0.299775892884786
Q9Y2H1	1.29315991078693	-1.22321371472936	0.977126219437339	-1.66088288053288	0.68845725893147	-1.35752993702632	1.2383435159283	-1.70090891221013	-1.18776365095841	-0.566390707451932	-1.56248114012894	0.597976700369562	-0.56798624740251	2.68337382407415	0.853871615763688	0.819155766190481	0.861436317147171	-0.943915203518153	0.657535832355233	-0.224152360250295	1.04686806611812	-0.974126991035973	-1.50405158914469	-0.831922279019197	-2.19770677346141	-1.27387116428138	0.216799663043186	2.54485090374907	-0.715626132824853	-0.998552616073339	-1.20741664374723	-1.92378914949195	-1.57659568765097	-0.299402885822384	2.90396469132368	-1.53547984033689	-1.31963748052048	-0.978989514725223	-1.08441226570466	-1.31000690862781	0.426908989809137	1.32166573049452	-2.1562578672118	-1.69432038148241	-1.70457603478592	-1.95939056072927	-1.44217317834614	-0.285726033375236	2.10112052214281
Q9Y2H2	0.321866854028234	-0.40010845638088	-0.35408495377063	1.63935608739383	-0.171124409871787	0.389713594604672	-1.77463995974813	0.323060065308378	-0.27206703258004	-1.25338452001881	-1.33912874195827	-0.545101890585113	1.12606555151779	-0.274509855067053	-0.554113914190528	-0.759841223599384	-0.76273775769344	-0.169081531020949	-0.443127521535055	0.63594303367386	0.185238724576662	-0.491264077883801	-0.747596830852529	-1.09229120049647	-0.673955304053917	-0.221233409945202	1.33540186712832	-0.134504016103758	-1.2611712918458	-0.556923751095363	-1.40954433014339	-0.575295018338669	-0.99162656152145	1.46347189058879	0.269858888462491	-1.02460389700581	-0.810219247855816	-1.26244713303706	-0.888356221415361	-0.25410912774056	1.03217396251824	-0.287236815368074	-0.97822116382525	-0.587710279065845	-1.1008583944216	-0.861980507176148	-0.57679740022427	0.910494501609084	-0.690656870200256
Q9Y2K2	0.133527728027823	-0.349394217187596	0.557678855082792	0.108729490296011	0.952007280348412	-1.50000059794122	1.49457704269391	1.01024152147469	1.03362392327417	1.1444012208283	0.784577170889024	0.868661133492996	-0.492021413909758	1.17807643096172	-0.248948260951796	0.964667650893001	0.845579085353612	0.795508036987965	1.14495100170668	-0.741245151362317	0.872783278893478	0.761978689213684	0.991472611489889	1.27441638249859	0.638712582113278	0.929643510371127	0.652270879475842	1.50384347196962	0.967641449395161	1.04304326695321	0.919973585531811	0.971764119503648	0.902766072752908	0.480759888133897	0.932335510412268	0.814147454133297	0.204271670588364	1.03326611514638	1.12326977871285	0.966045235647076	-0.529057445211232	0.674754755203527	0.482694421825977	0.773792772387508	0.563945404743905	0.406953583378813	0.757513069288176	-0.785211925445858	0.921954759527495
Q9Y2R2	0.659072157885734	-0.451348916671131	-0.84501608226334	1.2324559036324	-0.878815085372462	0.809735452943127	-1.0337642580775	0.280842354514397	0.672459630970078	0.452985899065895	1.41279016470005	1.02503567781042	-0.510392663312241	-1.31025246101974	1.09999480694066	1.07214375338046	0.979455471909644	1.21233118931058	0.59265942063285	-0.177573675120196	0.614398616351174	0.971741796434973	0.251860061226367	0.604720189153843	-0.0554019227991068	-0.424133996171741	-0.841321352884942	-1.65074870587512	0.692013078762657	0.476077764665213	-0.130894922191169	0.690323566942895	-0.440267498904727	-0.774905237260842	0.18568866225852	0.535855750514841	-0.284519115658324	-0.0242715084390519	0.886616143392209	0.696303531102828	-0.353138156312043	-0.718875028165293	-0.0271571198425996	0.664537560659508	0.770805173805801	0.511148894117789	-0.633431444193283	0.254911520522734	-0.618292452445255
Q9Y2U5	-0.428872976038584	0.885633998957366	-0.949831007769839	0.810007847569719	0.838732400456585	-1.73028931124449	0.873695395565717	1.13809085496951	1.43346173515535	1.24247115331093	1.56274338955553	1.65945190550565	-0.885187274830901	-0.838481061358239	0.0322539343033282	0.820470852679067	1.3418437457499	1.15225824214235	0.969525702316655	-0.691061451523475	0.398733066063702	1.89155103358165	1.16313254305178	1.21113007788115	0.888991967101788	0.91906865724497	-0.227529375652425	-0.249732876293179	1.63335871401085	2.14717911652071	2.12259512596317	0.898250781135639	2.14394685816211	-0.310319774991308	-1.06901730851777	2.00743037084457	0.960220579987875	1.47218396418243	2.3370713800975	1.53569905925299	-0.0752021959065857	-0.483735118794849	1.82279832289806	1.4382061564555	2.13132398999371	1.00166498347571	1.16177253414195	-0.610430289321995	-1.21657267711294
Q9Y3S1	-0.681065513498079	-0.777415757688947	1.19341953893163	-0.943979463522793	0.525273679182519	-1.32221551532863	1.54616861499716	-1.06972671438267	-0.42525241137862	-0.296212991835813	-0.158497970142897	2.35170159109932	-1.42897398037409	0.351157252428533	1.70505984635123	1.77706095383316	1.65945067757293	0.613198434580931	2.13282854180639	-0.946531776096717	0.313612484186138	0.104582532333534	0.961724856630425	0.06957688573159	0.594499821369585	-0.553747937844396	-1.95469009235051	-0.384546436051287	-0.115843280318595	0.937514370794383	-0.262582174938573	-0.758758683440471	0.988808657542267	-1.3876909308602	-0.832840958872709	-0.758084755820599	0.310505483669701	-0.0151840733114417	-0.146246967043536	-0.166321928879086	-0.393652525462444	-0.868244991660174	-0.115854265281298	0.851447304546036	0.583691782843573	-0.721550457623498	-0.407445260295985	-1.31726790515185	0.00113980395922579
Q9Y4K4	0.557683070111399	-0.158135434567112	-0.322235440706443	0.624596711813803	0.0671040840239575	-0.78740971956086	-0.024331854899882	1.49417336839002	1.20380411532649	1.73623318370328	1.64901775453407	1.05322507665443	-0.449202582452416	-0.504279881399635	0.67879744393596	0.750322506103689	1.21037932419285	1.19954170254507	0.663703044207543	-0.358498018232118	-0.141636738991105	1.0630083187995	1.52317005842586	1.97192546332333	1.19552867430831	1.34689100143872	0.0874884582480473	-0.61079256917023	0.909264731505101	1.30061572560116	1.4477452266508	1.61706065692996	0.761114521793015	0.12334481784238	-0.652407587761262	1.16845342429612	0.996229273319707	2.01260608858984	1.52561408240025	1.56382072960728	0.542667680966756	-0.194334883459823	1.04160097024059	1.21377608357722	1.30884132067853	1.21771391095072	1.34823539152203	-0.202966249708874	-0.677009698725179
Q9Y572	-0.287664232807478	0.631529641690155	-0.104444552680146	0.352042202094734	0.741861490708119	-0.767818248408653	-0.486603383943368	-0.633647282631408	-1.02589664366689	-0.615532230580934	-0.920285898298107	-0.403669462618382	0.231789695407851	1.07122827128859	-0.671253509847519	0.499926441488505	0.0615226309143296	0.0550525780054538	-0.31568235560975	-0.354324322627932	-0.141314537100345	-1.05873414550016	-0.76432392375036	-1.15122814223078	-0.7500675943227	-0.746791525607957	0.847530333053293	0.528884377297483	0.164930493811112	0.0359719343254948	-0.190146864627698	0.156651606587553	-0.15559427420071	-0.530649298322664	0.344910355901044	-0.376869939162509	-1.08135324433468	-0.920110593218838	-0.0717796151780388	-1.14223483395729	-0.888873362741827	-0.52585926221374	-0.527184488363244	-0.413448551254353	-0.408283659744661	-0.487321933453246	-0.56453039779392	-0.916156898882565	1.04371348709029
Q9Y5B0	-0.472496572368713	0.200280016092175	-0.196500381047842	-0.506042887272878	1.11450121798485	-1.23974376368415	0.966304322557382	1.4998833630884	1.13721853421346	1.06952973923579	1.11615726960061	0.838883495224244	-1.31484548777238	-0.985813862697207	0.574617241686866	0.411978196177027	0.220581876214649	0.208116826724192	0.883143951686391	-1.38580106929637	1.25088950629636	1.54716446556763	1.17070185332383	1.28432455815555	1.18128931956872	1.53682438083433	-1.56882652615266	-0.78447680923419	1.16682906781467	0.932817671775832	1.22739816896771	0.819302319052213	1.71461190629056	-1.29033124979366	-0.595305617830492	1.37019243841406	1.55162981433677	1.31887016086325	1.08545151397564	1.62452000037939	-1.54018995546884	-0.708802247181114	1.22937000104898	1.44101479788262	1.27920187416731	1.2693363348827	1.43785166103649	-1.22317716485346	-0.208150717320272
Q9Y5S2	-0.507946091847557	0.55875241399711	-0.0857230202334893	0.533282723339116	1.35351470181671	-1.37186555966705	-0.493185268421519	0.200971015278604	-0.145439406088399	-0.174763223220615	0.440541401056444	0.988156630037743	-0.587666901995225	-0.232018074843813	-0.830953641381553	0.104165792362635	-0.231397889483727	0.379642091028694	1.0281163685493	-0.796069431984141	-0.309416637472721	0.351979874452598	0.289822365565707	-0.0303929130781971	0.708397856097759	1.07529070467488	0.332970096925285	0.39090008614539	-0.158009546942881	-0.0537953586191803	0.417680128187497	0.297641598635349	1.06196597724692	-0.354725008016235	-0.429140307050487	0.0230610151758393	0.449270712018377	-0.138153413522498	0.659465003291323	1.04796988626512	-0.400512941850398	-0.831401566528528	0.139954042874198	0.405435510929266	0.545118229720141	0.745493467258656	1.06665905065152	-0.88061677716915	-0.646868169957474
Q9Y616	1.81674729579252	-1.10966528262928	0.35004133716333	-1.27167704832957	0.182245426988036	0.0855710304221686	0.581488869944043	-0.760486879217026	-0.413148824224526	-1.54663887743611	-1.10603874437866	0.0527108124369168	-0.405210079240174	0.135728429480259	0.258123122105185	0.130237617746668	-0.551325014881277	-0.988497524505054	0.432830863831202	-0.0901101151240833	1.76446183984606	-0.0682205174829015	-0.286732701053966	-0.651840205087556	-1.03430572342616	-0.604303900600997	-1.12200610774216	-0.304388466720775	-0.341432294897238	-0.439785182256761	0.381349828697356	-1.15434938773773	-0.174395263047201	-0.623340610446024	0.10060189639942	-1.30335326168958	-1.21457761575616	0.0958159762427145	-0.567699058539066	-0.395020024062107	-0.701429416072977	1.81335857661482	-1.07749369727549	-0.420348555074028	-0.337356680293889	-1.61418420807209	-0.526620731658041	-0.422194321296681	0.507074904726155
Q9Y6M4	-0.996945971734313	1.52276114988204	-1.59223603750001	0.573239714442255	-0.297781657260504	0.444144833321897	-1.16758842918044	-0.636993738640514	-1.46346574263411	-0.743813453203163	-1.21818143323241	-1.42838536794245	1.4487241345858	0.582336424517557	-1.14184227168325	-1.62799497872132	-1.90020010024231	-0.892361265834462	-1.14549981188087	0.826620541035029	-2.45627990101188	-0.125075266849866	-1.16861884495583	-0.591001074830086	0.291023331689145	-0.300352277185137	1.53275718721298	-0.38254800177455	-1.57715963753659	-1.54036424104283	-1.34624069789195	-0.831882272171966	0.408825541936391	1.30141878523478	-0.111399660179559	-1.2525660637352	-1.11375128628212	-0.709758625573155	-0.904834691978842	-1.12058273332427	1.4080211153697	0.495444107993829	0.104754061385824	-1.17267338057248	-0.684021705214426	-0.297554783373978	-1.32448414717421	1.21340856667218	0.416455938934297
Q9Y6R4	-0.0837419269981924	0.054665357302416	-0.424918219749259	0.652705919120968	-0.124671535871931	0.0144863133880148	-0.183704345839745	-0.227241200968465	-0.274960843990233	-0.276198522851313	0.485931389767995	0.37782946819359	1.12964522130618	-0.340648792836557	-0.0465835091053415	0.575053551678521	-0.44469630535718	1.26687497419195	-0.0188519040272692	0.468009753800266	-1.1560121129598	-0.33127185118438	-0.288844158197847	0.13341167907867	0.339633374311867	-0.148715406661817	0.0347787178005114	-1.37427884166693	-0.208326450674334	-0.0326265729649948	-0.360148986528718	0.104025605895532	0.483754913340806	0.666948158780698	-0.904887231522083	-0.462744802524296	-0.121960902852188	0.173065081350014	0.545781454747965	0.103613432661695	0.175702094346507	-1.38953541297197	-0.334311859244219	-0.415544416830526	-0.736016499681081	0.146720389764815	-0.134371285010508	1.06503268326882	-0.460133451763788
O75365	0.894835017388715	-1.41248337268355	1.42576356834419	-0.209812310223603	-0.734018848100932	0.618032569972176	-0.325433684897921	-1.37828411034976	-2.38432181518679	-1.57735489770184	-1.06317425968336	-1.00197618830296	0.881053571147797	1.30020417128477	0.207709112700563	-0.0945189255178673	-0.584878674349107	-0.38144694021704	-0.900768166416691	0.822692467971462	-0.253784240879877	-1.41349976446058	-1.68036501848874	-1.38455643710975	-1.12524550865012	-1.40357909218855	1.23764725034371	1.18001001572156	-0.782547215383058	-1.15531477077241	-1.84852263450021	-1.13424858375056	-1.77765938435722	0.297299881992616	1.85313425904703	-1.41470806019754	-1.88656141975283	-1.45435015086937	-0.62210139143072	-1.67745273497452	0.846617846095363	0.479857580218064	-1.21056511705914	-1.32726900978625	-1.35763445367235	-1.28650548709497	-1.88222486087002	0.292867340018665	0.961389672602639
P10721	0.67369065022734	0.101551383568108	-0.634356294083956	-0.426567068671792	-0.0654072226858327	-0.149748740385239	0.553341442341224	0.648483838837919	1.26720470504069	1.26470990924081	1.21205779973006	0.723506084074729	-0.874619606729501	-0.2149384466177	0.834669563228043	0.529905088220239	1.34790451085816	0.721999986085693	-0.118667542070511	0.186746370001395	0.426066406596077	0.4502640225559	0.740638497937	1.48715316459262	0.205944427907418	0.243405012506959	-0.325128243377727	-0.291197266046498	0.641553553682634	0.739995331596874	0.822376985692681	0.569888293124664	0.0449632335162754	-0.452693635453752	-0.421355098865229	0.494413459227619	0.774932361171448	1.76473671685079	0.618371513734404	0.911433290601284	0.432258288178902	0.682080197965676	0.606923123893588	0.496732451258537	0.81766250937538	0.310988811265488	0.686974821696007	-0.067780461270159	-0.0899919539532421
P53350	-0.330747113040632	0.481025911435136	-0.903922788249777	1.5822457120904	0.311845222909513	0.46105094861181	-1.39650668833257	0.727264368956916	0.150529996575139	-0.218731501168979	0.346076862498726	-0.687714901953045	0.813497473982653	-1.39771023882898	-0.898805283169326	-0.643476464308842	-0.628023351314915	0.0815940255426245	-0.206053617615734	0.417227422183829	-1.20568908156663	0.598327528189723	0.486518491762907	-0.0623976417798118	0.798446198114285	0.506781450690894	0.424200323095934	-1.00291461245309	-0.333269096413475	-0.0985284872566045	0.342977470464607	0.744430220202439	0.373902263081362	0.94217022644192	-1.85538947544237	0.378220411158334	0.462030697643695	-0.0752082239313799	0.534199140835247	0.540953655305671	0.490365343071391	-1.37499095362674	0.643764616504576	0.544153016678723	0.372784104240536	0.923013952461596	0.588174448874694	0.579151966371926	-1.70331468521992
Q5SGD2	-1.26699236189448	0.538724051589829	-0.579205487250821	1.17480199101094	-0.0828967644854881	0.23456975747528	-1.34309600274232	0.382417794367283	-0.179839148539532	-0.333445546635421	-0.0116788386223657	-0.277723756687789	0.883818944093697	-1.24656162805465	-0.922695173282172	-0.556140211016972	-1.04897355941728	-0.0560787274649425	-0.145433395486021	0.0784260965796381	-1.50432283835673	0.131724917467189	0.0244968567802056	-0.326549365753291	0.483925444577995	0.109482366840807	0.0313784626595701	-0.643317017611216	-0.01918823711646	0.0154121432141724	-0.0819408348780568	0.124086297109203	0.326073902568207	0.792441142167619	-0.755850829336408	0.0655383160918254	-0.0881404512943331	-0.554961662045372	-0.00583335916795232	-0.0188895957551219	0.0384658689800909	-1.32322094884667	0.177655277612016	0.352989191006546	0.129274470854134	0.129157634180753	0.00209489157866638	0.0460842604697857	-1.31248823661717
Q7RTN6	1.01319245866748	-0.580167411983308	1.22137343431622	-1.76032785797693	-0.232888468606382	0.749400749895941	0.190412603736673	-1.14533561653752	-0.259849864799953	-0.957262885192047	-0.646168119710564	-0.500988002252754	0.283836619403134	0.836981157180847	0.387393236607988	-0.460662231393384	0.452544995925243	-1.24795350283027	-0.486615474045954	1.10702527459477	0.419060793250551	-0.921907008167455	-1.19119796643094	-0.604128479979868	-0.671956406729135	-0.641114363563416	-0.35962613609851	-0.215250228761512	-1.44167607290794	-0.717484128059922	-0.304148716191627	-1.24473839924905	-1.18782437329043	-0.147110716714791	1.09641960882142	-1.76787451208891	-0.897258389332835	-0.974258439878544	-1.10546321285886	-0.745505924262012	0.857972542275751	0.369932847134371	-0.914287402791103	-1.11840469026209	-0.706492679708112	-1.18971014042063	-1.1139147688878	0.423427845601765	0.974031455675228
Q8TBE9	-0.128502132117492	0.0754896435911019	-0.848472685611199	0.345797529984874	-0.643058344673724	1.12605398589196	-1.44885934711986	0.205065839195014	-0.0332976863909578	-0.563316252570752	0.445767923213149	-1.29620842236019	0.487420024310409	-0.989722088058608	-0.640076269720116	-0.232915455607107	-1.29586685174128	0.0583627643867056	-0.511757160202381	0.511440602271552	-0.628664419473537	0.970049076318496	0.084539067542598	0.274027578164716	0.494519245976724	0.463047281817178	-1.30142656053179	-1.28892127962048	-0.608620622844384	-0.313072885367174	0.33214954591359	0.13405459657912	-0.58822766395891	0.0130206507813899	-1.88096488210815	-0.0110283648124778	1.2678080170784	0.23350343991902	0.271228611643949	0.521826398411941	-0.370155224051943	-1.22881703945658	0.31800881908555	0.422836144777837	0.381924939609195	0.47776021377282	-0.276893290613419	0.835202973454492	-1.76626029714962
Q92871	0.128795281812452	0.447352122729533	-0.536264848773134	0.810300469598966	-0.80162529572359	-1.24418300998763	0.431972324401686	1.69338424657597	1.65610937818742	1.84378496978473	2.88759054380397	1.70990134258329	0.425170189393219	-0.986976306403985	1.83893024768481	2.97563558439882	1.94425449961631	3.55112069050479	0.671027507719535	0.716899718107251	-1.04225772848182	1.38793779247276	2.89945275542116	1.79551640104575	1.75677960598143	1.09351072721419	1.2160076594743	0.593973394975069	1.4366258493331	1.96447278815359	1.35956925765572	3.47316020305797	0.694685090355696	0.820400462591368	-0.198876141176421	2.13495649421915	1.65234686079775	1.51670247487494	1.63102402073614	1.14148298273864	1.52526180916852	-0.749179026710168	1.41564622417092	1.10490369541875	1.9072968607614	1.7736084471473	1.16905651153322	2.0120236796933	-0.755601340900211
Q969T7	0.781971683800059	-0.688250324072124	1.07318416501794	-1.16686077613211	-0.122380079149075	0.0624280090083601	0.766335492239134	-1.05772662695739	-0.482723445059545	-0.110200353259342	-0.834951869627971	-0.160346435832406	-0.502726262228023	1.71843920212065	0.98438316047734	0.289131628347919	0.817220484715175	-0.688432469978333	-0.151303591453721	0.255010731391133	0.3344756815997	-0.901318836320455	-0.813559649066658	-0.370806809445617	-1.36700895380269	-1.05145350968805	0.668126551019594	0.815032903068396	-0.184291791159055	-0.46533042807618	-0.82973948175022	-0.612197108475736	-1.35733196885552	-0.646025365301987	1.62440634041915	-0.505324210553018	-0.939552446403861	-0.549792603013084	-0.976810848983431	-0.89354483721862	0.342219759515721	0.91965110989659	-0.95567231660399	-1.21760569894223	-0.840740485462858	-1.24069389409067	-1.05914789356014	-0.176238717861267	1.52763752051099
Q9HCP0	0.185645040978333	0.16613162260233	-0.710770721480414	1.69367060984188	-0.08687213622881	0.41620095178377	-1.5593456130266	0.704073230816864	0.368839145843497	-0.257085115406811	1.01651458846979	-1.05514958080173	0.693045588621842	-1.35453870427539	-1.12823262411196	-0.361451619740152	-0.613483881578072	0.881118047156192	-0.764287737434902	0.184407763900622	-1.03192331072253	1.0007774724698	0.593428616403983	0.076065774303437	1.00147003221499	0.504209512977539	-0.0733145686863572	-1.3432968854509	-0.232519172540703	0.0484281412906195	0.64960064794151	1.03067757864882	0.58322732426899	0.744749258537973	-1.65728719910707	0.562373822890943	0.431278192761382	0.13947214457352	1.09099468420726	0.772458562455014	0.348664538626428	-1.59588817511045	0.741572442371805	0.374912547877461	0.673360725335665	1.12182613574428	-0.590190178639245	0.454022170103175	-1.15519203524253
Q9UL54	-0.478539230975611	0.474324810780502	-0.937327861082634	0.465527877984921	-0.32994871211062	0.0500150190119054	1.10589553221073	0.682399524188889	0.985113190448764	1.27654050064085	0.732741604540673	0.809944537812919	-0.478117941020124	-0.787235500257397	-0.0919321465309602	0.171706885320476	0.791042126741718	-0.170519962066219	0.216755645478381	0.112487768439335	1.06578871292486	0.543195912831688	1.10191455174986	0.951809627539674	0.0975385272242057	0.554776813536017	-0.621524739024991	-0.299561735235772	0.275245864348693	0.769346318167273	1.39894710867176	0.731814099555341	0.446974774560117	-0.582448207454766	-0.723777395124758	0.743307004160515	0.79329234642181	0.790007861931473	0.464477401491627	0.676086121264607	-0.587358936369847	0.675514854232322	0.925116036450549	1.5492540141953	0.87896330882446	0.407853279486477	0.805816503306005	-0.542202778445209	0.307805777662511
[truncated: 287 more columns]
