# Supplementary material for: Network-based elucidation of colon cancer drug resistance mechanisms by phosphoproteomic time-series analysis
Source: Nat Commun. 2024 May 9;15:3909. doi: 10.1038/s41467-024-47957-3 (PMC11082183; doi:10.1038/s41467-024-47957-3)
Supplement: Supplementary file 25 — Source Data [file 41467_2024_47957_MOESM25_ESM.zip › sourcedata/sourcedata_fig3c.csv]

	01CO005	01CO006	01CO008	01CO013	01CO014	01CO015	01CO019	01CO022	05CO002	05CO003	05CO006	05CO011	05CO015	05CO020	05CO026	05CO028	05CO029	05CO032	05CO033	05CO034	05CO035	05CO037	05CO039	05CO041	05CO044	05CO045	05CO047	05CO048	05CO049	05CO050	05CO053	05CO054	06CO001	06CO002	09CO005	09CO006	09CO008	09CO011	09CO013	09CO014	09CO015	09CO018	09CO019	09CO022	11CO005	11CO007	11CO008	11CO010	11CO018
Frs2-mediated activation	-1.36583983830821	1.12743406437175	-0.77962648342977	-1.61597744955376	-0.999452805957245	-1.51668795996217	0.518489004344108	-1.60391184231972	-0.880037105174437	1.34713249799855	-0.717445559832419	-1.48683389271428	-1.21389704354944	-0.899590840397142	-1.18406850397107	-1.2704602310864	-1.36800440368369	1.12249066692558	1.58764175300302	-0.513171464328726	0.563281275197802	1.6492817202658	-1.38179437017838	-1.22586709088385	1.36471954280833	0.885432056853705	-1.36812632481968	1.41694875444067	-0.475378044760681	-0.82712124234164	1.03456636785798	-1.33167652939232	0.871261837316291	1.53797773373601	0.706433904330842	0.668943289173569	1.05407448323346	-1.3704431220514	-1.01470399148999	0.645794447739839	-1.31903240784188	-1.52819857367737	1.23398627817549	-1.51669110107876	0.628638714583372	-0.640686264754099	1.66321833205177	-1.47391359207368	-0.527836700202965
Downstream signal transduction	1.88584140676093	-0.77152766801349	-1.14657006219559	-0.622061852168287	-0.845399181345124	-0.932924612349708	-1.36655224832358	-1.3973775591216	-1.10373831695963	-1.11996187549173	-1.05541713635436	-0.857251693752197	-1.08688479319933	-0.900403755567331	0.90598359456504	1.06567505212718	1.37454863152315	-1.26454955865127	1.07846080402384	1.13515394103747	1.03481746324015	0.842129159412814	-0.905707876811283	-1.33572338824739	-0.990893891068683	-0.829299662526336	0.783879555572898	0.858198379380425	1.08246901622807	-0.829209281593774	-1.22257360462613	0.76177288320239	0.700170532506673	0.938821773935534	-1.48474887422093	-0.846496824752255	0.687568306323536	-1.11642352499136	1.05808525673368	1.12820137844889	0.930369933244996	-1.44431675424577	0.818937127692019	-0.859178435391435	1.42314362471829	-0.99901752925454	0.514946640227866	1.13302927274844	0.571400571796898
CREB phosphorylation	-1.3760988699935	1.67938615013466	-1.05628143520096	1.74974381364669	-0.987494816689068	0.653550095215144	-1.23185544373316	-0.805756987360004	-1.21900058261872	0.679388655572162	-1.36480481896981	-1.03341260843265	-1.04938026246503	-1.15990772139666	-1.45248080261947	0.868075341758648	0.888455252026494	-0.842813323970177	1.08229350255012	1.628690946833	0.692640224385451	0.827042116153278	-0.959789866760408	0.894825572830411	1.4361393687733	-0.77429824702162	-1.09992361641506	-1.46359697414645	1.30040801629619	-1.41133141374703	-1.02729761502221	-1.27985074997807	1.38007051112348	1.1544445625776	-1.4204335046707	-0.996324453892065	-0.660513851856779	-1.50937296183814	-0.604096701101461	-0.808129063576284	-1.12767332995792	-0.861603972304718	-1.27001320892346	-1.2798174500953	1.46080944070694	-1.53478520699832	-1.37525276870868	0.65135229836204	0.765570116475965
Ca2+ pathway	-1.56956386408465	-1.27146786692332	-1.22540829148378	-1.43993831348388	-1.52500802187962	-1.1180612299356	-0.633990473444498	-1.45549899398008	-1.02830582479043	0.790894798962049	-0.67315220381364	-0.783293532886728	0.547764530169173	-1.60135629260949	0.676145449863231	-1.38356775581939	-0.634055895122623	-0.753332529933108	1.51002091648037	1.03046617596811	-1.21556098562863	-0.711476661837253	-0.804299154718951	-0.935675358215877	-1.07628128406057	-1.16760790820553	-1.62057152343355	-0.666047177161675	-1.23970227795473	0.454282072672858	-1.55434008639526	-1.39299581980991	-1.42100777229879	1.36273397562977	0.727492217368913	-1.12071358987958	1.48082575189365	-1.55626522950846	-1.08452321795548	-1.20184695176966	-1.78651994725975	-1.89479185368279	1.19295382306636	-1.6094102430168	1.14518748152145	1.05761245858557	1.43897781033165	-1.01843393172543	1.21676555752801
G alpha (z) signalling events	0.860637190689147	-1.17089797881772	1.17854364268319	-1.24515204149288	-0.959515177203105	-1.32758988188737	-0.565239071647569	-1.09717798505733	-0.969687959372407	-1.57677720785588	-1.41799074831721	-0.751491118106187	0.647358081109022	-1.17260678223121	-0.61078150040699	1.3084418614643	0.691173315533222	-1.49649151384059	1.25095906909064	-0.922370669132772	-0.614561744033062	-1.20977643854368	-1.36294072439282	-1.31941476951983	-0.524545791428577	-0.978385770352339	-0.927197418313692	1.19025420605769	0.903691373406901	-1.33498859646394	-1.30705585297362	-1.29635902939299	-1.11317399234238	1.16372322672407	1.21402966652468	-1.54941090950421	1.27226290603669	-0.831634192964544	-1.18010862609288	-1.81046136725005	0.929294748640049	-1.51240442579292	1.09654361919902	-0.948404517985878	1.16047569458352	-0.903145400527868	1.11119376771181	1.29739247321785	0.947615212279955
VEGFA-VEGFR2 Pathway	-1.00520467106141	1.13425022260066	-1.45401736947537	1.07187785874428	-1.30781701097869	-1.05192925642483	-1.52455459397834	-1.5174418299346	-1.89396880357569	1.18873153750431	-0.96856998017463	-1.48736793119208	1.13235293307592	-1.35771352262558	-0.916369487477743	-0.816935740344416	-1.00266161892782	-0.997997412675721	1.72669758733376	1.41585592227918	-1.01354315245121	0.939484694377331	-0.759487724167736	0.881765359168757	1.02288891029213	-0.700759132519017	-1.25932229153074	-1.26721229603959	0.924021798072096	-0.957334045575418	-0.971988203555147	-1.33169708886016	-0.92663195268054	1.33261595249261	-1.56132192783435	-0.580569691056605	-1.04203428570932	-1.47851643708121	0.51537718481399	1.22207703249062	-1.26329354739965	-1.48502739335917	-0.851041518721165	-1.36059470715426	1.00942438507548	0.658944733893808	1.04748141424812	-0.823115981548545	0.979307691171908
Degradation of GLI2 by the proteasome	-1.65964135849572	1.2497748388835	-1.36058005281592	1.03259412747186	-1.35792362620314	1.51124037379712	-1.55837246608889	-1.14109080875868	-1.23693686787402	1.42408313467016	0.690873110561234	-1.00647064461111	0.59334020181128	-1.28643969848826	0.627843443939035	1.1088559816853	1.55378722760945	-1.56088988296719	1.3186332724594	-1.05049217403763	-1.05798505828177	-1.49489573900031	-1.41197021394101	-1.71453505354592	-1.04804239500447	-1.26237113781061	-1.10988510765286	-1.08832687961904	0.940048117538161	-1.01413681121906	-0.98267419704938	-0.832694992872659	0.59383882640825	1.52849193489819	-1.49767464856056	-0.761643078752241	1.01339785509852	-0.985148840443427	-0.576629874921315	-1.38040098858216	-1.48362024412862	-0.884398104026988	-1.14458783120024	-1.10359473671828	1.04958807771139	-0.856365658977322	-0.999066046543145	-0.490754211324454	1.02041446663353
RHO GTPases activate PKNs	0.685386779640647	0.893027460368945	-1.57282605306171	1.1561421472935	0.587247585368534	-0.914206934029198	-1.18453040692741	1.05652489641753	-1.46957712132922	0.859758340553197	0.937245735456225	-1.15001324343555	0.693583348562289	-0.715408351297639	-0.702849762240777	1.2242955433688	1.48474992794987	0.656846486476041	1.04970997980815	0.893491461044801	-0.740301691078645	-0.786979448254184	-1.22418860611364	-1.08889296489463	-1.05319195974841	-1.14390809782606	-0.639184126846307	0.881426579795883	0.696602395092985	-1.37243430819201	-0.903997690743965	0.685177605883089	1.32168247712765	1.19384548235722	-1.41998806210636	1.19880829242129	0.99854797268919	-1.11813711775102	-1.11123866243926	-0.98309620720923	1.11961511395353	-0.961370747455664	-1.34883797033542	-0.831184661694737	-1.21899363874178	-1.2409087900081	-1.02319528021654	1.21515855512401	1.27751339328478
RHO GTPases Activate WASPs and WAVEs	-1.37355919529962	1.12841627010607	-1.06458073297499	-1.26993091684351	-1.08981046461796	-1.63899015735827	-0.95783426695331	-1.32921412234053	-1.20823608018471	1.4535235488076	-0.546625848934333	-1.21230986837454	-0.522786296823294	-1.50343937361944	-1.34955822254248	-1.41987219749238	-0.918646595070872	-0.605505393404054	1.49992739627971	0.80582082693781	-1.20100383635338	1.43356088560939	-1.03573010989666	-1.06213118687285	1.61616501502306	-1.33365359065137	-0.929962677385961	-1.11887517297917	-1.41775368741735	-1.11153723182713	-0.971913364111769	-0.93154437878504	-0.727979641590843	1.57145697187428	-0.745002545111948	0.602386645774386	-1.36226779351881	-1.15411852822403	-1.20605714322773	1.38667859632452	-1.50594551142617	-1.35681649839241	1.26081206683148	-1.56205932544721	0.705921757462428	1.31233574400472	1.14912964298402	-1.12678881462322	1.09938380450788
MAP2K and MAPK activation	-1.002498972794	1.00911310387368	-0.847089137104573	-0.75549202534285	-0.959619431325415	-1.00837167672953	-0.566311161221267	-1.18034889074547	-0.80494668884587	1.41860372037174	-0.749233471428165	-0.954835439945528	-0.815429730113937	-1.12474152497545	-1.7410479815867	0.479153993489019	0.946559726909451	0.770550360187211	1.7317917753997	0.421778484334828	1.5991567196885	0.925670131724074	-1.35693025561498	-0.955670267103738	1.69745194773439	1.49626282193778	-0.575618267371962	-0.98533533630667	-0.895076873685283	0.461035181766026	1.18517945113134	1.0739459450649	1.79074988925708	1.64829913312386	-1.04754057879673	1.33607976832981	-0.631918391537505	-1.06494576753045	0.949244915701694	-0.848751807393776	0.611146561303133	-1.04876975007068	-1.49321069834473	-1.27424080004892	-1.2560280378205	-1.49994131902272	1.03882803460046	-1.59392830539938	-0.658460465598885
Negative feedback regulation of MAPK pathway	-1.28927204934399	1.00404544272279	-0.690449291422041	-1.66255974862687	-0.69842768828188	-1.41424888724755	0.557011957297029	-1.38388699766776	-0.894937329910685	1.3400123159674	-0.64467484647166	-1.16380331253352	-0.988491678402187	-0.748930981385314	-1.21922894966043	-1.12733075974696	-1.1418052846275	1.11265810076503	1.58041080455046	-0.550734478346045	0.610719118884874	1.36118635321535	-1.29231861610016	-1.0755818609033	1.38703441726259	0.946223693566977	-0.899747188795898	1.26954461580458	-0.467489430454138	-0.747431441719853	1.11179179592139	-1.07896970934205	0.819725206683747	1.54818347522515	0.761172412617474	0.672867536800836	0.911451722471424	-1.0068708500736	-0.77464974322142	0.677093311728828	-0.849136215821126	-1.43934185717939	0.683594474307321	-1.26836092169488	-0.998982852894935	-0.949745968611249	1.41922804569035	-1.59203209463536	-0.507016088249003
[truncated: 66 more columns]
