# Supplementary material for: Network-based elucidation of colon cancer drug resistance mechanisms by phosphoproteomic time-series analysis
Source: Nat Commun. 2024 May 9;15:3909. doi: 10.1038/s41467-024-47957-3 (PMC11082183; doi:10.1038/s41467-024-47957-3)
Supplement: Supplementary file 25 — Source Data [file 41467_2024_47957_MOESM25_ESM.zip › sourcedata/sourcedata_fig2e.csv]

Algorithm	P_hit	Metric	Kinases
KSTAR	0.262096	Rank	Serine/Threonine
KSTAR	0.730769	Rank	Tyrosine
KSEA	0.370865	Rank	Serine/Threonine
KSEA	0.576923	Rank	Tyrosine
PTM-SEA	0.492959	Rank	Serine/Threonine
PTM-SEA	0.608333	Rank	Tyrosine
KARP	0.391121	Rank	Serine/Threonine
KARP	0.621795	Rank	Tyrosine
KEA3	0.249145	Rank	Serine/Threonine
KEA3	0.446078	Rank	Tyrosine
mVESPA/PSP	0.733447	Rank	Serine/Threonine
mVESPA/PSP	0.666667	Rank	Tyrosine
mVESPA/Johnson	0.244302	Rank	Serine/Threonine
mVESPA/Johnson	NA	Rank	Tyrosine
KSTAR	0.445151	Significance	Serine/Threonine
KSTAR	0.794872	Significance	Tyrosine
KSEA	0.334093	Significance	Serine/Threonine
KSEA	0.320513	Significance	Tyrosine
PTM-SEA	0.409081	Significance	Serine/Threonine
PTM-SEA	0.243056	Significance	Tyrosine
KARP	NA	Significance	Serine/Threonine
KARP	NA	Significance	Tyrosine
KEA3	NA	Significance	Serine/Threonine
KEA3	NA	Significance	Tyrosine
mVESPA/PSP	0.375556	Significance	Serine/Threonine
mVESPA/PSP	0	Significance	Tyrosine
mVESPA/Johnson	0.725311	Significance	Serine/Threonine
mVESPA/Johnson	NA	Significance	Tyrosine
