# Supplementary material for: Network-based elucidation of colon cancer drug resistance mechanisms by phosphoproteomic time-series analysis
Source: Nat Commun. 2024 May 9;15:3909. doi: 10.1038/s41467-024-47957-3 (PMC11082183; doi:10.1038/s41467-024-47957-3)
Supplement: Supplementary file 25 — Source Data [file 41467_2024_47957_MOESM25_ESM.zip › sourcedata/sourcedata_fig6_sfig17.csv]

Compound	Protein	Pvalue	FDR	DeMAND Score	Cell line	Mode
AL	A2A3K4	0.395200666	1	0.403182332	all	unspecific
AL	O00418	0.908633967	1	0.041611032	all	unspecific
AL	O00506	0.878914137	1	0.05605355	all	unspecific
AL	O00757	0.006733598	0.090920657	2.171752843	all	unspecific
AL	O14494	0.933358941	1	0.029951308	all	unspecific
AL	O14495	0.643908893	1	0.191175577	all	unspecific
AL	O14578	0.866518599	1	0.062222111	all	unspecific
AL	O14730	0.189638633	0.790656368	0.722073185	all	unspecific
AL	O14733	0.690777716	1	0.160661681	all	unspecific
AL	O14874	0.836856771	1	0.077348866	all	unspecific
AL	O14920	0.872282947	1	0.059342618	all	unspecific
AL	O14936	0.514227793	1	0.288844454	all	unspecific
AL	O14976	2.78E-07	3.22E-05	6.555817028	all	unspecific
AL	O15021	0.772652102	1	0.11201601	all	unspecific
AL	O15056	0.132409709	0.64935757	0.878080168	all	unspecific
AL	O15075	0.999212889	1	0.000341972	all	unspecific
AL	O15264	0.422366478	1	0.374310557	all	unspecific
AL	O15327	0.001267953	0.026767896	2.896896853	all	unspecific
AL	O15355	0.875410622	1	0.057788188	all	unspecific
AL	O15357	0.818545591	1	0.086957126	all	unspecific
AL	O43293	0.705054357	1	0.151777399	all	unspecific
AL	O43318	0.913294086	1	0.039389355	all	unspecific
AL	O43353	0.777052934	1	0.109549396	all	unspecific
AL	O43426	0.006529473	0.089068706	2.185121881	all	unspecific
AL	O43683	0.396154927	1	0.402134938	all	unspecific
AL	O43688	0.900405691	1	0.045561769	all	unspecific
AL	O43930	0.586856031	1	0.231468428	all	unspecific
AL	O60229	0.311491999	1	0.506553104	all	unspecific
AL	O60307	0.734889456	1	0.133777984	all	unspecific
AL	O60346	0.873222101	1	0.058875281	all	unspecific
AL	O60566	0.803045125	1	0.09526005	all	unspecific
AL	O60825	0.574406188	1	0.24078089	all	unspecific
AL	O60942	0.588545365	1	0.230220056	all	unspecific
AL	O75116	0.986918135	1	0.005718871	all	unspecific
AL	O75319	0.843427674	1	0.073952153	all	unspecific
AL	O75365	1	1	0	all	unspecific
AL	O75385	0.871839637	1	0.05956339	all	unspecific
AL	O75582	0.589850073	1	0.229258363	all	unspecific
AL	O75676	0.652085621	1	0.185695376	all	unspecific
AL	O75962	0.910947256	1	0.040506768	all	unspecific
AL	O94768	9.92E-06	0.000628211	5.003526531	all	unspecific
AL	O94804	0.756452539	1	0.121218315	all	unspecific
AL	O94806	0.094496515	0.528068759	1.024584209	all	unspecific
AL	O94921	0.782768177	1	0.106366839	all	unspecific
AL	O95382	3.08E-05	0.001439341	4.510843188	all	unspecific
AL	O95747	0.054781448	0.370487721	1.261366492	all	unspecific
AL	O95819	0.340292464	1	0.468147668	all	unspecific
AL	O95835	0.811808718	1	0.090546289	all	unspecific
AL	O96013	0.85724767	1	0.066893686	all	unspecific
AL	O96017	0.018095094	0.180950939	1.742439159	all	unspecific
AL	P00519	0.301758194	1	0.520340929	all	unspecific
AL	P00533	0.316508235	1	0.499614985	all	unspecific
AL	P04049	0.07862881	0.47642969	1.104418299	all	unspecific
AL	P04626	3.02E-05	0.001435081	4.519817301	all	unspecific
AL	P05186	0.086956191	0.503929125	1.060699491	all	unspecific
AL	P05771	0.636505172	1	0.196198063	all	unspecific
AL	P06239	7.12E-05	0.002912519	4.147699459	all	unspecific
AL	P06241	0.132242774	0.64935757	0.87862805	all	unspecific
AL	P06493	0.096216669	0.53209218	1.016749684	all	unspecific
AL	P07332	0.826585932	1	0.08271199	all	unspecific
AL	P07333	0.001642646	0.03212823	2.78445593	all	unspecific
AL	P07948	3.10E-07	3.30E-05	6.508058306	all	unspecific
AL	P08069	0.658949391	1	0.181147939	all	unspecific
AL	P08575	0.029769479	0.256268008	1.526228764	all	unspecific
AL	P08581	0.110200793	0.579316421	0.957815281	all	unspecific
AL	P08631	0.651005321	1	0.186415462	all	unspecific
AL	P09619	0.620707002	1	0.207113356	all	unspecific
AL	P09769	1.09E-07	1.62E-05	6.961413827	all	unspecific
AL	P09923	0.840260503	1	0.07558605	all	unspecific
AL	P10398	0.187062606	0.788568194	0.728013021	all	unspecific
AL	P10721	0.188838233	0.790656368	0.723910073	all	unspecific
AL	P12931	0.217515272	0.861598455	0.662510246	all	unspecific
AL	P13686	0.994748728	1	0.002286608	all	unspecific
AL	P15056	0.538282771	1	0.268989521	all	unspecific
AL	P15309	0.002240354	0.041098905	2.649683388	all	unspecific
AL	P15735	0.604605865	1	0.218527644	all	unspecific
AL	P16234	0.001537508	0.030983117	2.813182592	all	unspecific
AL	P16298	0.007010762	0.092213511	2.154234777	all	unspecific
AL	P17252	0.757918502	1	0.120377491	all	unspecific
AL	P17612	0.229510581	0.887351957	0.639197287	all	unspecific
AL	P17706	0.504167718	1	0.297424966	all	unspecific
AL	P18031	0.889940704	1	0.050638929	all	unspecific
AL	P18433	0.001841306	0.035491831	2.734874141	all	unspecific
AL	P18669	0.020682058	0.195725373	1.68440625	all	unspecific
AL	P19525	0.846125469	1	0.072565232	all	unspecific
AL	P21127	0.614937795	1	0.211168814	all	unspecific
AL	P21860	0.358998917	1	0.444906862	all	unspecific
AL	P22612	0.000696736	0.016696553	3.156931839	all	unspecific
AL	P22694	0.00059263	0.014530479	3.227216719	all	unspecific
AL	P23443	0.966809938	1	0.014658894	all	unspecific
AL	P23469	6.53E-07	6.20E-05	6.185359508	all	unspecific
AL	P23470	0.209891195	0.844645355	0.678005779	all	unspecific
AL	P24723	0.575716377	1	0.239791417	all	unspecific
AL	P24941	0.969733116	1	0.013347773	all	unspecific
AL	P25098	0.991994588	1	0.003490697	all	unspecific
AL	P26045	0.878652254	1	0.056182973	all	unspecific
AL	P27361	0.983101479	1	0.007401651	all	unspecific
AL	P27448	0.045466727	0.332256854	1.342306305	all	unspecific
AL	P28482	0.717588525	1	0.144124514	all	unspecific
AL	P29317	0.0683244	0.436881979	1.165424175	all	unspecific
AL	P29323	0.754439679	1	0.122375478	all	unspecific
AL	P29350	0.042379922	0.316658967	1.372839849	all	unspecific
AL	P29597	0.384362556	1	0.415258928	all	unspecific
AL	P30291	0.668984275	1	0.17458409	all	unspecific
AL	P30305	0.271149242	0.975990504	0.566791606	all	unspecific
AL	P30307	0.69426017	1	0.15847775	all	unspecific
AL	P31749	0.030707133	0.262512375	1.512760728	all	unspecific
AL	P31751	0.914077675	1	0.039016898	all	unspecific
AL	P32019	0.428346607	1	0.368204669	all	unspecific
AL	P33981	0.722937439	1	0.140899284	all	unspecific
AL	P34947	0.423486633	1	0.373160293	all	unspecific
AL	P35236	0.032428655	0.266235255	1.489071062	all	unspecific
AL	P36507	0.943862317	1	0.025091353	all	unspecific
AL	P37023	0.319759178	1	0.495176981	all	unspecific
AL	P37173	0.807328138	1	0.092949911	all	unspecific
AL	P41279	0.431687866	1	0.364830159	all	unspecific
AL	P41743	0.000544959	0.013547587	3.263635919	all	unspecific
AL	P42336	0.061325832	0.401268926	1.21235655	all	unspecific
AL	P42345	0.047282408	0.339005944	1.325300414	all	unspecific
AL	P42684	0.986023411	1	0.006112773	all	unspecific
AL	P42685	0.041323271	0.313162108	1.383805313	all	unspecific
AL	P43250	0.756373866	1	0.121263485	all	unspecific
AL	P43378	0.467217526	1	0.330480875	all	unspecific
AL	P43403	0.090272944	0.511533172	1.044442396	all	unspecific
AL	P43405	0.183584857	0.782714224	0.736163145	all	unspecific
AL	P45983	0.145903568	0.688619081	0.835934087	all	unspecific
AL	P45985	0.526791823	1	0.278360975	all	unspecific
AL	P46734	0.506543331	1	0.295383398	all	unspecific
AL	P48454	0.835486332	1	0.07806065	all	unspecific
AL	P48729	0.899772738	1	0.04586717	all	unspecific
AL	P48730	0.711480711	1	0.14783687	all	unspecific
AL	P49137	0.11793116	0.609120166	0.92837143	all	unspecific
AL	P49336	0.384556487	1	0.415039858	all	unspecific
AL	P49674	0.070641269	0.447394701	1.15094151	all	unspecific
AL	P49759	0.713238108	1	0.146765461	all	unspecific
AL	P49760	0.159744013	0.72020182	0.79657541	all	unspecific
AL	P49761	0.997899103	1	0.000913368	all	unspecific
AL	P49840	0.979230298	1	0.009115158	all	unspecific
AL	P49841	0.11900344	0.610355178	0.924440486	all	unspecific
AL	P50613	0.968174163	1	0.014046511	all	unspecific
AL	P50750	0.545608579	1	0.26311881	all	unspecific
AL	P51617	0.399510379	1	0.398471933	all	unspecific
AL	P51812	0.646471157	1	0.189450847	all	unspecific
AL	P51813	0.957195726	1	0.018999249	all	unspecific
AL	P51956	0.779066635	1	0.108425395	all	unspecific
AL	P51957	0.667763795	1	0.175377132	all	unspecific
AL	P52333	0.011523263	0.128250542	1.938424526	all	unspecific
AL	P52564	0.427187206	1	0.369381763	all	unspecific
AL	P53350	0.718359118	1	0.143658392	all	unspecific
AL	P53355	0.569092688	1	0.244816994	all	unspecific
AL	P53667	0.95369434	1	0.020590795	all	unspecific
AL	P53671	0.64388768	1	0.191189884	all	unspecific
AL	P54753	0.003411859	0.05636984	2.467008957	all	unspecific
AL	P54760	0.372925346	1	0.428378099	all	unspecific
AL	P57059	0.195823974	0.811357898	0.70813414	all	unspecific
AL	P60484	0.849838781	1	0.070663455	all	unspecific
AL	P62136	0.240375098	0.913637978	0.619110527	all	unspecific
AL	P62140	0.737773991	1	0.132076659	all	unspecific
AL	P78330	0.463017361	1	0.334402724	all	unspecific
AL	P78362	0.982999498	1	0.007446704	all	unspecific
AL	P78527	0.353643073	1	0.451434845	all	unspecific
AL	Q00534	0.56481158	1	0.248096408	all	unspecific
AL	Q00536	0.999847912	1	6.61E-05	all	unspecific
AL	Q00537	0.998991297	1	0.000438295	all	unspecific
AL	Q01974	0.999669613	1	0.000143509	all	unspecific
AL	Q02156	0.981864469	1	0.007948456	all	unspecific
AL	Q02750	0.612388925	1	0.212972672	all	unspecific
AL	Q04759	0.195367999	0.810731477	0.709146572	all	unspecific
AL	Q04912	0.17740504	0.767931879	0.751034045	all	unspecific
AL	Q05209	0.937353089	1	0.028096785	all	unspecific
AL	Q05397	0.219585312	0.861598455	0.658396713	all	unspecific
AL	Q05513	6.75E-09	2.24E-06	8.170746238	all	unspecific
AL	Q05655	0.952977148	1	0.020917514	all	unspecific
AL	Q05823	0.101753773	0.549605939	0.992449479	all	unspecific
AL	Q05D32	0.247838845	0.927217058	0.605830623	all	unspecific
AL	Q06124	0.865416374	1	0.062774892	all	unspecific
AL	Q06187	0.051139606	0.355173244	1.29124262	all	unspecific
AL	Q07002	0.928544609	1	0.032197227	all	unspecific
AL	Q07912	0.780004773	1	0.10790274	all	unspecific
AL	Q08209	0.744331693	1	0.128233489	all	unspecific
AL	Q08345	0.587160635	1	0.231243069	all	unspecific
AL	Q09013	0.46401953	1	0.333463741	all	unspecific
AL	Q12851	0.867734112	1	0.06161333	all	unspecific
AL	Q12913	0.335182244	1	0.474718995	all	unspecific
AL	Q12923	0.897986823	1	0.046730036	all	unspecific
AL	Q13043	0.989211908	1	0.004710664	all	unspecific
AL	Q13131	0.288466671	1	0.539904358	all	unspecific
AL	Q13153	0.782930539	1	0.106276766	all	unspecific
AL	Q13177	0.884857481	1	0.053126673	all	unspecific
AL	Q13188	0.998198887	1	0.000782919	all	unspecific
AL	Q13233	0.983127248	1	0.007390267	all	unspecific
AL	Q13237	0.289215497	1	0.538778441	all	unspecific
AL	Q13418	0.999016011	1	0.000427551	all	unspecific
AL	Q13464	0.948858263	1	0.022798656	all	unspecific
AL	Q13470	0.269965285	0.973045606	0.568692079	all	unspecific
AL	Q13496	0.201064896	0.826642058	0.696663747	all	unspecific
AL	Q13523	0.776959729	1	0.109601491	all	unspecific
AL	Q13535	0.976044936	1	0.010530187	all	unspecific
AL	Q13546	0.667736337	1	0.17539499	all	unspecific
AL	Q13554	0.037028876	0.293145265	1.431459475	all	unspecific
AL	Q13555	0.93878661	1	0.027433113	all	unspecific
AL	Q13557	0.006504946	0.089068706	2.18675633	all	unspecific
AL	Q13613	0.923969043	1	0.034342579	all	unspecific
AL	Q13614	0.616407381	1	0.21013217	all	unspecific
AL	Q13615	0.062234893	0.404755048	1.205966054	all	unspecific
AL	Q13627	0.20043173	0.826586669	0.698033525	all	unspecific
AL	Q13873	0.844371504	1	0.073466432	all	unspecific
AL	Q13882	0.430281452	1	0.366247374	all	unspecific
AL	Q13976	0.653856151	1	0.184517787	all	unspecific
AL	Q14004	0.7822243	1	0.106668697	all	unspecific
AL	Q14289	0.717627649	1	0.144100837	all	unspecific
AL	Q14642	0.71336693	1	0.146687027	all	unspecific
AL	Q14680	0.844790892	1	0.073250777	all	unspecific
AL	Q14693	0.846969646	1	0.072132154	all	unspecific
AL	Q15119	0.572341069	1	0.24234509	all	unspecific
AL	Q15131	0.49663396	1	0.303963586	all	unspecific
AL	Q15139	0.009042134	0.109327625	2.043729043	all	unspecific
AL	Q15262	0.914060585	1	0.039025018	all	unspecific
AL	Q15349	0.173439451	0.758775348	0.76085211	all	unspecific
AL	Q15418	0.003614191	0.058265139	2.441988903	all	unspecific
AL	Q15678	0.520952322	1	0.283202022	all	unspecific
AL	Q15746	0.354370804	1	0.450542067	all	unspecific
AL	Q15772	0.999939561	1	2.62E-05	all	unspecific
AL	Q15831	0.17235464	0.755293811	0.76357702	all	unspecific
AL	Q16512	0.963485511	1	0.016154812	all	unspecific
AL	Q16513	0.349325076	1	0.456770238	all	unspecific
AL	Q16539	5.25E-10	2.33E-07	9.280060879	all	unspecific
AL	Q16566	0.915030888	1	0.038564246	all	unspecific
AL	Q16584	0.947454954	1	0.023441429	all	unspecific
AL	Q16644	0.83076573	1	0.080521427	all	unspecific
AL	Q16659	0.176575596	0.767653172	0.753069319	all	unspecific
AL	Q16825	0.854510184	1	0.068282757	all	unspecific
AL	Q16832	0.484879791	1	0.314365916	all	unspecific
AL	Q16875	0.810328084	1	0.091339109	all	unspecific
AL	Q2M2I8	0.332016407	1	0.478840455	all	unspecific
AL	Q3MIX3	0.843363114	1	0.073985397	all	unspecific
AL	Q58A45	0.871324005	1	0.059820321	all	unspecific
AL	Q5S007	0.046289336	0.335487724	1.334519044	all	unspecific
AL	Q5SGD2	0.475805633	1	0.322570421	all	unspecific
AL	Q5TCX8	0.336270089	1	0.473311761	all	unspecific
AL	Q5VT25	0.731051801	1	0.136051849	all	unspecific
AL	Q63HR2	0.459347666	1	0.337858486	all	unspecific
AL	Q6DT37	0.807585217	1	0.09281164	all	unspecific
AL	Q6P0Q8	0.981600518	1	0.008065221	all	unspecific
AL	Q6P3W7	0.70637068	1	0.150967335	all	unspecific
AL	Q6P5Z2	0.952126173	1	0.021305497	all	unspecific
AL	Q6PHR2	0.419140017	1	0.377640874	all	unspecific
AL	Q6VAB6	0.008891073	0.108487406	2.051045818	all	unspecific
AL	Q6ZMQ8	0.332979775	1	0.477582145	all	unspecific
AL	Q76I76	0.156120378	0.709880692	0.806540406	all	unspecific
AL	Q76MJ5	0.007591443	0.096618371	2.11967564	all	unspecific
AL	Q7KZI7	0.212214428	0.850136113	0.673225092	all	unspecific
AL	Q7L7X3	0.979447046	1	0.009019039	all	unspecific
AL	Q7RTN6	0.677261192	1	0.169243809	all	unspecific
AL	Q7Z7A4	0.712070482	1	0.147477017	all	unspecific
AL	Q86UE8	0.908905037	1	0.04148149	all	unspecific
AL	Q86UX6	0.841893536	1	0.074742825	all	unspecific
AL	Q86UY8	0.831980364	1	0.079886924	all	unspecific
AL	Q86Y07	0.897854772	1	0.046793905	all	unspecific
AL	Q86YV5	0.081455883	0.486904831	1.089077542	all	unspecific
AL	Q86Z02	0.884007387	1	0.053544106	all	unspecific
AL	Q8IU85	0.00561875	0.079078709	2.250360261	all	unspecific
AL	Q8IV63	0.932192357	1	0.030494462	all	unspecific
AL	Q8IVH8	0.612568631	1	0.212845246	all	unspecific
AL	Q8IVT5	0.817168914	1	0.087688163	all	unspecific
AL	Q8IW41	0.009035649	0.109327625	2.044040671	all	unspecific
AL	Q8IWU2	0.364765235	1	0.43798656	all	unspecific
AL	Q8IXW5	0.85161643	1	0.069755968	all	unspecific
AL	Q8IY26	0.319113233	1	0.496055186	all	unspecific
AL	Q8IZE3	0.919554062	1	0.036422733	all	unspecific
AL	Q8N4C8	0.653255481	1	0.184916938	all	unspecific
AL	Q8N568	0.847727395	1	0.071743782	all	unspecific
AL	Q8N5S9	0.640471779	1	0.193500001	all	unspecific
AL	Q8NB16	0.836523253	1	0.077521982	all	unspecific
AL	Q8NBV4	0.000542064	0.013547587	3.265949762	all	unspecific
AL	Q8NCE2	0.375436388	1	0.425463637	all	unspecific
AL	Q8NI37	0.741159056	1	0.130088581	all	unspecific
AL	Q8NI60	0.18496046	0.786980587	0.732921103	all	unspecific
AL	Q8TCD5	0.70796524	1	0.149988065	all	unspecific
AL	Q8TD19	0.304548044	1	0.516344185	all	unspecific
AL	Q8TDC3	0.898427729	1	0.046516852	all	unspecific
AL	Q8TDX7	0.809187548	1	0.091950809	all	unspecific
AL	Q8TE77	0.035492388	0.283512767	1.449864782	all	unspecific
AL	Q8TEA7	0.071755715	0.451967797	1.144143501	all	unspecific
AL	Q8TF76	0.645869048	1	0.189855527	all	unspecific
AL	Q8WVY7	0.99921711	1	0.000340138	all	unspecific
AL	Q8WYL5	0.425405884	1	0.371196507	all	unspecific
AL	Q92539	0.474567868	1	0.323701671	all	unspecific
AL	Q92630	0.907833329	1	0.041993877	all	unspecific
AL	Q92835	0.822967562	1	0.084617283	all	unspecific
AL	Q92871	0.001856482	0.035526921	2.731309272	all	unspecific
AL	Q92918	0.422266632	1	0.374413236	all	unspecific
AL	Q93096	0.005355245	0.076176211	2.271220662	all	unspecific
AL	Q969T7	1	1	0	all	unspecific
AL	Q96BR1	0.575858589	1	0.239684151	all	unspecific
AL	Q96D53	0.906696895	1	0.042537871	all	unspecific
AL	Q96GX5	0.743732718	1	0.128583113	all	unspecific
AL	Q96J92	0.815032531	1	0.088825057	all	unspecific
AL	Q96KB5	0.553328305	1	0.257017114	all	unspecific
AL	Q96KG9	0.608075486	1	0.216042504	all	unspecific
AL	Q96L34	0.792853234	1	0.100807198	all	unspecific
AL	Q96PY6	0.11547293	0.60107721	0.937519813	all	unspecific
AL	Q96Q15	0.000378644	0.010491586	3.421769256	all	unspecific
AL	Q96QP1	0.890427851	1	0.050401265	all	unspecific
AL	Q96QT4	0.264520551	0.962550841	0.577540582	all	unspecific
AL	Q96RR4	0.794075733	1	0.100138076	all	unspecific
AL	Q96S38	0.953298828	1	0.020770941	all	unspecific
AL	Q96S44	0.814534761	1	0.089090377	all	unspecific
AL	Q96S53	0.702555835	1	0.153319155	all	unspecific
AL	Q96SB4	0.447003586	1	0.349688993	all	unspecific
AL	Q96T60	0.841569091	1	0.074910223	all	unspecific
AL	Q99504	0.580746405	1	0.23601347	all	unspecific
AL	Q99570	0.226195209	0.877788204	0.645516597	all	unspecific
AL	Q99683	0.297549214	1	0.526441193	all	unspecific
AL	Q99759	0.946152344	1	0.02403893	all	unspecific
AL	Q99952	0.008884433	0.108487406	2.051370279	all	unspecific
AL	Q99956	0.300685492	1	0.521887527	all	unspecific
AL	Q99986	0.20306371	0.832279612	0.692367684	all	unspecific
AL	Q9BQK8	0.729990575	1	0.136682747	all	unspecific
AL	Q9BRS2	0.865499738	1	0.062733059	all	unspecific
AL	Q9BT40	0.999039864	1	0.000417182	all	unspecific
AL	Q9BVS4	0.593553237	1	0.226540322	all	unspecific
AL	Q9BX95	0.118791361	0.610355178	0.925215141	all	unspecific
AL	Q9BY84	0.787095964	1	0.103972314	all	unspecific
AL	Q9BZL6	0.540207933	1	0.267439042	all	unspecific
AL	Q9GZU7	0.967531546	1	0.014334866	all	unspecific
AL	Q9H0C8	0.02373006	0.217661929	1.624701164	all	unspecific
AL	Q9H0K1	0.883251769	1	0.053915484	all	unspecific
AL	Q9H2G2	0.496187027	1	0.304354595	all	unspecific
AL	Q9H2K8	0.327763755	1	0.484439074	all	unspecific
AL	Q9H422	0.408306751	1	0.38901344	all	unspecific
AL	Q9H4A3	0.894191847	1	0.048569294	all	unspecific
AL	Q9H792	0.998567428	1	0.000622604	all	unspecific
AL	Q9HBH9	0.84978241	1	0.070692263	all	unspecific
AL	Q9HBY8	0.303211598	1	0.518254191	all	unspecific
AL	Q9HC98	0.898610362	1	0.046428578	all	unspecific
AL	Q9HCP0	0.64700939	1	0.189089416	all	unspecific
AL	Q9NP77	0.147940566	0.690680016	0.829912725	all	unspecific
AL	Q9NR20	0.605955754	1	0.217559086	all	unspecific
AL	Q9NRH2	0.925381404	1	0.033679232	all	unspecific
AL	Q9NRM7	0.667240264	1	0.175717755	all	unspecific
AL	Q9NRW4	0.557979902	1	0.253381444	all	unspecific
AL	Q9NSY0	0.486501075	1	0.312916196	all	unspecific
AL	Q9NSY1	1.08E-07	1.62E-05	6.965664695	all	unspecific
AL	Q9NWZ3	0.775009442	1	0.110693006	all	unspecific
AL	Q9NYL2	0.33162529	1	0.479352357	all	unspecific
AL	Q9NYV4	0.399865695	1	0.398085853	all	unspecific
AL	Q9NZJ5	0.9151822	1	0.038492436	all	unspecific
AL	Q9P0L2	0.997221891	1	0.001208197	all	unspecific
AL	Q9P289	0.031516788	0.263630993	1.50145805	all	unspecific
AL	Q9P2K8	0.799174855	1	0.097358189	all	unspecific
AL	Q9UBS0	0.952140037	1	0.021299173	all	unspecific
AL	Q9UEE5	0.828713194	1	0.081595747	all	unspecific
AL	Q9UEW8	0.377368472	1	0.423234386	all	unspecific
AL	Q9UHY1	0.311575914	1	0.506436123	all	unspecific
AL	Q9UIK4	0.002285316	0.041636584	2.641053687	all	unspecific
AL	Q9UK32	0.027340984	0.24405039	1.563185867	all	unspecific
AL	Q9UKE5	0.835952256	1	0.077818526	all	unspecific
AL	Q9UKI8	0.001289394	0.027006204	2.889614368	all	unspecific
AL	Q9UL54	0.799496216	1	0.097183588	all	unspecific
AL	Q9ULR3	0.989149234	1	0.004738181	all	unspecific
AL	Q9UNI6	0.015245913	0.157798166	1.816846562	all	unspecific
AL	Q9UNW1	0.063674479	0.412102469	1.196034599	all	unspecific
AL	Q9UPZ9	0.139011864	0.669876013	0.856948132	all	unspecific
AL	Q9UQ88	0.884706987	1	0.053200543	all	unspecific
AL	Q9Y217	0.033999785	0.274058876	1.468523824	all	unspecific
AL	Q9Y243	0.613914632	1	0.211892016	all	unspecific
AL	Q9Y2H1	0.923584853	1	0.034523198	all	unspecific
AL	Q9Y2H2	0.101201817	0.54938129	0.994811691	all	unspecific
AL	Q9Y2K2	0.695741505	1	0.157552087	all	unspecific
AL	Q9Y2R2	0.385616193	1	0.413844738	all	unspecific
AL	Q9Y2U5	0.796699168	1	0.098705636	all	unspecific
AL	Q9Y3S1	0.049437014	0.347359597	1.305947768	all	unspecific
AL	Q9Y4K4	0.910121228	1	0.040900756	all	unspecific
AL	Q9Y572	0.322402944	1	0.491601001	all	unspecific
AL	Q9Y5B0	0.637373382	1	0.195606078	all	unspecific
AL	Q9Y5S2	0.793219292	1	0.100606732	all	unspecific
AL	Q9Y616	0.245215597	0.919990817	0.610451909	all	unspecific
AL	Q9Y6M4	0.942422187	1	0.025754498	all	unspecific
AL	Q9Y6R4	0.218703822	0.861598455	0.660143627	all	unspecific
IM	A2A3K4	0.394833501	1	0.403586005	all	unspecific
IM	O00418	0.032324166	0.266235255	1.490472673	all	unspecific
IM	O00506	0.398852826	1	0.399187327	all	unspecific
IM	O00757	0.405683646	1	0.3918125	all	unspecific
IM	O14494	0.929548865	1	0.031727775	all	unspecific
IM	O14495	0.338947947	1	0.469866992	all	unspecific
IM	O14578	0.965435472	1	0.015276749	all	unspecific
IM	O14730	0.047769093	0.341574699	1.320853003	all	unspecific
IM	O14733	0.183262294	0.782714224	0.736926882	all	unspecific
IM	O14874	0.791070606	1	0.101784753	all	unspecific
IM	O14920	0.547901552	1	0.26129747	all	unspecific
IM	O14936	0.770405981	1	0.113280354	all	unspecific
IM	O14976	5.02E-05	0.002117839	4.299648218	all	unspecific
IM	O15021	0.835964514	1	0.077812157	all	unspecific
IM	O15056	0.198793368	0.82110304	0.701598109	all	unspecific
IM	O15075	0.868460158	1	0.061250101	all	unspecific
IM	O15264	0.585835649	1	0.232224204	all	unspecific
IM	O15327	0.000896648	0.02056106	3.047378142	all	unspecific
IM	O15355	0.923047386	1	0.034776003	all	unspecific
IM	O15357	0.13890266	0.669876013	0.857289438	all	unspecific
IM	O43293	0.940748102	1	0.026526649	all	unspecific
IM	O43318	0.943333599	1	0.025334697	all	unspecific
IM	O43353	0.609734742	1	0.214859059	all	unspecific
IM	O43426	0.018537159	0.183365556	1.731956836	all	unspecific
IM	O43683	0.000459616	0.012225784	3.337604903	all	unspecific
IM	O43688	0.082628214	0.489228847	1.082871634	all	unspecific
IM	O43930	0.700649444	1	0.154499218	all	unspecific
IM	O60229	0.665614411	1	0.176777284	all	unspecific
IM	O60307	0.776255219	1	0.109995467	all	unspecific
IM	O60346	0.55228365	1	0.257837814	all	unspecific
IM	O60566	0.942325136	1	0.025799224	all	unspecific
IM	O60825	0.116194924	0.6024922	0.934812843	all	unspecific
IM	O60942	0.460824435	1	0.336464501	all	unspecific
IM	O75116	0.769875069	1	0.113579744	all	unspecific
IM	O75319	0.040692813	0.312840705	1.390482283	all	unspecific
IM	O75365	1	1	0	all	unspecific
IM	O75385	0.822961898	1	0.084620272	all	unspecific
IM	O75582	0.539085894	1	0.268342032	all	unspecific
IM	O75676	0.848945913	1	0.071119978	all	unspecific
IM	O75962	0.321151554	1	0.493289972	all	unspecific
IM	O94768	1.16E-07	1.63E-05	6.934261645	all	unspecific
IM	O94804	0.677977664	1	0.168784614	all	unspecific
IM	O94806	0.49587571	1	0.304627164	all	unspecific
IM	O94921	0.975202586	1	0.010905156	all	unspecific
IM	O95382	2.34E-06	0.000183296	5.630250454	all	unspecific
IM	O95747	0.15135515	0.69896649	0.820002798	all	unspecific
IM	O95819	0.535852738	1	0.270954546	all	unspecific
IM	O95835	0.94523587	1	0.024459806	all	unspecific
IM	O96013	0.481036982	1	0.317821534	all	unspecific
IM	O96017	0.000161602	0.005658285	3.791552028	all	unspecific
IM	P00519	0.653791844	1	0.184560502	all	unspecific
IM	P00533	0.674134311	1	0.171253568	all	unspecific
IM	P04049	0.268187007	0.971001348	0.571562266	all	unspecific
IM	P04626	0.041004135	0.313162108	1.387172348	all	unspecific
IM	P05186	4.75E-05	0.002058782	4.322852824	all	unspecific
IM	P05771	0.259658347	0.951365292	0.585597712	all	unspecific
IM	P06239	0.461251309	1	0.336062388	all	unspecific
IM	P06241	0.774597643	1	0.110923829	all	unspecific
IM	P06493	0.33593958	1	0.473738826	all	unspecific
IM	P07332	0.978978278	1	0.009226944	all	unspecific
IM	P07333	0.060809105	0.401268926	1.216031391	all	unspecific
IM	P07948	0.000142619	0.005196819	3.845821187	all	unspecific
IM	P08069	0.001349437	0.027825608	2.869847265	all	unspecific
IM	P08575	0.141037306	0.677182735	0.850665995	all	unspecific
IM	P08581	0.346754499	1	0.459977896	all	unspecific
IM	P08631	0.29650494	1	0.527968066	all	unspecific
IM	P09619	0.028139499	0.245751374	1.550683642	all	unspecific
IM	P09769	0.044177864	0.326425332	1.354795281	all	unspecific
IM	P09923	0.469821908	1	0.328066736	all	unspecific
IM	P10398	0.920883252	1	0.035795426	all	unspecific
IM	P10721	0.020606973	0.195725373	1.685985799	all	unspecific
IM	P12931	0.080561288	0.48482585	1.0938736	all	unspecific
IM	P13686	0.958421469	1	0.018443466	all	unspecific
IM	P15056	0.874038338	1	0.058469517	all	unspecific
IM	P15309	0.032059484	0.266235255	1.494043477	all	unspecific
IM	P15735	0.407825342	1	0.389525791	all	unspecific
IM	P16234	0.02829077	0.245751374	1.548355233	all	unspecific
IM	P16298	0.576087838	1	0.239511293	all	unspecific
IM	P17252	0.065922164	0.425540615	1.180968545	all	unspecific
IM	P17612	0.603163063	1	0.219565262	all	unspecific
IM	P17706	0.148751149	0.691744854	0.827539671	all	unspecific
IM	P18031	0.915002011	1	0.038577952	all	unspecific
IM	P18433	0.021367572	0.198882439	1.670244824	all	unspecific
IM	P18669	0.000116755	0.00443668	3.932725503	all	unspecific
IM	P19525	0.568077376	1	0.245592507	all	unspecific
IM	P21127	0.410250373	1	0.386951016	all	unspecific
IM	P21860	0.951876711	1	0.021419299	all	unspecific
IM	P22612	0.02181043	0.201443554	1.661335774	all	unspecific
IM	P22694	0.038729231	0.302110716	1.411961128	all	unspecific
IM	P23443	0.518972664	1	0.284855517	all	unspecific
IM	P23469	0.004869553	0.071170388	2.312510917	all	unspecific
IM	P23470	0.020829512	0.195782697	1.681320895	all	unspecific
IM	P24723	0.030790925	0.262512375	1.511577261	all	unspecific
IM	P24941	0.964160153	1	0.015850821	all	unspecific
IM	P25098	0.998055591	1	0.000845268	all	unspecific
IM	P26045	0.436195194	1	0.360319124	all	unspecific
IM	P27361	0.451766294	1	0.345086174	all	unspecific
IM	P27448	0.362024793	1	0.441261686	all	unspecific
IM	P28482	0.586997828	1	0.231363506	all	unspecific
IM	P29317	0.10813966	0.574154683	0.966014999	all	unspecific
IM	P29323	0.357189378	1	0.447101465	all	unspecific
IM	P29350	7.73E-05	0.003113488	4.112090506	all	unspecific
IM	P29597	0.44040878	1	0.356144031	all	unspecific
IM	P30291	0.988172399	1	0.005167281	all	unspecific
IM	P30305	0.899200757	1	0.046143336	all	unspecific
IM	P30307	0.702926478	1	0.153090097	all	unspecific
IM	P31749	0.004520566	0.067554529	2.344807165	all	unspecific
IM	P31751	0.999638195	1	0.000157158	all	unspecific
IM	P32019	0.742479779	1	0.129315369	all	unspecific
IM	P33981	0.503753553	1	0.297781878	all	unspecific
IM	P34947	0.061184028	0.401268926	1.213361935	all	unspecific
IM	P35236	0.002325093	0.042073113	2.633559653	all	unspecific
IM	P36507	0.224649602	0.876199327	0.648494347	all	unspecific
IM	P37023	0.095371033	0.529617847	1.020583511	all	unspecific
IM	P37173	0.410495371	1	0.386691736	all	unspecific
IM	P41279	0.432511741	1	0.364002099	all	unspecific
IM	P41743	0.301495294	1	0.520719462	all	unspecific
IM	P42336	0.087859203	0.505791482	1.056212742	all	unspecific
IM	P42345	0.305069645	1	0.515601003	all	unspecific
IM	P42684	0.998466175	1	0.000666643	all	unspecific
IM	P42685	0.011301745	0.127068164	1.9468545	all	unspecific
IM	P43250	0.043833099	0.324780065	1.358197824	all	unspecific
IM	P43378	0.768553563	1	0.114325859	all	unspecific
IM	P43403	0.00812012	0.10093233	2.090437565	all	unspecific
IM	P43405	0.976652616	1	0.010259882	all	unspecific
IM	P45983	0.000241331	0.007464438	3.617386072	all	unspecific
IM	P45985	0.597732392	1	0.223493209	all	unspecific
IM	P46734	0.967615666	1	0.014297109	all	unspecific
IM	P48454	0.312758675	1	0.504790635	all	unspecific
IM	P48729	0.668632504	1	0.174812515	all	unspecific
IM	P48730	0.044994012	0.330618981	1.346845283	all	unspecific
IM	P49137	0.049492213	0.347359597	1.305463125	all	unspecific
IM	P49336	0.221907515	0.869328408	0.653827991	all	unspecific
IM	P49674	0.009343315	0.111951438	2.029498986	all	unspecific
IM	P49759	0.000187051	0.006378921	3.728039809	all	unspecific
IM	P49760	0.299428645	1	0.523706655	all	unspecific
IM	P49761	0.538816746	1	0.268558915	all	unspecific
IM	P49840	0.993892877	1	0.002660422	all	unspecific
IM	P49841	0.581638002	1	0.235347226	all	unspecific
IM	P50613	0.942575467	1	0.025683868	all	unspecific
IM	P50750	0.626354662	1	0.203179685	all	unspecific
IM	P51617	0.032990763	0.269188432	1.481607644	all	unspecific
IM	P51812	0.348538593	1	0.457749126	all	unspecific
IM	P51813	0.012714817	0.137767496	1.895689881	all	unspecific
IM	P51956	0.298988294	1	0.524345815	all	unspecific
IM	P51957	0.617630797	1	0.209271057	all	unspecific
IM	P52333	0.335477284	1	0.474336881	all	unspecific
IM	P52564	0.582866821	1	0.234430666	all	unspecific
IM	P53350	0.804253169	1	0.094607219	all	unspecific
IM	P53355	0.90565825	1	0.043035652	all	unspecific
IM	P53667	0.659009417	1	0.18110838	all	unspecific
IM	P53671	0.725456802	1	0.139388443	all	unspecific
IM	P54753	0.976243496	1	0.010441847	all	unspecific
IM	P54760	0.241627522	0.9142663	0.6168536	all	unspecific
IM	P57059	0.805878701	1	0.093730322	all	unspecific
IM	P60484	0.872599271	1	0.059185154	all	unspecific
IM	P62136	0.684238592	1	0.164792435	all	unspecific
IM	P62140	0.189470696	0.790656368	0.722457949	all	unspecific
IM	P78330	0.781380579	1	0.107137387	all	unspecific
IM	P78362	0.953054662	1	0.02088219	all	unspecific
IM	P78527	0.72229698	1	0.141284201	all	unspecific
IM	Q00534	0.971509167	1	0.012553097	all	unspecific
IM	Q00536	0.278939319	0.997283051	0.554490263	all	unspecific
IM	Q00537	0.917203434	1	0.037534328	all	unspecific
IM	Q01974	0.991552792	1	0.003684158	all	unspecific
IM	Q02156	0.997087865	1	0.001266569	all	unspecific
IM	Q02750	0.740909059	1	0.130235095	all	unspecific
IM	Q04759	0.160098154	0.72057714	0.795613676	all	unspecific
IM	Q04912	0.297970515	1	0.525826709	all	unspecific
IM	Q05209	0.904460224	1	0.043610528	all	unspecific
IM	Q05397	0.913120876	1	0.039471728	all	unspecific
IM	Q05513	1.32E-07	1.76E-05	6.879499021	all	unspecific
IM	Q05655	0.253359443	0.936022386	0.596262905	all	unspecific
IM	Q05823	0.532828889	1	0.273412236	all	unspecific
IM	Q05D32	6.53E-06	0.000445489	5.18497994	all	unspecific
IM	Q06124	0.249772661	0.929224166	0.602455099	all	unspecific
IM	Q06187	0.44469292	1	0.351939784	all	unspecific
IM	Q07002	0.054827657	0.370487721	1.26100031	all	unspecific
IM	Q07912	0.560027871	1	0.251790359	all	unspecific
IM	Q08209	0.592755004	1	0.227124771	all	unspecific
IM	Q08345	0.930250734	1	0.031399979	all	unspecific
IM	Q09013	0.693928391	1	0.158685344	all	unspecific
IM	Q12851	0.09472128	0.528215104	1.023552442	all	unspecific
IM	Q12913	0.096533493	0.532736703	1.01532198	all	unspecific
IM	Q12923	0.910494933	1	0.040722467	all	unspecific
IM	Q13043	0.927698423	1	0.032593182	all	unspecific
IM	Q13131	0.290228589	1	0.53725981	all	unspecific
IM	Q13153	0.731243918	1	0.135937733	all	unspecific
IM	Q13177	0.936046292	1	0.028702673	all	unspecific
IM	Q13188	0.939439096	1	0.02713137	all	unspecific
IM	Q13233	0.981908058	1	0.007929176	all	unspecific
IM	Q13237	0.90859772	1	0.041628357	all	unspecific
IM	Q13418	0.995312023	1	0.00204075	all	unspecific
IM	Q13464	0.997494304	1	0.001089575	all	unspecific
IM	Q13470	0.003467337	0.056583533	2.460003969	all	unspecific
IM	Q13496	0.096815205	0.533185185	1.014056432	all	unspecific
IM	Q13523	0.818310271	1	0.087081998	all	unspecific
IM	Q13535	0.973706058	1	0.011572128	all	unspecific
IM	Q13546	0.004315139	0.065967073	2.365005172	all	unspecific
IM	Q13554	0.057747175	0.384981168	1.238469255	all	unspecific
IM	Q13555	0.143564911	0.685606217	0.842951694	all	unspecific
IM	Q13557	0.624741739	1	0.204299478	all	unspecific
IM	Q13613	0.549123615	1	0.260329879	all	unspecific
IM	Q13614	0.134617881	0.6558307	0.870897251	all	unspecific
IM	Q13615	0.751409815	1	0.124123137	all	unspecific
IM	Q13627	0.392335565	1	0.406342322	all	unspecific
IM	Q13873	0.728708613	1	0.137446097	all	unspecific
IM	Q13882	0.01362791	0.145000962	1.865570744	all	unspecific
IM	Q13976	0.970525713	1	0.012992954	all	unspecific
IM	Q14004	0.778032145	1	0.109002459	all	unspecific
IM	Q14289	0.851578983	1	0.069775065	all	unspecific
IM	Q14642	0.076538946	0.474101318	1.116117524	all	unspecific
IM	Q14680	0.838039967	1	0.076735269	all	unspecific
IM	Q14693	0.699329672	1	0.155318044	all	unspecific
IM	Q15119	0.152611505	0.70111676	0.816412724	all	unspecific
IM	Q15131	0.601753021	1	0.22058172	all	unspecific
IM	Q15139	0.001482993	0.030112672	2.828861041	all	unspecific
IM	Q15262	0.546657756	1	0.262284486	all	unspecific
IM	Q15349	0.182863923	0.782714224	0.737871968	all	unspecific
IM	Q15418	0.039883066	0.308398128	1.399211461	all	unspecific
IM	Q15678	0.280827165	1	0.551560884	all	unspecific
IM	Q15746	0.269054085	0.971446562	0.570160409	all	unspecific
IM	Q15772	0.999991815	1	3.55E-06	all	unspecific
IM	Q15831	0.372635141	1	0.428716192	all	unspecific
IM	Q16512	0.985406237	1	0.006384693	all	unspecific
IM	Q16513	0.472744443	1	0.325373567	all	unspecific
IM	Q16539	0.000674109	0.016301192	3.171269588	all	unspecific
IM	Q16566	0.590597337	1	0.228708516	all	unspecific
IM	Q16584	0.889854566	1	0.050680967	all	unspecific
IM	Q16644	0.809610569	1	0.091723831	all	unspecific
IM	Q16659	0.758452852	1	0.120071412	all	unspecific
IM	Q16825	0.689480161	1	0.161478226	all	unspecific
IM	Q16832	0.114461117	0.596993277	0.94134202	all	unspecific
IM	Q16875	0.976976106	1	0.010116058	all	unspecific
IM	Q2M2I8	0.865098983	1	0.062934199	all	unspecific
IM	Q3MIX3	0.784027201	1	0.10566887	all	unspecific
IM	Q58A45	0.892029466	1	0.049620799	all	unspecific
IM	Q5S007	0.872593937	1	0.059187809	all	unspecific
IM	Q5SGD2	0.962826897	1	0.016451786	all	unspecific
IM	Q5TCX8	0.825588751	1	0.083236233	all	unspecific
IM	Q5VT25	0.334145306	1	0.476064636	all	unspecific
IM	Q63HR2	0.192816207	0.80139236	0.714856465	all	unspecific
IM	Q6DT37	0.71780301	1	0.143994725	all	unspecific
IM	Q6P0Q8	0.951448385	1	0.021614767	all	unspecific
IM	Q6P3W7	0.994175451	1	0.002536965	all	unspecific
IM	Q6P5Z2	0.616411199	1	0.210129479	all	unspecific
IM	Q6PHR2	0.024902655	0.224037167	1.603754356	all	unspecific
IM	Q6VAB6	0.155910422	0.709880692	0.807124854	all	unspecific
IM	Q6ZMQ8	0.347810521	1	0.458657285	all	unspecific
IM	Q76I76	0.255533369	0.941438728	0.592552379	all	unspecific
IM	Q76MJ5	0.019470171	0.189265204	1.71063024	all	unspecific
IM	Q7KZI7	0.370043975	1	0.431746662	all	unspecific
IM	Q7L7X3	0.005822478	0.081044175	2.234892129	all	unspecific
IM	Q7RTN6	0.478465234	1	0.320149613	all	unspecific
IM	Q7Z7A4	0.403662226	1	0.39398189	all	unspecific
IM	Q86UE8	0.033980629	0.274058876	1.468768584	all	unspecific
IM	Q86UX6	0.29921391	1	0.524018221	all	unspecific
IM	Q86UY8	0.81931011	1	0.086551686	all	unspecific
IM	Q86Y07	0.989416951	1	0.004620653	all	unspecific
IM	Q86YV5	0.764743736	1	0.116484072	all	unspecific
IM	Q86Z02	0.135486259	0.657652281	0.868104747	all	unspecific
IM	Q8IU85	0.012792696	0.137767496	1.893037918	all	unspecific
IM	Q8IV63	0.360271795	1	0.443369737	all	unspecific
IM	Q8IVH8	0.049143272	0.346740325	1.308535934	all	unspecific
IM	Q8IVT5	0.882118158	1	0.054473238	all	unspecific
IM	Q8IW41	0.661502011	1	0.179468831	all	unspecific
IM	Q8IWU2	0.817693784	1	0.087409303	all	unspecific
IM	Q8IXW5	0.881290153	1	0.054881082	all	unspecific
IM	Q8IY26	0.796949183	1	0.09856937	all	unspecific
IM	Q8IZE3	0.900813312	1	0.045365205	all	unspecific
IM	Q8N4C8	0.339400414	1	0.469287633	all	unspecific
IM	Q8N568	0.970009998	1	0.013223789	all	unspecific
IM	Q8N5S9	0.799548154	1	0.097155375	all	unspecific
IM	Q8NB16	0.908310087	1	0.041765863	all	unspecific
IM	Q8NBV4	1.23E-05	0.000724843	4.908609066	all	unspecific
IM	Q8NCE2	0.393966156	1	0.404541086	all	unspecific
IM	Q8NI37	0.99898529	1	0.000440907	all	unspecific
IM	Q8NI60	0.570370016	1	0.243843313	all	unspecific
IM	Q8TCD5	0.333134379	1	0.477380546	all	unspecific
IM	Q8TD19	0.612911339	1	0.212602344	all	unspecific
IM	Q8TDC3	0.940024606	1	0.026860778	all	unspecific
IM	Q8TDX7	1.11E-06	9.50E-05	5.955818728	all	unspecific
IM	Q8TE77	0.161873569	0.72733732	0.790824058	all	unspecific
IM	Q8TEA7	0.750903575	1	0.124415828	all	unspecific
IM	Q8TF76	0.116592681	0.603378467	0.93332871	all	unspecific
IM	Q8WVY7	0.982051581	1	0.007865701	all	unspecific
IM	Q8WYL5	0.380211522	1	0.419974726	all	unspecific
IM	Q92539	0.734670932	1	0.133907143	all	unspecific
IM	Q92630	0.826223465	1	0.082902475	all	unspecific
IM	Q92835	0.911237311	1	0.040368506	all	unspecific
IM	Q92871	0.326339159	1	0.486330811	all	unspecific
IM	Q92918	0.704267054	1	0.152262628	all	unspecific
IM	Q93096	0.845457897	1	0.072908015	all	unspecific
IM	Q969T7	1	1	0	all	unspecific
IM	Q96BR1	3.87E-05	0.001714671	4.412549524	all	unspecific
IM	Q96D53	0.293311081	1	0.53267153	all	unspecific
IM	Q96GX5	0.823930396	1	0.084109475	all	unspecific
IM	Q96J92	0.837810836	1	0.076854027	all	unspecific
IM	Q96KB5	0.751935142	1	0.123819618	all	unspecific
IM	Q96KG9	0.867314023	1	0.061823632	all	unspecific
IM	Q96L34	0.806740221	1	0.09326629	all	unspecific
IM	Q96PY6	0.751334366	1	0.124166746	all	unspecific
IM	Q96Q15	0.837141955	1	0.077200892	all	unspecific
IM	Q96QP1	0.853055337	1	0.069022796	all	unspecific
IM	Q96QT4	0.386920966	1	0.412377737	all	unspecific
IM	Q96RR4	0.828631586	1	0.081638516	all	unspecific
IM	Q96S38	0.995317806	1	0.002038226	all	unspecific
IM	Q96S44	0.138420768	0.669453169	0.858798746	all	unspecific
IM	Q96S53	0.218824318	0.861598455	0.659904417	all	unspecific
IM	Q96SB4	0.99816818	1	0.000796279	all	unspecific
IM	Q96T60	0.13523168	0.657616578	0.868921558	all	unspecific
IM	Q99504	0.22534597	0.877614102	0.647150204	all	unspecific
IM	Q99570	0.053348843	0.365742069	1.272874994	all	unspecific
IM	Q99683	0.309894139	1	0.508786637	all	unspecific
IM	Q99759	0.813702756	1	0.089534213	all	unspecific
IM	Q99952	0.474857167	1	0.323437003	all	unspecific
IM	Q99956	0.324511363	1	0.488770091	all	unspecific
IM	Q99986	0.549027148	1	0.26040618	all	unspecific
IM	Q9BQK8	0.077205924	0.474101318	1.112349376	all	unspecific
IM	Q9BRS2	0.733868412	1	0.134381805	all	unspecific
IM	Q9BT40	0.99086444	1	0.003985757	all	unspecific
IM	Q9BVS4	0.874544577	1	0.058218049	all	unspecific
IM	Q9BX95	0.13950446	0.671034113	0.855411906	all	unspecific
IM	Q9BY84	0.905794655	1	0.042970246	all	unspecific
IM	Q9BZL6	0.015428874	0.159072888	1.811665765	all	unspecific
IM	Q9GZU7	0.201377464	0.826642058	0.695989133	all	unspecific
IM	Q9H0C8	0.240263224	0.913637978	0.619312699	all	unspecific
IM	Q9H0K1	0.848084018	1	0.071561121	all	unspecific
IM	Q9H2G2	0.131110428	0.648241151	0.882362764	all	unspecific
IM	Q9H2K8	0.476420346	1	0.3220097	all	unspecific
IM	Q9H422	0.806944813	1	0.093156166	all	unspecific
IM	Q9H4A3	0.617369007	1	0.209455177	all	unspecific
IM	Q9H792	0.999201525	1	0.000346912	all	unspecific
IM	Q9HBH9	0.03112741	0.263177477	1.50685701	all	unspecific
IM	Q9HBY8	0.143916759	0.686054803	0.841888629	all	unspecific
IM	Q9HC98	0.591098968	1	0.228339799	all	unspecific
IM	Q9HCP0	0.959968105	1	0.017743196	all	unspecific
IM	Q9NP77	0.509458789	1	0.292890941	all	unspecific
IM	Q9NR20	0.756559177	1	0.121157096	all	unspecific
IM	Q9NRH2	0.839261526	1	0.076102686	all	unspecific
IM	Q9NRM7	0.867811391	1	0.061574654	all	unspecific
IM	Q9NRW4	0.004039233	0.062832516	2.393701073	all	unspecific
IM	Q9NSY0	0.860945926	1	0.065024125	all	unspecific
IM	Q9NSY1	0.077531606	0.474101318	1.110521217	all	unspecific
IM	Q9NWZ3	0.961325905	1	0.017129354	all	unspecific
IM	Q9NYL2	0.769556471	1	0.113759506	all	unspecific
IM	Q9NYV4	0.453714753	1	0.343217099	all	unspecific
IM	Q9NZJ5	0.992258502	1	0.003375171	all	unspecific
IM	Q9P0L2	0.99793538	1	0.00089758	all	unspecific
IM	Q9P289	0.104151876	0.557432577	0.982332902	all	unspecific
IM	Q9P2K8	0.152137634	0.70111676	0.817763341	all	unspecific
IM	Q9UBS0	0.951697488	1	0.021501077	all	unspecific
IM	Q9UEE5	0.031165754	0.263177477	1.506322364	all	unspecific
IM	Q9UEW8	0.601807382	1	0.220542489	all	unspecific
IM	Q9UHY1	0.164430632	0.733868257	0.784017274	all	unspecific
IM	Q9UIK4	0.018788702	0.185103509	1.72610322	all	unspecific
IM	Q9UK32	0.145916844	0.688619081	0.835894573	all	unspecific
IM	Q9UKE5	0.962845134	1	0.01644356	all	unspecific
IM	Q9UKI8	0.048515166	0.344091937	1.314122482	all	unspecific
IM	Q9UL54	0.191090285	0.795461905	0.718761392	all	unspecific
IM	Q9ULR3	0.985512684	1	0.006337782	all	unspecific
IM	Q9UNI6	0.010320034	0.119353442	1.986318853	all	unspecific
IM	Q9UNW1	0.773535018	1	0.111520021	all	unspecific
IM	Q9UPZ9	0.041846483	0.313553926	1.37834104	all	unspecific
IM	Q9UQ88	0.489445375	1	0.310295771	all	unspecific
IM	Q9Y217	0.438729634	1	0.357803031	all	unspecific
IM	Q9Y243	0.003864892	0.060963681	2.412862683	all	unspecific
IM	Q9Y2H1	0.793852089	1	0.100260408	all	unspecific
IM	Q9Y2H2	0.34432926	1	0.463026071	all	unspecific
IM	Q9Y2K2	0.12035648	0.615669686	0.919530523	all	unspecific
IM	Q9Y2R2	0.615190821	1	0.210990153	all	unspecific
IM	Q9Y2U5	0.599517855	1	0.222197878	all	unspecific
IM	Q9Y3S1	0.469866789	1	0.328025251	all	unspecific
IM	Q9Y4K4	0.995083313	1	0.002140557	all	unspecific
IM	Q9Y572	0.604811916	1	0.218379661	all	unspecific
IM	Q9Y5B0	0.262735218	0.959382184	0.580481709	all	unspecific
IM	Q9Y5S2	0.795450052	1	0.099387085	all	unspecific
IM	Q9Y616	0.811605324	1	0.090655113	all	unspecific
IM	Q9Y6M4	0.812873276	1	0.089977154	all	unspecific
IM	Q9Y6R4	0.750585225	1	0.124599989	all	unspecific
LI	A2A3K4	0.697030339	1	0.156748318	all	unspecific
LI	O00418	0.716736224	1	0.144640645	all	unspecific
LI	O00506	0.601443418	1	0.220805224	all	unspecific
LI	O00757	0.235657337	0.903801483	0.627719034	all	unspecific
LI	O14494	0.521105695	1	0.283074181	all	unspecific
LI	O14495	0.709961567	1	0.148765161	all	unspecific
LI	O14578	0.612508078	1	0.212888179	all	unspecific
LI	O14730	0.201160569	0.826642058	0.696457146	all	unspecific
LI	O14733	0.000210338	0.006823173	3.677081387	all	unspecific
LI	O14874	0.209716281	0.844645355	0.678367853	all	unspecific
LI	O14920	0.941831083	1	0.026026981	all	unspecific
LI	O14936	0.001124459	0.024317567	2.949056409	all	unspecific
LI	O14976	0.000451916	0.012142384	3.344942472	all	unspecific
LI	O15021	0.954735531	1	0.020116915	all	unspecific
LI	O15056	0.319275542	1	0.495834349	all	unspecific
LI	O15075	0.999974422	1	1.11E-05	all	unspecific
LI	O15264	0.404399528	1	0.39318936	all	unspecific
LI	O15327	0.020424241	0.19542619	1.689854075	all	unspecific
LI	O15355	0.027481166	0.244481276	1.560964845	all	unspecific
LI	O15357	0.849432498	1	0.070871127	all	unspecific
LI	O43293	0.706920789	1	0.150629247	all	unspecific
LI	O43318	0.884888996	1	0.053111206	all	unspecific
LI	O43353	0.608006747	1	0.216091601	all	unspecific
LI	O43426	0.497595979	1	0.303123137	all	unspecific
LI	O43683	0.426965914	1	0.369606795	all	unspecific
LI	O43688	0.307678977	1	0.511902177	all	unspecific
LI	O43930	0.785962706	1	0.104598061	all	unspecific
LI	O60229	7.19E-06	0.000477848	5.143531899	all	unspecific
LI	O60307	0.866579145	1	0.062191767	all	unspecific
LI	O60346	0.74346064	1	0.128742019	all	unspecific
LI	O60566	0.949221127	1	0.022632604	all	unspecific
LI	O60825	0.964006821	1	0.015919893	all	unspecific
LI	O60942	0.522300456	1	0.282079595	all	unspecific
LI	O75116	0.958925013	1	0.018215353	all	unspecific
LI	O75319	0.509894673	1	0.292519525	all	unspecific
LI	O75365	1	1	0	all	unspecific
LI	O75385	0.918601569	1	0.036872817	all	unspecific
LI	O75582	0.621781626	1	0.206362116	all	unspecific
LI	O75676	0.959917077	1	0.017766282	all	unspecific
LI	O75962	0.757312374	1	0.120724947	all	unspecific
LI	O94768	0.275399236	0.986503853	0.560037268	all	unspecific
LI	O94804	0.958374243	1	0.018464867	all	unspecific
LI	O94806	2.89E-08	6.98E-06	7.539550027	all	unspecific
LI	O94921	0.99151992	1	0.003698556	all	unspecific
LI	O95382	0.000240124	0.007464438	3.619563858	all	unspecific
LI	O95747	0.020749833	0.195725373	1.682985399	all	unspecific
LI	O95819	0.610214442	1	0.214517518	all	unspecific
LI	O95835	0.989746286	1	0.004476119	all	unspecific
LI	O96013	0.731643659	1	0.135700387	all	unspecific
LI	O96017	0.314684611	1	0.502124495	all	unspecific
LI	P00519	0.867770268	1	0.061595234	all	unspecific
LI	P00533	0.24079686	0.913637978	0.61834918	all	unspecific
LI	P04049	0.144350561	0.686891756	0.840581524	all	unspecific
LI	P04626	0.304985321	1	0.515721063	all	unspecific
LI	P05186	0.007836542	0.099262862	2.105875549	all	unspecific
LI	P05771	0.442990961	1	0.353605135	all	unspecific
LI	P06239	0.321318665	1	0.493064046	all	unspecific
LI	P06241	0.905201853	1	0.043254566	all	unspecific
LI	P06493	0.686782915	1	0.163180517	all	unspecific
LI	P07332	0.994380458	1	0.002447419	all	unspecific
LI	P07333	0.031677616	0.264145639	1.499247509	all	unspecific
LI	P07948	0.000472002	0.012422887	3.326056319	all	unspecific
LI	P08069	0.727241322	1	0.138321452	all	unspecific
LI	P08575	1.45E-05	0.000786576	4.83894479	all	unspecific
LI	P08581	0.49228514	1	0.307783274	all	unspecific
LI	P08631	0.965364943	1	0.015308477	all	unspecific
LI	P09619	0.967403075	1	0.014392537	all	unspecific
LI	P09769	0.004420108	0.066803904	2.354567124	all	unspecific
LI	P09923	0.739466049	1	0.131081761	all	unspecific
LI	P10398	0.881498708	1	0.05477832	all	unspecific
LI	P10721	0.369349231	1	0.4325628	all	unspecific
LI	P12931	0.297813462	1	0.526055674	all	unspecific
LI	P13686	0.798048159	1	0.0979709	all	unspecific
LI	P15056	0.971077032	1	0.012746318	all	unspecific
LI	P15309	0.007037347	0.092213511	2.152591042	all	unspecific
LI	P15735	0.926296615	1	0.033249923	all	unspecific
LI	P16234	0.017353099	0.17418582	1.760622965	all	unspecific
LI	P16298	0.986254976	1	0.006010792	all	unspecific
LI	P17252	0.954019772	1	0.020442624	all	unspecific
LI	P17612	0.041845418	0.313553926	1.37835209	all	unspecific
LI	P17706	0.651436743	1	0.18612775	all	unspecific
LI	P18031	0.894250546	1	0.048540786	all	unspecific
LI	P18433	0.010952107	0.123968527	1.960502332	all	unspecific
LI	P18669	0.024512265	0.223296659	1.610616559	all	unspecific
LI	P19525	0.837254916	1	0.077142294	all	unspecific
LI	P21127	0.887977155	1	0.051598207	all	unspecific
LI	P21860	0.982980055	1	0.007455294	all	unspecific
LI	P22612	0.673929089	1	0.171385798	all	unspecific
LI	P22694	0.977420027	1	0.009918767	all	unspecific
LI	P23443	0.896452365	1	0.047472782	all	unspecific
LI	P23469	0.000839421	0.019728001	3.076020103	all	unspecific
LI	P23470	0.618039002	1	0.208984118	all	unspecific
LI	P24723	0.706137997	1	0.151110419	all	unspecific
LI	P24941	0.924676398	1	0.034010227	all	unspecific
LI	P25098	0.98803439	1	0.005227939	all	unspecific
LI	P26045	0.634298898	1	0.197706043	all	unspecific
LI	P27361	0.093811227	0.525342869	1.027745185	all	unspecific
LI	P27448	0.298315061	1	0.52532482	all	unspecific
LI	P28482	0.977150218	1	0.010038667	all	unspecific
LI	P29317	0.000111864	0.004375847	3.951310637	all	unspecific
LI	P29323	0.188426084	0.790656368	0.724858977	all	unspecific
LI	P29350	2.94E-06	0.000223512	5.531512888	all	unspecific
LI	P29597	0.682365996	1	0.165982623	all	unspecific
LI	P30291	0.985216352	1	0.006468389	all	unspecific
LI	P30305	0.471424741	1	0.326587628	all	unspecific
LI	P30307	0.106970129	0.569081087	0.97073748	all	unspecific
LI	P31749	0.810307838	1	0.09134996	all	unspecific
LI	P31751	0.687261478	1	0.162877998	all	unspecific
LI	P32019	0.29951129	1	0.523586803	all	unspecific
LI	P33981	0.826685538	1	0.08265966	all	unspecific
LI	P34947	0.275108943	0.986503853	0.560495292	all	unspecific
LI	P35236	0.000338123	0.009776174	3.470924879	all	unspecific
LI	P36507	0.417059574	1	0.379801905	all	unspecific
LI	P37023	0.913230308	1	0.039419684	all	unspecific
LI	P37173	0.838465433	1	0.076514837	all	unspecific
LI	P41279	0.498100908	1	0.302682667	all	unspecific
LI	P41743	0.169625181	0.749145555	0.770509675	all	unspecific
LI	P42336	0.872335213	1	0.059316596	all	unspecific
LI	P42345	0.973947439	1	0.01146448	all	unspecific
LI	P42684	0.923943229	1	0.034354713	all	unspecific
LI	P42685	0.009448551	0.112704687	2.024634797	all	unspecific
LI	P43250	0.083343128	0.489387902	1.079130206	all	unspecific
LI	P43378	0.207157119	0.839494993	0.683700137	all	unspecific
LI	P43403	0.647594513	1	0.18869684	all	unspecific
LI	P43405	0.73887273	1	0.131430362	all	unspecific
LI	P45983	0.271849438	0.97718852	0.565671561	all	unspecific
LI	P45985	0.808509661	1	0.092314786	all	unspecific
LI	P46734	0.443875758	1	0.352738573	all	unspecific
LI	P48454	0.978570455	1	0.0094079	all	unspecific
LI	P48729	0.502934146	1	0.298488878	all	unspecific
LI	P48730	0.720169981	1	0.142564986	all	unspecific
LI	P49137	0.588162852	1	0.230502409	all	unspecific
LI	P49336	0.568108605	1	0.245568633	all	unspecific
LI	P49674	0.381214084	1	0.418831062	all	unspecific
LI	P49759	0.129589842	0.641916162	0.887429041	all	unspecific
LI	P49760	0.034305566	0.275688234	1.464635411	all	unspecific
LI	P49761	0.997621363	1	0.001034259	all	unspecific
LI	P49840	0.999686702	1	0.000136085	all	unspecific
LI	P49841	0.408417357	1	0.388895809	all	unspecific
LI	P50613	0.916272035	1	0.037975568	all	unspecific
LI	P50750	0.735149289	1	0.133624458	all	unspecific
LI	P51617	0.357854089	1	0.446294016	all	unspecific
LI	P51812	0.657768089	1	0.1819272	all	unspecific
LI	P51813	0.902956224	1	0.044333304	all	unspecific
LI	P51956	0.620854986	1	0.207009827	all	unspecific
LI	P51957	0.522568951	1	0.281856398	all	unspecific
LI	P52333	0.109007552	0.577174537	0.962543412	all	unspecific
LI	P52564	0.914429652	1	0.0388497	all	unspecific
LI	P53350	0.949120116	1	0.022678822	all	unspecific
LI	P53355	0.308741488	1	0.510405007	all	unspecific
LI	P53667	0.945198512	1	0.024476971	all	unspecific
LI	P53671	0.896570285	1	0.047415659	all	unspecific
LI	P54753	0.041668125	0.313553926	1.380196042	all	unspecific
LI	P54760	0.568022392	1	0.245634543	all	unspecific
LI	P57059	0.814245494	1	0.089244636	all	unspecific
LI	P60484	0.81698071	1	0.087788197	all	unspecific
LI	P62136	0.40267789	1	0.395042216	all	unspecific
LI	P62140	0.424740274	1	0.371876557	all	unspecific
LI	P78330	0.948971686	1	0.022746745	all	unspecific
LI	P78362	0.967214854	1	0.014477043	all	unspecific
LI	P78527	0.706241612	1	0.151046697	all	unspecific
LI	Q00534	0.961537156	1	0.017033929	all	unspecific
LI	Q00536	0.020103862	0.193754614	1.696720501	all	unspecific
LI	Q00537	0.228889597	0.886239197	0.640373945	all	unspecific
LI	Q01974	0.999987904	1	5.25E-06	all	unspecific
LI	Q02156	0.993883972	1	0.002664313	all	unspecific
LI	Q02750	0.815705537	1	0.08846659	all	unspecific
LI	Q04759	0.099546214	0.542608464	1.001975251	all	unspecific
LI	Q04912	0.376342762	1	0.424416433	all	unspecific
LI	Q05209	0.912068102	1	0.039972733	all	unspecific
LI	Q05397	0.615223115	1	0.210967356	all	unspecific
LI	Q05513	0.003465688	0.056583533	2.460210492	all	unspecific
LI	Q05655	0.973448498	1	0.011687021	all	unspecific
LI	Q05823	0.659418913	1	0.180838601	all	unspecific
LI	Q05D32	0.077224714	0.474101318	1.11224369	all	unspecific
LI	Q06124	0.631194392	1	0.199836868	all	unspecific
LI	Q06187	0.909909864	1	0.041001627	all	unspecific
LI	Q07002	0.985224918	1	0.006464613	all	unspecific
LI	Q07912	0.585861991	1	0.232204677	all	unspecific
LI	Q08209	0.720170671	1	0.142564569	all	unspecific
LI	Q08345	0.714691143	1	0.1458816	all	unspecific
LI	Q09013	0.785182489	1	0.105029395	all	unspecific
LI	Q12851	0.845713611	1	0.07277668	all	unspecific
LI	Q12913	0.466585807	1	0.331068476	all	unspecific
LI	Q12923	0.990396781	1	0.00419078	all	unspecific
LI	Q13043	0.979013235	1	0.009211437	all	unspecific
LI	Q13131	0.562107513	1	0.25018061	all	unspecific
LI	Q13153	0.954367929	1	0.020284163	all	unspecific
LI	Q13177	0.968611794	1	0.013850247	all	unspecific
LI	Q13188	0.999997256	1	1.19E-06	all	unspecific
LI	Q13233	0.976597097	1	0.010284571	all	unspecific
LI	Q13237	0.015697669	0.161219299	1.804164844	all	unspecific
LI	Q13418	0.999895119	1	4.56E-05	all	unspecific
LI	Q13464	0.981873131	1	0.007944624	all	unspecific
LI	Q13470	0.037413244	0.295309283	1.426974636	all	unspecific
LI	Q13496	0.301896377	1	0.520142099	all	unspecific
LI	Q13523	0.709996779	1	0.148743622	all	unspecific
LI	Q13535	0.579401158	1	0.237020641	all	unspecific
LI	Q13546	0.655177486	1	0.183641035	all	unspecific
LI	Q13554	0.36106519	1	0.442414379	all	unspecific
LI	Q13555	0.901859339	1	0.044861193	all	unspecific
LI	Q13557	0.12491206	0.62745551	0.903395629	all	unspecific
LI	Q13613	0.815482867	1	0.088585159	all	unspecific
LI	Q13614	0.409756478	1	0.387474172	all	unspecific
LI	Q13615	0.029127857	0.251558765	1.535691466	all	unspecific
LI	Q13627	0.306534074	1	0.513521242	all	unspecific
LI	Q13873	0.862178471	1	0.064402826	all	unspecific
LI	Q13882	0.240219322	0.913637978	0.619392064	all	unspecific
LI	Q13976	0.644360713	1	0.190870947	all	unspecific
LI	Q14004	0.983942236	1	0.007030397	all	unspecific
LI	Q14289	0.855474694	1	0.067792833	all	unspecific
LI	Q14642	0.667096356	1	0.175811432	all	unspecific
LI	Q14680	0.86413345	1	0.063419183	all	unspecific
LI	Q14693	0.904343863	1	0.043666404	all	unspecific
LI	Q15119	0.630985858	1	0.199980374	all	unspecific
LI	Q15131	0.756527716	1	0.121175157	all	unspecific
LI	Q15139	0.008639797	0.106397497	2.063496475	all	unspecific
LI	Q15262	0.882119061	1	0.054472794	all	unspecific
LI	Q15349	0.963901228	1	0.015967466	all	unspecific
LI	Q15418	0.291708147	1	0.535051442	all	unspecific
LI	Q15678	0.722226529	1	0.141326563	all	unspecific
LI	Q15746	0.873350643	1	0.058811355	all	unspecific
LI	Q15772	0.999962864	1	1.61E-05	all	unspecific
LI	Q15831	0.873160428	1	0.058905955	all	unspecific
LI	Q16512	0.963285416	1	0.016245015	all	unspecific
LI	Q16513	0.515551946	1	0.287727569	all	unspecific
LI	Q16539	2.86E-11	1.90E-08	10.5435354	all	unspecific
LI	Q16566	0.774266987	1	0.111109258	all	unspecific
LI	Q16584	0.849278313	1	0.070949966	all	unspecific
LI	Q16644	0.898900929	1	0.046288171	all	unspecific
LI	Q16659	0.077190702	0.474101318	1.112435008	all	unspecific
LI	Q16825	0.969252901	1	0.013562891	all	unspecific
LI	Q16832	0.99595955	1	0.0017583	all	unspecific
LI	Q16875	0.476937811	1	0.321538246	all	unspecific
LI	Q2M2I8	0.334501447	1	0.475601999	all	unspecific
LI	Q3MIX3	0.342898832	1	0.464833994	all	unspecific
LI	Q58A45	0.947436634	1	0.023449827	all	unspecific
LI	Q5S007	0.216729379	0.860447983	0.664082213	all	unspecific
LI	Q5SGD2	0.826189203	1	0.082920485	all	unspecific
LI	Q5TCX8	0.925994675	1	0.033391511	all	unspecific
LI	Q5VT25	0.881387806	1	0.054832962	all	unspecific
LI	Q63HR2	0.055016034	0.370487721	1.259510722	all	unspecific
LI	Q6DT37	0.88613237	1	0.052501398	all	unspecific
LI	Q6P0Q8	0.992942743	1	0.003075794	all	unspecific
LI	Q6P3W7	0.902624624	1	0.044492823	all	unspecific
LI	Q6P5Z2	0.973835564	1	0.011514369	all	unspecific
LI	Q6PHR2	0.990020697	1	0.004355726	all	unspecific
LI	Q6VAB6	0.185548238	0.786980587	0.731543166	all	unspecific
LI	Q6ZMQ8	0.204223831	0.833722107	0.689893581	all	unspecific
LI	Q76I76	0.002099926	0.039336641	2.67779602	all	unspecific
LI	Q76MJ5	0.207348951	0.839494993	0.683298157	all	unspecific
LI	Q7KZI7	0.750688971	1	0.124539965	all	unspecific
LI	Q7L7X3	0.965280969	1	0.015346256	all	unspecific
LI	Q7RTN6	0.511827946	1	0.290876005	all	unspecific
LI	Q7Z7A4	0.110147575	0.579316421	0.958025062	all	unspecific
LI	Q86UE8	0.92198349	1	0.035276856	all	unspecific
LI	Q86UX6	0.88825648	1	0.051461615	all	unspecific
LI	Q86UY8	0.837568277	1	0.07697978	all	unspecific
LI	Q86Y07	0.9999136	1	3.75E-05	all	unspecific
LI	Q86YV5	0.765270553	1	0.116184998	all	unspecific
LI	Q86Z02	0.655592525	1	0.183366007	all	unspecific
LI	Q8IU85	0.006843577	0.091938964	2.164716839	all	unspecific
LI	Q8IV63	0.825817405	1	0.083115968	all	unspecific
LI	Q8IVH8	0.788935703	1	0.10295839	all	unspecific
LI	Q8IVT5	0.333248707	1	0.477231527	all	unspecific
LI	Q8IW41	0.083058761	0.489228847	1.080614554	all	unspecific
LI	Q8IWU2	0.768365104	1	0.114432367	all	unspecific
LI	Q8IXW5	0.639165809	1	0.194386465	all	unspecific
LI	Q8IY26	0.603530742	1	0.219300603	all	unspecific
LI	Q8IZE3	0.820402682	1	0.085972929	all	unspecific
LI	Q8N4C8	0.983779933	1	0.00710204	all	unspecific
LI	Q8N568	0.994296565	1	0.002484061	all	unspecific
LI	Q8N5S9	0.952867644	1	0.02096742	all	unspecific
LI	Q8NB16	0.686169468	1	0.163568611	all	unspecific
LI	Q8NBV4	0.001044342	0.022958261	2.981157272	all	unspecific
LI	Q8NCE2	0.744805151	1	0.127957329	all	unspecific
LI	Q8NI37	0.99784449	1	0.000937136	all	unspecific
LI	Q8NI60	0.000791927	0.018808269	3.101314795	all	unspecific
LI	Q8TCD5	0.630163784	1	0.20054656	all	unspecific
LI	Q8TD19	0.821300167	1	0.085498089	all	unspecific
LI	Q8TDC3	0.783929794	1	0.10572283	all	unspecific
LI	Q8TDX7	0.514840846	1	0.288327005	all	unspecific
LI	Q8TE77	0.069136551	0.4408251	1.160292288	all	unspecific
LI	Q8TEA7	0.25129928	0.930997331	0.599808756	all	unspecific
LI	Q8TF76	0.665997583	1	0.176527347	all	unspecific
LI	Q8WVY7	0.809508031	1	0.091778838	all	unspecific
LI	Q8WYL5	0.501391342	1	0.29982317	all	unspecific
LI	Q92539	0.954073078	1	0.020418359	all	unspecific
LI	Q92630	0.914860677	1	0.038645039	all	unspecific
LI	Q92835	0.891108343	1	0.05006949	all	unspecific
LI	Q92871	0.011738126	0.129557739	1.930401232	all	unspecific
LI	Q92918	0.70931589	1	0.149160311	all	unspecific
LI	Q93096	0.508306171	1	0.293874618	all	unspecific
LI	Q969T7	1	1	0	all	unspecific
LI	Q96BR1	0.169825101	0.749145555	0.769998118	all	unspecific
LI	Q96D53	0.667247385	1	0.175713119	all	unspecific
LI	Q96GX5	0.796732498	1	0.098687468	all	unspecific
LI	Q96J92	0.486836297	1	0.312617049	all	unspecific
LI	Q96KB5	0.887261394	1	0.051948415	all	unspecific
LI	Q96KG9	0.810788754	1	0.091092284	all	unspecific
LI	Q96L34	0.89583413	1	0.047772396	all	unspecific
LI	Q96PY6	0.125255217	0.62745551	0.902204178	all	unspecific
LI	Q96Q15	0.527133735	1	0.278079189	all	unspecific
LI	Q96QP1	0.028363035	0.245751374	1.547247306	all	unspecific
LI	Q96QT4	2.03E-05	0.001038404	4.692511805	all	unspecific
LI	Q96RR4	0.306185134	1	0.514015899	all	unspecific
LI	Q96S38	0.99624063	1	0.00163575	all	unspecific
LI	Q96S44	0.905737652	1	0.042997578	all	unspecific
LI	Q96S53	0.924138602	1	0.034262888	all	unspecific
LI	Q96SB4	0.17754816	0.767931879	0.750683824	all	unspecific
LI	Q96T60	0.743822827	1	0.128530498	all	unspecific
LI	Q99504	0.552940559	1	0.257321553	all	unspecific
LI	Q99570	0.554182057	1	0.25634754	all	unspecific
LI	Q99683	0.057160906	0.382072217	1.242900896	all	unspecific
LI	Q99759	0.661845176	1	0.179243592	all	unspecific
LI	Q99952	0.018543359	0.183365556	1.731811596	all	unspecific
LI	Q99956	0.520245458	1	0.283791703	all	unspecific
LI	Q99986	0.001605414	0.03207036	2.794412907	all	unspecific
LI	Q9BQK8	0.109142403	0.577174537	0.962006489	all	unspecific
LI	Q9BRS2	0.772316791	1	0.112204523	all	unspecific
LI	Q9BT40	0.993416072	1	0.002868818	all	unspecific
LI	Q9BVS4	0.923008821	1	0.034794149	all	unspecific
LI	Q9BX95	0.087568444	0.505275618	1.05765237	all	unspecific
LI	Q9BY84	0.953520861	1	0.020669801	all	unspecific
LI	Q9BZL6	0.849393576	1	0.070891028	all	unspecific
LI	Q9GZU7	0.677003008	1	0.169409402	all	unspecific
LI	Q9H0C8	0.176978148	0.767931879	0.752080353	all	unspecific
LI	Q9H0K1	0.889292095	1	0.050955568	all	unspecific
LI	Q9H2G2	0.958203933	1	0.018542051	all	unspecific
LI	Q9H2K8	0.337985171	1	0.471102354	all	unspecific
LI	Q9H422	0.780530064	1	0.107610364	all	unspecific
LI	Q9H4A3	0.812296804	1	0.090285255	all	unspecific
LI	Q9H792	0.999920502	1	3.45E-05	all	unspecific
LI	Q9HBH9	0.668520495	1	0.174885274	all	unspecific
LI	Q9HBY8	0.004913722	0.071423504	2.308589397	all	unspecific
LI	Q9HC98	0.690138919	1	0.161063481	all	unspecific
LI	Q9HCP0	0.971196286	1	0.012692987	all	unspecific
LI	Q9NP77	0.778784223	1	0.108582855	all	unspecific
LI	Q9NR20	0.788260444	1	0.103330267	all	unspecific
LI	Q9NRH2	0.758959584	1	0.11978135	all	unspecific
LI	Q9NRM7	0.866671581	1	0.062145444	all	unspecific
LI	Q9NRW4	0.038443238	0.300761804	1.415180038	all	unspecific
LI	Q9NSY0	0.972293187	1	0.012202757	all	unspecific
LI	Q9NSY1	7.09E-11	3.77E-08	10.14927007	all	unspecific
LI	Q9NWZ3	0.836897993	1	0.077327474	all	unspecific
LI	Q9NYL2	0.625162878	1	0.204006818	all	unspecific
LI	Q9NYV4	0.35014643	1	0.455750297	all	unspecific
LI	Q9NZJ5	0.611188007	1	0.213825176	all	unspecific
LI	Q9P0L2	0.999986335	1	5.93E-06	all	unspecific
LI	Q9P289	0.661629816	1	0.179384931	all	unspecific
LI	Q9P2K8	0.988076521	1	0.00520942	all	unspecific
LI	Q9UBS0	0.905107462	1	0.043299855	all	unspecific
LI	Q9UEE5	0.680476144	1	0.167187096	all	unspecific
LI	Q9UEW8	0.658910455	1	0.181173601	all	unspecific
LI	Q9UHY1	0.946899318	1	0.023696196	all	unspecific
LI	Q9UIK4	0.003298122	0.054831273	2.481733325	all	unspecific
LI	Q9UK32	0.925661593	1	0.033547755	all	unspecific
LI	Q9UKE5	0.931386271	1	0.030870168	all	unspecific
LI	Q9UKI8	0.097450822	0.534472549	1.011214494	all	unspecific
LI	Q9UL54	0.85304208	1	0.069029545	all	unspecific
LI	Q9ULR3	0.998527634	1	0.000639912	all	unspecific
LI	Q9UNI6	0.08313212	0.489228847	1.080231145	all	unspecific
LI	Q9UNW1	0.360140131	1	0.443528482	all	unspecific
LI	Q9UPZ9	0.006971271	0.092213511	2.156688028	all	unspecific
LI	Q9UQ88	0.888445716	1	0.051369102	all	unspecific
LI	Q9Y217	0.623420338	1	0.205219034	all	unspecific
LI	Q9Y243	0.952109905	1	0.021312917	all	unspecific
LI	Q9Y2H1	0.939676717	1	0.027021534	all	unspecific
LI	Q9Y2H2	0.054023038	0.369412032	1.267420999	all	unspecific
LI	Q9Y2K2	0.955930821	1	0.019573536	all	unspecific
LI	Q9Y2R2	0.708242369	1	0.149818096	all	unspecific
LI	Q9Y2U5	0.110911916	0.580759243	0.955021794	all	unspecific
LI	Q9Y3S1	0.101859798	0.549605939	0.991997187	all	unspecific
LI	Q9Y4K4	0.210415677	0.84547689	0.676921906	all	unspecific
LI	Q9Y572	0.003252135	0.054406786	2.487831443	all	unspecific
LI	Q9Y5B0	0.724422037	1	0.140008347	all	unspecific
LI	Q9Y5S2	0.784124814	1	0.105614803	all	unspecific
LI	Q9Y616	0.805079696	1	0.094161126	all	unspecific
LI	Q9Y6M4	0.915124323	1	0.038519901	all	unspecific
LI	Q9Y6R4	0.419642236	1	0.377120808	all	unspecific
OS	A2A3K4	0.125213573	0.62745551	0.90234859	all	unspecific
OS	O00418	0.819641114	1	0.086376265	all	unspecific
OS	O00506	0.425439187	1	0.37116251	all	unspecific
OS	O00757	0.848722352	1	0.07123436	all	unspecific
OS	O14494	0.00221423	0.04090174	2.654777364	all	unspecific
OS	O14495	0.061548016	0.401268926	1.210785943	all	unspecific
OS	O14578	0.972498099	1	0.012111239	all	unspecific
OS	O14730	0.209762917	0.844645355	0.678271287	all	unspecific
OS	O14733	1.12E-05	0.0006784	4.949943357	all	unspecific
OS	O14874	0.866230282	1	0.062366638	all	unspecific
OS	O14920	0.845434868	1	0.072919845	all	unspecific
OS	O14936	0.000389667	0.010685717	3.409306224	all	unspecific
OS	O14976	0.00302141	0.052241121	2.519790303	all	unspecific
OS	O15021	0.936804312	1	0.028351119	all	unspecific
OS	O15056	0.010560552	0.12160636	1.976313367	all	unspecific
OS	O15075	0.999983223	1	7.29E-06	all	unspecific
OS	O15264	0.596292603	1	0.224540578	all	unspecific
OS	O15327	0.022324632	0.205479308	1.651215699	all	unspecific
OS	O15355	0.000536944	0.013547587	3.270070927	all	unspecific
OS	O15357	0.33339733	1	0.477037883	all	unspecific
OS	O43293	0.300039866	1	0.522821038	all	unspecific
OS	O43318	0.847557245	1	0.07183096	all	unspecific
OS	O43353	0.16730907	0.741736876	0.776480516	all	unspecific
OS	O43426	0.013767658	0.145703684	1.861139946	all	unspecific
OS	O43683	0.008003109	0.100672804	2.096741258	all	unspecific
OS	O43688	0.008023547	0.100672804	2.095633609	all	unspecific
OS	O43930	0.597174351	1	0.223898853	all	unspecific
OS	O60229	0.048170621	0.342603884	1.317217752	all	unspecific
OS	O60307	0.728153084	1	0.137777307	all	unspecific
OS	O60346	0.5124044	1	0.29038715	all	unspecific
OS	O60566	0.853019155	1	0.069041216	all	unspecific
OS	O60825	0.934443727	1	0.029446847	all	unspecific
OS	O60942	0.474217767	1	0.324022179	all	unspecific
OS	O75116	0.953746226	1	0.020567168	all	unspecific
OS	O75319	0.59299153	1	0.22695151	all	unspecific
OS	O75365	1	1	0	all	unspecific
OS	O75385	0.696929036	1	0.156811441	all	unspecific
OS	O75582	0.925264144	1	0.033734267	all	unspecific
OS	O75676	0.9419604	1	0.025967355	all	unspecific
OS	O75962	0.337442802	1	0.471799831	all	unspecific
OS	O94768	0.005246686	0.075033251	2.280114926	all	unspecific
OS	O94804	0.983804441	1	0.007091221	all	unspecific
OS	O94806	4.86E-08	9.38E-06	7.31300442	all	unspecific
OS	O94921	0.950713732	1	0.021950233	all	unspecific
OS	O95382	9.80E-06	0.000628211	5.008806733	all	unspecific
OS	O95747	0.743675321	1	0.12861663	all	unspecific
OS	O95819	0.981439872	1	0.008136303	all	unspecific
OS	O95835	0.24065695	0.913637978	0.618601592	all	unspecific
OS	O96013	0.746532707	1	0.12695116	all	unspecific
OS	O96017	0.226376958	0.877788204	0.64516778	all	unspecific
OS	P00519	0.742798005	1	0.129129271	all	unspecific
OS	P00533	0.300963315	1	0.521486438	all	unspecific
OS	P04049	0.364637645	1	0.438138497	all	unspecific
OS	P04626	0.00013349	0.005001174	3.874551328	all	unspecific
OS	P05186	0.000218855	0.006930395	3.659844366	all	unspecific
OS	P05771	0.163095056	0.729130839	0.787559203	all	unspecific
OS	P06239	0.021383601	0.198882439	1.669919167	all	unspecific
OS	P06241	0.811067628	1	0.090942932	all	unspecific
OS	P06493	0.705312965	1	0.151618133	all	unspecific
OS	P07332	0.962914484	1	0.016412281	all	unspecific
OS	P07333	0.04454092	0.328196253	1.351240816	all	unspecific
OS	P07948	0.000116619	0.00443668	3.933229682	all	unspecific
OS	P08069	0.991900137	1	0.00353205	all	unspecific
OS	P08575	0.012621491	0.137594945	1.898889331	all	unspecific
OS	P08581	0.911151485	1	0.040409413	all	unspecific
OS	P08631	0.821435795	1	0.085426376	all	unspecific
OS	P09619	0.961832931	1	0.016900358	all	unspecific
OS	P09769	0.001313097	0.027287803	2.88170309	all	unspecific
OS	P09923	0.924160649	1	0.034252528	all	unspecific
OS	P10398	0.714277916	1	0.146132777	all	unspecific
OS	P10721	0.581699136	1	0.235301581	all	unspecific
OS	P12931	0.038323148	0.300706705	1.416538827	all	unspecific
OS	P13686	0.34477266	1	0.46246718	all	unspecific
OS	P15056	0.501939173	1	0.299348909	all	unspecific
OS	P15309	0.066386689	0.426542494	1.177918991	all	unspecific
OS	P15735	0.606895149	1	0.216886334	all	unspecific
OS	P16234	0.666906086	1	0.175935319	all	unspecific
OS	P16298	0.941817884	1	0.026033067	all	unspecific
OS	P17252	0.968556588	1	0.013875001	all	unspecific
OS	P17612	0.651836162	1	0.18586155	all	unspecific
OS	P17706	0.418149651	1	0.378668261	all	unspecific
OS	P18031	0.908101318	1	0.041865694	all	unspecific
OS	P18433	0.641490879	1	0.192809514	all	unspecific
OS	P18669	1.46E-07	1.85E-05	6.835548293	all	unspecific
OS	P19525	0.720686299	1	0.142253734	all	unspecific
OS	P21127	0.878532282	1	0.056242275	all	unspecific
OS	P21860	0.992015989	1	0.003481328	all	unspecific
OS	P22612	0.080879725	0.485643494	1.092160336	all	unspecific
OS	P22694	0.40505	1	0.392491363	all	unspecific
OS	P23443	0.483443543	1	0.315654236	all	unspecific
OS	P23469	0.14648424	0.688619081	0.834209098	all	unspecific
OS	P23470	0.020552667	0.195725373	1.68713182	all	unspecific
OS	P24723	0.740089356	1	0.130715842	all	unspecific
OS	P24941	0.731823945	1	0.135593385	all	unspecific
OS	P25098	0.991637419	1	0.003647094	all	unspecific
OS	P26045	0.599799099	1	0.221994191	all	unspecific
OS	P27361	0.244002363	0.918028694	0.612605967	all	unspecific
OS	P27448	0.24949579	0.929224166	0.602936778	all	unspecific
OS	P28482	0.874375209	1	0.058302164	all	unspecific
OS	P29317	0.384406191	1	0.415209627	all	unspecific
OS	P29323	0.045128416	0.330693074	1.345549912	all	unspecific
OS	P29350	0.00220056	0.04090174	2.657466851	all	unspecific
OS	P29597	0.68247949	1	0.165910395	all	unspecific
OS	P30291	0.996988546	1	0.001309831	all	unspecific
OS	P30305	0.492777754	1	0.307348906	all	unspecific
OS	P30307	0.646990089	1	0.189102372	all	unspecific
OS	P31749	0.7838321	1	0.105776955	all	unspecific
OS	P31751	0.686553674	1	0.163325504	all	unspecific
OS	P32019	0.828981619	1	0.081455099	all	unspecific
OS	P33981	0.648333986	1	0.188201212	all	unspecific
OS	P34947	0.102286574	0.550773858	0.990181369	all	unspecific
OS	P35236	0.045630401	0.332539358	1.340745719	all	unspecific
OS	P36507	0.944238251	1	0.02491841	all	unspecific
OS	P37023	0.987029421	1	0.005669902	all	unspecific
OS	P37173	0.910601291	1	0.040671738	all	unspecific
OS	P41279	0.390215136	1	0.408695888	all	unspecific
OS	P41743	0.077770256	0.474469909	1.109186473	all	unspecific
OS	P42336	0.442274831	1	0.354307775	all	unspecific
OS	P42345	0.598780399	1	0.222732424	all	unspecific
OS	P42684	0.993260549	1	0.002936814	all	unspecific
OS	P42685	0.001261355	0.026767896	2.899162822	all	unspecific
OS	P43250	0.205357488	0.835246051	0.687489457	all	unspecific
OS	P43378	0.573432457	1	0.241517729	all	unspecific
OS	P43403	0.093806006	0.525342869	1.027769355	all	unspecific
OS	P43405	0.403312255	1	0.394358581	all	unspecific
OS	P45983	0.070504428	0.447394701	1.151783607	all	unspecific
OS	P45985	0.848726246	1	0.071232367	all	unspecific
OS	P46734	0.970880795	1	0.01283409	all	unspecific
OS	P48454	0.963570465	1	0.01611652	all	unspecific
OS	P48729	0.893727703	1	0.04879478	all	unspecific
OS	P48730	0.941807294	1	0.02603795	all	unspecific
OS	P49137	0.626133438	1	0.203333103	all	unspecific
OS	P49336	0.258566414	0.948671258	0.587427887	all	unspecific
OS	P49674	0.646351467	1	0.189531261	all	unspecific
OS	P49759	0.205216546	0.835246051	0.687787627	all	unspecific
OS	P49760	0.54717891	1	0.26187065	all	unspecific
OS	P49761	0.976939354	1	0.010132395	all	unspecific
OS	P49840	0.967851406	1	0.014191315	all	unspecific
OS	P49841	0.10375301	0.556477753	0.983999296	all	unspecific
OS	P50613	0.912613128	1	0.039713288	all	unspecific
OS	P50750	0.693206552	1	0.159137341	all	unspecific
OS	P51617	0.931025615	1	0.03103837	all	unspecific
OS	P51812	0.978310094	1	0.009523466	all	unspecific
OS	P51813	0.422873968	1	0.373789049	all	unspecific
OS	P51956	0.489206499	1	0.310507782	all	unspecific
OS	P51957	0.405391235	1	0.392125646	all	unspecific
OS	P52333	0.089570716	0.510885299	1.047833954	all	unspecific
OS	P52564	0.370423955	1	0.431300936	all	unspecific
OS	P53350	0.997283573	1	0.001181335	all	unspecific
OS	P53355	0.052288455	0.359398686	1.281594186	all	unspecific
OS	P53667	0.503903904	1	0.297652277	all	unspecific
OS	P53671	0.721183716	1	0.141954088	all	unspecific
OS	P54753	0.052274298	0.359398686	1.281711792	all	unspecific
OS	P54760	0.768114378	1	0.114574105	all	unspecific
OS	P57059	0.293228319	1	0.532794089	all	unspecific
OS	P60484	0.363239566	1	0.439806852	all	unspecific
OS	P62136	0.440453076	1	0.356100353	all	unspecific
OS	P62140	0.590401754	1	0.228852361	all	unspecific
OS	P78330	0.892882673	1	0.049205605	all	unspecific
OS	P78362	0.972729527	1	0.012007901	all	unspecific
OS	P78527	0.828520506	1	0.081696738	all	unspecific
OS	Q00534	0.694376647	1	0.158404893	all	unspecific
OS	Q00536	0.03797848	0.298883896	1.42046242	all	unspecific
OS	Q00537	0.093320744	0.524805875	1.030021808	all	unspecific
OS	Q01974	0.999585412	1	0.000180091	all	unspecific
OS	Q02156	0.789732175	1	0.102520168	all	unspecific
OS	Q02750	0.964297795	1	0.015788826	all	unspecific
OS	Q04759	0.852609134	1	0.069250019	all	unspecific
OS	Q04912	0.132559571	0.64935757	0.877588908	all	unspecific
OS	Q05209	0.725501475	1	0.139361701	all	unspecific
OS	Q05397	0.242862606	0.915034749	0.614639349	all	unspecific
OS	Q05513	6.40E-05	0.002659911	4.193834534	all	unspecific
OS	Q05655	0.821498176	1	0.085393396	all	unspecific
OS	Q05823	0.219610433	0.861598455	0.658347031	all	unspecific
OS	Q05D32	0.574765942	1	0.240508974	all	unspecific
OS	Q06124	0.510352169	1	0.292130035	all	unspecific
OS	Q06187	0.481939874	1	0.31700714	all	unspecific
OS	Q07002	0.816248209	1	0.088177758	all	unspecific
OS	Q07912	0.728796671	1	0.13739362	all	unspecific
OS	Q08209	0.341710995	1	0.466341047	all	unspecific
OS	Q08345	0.935077731	1	0.029152286	all	unspecific
OS	Q09013	0.687677248	1	0.162615344	all	unspecific
OS	Q12851	0.269156435	0.971446562	0.569995233	all	unspecific
OS	Q12913	0.308171906	1	0.511206956	all	unspecific
OS	Q12923	0.883644824	1	0.053722262	all	unspecific
OS	Q13043	0.983483698	1	0.007232835	all	unspecific
OS	Q13131	0.544802813	1	0.263760658	all	unspecific
OS	Q13153	0.952028074	1	0.021350245	all	unspecific
OS	Q13177	0.763998669	1	0.116907398	all	unspecific
OS	Q13188	0.99209763	1	0.003445588	all	unspecific
OS	Q13233	0.985476437	1	0.006353755	all	unspecific
OS	Q13237	0.01626766	0.165793009	1.788674914	all	unspecific
OS	Q13418	0.999437429	1	0.00024439	all	unspecific
OS	Q13464	0.531026787	1	0.274883571	all	unspecific
OS	Q13470	0.061544783	0.401268926	1.210808753	all	unspecific
OS	Q13496	0.122185142	0.622441506	0.912981603	all	unspecific
OS	Q13523	0.969095614	1	0.013633372	all	unspecific
OS	Q13535	0.580188543	1	0.236430851	all	unspecific
OS	Q13546	0.80619099	1	0.09356206	all	unspecific
OS	Q13554	0.162689027	0.729067605	0.788641739	all	unspecific
OS	Q13555	0.877497717	1	0.056754005	all	unspecific
OS	Q13557	0.097235446	0.534393155	1.012175388	all	unspecific
OS	Q13613	0.863040421	1	0.063968863	all	unspecific
OS	Q13614	0.155860393	0.709880692	0.807264232	all	unspecific
OS	Q13615	0.007219454	0.093626195	2.141495667	all	unspecific
OS	Q13627	0.531293019	1	0.274665891	all	unspecific
OS	Q13873	0.88737073	1	0.051894901	all	unspecific
OS	Q13882	2.27E-05	0.00111796	4.644061756	all	unspecific
OS	Q13976	0.676298294	1	0.169861708	all	unspecific
OS	Q14004	0.640372783	1	0.193567135	all	unspecific
OS	Q14289	0.943644511	1	0.025191582	all	unspecific
OS	Q14642	0.658020477	1	0.181760591	all	unspecific
OS	Q14680	0.762921157	1	0.117520341	all	unspecific
OS	Q14693	0.905741016	1	0.042995965	all	unspecific
OS	Q15119	0.219196453	0.861598455	0.659166479	all	unspecific
OS	Q15131	0.507750868	1	0.294349325	all	unspecific
OS	Q15139	0.991908943	1	0.003528194	all	unspecific
OS	Q15262	0.937578217	1	0.027992491	all	unspecific
OS	Q15349	0.218055877	0.861598455	0.661432203	all	unspecific
OS	Q15418	0.036591689	0.290548933	1.436617545	all	unspecific
OS	Q15678	0.885474893	1	0.052823749	all	unspecific
OS	Q15746	0.781247081	1	0.107211592	all	unspecific
OS	Q15772	0.99976542	1	0.000101889	all	unspecific
OS	Q15831	0.532929543	1	0.273330204	all	unspecific
OS	Q16512	0.967258172	1	0.014457592	all	unspecific
OS	Q16513	0.682275536	1	0.1660402	all	unspecific
OS	Q16539	4.13E-08	9.16E-06	7.383906147	all	unspecific
OS	Q16566	0.870808976	1	0.060077103	all	unspecific
OS	Q16584	0.286210338	1	0.543314684	all	unspecific
OS	Q16644	0.249052673	0.929224166	0.603708793	all	unspecific
OS	Q16659	0.118786528	0.610355178	0.925232812	all	unspecific
OS	Q16825	0.793334687	1	0.100543557	all	unspecific
OS	Q16832	0.585175768	1	0.232713666	all	unspecific
OS	Q16875	0.078824273	0.476528561	1.103340025	all	unspecific
OS	Q2M2I8	0.686622024	1	0.163282271	all	unspecific
OS	Q3MIX3	0.837455871	1	0.077038068	all	unspecific
OS	Q58A45	0.43552216	1	0.360989743	all	unspecific
OS	Q5S007	0.254634967	0.939429974	0.594081959	all	unspecific
OS	Q5SGD2	0.595410587	1	0.225183447	all	unspecific
OS	Q5TCX8	0.881332401	1	0.054860263	all	unspecific
OS	Q5VT25	0.432614668	1	0.363898759	all	unspecific
OS	Q63HR2	0.329878897	1	0.481645466	all	unspecific
OS	Q6DT37	0.846947025	1	0.072143753	all	unspecific
OS	Q6P0Q8	0.979226775	1	0.00911672	all	unspecific
OS	Q6P3W7	0.972035047	1	0.012318076	all	unspecific
OS	Q6P5Z2	0.966764178	1	0.01467945	all	unspecific
OS	Q6PHR2	0.861205039	1	0.064893438	all	unspecific
OS	Q6VAB6	0.096110377	0.53209218	1.017229718	all	unspecific
OS	Q6ZMQ8	0.381775195	1	0.418192292	all	unspecific
OS	Q76I76	0.265690012	0.964168393	0.575624771	all	unspecific
OS	Q76MJ5	3.79E-05	0.001709124	4.421256059	all	unspecific
OS	Q7KZI7	0.971972291	1	0.012346116	all	unspecific
OS	Q7L7X3	0.941260523	1	0.026290156	all	unspecific
OS	Q7RTN6	0.678525118	1	0.168434071	all	unspecific
OS	Q7Z7A4	0.146784593	0.688619081	0.833319526	all	unspecific
OS	Q86UE8	0.076492911	0.474101318	1.116378813	all	unspecific
OS	Q86UX6	0.68059282	1	0.167112637	all	unspecific
OS	Q86UY8	0.711628258	1	0.147746815	all	unspecific
OS	Q86Y07	0.999692796	1	0.000133438	all	unspecific
OS	Q86YV5	0.508343146	1	0.293843028	all	unspecific
OS	Q86Z02	0.629199964	1	0.201211311	all	unspecific
OS	Q8IU85	0.245861829	0.921116147	0.609308892	all	unspecific
OS	Q8IV63	0.859955917	1	0.065523811	all	unspecific
OS	Q8IVH8	0.730625146	1	0.136305385	all	unspecific
OS	Q8IVT5	0.408127187	1	0.389204474	all	unspecific
OS	Q8IW41	0.121534604	0.620502968	0.91530005	all	unspecific
OS	Q8IWU2	0.898748471	1	0.046361835	all	unspecific
OS	Q8IXW5	0.08969302	0.510885299	1.047241351	all	unspecific
OS	Q8IY26	0.623111146	1	0.20543448	all	unspecific
OS	Q8IZE3	0.948769742	1	0.022839174	all	unspecific
OS	Q8N4C8	0.928765398	1	0.032093973	all	unspecific
OS	Q8N568	0.993263414	1	0.002935561	all	unspecific
OS	Q8N5S9	0.538524369	1	0.26879464	all	unspecific
OS	Q8NB16	0.902756451	1	0.044429399	all	unspecific
OS	Q8NBV4	0.041127487	0.313162108	1.385867824	all	unspecific
OS	Q8NCE2	0.541793536	1	0.266166181	all	unspecific
OS	Q8NI37	0.999516872	1	0.000209871	all	unspecific
OS	Q8NI60	0.904125806	1	0.043771135	all	unspecific
OS	Q8TCD5	0.921043921	1	0.035719659	all	unspecific
OS	Q8TD19	0.479978522	1	0.318778196	all	unspecific
OS	Q8TDC3	0.806475127	1	0.093409022	all	unspecific
OS	Q8TDX7	0.003686107	0.058712848	2.433432018	all	unspecific
OS	Q8TE77	0.084485703	0.495004339	1.073216778	all	unspecific
OS	Q8TEA7	0.556284526	1	0.254703021	all	unspecific
OS	Q8TF76	0.808981659	1	0.092061324	all	unspecific
OS	Q8WVY7	0.316346101	1	0.499837513	all	unspecific
OS	Q8WYL5	0.14800286	0.690680016	0.829729891	all	unspecific
OS	Q92539	0.306444697	1	0.513647889	all	unspecific
OS	Q92630	0.9091085	1	0.041384281	all	unspecific
OS	Q92835	0.657314781	1	0.182226601	all	unspecific
OS	Q92871	0.3879751	1	0.411196146	all	unspecific
OS	Q92918	0.735910206	1	0.133175174	all	unspecific
OS	Q93096	0.032878718	0.26909966	1.483085127	all	unspecific
OS	Q969T7	1	1	0	all	unspecific
OS	Q96BR1	0.091609841	0.516275798	1.038057872	all	unspecific
OS	Q96D53	0.328711787	1	0.483184722	all	unspecific
OS	Q96GX5	0.969881814	1	0.013281184	all	unspecific
OS	Q96J92	0.543640022	1	0.264688579	all	unspecific
OS	Q96KB5	0.971082548	1	0.012743851	all	unspecific
OS	Q96KG9	0.830418097	1	0.080703195	all	unspecific
OS	Q96L34	0.865720699	1	0.062622198	all	unspecific
OS	Q96PY6	0.833828172	1	0.078923436	all	unspecific
OS	Q96Q15	0.60771407	1	0.216300709	all	unspecific
OS	Q96QP1	0.565585937	1	0.247501398	all	unspecific
OS	Q96QT4	0.000216074	0.006924772	3.665398067	all	unspecific
OS	Q96RR4	0.935767165	1	0.028832198	all	unspecific
OS	Q96S38	0.999542646	1	0.000198672	all	unspecific
OS	Q96S44	0.020275802	0.194706262	1.693021948	all	unspecific
OS	Q96S53	0.980009421	1	0.008769749	all	unspecific
OS	Q96SB4	0.986319251	1	0.00598249	all	unspecific
OS	Q96T60	0.802258233	1	0.095685817	all	unspecific
OS	Q99504	0.239294267	0.913637978	0.621067706	all	unspecific
OS	Q99570	0.673087137	1	0.171928709	all	unspecific
OS	Q99683	0.390697479	1	0.408159391	all	unspecific
OS	Q99759	0.884628815	1	0.053238919	all	unspecific
OS	Q99952	0.011409635	0.127519445	1.942728266	all	unspecific
OS	Q99956	0.398692203	1	0.399362258	all	unspecific
OS	Q99986	0.376109604	1	0.424685576	all	unspecific
OS	Q9BQK8	0.031460813	0.263630993	1.502230054	all	unspecific
OS	Q9BRS2	0.63705234	1	0.195824885	all	unspecific
OS	Q9BT40	0.975336028	1	0.010845733	all	unspecific
OS	Q9BVS4	0.847242853	1	0.071992086	all	unspecific
OS	Q9BX95	0.261602189	0.957168944	0.582358627	all	unspecific
OS	Q9BY84	0.770856406	1	0.113026514	all	unspecific
OS	Q9BZL6	0.768164942	1	0.114545517	all	unspecific
OS	Q9GZU7	0.844519936	1	0.073390094	all	unspecific
OS	Q9H0C8	0.109894624	0.579316421	0.959023554	all	unspecific
OS	Q9H0K1	0.885588974	1	0.052767799	all	unspecific
OS	Q9H2G2	0.506879813	1	0.295095004	all	unspecific
OS	Q9H2K8	0.597145834	1	0.223919593	all	unspecific
OS	Q9H422	0.808367138	1	0.09239135	all	unspecific
OS	Q9H4A3	0.710829986	1	0.14823426	all	unspecific
OS	Q9H792	0.999145521	1	0.000371254	all	unspecific
OS	Q9HBH9	0.698308258	1	0.155952822	all	unspecific
OS	Q9HBY8	0.002896547	0.050689566	2.538119474	all	unspecific
OS	Q9HC98	0.613199904	1	0.212397922	all	unspecific
OS	Q9HCP0	0.747699389	1	0.126272974	all	unspecific
OS	Q9NP77	0.570756415	1	0.243549198	all	unspecific
OS	Q9NR20	0.042761403	0.318614378	1.36894805	all	unspecific
OS	Q9NRH2	0.74120857	1	0.130059568	all	unspecific
OS	Q9NRM7	0.853867045	1	0.068609748	all	unspecific
OS	Q9NRW4	0.032191907	0.266235255	1.492253294	all	unspecific
OS	Q9NSY0	0.99693691	1	0.001332325	all	unspecific
OS	Q9NSY1	2.38E-13	3.16E-10	12.62414353	all	unspecific
OS	Q9NWZ3	0.980080578	1	0.008738217	all	unspecific
OS	Q9NYL2	0.342135777	1	0.46580151	all	unspecific
OS	Q9NYV4	0.003927398	0.061452234	2.405895038	all	unspecific
OS	Q9NZJ5	0.765184985	1	0.11623356	all	unspecific
OS	Q9P0L2	0.999826776	1	7.52E-05	all	unspecific
OS	Q9P289	0.500215236	1	0.300843084	all	unspecific
OS	Q9P2K8	0.670437029	1	0.173642007	all	unspecific
OS	Q9UBS0	0.760563594	1	0.118864467	all	unspecific
OS	Q9UEE5	0.827223368	1	0.082377206	all	unspecific
OS	Q9UEW8	0.493167012	1	0.307005981	all	unspecific
OS	Q9UHY1	0.837880083	1	0.076818133	all	unspecific
OS	Q9UIK4	0.000373581	0.010460887	3.427615491	all	unspecific
OS	Q9UK32	0.204355945	0.833722107	0.689612723	all	unspecific
OS	Q9UKE5	0.12676614	0.633830698	0.896996735	all	unspecific
OS	Q9UKI8	5.60E-07	5.51E-05	6.252086713	all	unspecific
OS	Q9UL54	0.88427722	1	0.053411563	all	unspecific
OS	Q9ULR3	0.991213868	1	0.003832631	all	unspecific
OS	Q9UNI6	0.081367931	0.486904831	1.089546728	all	unspecific
OS	Q9UNW1	0.544233041	1	0.264215095	all	unspecific
OS	Q9UPZ9	0.000201763	0.006708619	3.695158513	all	unspecific
OS	Q9UQ88	0.857241059	1	0.066897036	all	unspecific
OS	Q9Y217	0.060421802	0.399805955	1.218806325	all	unspecific
OS	Q9Y243	0.873652494	1	0.058661279	all	unspecific
OS	Q9Y2H1	0.961449021	1	0.017073739	all	unspecific
OS	Q9Y2H2	0.433484359	1	0.363026568	all	unspecific
OS	Q9Y2K2	0.886961302	1	0.052095328	all	unspecific
OS	Q9Y2R2	0.224453215	0.876199327	0.648874169	all	unspecific
OS	Q9Y2U5	0.28841932	1	0.539975652	all	unspecific
OS	Q9Y3S1	0.097920242	0.535481405	1.009127522	all	unspecific
OS	Q9Y4K4	0.931577347	1	0.030781081	all	unspecific
OS	Q9Y572	0.412029316	1	0.385071883	all	unspecific
OS	Q9Y5B0	0.627039426	1	0.202705151	all	unspecific
OS	Q9Y5S2	0.840590625	1	0.075415458	all	unspecific
OS	Q9Y616	0.804907645	1	0.094253948	all	unspecific
OS	Q9Y6M4	0.761706499	1	0.118212339	all	unspecific
OS	Q9Y6R4	0.778716141	1	0.108620823	all	unspecific
RA	A2A3K4	0.888313329	1	0.051433821	all	unspecific
RA	O00418	0.986651016	1	0.005836432	all	unspecific
RA	O00506	0.618931802	1	0.208357202	all	unspecific
RA	O00757	0.704015011	1	0.15241808	all	unspecific
RA	O14494	0.95872522	1	0.018305848	all	unspecific
RA	O14495	0.040561609	0.312735887	1.391884821	all	unspecific
RA	O14578	0.650275823	1	0.186902393	all	unspecific
RA	O14730	0.782207604	1	0.106677967	all	unspecific
RA	O14733	0.280508475	1	0.552054013	all	unspecific
RA	O14874	0.880376984	1	0.05533132	all	unspecific
RA	O14920	0.858345092	1	0.066338072	all	unspecific
RA	O14936	0.009719485	0.114905915	2.012356734	all	unspecific
RA	O14976	0.008219156	0.101688165	2.085172766	all	unspecific
RA	O15021	0.980700585	1	0.008463566	all	unspecific
RA	O15056	0.090004335	0.511533172	1.045736572	all	unspecific
RA	O15075	0.999165172	1	0.000362713	all	unspecific
RA	O15264	0.97663636	1	0.010267111	all	unspecific
RA	O15327	0.050753245	0.353863734	1.294536185	all	unspecific
RA	O15355	0.994742138	1	0.002289485	all	unspecific
RA	O15357	0.635499909	1	0.196884507	all	unspecific
RA	O43293	0.988346018	1	0.005090983	all	unspecific
RA	O43318	0.948705145	1	0.022868744	all	unspecific
RA	O43353	0.641525081	1	0.19278636	all	unspecific
RA	O43426	0.000525669	0.013547587	3.279287931	all	unspecific
RA	O43683	0.315360161	1	0.501193171	all	unspecific
RA	O43688	0.496182176	1	0.30435884	all	unspecific
RA	O43930	0.132800947	0.64935757	0.876798829	all	unspecific
RA	O60229	0.857773693	1	0.066627277	all	unspecific
RA	O60307	0.912365632	1	0.039831082	all	unspecific
RA	O60346	0.645021065	1	0.190426102	all	unspecific
RA	O60566	0.851143125	1	0.069997404	all	unspecific
RA	O60825	0.774596161	1	0.11092466	all	unspecific
RA	O60942	0.770446336	1	0.113257606	all	unspecific
RA	O75116	0.93691059	1	0.028301852	all	unspecific
RA	O75319	0.889663929	1	0.050774017	all	unspecific
RA	O75365	1	1	0	all	unspecific
RA	O75385	0.821926051	1	0.085167255	all	unspecific
RA	O75582	0.719194574	1	0.143153598	all	unspecific
RA	O75676	0.803880287	1	0.094808621	all	unspecific
RA	O75962	0.919615313	1	0.036393806	all	unspecific
RA	O94768	0.003229955	0.054406786	2.490803468	all	unspecific
RA	O94804	0.890487279	1	0.05037228	all	unspecific
RA	O94806	0.165727046	0.737946393	0.780606611	all	unspecific
RA	O94921	0.781700445	1	0.106959641	all	unspecific
RA	O95382	0.030054067	0.257883282	1.522096755	all	unspecific
RA	O95747	0.613294398	1	0.212331002	all	unspecific
RA	O95819	0.988454813	1	0.005043179	all	unspecific
RA	O95835	0.980206265	1	0.008682526	all	unspecific
RA	O96013	0.954343957	1	0.020295072	all	unspecific
RA	O96017	0.187945852	0.790656368	0.725967255	all	unspecific
RA	P00519	0.024930452	0.224037167	1.603269854	all	unspecific
RA	P00533	0.011665567	0.129293362	1.933094166	all	unspecific
RA	P04049	0.010943685	0.123968527	1.960836411	all	unspecific
RA	P04626	1.40E-05	0.000776022	4.853766265	all	unspecific
RA	P05186	0.045865253	0.333337632	1.338516206	all	unspecific
RA	P05771	0.793385011	1	0.100516008	all	unspecific
RA	P06239	0.085191311	0.498041509	1.0696047	all	unspecific
RA	P06241	0.537336336	1	0.26975379	all	unspecific
RA	P06493	0.934399595	1	0.029467359	all	unspecific
RA	P07332	0.893737594	1	0.048789974	all	unspecific
RA	P07333	0.083080904	0.489228847	1.080498784	all	unspecific
RA	P07948	4.56E-06	0.00032755	5.341402046	all	unspecific
RA	P08069	0.972218145	1	0.012236278	all	unspecific
RA	P08575	1.17E-11	1.03E-08	10.93297732	all	unspecific
RA	P08581	0.907804688	1	0.042007579	all	unspecific
RA	P08631	0.770394829	1	0.113286641	all	unspecific
RA	P09619	0.651596028	1	0.186021572	all	unspecific
RA	P09769	1.02E-06	9.07E-05	5.989963011	all	unspecific
RA	P09923	0.998438872	1	0.000678519	all	unspecific
RA	P10398	0.942838639	1	0.025562628	all	unspecific
RA	P10721	0.013858283	0.145703684	1.858290582	all	unspecific
RA	P12931	0.639727784	1	0.194004787	all	unspecific
RA	P13686	0.990002915	1	0.004363527	all	unspecific
RA	P15056	0.487191325	1	0.312300453	all	unspecific
RA	P15309	0.675552871	1	0.170340656	all	unspecific
RA	P15735	0.481674947	1	0.317245942	all	unspecific
RA	P16234	0.522653539	1	0.281786105	all	unspecific
RA	P16298	0.914795336	1	0.038676058	all	unspecific
RA	P17252	0.642095474	1	0.192400392	all	unspecific
RA	P17612	0.975130031	1	0.010937468	all	unspecific
RA	P17706	0.864796586	1	0.063086033	all	unspecific
RA	P18031	0.908551474	1	0.041650462	all	unspecific
RA	P18433	0.090383681	0.511533172	1.043909976	all	unspecific
RA	P18669	1.68E-05	0.000891437	4.775821054	all	unspecific
RA	P19525	0.669585263	1	0.174194114	all	unspecific
RA	P21127	0.998282717	1	0.000746448	all	unspecific
RA	P21860	0.805459869	1	0.093956093	all	unspecific
RA	P22612	0.85662562	1	0.067208941	all	unspecific
RA	P22694	0.998389221	1	0.000700116	all	unspecific
RA	P23443	0.994821426	1	0.00225487	all	unspecific
RA	P23469	0.00725075	0.093626195	2.139617042	all	unspecific
RA	P23470	0.077375605	0.474101318	1.11139594	all	unspecific
RA	P24723	0.082714322	0.489228847	1.082419287	all	unspecific
RA	P24941	0.927965412	1	0.032468211	all	unspecific
RA	P25098	0.9869271	1	0.005714926	all	unspecific
RA	P26045	0.959324282	1	0.018034563	all	unspecific
RA	P27361	0.882401153	1	0.054333933	all	unspecific
RA	P27448	0.119088097	0.610355178	0.924131646	all	unspecific
RA	P28482	0.987153797	1	0.00561518	all	unspecific
RA	P29317	0.408358461	1	0.388958441	all	unspecific
RA	P29323	0.494642379	1	0.305708678	all	unspecific
RA	P29350	2.21E-08	5.89E-06	7.655051569	all	unspecific
RA	P29597	0.731430885	1	0.135826705	all	unspecific
RA	P30291	0.933802659	1	0.029744894	all	unspecific
RA	P30305	0.268303004	0.971001348	0.571374465	all	unspecific
RA	P30307	0.086812946	0.503929125	1.061415507	all	unspecific
RA	P31749	0.624140827	1	0.204717408	all	unspecific
RA	P31751	0.997980741	1	0.000877839	all	unspecific
RA	P32019	0.477752431	1	0.320797094	all	unspecific
RA	P33981	0.75935648	1	0.119554296	all	unspecific
RA	P34947	0.749111954	1	0.125453272	all	unspecific
RA	P35236	0.041573969	0.313553926	1.381178516	all	unspecific
RA	P36507	0.558644422	1	0.252864534	all	unspecific
RA	P37023	0.999991274	1	3.79E-06	all	unspecific
RA	P37173	0.968567105	1	0.013870285	all	unspecific
RA	P41279	0.726435034	1	0.138803219	all	unspecific
RA	P41743	0.76581454	1	0.115876392	all	unspecific
RA	P42336	0.862942725	1	0.064018028	all	unspecific
RA	P42345	0.263789116	0.961204175	0.578743128	all	unspecific
RA	P42684	0.984321205	1	0.006863159	all	unspecific
RA	P42685	0.028052754	0.245751374	1.552024489	all	unspecific
RA	P43250	0.964573325	1	0.015664752	all	unspecific
RA	P43378	0.637955018	1	0.195209942	all	unspecific
RA	P43403	0.185899467	0.786980587	0.730721855	all	unspecific
RA	P43405	0.611597812	1	0.213534077	all	unspecific
RA	P45983	0.722424237	1	0.141207692	all	unspecific
RA	P45985	0.790386777	1	0.102160334	all	unspecific
RA	P46734	0.491615524	1	0.308374411	all	unspecific
RA	P48454	0.972046707	1	0.012312867	all	unspecific
RA	P48729	7.43E-08	1.32E-05	7.128800478	all	unspecific
RA	P48730	0.986104501	1	0.006077059	all	unspecific
RA	P49137	0.168189712	0.74440039	0.774200573	all	unspecific
RA	P49336	0.134240508	0.655192205	0.872116413	all	unspecific
RA	P49674	0.007402346	0.094664613	2.130630636	all	unspecific
RA	P49759	0.65612983	1	0.183010217	all	unspecific
RA	P49760	0.069272516	0.4408251	1.15943904	all	unspecific
RA	P49761	0.364437512	1	0.438376928	all	unspecific
RA	P49840	0.998116899	1	0.000818591	all	unspecific
RA	P49841	0.061018981	0.401268926	1.214535049	all	unspecific
RA	P50613	0.916281889	1	0.037970898	all	unspecific
RA	P50750	0.651632678	1	0.185997145	all	unspecific
RA	P51617	0.984138116	1	0.006943947	all	unspecific
RA	P51812	0.983531125	1	0.007211892	all	unspecific
RA	P51813	0.607773293	1	0.216258388	all	unspecific
RA	P51956	0.770464679	1	0.113247266	all	unspecific
RA	P51957	0.317296651	1	0.498534512	all	unspecific
RA	P52333	0.001935477	0.036774055	2.713212077	all	unspecific
RA	P52564	0.680475592	1	0.167187448	all	unspecific
RA	P53350	0.998410327	1	0.000690936	all	unspecific
RA	P53355	0.137317023	0.665324738	0.86227562	all	unspecific
RA	P53667	0.586292312	1	0.231885801	all	unspecific
RA	P53671	0.774653106	1	0.110892734	all	unspecific
RA	P54753	0.404057904	1	0.393556393	all	unspecific
RA	P54760	0.607257656	1	0.216627001	all	unspecific
RA	P57059	0.027698504	0.245251863	1.557543688	all	unspecific
RA	P60484	0.823462257	1	0.084356302	all	unspecific
RA	P62136	0.186317645	0.786980587	0.729746015	all	unspecific
RA	P62140	0.99715889	1	0.001235634	all	unspecific
RA	P78330	0.675552822	1	0.170340687	all	unspecific
RA	P78362	0.909462667	1	0.041215124	all	unspecific
RA	P78527	0.019463307	0.189265204	1.710783366	all	unspecific
RA	Q00534	0.816816348	1	0.087875579	all	unspecific
RA	Q00536	0.631092276	1	0.199907135	all	unspecific
RA	Q00537	0.966195206	1	0.014935122	all	unspecific
RA	Q01974	0.999981012	1	8.25E-06	all	unspecific
RA	Q02156	0.984651773	1	0.006717333	all	unspecific
RA	Q02750	0.829650161	1	0.081104998	all	unspecific
RA	Q04759	0.154789756	0.709333527	0.810257783	all	unspecific
RA	Q04912	0.431254429	1	0.365266431	all	unspecific
RA	Q05209	0.981424806	1	0.008142969	all	unspecific
RA	Q05397	0.589494757	1	0.229520053	all	unspecific
RA	Q05513	0.000931223	0.02099198	3.030946231	all	unspecific
RA	Q05655	0.549560817	1	0.25998424	all	unspecific
RA	Q05823	0.088889297	0.509244026	1.051150528	all	unspecific
RA	Q05D32	0.046413339	0.335487724	1.333357184	all	unspecific
RA	Q06124	0.478583074	1	0.320042665	all	unspecific
RA	Q06187	0.309694862	1	0.509065999	all	unspecific
RA	Q07002	0.856654526	1	0.067194286	all	unspecific
RA	Q07912	0.723119327	1	0.140790031	all	unspecific
RA	Q08209	0.858635982	1	0.066190916	all	unspecific
RA	Q08345	0.908745048	1	0.041557943	all	unspecific
RA	Q09013	0.146721916	0.688619081	0.83350501	all	unspecific
RA	Q12851	0.929164004	1	0.031907623	all	unspecific
RA	Q12913	0.003044125	0.052241121	2.516537451	all	unspecific
RA	Q12923	0.964279531	1	0.015797052	all	unspecific
RA	Q13043	0.953715946	1	0.020580956	all	unspecific
RA	Q13131	0.911170344	1	0.040400424	all	unspecific
RA	Q13153	0.983849747	1	0.007071222	all	unspecific
RA	Q13177	0.790400177	1	0.102152971	all	unspecific
RA	Q13188	0.999249695	1	0.000325976	all	unspecific
RA	Q13233	0.991187088	1	0.003844364	all	unspecific
RA	Q13237	0.027752184	0.245251863	1.556702826	all	unspecific
RA	Q13418	0.999984038	1	6.93E-06	all	unspecific
RA	Q13464	0.992653187	1	0.003202459	all	unspecific
RA	Q13470	0.076762716	0.474101318	1.114849669	all	unspecific
RA	Q13496	0.012180696	0.133886992	1.914327885	all	unspecific
RA	Q13523	0.980074232	1	0.008741029	all	unspecific
RA	Q13535	0.157287796	0.712752192	0.803304974	all	unspecific
RA	Q13546	0.894764137	1	0.048291431	all	unspecific
RA	Q13554	0.842895007	1	0.074226519	all	unspecific
RA	Q13555	0.927367848	1	0.032747965	all	unspecific
RA	Q13557	0.305660683	1	0.51476042	all	unspecific
RA	Q13613	0.218183076	0.861598455	0.661178939	all	unspecific
RA	Q13614	0.251011491	0.930997331	0.600306396	all	unspecific
RA	Q13615	0.87219064	1	0.059388578	all	unspecific
RA	Q13627	0.982918456	1	0.00748251	all	unspecific
RA	Q13873	0.782495598	1	0.106518097	all	unspecific
RA	Q13882	0.159277269	0.719316699	0.797846199	all	unspecific
RA	Q13976	0.718519258	1	0.143561588	all	unspecific
RA	Q14004	0.9909715	1	0.003938835	all	unspecific
RA	Q14289	0.8501198	1	0.070519868	all	unspecific
RA	Q14642	0.935526001	1	0.028944138	all	unspecific
RA	Q14680	0.724040452	1	0.140237169	all	unspecific
RA	Q14693	0.817154346	1	0.087695905	all	unspecific
RA	Q15119	0.938402685	1	0.027610758	all	unspecific
RA	Q15131	0.637675176	1	0.19540049	all	unspecific
RA	Q15139	0.874271709	1	0.058353575	all	unspecific
RA	Q15262	0.623094957	1	0.205445764	all	unspecific
RA	Q15349	0.852355444	1	0.069379261	all	unspecific
RA	Q15418	0.000141428	0.005196819	3.849464699	all	unspecific
RA	Q15678	0.654511982	1	0.184082399	all	unspecific
RA	Q15746	0.6502359	1	0.186929056	all	unspecific
RA	Q15772	0.933553186	1	0.029860935	all	unspecific
RA	Q15831	0.9605608	1	0.01747514	all	unspecific
RA	Q16512	0.982461744	1	0.007684352	all	unspecific
RA	Q16513	0.378161494	1	0.422322695	all	unspecific
RA	Q16539	2.65E-05	0.001281933	4.576653714	all	unspecific
RA	Q16566	0.010950827	0.123968527	1.960553085	all	unspecific
RA	Q16584	0.613708037	1	0.212038189	all	unspecific
RA	Q16644	0.93082474	1	0.031132082	all	unspecific
RA	Q16659	0.470871761	1	0.327097354	all	unspecific
RA	Q16825	0.607615936	1	0.216370844	all	unspecific
RA	Q16832	0.991724404	1	0.003609	all	unspecific
RA	Q16875	0.556783472	1	0.254313665	all	unspecific
RA	Q2M2I8	0.519174169	1	0.284686923	all	unspecific
RA	Q3MIX3	0.956865734	1	0.019148997	all	unspecific
RA	Q58A45	0.9776077	1	0.009835386	all	unspecific
RA	Q5S007	0.780552863	1	0.107597679	all	unspecific
RA	Q5SGD2	0.805422891	1	0.093976031	all	unspecific
RA	Q5TCX8	0.999609695	1	0.00016954	all	unspecific
RA	Q5VT25	0.949039921	1	0.022715519	all	unspecific
RA	Q63HR2	0.651875561	1	0.185835301	all	unspecific
RA	Q6DT37	0.65237568	1	0.185502238	all	unspecific
RA	Q6P0Q8	0.991761603	1	0.00359271	all	unspecific
RA	Q6P3W7	0.993730401	1	0.002731424	all	unspecific
RA	Q6P5Z2	0.902451193	1	0.044576276	all	unspecific
RA	Q6PHR2	0.416261957	1	0.380633278	all	unspecific
RA	Q6VAB6	0.089021982	0.509244026	1.05050274	all	unspecific
RA	Q6ZMQ8	0.699249977	1	0.155367539	all	unspecific
RA	Q76I76	0.828650213	1	0.081628754	all	unspecific
RA	Q76MJ5	0.082296176	0.489228847	1.084620343	all	unspecific
RA	Q7KZI7	0.528796458	1	0.276711463	all	unspecific
RA	Q7L7X3	0.995352309	1	0.002023172	all	unspecific
RA	Q7RTN6	0.778592112	1	0.10869	all	unspecific
RA	Q7Z7A4	0.692532173	1	0.159560045	all	unspecific
RA	Q86UE8	0.564297243	1	0.248492072	all	unspecific
RA	Q86UX6	0.58588085	1	0.232190697	all	unspecific
RA	Q86UY8	0.734639511	1	0.133925718	all	unspecific
RA	Q86Y07	0.982548511	1	0.007645998	all	unspecific
RA	Q86YV5	0.333718479	1	0.476619745	all	unspecific
RA	Q86Z02	0.922069712	1	0.035236243	all	unspecific
RA	Q8IU85	0.013176207	0.14075787	1.880209604	all	unspecific
RA	Q8IV63	0.978936774	1	0.009245357	all	unspecific
RA	Q8IVH8	0.651476024	1	0.186101563	all	unspecific
RA	Q8IVT5	0.828727542	1	0.081588228	all	unspecific
RA	Q8IW41	0.087216666	0.50433985	1.05940052	all	unspecific
RA	Q8IWU2	0.86329892	1	0.063838802	all	unspecific
RA	Q8IXW5	0.978376547	1	0.009493966	all	unspecific
RA	Q8IY26	0.853802065	1	0.068642799	all	unspecific
RA	Q8IZE3	0.922902311	1	0.034844266	all	unspecific
RA	Q8N4C8	0.961525207	1	0.017039326	all	unspecific
RA	Q8N568	0.984054338	1	0.00698092	all	unspecific
RA	Q8N5S9	0.946271024	1	0.023984458	all	unspecific
RA	Q8NB16	0.914379046	1	0.038873735	all	unspecific
RA	Q8NBV4	0.186027716	0.786980587	0.730422347	all	unspecific
RA	Q8NCE2	0.837101563	1	0.077221847	all	unspecific
RA	Q8NI37	0.999736803	1	0.00011432	all	unspecific
RA	Q8NI60	0.952766408	1	0.021013563	all	unspecific
RA	Q8TCD5	0.676672768	1	0.169621301	all	unspecific
RA	Q8TD19	0.835217994	1	0.078200158	all	unspecific
RA	Q8TDC3	0.932911975	1	0.030159332	all	unspecific
RA	Q8TDX7	0.00028296	0.008457012	3.548274679	all	unspecific
RA	Q8TE77	0.486694299	1	0.312743741	all	unspecific
RA	Q8TEA7	1.81E-05	0.000945619	4.741595438	all	unspecific
RA	Q8TF76	0.911560286	1	0.040214604	all	unspecific
RA	Q8WVY7	0.998957711	1	0.000452897	all	unspecific
RA	Q8WYL5	0.328332825	1	0.483685696	all	unspecific
RA	Q92539	0.944256113	1	0.024910195	all	unspecific
RA	Q92630	0.987029075	1	0.005670054	all	unspecific
RA	Q92835	0.943145652	1	0.025421233	all	unspecific
RA	Q92871	0.597299304	1	0.223807991	all	unspecific
RA	Q92918	0.946526515	1	0.023867216	all	unspecific
RA	Q93096	0.019593584	0.189523392	1.707886122	all	unspecific
RA	Q969T7	1	1	0	all	unspecific
RA	Q96BR1	0.039557333	0.307668144	1.402772999	all	unspecific
RA	Q96D53	0.983126371	1	0.007390654	all	unspecific
RA	Q96GX5	0.864353467	1	0.063308622	all	unspecific
RA	Q96J92	0.509497277	1	0.292858133	all	unspecific
RA	Q96KB5	0.986904821	1	0.005724729	all	unspecific
RA	Q96KG9	0.834481066	1	0.078583513	all	unspecific
RA	Q96L34	0.917410111	1	0.037436478	all	unspecific
RA	Q96PY6	0.908736737	1	0.041561915	all	unspecific
RA	Q96Q15	0.001616898	0.03207036	2.791317345	all	unspecific
RA	Q96QP1	0.006268733	0.086398087	2.202820201	all	unspecific
RA	Q96QT4	0.127855436	0.635692449	0.893280802	all	unspecific
RA	Q96RR4	0.983038188	1	0.007429611	all	unspecific
RA	Q96S38	0.990141895	1	0.004302563	all	unspecific
RA	Q96S44	0.009942272	0.116283813	2.00251434	all	unspecific
RA	Q96S53	0.932056253	1	0.030557876	all	unspecific
RA	Q96SB4	0.449699335	1	0.347077755	all	unspecific
RA	Q96T60	0.894759348	1	0.048293756	all	unspecific
RA	Q99504	0.733141398	1	0.134812257	all	unspecific
RA	Q99570	0.00323482	0.054406786	2.490149839	all	unspecific
RA	Q99683	0.002421307	0.04322601	2.615950222	all	unspecific
RA	Q99759	0.924257178	1	0.034207168	all	unspecific
RA	Q99952	0.003532542	0.057296105	2.451912686	all	unspecific
RA	Q99956	0.127809673	0.635692449	0.893436276	all	unspecific
RA	Q99986	0.933585537	1	0.029845885	all	unspecific
RA	Q9BQK8	0.732129695	1	0.135411978	all	unspecific
RA	Q9BRS2	0.840668231	1	0.075375364	all	unspecific
RA	Q9BT40	0.999898934	1	4.39E-05	all	unspecific
RA	Q9BVS4	0.614300098	1	0.211619416	all	unspecific
RA	Q9BX95	0.896045791	1	0.047669796	all	unspecific
RA	Q9BY84	0.921269425	1	0.035613342	all	unspecific
RA	Q9BZL6	0.903195478	1	0.044218246	all	unspecific
RA	Q9GZU7	0.896865129	1	0.047272862	all	unspecific
RA	Q9H0C8	0.000476366	0.012422887	3.322058915	all	unspecific
RA	Q9H0K1	0.88180217	1	0.054628837	all	unspecific
RA	Q9H2G2	0.324545557	1	0.488724331	all	unspecific
RA	Q9H2K8	0.903968313	1	0.043846793	all	unspecific
RA	Q9H422	0.595613663	1	0.225035349	all	unspecific
RA	Q9H4A3	0.94255194	1	0.025694708	all	unspecific
RA	Q9H792	0.999940493	1	2.58E-05	all	unspecific
RA	Q9HBH9	0.895145057	1	0.048106582	all	unspecific
RA	Q9HBY8	0.018521244	0.183365556	1.732329848	all	unspecific
RA	Q9HC98	0.861204657	1	0.064893631	all	unspecific
RA	Q9HCP0	0.576750237	1	0.239012218	all	unspecific
RA	Q9NP77	0.151171504	0.69896649	0.820530065	all	unspecific
RA	Q9NR20	0.857549671	1	0.066740716	all	unspecific
RA	Q9NRH2	0.970108683	1	0.013179608	all	unspecific
RA	Q9NRM7	0.976818294	1	0.010186215	all	unspecific
RA	Q9NRW4	0.608686804	1	0.215606113	all	unspecific
RA	Q9NSY0	0.995087137	1	0.002138888	all	unspecific
RA	Q9NSY1	2.12E-05	0.001066167	4.672780561	all	unspecific
RA	Q9NWZ3	0.982626067	1	0.007611719	all	unspecific
RA	Q9NYL2	0.333123147	1	0.47739519	all	unspecific
RA	Q9NYV4	0.156576675	0.710740539	0.805272934	all	unspecific
RA	Q9NZJ5	0.524953685	1	0.279879011	all	unspecific
RA	Q9P0L2	0.999986986	1	5.65E-06	all	unspecific
RA	Q9P289	0.362480671	1	0.440715147	all	unspecific
RA	Q9P2K8	0.841037419	1	0.075184682	all	unspecific
RA	Q9UBS0	0.998972923	1	0.000446283	all	unspecific
RA	Q9UEE5	0.37197451	1	0.42948682	all	unspecific
RA	Q9UEW8	0.766795093	1	0.115320675	all	unspecific
RA	Q9UHY1	0.901588827	1	0.044991479	all	unspecific
RA	Q9UIK4	0.025312715	0.226706472	1.59666127	all	unspecific
RA	Q9UK32	0.007128269	0.092947031	2.147015949	all	unspecific
RA	Q9UKE5	0.377408318	1	0.423188532	all	unspecific
RA	Q9UKI8	0.926974002	1	0.032932446	all	unspecific
RA	Q9UL54	0.951870978	1	0.021421914	all	unspecific
RA	Q9ULR3	0.995088388	1	0.002138342	all	unspecific
RA	Q9UNI6	0.011321487	0.127068164	1.946096536	all	unspecific
RA	Q9UNW1	0.514239493	1	0.288834573	all	unspecific
RA	Q9UPZ9	0.361938204	1	0.441365573	all	unspecific
RA	Q9UQ88	0.714599839	1	0.145937086	all	unspecific
RA	Q9Y217	0.801837822	1	0.095913463	all	unspecific
RA	Q9Y243	0.999742282	1	0.00011194	all	unspecific
RA	Q9Y2H1	0.878601066	1	0.056208274	all	unspecific
RA	Q9Y2H2	0.211577894	0.848864551	0.67452971	all	unspecific
RA	Q9Y2K2	0.985441699	1	0.006369064	all	unspecific
RA	Q9Y2R2	0.523808005	1	0.280827869	all	unspecific
RA	Q9Y2U5	0.349658284	1	0.456356178	all	unspecific
RA	Q9Y3S1	0.257673633	0.946701469	0.588930019	all	unspecific
RA	Q9Y4K4	0.438872556	1	0.357661576	all	unspecific
RA	Q9Y572	0.041260902	0.313162108	1.384461283	all	unspecific
RA	Q9Y5B0	0.702788131	1	0.153175582	all	unspecific
RA	Q9Y5S2	0.71055828	1	0.148400295	all	unspecific
RA	Q9Y616	0.917979614	1	0.037166963	all	unspecific
RA	Q9Y6M4	0.901965503	1	0.044810072	all	unspecific
RA	Q9Y6R4	0.372351418	1	0.429046988	all	unspecific
TR	A2A3K4	0.97241471	1	0.01214848	all	unspecific
TR	O00418	0.942171578	1	0.025870001	all	unspecific
TR	O00506	0.770955392	1	0.11297075	all	unspecific
TR	O00757	0.085970736	0.50149596	1.065649355	all	unspecific
TR	O14494	0.976611236	1	0.010278283	all	unspecific
TR	O14495	0.00095234	0.021287594	3.021208087	all	unspecific
TR	O14578	0.96715538	1	0.014503748	all	unspecific
TR	O14730	0.971417026	1	0.012594289	all	unspecific
TR	O14733	0.20403358	0.833722107	0.690298351	all	unspecific
TR	O14874	0.721405209	1	0.141820726	all	unspecific
TR	O14920	0.768145387	1	0.114556573	all	unspecific
TR	O14936	0.000539703	0.013547587	3.267845051	all	unspecific
TR	O14976	0.001245253	0.026712691	2.904742317	all	unspecific
TR	O15021	2.96E-07	3.28E-05	6.528904341	all	unspecific
TR	O15056	0.017001385	0.171953175	1.76951569	all	unspecific
TR	O15075	0.964638136	1	0.015635573	all	unspecific
TR	O15264	0.73835808	1	0.131732968	all	unspecific
TR	O15327	0.406520136	1	0.390917938	all	unspecific
TR	O15355	0.785450053	1	0.104881427	all	unspecific
TR	O15357	0.96284227	1	0.016444852	all	unspecific
TR	O43293	0.932245752	1	0.030469587	all	unspecific
TR	O43318	0.88304903	1	0.054015182	all	unspecific
TR	O43353	0.965489519	1	0.015252436	all	unspecific
TR	O43426	0.000192876	0.006494321	3.714720772	all	unspecific
TR	O43683	0.812441831	1	0.090207724	all	unspecific
TR	O43688	0.628575363	1	0.201642645	all	unspecific
TR	O43930	0.737790552	1	0.132066911	all	unspecific
TR	O60229	0.014007577	0.146693523	1.853636982	all	unspecific
TR	O60307	0.868081105	1	0.061439697	all	unspecific
TR	O60346	0.857129957	1	0.066953326	all	unspecific
TR	O60566	0.962211459	1	0.016729475	all	unspecific
TR	O60825	0.962859881	1	0.016436908	all	unspecific
TR	O60942	0.995264183	1	0.002061625	all	unspecific
TR	O75116	0.996749167	1	0.001414119	all	unspecific
TR	O75319	0.850529862	1	0.070310434	all	unspecific
TR	O75365	1	1	0	all	unspecific
TR	O75385	0.983070196	1	0.00741547	all	unspecific
TR	O75582	0.984770746	1	0.006664861	all	unspecific
TR	O75676	0.607726992	1	0.216291474	all	unspecific
TR	O75962	0.321645977	1	0.492621876	all	unspecific
TR	O94768	0.024815941	0.224037167	1.605269255	all	unspecific
TR	O94804	0.979625941	1	0.008939723	all	unspecific
TR	O94806	0.934021043	1	0.029643339	all	unspecific
TR	O94921	0.99098278	1	0.003933892	all	unspecific
TR	O95382	0.43989711	1	0.356648891	all	unspecific
TR	O95747	0.363586115	1	0.43939271	all	unspecific
TR	O95819	0.653444783	1	0.184791105	all	unspecific
TR	O95835	0.850257636	1	0.070449459	all	unspecific
TR	O96013	0.855512079	1	0.067773854	all	unspecific
TR	O96017	0.925673799	1	0.033542029	all	unspecific
TR	P00519	0.05498227	0.370487721	1.259777336	all	unspecific
TR	P00533	0.00044508	0.012080747	3.351561771	all	unspecific
TR	P04049	0.005849805	0.081044175	2.232858602	all	unspecific
TR	P04626	0.31508397	1	0.501573691	all	unspecific
TR	P05186	0.516997107	1	0.286511887	all	unspecific
TR	P05771	0.379195318	1	0.421137034	all	unspecific
TR	P06239	0.009262136	0.111480917	2.033288829	all	unspecific
TR	P06241	0.039817479	0.308398128	1.399926241	all	unspecific
TR	P06493	0.981033484	1	0.00831617	all	unspecific
TR	P07332	0.112953976	0.590289931	0.947098479	all	unspecific
TR	P07333	0.15573225	0.709880692	0.807621442	all	unspecific
TR	P07948	0.292814698	1	0.533407127	all	unspecific
TR	P08069	0.785839491	1	0.10466615	all	unspecific
TR	P08575	1.06E-05	0.000658489	4.972864964	all	unspecific
TR	P08581	0.304034462	1	0.517077187	all	unspecific
TR	P08631	0.737166112	1	0.132434638	all	unspecific
TR	P09619	0.176617948	0.767653172	0.752965166	all	unspecific
TR	P09769	0.031436149	0.263630993	1.502570655	all	unspecific
TR	P09923	0.939658963	1	0.027029739	all	unspecific
TR	P10398	0.106618154	0.568345267	0.972168843	all	unspecific
TR	P10721	8.28E-08	1.38E-05	7.081953475	all	unspecific
TR	P12931	0.000182531	0.006305608	3.738663962	all	unspecific
TR	P13686	0.768744303	1	0.114218089	all	unspecific
TR	P15056	0.512942611	1	0.289931222	all	unspecific
TR	P15309	0.518422037	1	0.285316546	all	unspecific
TR	P15735	0.866617977	1	0.062172306	all	unspecific
TR	P16234	0.867448527	1	0.061756286	all	unspecific
TR	P16298	0.958558476	1	0.018381388	all	unspecific
TR	P17252	0.79276456	1	0.100855773	all	unspecific
TR	P17612	0.406483722	1	0.390956842	all	unspecific
TR	P17706	0.373332659	1	0.427904017	all	unspecific
TR	P18031	0.937762887	1	0.027906959	all	unspecific
TR	P18433	0.043557283	0.323637913	1.360939217	all	unspecific
TR	P18669	0.010610715	0.121657339	1.974255339	all	unspecific
TR	P19525	0.304133019	1	0.516936427	all	unspecific
TR	P21127	0.294244972	1	0.53129095	all	unspecific
TR	P21860	0.296220256	1	0.528385246	all	unspecific
TR	P22612	0.989631586	1	0.004526452	all	unspecific
TR	P22694	0.910308118	1	0.040811584	all	unspecific
TR	P23443	0.954249556	1	0.020338034	all	unspecific
TR	P23469	0.014252739	0.148094869	1.846101658	all	unspecific
TR	P23470	0.281686673	1	0.5502337	all	unspecific
TR	P24723	0.737431523	1	0.132278302	all	unspecific
TR	P24941	0.995169433	1	0.002102972	all	unspecific
TR	P25098	0.99069425	1	0.004060358	all	unspecific
TR	P26045	0.993899315	1	0.002657609	all	unspecific
TR	P27361	0.974544107	1	0.0111985	all	unspecific
TR	P27448	0.173719619	0.758775348	0.760151131	all	unspecific
TR	P28482	0.707186019	1	0.150466334	all	unspecific
[truncated: 34,861 more rows]
