# Supplementary material for: Network-based elucidation of colon cancer drug resistance mechanisms by phosphoproteomic time-series analysis
Source: Nat Commun. 2024 May 9;15:3909. doi: 10.1038/s41467-024-47957-3 (PMC11082183; doi:10.1038/s41467-024-47957-3)
Supplement: Supplementary file 25 — Source Data [file 41467_2024_47957_MOESM25_ESM.zip › sourcedata/sourcedata_sfig11_sfig12.csv]

	HCT_C_5min	HCT_C_15min	HCT_C_1h	HCT_C_6h	HCT_C_24h	HCT_C_48h	HCT_C_96h	HCT_AL_5min	HCT_AL_15min	HCT_AL_1h	HCT_AL_6h	HCT_AL_24h	HCT_AL_48h	HCT_AL_96h	HCT_IM_5min	HCT_IM_15min	HCT_IM_1h	HCT_IM_6h	HCT_IM_24h	HCT_IM_48h	HCT_IM_96h	HCT_LI_5min	HCT_LI_15min	HCT_LI_1h	HCT_LI_6h	HCT_LI_24h	HCT_LI_48h	HCT_LI_96h	HCT_OS_5min	HCT_OS_15min	HCT_OS_1h	HCT_OS_6h	HCT_OS_24h	HCT_OS_48h	HCT_OS_96h	HCT_RA_5min	HCT_RA_15min	HCT_RA_1h	HCT_RA_6h	HCT_RA_24h	HCT_RA_48h	HCT_RA_96h	HCT_TR_5min	HCT_TR_15min	HCT_TR_1h	HCT_TR_6h	HCT_TR_24h	HCT_TR_48h	HCT_TR_96h
A2A3K4	-1.90586661378469	1.74550661454672	0.974991771527068	-0.939317167935894	-0.431463125798237	0.179470354942773	0.647482268279134	-1.02601187351747	-0.797475474101469	0.261773038195566	-0.280765605588681	-0.653959432428114	-0.557764791515783	0.843740594210295	-0.323444911740994	-0.0370796235844838	-0.789248867808425	-0.207482225651001	-0.314140147956717	-0.286622280139897	1.3823605223208	-0.560290770590553	-0.916018469870738	-0.967093661056162	-0.221391265807339	-0.50022125499821	0.257407320062453	0.827709042050531	-0.513880953387227	-0.487447223949998	-0.55627426720939	-0.732413180757999	-1.09021964707985	-0.614249539313545	-0.191176995522961	0.440071350724414	-0.362014088257911	-0.278725019602258	-0.254297243145174	-0.641194783565288	0.378673937690937	1.44565694510366	-0.821536605256431	0.00995351106832928	-0.104098865722506	-1.01961099077463	-0.633066070389955	-0.160443892116413	0.91326565393111
O00418	-0.0924831419531979	0.0396064509775721	0.403496969524228	-1.16072538751908	1.3408354974134	-1.00605879952823	1.10972064168287	0.867121141693971	0.844948864608573	1.02957898732811	0.251712155889646	1.10651175730433	-0.504610776573685	0.744912945041684	0.371880154324035	0.778889963770754	0.625183127398314	0.518004854790761	0.906363676358182	-0.616478049172773	0.681091885903249	0.26961934809576	0.853186329614375	0.576382498867498	0.138130519759321	0.933548991288274	-0.726839307912998	1.06753185402908	0.882600018299809	0.541207463360806	0.763570942936001	0.0301300886271532	0.983855198892057	-0.322250641605235	0.989105186350929	0.971475195561582	0.470146870827041	0.762867727557263	0.390770995774425	0.927046750384372	-0.522915151294008	0.954945669549133	0.513111583641816	0.616479893651925	0.364517404727117	0.1594839255406	1.02584035624176	-0.772410094501141	0.587797583077474
O00506	-0.15853603063379	0.275976665568193	0.58973772119293	-1.20045892550816	1.11398537022736	0.330224195131967	-0.68286459190498	-0.210040648216028	-0.904603848278191	-0.781936252568339	-1.11745691683695	-0.232663423029141	-0.799699520253293	0.821940139768064	-0.300333451172486	-0.0610806790171902	-0.349111996285988	-1.23405274994077	0.676962638033119	0.797472614702711	-1.098936977385	-0.642277772987639	-0.218258087075139	-0.229013045177938	-0.300342122002189	-0.246317987742688	0.0493536014974941	0.739134689824539	0.443424118661728	-0.763700645978477	-0.499502666656958	-1.04764822305432	-0.294229450921864	-0.111058996603961	1.08044978604929	-0.755873872208288	-0.72653380985281	-0.556783202736502	-1.008855809872	-0.313858525127693	0.652195771552312	0.745552499757155	-0.851107249977548	0.15472232282727	0.310686466342615	-0.823934522907857	-0.79621587134984	0.505042174407672	1.1163107525472
O00757	0.0612851755897854	-0.259563601570018	1.8112732195191	-0.658062466365887	1.11543312771463	-1.09028041148729	0.176180772984822	-0.186406654756876	1.78445620975466	0.719748304090792	-1.0257012686363	0.778643298403378	0.162363099529997	0.503297883442348	1.69241703601647	1.98103862360238	-0.649764619703141	-0.473497608413257	1.66559850419752	0.555624179346006	0.252363603023044	0.58439701814035	1.6976708003256	0.297136498957465	-1.8789119332268	0.707985248793331	0.529373755760425	0.863160804096061	-0.613248641067608	-1.76804259797333	0.127881520120285	-1.82819976697668	0.278567311205162	0.94361180533557	0.75304919609992	1.65216897373973	0.234151013754129	-0.00862248073963466	1.27721649932292	1.45001604505196	-0.021131608139066	-0.631945695749302	-0.43130899494768	-1.80050721630321	1.1810933040544	-0.372040608038234	1.62061224519225	-1.0252876487868	0.0730939553668572
O14494	-1.5925281453054	1.61740199606493	1.22552654173535	-0.230086043536139	-0.639442648115949	-0.256489754439883	0.403247309958143	-0.711449263625416	-0.682620914774954	0.212932218549538	0.910640506501532	0.250523634336463	-0.452805618839369	-0.38676597051464	0.340680251037778	0.563673585639243	-0.434482190303766	0.783935866183742	0.247245602482061	-0.622831566586601	0.416067645278473	1.12146532179357	-1.19785884381109	1.31225424713985	0.875450606929623	0.458051304091065	0.533971019981547	0.013192273091977	1.23644875612133	-0.8508459190899	-1.17333010582223	1.05210736428522	0.0153094944687446	-0.36910909852563	0.0310153356367424	-0.364861704697442	-0.918153725928635	-0.933128297155614	1.51409009843083	-0.260840181736659	-0.316211880497413	-0.197470767303427	-1.04538169923959	-1.72723393948934	-0.841955434486913	1.0400705148446	-0.521260493694395	-0.524105606221281	-0.204168023589493
O14495	1.72710929679337	1.8191792091107	1.58236198203596	-1.04584476404351	-0.585006062111152	-0.254849751033048	1.17562247757521	0.659718779253703	1.4889207619326	1.6135115235166	0.970727623997819	1.83970487136002	-1.24734840263608	0.588732156137132	0.735703158442846	0.51530997681418	1.86668302973648	0.998412515427537	1.75059854430012	1.40461968445991	0.957631733940316	-1.58894669025614	1.57144006769562	1.65710596246896	0.556627781331704	-0.413906246421823	-0.730784191502479	0.114062489133867	0.169040926354525	1.20672980725662	1.17030031136952	0.833776039159948	0.914785074085177	-1.21208315759242	1.4034072263296	1.6028237651626	-0.267095822293678	1.6593465748695	1.03210574433897	0.381116798573937	1.6990089813415	0.49301391014537	-1.54635815597652	0.487180538639376	0.815082786058131	0.72275417234935	0.971863409113852	0.372656396417833	0.206832472278965
O14578	0.155597000841174	0.12377247198208	0.0434141107923777	0.594794277040818	0.364208219275706	-0.667021136543488	-0.792312456372749	0.779275721928597	0.389598065327702	0.921675939634257	0.995367532687352	0.480740533191715	0.68680367848538	0.526690709334781	-0.132066492249055	0.293448011551655	0.947771347694357	1.16446424524926	0.738869893409288	0.320764559804441	-0.87132492863296	0.315901998530736	0.721857683713154	0.897456036303534	0.537701109350949	0.823539693739427	1.37840731089267	0.809911771399235	0.257469430794223	0.860211725394937	0.720475617280467	1.14670004282171	0.504492722635652	1.16066218073997	-0.139357839550997	0.481607592466959	0.0139886822907976	0.786915063725863	1.18738821475486	0.773967707602384	1.12251269488454	-0.407307382251411	0.317436403923749	0.572351610052886	0.683226306437041	0.92807334271008	0.909078823550511	0.30049122628897	-0.381116692719598
O14730	-0.743888546146841	1.17182085932673	-1.34636633406531	-0.330326783572823	0.650409915402177	-1.17523431109034	1.92175721191946	0.512604713646367	0.299609554776844	-0.218995796797732	-1.02867650870824	0.455208583560069	-0.268750593095569	1.0726510876069	-1.6131956222	-0.43155741108283	-0.941545431859132	-0.854786709042716	-0.476224682322301	0.333105495125282	1.33733535422327	-0.659960095889885	-0.589702593092652	0.239192635098976	-0.278298456059645	0.32211872972548	-1.17660626507888	0.869073765612897	0.00414674508718059	-0.531745048089472	0.153974647799391	-0.865494471460722	0.650137007739474	-0.563153058611497	0.637894589967753	-0.174673194031272	0.00808908422904166	-0.584045431427999	-0.381541066207237	-0.230937030901993	-0.384849988718741	0.941313795853862	-0.0998933764287106	0.950303078658307	0.0143348876619755	-0.295982538342194	0.141618617899491	-0.609708182160768	-0.986246397754527
O14733	-0.954980162389479	0.950539420655857	-1.26351793038701	0.171935447060194	0.0141936644465535	-0.371501746745133	1.01217610963729	0.520066538993248	0.61171535296834	0.49488077979483	-0.0782303705301985	1.04865999664445	-0.047719305945645	-0.518345938867208	-0.541974793555412	-0.169198935540144	-0.198596899703165	-0.427253161740413	0.528724788251401	0.23043998940215	0.165564794250538	0.233448822276198	0.506128629762974	0.696210093944889	0.728029571709496	0.617048251093786	-0.732622340430458	0.732215696792833	-0.383765813474844	0.454717303529247	0.645852557414377	0.209443440333256	1.12854828068597	0.764471317771585	0.133473050316662	-0.0968547763275268	0.5667035094523	0.296561902918464	-0.0764722917836406	0.412270033078073	-0.282730337719898	-0.534585096934628	0.373832980426584	0.59101179598557	0.144890778898888	-0.167960168062955	0.289655642643252	0.391040610439827	-0.490501343173688
O14874	0.505414288871816	-0.811116941126964	0.390628954889189	0.469960094631577	0.567261478016403	-1.01351847505015	0.945771906869566	1.11086270425795	0.6772832071766	0.290327788239137	1.09468499975255	0.467836008819394	-0.292188418724731	-1.07543134481792	0.5525703663827	1.23109607109017	0.758535141317042	0.973361305396336	-0.327091329814431	0.80313043923984	0.6098353086885	0.0854006942706876	0.919812135391969	1.14937421879681	1.08830469331912	-0.245740425229054	1.81470207537783	-0.487353295556237	0.584954110323749	-0.0203986536180136	0.969553734036523	0.479968147839683	0.964897945936222	-1.19189540322672	-1.44612415414524	1.06230037714242	1.05371579601687	1.61166402081584	1.28240804722213	0.48614204394301	-0.194979130738868	-1.17265170470744	-0.127521898288588	0.595780815229551	0.784127601753042	0.811895587015652	0.943033448935155	0.368500201719242	-0.956292990335115
O14920	-0.58497914368516	0.545203531966898	-0.245902238209015	-0.188222481705067	1.62978829431283	-0.223640435083123	1.45545935856054	1.61262099744147	1.56291188436217	1.62518193728106	1.54412566425351	1.57614914228584	-1.46748539987925	-0.981835616122649	0.763729195542178	1.24752155340642	1.20306242136999	1.08194783158092	1.57764280108891	-1.48189808804037	1.38302846575332	1.47671973839135	1.52461035295709	1.59613868928293	1.36572775204338	-0.528478673011428	-1.43450734235421	0.927709650348713	1.56077374065847	1.55775253459294	1.59329686939285	1.37346469245056	-0.448273376809599	-1.38074060261186	-1.00684377181216	1.51465131675692	1.56399767611176	1.70534638263716	1.5248861133799	-0.552107404161826	-1.5516237466552	0.240210244877174	1.43482738738781	1.68174704277495	1.5326493310395	1.47665247294193	1.65390837377177	-1.48607962852573	-0.633551888374303
O14936	-0.711710596063991	0.409306950008185	-0.767120695288779	-0.138188390673463	-0.151117703512203	0.135234090549663	0.207197941028204	-1.03121326686829	-0.394180476083678	-0.115421518511449	-0.463925104279542	-1.35754804055915	-0.223605489032275	-0.303009549960973	-0.328640076798734	-0.600976229664541	-0.249069700303831	-0.601016619197292	-0.810755422178205	-0.625147822188923	-0.823055551276366	-0.554220178138006	-0.853960089381512	-0.2986052508526	-0.924882416630018	-0.810610117924684	-0.471959032527771	-0.285631226938101	-0.986989871294707	-0.240739891401146	-0.623733153583018	-1.0987631098912	-1.03314576474376	-0.0322077592588005	-0.10277696385666	-1.01859631307025	-0.326334949214165	-0.500039124129833	-0.741336425816241	-0.477832676778683	0.106265703048712	-0.207985154822828	-0.451829238997007	-0.264038273056291	-0.303999448549604	-1.03706993190261	-0.96682882242783	-0.293722201945871	-0.644895946527803
O14976	0.212952146847684	0.184823657706736	0.313677443329722	-1.24568704052101	1.143542740264	-1.0134215892758	1.11381182876714	-0.763414220517306	0.616142464294302	-0.14305509296557	-0.444636502948431	-0.0325438663593691	-0.613047808125048	1.1293055464428	0.289777440847206	-0.392625286855953	0.697787370508443	-0.34003378115394	0.768399362895643	-0.641975585589693	1.10926785711116	-0.86099935594962	0.788013826307442	-0.298547310056982	-0.234521912635955	-0.472991998460664	-0.961085293139137	0.565908067326415	-0.961136817794861	-0.77846263590663	-0.760977005490205	-1.09431532022839	-0.323197389871183	-1.09569752403792	0.941327610980607	-0.989671892368249	-0.0782336741649905	-0.379865394675032	-0.551553282788231	-0.0411313387914205	-0.749446932930336	-0.198894714794982	-0.389225610293365	-0.359238286261661	-0.536341715714108	-1.37430821373484	0.0866249841862742	-1.14952595904793	0.849607618434406
O15021	0.461990113360424	-0.402743596885308	0.663115983412783	-0.028941921349634	0.315539400184662	-0.904789837818208	1.15668885763794	-0.258749770856433	-0.278456639636832	0.568755423288151	-0.539440895612092	0.923175483248751	0.621957777668519	1.21309544201673	-0.351356621367918	1.08363286997869	1.05457780958014	1.02300624357231	0.636522677826648	0.438622966075375	-0.561193605317821	-0.940097479891922	0.131652948876835	0.43238076055987	-0.35156492611362	-0.0834395553308848	1.1466938662686	1.4190823492442	0.104890713182469	0.421218619288827	-0.0831540554109909	0.39586334728255	-0.245694985182612	0.989190882315647	1.18494351941438	0.171742847388544	-0.847061397200572	0.564486011722944	0.463238473105546	-0.373514894306413	0.900721068514105	0.742877218142335	-0.33221448855246	-0.271973762764983	-0.182321572897748	-0.264191645889465	-0.317418068037735	-0.197497431493926	0.734450020338391
O15056	1.08770257843855	-1.02243374557269	1.58958858458617	0.581553472241212	-0.813754112135056	0.637290217376045	0.18414093492715	-0.677015285560013	-0.860659883089343	0.643302258417311	-0.712511024061438	0.475023336453882	0.451978520158438	1.28357084452517	0.45305814233384	0.849439206766253	1.34931644261418	-0.204018200139449	-0.6461189286969	0.490601637001259	0.38461563206916	-1.45649049110825	-0.627644860032728	-0.3472738635767	-0.502100913800102	-0.661926599594274	0.96168676421156	1.588041462043	-0.965763222904535	-0.75910327605024	-0.986880158273651	-0.469549735391132	-0.763047983561174	-0.337006376880296	0.605029681342397	-0.986536589499291	-1.43431731502587	-0.652127137183652	0.383825532838859	-0.856593568317911	-0.312303471372098	1.09818835336464	-1.36554524613458	-0.876410689836008	-0.754798658491252	-0.587902269495017	-0.157041858423071	0.648537317747595	1.67143547416848
O15075	0.35660434122767	-0.528714511574466	0.0371291722328555	-1.2895056752872	0.560575104150399	-1.20079502375148	-0.558682388933691	-0.0756774210463024	1.59185718143935	0.588940221331278	0.561469510174109	0.897862135380509	-0.948956752308709	1.15669374506748	1.0529538654581	0.933808035536361	1.43753498326858	0.345807249477892	1.66209548348349	0.638300957524797	1.90722293778573	0.934440865555753	0.707986028264563	1.0537121513067	-0.371131667046166	0.868645246545651	-0.971730667727974	1.18611942869976	0.882331635511023	0.925963414543815	0.191848183949165	0.167299787509749	0.479811850385122	0.647592914936576	1.14778117000504	1.06569265982283	1.08257727223983	0.926105326086306	0.583679384620093	1.6356385205854	1.04672077754721	1.8145532010366	0.40672918333999	0.934860683666289	1.21962545962283	-0.0242933705316181	1.22097170592969	0.886596892954588	1.29123189285472
O15264	0.828161563352421	0.94612793349643	1.11986578284664	-0.444372366178206	-1.50808656041905	1.0735991718808	0.25590680712777	1.4123126497119	0.954363127146862	1.90899051033311	1.84111494968742	0.815359907313498	1.78248993250108	0.386803329546385	0.647968176555116	1.35321962567083	-0.12136453620489	2.37256000059243	1.31800260083695	1.3989058965398	-0.181645566384787	-0.679194733367225	1.03456925127884	1.08116720205876	1.79107073739267	-0.670651488546036	1.16533190417887	0.0206280374353436	1.04855865319821	0.669069321990969	1.51061257116234	1.31564907849708	-1.1823647826726	1.88336806928297	0.912562946163739	1.65126116864586	-0.239049569429675	1.42521320622286	1.83518249028462	0.876415847519609	1.78434798784389	0.161682198145511	1.15600475535851	-1.06946999808873	-0.388991400918336	1.26514731668397	1.46012830018076	1.80181469865879	-0.442849121794083
O15327	0.538654089899473	-0.472376364127348	1.11161154913419	-1.49129795507202	1.35114889256193	-1.2563877660936	1.50967271071449	0.740590534350642	-0.0540102118234503	1.63520314314136	-0.269699987998141	1.25807914027835	-2.03294342026113	1.62253232480773	-0.745746470192281	0.0742073685308433	0.684472000742907	1.23891889128517	1.90301951880955	0.179558480663487	1.53900226165904	-0.2496996216307	0.255847798395968	0.57597359824992	0.247530381731758	0.771349366688592	-1.38565907887907	0.507636208462464	-0.666693511723376	0.327542309636441	0.0548553016599739	-0.2089484691467	0.245396643730966	-0.888472979092979	0.189053046902766	-0.617584218208955	-0.0927325186746589	0.9042650516818	0.324895040034503	-0.0507355050117175	-0.462964000983565	2.28963716257088	0.235873637156999	0.121623911930656	0.548918806315841	-0.491251935438817	1.05045234458773	-0.358872893458114	0.34176356675161
O15355	-0.273849180911249	0.0232737797572128	0.576247648779415	-1.38956772937038	0.810491277506736	-0.952210290687578	1.71209243294147	-0.0642086503316282	-0.246417214982233	0.101736875882459	-0.192842252815454	0.900674174093623	-1.31895575970634	1.26830142976846	0.58648653505648	0.779624917155069	0.325604386634757	-0.121154689070602	0.999606234786023	-1.09444617119546	1.58198606442474	0.267365531236199	-0.0147904086849411	-0.0206891990137049	-0.469694590429125	0.439971668055716	-1.02640832738077	1.21666681907031	0.357385201349179	-0.0802647220281904	0.282325852850019	-0.806546554667461	0.669385466303458	-1.16839091511182	1.32355301727476	0.190156959517662	0.515028215081304	0.314522542033077	-0.417091637019803	0.401067215706963	-0.973583491224657	1.58558052982176	0.615831094170574	-0.013795249550325	0.278720510060767	-0.846905773412895	0.472480924555331	-1.09306251301197	1.52369191878161
O15357	0.117871257847305	-0.261044470560059	0.208436153865866	-0.258666130978955	1.70213588129478	-1.18321032887565	-0.281740205942718	1.75617349921703	1.84546310340991	0.296985658782422	-0.0269727403211632	0.607560320030421	-0.44695242908958	-0.212705483700898	0.0875858681234843	0.123494683678033	-0.289510081718498	-0.515952494951884	0.686460709131241	-0.0910861651517905	-0.3438811488749	1.47375354032967	0.77308669203123	0.69318701934269	0.197190821987278	1.39256405199113	-0.0990784069672028	-0.159645269993526	0.33204659106758	0.25130567408643	1.19975956277684	0.941600687717465	1.43137972038351	-0.0214322551647666	-1.03244979350256	1.07841535367938	0.680028412915086	0.548076532434687	0.29509739886979	0.186938089131784	-0.059675964629222	-0.325158998495968	0.984528794051858	1.17218931104807	0.182573815984677	0.112001324442757	0.957855533970133	-0.271682077984749	-0.585085760948054
O43293	0.806577010672112	-0.428396965637443	-0.771096467609711	0.372292797467671	-0.646909011995902	0.497038864032108	1.18548005805621	-0.355383824031954	0.64556845113606	0.231547291928391	0.718188983894424	0.166745550016267	0.0335839306949775	0.672909318198101	0.447033128787785	0.699771029286592	0.237840976974038	-0.449019684021147	0.044504931986059	0.99779027097538	0.739838968715482	-0.66254610270294	-0.541481868832081	0.172933289528167	-0.0635283197657048	0.249797381353271	0.657571785520431	-0.0312512268762872	-0.654911641783202	0.0423758086896129	-1.0832279182729	-0.833500889345598	0.537910411326492	-0.468599982179694	0.333598901950272	-0.145683096412884	0.680187139509493	0.497943763421089	0.311507956132677	0.640222024358038	0.575316769365686	0.88368603997893	-0.878321409501501	-0.162066358762438	-0.218951351684468	-0.416914449893432	-0.446293655478875	0.369470587557816	1.13370520641082
O43318	0.263551109607059	-0.41863361075408	0.751436546755762	-0.698692907220584	0.998775055786465	-1.49343382438039	1.3365907047604	1.48242240327675	0.94838591878434	1.42637622097118	1.25267700306085	1.08926188061398	-0.781416328354086	1.00665487186912	0.534990576341265	1.00086829819266	1.17411408046914	0.929652980514186	1.30568095163362	-0.79711417436433	0.960692962502774	0.953741988584179	1.28235001013886	1.56194067431528	0.969350918810871	1.51566371133165	-0.0880513388125046	1.12216232859833	1.15606037542997	1.28169698657515	1.39981944808553	1.12141753275284	1.4021747561603	-0.216670558404878	0.88520951083623	1.12352937311407	0.78717244354323	1.53205533850349	1.15222745637894	1.42685650089355	-0.183619376772131	0.723422900159903	0.964272365677591	1.18722500972155	1.35765749441336	0.994883769391661	1.59006253930078	-0.539016106328506	0.828242760196766
O43353	0.298583970233357	-0.325419940209601	0.430605803237878	-0.737225238902936	0.763795785757517	-1.67830878269219	1.81490787957277	1.47325329948229	1.11672377094564	1.67436611449599	1.05524543155714	1.35145834511736	-0.713947105131669	1.28336105519377	0.456062111797577	1.15904917760359	1.64008065230225	1.32140225195834	1.370899428936	-0.592883601460073	0.922373711704408	0.604913584533148	0.998630605441316	1.75365741195642	0.651877132876399	1.36542200220916	0.459304975158363	1.64469241835124	1.18827507993856	1.38794736200905	0.998011048354381	1.08566325497718	1.08942575558747	0.167749098063182	1.00303017113979	1.05648504324289	0.142985254104231	1.6053477417576	1.28218860420698	1.26187281794828	-0.07704841314596	0.78778245285505	0.557592202658797	1.09095307490629	0.939085881619976	0.75956548073299	1.13458672681666	-0.579363737169171	0.90848388776689
O43426	0.0640979275628023	-0.351063530912457	0.570523131781508	-0.198181283638828	1.29649012655445	-1.5266959359428	1.19989008135219	1.55467762145861	1.55994321283798	1.51232938967962	1.68205604289599	1.24231629331876	-1.59733459288617	-0.17574242250695	1.17892777846872	0.787741172734183	1.21595672925076	0.576521248458438	0.981316653921797	-1.47354169745042	1.08783438861174	1.66338764344705	1.52782834553481	1.61480660313074	1.58489447445236	1.46537948661322	-1.64738069994023	-0.258807844283226	1.24455668472488	1.18275834337607	1.47937331978411	1.48944869811942	1.48913980224065	-1.66161410420123	-0.550151834028636	1.15297513384164	1.71463964071326	1.63762821166466	1.58471982468586	1.67269080703307	-1.47473571714934	0.227611802762343	1.33492110570305	1.48698312380104	1.57936671527492	1.58841261229639	1.45378216834833	-1.25543512915702	0.193702440106918
O43683	-0.447185891289396	0.594001415040832	0.506400316199248	0.786814363667054	-1.04322948822233	-0.898605322607449	-0.542787286716857	1.30636071512489	1.19297019728727	1.26739647684992	0.539613619550159	0.787835820130301	-0.372579397645969	-0.907434977565847	-0.350698940884318	-0.294071848519273	0.56428180890965	1.5769028953513	-0.588195513899332	-0.301217685641183	-0.465281282325601	1.25149401034941	1.28432689883273	1.38539190521305	-0.151243873734976	0.994825057011001	-0.265113209587466	-0.736716798287585	0.596196973624877	0.937518405632211	1.49955950762767	1.57617637015347	1.09830719389856	0.317930138026158	-1.06595934944982	1.10543290561698	1.6362561835916	1.40927791143288	0.274929930129227	1.43422961848252	-0.127978848026309	-0.449967516095285	1.13212505053133	1.2613129038128	1.52539073702108	2.24831123926346	1.21553574070301	0.0962146994365212	-0.958545854010598
O43688	-0.3196385747404	0.513467171424357	-0.794485853129785	0.58747028202714	1.43186578215236	-1.31977855993317	-0.744980234317683	-0.509366220530675	-1.00268855508656	-0.709406562502709	-1.07790869542192	0.230167239258281	-0.70176515856173	-0.854256216934325	-1.79238841472726	-0.239780329214539	-2.0219476345743	-0.949732601137445	-0.472509192951045	-0.112828675287756	-0.585145285836773	-0.709330012786528	-0.537480440723969	-1.24672540567285	-1.04344291229008	0.164184489198603	-0.450227153349125	0.147983121706323	-0.737364129682677	-1.31297037595349	0.144028780331534	-0.892316381311717	-0.563838522221018	1.19466840642707	-0.130794842695955	-0.411397432522257	-0.8592697339257	-0.476409855420473	-0.736660146528649	-0.539423814884893	-0.0720794296864538	1.32676410131437	-0.219471509000672	-0.625816328099233	-0.79210402473093	-0.98622685670129	0.88505537745653	1.49301935565719	0.564319279841381
O43930	0.978062587378127	-0.84871686235036	1.10925534035136	-1.55313234966037	1.33222064402288	-0.0837690339546579	-0.72085831565417	-0.886027759717078	-1.79225627982978	-1.35538104579679	-0.299473669128402	-0.805854124143235	-0.249972011955629	1.51674046960013	-0.124745023486093	-1.15622095200353	-0.712388178819504	-1.43996903951349	0.369002627075715	-1.50244189899252	-0.778344035925166	-1.1186803704039	-1.5432445254163	-1.29672036588083	-1.96697776521119	-0.827372875315806	-0.396298881009529	0.96790196481608	-1.81977300415736	-1.34449630722141	-1.35263570345928	-0.700825742248668	-1.40336009266718	-0.198313412616238	1.33524216244447	-1.49905413413232	-1.72839047742084	-1.46038501351503	-1.78041109218901	-1.73957019162168	-0.50478823461527	0.826636489998671	-1.52824411041905	-1.73588693754043	-1.29936697745035	-1.86905723298999	-1.6966800224931	-0.944318037969523	1.57692817610211
O60229	0.440148727583143	-0.623578377049378	0.935385490389654	-0.948323889452621	0.970744335617173	-1.07594559645271	0.74547129058561	0.0302621368277866	-0.322045414063018	-0.344335896161885	-0.426453350786184	0.271579232394932	-0.430205802423389	1.04024407611592	-0.895897237199615	-0.725268056436065	-0.959971098320008	-1.04714462553408	0.764709736300184	-0.443189129654583	-0.367106352314099	0.340491789280053	0.162515837907195	-0.387944664783843	0.30744244235007	0.634889069815369	-0.384006307262018	0.787524546728367	-0.374414401470256	-0.338942803840375	0.146796697633391	-0.61238756921385	0.223036634338969	-0.557001238852451	0.845086794640153	-1.11973345455366	0.383507204037626	-0.199311840889538	-0.75762774050897	0.766206740700521	-0.428740483042923	-0.894197615189388	-0.509374565130085	0.471601298815185	0.550781472157815	-0.377833013000325	0.274485046755877	-0.884253530327543	0.933752117830166
O60307	-0.828012862805033	0.910613472488321	-0.973099342249197	0.837153342617597	1.01620974072101	-1.47709823930511	0.501224383448369	1.8079875354055	1.47629648828684	1.2549090981321	0.795628846271402	1.33399288326229	-0.49639756902645	-0.234100272092447	-0.172024510659024	0.478618715782201	0.737509855915022	0.555531022349297	1.55806701259022	-0.682527407732501	0.127779966648989	1.39870299482268	1.77494434626424	1.21373408066237	1.66307967565359	1.86349179454318	-0.548651016662761	0.728307913867388	0.94717239424021	1.34300059672495	1.53846280094702	1.30116241003372	0.134062448632799	0.271285137257739	-0.206432813437594	1.33614295828482	1.63819324895305	1.28182442184205	1.33858756238398	1.60805529922399	-0.528439210479204	-0.427769290163274	1.73354983512349	1.78084552598664	1.6192183871233	1.65735109207647	1.82565584697693	-0.281850186358222	-0.750716777294648
O60346	0.340788531247225	-0.792429684704214	0.473800987909426	1.082984634491	-0.921649482118104	1.49201040973364	-0.261711595933215	-0.128413196842891	0.519045659224354	-0.826632676651652	0.46999668405753	-0.785997104420179	1.00978960086404	-1.53096872070663	-0.547562410981617	-1.22556883727882	-1.17770450881214	-0.529901779178096	-0.92914820125658	0.760944305788422	-1.68808798584086	1.02516678493273	-0.261567099869844	-1.02353114384095	0.968028871191152	0.698193261292286	1.00847241498224	-1.66359878046818	-0.675295173684212	-0.326968172528229	-0.0263767320847284	0.446118534709762	-0.303956294875235	1.14220725430549	-0.985654082131348	-0.125547175583801	0.748763316079626	-1.03626089375328	-0.323365226622504	1.00115337069103	0.827465706777476	-0.651945544718805	0.963228341317451	-0.072226896812897	0.462624111593067	0.800295705693452	0.500609921541771	1.19494275062714	-1.33369400180924
O60566	-0.268301347861897	0.491914956942263	-0.453566168192494	1.44446979547871	-0.418468190891238	0.312607357106444	-1.51155356990691	0.174212270213011	0.0419559319424267	0.221661139295104	0.77198552389213	-0.225053232728333	1.17061975390809	-1.16108670477771	-0.494539410104921	-0.119792258432225	-0.314325478021644	0.912294190897729	-0.188024279605948	0.849762054206754	-1.42780481664785	0.217775677049961	0.285466417397227	-0.0322179331363164	0.877562400000323	0.190853544208667	1.18466700425832	-0.955336089430009	-0.348275799708471	-0.0248359026646962	-0.123702403355115	0.965568505984187	-0.0375287596999174	1.21155340752644	-1.30390990690179	0.143947031929741	0.114178037607649	-0.0444281051241322	0.968167839292613	0.191225489264102	1.07662787606686	-1.34305498167859	-0.156813023164081	0.196720602071814	0.147674904775446	0.985011994465511	0.189594739599872	0.824967637699959	-1.38010352290631
O60825	0.582866137084265	-0.882147439143447	0.895043293461963	0.165065475059107	-1.68296631611028	-0.299307059214221	-1.91510267323427	-1.18911252650744	-1.29815420440769	-1.18853258517833	-1.41354682031753	-0.912853189259826	1.66049181849747	1.23759043999548	1.21934576846359	-0.540235921129922	0.224468362231805	0.202948145237555	-1.27332194273235	1.74518791682798	-1.60838061624137	-1.29636257407939	-1.22566574090951	-1.15404589158865	-1.18735912855893	-1.59507785188041	1.82170313507425	0.464013830673675	-1.28097037054062	-1.24502345996811	-1.3070978935695	-1.16803325445365	-1.72703785192874	1.68147798688144	1.19169641785192	-1.2652336587689	-1.42546714488066	-1.2293800075887	-1.21655055745906	-1.7542618155172	1.80556221439426	0.590816266429302	-1.27510935081518	-1.35418723024844	-1.33643063909253	-1.23299591047741	-1.60844700309589	1.55890733583363	0.60725334547669
O60942	-0.61042041627415	0.893992784707564	-0.827870209243739	1.11201459738504	-0.616301732860373	0.364767471689873	-0.748912403708664	1.05966965054576	0.956941211690235	0.626970411871762	0.979925049545236	-0.521205001164995	0.239739301296317	-0.811961366433446	0.197953767863305	0.702603047439515	0.712663308306353	0.914117738188378	-0.237347428949479	-0.0331340253098508	-0.508235490285067	0.476802166855738	0.50341081664564	-0.113703611142771	1.23611728246153	-0.179066013933438	-0.0595211300836031	-0.543095481909333	-0.0362308432148678	-0.585675313063725	-0.0396735140289837	1.01655524176746	-0.62062243221954	-0.0793776128358411	-0.740978751618002	-0.1430788533982	0.477295756295548	1.32635972860357	1.06323779091907	0.862200401841196	0.329336526883362	0.201434549124248	0.0659572845241136	0.190466172156613	1.06138732531393	1.29769752344721	-0.480284229045499	-0.295394176427068	-0.26873033364608
O75116	0.0141005947566927	0.00745470368387496	0.270234902728239	0.817190506099564	1.09729523685839	-1.03967978591134	-1.36484612417375	0.0962042054041594	-0.370924784302722	-0.181987716487794	0.194897598107961	-0.148825528611133	-0.651061440652539	0.25870066581435	-0.488223097294968	-0.318944357668489	-0.197997312323902	0.246991280758002	0.348572366641186	-0.911932275231046	-1.07761138898712	0.273063268039307	-0.0521029262380614	-0.235948344520938	0.351686296446403	0.587556921237954	1.1432202194231	0.268705357841838	-0.468480194459024	-0.468928111843386	-0.185385944914418	0.0372112739742775	0.317815496235935	0.872259010070383	-0.139761967547553	-0.126287172332448	0.0148090820679593	-0.277576446636918	0.195771090572802	0.282543611398221	-0.47783029529238	-0.840945305305006	-0.193807203726354	-0.0634364708536363	0.053269725740283	0.474673515867654	0.432615284239467	-0.85311939955225	-0.273882398179564
O75319	-0.615454626217588	0.406687375074886	0.307164854752054	-0.519683820198497	0.897949792073253	0.691120761966023	-1.38459094265083	1.02541082891028	0.389921278489025	0.428823936272371	0.0938433544549425	-0.486642036968853	0.58440703727418	-1.41533759547448	-0.648021303054884	-0.384008041950965	-1.45582837751295	-0.808694812831564	-0.124597110663602	-1.00560354062127	-0.468330933036591	-0.0407141382654396	0.34818248193105	-0.554131444989107	-0.0394195909716083	-0.0331744180604602	0.305780354656384	0.507736605070712	-0.0880742655983233	-0.122981445979275	0.273372213975433	0.113107703317444	-0.0322991339846731	0.684703611810761	-0.304715534507568	0.808901415567151	-0.332344051887791	-0.0657458520995138	-0.86678151026886	-0.0346712692842189	0.127999116300977	0.385705594208699	0.872269234622414	0.136338425615665	0.536874265245557	0.620230482743429	0.425539026144909	-0.514558421936888	-0.557741170552517
O75385	0.133566172549814	-0.148248648870558	0.638252226440028	-0.866102725966111	1.25081947805015	-1.74524178344562	1.79706366510328	1.30004223269961	1.15475356927704	1.47713649744309	1.03620433781051	1.42045577452753	-0.738099370560838	1.46509428889658	0.430186995554719	1.18676523085743	1.47372575139003	1.194085308668	1.56011932648888	-1.1295416580896	1.1722933914158	0.691395777208608	1.10354740141759	1.42573475729682	0.424522634862994	1.3855005998412	0.37504577949953	1.71974847183576	1.23353905973007	1.37396849471079	1.11864780720735	1.04126394406415	1.296264450652	-0.242744969654523	1.183746058331	1.23227537236222	0.359866880597602	1.25910130231842	1.16666071914464	1.32031213705475	-0.603554149325707	0.839497744203473	0.749020305562862	1.08527236756872	1.07769962961237	0.611830500910155	1.23800796980944	-1.12024886084738	1.1544709882496
O75582	-0.371273026190744	0.29397051865624	-0.204471508043976	-1.27865947979492	1.06431602386707	-1.61053920064199	1.15597057187989	-0.664925100855388	-0.730824340023394	-0.231480725100736	-0.808343705486554	0.24218113725927	-0.857346244628538	1.44949346877201	0.127988190521436	0.657740813005441	-0.423903630002986	-0.33833420235258	1.10316714716308	-1.21040452688004	1.56872392828522	-0.196524911801131	-0.377373835259177	-0.599127282178965	0.126334143068673	0.0757878003368215	-0.179666709303736	1.68309393540205	0.103320859920876	-0.167290635735797	-0.528508591943911	-1.03392784956879	0.393182019994744	-1.41832865061103	1.31577802086995	-0.32178132683109	-0.370175990965971	-0.279465884470185	-0.249763269084571	0.199916809291667	-0.89281582451048	0.976198350586571	-0.0453519031717694	-0.719421299046248	-0.88973004571591	-1.12224952409845	-0.345083479974695	-1.10534296487976	0.226716028629194
O75676	0.503502248502163	-0.115280646686516	-0.163111092125659	1.13155294588548	0.180312224267642	-0.623437895312746	-0.921337460525992	0.229971170204227	-0.155360265675182	0.249918341679992	0.839973757836193	0.156904925268861	0.694253923775042	-0.221169199450053	-0.219508765401048	0.25891393877235	0.520091028124854	1.06973556085555	0.0656606643529518	0.237234081447079	-1.07195090222463	-0.0665776513791405	0.475206384783133	0.412167758036473	0.637742575407394	0.261134311459398	1.14294346898473	0.211145443535505	0.171325511431968	0.428118749227714	0.176381652166732	0.821085153260445	0.278453483065809	0.966376279967317	-0.650990780424592	0.335985410845515	-0.0185560849470559	0.361643087469939	1.04992476221204	0.393611439069688	1.0033724639391	-1.00769101753354	-0.10576094425559	0.281443306162379	0.127572449758486	0.647749343626113	0.330261103740917	0.265233730613636	-0.961298557664585
O75962	-0.442329034926609	0.35308164192981	0.205619893812866	-0.185760688303081	1.04282944346403	-1.67199448613853	1.66032405612659	1.53038651669504	1.45525083160424	1.71334259693306	1.51058150598663	1.39621529602503	-0.905355374063464	0.864816146962516	0.514300075318784	1.31288661235698	1.467331862009	1.29591913436081	1.50499926909717	-0.978210577768891	1.14757893281255	1.32412078752679	1.44130023639169	1.70792236416714	1.25899148306308	1.67090414895915	-0.479959167908082	1.45290192498372	1.47736272958803	1.54844100179448	1.48774819818624	1.44636353160044	1.58347525371593	-0.294192482659302	0.806963772023677	1.44511529089865	1.10252095162523	1.60768520276194	1.55288865193782	1.6263550751754	-0.577449396257144	0.585262296005953	1.27176888996677	1.4679339155888	1.39963385778729	1.28105249139591	1.49896895794258	-0.907295925166956	0.79741804077092
O94768	-0.664390059511876	0.492786411549468	0.272626520976111	-0.636274588126733	0.56808859321322	-0.901959835647332	1.1689932311228	0.105044339452452	-0.359540959634962	-0.161240639196571	-0.694735067206017	0.85155665336832	-0.476486006952351	0.869899345640177	-0.503890842414763	0.636376486507186	-0.0468061911463406	-0.87520704658541	0.438755946944881	-0.135948071210219	1.17125743368085	0.34048817093913	0.334709433973622	-0.214782865093377	-0.634379762387683	0.298979296513759	0.387540430315885	1.25247806324326	-0.536976647271085	-0.255520858778471	0.00659280526896305	-0.887286287509528	-0.208458977679235	0.631764605966489	1.47494046927331	-0.419379945147334	-0.279019500889547	0.099492603045366	-0.45981807925857	0.544555075862554	0.842306490285346	0.67869729720907	-0.802173510778876	-0.430225284375591	-0.203794286998156	-0.854803341222147	-0.396811973077519	0.192643616082679	1.55918382760604
O94804	0.239651976211537	0.119861472601941	0.0147526964440156	0.16590387466332	0.587940611515637	-1.06886039137867	1.18187118358943	0.692298908536928	0.252419106127203	0.802945698155423	0.406630189157667	1.07892631018774	0.315167111947449	1.38956663755428	-0.148865157839832	0.608570765920272	0.988310796768222	0.958578223802135	0.885291521427227	-0.172820766400473	-0.609822117925402	0.0716091248067264	0.556464436536282	0.803163033951123	0.226177783904381	0.786642400422487	1.2916682864285	1.62212545873661	0.0976366295748325	0.576069155534331	0.600028822862275	0.65478183875789	0.673709544913023	0.988958649487983	1.24188961278564	0.432109100779293	-0.1537716516664	0.687870143588492	0.89755615928816	0.650202009572843	1.02158512177375	1.08612157751076	0.0485524684755123	0.315772703847847	0.460541020668266	0.431399723746511	0.761248746094006	-0.280693618741954	0.789243043937782
O94806	0.264170500612051	-0.488515581739844	-0.127909724904486	0.183921192839957	0.627426193155488	-1.36983932149155	1.82953503643554	0.716654341271123	0.425362366338266	0.698894142487641	-0.0268313865252167	0.265991605760772	-1.11426086834491	1.60008903106711	-0.44551900337919	-0.26974373398587	-0.00726004929453643	-0.986713161984083	0.579046108001165	-1.55501746476982	0.810312062508373	1.09363974287288	1.00047115003121	0.955449950131542	0.859542075056852	0.521541836470303	0.497224194718556	2.17042352300221	0.648834566300239	0.612706996819917	0.805945221589423	0.089495398241726	0.843353652555978	-0.312669246401091	0.754836096396631	0.518988432046678	0.297961072460694	0.681154592539915	0.163024264324287	0.536940046699812	-0.799621398479153	1.63238241271608	0.976915901383508	0.860669576797822	0.63303419778957	-0.216595575858451	0.703598146448373	-1.09974944089571	1.64226110240234
O94921	0.600447650737429	0.964502086746587	0.502314793050732	-1.85619983969985	0.379830582775573	-0.485547543569702	0.222837235631477	-0.554318879953432	1.04130742725496	0.740795388647961	0.165422889907526	0.334903557133691	-0.983568448907923	0.689008332582536	0.950836317733423	1.05740326366746	1.0134130877952	-0.159096574636884	0.660812945187747	-0.514392758165086	1.14885304100773	-0.441550436132382	0.412313626526632	0.49633760326354	-0.893728684666381	-0.931555253138918	-0.570707049770128	0.550900893366664	0.714289273064194	-0.978856649924428	-0.447239468013219	-0.767936205537593	-0.947425566048817	-0.801647602711763	0.500137692819689	-0.639075581975328	1.07320730949126	0.869269761656587	-0.550974771714328	0.560887940356552	-0.164272772393335	0.967421982792783	-0.968178128257834	-0.669305572256815	0.593243359251532	-1.14614694646489	-0.413392203451017	-0.479208915293493	0.82319906188111
O95382	0.862241964382533	-0.61642801377018	0.630072865649294	-0.967652248728792	0.305877392014368	0.804635196587263	0.960222898238239	-0.000193650834461367	0.287021138702248	0.352144857110211	0.289407566439332	-0.565591193311486	-0.216408256138854	0.302273706639227	0.643490000255415	-0.41587476394681	-0.885280291432045	-0.471816129163442	-0.925182075506097	-0.282185016201016	-0.650066476926677	0.356564883556447	-0.0726039021157528	-0.341640469459075	-0.231304641584101	-0.433031351461307	-1.08209891089047	-1.20015166644741	0.452419046063625	0.516104645874166	0.294964130955868	-0.221996580172058	-0.481470284996008	-0.975280494135624	0.760665192593202	-0.13874826915963	0.726011145986164	0.66842797605265	-0.18365613352418	-0.0402901508326913	-0.362433857601754	-0.980594443740787	0.577732529878193	0.0132976644806883	-0.28507827543847	-0.979620961497787	-1.25767126397509	-0.776588683270009	-0.780226730903961
O95747	0.0144039658016431	-0.0435984055247772	0.172788006889071	-0.85726527324583	-0.145610595215446	-0.511532462141616	1.31195578461042	0.193080607090715	0.795535358419578	-0.113077697782781	0.0132966311143081	0.228745697315924	0.101762041169965	1.63673605330761	0.911151307380311	0.832191080214872	0.56750239760443	0.380717881293935	0.798133752509878	0.0113371849727299	0.795865317201315	-0.187396172464541	0.126954496545153	0.31801438198099	-0.382633697405045	-0.183242835499435	-0.334267197538923	1.33219643696377	-0.427274822140486	0.704772563680511	-0.509265145263557	-0.446853028971252	0.109520201652492	-0.00976799723943709	1.22762318018168	-0.190319339178675	0.538489545634492	1.22198699834932	-0.0736802624042907	0.0934923404738354	0.184938853234614	0.195039855642871	-0.82541905372053	0.273080824745397	-0.883811994565283	-1.070234925918	-0.132990781571508	0.350803746726799	1.30432139726676
O95819	0.883031409333529	-0.261532994668297	0.805345128205809	-1.95713296749236	-0.0155951929023477	-0.180051110635911	1.9205010766989	-1.36451988561601	-0.95995525914864	0.345445882627849	-0.600439675036291	-0.424221452253261	-0.404934414165588	1.89054002489873	0.669696934590791	0.109363526544382	0.325218616418609	-0.507871030001264	0.289634011551844	0.202127960222752	0.883483808349195	-1.12262996837025	-1.60270879926046	0.0139755247843033	-1.39805490252218	-0.752462566952147	-0.568103363893534	0.38579646754724	-0.688366212919551	-1.56764852069409	0.22156162219368	-0.555042168202384	-1.20836170095403	-1.14312259565799	1.35493419406994	-1.79069427536381	0.0117127489212528	0.36039829603009	0.0947597398927276	0.404617545681789	0.318260636407393	1.77424419651818	-1.06291755146062	-1.84652860049796	-0.576142695327533	-0.682315796934255	-0.429320705513106	0.366314740273889	1.32714975024472
O95835	-0.162889778501823	0.387688483076045	-0.266250596837536	1.02341836325501	0.813917480680289	-0.6740880019371	-1.46641909230047	0.127239622462099	-0.134069377723234	-0.0218774089477636	0.155669589493661	0.237796098778194	0.515692529758252	-0.566641453570618	-0.467650046375322	-0.22164527142556	-0.069712873024471	0.26075696180958	0.491500013467612	0.295395839484413	-1.32055136410343	-0.0464446758163057	0.211603430110037	-0.038681710085573	0.499423451971332	0.569827307348231	0.808672206772728	-0.185004141289992	-0.424385593727666	-0.0420973352603805	0.0189418707412052	0.298601005714572	0.527331934028127	0.930507706822231	-0.604474317951306	0.0571245378487598	0.00736814981228931	-0.126018473114374	0.517847469587505	0.416627972359578	0.474284044066242	-0.840696415977897	0.0219135932700266	0.0472113543253792	0.214256343305229	0.596658594565186	0.744562076742418	0.422818413757358	-1.00674933682607
O96013	-0.0181903663112378	0.429792364165495	-0.100987186548993	-0.318788242893352	-0.90806912500351	0.370408751680378	0.335753080958624	0.653655975099533	-0.349391263675368	0.748793802639376	-0.0956343303916223	-0.44173467513434	0.966447334180527	1.42746791004026	-0.548160354804866	-0.387980236427597	0.775844167420241	0.322965207077552	-0.634593363503811	0.643449366221117	-0.363554281519586	-0.66298911487506	0.424426001954422	1.17262798990811	0.352301202132999	0.0623281569001702	1.46732095082622	1.02072557803054	-0.654635100986095	-0.104382211856872	0.135852709243371	0.44795137212885	-0.293248222610718	1.5040066728494	1.24183815901713	0.10533095702698	-1.08709704832669	0.907158323827678	-0.183813174506959	-0.847133108722382	1.86769590990749	1.17086878672744	0.347260571157214	-0.130924551163114	0.699777995170859	-0.522045031149859	0.313988659483116	0.776318246178473	0.815576401707029
O96017	-0.307689914828731	0.190528119388941	0.345105831294518	-1.30371726302999	1.52644149490589	-1.17889867858011	1.23141463733229	0.494496411290208	1.16927999363919	-0.0541713566095798	-0.137154142201421	-0.0472362313281392	-0.0418747090454004	0.931795465156358	-0.239801472005474	-0.249409472530247	-0.261306237100018	-0.47254621270554	0.480311830312494	-0.109997143920052	0.519556572172307	-0.0864944968754458	0.675499454022689	0.40259005320639	-0.0754138348481123	0.627410852841585	-0.631823511764011	1.2600579520699	0.418504967234687	0.462129696538794	-0.524198961166256	0.0313671986717005	0.37466498767447	-0.176434361989635	1.29858278940069	-0.440748610135754	0.277421683468581	0.250458377175534	0.40254412700633	0.933042067074891	0.0968589496714658	0.938928060792874	0.32278163236937	-1.31366183016589	0.211871229837683	-0.495046152751107	-0.195800175740803	0.361787736225829	0.48930857856124
P00519	-0.238256880747661	0.145478048371596	0.338914901165962	0.838585028749011	0.540397335158866	-0.47866173212805	-1.42304757276821	0.164044179866388	-0.28689697138864	-0.227912862265227	-0.0820358211343909	0.690526661741103	0.695164254155071	0.116709255447116	-0.26051876481087	-0.240879403749041	-0.257639346461465	0.39337605488443	0.348463669741658	0.552815122415203	-1.4598590594641	-0.016794036187491	0.133984221138868	-0.462542098848202	0.344251312743058	0.706693279927394	0.926494365843392	0.267452937691378	-0.317115942452348	-0.209840331741663	-0.125073492691342	-0.0237142700295327	0.402525044781677	0.935942342065335	0.173254198570138	-0.123812344103126	-0.149965964925051	-0.61755785754031	0.256241485017658	0.471092006728565	0.581620788822596	-0.449011850168953	0.124618960685477	-0.144899336043457	-0.284249280695185	0.275071389985294	0.718112747667352	0.529635893574581	-0.414674805450224
P00533	-0.0424855749370403	0.366918893874216	-0.441962250161778	0.510111954152642	0.627151819539869	-0.694721146471995	0.674191217478845	-0.76467575909022	-1.09039505984735	-0.883715563781735	-1.27242273759535	-0.341638317131541	0.314055711519756	1.41954542839943	-0.946295633908704	-0.442367190257958	-0.221538852756802	-0.564937507777487	-0.483895768247776	-0.658667707728286	-0.374972815249876	-1.1965711649478	-0.789546269487906	-1.01171334121926	-1.28481981081012	-0.597669989741324	1.17581927845285	1.42276655438298	-0.389967578597161	-0.22426134764253	-0.773984814897985	-0.811480509019251	-0.862828058628247	0.587360392101448	0.943444817681168	-0.641426781545794	-1.39500515148686	-1.19758766417902	-0.900841271794229	-1.11669222921127	-0.545209328606292	0.458280258596507	-1.077885915512	-0.894044057611758	-1.07782449124309	-1.26448272193694	-1.02241229616786	-1.02236286202869	1.10950389196751
P04049	0.743850578817723	-0.623588918563405	0.390005128845638	-0.369430175118598	1.34786783667782	-0.553327321271316	-1.27174108564642	-1.41126095525412	-1.56818060452262	-1.38449951700182	-1.66868010334774	0.398905092005991	0.622717690216141	1.34013019304465	-0.839112383815923	-0.792678954964368	-0.652835875777388	-0.944025361895073	0.412525904070155	-0.371281448444805	-1.28491537855001	-1.53286255562486	-1.43481756691139	-1.62711458726728	-1.49358820268464	-1.3000440555178	1.27765875783899	1.19696364936676	-1.12353412485692	-1.16236177200883	-1.34304920966049	-1.43467572527742	-1.12072463014502	0.936880380472455	1.45838033057944	-1.26393350285875	-1.74683325030159	-1.4765539328825	-1.47009253907189	-1.47048322751722	-0.519449050305886	0.815015060257007	-1.42079062134755	-1.32394445026071	-1.47029361994229	-1.53282396174752	-1.31600975695787	-0.631244168307171	1.25004543612382
P04626	0.407777209207541	-0.211063254992199	-0.592546656991048	0.421929705711456	-0.95139409322817	1.22784990326057	0.789615479128495	-1.86609734417944	0.0252170858639417	-1.91628784528814	0.0971145118681219	-1.3496948052088	0.919574923065426	3.13314118697521	-1.00416526262901	-1.25037415912649	-1.00674090507355	-1.10580942640384	-1.4911711336806	0.235676821728423	0.18735280236004	-1.70065755886466	-1.9738432694756	-1.96956493403923	-1.9567524178716	-1.78508909718544	0.658872914301397	1.98419231971674	-1.2344481914479	-1.31868104259712	-1.6203238684787	-1.71117420963319	-1.83922849491298	1.10716301910808	1.80323305704664	-1.82790192659197	-1.9817606217591	-2.09089205220479	0.215713324153299	-0.164197247325084	0.547536427200957	1.98731022041038	-1.4961329371374	-1.5788501627869	-1.87978802208625	0.0900600924506464	0.117434990463334	-0.637012663319785	0.843764230309276
P05186	-0.918771716255406	-1.08849115061365	1.41716162204142	-1.23588094568489	0.542492224728343	-0.0606565261362814	-0.317647872832698	-0.513359667742284	-0.892879465638731	-0.242381850439774	-0.856401832930095	0.300408574238418	-0.997727577599813	-0.157197743251368	0.262085985298211	-0.0184654570865512	0.61601899348202	-0.00392933478699908	-0.153269213807927	-0.676854330565544	0.55345059830826	-0.257837995581876	0.608209184671986	-0.237254491681112	-0.897145452985318	-0.107407150779277	-0.0977514349627507	-0.17530725923431	0.00582141215597897	-0.140776641414622	-0.425225827692338	-0.591960782795541	-0.796044570033581	-0.869898235991191	-0.545793066722081	0.365141803754558	-0.369554939641816	-0.260130592694186	-0.437608558959042	-0.172365828606499	-0.896518267165744	0.227436027589667	-0.275896650793212	-0.818820660485359	-0.284202376413949	0.146145801171606	0.181827927638893	-1.15973343765057	0.810610435419383
P05771	0.605335861144049	-0.303186137080163	-0.135075744346441	-1.69679578261647	1.40199593593433	-0.800405463403963	0.998304176645727	-0.625876710393177	0.399082937267904	-0.0383214216759373	0.313986638722637	-0.773069721927094	-1.08271545538688	0.584176779408338	-0.112487471455164	0.852683883530066	-0.267120599428118	-1.24917420426128	0.472636543625176	-0.801370635404135	0.957219328801403	1.06143418967088	0.54835797205025	0.374326811944606	0.192373513546221	0.173685681855947	-0.437690024188352	0.743606281970815	0.463454156273151	0.683714649272098	0.932655994528961	-0.096981714077568	0.415719165342447	-0.691605462946032	-0.0308597767470047	0.514555029069193	0.692357129209242	0.264094248239585	-0.580681563260826	0.575588747636666	-0.909776708303512	0.418700709930561	0.839522948662484	-0.659290827668952	0.691048556855582	0.157777996280381	0.0942906105001532	0.120458726370088	1.22845859538294
P06239	0.967758865545291	-1.12553773294021	0.916133887084083	-0.849282893473088	0.718773764273271	-0.643136967595003	0.99075163753277	0.310860554833226	0.159840214418115	-0.100925692666139	-0.31956056907165	0.618686179614073	-0.689954901328019	0.91180227121437	0.264915938114754	0.273088933871488	-0.0702929878295875	-0.277746408623744	0.836439953314175	-0.638962209858891	0.0959168306367507	0.298239190373991	0.199372480278438	-0.0579222831072849	-0.39801154516695	-0.127312859760122	0.417458850039264	0.958297072801176	0.464076237902111	0.016373136301796	0.190979228501548	-0.080404307657303	0.0943231927819649	0.50984506873189	0.911375465410331	0.0248837920344894	0.305207189985225	0.283159686333563	-0.190067305649746	-0.115071721701987	-0.360643894528043	-0.185500595659061	-0.365531866239275	-0.777199970838549	0.0347507532448979	-0.485165986834947	0.0856211915217837	-0.0908976907284248	1.14688963331151
P06241	-0.715036044250422	0.728474309095671	1.15088395863784	0.0539086635672654	1.19705875950661	-0.72524901445162	1.37625506412846	-0.547300435546893	-0.328349083980153	-0.144259402199461	0.756923087569805	-0.154254834674523	-1.34787653516719	-0.286572440477003	-0.385689407775929	1.03286351412016	0.357175713172406	0.500397824506378	1.09338129142719	-0.159083473102573	1.67751964926365	-0.10591971627746	-1.09266286408721	0.519768721054264	0.460230077031718	-0.221622652542406	-0.798188494081253	-0.573418133288591	-0.973496773037247	-0.228655114131025	0.0125236449802493	-0.938732474220067	0.0444366101839257	-1.10349076536546	0.470905806372205	-0.226233309019565	0.594285767695939	0.733842463576204	-0.396703306397716	-0.330426914866207	-0.78192215092901	1.32540927015258	-0.648544112623769	0.0762746033973248	0.163148980625758	-0.228677020177797	-0.0393383057308803	-0.922997001670368	0.298459673455799
P06493	-0.321185064128238	0.417643555845993	-0.249838383080479	-1.01606828329529	1.35643363470787	-1.80800196757154	0.397212658399373	1.39691588420539	1.78334717608726	1.18841742957659	1.46540033376369	1.3435501507206	-1.77184901261418	1.53237452438493	0.248747261849719	1.34317922352686	1.30625442713345	0.771021347452622	1.78475176448787	-1.06781202090102	1.88191028429382	1.07062316877979	1.46087730053397	1.18639289326168	1.05664732675598	1.53258790678447	-1.62370276468139	1.50053610341954	1.0252143024217	1.25278710400627	1.24507313772764	0.926429789456553	1.35503915708853	-1.29347175048573	1.16884303913134	1.17888039616188	1.62432053306957	1.29071220518523	0.84567246105477	1.53394272887528	-1.41856124109758	0.333546124260249	0.885386076603818	1.38532085367679	1.13167033391622	0.978081133875368	1.46600698484068	-1.35718038607753	0.795396112159897
P07332	0.665587738828547	-0.120725735999176	-0.149370403806658	-0.977309460094198	-0.422679318894372	0.429968558160481	0.372971430784538	-1.40823887754748	-0.31360335324412	-0.33228714487932	0.255683613619792	0.05285806859492	0.611002538059568	0.269526235850747	-0.567751493344979	-0.84314816057645	0.709514315791386	-0.0526282942303642	-0.783377852710027	1.02186254168594	1.53490812892852	-1.22335821726605	-1.53052235486465	-1.06313127498441	-1.06173793995135	-0.863992950852973	-0.36709899745214	-0.238536310525813	-1.00970315398194	-0.930381893518371	-1.28959037310872	-0.628447038091425	-1.47190859266092	0.323622054891391	1.4319058564494	-1.40942454308241	-0.418343894639379	-0.2650981076292	-1.06402368973762	-0.950589629415539	0.500457843774989	0.196371933266823	-1.82008120123191	-1.42174162698927	-0.825980801383843	-0.698921699147774	-1.16605766851912	0.759635084762587	-0.742167168554583
P07333	0.810279010280276	-0.435046868560755	0.8112177437964	-1.72912151287504	0.662436576754421	-0.187055083295985	1.0954151711312	-0.96493415068851	-0.0803361698599428	-0.0815796599350782	-0.545308520058198	-0.0814702224222899	0.720331674019058	1.39421559609539	0.504757272297546	0.250130179564362	0.57484122033231	0.532725110656009	0.38464213766166	-0.682386516609626	0.783821041219032	-0.534106712428565	-0.382067629133063	-0.813052408282142	-0.16180566503492	-0.786217983195836	-1.10751361215868	0.565037180618044	-0.23766546393907	-0.696153788344665	0.00416042058154213	-0.0821690506910187	-0.450782939357731	-0.135901198607916	0.850712350675201	-0.929371848069834	-0.328883313126922	-0.479024481485208	0.158577220273549	-0.47034381882473	-0.182433198438889	0.101383549298666	-0.0911782145205798	-0.59050206826473	-0.352118607650344	-1.30487641705281	-0.722148788221925	-0.483544381890362	0.826248695547288
P07948	0.826064139678261	-0.35222250467898	-0.49717652436379	-0.340444678756238	-1.09677788030398	1.16499562927579	1.32266165606885	-1.93325135227639	-1.46013630301077	-1.60492777211945	0.00389473465012366	-1.52145905425776	0.479543793120448	0.437234604633551	-1.12717794881661	-1.08116777513048	-0.705616145044975	-1.95136808725014	-1.40885477212702	-1.00666462392346	1.47461838929447	-1.63581667827782	-1.76287391897722	-1.66570368157766	0.144156668638581	0.00946164402148406	1.53739857234394	1.88032233121146	-0.218726771572697	0.532011391987405	-1.27577837506558	-1.38057018407642	-1.6449968840816	-0.600747955804574	2.24734373679966	-1.36630047183667	-1.68109743502947	-0.346523501394424	-0.044738033521598	-0.166974687536374	-1.74402891718798	-0.55903368949374	-1.00992356205627	-1.20067338358454	0.286827814552913	0.0692617879072008	-0.081782440346455	-1.46627209724443	0.539390114105637
P08069	-1.60858681000418	1.66992973754666	-1.22478823640865	-0.783458587036603	1.54087381821617	-1.34404920678528	1.34712499572702	0.305851527343558	1.69372184259025	0.77169225061781	1.67902460929341	-0.305084754451454	-1.32846785356188	-0.528507167653208	0.576575514288696	0.783203933044692	0.820068223442162	-0.0607186829345043	0.906424313950803	-0.213972646399219	1.14591814285897	0.947802963797583	1.48371214852433	0.891232750999978	0.197092039357192	1.25104752360936	-1.177895565329	0.303671471530433	0.847855618061692	0.550272877434961	0.791058483182996	0.1754171281878	0.965710950249791	-0.963088735483381	-0.646536625736941	1.56486838456797	1.04787387802722	0.839140310946233	0.882094978844819	0.88718457304304	-0.737722624147983	-0.151799254187003	1.66443519224181	0.857373188843204	1.01453140728357	-1.11757067995194	0.782320404137158	-0.570745803261022	-1.05282464347621
P08575	0.212498270551729	0.0799517696643754	-0.717135952621145	1.69476886134218	-0.460204405424282	0.331491764851842	-1.4870722824214	0.397361250770219	0.618092005961792	0.492043854595721	0.57323302844513	-0.350410433671832	0.0783892496933164	0.185689953323202	-0.776132180883124	-0.841871251666449	-1.43998917724393	-0.677553720670238	-0.692671083193429	0.225565527024398	-0.616690050286204	0.431117041312812	0.294133587772315	0.402230299067351	0.651208594800486	0.365420538507055	0.203378762851948	-0.784172591593366	-0.457329390006343	0.24338246543773	0.202821375237739	0.401847818867308	0.187633818951595	0.77719896059069	-1.09512771679265	0.0859530921088544	0.774380439315069	0.114666665104768	0.0299712322744942	0.782697049912252	0.507227302176462	-0.539612839190113	0.111472194756864	0.482729719903391	0.677842849220145	0.782842378941866	0.904430140210067	0.63396053503805	-1.87909770683564
P08581	-0.170131093097536	0.236206266308502	-0.162459120479608	-0.183388206845861	0.920660498701666	-0.905002630066126	0.951861228000618	-0.818410212904069	-0.772252370221934	-0.600718698133526	-0.922551636962748	-0.372060124984989	-0.560513350540981	1.43404078141665	-1.11352378171098	-0.5026403539142	-0.95774470220546	-0.910169804231276	-0.349542390102204	-0.403547183808105	0.649979202850773	-0.937742984957954	-0.762563324172798	-0.778235485004753	-0.994718175919851	-0.848609815408409	0.957277147911297	1.07779067108652	-0.361652505559764	-0.0590841814940314	-0.537672027814041	-0.579396495997353	-0.587680603389839	-0.662331998697524	0.465146512060354	-0.658490984859411	-1.02973241214273	-0.834419295167552	-0.75358165045089	-0.857632416903232	-0.722543621832385	0.40840027342909	-0.861526539054344	-0.73549283045904	-0.962193949316791	-1.0060479219149	-0.977556379829637	-1.00789085420026	1.03099997393279
P08631	-0.650814372795851	0.876909083068335	-1.00105130539869	-0.943613229172363	1.09159762778011	-0.934427608270374	1.45720808892854	0.284626914354574	-0.0423122483264085	0.180792574122603	-0.246993050829675	0.541020029886591	-1.10201327676219	0.782298002454406	0.626901212320096	0.185438395203146	0.537797562228933	0.213818850843551	-0.149003093650602	-0.0983427896243662	-0.352592839357871	0.208084610897399	0.0421209333522565	-0.113088826797504	0.0997256899716387	-0.330537178482999	0.390640800648194	0.740964331636286	-0.344550482629093	-0.136012477429349	0.261065920157558	-1.12893101996118	0.359120241072918	-0.354734376560091	1.30945264023875	-0.728302984192582	0.333299249945997	0.527389427553127	-0.220908524696846	-0.0721569647333776	0.3504764493337	0.698950443112691	-0.188874695902616	-0.184885766254558	-0.793626383531328	-0.162138963513599	0.0543519412635117	0.23303808348446	0.456512093380825
P09619	0.417007625595994	-0.271138428903394	-0.185098544276796	-0.806979262930514	0.560448554966929	-0.386827566949941	0.923009450384011	0.5128507161661	0.727645561833291	0.575464073037155	-0.487697279927296	0.724102553916188	-0.611863380824472	1.27532635599732	1.08229906402877	0.660560092628078	0.438622136723416	-0.806404323958396	0.673284101932512	1.3177233672713	0.192664060654222	-0.518035052564877	-0.567145970793632	1.03479238648016	-0.819873515597771	-0.0369636885345934	0.676530907597725	0.993684652350446	0.546520907778842	0.222080226845568	-0.272259315261899	-0.481382017242094	-0.777016923503069	0.291997450627631	0.973858780375344	-0.238177411098812	0.411470291149496	-0.449302365662864	-0.700350674312089	0.332935476307259	0.638028896970145	1.17348386544958	0.0828448613654788	-0.663408823848207	-0.464958486484907	-0.491114274356928	-1.06190705501273	0.608991966825628	1.24914862294153
P09769	0.737415799525824	-0.0628075309449619	-0.608318969803043	-0.0600790860934991	-0.088108868271969	-0.250838299102238	0.665872968606751	0.0539078173509749	0.385252732566341	0.191519794262697	0.792695910799335	1.00115020209536	-0.0728306538680117	-0.0303389089479853	-0.183006519971054	0.213863645078196	0.0822993118617251	1.4394572691487	0.724994916912612	0.494445339169998	-1.34309641376089	1.0483318433105	0.967380796240663	0.688971072653984	0.0256450229741975	0.0866262556221898	-1.07737957709972	-1.09454656819927	-0.51106067879415	0.0022204514771413	0.0227234352500468	-0.119521002954722	-0.00209685093813215	-0.20255483605434	-0.672567845548086	-0.619998707979839	1.19207527815465	0.918190713291621	0.740893739419945	0.227839525460642	0.543036944815393	-0.586821306568215	-0.252213654381906	1.06481317047424	0.379319011755095	0.794598322385088	-0.134011019097966	0.693481060647746	-1.32878454050144
P09923	0.467402447236964	-0.515204351771757	0.178841433502566	0.983254323864262	-0.453009372942244	0.264783729886853	-0.521529367488728	0.623772510910212	-1.01334400198988	0.521319388120863	0.865624252862805	-0.404096693664697	-1.34112493956194	-1.25390557558884	-0.362155053554893	0.350367850156524	-1.30143681293962	-0.414044714938465	-0.71477197139157	-1.75488905699567	1.36573939206016	0.39113698637802	0.606643168832734	0.581543501862373	1.02394369386311	0.586715108248176	-1.80552185189965	-0.875199162218734	0.628873258542885	1.43495855745288	1.16960007394697	0.182888613524122	-0.0527614746147815	-1.2108676985555	-1.08951218337301	0.11821015455626	0.484650058889929	0.588117597490628	0.392953886056699	-0.203778813990711	-0.9019765368135	-0.743321242488336	0.368636486002549	0.750525699864986	0.120716280394882	0.509527296707019	0.189670642256544	-1.59167509122342	0.712688538701127
P10398	0.0225030234271718	0.111145251476843	-0.00871672976841368	1.11711468035448	-1.06590262567361	1.16793474027869	-1.39813816806117	-0.827021473565845	-1.02692132446085	-1.03302794353134	-0.575303383400523	-0.603166667103112	1.42763666902483	0.62196516972908	-0.673376549158051	-0.578567011322543	-0.604552182546744	0.447962510822646	-0.771832935320256	1.16823182650656	-1.388242495569	-1.14231212100008	-0.708870930028734	-1.14075093485714	-0.311498078776051	-1.1818499055514	1.48496540398161	0.384286908344065	-0.787495230285354	-0.620240493344885	-0.584010731068	0.151335041467939	-1.17754867408915	1.40447972879714	-0.157650190283148	-0.608241941199813	-1.14105148806141	-1.0791047694333	-0.323371760084411	-1.15082202021585	1.40933572871643	-0.409273371522271	-1.00280188910487	-0.941671160178125	-0.489278983033596	-0.517582882471196	-0.93095458805805	1.0985774985011	0.314610789577794
P12931	-0.416555772661898	0.3188862798411	0.279825116759364	-1.36788215464552	-1.07524611564295	1.24400753741686	1.0080058328387	-1.40863050478963	-1.84753256606772	-1.13744743979569	-1.25493314566461	-0.746619648705177	0.0411003415346396	1.87382224231977	0.95790464490523	0.196941249625817	-0.495012413450191	-0.610563013320242	0.560650758232426	0.393274095855632	0.329172971257911	-0.858262596930139	-1.59187610957367	-1.46562591128508	-1.3197158594009	-0.0550109775345843	0.861598252921091	1.032904639009	-0.67325115473882	-0.756215619205396	-1.82777488520983	-1.67451881476017	0.696781076295236	-1.2069792020563	1.06152780134644	-1.17619621986834	-0.589186724116144	-1.01166099543701	-0.887420572756585	-1.70199680311202	1.02301039951341	0.540415456555542	-1.8951651734306	-1.65686168528041	-1.42650520002293	-1.0871457146816	-1.80493339358301	0.578949685337483	1.03819123138767
P13686	1.62048338155606	1.24121245927498	-1.08555341743778	0.978737295457265	-1.43474518243347	0.0333782807551697	0.204119147356428	-0.967867063060299	-1.0724051679574	-0.162802125414204	-0.552652072347819	0.612975982288698	-1.61076163996188	-0.83671921946944	1.03078888244135	0.978998178208006	0.252791534499222	1.30307604187501	-0.2296172152705	-0.280557998363456	0.992988301694954	0.937317818967484	-0.563110336008396	0.410048670407203	0.188023675779287	-0.507678123034668	-0.872899701291959	-0.910599768955703	-1.52184336800382	-0.848447699110759	1.50347113722712	1.60562303449253	-0.571615064471566	-0.648135138956145	-1.1357212673187	-0.631579966669234	-0.060636016505185	0.632877019608087	0.973464986597493	-1.04723343815364	-0.808971665949914	-0.33046962446026	-0.797665244278929	-0.8482423809444	-0.562477163615549	0.459413709342917	-1.08809025564119	-0.349396359845289	-1.40983251736396
P15056	-0.541171928169101	0.524824219778228	0.0404653317208138	-0.228509380493233	1.01473740619124	-0.705687971728715	-0.579371779580446	1.66090113063881	1.26240997489096	1.16418787988395	1.18911741776099	1.20635882856229	-0.274852841458985	-0.0650585153151767	0.468200936192894	-0.0737749929623339	1.02062894376574	0.476239425037069	1.01735873332746	-0.0637526979204141	-0.896277935498368	1.54040128422906	1.22051971758656	1.3023401598826	1.64346262721573	0.32552664186207	-0.285749292733806	-0.885025101335336	0.747895539245889	1.00874779635927	2.24061407180502	1.07836092300092	0.36131518746656	-0.117224226049746	-0.863998679001685	0.955912405479055	1.60572716044657	1.73853426302973	1.13635048529343	-0.505440867114087	0.0972504731691019	0.183448026247017	1.32913005942443	1.62708014690193	1.58160228623322	1.67777300355485	-0.621138405041141	0.488498954925567	-0.721658635577607
P15309	-1.00903731533947	1.33230956060843	-0.735252378213145	1.52515844898547	-1.57885321762845	1.9050371859276	-1.77015821234643	-0.768873157657932	-0.944905533521846	-0.735298258560516	-0.62835463552229	-1.34217109927162	1.85154371138275	-0.346371715381486	-1.4191537369334	-0.346193917289132	-0.522924670086961	-0.225952104055124	-1.50171663811469	-0.948447425300614	-1.76550667363053	-0.595724428060292	-0.573977398968207	-0.302916625766374	-0.565421068630503	-0.45224952142958	1.1273869227134	-1.08073201217182	-0.623826144302227	-0.193599384026072	-1.16342429629621	-0.0530486837351664	-0.207814863356655	0.773387886504871	-1.90054651692388	-0.469337994468995	-1.31026092799316	-1.11354038114037	-0.235543935670103	-1.41394150656279	0.193109948831133	-1.07510718205034	-0.588529967435677	-0.897253188712484	-0.463596993862786	-0.807908002627278	-0.319259067836713	0.035115897675437	-1.93715136365515
P15735	-0.512210300425535	0.514288002340775	-0.72846231116879	-1.2326960419902	0.402547929742948	-0.177554345731372	0.724544493867498	0.25574234403219	0.892578811134312	1.7712561904225	1.0067073848083	0.62408480144993	-1.60849875882574	-0.835899872308619	0.455894331076188	-0.343899292324786	0.833899352180647	0.346615669727333	0.271535254561716	-1.02814749395453	-1.06671360525207	0.549544689426416	1.15053928355341	1.34907080695648	0.398193003402005	1.4617975442583	0.00533657382166205	-0.259127426508262	0.90119315586232	0.735428432453715	1.14620347469391	0.83516673721097	1.31036501294758	-1.75600356392657	-0.286134339520318	0.547835798203568	0.866300530735672	1.60365231797064	0.939032174815637	0.576600857918626	-1.7340964705086	0.111951286287729	-1.30263276211645	1.03321394526597	0.455884630511084	0.590905304571935	0.85154922822483	-0.626497238326406	-0.870923011712028
P16234	-1.16763485503667	-0.73796641110579	0.0407436138348724	-1.08156723439706	0.573221366299649	-0.264275532723354	1.04570956391402	-1.00501030931657	-0.16294586594928	-0.413506230593927	-1.57524252025039	0.876956226045135	-0.180273023656586	-0.0535716109329398	0.0371767732413236	0.0158035101955877	-0.106635336228877	1.07030509726231	-0.309404053982139	-0.410092936976092	0.0509917860161772	-0.900122832733302	-1.11585476638566	-0.894149091746708	-1.15548885082406	-0.0747766068179555	-0.59826070484222	0.118530039731066	-0.102081712090044	-1.09179885300219	-0.181014201111412	-1.06120877073726	0.326378790001085	-0.762314006497671	-0.0374347328184487	-1.00122006402706	-0.0389765988445434	-0.880489317535822	-1.03203975259151	-0.376757994934898	-0.661693959773301	0.438053403083697	-0.843375014478236	-1.16597538619876	-1.03243347878068	-1.68527901697248	-0.8493088976591	-0.785776964358202	0.829551442440621
P16298	0.166757077873789	-1.55419255292514	1.51397155035999	-1.56790710557676	0.922322192627183	-1.12892978885055	0.183389807728122	-0.31109997183885	0.034219900731022	1.06796149479658	-0.848269941403106	0.203205190105623	-2.02380666147164	0.860585104951312	1.82822560525652	0.225933599640171	1.60024061934426	1.61446405334038	-0.838576045849737	-1.51945170063048	1.22809969190133	-0.00639864998356673	-0.353806640347747	0.3171032104231	-1.28309092680503	-0.770853493764921	1.08220232528946	-1.47455405095388	0.352293897874423	0.0394007660907754	0.906834213848705	-0.773648115227541	-0.834851142502163	-0.654613894665521	1.42666370701671	1.07867316086135	-0.289165857456222	0.0889787558556702	-0.32501007240776	-1.06758021559375	-1.1994124034594	1.16565764743731	0.357293848831349	-0.0539158949959327	-0.857145414169045	0.542909284664432	-0.995312523181465	-1.50969662557253	0.849632926944043
P17252	-0.215546367408461	-0.0575259535907143	0.586337722490667	-1.06149542421979	-0.453604755659987	0.344257581632968	1.01271232910787	-0.977894014862063	0.0496045921057859	0.130762227917019	0.0612498296034392	0.332756288500156	-1.12443596760147	1.0830832768801	0.815295920464208	-0.100984907438939	0.759078683900651	-0.214889167748868	0.233414850274505	-0.852376267976688	-0.117013063440815	-0.069668838932561	-0.652097003514194	0.104539987132785	-1.09557756617741	-0.601191330819964	-0.0218035102830986	-0.0501011219150551	0.225602960385275	0.566565200314135	-0.496020052037568	0.0890455961130728	-0.267963133736913	-0.506800435747314	0.82987197588766	-0.183123852904082	-0.387993013154874	0.252245163508925	0.354113353028756	0.0967839369804758	0.12292487728441	0.461076003103531	0.0797349733017056	-0.643832741381401	0.190853666852881	-0.313778971804465	-0.4582002244173	-0.092909238724898	0.644493457142318
P17612	1.30650004502985	-0.857624702624133	1.90176375466131	0.274401657031266	-0.741345267761507	0.201869010388086	1.04683413341393	-0.803743405123245	-0.528653654173614	-1.07129040341305	-1.34866368074004	-0.976858129664693	-0.306242370983214	-0.11313279285069	-1.20250225789262	-1.5087912543724	-1.89535573633087	-0.952145389060267	-1.58480662506824	0.0702335109397641	0.322533175924912	-0.665989817075361	-0.260463766935522	-0.659002689454544	-0.957442393101842	-1.03243078453443	-0.115502095881296	0.057214615336712	-1.226756995322	-0.8360323710719	-1.39581069632292	-1.84601511263207	-0.893751278718494	0.503037122988855	0.408314612922103	-0.579514536301325	-1.57819338332531	-0.763563642084057	-1.52040191796114	-0.631118981044357	0.0770918570407835	0.246758597079105	-1.40856089503359	-1.5125686670868	-0.00850614079197387	-1.8839669460851	-1.67107900418736	-0.651037600733138	0.161140018614622
P17706	-0.351347771886333	0.33408197327957	-0.313165582829284	1.42962229618282	1.3441864195174	-0.725675566785126	-1.8030912564934	0.83866611076004	0.492647911053695	-1.00817236960179	-0.228734450483127	0.534579007366714	0.93183479753013	-0.831847550322864	-0.39528645016223	-1.1283192263649	-1.02121595414504	-0.408657603098906	0.66304475918473	0.623905896764564	-1.74038578964424	0.72972093617438	0.720850498651328	-0.868695685231828	1.21182635514718	0.9012553649779	1.19970053312237	-0.38210284675211	-0.625016603999242	-0.494503879007737	0.216755760671781	0.361687431680593	1.29573247287933	1.54552729846203	-1.28008565695299	-0.372206758693199	0.0826558198414326	-1.00309001554492	0.454930828794114	0.755408338392431	0.797730630562175	-0.493068197826443	-0.296628255009019	0.281033136739609	-0.312483467350557	0.505584788581812	1.08891764070839	0.774894130559643	-1.13401098649146
P18031	-0.85096888365822	-0.89202630599362	1.43665294900301	1.58661799293052	1.33173609893194	-1.26355588014829	-1.66336860439244	-1.59289610926941	0.69169228438303	-1.8324813817436	-1.75591534635309	-1.62193014506375	1.01161490446219	1.29289099631541	-1.740250589371	-1.79816009156518	-1.79703257847588	-0.926831639642832	-1.7756625138408	1.1945010026729	-1.53675915911424	-1.7969877953184	-1.78531585509883	-1.81967845114023	-0.953064652468183	-1.67677391160246	1.77829426138227	0.452248846511053	-1.78643798196116	-1.43446559852702	-1.51738880013504	-1.3870460532935	-1.50260527608007	1.04037472553028	1.46674768983626	-1.7274186282597	-1.7971310921441	-1.80588308032715	-1.15476274677729	-1.56393803645484	1.6162488014218	0.52408039898969	-1.41875037804099	-1.583889649032	-1.80121464356093	-1.47727711897877	-1.32907093425282	1.28440989825164	1.25272866855378
P18433	1.24873456709418	-1.3412893067087	0.989333924175846	-0.359611694847625	0.192523867488482	-0.241493845929491	0.166137583148883	-0.910998818527805	-0.598586933597236	-0.0220545567072374	0.607019614676817	-1.01412169069324	-1.27659250812297	0.283242446644543	-0.0703229319313688	0.0297695355112869	-0.409028742852387	-1.52184279737004	-1.61906952070605	0.295880687393962	0.0433147506985193	-0.904363421921491	-0.609447384050961	-0.548287983493688	-0.716590704395536	-0.717439963837396	-0.565075951454664	-0.021682709180162	-0.891556286274183	-0.572010807693183	-0.607585169575488	-1.73001892547258	-1.05935466462465	-1.9438764459804	-0.0716377894276091	-1.51149542928666	-1.53361833244779	-1.40018117848575	-0.504142830471906	-0.990872603194512	-0.571826063516719	-0.272550373384019	-0.421332927850165	-1.82684814487751	-1.70227091806918	-1.69731744459368	-1.42084204396413	-1.75395244131772	0.63013557924841
P18669	0.0711717026157345	-0.444675123998789	0.356476300122618	0.515373466708073	-0.887842227102994	0.373729988483803	-0.898441610044001	0.90529396722842	0.901339275890754	0.699380617568368	1.15289278521882	-0.0585180793163915	0.181041966331761	0.249271308234437	0.816670493317566	0.0452901070133919	0.300005282945888	0.445975914801787	-0.214460788131239	0.128893438361487	0.508104719935973	1.23056439863199	0.838944090884589	1.0404439491367	0.881223413935054	0.60058181975713	0.638340810703415	0.26067038861804	0.761874916718876	0.633823820116648	0.923775759383014	1.01251549888778	0.344928046577748	0.0921676817425943	0.474882204150786	0.598374442413607	0.834499892443652	0.955423468475445	0.967899219477034	0.939595807129403	0.631558277430464	1.09129878919097	0.995200192555092	0.772127118842737	0.821469462356065	0.794240211336719	0.406159380489909	0.334929562575924	0.909235934866102
P19525	-1.0863602858855	1.08065829866345	-0.179853524219294	-1.19984163685436	1.2048403030277	-1.31968233813976	1.51011297147144	0.190239563367919	0.865984959497356	0.375400028086357	0.603364547512593	0.665405120195724	-0.473938803938254	1.58288471195896	-0.294394363410284	-0.659641092005833	0.638869747464985	-0.757832901975456	0.378642906375392	-0.775494074142677	0.815459598487137	0.0143695812310122	1.05118571300103	-0.0897971783355331	-0.958317894090061	0.429083808438742	-0.355124388359167	1.0599224120407	-0.110897806330391	-0.0417016398275081	0.315992760418885	0.213472131980363	0.450449206129311	0.308493303960069	0.806424813498412	-0.673239256958369	-0.0499473947210695	-0.545194376676029	-0.483847861612904	0.0735806631040146	-1.12133873348072	0.51704757422904	0.697481153328028	0.0973438378844086	-0.270616093936443	-0.203363953565761	0.605845704120512	-0.776850284734433	1.35933086037181
P21127	-0.427502583838061	0.30013175000268	-0.646540373771523	0.00708375114240558	0.966322850423361	-1.15674458044077	1.02924413541519	0.988152610788872	1.08673553346234	0.693880681759171	-0.178345985051298	1.05702485345845	-0.991611420761746	-1.04386784338466	0.198563188923775	0.330582829296247	0.571971804209088	-0.260405538828911	1.19699258723169	-1.01009402642471	1.20304353303235	1.05466088865134	0.926834762396895	0.628254462258891	0.532805014239598	1.22741564288681	-1.16391449944993	-0.292434832289507	0.889743461543339	0.80303422467582	0.88556131119413	0.0787295086448135	1.33488236940032	-0.824070681682136	-0.863583296828868	0.785496437418957	1.18696311399332	0.79837841801474	-0.191975906754054	1.42894129031226	-1.1096458207279	-0.496078806281591	1.0913287439656	1.16728317029518	0.954383540345517	0.498952375035802	1.26587636938951	-1.01747682627389	-0.628741261517469
P21860	0.682635162556643	-0.691924898784896	-0.322990336627073	0.588304800012605	-0.202399703289205	-0.484609447452817	0.706048680910468	-0.666156193321965	-0.802295961488722	-0.816880911850237	-1.33000367219813	-0.791958287606494	-0.190333333978632	-0.545100545849576	-0.650764146285978	-0.621095998649138	-0.854826475444133	-1.09422982060689	-0.998798612421195	-0.23258181279843	0.401792543793212	-0.651720950325157	-0.488937424802481	-0.577763183350368	-0.878947817220552	-0.728593738884743	1.91542855397321	-0.555387909346772	-0.730427037270473	-0.359538117949026	-0.755728854138837	-0.782186224814864	-0.77112210076857	-0.273409148520073	0.884108207721113	-0.692443742374735	-0.757135616813392	-0.866010773003386	-0.926793814612714	-0.824076846232504	0.245725183615197	-0.376916042808629	-0.369989727584441	-0.68560806088355	-0.811434090229182	-1.14505969275657	-0.814789920219871	-0.69615798216371	-0.604475269762144
P22612	0.614285596808716	-0.264796091413726	0.366320214232361	-1.05668701210253	-0.449607600132659	0.436758902817988	1.07010233579605	-1.71539255060989	-1.22983045018133	-1.18130483186491	-1.19727216955456	-1.07132459198575	0.404535084309867	-0.767763510164415	-0.379517499106302	0.306954554571929	-0.582879688507662	-0.555554345675406	-0.967010511009342	0.518804760713493	0.915287558413617	-1.59605799228765	-1.48885861436512	-1.13682810885653	-1.18130427883988	-1.75017465395221	0.547310882752677	0.928391904952345	-1.3314923326677	-1.46578632230665	-1.44513485092206	-1.20332381379807	-1.25849033252846	0.0288753631201647	1.58854545152146	-1.68197506317023	-1.35812111648498	-1.193022154394	-1.17832422264144	-1.34248027763015	0.11178360993708	-0.0525505385761306	-1.23299207023999	-0.041622175535658	-1.32979633805468	-1.68904210739619	-1.56027017688122	-0.00990552896729854	1.57839966504934
P22694	1.12302702582805	-1.42907884260397	1.73425928792948	-0.871974659118967	0.23906333013486	-1.01657139840595	1.36323316087274	0.147690011593586	-0.370636645396056	-0.234062679668208	-0.123730436676369	0.00957209997351479	-0.600092883618686	1.38079990257483	-0.400780634454344	-0.58379855162581	-0.768397278354315	-0.996728947911394	-0.682598882304343	-0.241383122404505	0.813147759092973	0.35891510085238	1.10389768128978	-1.05298314573164	-0.733246989919153	0.411893241787159	-0.602429681790668	0.464660029260148	-0.186222199778184	0.309671393571746	-0.192289899675343	0.0984557043470997	0.724680092914413	-0.330581412162296	0.573543221790025	0.531285917753628	-0.642686345432825	-0.815950740848508	-0.0830856830361634	1.15394884196674	0.122958798627587	0.796869140035872	-0.244454500100599	0.366574613385218	-0.943517933559913	-0.185453731288165	0.981000906941594	-0.866805651846836	1.09773306410092
P23443	0.495458406626019	0.460946329651302	-1.24059325139159	-0.429764031874416	0.966042040559883	-0.799676461857929	1.64261165468612	1.24806480086996	1.69539442201113	1.699032403189	0.86363195759097	0.849767242546669	-0.513521668423858	0.550880923927524	0.130831353851403	1.25727802758719	0.782032227385271	-0.558956701384538	0.212058617422722	-0.170912672622637	0.719210584674704	0.352863750378047	1.00880151397428	0.326607379584635	0.64469301635688	-0.00394397671229978	1.08970676979393	0.598853273303441	0.153240567295667	1.20377718979177	0.927009246170452	1.28837733934835	0.699673679356733	-0.580972757519013	0.869246092553119	-0.187493497272112	-0.491050091964654	1.08577656272208	0.889440079138766	0.381828033292187	-0.919621825911029	0.217994153664922	1.16408630392246	1.05178528185623	0.848745516844751	0.461068366772544	0.931609362175205	-0.368991445814167	1.01897639736971
P23469	0.413890390417947	1.3652996733054	-3.49012785012082	1.70924499707725	1.24100887839173	-1.15615422539958	1.72381355961377	-0.685665348029006	-0.303359581023634	-0.0403834939988122	-0.442871953029586	2.29108330695276	-0.771392374839922	-1.19594439260022	-0.382365796213005	0.159648022034352	-0.846323158296504	0.44498969185052	1.60029343739633	0.388590144053616	-0.633394202847529	-1.14118398379184	-0.515570193848634	-0.452660967462211	0.22405264955245	0.0521576311835239	-0.539924413958683	0.185422754082521	-0.0136229327536452	-0.330985213788402	-0.204326929024393	-0.170236968089261	0.285122161380023	-0.131854605959716	1.21720202597464	-0.121184181288437	-0.293557803002392	-0.535004182264114	-0.224745033782838	-0.17707979199967	-1.47702129277564	-0.297266727303745	-0.435191776073885	0.770754680380578	-0.249343527560696	-0.542856765060333	0.083875380043068	0.72950222634741	-1.1237264496722
P23470	-1.38383502476766	0.823144197714161	-0.612108128187713	1.0368261536558	-0.885500996945655	-0.193245370481594	1.01999514524442	-0.429393582009578	-1.14921020976941	-1.07281606133255	-0.910180839493586	-0.957228566931017	0.945318586940924	0.986068766846172	-1.12710978588621	-1.2296862042529	-0.446724045069531	-0.982534123273161	0.270859094763806	1.02856557768965	-1.38991553194753	-1.08641370258038	0.304021941435363	-0.475364540449247	-1.08230335549753	-0.986526475112115	0.941114872947381	-1.00493901407446	-0.495593392497869	-0.498322494881239	-1.31324891146698	1.15593573910464	-0.994893335564387	1.42593139727595	1.53052870674513	-1.09484241616501	-1.19793433191767	-1.11663916139236	-1.05594736287547	-1.40328242569201	0.968573663706269	0.538302712625127	-0.988130351427277	-1.02025616513557	-0.606679095135867	-0.452162786558863	-0.777871197974653	1.22643134338517	1.304901718129
P24723	-0.790999091073283	0.854135584610793	-1.19057208862454	0.531572096521444	1.41996057246198	-2.01415182374045	1.48196416366956	1.93289583959072	1.50193551504827	1.39124737234622	1.77138349984239	1.09527612550249	-1.61228584266068	-1.2695148461508	-1.24403967540156	0.51288333448183	-0.507352659148605	-0.20202269695408	1.35398253688545	-1.38689328661391	1.83688022151812	2.04680936989804	1.57065843445938	1.55466154271768	1.57185586757182	2.5045215354416	-1.4395198746746	0.591819346202923	1.4458816570674	1.53753195925731	1.84373706937681	1.37548149035946	2.83168160989896	-1.37920912375377	-1.25180453343389	1.44728951227458	2.22641465894774	1.78177398835114	1.5506876891169	-0.332932504449857	-1.53543319378055	0.31093000015127	1.53897802614579	2.03167768668588	1.56384236615142	1.59595989349284	2.18761570438073	-1.37561641356676	-1.17621187382872
P24941	0.346362962572182	-0.295447924843364	-0.268062369636064	1.49047126967789	-0.89572019730757	1.42656097790671	-1.92532604011853	-0.557804235760242	-0.362291083571538	-0.957019324335162	0.104109865715166	-1.1904509922622	1.45362877427881	-1.05005034104123	-0.249360183396815	-0.88754292282124	-0.367470126490946	-0.213678089806598	-0.589968843717417	1.06068181978123	-1.52418560440439	-0.271718793401927	-0.632036602972503	-0.568456553304351	0.852605099461398	-1.06255615765093	1.09951015835485	-0.728585597059784	-1.01899887725448	-0.856953027152161	-0.757816809108127	0.33867864438302	-0.702948425653247	0.699865768609714	-0.594868802137326	-0.258172513525866	-0.41517566249985	-0.558514684361543	0.0144590019107568	-0.580606577931633	1.05887953064526	-0.67218576146934	-0.709744187137126	-0.3393722888869	-0.648352389299095	0.246158571342951	-1.00312852572419	1.33343950359392	-1.39896652706292
P25098	-0.256689999479428	0.263222253558664	-0.204467233564264	1.29280558840895	-1.37648349097929	1.27030349790152	-1.35698070773985	-0.586421979791636	-0.751771767244908	-0.963434818384303	0.346642986185379	-1.18816302228563	1.41778022105479	0.64578777892484	-0.795990415867991	-0.871562918821089	-0.867347644512386	-0.124893834682447	-0.980577570366912	0.959374706200026	-0.970500032714756	-1.03365164342539	-0.977068540662759	-1.23475228653402	0.380960641870488	-1.25168386520079	1.50487646067503	0.259028878902024	-0.48207090808648	-0.444662338077528	-0.702653131823851	-0.121420289969325	-1.43063298941649	1.4638880535066	0.502693232805916	-0.291898512722159	-0.944186951586685	-1.07352994467161	-0.683272844395076	-1.15884715318351	1.46276001518112	-0.16387812625862	-0.683038880041022	-0.81778347065847	-0.569074478283252	-0.273681274303487	-0.602813774030059	1.04675569068687	0.0797735780400667
P26045	-0.117476371637859	0.0893931008771563	-0.418703598002763	1.72222744133752	-0.521375679689644	0.606262997408566	-0.378841401751776	-0.631630051121313	-1.46660084306686	-1.54355667502618	-1.37897272632134	-1.89779102493697	1.64137879170514	0.264748509373375	-1.29625521524313	0.269648192875675	-1.80318040452322	-0.810170452623723	-1.63211318036192	1.18419677608946	-0.450829397963016	-0.711838782473168	-0.841716165284283	-1.69539089017341	-0.279183405102723	-0.630764798140614	0.266874859491052	0.849240040659447	-1.44162720867166	-1.3312991725073	-1.08582011709611	-0.581946663814558	-1.0654003397549	1.84857819659156	0.741234524022534	-0.99466011276878	-1.30583167138806	-1.52530080476771	-1.13429025946566	-1.06592662939574	1.62236055465972	0.241891718412509	-0.730986809116317	-0.911566161079579	-0.991298168199871	-0.88400434114294	-0.742648815431665	1.31254083147651	0.312064723011489
P27361	0.0106726291073649	0.131368961528346	0.205403140780354	0.154267378386265	0.960371222529079	-1.48926387197935	1.33401027292691	1.05396645856956	0.695243000856351	1.07476098175568	1.10882929174791	1.01016694340144	-0.429628788655637	1.22663913579143	0.31560895714772	1.01841189229573	1.16084837225531	1.26782032551897	1.18263894603561	-0.941481210458826	0.598051193138499	0.689846921776499	1.02122687350066	1.22341586816223	0.705513311955774	1.19626930650437	0.56731342082913	1.39079659971142	0.902057307552498	1.03565057337345	0.896536100371827	0.971896657891992	1.01027356294908	0.150530143764566	0.79776115777942	0.855006647615508	0.207715704149609	1.0606729165308	1.27603095867526	1.03981369717801	0.266753125493209	0.598651243333118	0.350776349183483	0.78813781029369	0.849527392768044	0.762922236892273	0.918610132339769	-1.00092576545807	0.720636254814733
P27448	0.16457954970051	-0.00794230880446341	0.174281329666972	0.537568657364712	0.0462933061604899	0.421058150045364	-1.16382357994856	-0.295433269486605	-0.288799810129641	-0.59019215844251	-0.519707270229586	0.0128174839833481	1.16001603833586	0.734577887901985	-0.76147196368457	-0.646614230424109	-0.35106742323618	-0.161541039407475	0.0616009136847841	1.06681537345083	-0.862615575639865	-0.750736260540757	-0.235873118306302	-0.665066098112041	-0.296766455252459	-0.20109258518719	1.25060813181823	0.501467282880999	-0.417583850440993	-0.0187561130559032	-0.176622225075774	-0.103439325626076	-0.342510947704702	1.23301405226874	0.734292829253538	-0.415839442562777	-0.921403795462796	-0.976191608712641	-0.332156086960743	-0.469783839796487	1.0583074177574	0.197042530584043	-0.348296688147816	-0.324351366340912	-0.0542861651934815	-0.397674112138284	-0.280693553131475	0.859955823774006	0.24757371968909
P28482	0.376114531213198	-0.245752747943992	0.158253011707368	-0.418975838547962	1.04227430978653	-1.53484124965591	1.64180842349693	1.09947509254141	1.13950504986164	1.40547970134324	1.02249477438978	1.09940074763016	-0.903906742914485	1.26364632893101	0.703965615806285	1.30495206846613	1.43275682486654	1.07707520023367	1.22371403727935	-1.0813615218616	1.17022432688703	0.602829428604876	1.11737721229302	1.45025269806034	0.455619437974365	1.17874733770714	0.557819864695984	1.51283324442784	1.20834794113665	1.35661799361553	1.11923074760167	1.03994031993701	1.0851228984481	-0.232647767744025	1.13264385533197	1.01301184409075	0.268186517184656	1.40243132948442	1.17010801031975	1.1990852093039	-1.0240232598454	0.767739772356477	0.587865001714294	0.989907097716787	0.866213622534196	0.238005067021416	0.90774815830968	-1.1645506726807	1.08132449525334
P29317	0.792637557309095	-0.714175389794618	0.703869711013729	-1.32835653846747	0.312812338184395	-0.688230115402146	1.4977783387261	-1.58575695344791	-0.723165159871309	-0.485809958158891	-1.03725800319609	-1.17299278279583	-0.754854096255225	0.572452910153463	-0.314239545058448	-0.414726023846646	-0.506253051806039	-0.846795952819505	-0.70706090849529	-1.05079539524207	0.38315998964464	-0.254090014965939	-0.724694246459731	-0.622183463890071	-0.354522630853188	-0.674688466370175	0.0924719961963095	0.898995881583194	-0.241833446311683	0.0845656080943152	-0.339893286186162	-1.03076652075228	-0.918065043436365	-0.675455980498502	0.194740348648151	-1.22462713968242	-0.462696366566458	-0.361848255190498	-0.579354449226105	-0.846640560989298	-1.10130675547218	-0.366514133658901	-0.414728618614219	-1.15130712755851	-0.690035613468814	-1.15447902086634	-1.13017043577976	-0.870182027875877	0.700389053486822
P29323	-0.915762407031898	0.653163952420581	-0.229680875020564	-0.530622500351356	0.807465176526413	-0.916587779567149	1.212810423605	0.47556842292444	0.233230999373011	0.0162845902958644	-0.431133649038961	0.94897145140632	-0.8256184282954	-0.338469097520506	0.189953395671821	-0.238548028764938	-0.0625434565509396	0.0877173358084868	0.829809997050374	-0.822895834424095	0.412911938170042	0.24347109956241	0.119590755474059	0.0452634224373975	0.20261128187424	0.820119275381989	-1.25168898429782	0.589127639284663	-0.840267727784225	-0.37901517033408	-0.0338329792007271	-0.704062704651036	0.999880715049179	-0.798773260532189	-0.583576135994315	-0.197006346550317	0.779817939117674	0.246382390284	-0.694729332210586	0.780064734055716	-0.811411729021218	0.704814353010537	0.300410120492275	0.623729327155044	-0.257721956302491	-0.420119472174041	0.517523480054608	-1.14146030030804	-0.348579832065723
P29350	-0.320482276065245	0.550817661903215	-0.695177379871993	0.523660979163902	-0.696797407561585	0.802866514474348	-0.687482676960183	0.264702135971779	1.43630458669177	1.73101124244437	1.654420971919	0.589269814607227	0.788189321036657	-0.765678885863359	0.86331824275547	1.47048462386994	0.842882226429508	1.1600621154301	-0.257184961455805	0.571390616046968	0.780034122816455	1.5586569193024	0.209392553343254	1.36526948499602	1.58757897045641	1.25378026681318	1.03483207918611	-0.700586879323545	1.22496402740691	1.34930688313307	1.35054091707234	1.56653236949453	1.07768483566497	0.738368355392302	-1.24283910715499	1.55064070571134	1.36127560832689	1.42365464494506	1.73657153344281	1.36561209157752	0.517324069898951	-0.862495672432014	1.17356302020943	1.32116251871484	1.51816601365151	1.73750331612626	1.26889537978768	0.958057574158264	-1.08170862538063
P29597	-0.0352990826916962	-0.210085722520137	0.282221630392372	-0.516503172276577	0.939381849498775	-1.22477550389191	1.90434080216252	-0.132067573337423	1.69325334588209	1.89987568514966	1.04995028638217	1.04990353441748	-0.314850132944464	1.41107593688468	0.620318129456366	1.09338109469514	0.940296015016875	0.551379062370417	0.798139894109302	-0.48579597441214	1.81068505160785	1.30215439911898	1.64787250357221	1.87538043330788	0.795933528532238	1.84925092192564	1.03054431568154	1.76973734347248	0.994640520716137	1.1937452639275	1.01137030437508	1.01842150131405	1.666703962314	0.336597009729801	1.11636034131351	1.07624554625085	1.07109801120691	1.87658901795868	0.92045078808145	1.60330069488847	-0.680113320908298	1.4657564530932	1.04697234998166	1.47001611125586	1.09620573539144	0.472822921120624	1.13093115536624	-0.333413612563216	1.42231944083715
P30291	0.0402360169269535	0.323681970626066	-0.445430335324294	1.46688860501242	0.56331322909006	-0.828644649626457	-1.33030600388874	0.787333470583204	0.61773652422994	0.680020458401426	1.06848244816926	0.396210619080732	0.481342242824257	-1.17042808231477	-0.435793979202558	-0.0740068904331761	0.107260788823459	1.00650927121399	0.393314852639287	0.231779391995047	-1.32792443656644	0.518869112466268	0.825054786342351	0.607906910022943	1.15011059185031	0.889529954386037	0.570792646116693	-0.536596651580635	-0.0174840214060081	0.40264552837102	0.608754081905556	1.05500844605631	0.873058630301897	0.84883991963473	-1.0562672357666	0.53419765600909	0.568619807685602	0.602701645146541	1.14217555141758	0.969532265431624	0.704577420854271	-1.24082652081388	0.363220932127637	0.622622939159806	0.662816582020089	1.18837927124392	1.00484134857283	0.365779097131795	-1.37775400917965
P30305	-0.377889818021825	0.585360238833539	0.147050974111376	1.18220951169571	1.56817397410858	-1.79872259710988	-1.93092378422734	1.24517721641421	1.19597619916298	0.868520718028678	1.56455875962029	0.838448132059994	-1.20680387608963	-1.62241168475441	-1.07715173112069	-0.887182825608987	-1.02316055234914	0.753349376287439	1.23836826424899	-1.67125163447913	-1.74103615686634	1.10056584467177	1.18801928380964	0.974708969254493	1.66255166192563	1.45701730134334	-1.36242052847945	-1.36623463880216	-0.205670907257055	0.171449722342695	0.755318275343552	1.19593805714684	1.38075531491713	-1.14223158937192	-1.45053456544729	0.845212071665125	1.13224959944336	1.13219486266524	1.39305778103738	1.54354575253343	-0.716275720990543	-1.63551936085175	1.01178343193634	0.812523510587535	1.08914852032524	1.39165721444438	1.88272839044896	-0.984907974647681	-1.80903738502409
P30307	0.963203948892596	-0.379388174514254	0.604940701476678	1.75975549823345	-0.489605454605535	1.45542024818229	0.378124558335556	-1.71999793478812	0.394371625862877	-1.85513669812911	-1.64188230509057	-1.88092649132689	1.72927968230343	-1.36928479369586	-1.54945888294945	-0.209346588870344	-1.8360110252499	-0.784676916185105	-1.53025320766538	0.644983674975154	-0.250640285282022	-1.59649408309131	-1.47288308761361	-1.7582340339303	-0.222030671030594	-1.28578070880065	1.73665948429481	-0.817791196044891	-1.7730851777614	-1.72112120404221	-1.31092361712682	-0.684102986363645	-1.74754277666747	1.59471635346866	-0.8312212787326	-1.81242632480725	-1.90936955510865	-1.94151067713294	-1.34771069366426	-1.29611750744457	1.79111419619477	-1.0566135194398	-1.75452343452892	-1.72288521504735	-1.23678233711458	-1.38854729192541	-1.350831391197	0.624673420288986	-1.03764817791077
P31749	0.717134359880377	-0.670773497871956	0.726314153023568	-1.49798207302674	1.2055287079947	-0.691826712366451	1.03609688660207	-0.541534790386378	0.602611447029414	0.325051145866211	0.439720659852927	0.642676718995136	-0.760947543366232	0.0406916624125763	0.29699256900855	0.169009403730372	0.584102327709097	0.181733679990386	1.08334173302911	-0.96855629941169	1.25590439189673	0.270295623157803	0.156690414069196	-0.182289701529679	-0.177481750042135	-0.10253079170172	-1.0623337236307	0.0240140112144227	1.01230893787176	0.722608068970384	0.362212375663514	-0.196866036708313	0.405340251535534	-1.29769564855039	0.487687266410995	0.12205435569547	0.743885859846284	0.844750928630046	0.15652941650888	0.805863576490547	-1.03540483036941	-0.351683143769187	0.092409864892441	0.148186826746449	0.0206762619685214	0.055603615481256	0.174320978503368	-1.00412305910738	1.05753830890506
P31751	-0.403876408772528	0.275911407368778	0.807552438788849	-1.17388344213828	0.805715435188473	-0.662696536827345	1.39520325899579	1.21512196597093	1.43386310382458	1.28013343481801	0.917626977257331	1.61041830116716	0.449640096972378	1.44127322706331	1.40357062775222	1.38627437759623	1.55757911425259	1.09242530303081	1.42196684963135	0.745803429710908	0.42725601581094	1.39151065975478	1.41687328624299	1.36998390618486	0.827157226941215	1.14362425941702	1.26823709818672	1.32891134086796	0.997264059125855	0.895197746974289	0.623980269429846	0.685416194337951	0.827167064546402	1.08958433874821	1.3387586687644	1.1920736904552	1.30453246765814	1.36546422720894	1.14324869041255	1.16451517939701	1.11785396968875	0.888140021211764	0.939225897048002	0.600393968402196	0.732349640567897	0.976669778822303	0.50514303822812	0.521902301302531	0.885460568223544
P32019	0.612786299111603	-0.5149030534026	0.438492794729587	0.474569602497046	-1.61877956733318	0.664355734132214	-0.386702097394908	0.438355541166215	0.943241244984736	1.0403612363895	1.07888833845441	0.65011448654301	0.601138859346936	-1.06567505534029	0.484068120314497	1.04473119000016	0.241775020446964	0.833513181531315	-0.298067581904353	0.772903743268523	0.427627335657772	0.644240696828258	0.731886495449137	1.150313653163	1.46998106897351	0.389533934507416	0.356741381602775	-1.36367973711494	1.11042776033496	0.706862128588053	0.588200229383288	1.3466426081381	0.410463520648753	0.41319680154646	-1.5315590123516	0.436267219469226	0.676082194847826	0.890096255365614	0.843557753518704	0.503839395935306	0.625192872020764	-1.65740042503476	0.477467370756825	0.616237500898127	0.646078897542817	0.912168968274808	0.54143579628789	1.34901160648965	-1.21604824267597
P33981	-0.121377795171064	0.318461198441176	-0.136212581380724	1.37163431798747	-0.511916615380328	0.437815847857182	-1.58996650444151	-0.195649471322917	-0.161633426996851	-0.0117842461396456	0.622954168925621	-0.454663804782709	1.2345090169371	-1.26129725970117	-0.352537109533756	-0.134252704236765	-0.267509806555186	1.07383130547547	-0.238810773720486	0.66168151342235	-1.32079439545123	-0.0577791427201922	0.0789927924533623	-0.343382971748285	0.694793191757164	-0.309619559218628	1.09690447224823	-1.20878007382417	-0.6076327229432	-0.430836324764103	-0.236092952499733	0.777767467870421	-0.450556804913347	1.20414447638677	-1.26340444253316	-0.12780439760599	0.0175506438977093	-0.321130128260458	0.907693711238066	0.0369231607897007	1.09109635277706	-1.287304764027	-0.548542145152659	0.0155929511359158	-0.0340005285703156	0.967333871386012	-0.175915785911556	0.785640006046985	-1.34408380887271
P34947	0.399895053723954	-0.463150073735997	0.893311249378707	-1.46585555413695	0.518302424655464	0.512143774108836	-0.492867815815392	-0.770679221003587	-0.746438208587738	-0.98141642322619	-0.959392026947802	-0.0763651328614115	0.868187316375439	1.38383019842109	-0.0582328400415479	-0.185278859282049	-0.461651634259961	-0.825828901328814	-0.141733752567289	-1.14597096902111	-0.136925168397776	-0.934271776058114	-0.764865777683681	-0.721643409976105	-0.437212469995211	-0.334084840254904	0.0149127503405667	1.11054776839582	0.16362119571405	-0.920606793189143	-0.508648151449864	-0.985885360312784	-0.355843271864954	-0.334589581693977	1.64889417799135	-0.79940611846016	-1.02927698837088	-0.295125381017478	-0.248157252980758	-0.775849530932562	-0.141771261746412	0.452396023884828	-0.893700718422104	-1.09831455713154	-0.507957580868341	-1.22499684924995	-0.390552359688536	-0.785480231901524	1.82563159350304
P35236	0.102531324171868	0.315227192411139	-0.793717595634371	1.48735770351363	-1.20421185746771	1.11761037000163	-0.78221503221147	0.460306079049916	0.620629782740749	0.900516024512453	1.42841657401381	-0.549143495509766	0.52764881118418	-1.09157114382439	0.74213787473704	0.782818174984165	0.347642542178224	0.801770707151217	-0.477509050926894	1.0278599998057	-1.08558910322199	0.31230653001523	1.14169158455526	0.815485832316446	1.10933753398085	-0.516800254303948	0.842101664090513	-1.06562317325619	-0.38968195116883	0.845265675303911	0.763582236419574	1.59528676168699	-0.560918926281249	0.0355182650289618	-1.07170573723537	0.929953054604138	0.47738931434687	0.792284602792	0.989415109072848	0.361487529982726	0.465184034589998	-0.962181540873294	0.429172711283184	0.953039358036776	0.982731821124186	0.955923857049958	-0.783422040840267	0.894061846358673	-1.41192285478418
P36507	0.421118730504647	-0.319962797481605	0.468630599066624	-0.62123933925058	0.0283417946676474	-0.475136944288549	0.60986007130797	0.956413863222293	-0.435028916815892	0.268218982768888	-0.132681257377203	-0.383739027373982	-0.196202417328848	1.13794734606458	-0.470856377896971	-0.427637963497876	0.9803983524175	-0.355334277573898	-0.486579771601038	-0.329428216308968	-0.108645373650182	-0.125806569038359	0.367540958505918	0.737153619353743	0.190450483910753	0.567819895572564	0.749014352784737	0.245827265097998	-0.154578381213983	0.119918184310738	0.331421962737338	0.434348490283095	-0.305697092449807	0.556928281005091	0.59225323889839	0.251203728735677	-0.902921907283018	0.685939327684519	-0.347630505029662	-0.281033665605399	1.11374275297787	0.419206997160987	0.356249277542755	-0.21006552115065	0.696220438013288	0.0916604097023199	0.738888789860679	0.100516216887762	0.47146694945826
P37023	-0.278195725882204	-0.286852268650899	1.11507001497998	-1.47514142880004	1.35376690724562	-1.45162776442227	1.54402916062371	-0.570859010277465	0.377281520395211	0.0806581640578648	-0.00447907475293819	0.83519728834349	-0.269004222227413	1.43439274000487	0.341584370180494	0.595562504522676	-0.107701811963286	-0.0457025148297172	0.895304770686041	-0.941222765826391	1.46200505594482	-0.212350457196525	0.143755944165381	-0.0975148603836776	-0.153473274370913	0.321081765161241	-0.828569752327028	1.29735232362512	0.277839947302965	0.253464842970831	0.494300328107581	-0.533031590837184	0.79044018949565	-1.21375509633749	0.466902339700003	0.59346682006411	0.267347288839559	0.702883672357115	0.595124158841366	0.627877788081192	-0.51209867734422	0.71335056535241	0.0921893877757769	0.146243230778323	-0.229873828144965	-0.626285505043584	0.269526630923098	-0.662349285218676	1.15051419884037
P37173	0.290103026862362	-1.11818919891519	1.33927827088677	-0.393999652943191	-0.0989363616237898	0.220736421600199	-0.359086830931869	0.0325393845857929	-0.50880848855132	-0.68272336853994	-0.0623264108730549	-1.55899645624781	0.430532678419332	0.36752056167149	0.975814575457806	-0.257779908418434	0.497672574901609	-1.03289933501571	-0.865843726582452	0.538653854895357	-0.368655371829143	-0.437462380421301	-0.371010225531164	-0.313755237413551	-0.67436331902945	-1.21691684055739	-0.0100391420343335	0.655172523752788	-0.405056564985554	0.0863762307240009	-0.937212943610835	-0.648827677025719	-1.37247301974176	0.814893540998099	1.38403744887054	-0.00143422298365915	-0.817983918126059	-0.524864460329916	-0.130675398464194	-1.10867466166277	-0.457638255269945	-0.0814772755921245	-0.854887779325697	-0.28316510692885	0.125369942859761	-0.206913813634525	-1.35002257803381	-0.468697184729262	0.206554301003389
P41279	-0.505211933849808	0.623462306490838	-0.429188439978411	0.801880113929548	1.25993347773755	-1.31629233337212	-0.802627117452026	1.05263460612636	0.798342692588968	0.793268548402915	0.452133139762972	1.39800962504672	0.688428886139339	0.817740654931641	-0.604194190132194	0.26619943878539	0.44945819746656	0.516522007781601	1.29568174963698	-0.528052828162422	-0.778697801440882	0.942824314325633	0.961181053585742	0.825805925136726	1.0394615505243	1.45349525383161	0.931082389422578	1.21541301206868	-0.0709106674156683	0.347172484476774	0.744811256248106	0.621827350653437	1.5268680558335	1.19460175362484	1.03914400528594	0.539275565009038	0.779042057485518	0.561551994991609	0.866393835373659	1.28284422322303	0.532259563438748	0.416462787338354	0.88892136769396	0.562853156192201	0.710883429902219	0.956336851659671	1.4868249142098	0.373760525807125	0.262710971205611
P41743	-0.296956101585779	-0.342496463926032	0.794877082260946	-0.984532393178805	-0.24623714378226	0.529392358549423	0.504755760175465	1.01070570501276	1.14069815473372	0.991185073013693	1.40116677631919	1.06075417246723	-0.0867624898348689	0.0381729512577322	1.82065578343013	1.24715275650624	1.82241927047789	0.709035771161707	1.24119653609626	0.601060119870734	0.322680879065502	1.01359798750527	1.35757339179534	1.17126408901798	1.06395780214819	1.34652101591254	-0.0891966838456493	-0.243993706890003	0.907414094594048	1.28221011317018	1.25465440114154	1.15706713352507	1.17288123599588	-0.115329178222721	0.0931612209401362	1.28952753779086	0.82194951601636	1.05314186875333	1.22347070344929	1.08592791908783	0.564340051159214	-0.977900211474536	1.67035141476345	1.30459437052032	1.81744028804246	1.119813641844	1.53581213329352	1.08334276914793	0.277630287391522
P42336	1.41534935098045	0.546816654238007	-2.24632759842753	-2.16314928420414	-0.895800426755875	0.482869611181271	0.171512190183255	0.339056342622412	0.253215655400607	-0.185866177416603	-1.22189683501806	-0.771527212511467	1.28509912876955	0.170115267977997	-0.786593653340398	-0.736380361845837	-1.27773331568924	0.292935957659588	-0.714985676527197	0.379577019184867	0.00121374044641052	-0.516242245342195	-1.21046349035598	-0.152330843391487	0.465812768534488	-0.814088743800636	-0.213738013095699	-0.419944581869642	-0.145089141890278	-0.455667821868163	0.811462875289669	-1.56499485605315	0.0180028194454728	0.100069416718205	-0.540887781269873	-1.02006256292632	0.362892202942102	-1.06367331117164	-1.46186379603835	-0.837428977560513	0.769621835147128	-0.453068197998837	-0.272258259605133	-0.115328306069863	-0.647163504655957	-0.161145511043313	-0.772566871695137	0.789293132011163	-0.495768407714413
P42345	0.380088740647068	-0.756806946088837	0.922072936812654	-0.731376535158222	0.293559249837405	0.279303110251353	-0.683629799405146	-0.191034049040209	-0.402421333419809	-0.128503904510648	0.12563332161181	-0.464255505841554	-0.444431099073152	1.14659393645187	0.336419666326442	-0.149508451176569	0.343987172405478	0.242684127684601	0.144300864324893	-0.560787951103631	0.0935230038735162	-0.0830924040894048	-0.105704546777219	-0.299893815495716	-0.670105854169716	-0.850909888716096	-0.622175620401795	0.687913835999059	0.687966129151293	0.0803928669725368	-0.445583941335344	-0.0514035930167106	-0.142601563290823	-0.224846128783991	1.50866083397525	0.846478422372068	-0.171105329412221	0.176688887959399	0.203031432386874	-0.372356863562094	0.111131004976611	0.323583846946472	-0.657929464095936	-0.192334497204172	-0.14799279698557	-0.216458587838225	-0.0009094355905954	-0.441937282632912	0.680887609843947
P42684	-0.257789822156653	0.33881089436948	0.352887283538054	-0.182843770432024	0.910860330127352	-1.45084562688146	1.59946171717307	1.06967466219513	0.65509747327232	1.15886075570035	0.924999040565426	0.976442576544298	-0.600981625881339	1.41125004178075	0.232258976920885	0.989998296348745	1.24645398084214	1.10604746009321	1.03761849217983	-0.774930498970689	1.16997404079292	0.560551908776873	0.89055383394239	1.19120040922922	0.528363748839912	1.05291361623502	0.877378934363576	1.65934326465125	0.90375752169201	1.14520900955924	1.06054036992998	0.940079230585525	0.940848079212264	0.257006586348504	1.09587835695853	0.860866597185754	0.29231598648831	1.0631187337873	1.15542684372528	0.914865607251534	0.0475565911714111	1.13053392372795	0.562268843426059	0.905495973327832	0.865981661332151	0.609675910657006	0.872685946489151	-0.821637092973596	1.25175994644853
P42685	-0.537188100895937	0.313492031534456	-0.510793795247094	-0.0886582678718277	0.0971046280106068	-0.328647342191689	0.864626478227351	-1.30033728530795	-1.24350582712809	-1.3088888097056	-1.11555190057505	-0.0544166314831722	-1.70349396283385	1.35479064147202	-1.14826268759939	1.19522885672437	0.240233068241408	-1.62511830793282	0.208643572971616	-1.18827432992394	0.158441780250751	-0.056556171826278	-0.0570513106422331	-0.637704153408268	-0.827798916595657	-0.609706774291348	1.40212762946245	0.127862288216588	-1.80537859907017	-1.40510589471025	0.486949478690651	-0.633493660972754	-0.299349182445368	-2.65835293353864	1.07198403841326	-1.98914899495457	0.435988821829881	-0.0436228637051679	-0.962739470323103	-1.01059583707718	-0.0825229622042277	0.468570220418665	-0.0341584069683175	-1.38326615466721	0.589860878595253	-0.0416932543631062	-0.774122087005584	-1.91999976288537	1.72629810619768
P43250	0.613041910066091	-0.461049580081731	0.700990055222777	-0.924288280902027	0.495571034285862	-0.48299645582488	0.915639467609671	-0.591803790166852	-0.147963999491295	0.13454055072371	-0.597425748325792	-0.359152251424121	-0.706199454097409	1.01771391309791	-0.00644586384880124	-0.437397872347175	-0.142683724178399	-0.690497604050542	0.606323558340619	-0.185631215526241	0.0333055956763474	-0.405872937758014	-0.300192105525589	-0.300019209193529	-0.646308967842586	-0.902176709692268	-0.0859697953810885	0.566030033117136	0.483219936417743	0.247661137386846	-0.446749478437521	-0.965488020983633	-0.170942212730086	-0.474826712814285	1.17176801486351	-0.140304061635107	-0.889220317815179	-0.208649355551915	-0.824460804201627	-0.603671708307668	0.189565007684927	-0.0462342129951228	-0.44065596163452	-0.333032662014943	-0.882056939143512	-0.952210632557019	-0.571894446769243	-0.71732641062673	0.754414515100158
P43378	0.304733150863807	-0.678245660337689	0.998830941136622	-0.466014891594686	0.666036059917585	-0.858240720208435	0.360897064093146	0.827864830438463	1.05970472572393	0.482819595197674	0.9963107516628	0.973013736696871	-0.79285443387966	-0.194696395699155	0.681478751504744	0.703142578915358	1.42272779582	0.912462966865486	1.17660620046052	-0.342727481555861	0.113136304949145	0.518061869729597	0.551984971957652	0.383434531178789	-0.120678047731548	0.99786829627235	-1.32534556615943	-0.584171767133379	1.00906948420315	0.666898360934136	0.254068883058796	1.36459235054147	0.229058416379551	-1.58368339349041	-0.783287236851914	1.40000916599784	0.952700911044012	1.21197200712436	0.520165978590211	0.96825769352378	-1.55386771178747	-1.3597451486312	1.02008511036389	1.24650885629482	0.24220986820877	0.813916984444631	0.585393561863461	-1.52843499373677	-0.559644930685071
P43403	0.84886556083182	-0.836028541994849	0.733780494319971	-1.25918952067274	1.19484031806274	-1.50598823797265	1.49857684954976	-0.674163649262056	-1.52822235582884	-1.25750945292128	-0.129098894475993	1.69638492910196	-0.594969296842184	0.65832852338215	0.881966092819404	-0.258857239398353	-0.291409415276594	0.277009500302755	0.938875726957023	0.411897966465593	0.943208352450374	-0.915175961237766	-1.04283202676404	-1.86474730806719	-0.786070759846577	0.19197091061831	-0.559518660295885	1.08642244932338	0.799350562751866	-1.06683540705738	0.346936550517667	-0.685628264555932	0.235418398548898	-0.466582863262298	0.963362728582191	0.67444608899106	0.483850631680337	1.61121401282185	0.650324786787193	-0.257135433267295	0.567582163840555	0.820926087339161	-1.07770283241483	-1.33717748995204	-1.01907701975926	-1.76679644053674	-0.103294930194001	0.894743908211203	1.51112447195474
P43405	-0.422806164363684	-0.323384147576206	1.16322838904792	0.276224991173945	1.08699877256994	-0.766500111675176	1.25125456818333	-0.551701621124866	-0.17348115591853	-0.443864144810346	-1.21406963856162	0.566367140771475	-0.776279147849117	1.49342467914425	-0.442242305492063	0.608148561805333	0.567970101817312	-0.955032865631429	0.664315282603246	-0.834372720860067	0.565142665419193	-0.717162907518939	-0.600012462555432	0.11819323953118	-1.01546239139194	-0.693576135655305	-0.803071224353636	0.696284286521776	-0.178258886170748	-0.236162269981149	0.0120395825166132	-0.776957351431381	0.237114034687308	-1.37072090785822	0.870805978201856	-0.673343536370872	-0.229879914620473	-0.222471695851492	-0.0864960400752953	-0.270228128440516	-0.571534136087422	0.739358283673184	-0.395522767575638	-0.637103840315025	-0.837570019485718	-1.1932126192318	0.050238376830869	-0.783495488527204	0.820734237935878
P45983	-1.7654766850998	1.6813532254273	-1.35099532995488	0.646040878748712	-1.30870044890119	0.92938196904844	0.129278521784025	-0.573191351959225	-0.0312822019951188	-0.620316670138173	0.693401298075578	1.13620618248533	0.565428872218995	-1.31779903228706	1.07339452742048	0.771619752359406	0.506306346545593	0.363122388233388	-0.0603293088258976	1.07503331786377	-0.0370352814412081	1.15647946599156	-0.200341380091578	0.671857012057263	0.572777957746871	-0.921375378556387	1.1661279121475	0.187025209025686	-0.2150945477476	0.0320762735350141	-0.560503560540672	-0.930845256204412	-1.08644790233628	0.870394971768177	-0.992944769273669	-0.85758766715946	0.46413498155868	0.609485256129761	1.01548109838922	0.316778667604045	0.174958021357338	-0.537298531856897	-0.359537393741939	-0.752088827230538	-1.13884387593834	-1.16870233615113	-0.839040827116236	0.456874944029274	0.0696546802766804
P45985	-0.728713156646387	1.10251637712494	-1.08392903715535	-0.618915221314414	0.100568570900413	0.13926989694357	0.831869243833941	0.0484316649467376	0.510112084705082	0.466787608913394	-0.110008113872144	0.236589725740164	-0.0306173546592523	0.105493479066868	0.384718094673401	-0.0135498459770022	0.622166908281551	-0.0267720502347544	0.523741946087806	-0.0951602458740069	-0.404040310981087	0.017933930891107	0.324018098348358	0.697921838889853	-0.346017693559736	0.0384251097768731	-0.319382817134669	-0.528827750529636	-0.192282943804384	0.13400894765659	-0.103022224396125	0.376396806331709	0.415103377430539	0.234074222265072	-0.322905886510966	-0.452944189859266	0.204535571790277	-0.141010364516401	-0.651667783149661	0.352402249163999	-0.0484139202980184	0.122022048039491	0.0997086926330651	0.533549719846535	0.128124428635019	-0.550044005436252	0.364312019126294	0.0366298558153751	0.324585786308342
P46734	-0.0526284682255217	-0.260733952283999	0.149114618050271	-0.498127793049203	0.145998159904176	-0.328071769578851	0.572684120170363	-0.750440263349416	-0.342918621439874	-0.174853290688559	-0.651363699875288	0.016021655874072	0.405617532964247	1.12700589172496	0.186638474594379	-0.268053084409741	-0.115859947217369	-1.0582601251022	-0.131614042323737	0.0741876092811637	0.801179777353232	-0.563702205367172	0.0688281935864539	-0.480950392335115	-0.0036637643051797	0.404793472779427	-0.25786509948103	0.71103068037706	-1.28455416822206	-0.672417530190141	-0.481798681165407	-0.650110525451328	0.731578830256445	-0.15471438261393	1.23343318886865	-0.21961693819681	-0.786137482042959	-0.499519661201757	-0.237429649051762	-0.524774861799942	0.16350065215466	0.296301506744865	-0.522531477457405	-0.501959259171816	-0.379584179678016	-0.509630089270489	-0.364142009243127	-0.562391321910927	0.591906557215437
P48454	0.280015172942911	-0.676232601151198	1.26089130132948	-0.232348482782026	-0.326438682228196	-0.023019872321951	0.359246259519042	1.02645533258191	1.46080770542431	1.28063068080388	0.297785222545888	0.484493231279931	1.1343741173305	-1.38405035141821	0.329899994259001	0.643643035969109	0.230815206906684	-0.232837941108306	-0.17281944776635	1.20868159747661	0.887952327331087	0.385658683775439	1.06981486451038	0.589931876675986	0.511565366063898	0.0521719726890814	0.000599334428231432	-1.03778424228813	0.0288240057466898	1.0372317398931	0.54795066261396	0.663471811730876	0.22784622514747	-0.311389794996808	-0.559510302649968	0.650674880724406	0.918133309243873	1.4397107767492	0.699841104803254	0.323663630671981	0.759432468429691	-0.909516983327564	1.49107081949587	0.29681271504785	0.557970305558689	0.141837852139446	0.19535699910822	0.198548855745792	-0.766073189984651
P48729	-0.0723440151781515	0.127232457365874	0.287691421329421	-0.895717991305966	0.472570458862943	-0.638025022353396	1.18829123062166	-0.363288631972031	0.19283777864655	0.271028075627143	-0.596870353266309	0.433437941060458	-0.460661414593473	1.21422695782963	0.482831869934	0.855685782738721	0.787977197074834	0.488735242213342	0.70229950576502	-0.364850295680015	0.329127728727377	-0.731882421162444	0.120278060334582	-0.0588709021296852	-0.647423243411083	-0.752511812808064	-0.12463363813455	0.446783287196031	-0.445268356228727	0.365106207746767	-0.477437802174117	0.140648934397401	-0.326269532557945	-0.961519401209668	0.666608398496116	-0.865085326317748	-0.854169066640105	-0.333935981248797	0.0818266369166056	-0.613081968383246	-0.140639561566313	-0.924032084675901	-0.994075441121296	-0.712822437153256	-0.762290226009124	-0.862462598011568	-0.973947289291609	-0.741234910669516	0.687963919247451
P48730	-0.299132686566773	0.451923694772835	-0.207412727027862	0.654759843047571	0.4456606504878	-0.00876451374796653	-0.701597732857868	0.485171351998305	0.4334494604544	0.210977746617724	0.709651414717231	-0.260768298404082	0.364775574948438	0.23901657143803	-0.234919971362519	0.179591399122552	-0.0174080717138473	0.114217526909611	0.258324133763742	0.203752642352608	-0.641174220354977	0.43414531214973	0.671078265569263	0.196515556217507	0.802458981866736	0.35368945129229	1.21797807121356	0.863996702328094	0.106265593797819	0.298253576980819	0.258991549577384	0.490664476808121	0.415700262410847	0.664490111124618	-0.17903318052109	0.414650179671479	0.321343297603281	0.341847046499635	0.793151459513451	0.0850752160890392	0.794289855781283	0.443891901381264	0.351838125699734	0.624229313427881	0.702604060018677	0.466942770602749	0.67974904982419	0.207747417882088	0.171588052191018
P49137	-0.548339265149332	-0.749011184087624	1.12329434157536	-1.42234056938445	0.593439768179398	0.100262430989352	0.248564772763704	-0.490286384262866	-0.814744001900656	-0.239515788447984	-0.763862252777281	-0.0421973097915678	0.0748066316145138	0.969881401058945	0.66824021421155	0.298321314862442	-0.375574325002373	-1.42199712594377	1.01584708450152	-0.609432456623287	1.03097824102511	-0.388720721781662	-1.25477795511554	-0.089672126961942	-0.473604470864432	-0.0056832783310131	-0.0699267780749146	0.790139503262695	0.720282459181484	0.0567236398474971	-0.456676229983894	-0.787480134994144	0.24176111914242	-0.301781372886844	1.3173685537238	-0.201910401944433	-0.237741596305341	-0.432472179232688	-0.761725963861253	-0.314462271599224	-0.788379554104525	0.645224659113202	-0.282529446283593	-0.518925365783525	-0.792304296474697	-1.23165557798467	-0.832218031608692	-0.155766542133977	1.21306635376217
P49336	0.90449998090608	-1.03830925371932	0.688615665382815	-0.764349104871208	1.29824130174358	-1.14013946222572	-0.0186513262547664	0.629803550129154	1.03229956028534	0.480432394606562	0.779960898482091	0.50881765588836	-1.37293126585572	-0.425897359501946	1.08126950456397	0.767352100682415	1.41820647466889	-1.07451774449899	1.89318051281843	-0.523142037367561	0.293705484832238	1.0851269643985	1.43443324952089	1.26741353585184	0.474552648522124	0.737656808012626	-1.18681717454602	1.06754881128334	0.816089782631973	1.119990027562	0.759928825328934	-0.776381690876492	0.852932660353148	-0.504403368297823	-1.00108543932456	1.02950746133521	1.09049605970929	1.43735431442725	-0.521681704842361	0.549225172563779	-1.27211938952878	-0.708291450008167	0.796611936660434	0.768076310219687	0.51664843578144	0.223337431916774	0.476153845846198	-1.15328361932584	0.0743777626396933
P49674	-0.389788391153596	0.210539837725394	0.2359255917503	0.127312834925445	1.36979537668419	-1.65951393558768	1.32104384170775	1.33639509188203	1.3283239493999	1.41729368786985	1.41134296459787	1.00986288746698	-1.01263862469675	-0.493517617394658	0.157117035070058	0.952599582181351	1.10002378852436	1.07996080659429	1.32995466915047	-1.06936636850128	0.943080075466998	1.29291934690279	1.32447309412796	1.3756699660334	1.15062904834912	1.43678896899093	-0.716415980355566	0.948763352625748	1.30986459718855	1.31863922375212	1.32793216524589	1.2994749856071	1.41281739994192	-0.568998067749505	-0.606421627298968	1.3165820787283	1.15276602339398	1.38571195236144	1.40252844294758	1.53120665972713	-0.922882743730798	-0.445898643352895	1.133115781206	1.37018602448401	1.31529621619073	1.28953838876166	1.32985636409041	-1.14281397242899	-0.734048949700645
P49759	-0.492848957156955	0.624385645506094	-0.759327695206393	-1.24773884452554	1.22322838134899	-0.873400298986749	0.815028507589699	0.199850426178319	0.926306326677672	0.571488635615462	1.60865129687542	0.857190465010845	-1.0103635220006	-0.438338626998424	0.753958432071744	0.737081252146166	0.505232532185094	0.713547941894902	1.46356541769923	-0.257860334815761	1.21604553051218	1.27112638465328	1.32557675106917	1.06782414491114	1.2696086553459	1.04384008674203	-0.372322044654201	0.468973559638802	1.29148617675951	1.37668697892419	1.3231506591759	1.0590513662942	1.39061152550449	-0.129643845461477	-0.298857774837895	1.1435052251171	1.60613345643922	0.904213598337699	1.26767993562845	1.61081321320564	-0.137464422637267	0.722902953979736	1.07928733874083	1.61789648657186	0.954356612114818	0.64677769707241	1.34046193989547	-1.05169930702748	1.36546136244367
P49760	-0.901619693669872	1.59356291196286	-1.31338462647062	0.588039314441112	-0.348618867235641	0.286810075644715	-0.076765870785276	0.47064839209851	0.155232092651105	0.687017077385265	-0.00299296904978385	1.63683462313384	0.79189677734674	0.492161455494307	0.313596561136833	0.134044375952536	0.532215177543349	0.896015787835557	-0.173733725571129	0.252454812295967	0.667421570257137	0.120697360448477	-0.407432327659837	0.176702536345664	0.46870432266467	0.39718024364121	0.0677474133064162	0.274133459092243	0.746383826093539	0.433306199808174	0.949256879593502	-0.267137056073613	0.70971642588595	0.0835086719900238	0.730569059437119	0.472092411733015	0.333630632236277	0.387110143336339	0.25224852953917	0.412594894698343	-0.00239625520421682	0.706407447322875	0.0333708636298347	0.582890417921815	-0.244421234519934	0.178157320521304	0.596421831467997	0.0596561085396296	0.484185243046696
P49761	-0.150934336423057	-0.062913883131307	0.168045463703696	0.382398627000235	1.097308573634	-0.965064836402429	-0.599978522537569	0.615694498381875	0.665807588148732	0.493103129369139	1.06261131160408	0.287862813510547	-0.248837081514872	-0.708002096661752	-0.819091640817347	-0.699927518698851	-0.178430261385949	-0.0106030215886127	0.415595003924058	-0.465693364173674	-0.155663365132787	0.857310624570169	0.614178995897486	0.644878605455708	0.851311855662096	1.15256100707471	-0.211119290998231	-0.446307252233873	0.488673288730978	0.472081853570358	0.938502683988231	0.677754966665174	0.910721325538744	0.157695725518436	-0.783135517015477	0.55727621566491	0.892390017386513	0.623118744592872	0.457279344097717	1.17134303394057	-0.290283629359564	-0.46639494799365	0.673954362141017	0.816514021962405	1.03628268603717	0.947646222967874	1.07092196616067	-0.409938384969521	-0.795853224570818
P49840	0.248708156486823	-0.330826804373626	0.840396379481687	-1.36865736190714	-0.0565076330733446	0.11540433985218	1.10432580223937	-1.10072224426286	-0.70377700953493	-0.659550325399553	0.190103273753976	-0.227021135995912	0.285661068411893	1.16091464415253	0.823403202854066	0.58076143054274	0.819810648610942	0.0586791909746387	0.517868846151497	0.772894935190547	0.179540072863531	-1.16656531900735	-0.834506791237717	-0.140988542584244	-0.746102823941758	-0.892269741483389	0.313155789806337	0.519289055453546	-0.462459546038652	-0.282694482481952	-0.839320833881648	-0.554708101756089	-0.7038575526581	-0.0384958376367427	1.33242480332616	-0.405950523950133	-0.961644610287739	-0.348373207936725	-0.315949870436346	-0.949665614075722	0.931572163026301	0.373233976297966	-0.948803975361907	-0.775507867389457	-0.63433619102964	-1.08657856716672	-0.813860001779084	0.180837387445805	0.957331437898062
P49841	-0.102900525423083	-0.160860445758192	0.640389785276588	-0.961828765261584	-0.726218991707523	0.66116001189305	0.744625016205192	-0.822344365929206	-0.541063494007989	-0.620331701107979	-0.69134193684844	0.128261081642342	0.0881149362570581	1.36541111738164	0.77390449288828	0.977144912440898	0.646099010420825	0.194696130082056	0.966674454062561	-0.165658203135213	-0.878644795365552	-1.05350748234649	-0.657442491535729	-0.717915734865966	-0.856239054432792	-1.14600211565484	0.0265120289837117	-0.259277922607466	-0.515231644335051	-0.617116861978613	-0.835110354362944	-0.751592438727077	-1.01594037286867	-0.37950642701008	1.2125662568961	-0.494728789334085	-1.15391722995032	-0.578319747363016	-0.630576968548413	-1.15541509509187	-0.461120915640057	0.186009124520262	-0.994332944379064	-1.29054639073936	-0.748550165067301	-1.04554088581755	-0.260796405807845	0.169909266777364	1.23400570156085
P50613	-0.463355230081574	0.428500465031178	-0.174542811379523	1.22706387870649	0.978325203064084	-1.12036591619184	-0.899388038243804	1.76615230334442	1.27402545838412	1.47498978625147	1.55949619671133	1.40502262769007	-0.319706692519974	-0.785353884415896	-0.464911054502752	-0.377729523095144	0.705065311347667	1.00449519701351	1.36213778350456	0.0869817181119757	-1.21751614786858	1.42978726751588	1.32853996609398	1.3965332753341	1.77360290073056	0.180845458443155	-0.225655243421842	-0.249392589195122	0.796838116070267	1.09928803134789	1.42378918035173	1.22810668963433	0.288220243006604	0.738622874691531	-0.566696363361395	1.18284009729745	1.41464573529092	1.53298410089604	1.54636317321009	0.243689343673057	0.244717446731899	-0.812866815827117	1.35587566899466	1.5529150183424	1.62694208029002	1.93119771711259	0.223714944828211	0.376663586753504	-1.15234693659743
P50750	-0.622174972540613	0.827574237132249	-0.874477977384275	1.27873323901746	0.95402917746189	-1.25921144389965	-0.847711197485471	1.05156790418793	1.00415244259085	0.817316096678936	1.11799491438124	0.950267733189555	-0.36460531272855	-1.23492969701737	-0.266835347387371	0.267914859977367	0.13131740144478	0.792258571461864	0.960020633501848	-0.80148028665766	-0.863973069642311	0.819914260732819	1.14329988665066	0.875998952639959	1.26280031271633	1.31331140370986	-0.667288408812705	-0.402150587634143	0.219881925227069	0.548724918304564	0.579683160567206	1.08068483251987	1.29926563554635	0.364601977785603	-1.11133631768856	0.816800228682943	1.07149209486217	0.861605398819445	1.17556795199303	1.33315943530706	-0.412993290387337	-1.0914487565382	0.62896613697918	1.02157011593867	0.89848101560929	1.28334764099538	1.26706142228756	-0.216469512051326	-1.35088304119561
P51617	0.971542408732734	-0.284155012020939	-0.135487131011758	-1.4296387038964	-0.307525540950888	1.13395564656113	0.164222861483896	-0.319269484563569	0.250027280827146	-1.04520161275995	-0.0715825445374335	0.135155815243213	-0.0220824348029182	1.79691252978388	0.261099134690612	0.338676574860589	0.723785719561116	-0.231534931512974	0.138304495247419	1.02745725958546	1.48088280015686	-1.45803213720209	0.0191739393121874	-0.921939426352661	-1.27224522835628	-1.19697343065626	-0.10031071508938	0.0517900098570134	-0.00974167793737604	0.605894023512586	-0.4463303517802	-0.264754477349829	-1.25461822579895	-0.0736586770567565	0.197578370456545	-1.40039913137928	-0.30021639576136	1.2676075366466	-0.512284133027792	-0.111161023170081	0.076114742556289	0.145307730320464	-0.390870708961566	-0.379296612999111	-0.33719355803206	-1.75518418822527	-0.935922591857361	0.108205906900655	0.0710320887556596
P51812	0.237256743854136	-0.228621969847074	0.73837438464108	-0.219185964225491	-0.453993703943755	0.141497430050198	0.483957488119793	-0.594428844038707	-0.368410251018464	-0.295167340798999	-0.111507493470885	-0.417631940271652	0.567740421127422	1.11327663067417	0.306077855091086	0.279004685296623	0.933427431215592	0.429297954233095	0.261354136967595	0.67463889285687	-0.77001235973038	-0.928374739813764	-0.217710706100284	-0.480645043943023	-0.10039100576472	-1.02511075353619	1.04738944314853	1.07733465314275	-0.383677258104183	0.00995380171451564	-0.486542457536819	0.126801293633342	-1.17221861243183	0.542501009166922	0.392606546704913	0.161066794082385	-0.915467544597298	-0.355809440150347	-0.370094940296721	-1.13876513072528	1.06172560967262	0.460158919773513	-0.444791323439647	-0.628348715048102	-0.228896193751203	-0.451945738648867	-0.858674433040889	0.320527136730057	0.39888477689887
P51813	-1.12747766126227	1.50579586011476	-1.42297599272575	-0.0411509458690568	0.798922904411973	-0.49204095511636	0.707052604425869	-0.0782302594911637	0.680348196575385	-0.212300856484078	-0.467915071407932	0.697650978455413	-0.660256811407655	-0.73155304694017	0.144152139105517	-0.579516156618231	0.374516970927881	-1.19665658528728	0.486914687577144	-0.640795956858275	0.109730419020906	0.0647970010917558	0.66457124598448	-0.0647652471413741	0.349941604235417	0.6350340468545	-1.16640055255473	-0.2894095161975	-1.27980724037762	-0.639144623505632	-0.503022884586989	-0.943515258540381	0.215151910012006	0.373537593545089	-1.18916441302981	-0.394114646113614	0.448007489230231	0.400135908398343	-0.878194552692191	1.14897130771911	-0.398183917358896	0.311257081593318	-0.120619356124671	0.344005881839537	-0.159699631487237	-0.479851311677787	0.683913125154354	-0.238119236390512	-0.684604127875624
P51956	-0.334850257961795	0.399093242651923	0.267344390852367	-1.64406099176505	0.720914531396711	-1.07093998799122	0.462876247872538	0.463040772738305	0.86265515635614	1.50275630293638	0.84847692594209	1.41701276579621	-1.42804692808417	1.20301742292215	1.06118658499561	1.4426601063193	1.33533801893441	0.428020767057385	1.39687721939943	-0.924312620291161	2.23767730255162	0.522498921958858	0.616597902473353	0.941167899664889	0.444001509171177	1.01301422747669	-1.38769836575613	1.34872953887798	1.61488400788986	1.43060706009083	1.50963635045982	0.78780463503994	1.14929255156654	-1.57891016401522	0.681256275410749	1.39309498944905	0.889102708275278	1.40412761817862	1.01947993375194	0.456318673181786	-1.2784072299681	0.441729511451416	0.555487825312213	0.9214799714585	1.22034249917603	0.620208343727843	1.32062403574107	-1.4252942071004	1.07543181518284
P51957	-0.167081994085875	-0.0835229708628516	0.584148841398259	1.15514130884058	-0.354104223033946	-0.691589687938306	-1.36579102214107	0.478003300197437	0.0129127356944508	0.106847659064474	0.703141992394968	0.581340444588949	1.20514956047534	-0.245899324231538	0.472929516225389	0.147973011900768	0.382628059595059	1.10661775521836	0.444752208620062	1.2436066523986	-0.632203368462238	0.490679512945195	0.484500451066212	-0.119176543956149	0.961046376788685	0.905733620383655	0.9415376356019	-0.262844963069217	0.137883497734757	0.018897558137728	0.0571956737598526	0.528468480750253	0.841854105901981	0.856095671910608	0.0662895042352121	0.285665277029655	0.781918369939872	0.253006185230755	0.855714422467539	0.744203541864114	0.859395849208649	-0.514239928886722	0.347761595876899	0.264196032462603	0.289488437571713	0.946410847587307	0.703010444172897	1.04821355576498	-0.704415666607511
P52333	0.539365509942656	-0.400448484934807	0.495673568454708	-1.79476930629275	1.10492954128	-0.842446442387185	1.66637857375324	-0.844055441912089	-0.399073472161621	-0.299143552500404	-1.34589436598855	0.377774538550109	-0.36627225938092	0.980479836545005	-0.210905936543847	-0.317524265568996	-0.139264911178591	-0.69207570531187	0.591292633457958	-0.398732263204381	0.966936516506033	-0.526914010712908	-0.20082742604541	-0.283769638526789	-0.761161029990154	-0.454341249579366	0.081810531200524	1.91334382967414	-0.467646588325482	-0.386702174036197	-0.463315379219402	-0.641632283896296	-0.210495200965744	-1.00738614312686	1.65501925484095	-0.91597521026827	-0.389196286861869	-0.297741877522323	-1.22386099311049	-0.484628516825508	-0.563824135718711	1.30260673462535	-0.671477137356257	-1.46745674255607	-0.478819586884843	-1.49410892227957	-0.868121761143465	-0.649697105331467	1.20377768896738
P52564	0.0128479271059641	-0.576750304053396	0.993901052390454	-0.908230156332358	0.623769978933188	-0.452205283265359	0.228796027168125	0.0631497334892022	0.169414606746888	-0.414808228767435	-0.115866089420394	0.268551944181832	-0.146903408154204	0.279778479864883	0.308945340959562	-0.674159117135272	-0.206546941184903	-0.668898026210145	-1.24846235995168	-0.474325848865685	0.0667095127119811	0.0796194608047376	-0.195870297232301	0.152877258602608	-0.681997021391472	0.231171112799739	0.471049043959164	0.283937457018737	0.0818850864696275	0.0755825498526846	0.17922911335857	-0.0821516111367456	0.111254651969005	0.446685438747518	0.336409254891562	0.316411963384889	-0.168978342834537	-0.0377845217921645	-0.0309795954563941	0.735235524137446	0.0829595166430753	-0.0189967857968751	0.173923574257041	0.366580630570205	0.215862533978471	-0.349240871899251	0.666065960878754	0.606188484734545	-0.00237513536740781
P53355	0.339909112273319	-0.133598805367131	0.130298110078132	-1.21169383469442	0.0770837325460734	-0.651524612811215	0.315100384678224	-0.636392232760873	-0.638923127993288	-0.256988796732948	-1.17189278951442	0.505915980215196	-0.240843127979736	-1.59091258698582	0.460975863065015	0.665354936294644	0.657234032773464	-0.57031678149355	0.667668057611294	-0.446524253472862	0.797599715492391	-1.01946968564828	-1.1647323441493	-0.61441745187136	-1.11804416025074	-1.42023191015231	-0.624299548588853	1.41252796764503	-1.53928319923173	-1.51950341685216	-0.653748951280876	-1.19979197278816	-0.543454373844144	-0.911692665368299	0.967970423424709	-1.64387334306281	-0.367028414760346	-0.292096217485605	-0.375686053859225	-0.726432282276449	-0.105683025122853	0.854666097825881	-1.25058170653275	-1.22816093844216	-0.790892647337077	-1.50816705199273	-1.36642563527527	0.0692745971455197	-0.210324038890901
P53667	-0.0716327328625991	0.353581831637248	-0.252145431667666	0.591418721481505	0.817038509831576	-1.38012087326896	0.410681791389251	1.1090808298695	0.568147681281613	0.899107193408629	1.21098616847491	0.415313027311418	-0.247908934827351	0.527473431283781	-0.386973275173786	0.159386527534524	0.536576203605374	0.749572498837574	0.627518435278946	-0.717283624233528	-0.224717280324949	0.65854434381852	1.08885027377864	1.03278828771501	1.27439327602019	1.45139142233254	0.471382280779885	0.946724538449259	0.516666375032355	0.804535530583085	1.21405931445441	1.2489220522149	1.12501378175509	0.317253344112056	0.442541182094157	0.835545182710625	0.536194990792505	1.08058205020596	1.1849742970505	1.24180392389052	0.427387878719223	0.114468340944836	0.853022680974447	1.01187858702057	1.12156245583797	1.13216292495499	1.40589014878559	-0.507289242898255	0.163766795851511
P53671	0.542334421338037	-0.958165182395114	1.5525980811806	-1.11230342554537	-0.0369224657981041	0.89448117708462	-1.27485276549367	0.16074099105418	0.400090828726553	-0.512856755051193	-0.32880982872784	0.2267330711995	0.403516222172053	-1.6646570408984	0.300548425323039	-0.0434751348490283	-0.16696577053584	0.295120164303495	0.909911822070425	0.885935490461156	-1.16820289923184	0.505491811366001	-0.698783012393899	-0.373382712738803	-0.0876167651717983	-0.259879273833924	0.131263185570255	-0.5685625739835	-0.649806372234504	-0.844479683489809	-0.679138574235508	0.380657604227545	-0.131918592645754	0.257773123265856	-0.817887009704737	0.376105021423853	-0.382027542447389	-0.197628630467058	0.392011401663927	0.549980666656749	0.668065125036459	-1.20168375922505	-0.0113384260300735	-0.293884777694822	0.81958637463919	0.0690649507957513	0.0515828974403615	1.33800584624723	-1.2825975306542
P54753	-1.07762820246082	0.90780249860442	0.57910726404123	-3.26272524808703	0.377302476001159	-0.000957362337915935	0.68312822227464	0.174744454897237	0.155335746139771	1.20539302691278	1.54496302878901	1.21559609100536	-0.774382937178676	-0.130404942923464	1.29352957095817	1.23013949504021	0.551569184620903	1.08075235232575	0.615142123022571	0.132477798723838	0.0909142912284598	0.2473141992428	-0.379267687074658	0.901291632772118	1.10298145634824	1.0377171341273	-0.74552629430063	-0.00309286720328321	0.527749331944808	0.474392467482973	0.200155471216243	1.01537305649786	1.58819206696616	-0.351239658438587	-1.19071692842371	1.09064008357454	-0.161135106480031	0.928085699350256	1.46091118248894	0.132800175167026	-0.162208771955778	-0.0835087046408793	0.59122164116422	1.94683891358865	0.703844119153414	0.793789197842601	0.872125724413446	-0.249574694585353	0.0204404655094239
P54760	-0.86365289980288	0.47234564723348	0.163642743504094	-1.04216488674794	0.843004751038927	-0.572437322088687	0.777457685233968	-0.509722734281211	-0.471314239890915	-0.61293499522319	-0.829152841493439	-0.185448586472801	-0.811763593104615	1.20818383586017	-0.38433656465924	-0.431369508579481	-0.239312322826853	-0.717091829914982	0.236871136598759	-0.256549371409186	0.309806474569059	-0.297902752937428	-0.862226065458451	-0.901150698310958	-0.959872117582067	-0.583364319118527	-0.414817389222916	0.934264598370729	-0.348273099771151	-0.559173047773549	-0.592268320908964	-1.1294947487291	-0.798046181027885	-0.778891396099654	0.561103059975591	-0.554095310335136	0.28205469593292	-0.474390922773938	-0.832384961894128	-0.618034278251081	-0.943330066260968	0.151450523114545	-0.750476166545967	-0.26529926559376	-1.34501830593932	-1.00994597840394	-0.788754868019409	-1.05055548723553	1.16595028028992
P57059	0.965536028727993	-1.20889194871653	1.6126364536611	0.702107576548028	1.06505341943046	0.106951910738805	1.04694764179797	-0.158805874463152	-1.25089099446839	-0.370286087000963	-1.55956353288484	-0.898153275006737	-0.932286582098843	1.45157595081897	0.581437552502189	1.58070294006635	1.69866839236483	0.737285548617613	1.27299487800138	0.763384818495856	0.577369340053255	-0.0731268347593422	-1.05782715854847	-0.229031550135569	-0.486054227914063	-0.729887709620237	-1.5877350346406	-1.07010017002821	-0.262265805296454	0.696680393412005	-1.23569378412921	-1.37027115093755	-0.993361840648462	-1.02718525702018	-0.854163110351913	-1.52809735052788	-1.02129162310461	-0.274676668032788	-1.21274701096023	-1.8997744397328	-1.31318595748563	-0.98232171800155	-0.142090937956804	-1.33711115798709	-1.35932865733517	-1.23233566376698	-1.65958949897969	-0.108361782690318	1.21210134645658
P60484	-0.468389212069176	0.0202981894187401	0.693771938500205	-1.06238940662368	1.32978182751537	0.11418996800931	-0.835108018565419	-1.5297291278518	-1.15592664708129	0.140814460675074	0.889742740092265	0.796543475054575	-0.153713742074981	1.25840593128639	0.616726774538084	0.611287194135334	0.0784557776926536	0.0634633395205082	0.658920055119413	1.54328708852504	1.73455275156931	1.07928485006691	0.426995379655893	0.538295191021661	0.325060749791921	1.00528930578832	-1.60470304558743	2.46816787145526	0.849184756688772	0.782612939191269	0.912952206615966	0.800485642003853	0.844670812761094	-0.932851409830457	0.680941685683619	0.896930702611968	0.310521960499552	1.5893905450687	0.70984784211639	0.671798191146447	-1.77798311434147	-2.89890484935479	0.672670899089143	0.0540957903917762	0.352896748501447	0.983848517332606	0.44679194863895	-1.12294037748322	1.11729892028129
P62136	-0.784656056489813	-0.620922292603269	0.958134593931173	0.600539294995532	-0.411123127422966	0.949130151277293	-1.17971377496966	-1.4754467770817	-1.44447317904461	-1.56886924065094	0.0273290019803331	-1.4968232037309	1.37530272187612	-0.00801056506241553	0.384685660796122	-0.48295817072973	-1.52243060956562	-0.945538757081157	-0.919046966168602	1.54193758334216	-1.64160942676734	-1.41191235508053	-1.37101782017299	-1.57296514818339	-1.20939392322616	-1.66223984072838	1.53651067964368	0.308707123580181	-0.894300935277184	-1.71366294830265	-1.55782144803374	-1.49492436042259	-1.43663213437324	1.11093902286796	0.132340072312607	-1.44043186370764	-1.38993473792869	-1.85574273472844	-1.54088046764609	-1.23542732740478	0.952801713380051	-0.611024286354961	-1.37434627640227	-1.5341118364054	-0.4956562262709	-1.08685539065249	-1.60022079950591	1.28570550347561	-0.144827382194627
P62140	-0.202199827380731	0.0553097815315358	0.248455841312702	-0.345365732875345	-0.666763077640675	1.12915197624795	-1.42346677715046	-1.3951696539333	-1.36203516817994	-1.35896356625317	-1.21803936606152	-1.1466834420851	-0.523186151913331	0.736338156946107	-0.254773242306844	-1.18388122201072	-1.18779599955472	-1.27122432866862	-0.7134482308589	-0.378941158838328	-0.846653518902929	-0.695647191060762	-1.24686751510845	-1.4778317247667	-1.00557982455797	-1.21909102571192	-0.735044518245718	-0.971593911731581	-1.25722424290836	-1.39152771953166	-1.17301685919685	-1.26862633848351	-1.25371400949692	-0.859551551767121	0.674976641026767	-1.16919742760008	-0.34960438352174	-1.41406081880088	-1.2493552916541	-1.14486560242397	-0.96745759877435	0.812538168783773	-0.693660622874829	-1.26436600537936	-0.926055188784181	-0.843571998234966	-1.18813609498077	-0.51852529568608	0.955889022200992
P78330	-0.77883499173467	1.22873932821225	-2.06207174857286	-2.20209807814833	-0.101230671504966	-1.16116290800957	0.460556962502178	0.573870329210697	0.13514564334051	0.362640794107705	0.609274836873097	0.798512252433132	-0.412739815749101	1.01146569995619	-0.473632939342753	-0.438132453989519	0.21897755495762	1.05972916474871	0.325777042497844	-1.12142476874916	0.631980415146526	0.458173471923936	0.485713253455683	-0.0638130998072158	0.608664686479708	1.18286707723181	0.491467446373516	0.287081192686782	0.24786997087695	0.880350044350638	1.03613779656095	0.688245633313335	0.420109834525326	0.0785933158514515	0.248431809770857	0.969930442820124	0.98954301177763	0.0585001349934661	0.946249903725637	0.777592696262324	-0.0547517977690015	0.979200163871123	1.54571963685967	0.88835336322956	0.553787992591644	0.876386161654404	1.16364261403916	-0.143799746102465	1.00135746799009
P78362	-0.0816565288059896	0.350764747936944	-0.0290580059505376	0.165626800024298	0.908196105702177	-1.49231390511938	1.45687411178484	1.01544134772116	0.734645422848041	1.34112036246233	1.15721327339483	1.17566526909809	-0.528644451393495	1.0478198559397	0.425570056432479	1.18764607531469	1.38114970580437	1.38536544550928	1.33935517524015	-0.777887548276604	0.754128255871853	0.649521430950421	0.961553286824794	1.35479368882208	0.58747823125288	1.17907054874507	0.474297366200882	1.36411417137521	0.942925316514982	1.20865046552629	1.12427207343431	1.11182639319168	1.20481087937987	-0.030183124407568	0.741698148965008	0.720321704750395	0.0223972235940948	1.2204781814855	1.27999792085195	1.16378206519012	-0.379992351317709	0.367613516653714	0.274732178617681	0.887932297602888	0.723156797375025	0.776775088787978	1.01205529819362	-0.63480676097181	0.575466116403016
P78527	-0.296911144889619	0.370572989706783	0.218181261064069	-1.33382429839622	0.563380294946177	-0.76018937799058	0.149246474677836	-1.79806961614838	-1.58934178245749	-1.191834183651	-1.55443839329142	1.41354673856838	-0.689910660814006	1.82622789832319	0.68193291500153	1.22302789348279	1.21077271715041	0.637203385988125	1.17638613261181	-0.324746585735358	1.43928198002861	-2.18055674184895	-1.63019363963474	-1.43364310113834	-1.57785042167568	-1.5531237033624	0.40702713106836	1.21712096630687	-1.29079700279618	-1.29361701981228	-1.56299497111511	-1.5230390566288	-1.40723220767015	-0.750465171166745	1.3739931152824	-1.44377952309037	-1.88025559276934	-1.36853888492774	-1.48382741678494	0.809145702159178	-0.36527521517697	0.618239214972541	-1.77416975593113	-1.80218200423508	-1.72561343597327	-1.89479106523623	-1.71768076304062	-0.679823611238902	1.45624864525927
Q00534	-0.0103360354866362	0.00953464867108803	0.399900477271906	-0.87326053721725	0.406771917077957	-0.0018929629409898	-1.02505912020523	-1.02439376338061	-1.15113831190835	-0.554012724805736	-1.47587654960872	-0.0902968990844712	-0.0569422782115038	-0.8150623218723	-0.179236962108859	-0.334170401983936	-0.609356734530922	-0.103197303739681	0.274496135937742	-0.299327054829462	-0.886351183516128	-1.31890142109295	-0.944675351205694	-0.613421415567954	-0.406527004032401	-1.52542899081385	-1.20388319405799	-0.117675955966326	-1.08875786280357	-1.17580558757227	-1.13822390322569	-0.507891093560491	-1.40051069425156	0.848046541695983	-1.31306253420548	-1.10074246209629	-1.00417733520938	-1.1520503331388	-0.74956613351426	-0.734278520981307	-0.805709029510667	-1.45395888753272	-1.75673543463954	-1.80206544582394	-1.26367766923303	-1.00028160562588	-1.38414063980099	-0.81789223491319	1.16799472651628
Q00536	0.165801562097515	0.0108365785695332	0.301851431708029	-0.586328414161634	1.01840804532514	-1.58148826025796	1.750992821837	1.32656399124683	1.06977032187158	1.48395299713407	1.19115819180378	1.03377908127871	-0.86350902722443	1.37872436744468	0.535616746678248	1.22244003657665	1.47389933064154	1.18752879391232	1.22011569644061	-0.908372288255925	1.11422057267975	0.754786675428675	1.11861886845818	1.47508601480982	0.757211156799265	1.24657690851884	0.598542848563719	1.47479574350851	1.17901317490328	1.28445264858233	1.19658122998162	1.12043088463642	1.08703691675389	-0.214942717740539	1.11907827416901	1.10711694950434	0.417810942444068	1.43557790545671	1.15193241746385	1.0385083477487	-0.340353556664589	0.898490305125995	0.837315770016665	1.09399084365611	1.07186346771524	0.734634373951881	1.08466141671144	-0.831434263574774	1.12568799920146
Q00537	0.130899841809712	0.0484821563913434	0.323451739165625	-0.439425905748314	0.902205867303618	-1.5955413168778	1.75184710613759	1.03922409909424	0.825257926888961	1.33360769019379	1.16693683154952	1.07994319382046	-0.440216753235793	1.52408747342717	0.195078024110255	0.884604455998822	1.47160039149908	1.10234671637009	1.05625985758588	-0.717580790722846	1.18179777975586	0.573064511740852	0.993024833274021	1.38168646498342	0.548848882261314	1.11099297574183	0.749429975656374	1.68092638767647	1.03618831912629	1.17875298377094	1.01033343383061	1.05635026929428	1.03248098454241	0.187345616969342	1.2011637028649	0.961928442883505	0.355822753476729	1.38668627248533	1.28271447704251	1.00489097307935	0.202860471161109	1.03500843895172	0.48660988463671	0.856505085146222	0.903547138438347	0.782727283049609	1.10497558337769	-0.889098353380444	1.1166699195804
Q01974	0.579360926719801	-0.328146415084212	-0.309545469138203	-0.799842419426898	-0.384405735806718	-0.0659740726679403	1.55470882252062	-1.38465562780681	-0.206274034631753	-0.453850057278198	-0.42858317913014	-0.0863634826753916	-0.319787589047418	1.37854355925134	0.692877112548735	0.482056038344939	0.916600420184293	-0.842708427213001	0.186074104661748	-0.0403670227086152	0.0631349614055042	-1.17181173662004	-1.17725980685675	-0.0355205773258861	-1.34218631020373	-1.25004998687223	-0.194687354107611	1.18198314772487	-0.590667764316036	-0.638836148379865	-0.655931511216423	-1.19816622291759	-0.80080175651235	-0.539029238644242	1.47413413763081	-1.04561248844786	0.214290876022459	0.0735383164695617	-0.65589496631898	-0.43960204836734	-0.0118268884115859	1.31787740272209	-1.1343965044391	-0.487410930188029	-0.315507948864106	-1.24005477189186	-0.977396508422005	-0.0384657423460485	1.382647274389
Q02156	-0.281517116070653	0.146717235587235	0.365116915592821	-1.6371851016959	-0.102676681044771	-0.116235604169875	0.827707550756903	-0.834208013671029	1.09651028731285	-0.321036325269116	-0.310653749781157	0.075824257192757	-1.2585331716454	0.924458523883267	0.601615800843573	0.186649879841149	0.324695327305344	-1.11189949501725	0.593707971364594	-0.177635309356582	-0.0103247323628566	-0.131093761101922	-0.223889348580393	-0.124583787371907	-1.21391808418579	-1.33271618773507	0.0657394591958756	0.390993453254248	-0.836703265991745	-0.212083298573722	-0.431411011395601	-0.70063347880622	-0.64465141199316	-0.322862711685802	0.584089017067202	-0.599559055812074	-0.857971686866179	0.0540576269048942	-1.00345763984599	-0.97399282548072	-0.563206150050143	0.168032819396827	-1.20285689536548	-0.841138204193655	-0.73330304520408	-1.24989270595281	-0.80500286149018	-0.0815364886830634	1.38904643748518
Q02750	0.551189578399074	-0.0799773061768579	-1.13743645556755	1.0414199662753	-1.66034036153875	0.359707410089986	0.840388726328217	0.209405720955065	0.610255606725692	-0.64050875535623	-1.04568595736245	-2.29497607156258	0.510808949317748	1.51093631347425	-0.734646954660265	-0.0175981080867559	0.462756315667595	-1.41087467015463	-1.98696752134489	0.604489111888136	0.143831677809027	-0.185531747228972	0.0833874266129902	-0.0855046266114434	-0.124877967888729	-0.785809216116812	0.533786301320455	0.575539889148017	-0.375279228492296	0.820677094359475	0.935186498534964	0.544968931163187	-0.964230379094063	0.878408691476047	-0.047417144687976	-0.627677863259183	0.55578673007667	0.844988427267958	-1.05190940610468	-0.65899370342881	-0.0986147642823703	-0.0183823346663086	0.00985572472447535	0.278898878713117	-0.414331049058244	-0.0133789857713895	-1.35332502165191	-0.000233983361165959	0.710558938287816
Q04759	0.0360945009743259	0.148088261098028	0.0586070292122545	-0.374147390481595	0.607271352023784	-0.606115919988352	0.17726349131818	-0.188523845759091	-0.448419415135657	0.0454956960471328	-0.631252669826672	0.546399761024966	0.320259263964597	0.800334396180755	-0.294007636420174	-0.916252791955729	-0.960861364124856	-0.968564450984737	0.568910711641371	-0.5757244787266	0.37431327589548	-0.106696300562281	0.39766723208047	-0.248247089502313	-0.399010725109417	-0.088890155166689	1.28907280580931	2.02133204179405	-0.351810422343413	-1.39522730234928	-0.324629168992089	-0.632647814375141	0.200643655133727	0.726498642663434	0.443359344194791	-1.04732577026892	-0.0100914955598439	-0.253517707881479	0.0673778771133877	-0.562952675811602	0.332984477272131	1.52126799959794	-0.0814258346025002	-1.05675162457941	-0.413415647416623	-0.467077235984148	-0.510734828251499	-0.103288910436304	1.71313934839168
Q04912	0.757435805533482	-0.645835763213717	0.843769448623547	-1.14914079009544	1.29782148803128	-1.30760760776289	1.07601746389281	-0.0713013501119854	-0.206375696474367	0.976930307785265	0.997858988313005	0.89958222067612	-0.462357972407459	0.814611983652087	-0.336028694012015	-0.811510370404338	0.404524776035802	-0.796143682853446	1.12846228479719	-1.07634223245995	0.474498636444886	0.461243468571345	-0.0324153010746463	-0.0606719277435425	0.102064938630923	1.22443286505081	-0.361049567533303	0.314961659551238	1.28749690213686	0.568991169330066	0.555758123638324	0.598439831232736	0.894980639805503	-0.722176406469882	0.512138268958205	1.00588989314841	0.728438822738354	0.605285727168988	0.338055931091238	1.13223016355103	-0.696672931322401	0.130166813117253	0.556373637278828	0.905956334841415	0.435908481396598	0.387560819522356	0.833430949088314	-0.94528335148135	0.515555954987338
Q05209	-0.570115077325693	0.214359399239346	0.349077534875291	-0.979878649969522	-0.497212253159877	-0.642853773377133	1.65838894836927	0.32240005430599	0.359842789360621	-0.212622308316283	-0.0804814966606162	-0.680087750801419	-1.49519220899133	0.707924513103896	0.641682453216225	0.0163479653940712	-0.492105925603383	-0.586484261879517	-0.529746505247298	-1.29935640136953	1.38024370280823	0.566918791237648	-0.274129034068759	0.255633049759853	-0.523308589821802	-0.768570943495601	-1.2358138879368	0.56552797671263	0.197203965052206	-0.0236252443634523	-0.0913893376471898	-0.528455552290886	0.295367810842239	-1.53225281370312	1.06814630648956	0.0596385425785972	0.413692740428402	0.256794608793375	-0.625794260929818	-0.47066011272519	-1.14269537793824	0.849362388929207	-0.0234886457833673	0.0194333352300173	-0.0626066756393799	-1.13423404064868	-0.482351146514279	-1.07438869677525	1.1352145485539
Q05397	-0.216850575257456	0.285146732035145	0.222058482153856	-1.07174479013168	-0.555413676194346	-0.463770039811294	1.67557004842036	1.6480004033125	1.26298742460381	1.36781988403035	1.40036894719944	0.842493345627822	-0.361949749200028	0.736850881794456	1.25908041847411	1.25777174000092	1.82374018728452	1.16506034038462	0.364865283544676	-0.520190389396485	1.15159913074824	1.0013465752958	1.64480320287932	0.230208735697351	1.05284323743733	1.26500044748732	-0.383916117445774	0.326451071808203	1.14116018994011	1.1745827159957	1.15744849543776	1.49413930297274	0.947427627101017	-0.50929346426355	0.97871195266688	1.62171194408111	1.05757041403162	0.00412467073949069	1.65832200209343	1.063297247896	0.892308035631308	-0.373671044096131	1.1553782191544	1.26956266051616	1.51099012530856	1.07759955521206	1.146055823438	-0.135998837875837	0.544197358859549
Q05513	0.445677399240127	-0.22182519285224	-0.213420962792326	-0.234968219347225	-0.285918011885737	1.1909438112081	-1.23661392975325	-0.680117686546396	-0.0525934843911381	0.199142277386314	-0.0137117039192043	-0.491366916612542	1.00627124223592	1.38539213490298	0.61434229468126	-0.0244031508771471	0.495419434286482	-0.552469637820967	-0.181348991454411	0.820637541583456	-0.523804209501943	0.315189241490759	-0.23018245660346	-0.209981952267113	0.173483880820829	0.00206890211150908	1.16785819445157	1.21364549424587	-1.18862085532476	0.905927124313886	0.528360361476275	0.0198902124720003	0.222520945611437	0.825182520006952	1.12856936882443	-0.796111438770002	0.0889155343799326	-0.510388585257753	-0.432370078494765	0.211306891879771	1.22318815601157	1.75595599248964	-0.781266883806824	0.621292568777171	0.444385785956429	-0.0868019430581097	-0.216634154782755	0.80400469952977	1.36122945033511
Q05655	1.13743220867163	-0.978488988084789	1.03992101091412	-1.55189262075235	1.24064806569474	-1.17377264222591	1.58236597817499	-0.976691971671237	-0.503163693963654	-0.544966816312934	-0.788285143205357	-0.61023661537636	-1.07776236286936	1.16434000608598	-0.159276284545118	0.0753369025728727	-0.160398980761852	-0.479151428220381	-0.0429331595469853	-0.853734072856755	1.08160594575812	-0.237332953451738	-0.550591648136951	0.723510347440649	-1.12846771756398	-0.808417088862876	-0.417398507114677	0.63753437021114	-0.84258865773947	-0.609549108993786	-0.887936456545293	-1.1654569432125	-0.444502546459649	-0.923994832798045	1.0247972974518	-1.06998911273612	-0.251005427935712	-0.517336357758159	-1.04882782297188	-0.397310978773169	-1.07252123032632	0.301137430499099	-0.75505044854828	-1.11464062894816	-0.815599483498928	-1.08035062444406	-0.600677871737926	-1.14801153532706	1.03075512868363
Q05823	-0.45747308580156	0.202309118565822	-0.737983234809257	-0.0593544971770362	-0.0905578230538605	-0.402742568793215	0.675784085200248	0.375114090870582	0.441108258225787	-0.953135972038841	0.263318823153471	0.205301508779312	-0.36812516641649	-0.758488823323509	0.14014395343534	-1.10048076838764	-1.01197155583385	0.678968604127916	0.172606179691375	-0.56008421248934	1.77154849859383	2.76392111284046	-0.320561455555522	0.481994398931121	0.873064231619856	0.676942990959506	-0.912537710853061	0.218773935275035	0.42970064739525	0.109139103341379	-0.899845124422458	-0.195981310793231	0.626036713421923	-0.296055869419178	-0.0251430484476325	0.218827948931082	2.0016974882054	0.381529178145848	0.616263101750672	1.10041092707439	0.14101053239217	0.335111907813142	0.453738948471302	0.963253596309504	1.60891271244092	-0.0931352191181085	-0.478568295368594	-0.275611620150568	0.198366986692092
Q05D32	2.11642957340533	-1.93678222287067	0.99413090020938	0.063807540085113	0.957032240252365	-0.953545698370996	-0.547868475320034	1.81744300902891	0.863187173341594	1.1692322889543	1.5639562874482	-0.30980449996416	-0.131196166239439	-1.70741233102756	-1.93106223651862	-1.52059643009546	0.345607373773445	1.72202086778887	0.976989768190038	-1.35683705061832	-0.0281326250743454	0.917285044961172	0.171113872279817	1.16905427429141	0.209382468815538	0.513920801343885	0.128693692897148	0.279798362845552	1.83688460823601	1.72422509531698	1.36421964446304	1.77921044394472	1.33088383321849	-0.805066787083457	0.0510190471078247	-0.134267103457477	0.114140429499556	1.77915539811786	1.17688857521625	0.603746124929028	-1.14927938320465	-0.407533449495118	0.824601879070283	1.93247300446229	1.69332417559602	1.24468752008726	1.48127786760841	-1.36618894190539	-0.927428627052823
Q06124	-0.327264956007303	0.114793913633908	0.218130760839261	-1.30945864625315	-1.05322984191896	1.27632957830279	1.13715280743999	-0.933918860851015	-0.69804580304805	-0.497663245121219	-0.998916107437882	-0.700895694372427	-0.619269709599353	0.86081708673723	0.687313114879026	-0.24465526968869	-0.116174321987947	-0.645508186284643	-0.693492943233959	0.342657346779255	1.23930645631696	-0.669212552613516	-0.98997386092976	-0.820956603507139	-0.996014340352251	-1.36136146048764	-0.444414902744282	-0.552969223824549	-0.253890948143935	-0.648487416597183	-0.828864546274908	-0.968420005394682	-1.25285366063281	-0.955019227084451	0.754110715476604	-0.818409135806324	-0.794919009089119	-0.577159446477409	-1.0560373399814	-1.15959309635446	-0.463467863022817	1.12804879310252	-0.650028402819982	-0.78052750142085	-0.805827914638767	-1.07777935330391	-1.27993893244435	0.222055293030931	1.45878733370419
Q06187	-0.355580418798837	0.254283298468373	0.0713916773538996	-0.650677174671834	-0.00984879616503904	-0.454220070260132	1.09412803540071	-1.40744069341179	-0.47958638768219	-1.54567026575397	-0.981571256461428	-0.987421946096056	-1.09302853016251	-0.407561600535455	0.0692640657265407	-0.70837813252468	0.224184777159866	-1.38224703579814	-0.559679615816033	0.266835666399499	0.495942705674574	-1.62067383316538	-1.52631546541146	-0.840788071429631	-0.502181799638195	-0.313898572279541	-0.873656606744228	-0.242490675020635	-1.51614954212568	-1.70200227888352	-1.37630320599785	-1.61837569840619	-1.30131385556539	-0.0205528540128824	0.286995469814328	-1.76263589965367	-0.875997832760138	-0.37256518133536	-0.37502982283239	-0.521869212974979	-0.09623443019831	0.437631360168388	-1.61312571460743	0.0822994468393501	-1.53853812310674	-1.30309341048779	-1.25784000515048	0.21931979356869	-0.0342124335140994
Q07002	0.0140729751641517	0.339655087013189	-0.260844835894887	0.376346365444071	0.0963764007089958	-0.158391584700606	-0.355200387568619	-0.549589960558516	-0.480100228607638	-0.11249199040626	-0.644651979713445	-0.0272135186409284	0.900305487627588	1.19260205565001	-0.275963443654771	0.482135047453634	0.384802045287334	0.446577052382156	-0.0105749174490712	0.572521611649073	-1.17696823523229	-1.17645994147016	-0.450837359270624	-0.261238600859581	-0.696060460151505	-0.984022301500542	1.33796003263394	1.21723244726361	-0.547816264247166	-0.0399589483080523	-0.780139390957237	-0.239563490750386	-0.943769799085586	1.1702556486366	0.79482711689133	-0.493192475712618	-1.16662061304311	-0.476440055921996	-0.217880335785413	-0.93620875857135	0.99456603287336	-0.750185531251616	-1.10312056193135	-0.869198474067588	-0.797292517152633	-0.597606473887182	-0.623698201433312	0.16823996669914	0.351068710848171
Q07912	-0.206464875379161	0.410083759537381	-0.233867113021234	-1.37359207078936	1.71785428000047	-1.81960571087004	0.108244967423764	0.999178130492496	1.59018126594236	1.54488964800005	1.15871975940082	1.65321948353639	-1.70363160618858	-0.290760431129464	0.621363725664682	1.45355919577204	0.966681233433745	0.323349758888638	1.7815776643515	-1.63152499685563	1.93526071445822	0.843941062072299	1.16923931351953	1.21390865410479	0.6773661794702	1.71941034476533	-1.88386133502635	0.691340839776439	1.32414485914319	1.26634877469504	1.13630565906109	0.645029970567365	1.70410157808818	-1.70462744966633	-0.221125188378524	1.48228405950128	1.44012770051716	1.47604877412622	0.947497034592764	1.76119802133447	-1.82498446897479	-0.595167116336944	0.815656843578734	1.16198604567054	1.32508878226934	0.755288576978809	1.67443376971624	-1.56216314113011	0.395726608151843
Q08209	-0.547921254058941	0.823323494951212	-1.87757878817624	3.01637843044343	0.0682432234547862	-1.03146382673305	0.632911007518674	1.4063023846634	0.0133092453944678	0.679446158612425	0.569062474912738	-1.103702560291	-0.45914470398453	1.1210876046268	1.31245820743922	1.70680553752045	1.32499099404589	-0.0863250430334797	1.30663077151008	-0.884534794788202	2.01558377986535	0.251126810138046	0.772975718987257	0.124666271977307	-0.0165561858856865	0.0606923403204719	-0.746702323084919	0.515558758291311	0.657017032911729	0.209619577957725	0.0747222824911528	0.048021482217733	0.507732133971836	-0.563452377180236	-0.187926337545996	0.603378276504835	0.62362076355899	1.25165309324182	1.16674169957149	0.811041428422604	-0.364187834588163	1.11878912890636	-0.0649069746070397	0.193874315929773	0.250662326445051	0.548350898469605	-0.616304314962592	-0.584677782026149	0.403011540067684
Q08345	0.837335524585634	-1.23683224963483	0.54391079119855	-1.3110823683908	0.230744297854276	-0.354835919135353	0.834763512216983	-1.18136908363274	-1.62678549507651	-0.916286194739848	-1.1458681079563	-0.258226105265454	-0.690224475263826	1.69317353547917	0.828003513235821	0.968254297005759	0.333007143072469	0.0643513433116412	-0.881978613033926	-0.134575874843719	0.605782398186115	-0.22067868877015	-0.721132123138051	-1.90940516597137	-0.849990315104559	-0.553838742575228	-0.737893030074567	-0.545766310596223	0.342855448054959	-2.05348049697358	0.214146813630036	-0.810188966852825	-0.380437993858883	-1.39440031014193	0.962145732530635	-0.792174551340162	0.599449430365252	-1.31465447263514	-1.2448958079039	-1.58241702067178	-0.277550082371965	-2.53822334983551	-1.20783140012505	-0.0422958492607935	-0.603890741162733	-1.04566470997858	-1.61796331447265	-0.501643789991009	0.85503265218272
Q09013	0.318654243193853	0.15724665888206	-0.102757432597772	-1.38658436503434	0.0945451589670765	0.106152079558528	1.63859473615805	-1.1224595026075	0.804241892165899	0.585061586996518	0.741795688802736	1.14255269477093	-1.41302389282937	0.922491340326374	0.674658390602115	0.151686845333055	-0.0863433860480975	-0.45290414644773	0.315610378941755	-1.04266636611367	0.689100589970038	-0.312921122528514	-0.279734384839402	-0.149537542936763	-0.272652092698937	-0.697674096346422	-0.93196677217437	-0.105772097052443	-0.777109109845717	-1.53191248753368	-0.553413627245518	-1.15213584186492	-0.905617932691077	-1.30026649454119	0.19035413092695	-0.910863784639653	0.552512994436432	0.358764943845103	0.385564842605284	0.145020069051792	0.124020800397148	1.37908205743025	-0.379712754308076	-1.31728298168192	0.558232816263292	-0.568390687883972	-0.000530363236342319	-0.253812876894834	1.48377802344289
Q12851	-0.232613221566585	0.579255718290133	-0.35190952317353	0.747729809401751	1.15730839040949	-0.760026211371704	0.456499413735479	1.35284403408528	0.289505113771361	1.23326155921495	0.124073119896812	1.00606406037234	1.46210298182326	0.28236061981781	0.991026337080101	0.285754508163327	0.579308733015252	-0.753665421058673	0.460528553777339	0.554580394034495	0.0505118494762731	-0.645954327580822	0.558341557830486	0.96754122182202	0.759062160699415	0.66059716750149	0.862997903798984	-0.203384457876614	1.35064082036958	1.19475523995199	0.522381984781384	0.615583605779187	0.402149511042984	0.0311315682223831	0.883594234183075	1.04438578357279	-0.798776625407062	0.9083872605573	-0.0705959328255499	-1.08373579897464	1.35916363881063	0.457213663779407	0.408025241966542	1.43720583643731	1.08408129811159	0.585825570980991	0.851191144702929	0.603783871191073	-0.0874758527348253
Q12913	0.0549990233868003	0.350991808940209	-1.16643568235827	1.55724386288995	-0.600106314758762	-0.701204604093564	-0.97769872617804	0.119761423788252	0.246422295277778	-0.0408589513486424	0.333924894222116	-0.969911718202074	-0.622902116480971	-1.56671419959979	-0.173958222615059	-0.286008791871305	-0.411895274670903	0.14548271525073	-0.377197708847352	-0.630341037051904	0.262363385829957	0.146528131125894	0.221330295548203	0.362550549174547	-0.000983086482490968	-0.0481770207854593	-0.574543399371234	-1.73049323558326	1.07381437355468	0.149582152395441	0.365058740216608	0.748049456446248	0.264442805215344	-0.666484419616915	-1.52586233179831	0.563501860462397	0.0182528056946816	0.360541962253734	0.264268702894721	-0.473874778854505	-0.765073729734601	-1.00350703530158	0.638836750938351	0.516263950931056	0.37169841819957	0.551769907388819	0.282492193960867	-0.0340686833690063	-0.376999180488419
Q12923	0.19733259167755	-0.469602470990586	0.534764947345966	1.29210856743397	-1.78884282151991	1.90422478201437	-0.210849140394307	-1.69912765023241	-1.84062151190776	-1.7800872614936	-1.65698241887094	-1.76181791087644	1.82095660023211	1.10407197824428	-0.403192435447313	-1.66633034400263	-1.59051044755454	-0.725229703960546	-1.83978342089689	1.7389441339002	-1.81371728627048	-1.70180648395009	-1.768373538741	-1.73934206814422	-1.11443008710011	-1.8409650850299	1.82478275162152	-0.468913450944977	-1.75685762950726	-1.72859559191553	-1.7124379352355	-1.39419908783803	-1.83984743209552	1.72542373968965	0.793880299449711	-1.77221181408271	-1.75982142733436	-1.76716183356782	-1.58263444291382	-1.79040616244277	1.89239500061692	0.714742145287974	-1.63422787707743	-1.72957932778343	-1.71952916426236	-1.66401570420031	-1.82751774688664	1.6990869512142	0.564496263531029
Q13043	-0.49254010715558	0.783845089360652	-0.328026900540499	0.680784132331116	1.2497625546576	-1.32400197401629	-0.783429941830607	0.223775166702336	0.0411206672357005	0.328540475437891	0.499181576406462	0.212798130488598	0.15321133704322	-0.148296232666233	-0.570333608759829	0.191027437077796	0.200071390799987	0.672382470298682	0.395712338981429	-0.514645358433556	-1.02684515071935	0.0705286694426435	0.324326272836289	0.186138345292657	0.538704702116035	0.647815893727888	1.01006667448285	0.960911435333051	-0.0364053199442161	-0.00546679867666956	0.0437145480540227	0.209413839043719	0.365645182409794	0.82205001201984	0.201904784882472	0.2231605915985	-0.0602228697574221	0.0977365778474619	0.606815802421685	0.507103404543519	0.0532927331961336	-0.752715121088925	-0.132973763264674	0.194801854655503	0.147699364235792	0.430851359690015	0.455432417166908	-0.247186453841905	-0.638220644619206
Q13131	-0.111103052422452	0.228465246302822	0.42602592937964	0.647779081278895	0.471934806787537	-0.616892899599212	-0.806038689292273	-0.904826169011895	-1.21593359171432	-0.861528216476063	-0.864393308301152	-0.105403428761026	1.13703565470993	1.24669978074569	-0.610749440997051	0.195962219354966	-0.21280597538866	0.609062047984615	-0.438520865197219	0.31384699475212	-1.20968130360984	-0.944100615013656	-0.692864637639956	-0.850253529218513	-0.65599069931735	-0.922215406488155	1.52772381725557	1.27796627886283	-0.936904579660948	-0.711621339160584	-1.05039784056245	-0.450264700594168	-1.03826509034624	1.36394631568858	0.68033180593902	-0.800458949677973	-1.28857648735408	-1.03088342258413	-0.398638990761255	-0.929716058160445	1.2367392230623	-0.343779990797513	-1.22974812171321	-1.02880379889755	-1.20813547517561	-0.550986215290499	-0.970642806019601	0.287806212932493	0.568992904691471
Q13153	-0.229245200223493	0.469204817679574	-0.20487883224132	-0.12070528832961	0.113784760201151	-0.366117345779458	0.861027411246832	-0.715676111633776	-0.714383042728672	-0.465714852984248	-0.512119701515951	-0.270166777625783	0.723168650721561	0.980730128502482	-0.473841675932845	0.38929812662476	0.291168455882468	0.113376924573994	-0.121663407606274	0.16777812660798	-0.302481376612042	-0.944350665848295	-0.585864556654548	-0.572024492973264	-0.779881716515385	-0.669072340914309	0.990279036529895	0.888770389167765	-0.263958730933603	-0.14629181397207	-0.683802268319569	-0.195670770729189	-0.749843404224805	0.605893898159244	0.760448735764665	-0.394349796740709	-0.935845889181034	-0.61882368507795	-0.249745816856114	-0.841632742878752	0.536659917993091	-0.458419819876222	-0.986430809397924	-0.711256218748458	-0.670260381601381	-0.602590435158066	-0.406400289059699	-0.161185409526027	0.731613889942389
Q13177	-0.0640507061987513	0.212951760822723	0.300836620618301	-0.243480993709363	1.15470819023027	-1.49331279321273	1.30323998368437	1.23336151180908	1.07658053989336	1.35942363546196	1.306523321419	1.18013648126925	-0.761740352126092	0.856644845729693	0.497124961678689	1.14593326807682	1.2593681008074	1.12106588992317	1.19686724434477	-0.841234815951015	0.954690307700262	1.10243005026383	1.22743962684837	1.40201020667252	1.18211079950505	1.32232764720816	0.133003919990604	1.15729867958912	1.01868189736162	1.13170628742248	1.25541096959496	1.22262726606951	1.21902985608408	-0.156623093407895	0.656439831408188	1.17416009245954	0.904073057629511	1.39107478215542	1.40563996126126	1.41229184958453	0.101577520217556	0.336362120495978	0.926378704319414	1.09883141873367	1.22931401659464	1.14626579443952	1.40913793046181	-0.890952929887763	0.491042039584195
Q13188	-0.172186256696148	0.716284252690045	-1.60504144473486	-0.506935700722195	0.255225617400586	-0.946769854094953	1.48383006389961	0.0773448102140032	0.970696466015375	0.744415097500188	0.498218489367771	0.879044703316169	-0.332477313961239	1.20070995701891	0.320584804553245	0.0442994470892972	0.877727980930358	-0.409732188907413	0.530336833185274	-0.537329762237226	1.57862901624937	0.288704947474468	0.971467456866744	0.526137581583317	-0.442690554440375	0.300983505130315	-0.207708653831175	1.24932823789279	0.324975092526409	0.774343861276324	0.763469466154198	0.0579750378384768	0.405218971755258	-0.483533031963947	1.07320275762539	0.260452786070133	0.769202213539057	0.743419410042184	0.551692793360579	0.701523971567259	-0.107105557310754	1.52591356055352	0.238841203081699	0.573961574545709	0.104369561484742	-0.154441738383677	0.463080444959663	-0.279719615239536	1.65066074022092
Q13233	-0.00374666284548604	0.184340490883247	-0.332457519505849	0.651677615531187	1.35523460633394	-0.999144719583319	-1.22693667258399	0.397618816145779	0.183473204444877	0.40176856704443	-0.117477441098676	0.801088414121398	0.256927040932181	-0.561126117829793	-0.597863860190165	-0.352116293503414	0.116472458883752	-0.224271735050076	0.751963116649755	-0.437970142564231	-0.852328454682639	0.258091921389875	0.459956135573271	-0.0247581535385926	0.209817562455646	0.994025714247115	0.349854785084074	0.609772123055828	-0.109872697249013	0.125142440108479	0.364305633618806	0.21461200971655	0.917027606257271	0.477581802568743	-0.413304151334733	0.155134895644403	0.398865582814495	-0.0925503825611375	0.0712840336642088	0.629170608628212	-0.16290351406151	-0.557984650805992	0.404021104119186	0.54231878050497	0.52229937131484	0.49255353517171	1.05822668706124	-0.192078565772372	-0.983049754971967
Q13237	0.847323557588015	0.21095785846604	-0.766526728029276	-1.01266658286846	1.0763103287314	-1.16644428078186	1.35525770424651	-1.27070981585146	0.751607282205035	-0.76943371364148	-0.59099006384828	1.22146614124805	-0.244571356347972	1.35969648994317	-0.607371475272197	0.588553043876468	0.0556188172301998	-0.949590270877423	0.168962898861369	0.0191004747007754	1.09857614377931	-0.778131236763797	-0.68563118752187	-0.407522336068899	-1.35383776741528	-0.749953323428314	-0.280238348510381	1.20830533683403	-0.50444853448517	-0.61220804911825	-0.385384092387735	-0.771657819033635	-0.822827790307446	-0.779502927863113	0.304971588703181	-1.24281012179906	-0.364038107040954	0.00337978635666436	-1.07327797596019	-0.796967943568935	-0.231226635936807	1.13589941607953	-1.48995113497883	-1.09706120612356	-1.40006548663608	-1.37317060360624	-0.669293875512182	-0.439037554747358	1.52427381437783
Q13418	0.488243076123042	-0.574306960974003	-0.366842379137548	-1.4359848100365	-0.111295792485199	0.317150910616321	1.00933614650959	-0.423360728902723	0.382443218759397	0.112895651370359	0.962263173352981	0.296799786588068	-0.213761054976261	0.673177654092032	1.20391309344055	1.17608560001204	0.570686385907155	-0.381885648713617	-0.458475717516483	0.478654706565594	0.604355920980045	-0.308512577595434	0.238413043319098	-0.0227838546666216	-0.420079549347807	-0.477177048220144	-0.209985482793076	-0.132695317420622	-0.257643592432939	-0.226029241884082	-0.378851827076119	-0.787364200751249	-0.947884051796177	-0.962686001603546	0.280785866477825	-0.52295388388562	0.492466137328966	0.0718023647449882	-0.0737570669954123	0.380512967003369	0.531401270319515	0.626724225109362	-0.125556248531283	0.247752305812317	0.139369785507572	-0.896718386089614	-0.2063723937904	-0.11138193888193	0.675541092439701
Q13464	0.982211142350383	-0.931230580169477	0.844936399722884	-1.5120032504439	0.184141580414204	-0.3141856008211	1.56361087660759	-0.245667586881927	0.624876213397971	0.730458194610857	-0.354512279729756	0.42190387423325	-0.111699540237527	1.84089615956759	1.3528106114961	1.11490211516508	1.37749558786201	0.190376963871266	0.89176526772458	0.191065654132393	0.223185280707497	-0.174617620577624	0.0132141451173186	0.680609510189283	-0.924538322588519	-0.103945034110313	0.597358156111254	1.36259430794595	0.681655504561062	0.766918944561875	0.205876351786593	0.369090303544338	-0.121929579011894	-0.0431556221066628	0.967022800123141	-0.140641826030298	-0.171468767626467	0.466777486283236	0.243124098609891	-0.0552031203948136	0.844711557169816	0.630798256925208	-0.0309505459671777	-0.40399889500297	-0.237493536685491	-0.816702888751879	-0.0346140502575119	0.426095662405268	1.20477140283409
Q13470	0.634285057963784	-0.490399417184151	0.318252213924746	-0.74798963170767	0.588032146772515	-0.402132707509255	0.513984026988887	-0.861268672619732	-0.325668418641965	-0.371080355145979	-0.500494490172977	-0.046761554816417	0.772316769914047	0.930512879763155	-0.405181761388888	0.147834660511749	0.143861558239818	-0.703928790058182	-0.0471545994223421	-0.0624471050179174	0.430409138304895	-0.813676527690451	-0.994303946305959	-0.798821012681349	-0.936472250075787	-0.642041719624851	-0.592324563042514	-0.438331475645075	-0.205597712549932	-0.582999622154142	-0.481953622714541	-1.31856164801629	0.0378435002089373	-0.585554465006704	-0.273268946443304	-0.962977334905934	-0.275754459065108	-0.56780614775236	-0.843968106465082	-0.561091102966495	-0.315272135547236	-0.534843669144302	-0.918161513900296	-0.358137911370907	-0.937531782280427	-0.835510744234315	-0.798166282589461	-0.0962609984327419	0.428107991255262
Q13496	1.7468944886465	-1.24791444939572	0.867126894379229	-1.11059967893901	-0.117002276671238	0.373949837940548	0.612837430201759	-0.967020177042833	-1.15069877474091	-0.178083902010148	-1.06590612704596	0.417255207745142	-1.06498823432987	0.365677521903074	-0.105592482846141	0.363878204849689	0.309022072872062	-0.0664857708037553	-1.01797866172497	-0.708038378064157	1.11154567921188	-0.535084373908951	-0.928481484824421	-0.60936991372033	-0.822111003489205	-0.797839631193324	-0.209976773218943	0.0990794756399351	-0.473648085277368	-0.42147465543913	-0.42448471265459	-0.563385007469194	-0.697345043218972	-0.548706711042376	0.534980278210855	-0.958563649872215	-0.816047688789469	-0.0221829319289622	-0.544203064662525	-1.08873630201199	-0.457262073438418	0.0425135600609567	-1.10179147193696	-1.1827777091647	-1.13120598346016	-1.39965600737675	-1.68142063385169	-0.828459086514813	1.12110672840713
Q13523	-0.261229166636455	0.535491676085171	-0.703400962665246	0.164976678205397	0.955043084167004	-1.1150724617632	0.553878030961911	0.0772547937590344	0.216922477670209	0.0126002656263206	0.081132830285176	0.173300054784128	-0.336348630019531	-0.217435485266794	-1.32502532279162	-0.681737107272958	-0.10274947615397	-0.43525345100801	0.348768385478276	-0.859278685231646	0.636056317999624	0.00970357952459052	0.0859604582118827	0.0566833516763597	-0.0244926669960992	0.596092107682682	-0.33864597212122	0.918517534292343	0.0202839064203211	0.318674960610733	0.162820204234356	0.0937766425707034	0.738973144659477	-0.0561217953600314	0.137180516678116	0.00316733343849284	0.00635110553313869	0.0341961335003163	-0.0232585743036719	0.401086775928408	-0.611008174686017	-0.115039123987433	0.0041546299112506	0.11371208287133	0.24741013180242	0.158598027889057	0.839795536986915	-0.720589569044662	-0.25217031454189
Q13535	0.86991713193847	-1.32556810573435	1.55019800270763	-0.859308350869745	-0.191350939944707	0.668315902348501	-0.617160880567018	1.26103907479689	-0.114517507666333	0.917279439221072	1.06421671967944	-0.141573725820517	0.629972662995785	0.60361644139518	0.604827909261422	0.244216511105538	-0.31051197902389	0.261840519300599	0.601210083069482	-0.0295044982563356	0.0916609538149588	-0.146679026253842	0.631427301810543	0.894596608992533	0.246149450398511	-0.153250212401791	0.821061616722639	-0.00735166468169147	-0.335913480668872	0.830533048042366	-1.2120020255327	-0.181975923240709	0.0845753959995686	1.16957951620235	1.27300105046492	0.751011493669577	-0.324714917842962	0.379836669802719	0.962385941211971	-0.703110934578141	0.394493962187659	-1.40409359550998	-0.70072343082512	0.22739585573037	-0.974560880479756	-0.225764598304207	-0.345025398690598	-0.532136277527363	-0.181811393777756
Q13546	-0.675771505825488	0.523630483405334	-0.697796607932717	-1.27723578104382	-0.99605276526905	1.86960623902863	-0.0129195015030982	-1.91484564705074	-1.6344689571287	-1.71466107368988	0.00277083355640581	-0.356326987044485	1.51011308294128	1.55766175863227	-0.00460107182032896	-0.803935789620504	-0.677295272908347	-1.33003947818617	-0.957421025948428	1.33380294802864	0.147589925018	-1.69580326921476	-1.65502409299843	-1.8775265301249	-0.318267208089309	0.436805616937369	1.31020568850515	0.946454606793374	-1.46432846483461	-1.44619346470457	-1.686387516962	-2.8257615188937	0.176462198957271	0.960986261259852	1.40915639500709	-0.0509656518852572	-1.20001506687581	-1.90665375253314	-0.275957359941157	0.377084934588746	0.596517901402478	0.966872042737674	-1.70697528278521	-0.311518793577439	0.00570253170204661	-0.0576345707947281	0.25196290887609	0.934076767536427	1.55589962723611
Q13554	-0.288461294976865	0.347888117238685	0.868552949121813	-1.18015246006765	-0.119624699180844	0.585811591673127	1.61768236168873	-1.06275245208668	-0.73071931408211	0.111102051874594	0.336249534080843	-0.458536900114832	0.633358625178655	1.0148524720013	-0.403463546537138	-0.579910898987725	-0.564233375212035	-0.592591656526805	-0.445522802499014	1.05524364358109	0.823083882106433	-0.985757497057875	-1.05134517708856	-0.805480114268748	0.20011989794066	-0.622406330767777	0.250287724959212	1.23773969932185	-1.34742543756227	-0.518730153448176	-0.589668535495115	-0.929296020851318	0.22924205187584	0.10505048243392	0.982443978131334	-0.61907475716462	-1.16473031573595	-1.03386336170298	-0.549202098922902	-0.185308007764307	0.97068164370022	1.10881503919089	-0.231686608307872	-0.396081186525433	0.523297459211182	-0.379151174147105	-0.280023717352821	1.5000386691508	1.95054305224039
Q13555	-0.303608152620671	0.246644009259441	-0.270986062304093	0.153961140736259	-0.561156243977256	0.528189401372508	-0.407474998883989	-0.133709590562947	0.316767054918602	-0.4035280445259	-0.0938249961013965	-0.507714610390069	0.478601438892536	0.318385485175819	-1.23683356518923	-1.31024434975549	-0.484011987571899	-0.730480160873736	-0.742674417731111	0.565269942242853	-0.221740222037545	-0.780379986578382	-0.153089919631479	-0.208128428974292	-0.197175679312977	-0.525860865180414	0.644057900082447	0.217654985528794	-0.756669344400832	-0.132675277089506	-0.299340327395139	-0.138299049362013	-0.557826442536975	0.381369943781913	0.22405184449987	-0.686523266014409	-0.488700075576089	-0.665060952140784	-0.854308807807413	-0.714690161226069	0.79695543980175	0.214984659913774	-0.699669814034286	-0.342013944130393	0.027000327509317	-0.517723125067066	-0.333862048316557	0.562900193642033	0.482199236088694
Q13557	1.23839692119254	-1.31480820017865	1.17886582634838	-1.46594408790025	0.364703773520541	-0.0959123080451822	1.24626643224519	-0.68484667443121	0.209740921888148	0.315956103023458	-0.589299749729585	0.689693213076381	-0.205223501836166	1.39907691699329	0.215506730883355	0.727376108946609	1.0909939469398	-1.01215513981816	0.550872135452679	-0.439759736741411	0.877822155270941	-0.746332865350058	-0.296897486746666	-0.0867334628198595	-0.955071550669598	-0.258907054622919	0.0485106815983968	0.963860997465779	0.502154706342348	0.174721394092056	0.212171822040688	-0.848727510086584	0.0503861093992433	-0.126026247709793	1.29607417591765	0.2523126749766	-0.611577702190722	-0.487392737148468	-0.220378770839442	-0.732981580546342	-0.444221651760569	1.28466853420079	-0.482730817622324	-0.550018729777492	0.165229951668288	-0.718921988437389	0.168967794591537	-0.497251388882267	1.7121877720829
Q13613	1.58096063820247	-1.34976995144823	0.0263352899717748	-1.26270773794761	0.265534304181719	0.439194314891254	-0.355547681793165	-0.679964786734972	-0.55480398887354	-0.185065218271338	0.388622973135383	0.88659403441121	0.551226020161764	0.85603939922685	0.709999811567253	-0.438245181115112	0.524800327321824	0.059357557858781	-0.837676227426521	-0.323440298414636	0.422052797492754	-0.395899666689621	0.410480212077383	0.275056454302457	0.0359959947949222	-1.15169892148645	0.72857573193647	0.411412456055401	0.383221065605477	0.194550925990624	0.951432164429934	0.471103371215068	-0.379038167955696	-0.20241692081658	0.588219783796525	0.258758346495618	-1.10388737996463	0.846341070532897	0.394329921962048	-0.717968088030775	-0.37749606387185	0.26078007997129	-1.04073514078611	-0.370388145885792	-0.670704933662464	-0.0973448301630352	-0.471744262999076	-0.0174250379166659	0.935137659098429
Q13614	-0.0227473454218197	-0.00514264091730311	-0.448831475877729	-0.105599145277047	-0.82754004697431	0.304396785028029	0.607800181038636	0.143392491971779	0.517983893312318	0.638033889914304	-0.247728468341244	1.24250615233927	0.862053910596632	-0.457474653160511	0.983404260165507	0.93187951513316	0.808332149680499	0.787701953651377	0.71515789341417	1.08810451422663	0.558259005616794	0.691649299117282	0.298655750241666	0.686872189582217	0.292238101586662	0.594796086653194	-0.598057855291734	0.480144994968241	0.689984446880573	-0.267523703530194	-0.0246425881204038	0.587770587383234	0.56837882664418	-0.220583175011347	-0.60475145623574	0.203572539088303	-0.00688306801321214	0.599778098780486	-0.00833120051560904	0.55771336974487	0.101667632935944	0.662395137561693	0.713603692280982	-0.228157626337219	0.855048434972391	-0.35368406334169	0.225927607663324	1.40021148601461	-0.474131990807565
Q13615	-0.220328514472537	-0.314018293049697	0.547080224081696	0.341626864409387	1.27533358053236	-1.27870139744798	-0.47022743534582	0.925812432599167	0.875487908071216	0.818009918843893	1.3077373633275	0.868974696295195	-0.813293532129395	-0.827098147095387	1.60407182554895	1.56846160987784	0.797328702861904	1.68986295580972	1.1405030177562	-0.869342459971255	-0.888196314041457	1.55738043497409	1.02551651915554	0.671301405811268	1.59986144064721	1.27972754880946	-1.22891038964283	-0.781142833461657	0.45083367827692	0.00783260169310706	0.532940687992771	1.03884677403393	1.25127917755144	-0.458813600239017	-0.889323540348524	0.998801509937509	1.21362623676568	0.929652572637607	1.29759754489105	1.49135016590915	-0.617453206148988	-1.07685376711684	1.06578331559988	1.00955794617123	1.12245308597942	1.28715178312525	1.35139175705238	-0.280915301586902	-0.960182712741827
Q13627	1.03527547044618	-0.800281167855885	0.332061629222125	-0.361293261108777	-0.196969735550928	-0.0472504509523571	0.898014514296974	-0.641606091754818	0.123210218404193	0.14019920261985	-0.546845912603482	-0.729965768338249	0.126984221141996	1.24591720164724	0.87970446037194	0.0905969772446742	0.762468240528574	-0.647069522109039	-0.0377979619796531	0.812546019207837	0.560120633535378	-0.517583635886103	-0.764195208387464	0.00584423219488841	-0.620422100371332	0.108660493702623	0.239911953157871	0.696157439386395	-1.15450193052633	-1.02635165202404	-0.536432601261718	-0.968746052867804	-0.735946236544946	-0.406500214322001	1.01281286576877	-0.603374087261402	-0.124852940769137	0.288519048725529	-0.954445821462665	-0.224199474695722	1.17711764493998	0.00316762777564265	-0.307397740087546	-0.249764583355899	-0.439946068077	-0.657070483464421	-0.762979801307106	1.19643388800347	0.580937520655487
Q13873	1.02252406208826	-1.28744737063072	0.387435440644162	0.863930265873627	1.27739220292894	-1.85184686704888	1.71016323241818	1.56950277411084	1.14439928612246	0.984602793732546	-0.0597646749257493	1.10158423328524	-1.53441217387595	-0.840687111490278	1.14561784507462	1.62499590333415	0.617865278040826	-0.455115029563922	-0.34259126495128	-1.47599714206208	-0.51614352364711	1.90999848620274	1.85087730270788	0.695877545081873	-0.378292240088698	0.741410967762495	-1.18162751929372	0.427833275300749	1.55323864637962	1.39031849796859	0.899910489448323	-0.581961950647731	0.429342082644769	-1.86332039270118	-0.0930762913080243	1.66488949166522	1.23496452623714	0.85107198224335	0.689700897229671	1.67404384831839	-1.02175660557996	-1.1298339474062	0.685323955452907	1.80812707761961	-0.726212432461187	0.245650168427938	1.21242307200132	-1.72396127952838	-0.571322619356837
Q13882	0.531896808409774	-0.315738692491174	0.224063090867484	-0.326077778217758	0.0302850093397362	0.437191794068026	-0.603945686585067	-0.845372784396753	-0.146618455154462	-0.865857979073205	-0.506163949287861	-0.041080921196825	0.930641381132106	-0.242550432617522	-0.329722481430105	-0.937432816288923	-0.482398639494966	0.319710735273621	0.379674724489596	0.727623745024879	0.494320949983938	-0.300682242808934	-0.496774191813717	-0.723882926941431	-0.676051072344713	0.598657408256533	0.598486818132512	0.872204849886263	-0.10475371286703	-0.455616612347878	0.601860248542642	-0.453789678142117	0.618519769496111	0.298715312872596	0.957024743683527	-0.507784913548502	0.102343094985293	-0.395773989908066	-0.0258303490027609	-0.132552738793643	0.465711738617052	0.0582561499514291	-0.846651949924767	-0.145464612039923	-0.786990980511395	-0.582566677128682	-0.2884032700003	0.78393229273387	0.664482642081233
Q13976	0.928511250903328	-0.488184747917378	-0.165353877511327	-0.981837262969886	0.275728269410579	-0.181116789264555	1.39873480088401	-0.696966671880656	0.148793850711282	-0.0654171485395802	-0.616788500414008	-0.0571550387712515	-1.14900750683085	0.265113113409048	1.37322968255786	1.0469478549112	0.322033891274044	-0.855352912630096	0.00533499042408091	0.347337676659135	0.176984399782151	-0.868867151730023	-0.775753615858547	0.112524700765512	-1.34293848731289	-1.34452858490125	-0.0731955748513839	0.328269636083264	-0.612160132562612	-0.622110008329932	-1.13796099702911	-1.55849577927762	-1.57335674835233	-0.842442745087407	0.956178261663852	-0.522519655951277	-0.0893274239915327	-0.695725411011659	-1.26549435659814	-0.729110698615951	-0.0306693943127772	1.06075308458888	-0.797181208747877	-1.01377481734643	-0.413447729126372	-1.57917046538564	-0.441672126125796	-0.128924978260671	0.589871899675775
Q14004	-0.716412397202388	0.81942332158755	-0.269635621512559	0.452923557024166	0.990991960943353	-1.02561087060616	-0.583737668965421	0.301182438333544	0.224749756021546	-0.0823061997956308	0.193671866160398	0.865397330510023	0.319582671343617	0.218150781219917	-0.5340450054854	-0.0442937647613716	-0.123351849268123	0.203409479605722	1.02044731491431	0.256151141190284	-0.925091080353538	-0.222931754355318	0.290386717476545	-0.309015148569901	0.349406311757381	0.591052091036427	0.727730204601555	0.533028350964448	-0.370167080362672	0.0677767453456612	-0.0447771110122154	0.196333000514516	0.737749786012152	0.791653525835483	-0.155678441906472	0.11759654091032	-0.245444964442176	-0.278711170316662	0.302734557968559	0.819735393720727	0.67844695701355	-0.633929411242513	-0.126145621882528	0.0272277828273532	0.130044737819951	0.322950221854075	0.944959922523739	0.532570751618615	-0.549708807271296
Q14289	-0.202450215255027	0.12146577637824	0.562107502440122	0.473155589037965	-0.364541760885385	0.37594396054383	-1.02012836591944	-0.610766194739253	-0.927533418712607	-0.884947386269328	-0.850546864400152	-0.0520315718704625	1.05963643790136	1.27506207464137	-0.0898612421982258	0.237602543405757	0.153954234211527	0.803341740362147	-0.105950862317256	0.878149047727928	-0.969799898222485	-0.864469155311674	-0.372493847309917	-0.916776169617485	0.213348621066386	-1.02095862195707	1.58851583442801	1.2766186324152	-0.780791936458055	-0.450804521880026	-0.69236161753954	-0.0694122134934757	-0.983547757715876	1.35110684567409	0.71051268689578	-0.257644784757256	-1.17883689686945	-0.802073192131684	-0.0734779993877948	-1.10266365563159	1.33492929331961	0.463299806254981	-0.785433849903253	-0.881356617906798	-0.698165115791559	-0.244662132926165	-0.703931900378513	0.638627083056987	0.868098058999456
Q14642	-1.38556859915022	-1.58005184857908	1.35563245970685	-1.68490528057267	-0.394201930636972	-0.0385172553687343	1.56934290293508	-0.438882017045562	0.401304097422589	0.386744016354502	-0.62084588681952	0.124591854885053	-0.648230320568584	-0.101159194837627	-0.161164016797867	0.484092301282394	-0.865223453917001	0.562500743498004	-1.03345911454241	-0.529071585811251	0.146765170110809	-0.712565370201473	-0.275303235472249	-1.15699350551519	0.879034574555307	0.988677348162253	0.0458134273236138	-0.972011371088511	-0.795409019097764	-0.782860529676257	-0.439406370759583	1.26832585070652	1.76528085255119	-0.966118431421536	-0.521233214135617	-1.01496926539275	-0.0159604850831399	-1.34000863698018	-0.00418252801686078	0.10147980506889	-1.27034229631835	-0.691005572645544	-0.904341101479732	-1.35866076378872	-0.841662510641438	-0.846244043194492	-1.15289076034144	-1.31977576825441	0.544891424665351
Q14680	0.41420799998529	-0.163491605442891	0.173924741199885	1.26145930894911	0.395663546052562	-0.505804252804755	-1.62170724533732	0.761852639864779	0.439546028236233	0.895745895237243	1.30957635082306	0.364329395553329	0.873389200146786	-1.44292366383412	-0.211604733622897	0.33696597768742	0.488960223987502	1.1914879108134	0.313452101631878	0.45027498123574	-1.32608662028008	0.736349423682747	0.8437495719285	0.693129858046852	1.29323885912085	0.967305432503757	0.88134114654795	-1.25221959047742	0.395927629365365	0.544091704459172	0.839590164803886	1.23352723487168	0.617337093300329	1.04502123054526	-1.4761956550647	0.673088278787689	0.769955839615063	0.851232784266729	1.34187310582379	0.95151160090201	0.846485478357506	-1.58241208255607	0.528867087987368	0.863820434881325	0.994963056706404	1.41592714948375	0.93274009203568	0.610751892406128	-1.62210458879335
Q14693	0.463445907027082	-0.444488069711577	0.790174660673761	-0.38059557039692	-0.0937472118370386	0.562305394116064	-0.736308325973277	-0.528984645274492	-0.104587652510791	0.0973544617722159	-0.0751608442987554	-0.239562182816021	0.314050098229031	1.30510733635904	0.450762605545567	1.43966554516967	0.497439569489564	0.390867558451945	-0.0350159529617063	-0.375283225392097	-0.345879415227219	0.0624162678347371	0.398067538555111	0.2309458330689	0.0695394527820268	-0.492706590698136	0.0723984587682455	-0.478187996679157	0.360768378349985	0.0651650739289569	0.735328499730447	1.06403411392706	0.24284133056426	0.122468823913766	0.295807538848287	0.108409778311552	-0.218963857959936	0.496220554927412	-0.574034074753708	-0.825603022963598	-0.294725850859157	-0.15020702762988	0.805617241962734	0.197711279703813	0.408414432381774	-0.229843493889583	0.572321031859288	0.0902659559906943	0.503139006306648
Q15119	-1.18137026811158	1.24652608260962	-0.999009739245781	-0.352678676789133	-0.433010280853852	-0.671893449541049	1.65012898923053	-0.0884672267471746	1.36907572992533	1.16837042675588	0.165784338757095	0.0480161248083242	0.849415834410037	1.42074291353206	0.410864888307555	0.951595147000483	1.09873029200101	-0.910256363687649	0.661817982021651	0.900389532825064	-0.189390206415101	-0.886385749860725	0.738240642271307	0.993703059797017	-0.868564075056802	0.325102506103133	0.515681729711735	1.32520684155273	1.07041390273102	0.867283841527788	-0.678472423711734	-0.411443536056598	-0.011992671935039	1.13905359094103	1.62933194150201	1.18945902301911	0.539168052877067	0.850650182717465	0.920776737702674	0.207549837751273	1.07581933300614	0.745013292261049	-1.52543853950012	0.479679110980643	0.850409493073602	0.43923250947319	1.00129042779426	1.0415941035616	1.35709216996875
Q15131	0.139925809221894	-0.0373053250996243	-0.0958222446882334	1.30162248421678	-0.532227219487469	1.09452205596857	-1.89734349137956	-1.12533511587885	-1.10978962305818	-1.4637672845467	-0.965767834510633	-1.16385483694176	1.34475537742616	0.238114758717055	-0.891190986007412	-1.17082062564946	-1.23053083039784	-0.60524524844525	-1.03616040717769	1.02219087997191	-1.37910681772358	-1.14517030345002	-1.15973491323195	-1.59152858651435	-0.928711198954818	-1.04149236485479	1.33651380503402	-0.143502768632096	-0.692247346947591	-0.989429508918207	-1.01995670878176	-0.542322183819936	-1.08354402733239	1.33101263330058	0.457806580005085	-1.03969471911855	-1.39272351786079	-1.53699706107314	-0.925861120325615	-1.36114290456233	1.08234579625203	-0.23946143989582	-1.13500556086477	-1.00449969851037	-0.890945018607527	-0.890704047373967	-1.07384603630048	0.881700362948073	0.132212263224157
Q15139	0.252658752950062	0.0992048726115245	-0.190557074259575	-1.43333161796401	-0.163789906973175	-0.108003839514327	1.87356958582105	-1.19776935854807	-0.108064704025795	-0.141758844183501	-0.340832934374789	0.180018381725954	-0.23484461251302	1.56460917593965	0.694342035754552	0.0395147859289298	0.574202562934658	-0.246524802098933	0.598596682983934	0.365801071307465	-0.00752007050415554	-0.957333628347398	-0.597330071429365	0.0785166270447214	-1.30769708428384	-1.17312660140624	-0.0839640454763529	0.698826348889606	-0.237022859644463	-0.610273140322816	-0.975005675977862	-1.3172283218965	-0.524469193672472	-0.421632235270754	1.22101980656192	-0.786664179567264	0.143716999847665	0.204036096395839	-0.0921124990155771	-0.309272446189594	-0.298096368788273	0.511463326557189	-1.01255633213897	-0.99328579686023	-0.650976324878177	-1.11474164483887	-0.750879757070023	0.341320466114673	1.23555176565507
Q15262	-0.00900045404778385	0.303408409015693	-0.638783330124249	0.843406480153298	-1.16463626539193	1.00065163120147	0.665711760578266	0.654019273822584	0.958922579237653	1.5182245978968	1.05495043436562	0.558231961033896	0.870564111173287	0.699419207957552	0.704216907141826	1.92658234398945	1.50363996725555	0.861826925953551	-1.22005622852797	-1.45219482517047	-0.473733212853188	0.329925333356303	0.197996970783691	0.726002887028357	1.20074681642837	0.253118189563996	0.720199717740775	-1.22584659567064	0.625538844111109	1.49085832816704	0.804002912013644	0.733924169506708	0.595310457755575	0.675259650551726	-0.589139534867428	1.43170285481242	0.635012972462138	1.03291815104171	1.28830110135956	-0.0450391122147399	0.992030414749625	0.236092117794811	0.850258959416256	1.64566055934588	0.661369098115158	0.799178942768002	0.492875802793306	0.413271598691846	1.86350958972708
Q15349	0.192642368712441	-0.0637770103902346	0.143849763535228	-1.40137538793268	1.17413447786498	-1.22598336554859	1.6383659382648	0.252531809577486	1.08100720177808	0.706982518679838	0.381706232392263	0.913078186297911	-0.635527482197728	0.924311158734718	0.571895563085638	0.196648726320005	0.593011080562391	-0.218929734195293	0.922847383166869	-0.226750497431211	0.9826361004929	0.0466930239556215	0.61025016533865	0.519403006533346	-0.386172459497156	0.427120307952888	-0.277157971775187	0.772361242248603	0.490657494702342	0.43850386147965	0.528656248868229	0.0732813691790063	0.543725858506836	-0.876211429828021	0.257062934387609	0.723203710839811	0.554911070446311	0.951246555013906	0.644911491318207	0.864934266727088	0.149109961803884	0.275040056778945	0.162355563729269	0.144969634980113	0.604040943999345	-0.496474357979353	0.604998015284321	-0.630304249665286	1.06260662899672
Q15418	0.613843594681369	-0.264012296117634	0.0709859102570472	0.2016851461083	-1.04493649025178	1.72792441967907	-1.66759448153355	-1.68985639453517	0.308909009662279	-1.94892565081306	-0.706717684605339	-1.00574663412608	1.68158525022862	1.11075624827359	-0.378532266511632	-0.805917125364679	-0.624314587768712	-1.00882156858824	-1.08637343648345	1.35912267846373	-1.12790838428654	-0.186769150401597	-1.60515845280036	-1.88538414429497	-1.84940144583691	-0.16368273474627	1.6923782498564	0.632711307855906	-1.70891838472383	-1.47307109417014	-1.81270148008191	-1.68822606013059	-0.305839134565577	1.48157787848383	1.07076536486191	-1.69165169724023	0.055014967170282	-0.354411493902184	0.259105511477381	-0.585634066443363	1.36463477582007	0.670449130522233	-1.65295076045738	0.36705132255277	-1.82635304721701	-1.71684320997857	-0.672052013826066	0.971488401596157	0.975984208469125
Q15678	-0.27893429606941	-0.577613368062302	0.703821126279388	0.374833986877237	-0.417223350159077	0.444511990324609	-0.994256271923007	0.718292082268689	0.343975011788615	0.167541502641871	0.608193521815734	-0.169645020504523	-0.283113539094036	0.70088431509932	0.589497575930273	-0.0770898607662932	0.266483585544194	0.348047136348363	-0.180846663526002	-0.417582929627431	0.673266625675478	0.785315932529059	0.657380882333765	0.58426462670203	0.781345332635818	0.762629517697758	0.417377098592264	-0.286198195575179	0.329840611444243	0.230318312238493	0.490432049541941	0.609294447405319	0.581260361360531	-0.338877018166093	-0.563153496176671	0.28324694659571	0.878800044650098	0.583308690117136	0.554163535470134	0.938731642306993	0.365610856725012	0.929205739907738	0.944637226934151	0.691869884073496	0.530802621392412	0.762890029660825	0.23881137118335	-0.57090659556499	0.74816103825874
Q15746	-0.00279019189105355	-0.229815320328706	0.644185658358897	-1.48909758019927	1.3784350146042	-1.79515058520814	-0.30327736808815	1.44306357416319	1.66821105721644	1.81105486568717	1.48884555548992	1.71093063623946	-1.18915957612292	1.07113467443012	1.1704798790466	1.78088288008399	1.79247237230672	0.991942560343484	1.83667120578117	-1.21385226452028	1.75464439915854	1.26166387060082	1.31130398457499	1.82788927200294	0.512162486154947	1.65841206477744	-0.751811385292551	1.37117063375738	1.624579540702	1.46796463699259	1.39399682869579	1.12367368979562	1.49932987138465	-0.830701802852024	0.492275031277133	1.43445577850504	1.17271382772767	1.7016277218206	1.41759705064382	1.78708022281479	-1.03998382723883	0.989857971227698	0.945398227274246	1.45593372473932	1.37448362718091	0.797538570244074	1.21343187495308	-1.3573178541652	1.02251936204888
Q15772	-0.3493743062851	0.602858432846989	-0.523773586602868	-1.62752247904416	0.079975191686478	-0.193372054661342	1.816743174492	-1.68092644216658	-0.061016284272003	-0.256158342669946	-0.133769070339926	1.00308787476719	-0.893038882690441	1.49457809353335	0.561151629318274	-0.27807931628865	-0.273245713191154	-0.280670520932227	0.485133936867204	0.563483965352128	0.732697411386597	-0.882593184394371	-0.943009991977096	-0.497727869074316	-0.734797372225111	-0.951347968586479	-0.226786980009969	0.583892693778527	-1.81747612346699	-1.34853010442417	-1.695136214107	-1.49841725637084	-0.881831382289758	-1.30286055559684	1.54058470128935	-1.78272684504966	-0.372867039051177	-0.498037831425999	-0.873708025000643	-0.253803170576801	0.586170576082659	0.855739813457572	-1.72156071024321	-1.27246924261051	-0.395476736959492	-1.00344569177071	-0.795947230525856	-0.134955035546255	1.75668780416657
Q15831	-0.134547741185889	-0.26703524584447	0.872424243272178	-1.08775896544917	0.885936292750272	-0.585784638904556	0.759961006333405	0.500932383023984	-0.55185442274459	0.254530118438238	-0.7265914723923	1.01722295267054	0.176646220248434	1.15282951479997	-0.326298470231705	-0.69780145733977	0.344442262472246	-0.65274299791453	0.439578977320988	0.225490496750866	0.5773299021306	0.216335765349282	0.249656928898268	0.430556345190968	-0.436986611074291	0.914810386834463	-0.0139142770583171	1.00464651564294	0.844113608963827	0.518060590961737	1.04468862679072	0.243570501560857	1.08067335265645	-0.108124340328435	1.22727592030085	0.493814067825531	0.27224025365282	-0.512326088766087	-0.762739174871083	0.46581600918388	-0.47409606394355	1.00600554988567	0.836213369659218	0.641582358049348	0.63062813186833	-0.291783083242349	0.91586584542208	-0.18674329850032	1.17798055432491
Q16512	0.129120082616332	-0.0724536928788587	0.145916318477353	-1.3367092470099	0.092061787970644	-0.75053006396473	1.81283463574987	-0.566783841102131	0.0386836358871858	-0.153183141916657	-0.85470168288869	1.05094790325915	-0.327753045356253	1.5633304106341	1.03199261926133	0.571860091946118	0.998266425153618	-0.335664216857413	0.791001193094088	-0.182026908531647	0.470060406672052	-0.374923862329871	-0.352543209059863	0.192557709491069	-1.22357507672168	-0.281772658967207	-0.396852962686433	0.9137530404131	-0.0768310927437507	-0.702489118546339	-0.628287408462683	-0.315513418280382	-0.653475009730759	-0.823356808810834	0.526511683775508	-0.665937764998526	-0.159022912549881	0.503843983680822	0.126017663115826	0.163147790535183	0.00340864224999122	0.741803893490595	-0.677937314158885	-0.879497019576116	-1.14688023145377	-0.793707684720389	-0.183885670047166	-0.0227635372039203	1.36159642492825
Q16513	-0.271889771456349	0.244986805559516	0.0349570422063187	0.594869709459877	1.50048169579301	-1.48013921755404	-0.259669960623189	1.21531814179552	1.03958374079494	1.16073204089439	1.21625103941081	0.750681694211921	-0.780409869483634	-0.958003800274601	-0.80494287260631	0.232638309185344	0.156722389234088	0.384942517908941	0.944596071908655	-0.76456606293579	-0.709312021290213	1.20591320221692	1.14172229859127	1.08748820056576	1.34166093691349	1.47051562655361	-0.422304907225283	0.630820884175092	0.906199326397264	0.997328912156794	1.20274321413602	1.11408425085084	1.46195943125606	-0.199119033249166	-0.901015919836375	1.13574989785426	1.19597692767928	1.08233117225183	1.26043163264461	1.39673848850802	-0.900304959673692	-1.00620519741011	1.16688753645853	1.25401126949206	1.27319268686274	1.2888131247724	1.47274086638117	-0.874264753750883	-1.11715719621521
Q16539	0.258556953967003	0.0706583877898034	-0.774118777433836	0.482039354240806	-1.45641698200957	1.76233285540514	-0.777407814524595	0.768037875889257	1.32849366685693	-2.29801343143685	1.66644697856327	-1.21739167708219	1.30045280917408	1.13364236263682	-1.32323931550409	-1.51209027847135	-0.652550452914881	-1.53618655484763	-1.63646269111636	0.68686139384298	0.461989464298005	0.838404949977882	1.42477316908895	1.19301776953752	0.782921881609588	0.422006507550056	0.897881272123167	0.666959271204286	-0.477734256758704	-0.577634517871614	-0.881349776568627	-1.33326190244374	-1.78162111336505	0.465907646845343	1.32359045808425	-1.88039366468545	1.11062230880757	1.28029118857392	1.08795606293359	-0.637388136566152	-0.426721540795105	0.832357121240579	-1.3712182709807	-1.50465770057335	-1.86954567850615	-1.55422436846206	0.84570975132769	-0.233360160622164	1.24594396679151
Q16566	0.547047164557085	-0.57343092040927	1.35392984804963	-0.437430151791056	0.793512501420826	-0.985737562415633	1.18839113280429	-0.24053796147642	-1.76402261073642	-0.91102163201937	-1.12083979263795	-0.723503259522344	-0.689122508702377	-1.28061704723672	-0.870632299781655	-0.362749305877671	-1.42546548785225	-1.15310758018736	-1.0929711571332	0.632942365221205	1.21815303200298	0.430965078903643	-1.91728291958334	-0.353824631148264	0.239724223807185	0.0937523097500977	-0.60239117760051	1.69441394240203	1.16078992998675	-0.355396697216308	-0.952335547342809	-1.38812429154501	-0.0660252774586431	-0.471600756059397	0.988523135061847	-0.396867248564994	-1.26706233122748	-0.377952437953033	-1.30413811299829	-1.20724713804691	-1.10640807547179	-0.181821521539474	-0.37541417270995	0.260188107446239	-1.60785835320962	-1.13790923034974	-1.20589839030177	-0.85887576305034	0.172061229503275
Q16584	-0.0264900542339525	0.3122950871275	0.0844538841165212	-0.233492912369229	0.908844213002488	-1.55535879432953	1.33691779890947	1.20904337515931	0.783657081300049	1.20568480178665	1.19375841415271	0.970455122299111	-0.495338475744863	1.01471192067763	-0.12407971472144	0.897773636212336	1.07718290887348	1.00289272798212	0.958312081497539	-0.797605253635306	0.714743539921459	0.583305246790566	1.02724145650458	1.57787037786723	0.854688652620625	1.42941856301264	0.606117930701331	1.32084664896347	1.01166066890074	1.20714104781987	1.15821838168352	1.10166775605215	1.17814003483184	0.246351765979473	0.961608155863904	0.973100112454223	0.320900347003657	1.23303585715165	1.18327710256639	1.20883382835527	0.455089839514613	0.975539263556158	0.673774628840716	1.09532198527356	1.0571454248322	0.846527172945722	1.33148769752837	-0.722707098162426	0.861526987334446
Q16644	1.92089336353147	-0.525484408424207	0.543517529758999	-1.48182325579062	0.315110235807906	-0.278537566580056	0.587011921697616	-1.82125026963069	-0.495570964575874	1.44060839243332	1.21856858214747	-0.399890886255644	-1.30328662584276	-0.0854760240193382	0.585028135217244	1.45662435058133	0.204283548739279	1.18686893219781	-0.703581706750448	0.591897979680757	-0.0820233075296691	-0.244614632341771	-2.0951966480538	1.31399076566096	1.01078343403967	-1.40535767884092	-0.212822278459418	-0.426783804703988	-0.109948770891261	-1.12009180881344	-0.0566305194039228	-0.21201878791148	0.280648116771394	0.707288892633107	-0.631826682140211	-0.782925119854581	-1.87080039103051	0.24542015398528	0.493434581343413	-0.32002169058338	-0.742633138181052	-1.40104573902263	0.119486291049718	-1.71878163979193	1.35339280978832	1.02637943528242	-1.59691400021207	0.146566605599095	-1.3136277913031
Q16659	0.376731349392863	0.0586177487120484	-0.467131550150023	0.852152964206672	-1.45869677229861	1.4125934010727	-1.22432459735752	-1.02998527851307	-1.17517000006915	-0.626770676895935	-1.26262791737617	-0.719275806996592	1.7283964944351	0.155520791413325	-0.88872218234353	-0.704686474257455	-0.225061278068028	-0.217676188664603	-1.07887907856696	1.3461802112069	-1.28669379379873	-1.6026866412565	-1.06606523829502	-1.16751815730043	-1.06444807753444	-1.29189640786925	1.64029267241098	0.880244819212569	-0.7522341533472	-0.660932631142551	-0.902020697232781	-1.09237116371371	-1.22236433797559	1.69241783177349	0.748499470803683	-1.05108038108977	-1.60671228175673	-1.18936490742066	-0.928738832938434	-1.60267150467105	1.58630331956409	-0.620019152658328	-1.04966914007342	-1.05322837390496	-0.831391265140449	-1.06935321801572	-1.16918053682294	1.38797992645792	-0.772783177007988
Q16825	-0.298124517112604	-0.489850586784692	0.488158918179039	0.32693084893884	-1.52242939128097	1.42691978073517	-0.847375276140497	-0.943163943546885	-1.32000553231552	-1.0239667336653	-0.733457748443833	-1.44123750111747	0.635982532521563	0.721978210425083	-0.370393134369346	-0.996130093493075	-0.896661746233614	-0.651953158237999	-1.497554188286	0.91363978870748	-0.512454157442784	-0.916001986457585	-1.26030197043459	-0.709355386929721	-0.595683384750293	-1.47047909488292	0.672746302350689	-0.682006721023394	-0.549630570331065	-0.643339749903058	-0.710805489578625	-0.478421546014468	-1.43515915898543	0.244226325044288	-0.743548857677103	-0.859278626992	-0.935139778762283	-0.801296990302123	-0.682326796891868	-1.44439844353119	0.976696196075515	0.925658686407241	-0.657126115697173	-0.811101833950714	-1.24964476689052	-0.82712538353182	-1.4743366344398	0.680151569293968	1.24698237913537
Q16832	-0.318216197613098	0.542279683522901	-0.40646442270091	-1.66947646158274	1.0033513037646	-1.17119758914913	1.79394628142555	-1.48888870038795	0.512324156000139	0.149877574971547	-0.486864399463208	0.367474671996559	-1.57166211695605	1.5618284133905	0.524784398003691	0.319502813946779	0.12111676422484	-1.14020199301448	0.855474138746952	-0.224214971691126	0.847557914659065	-0.123733620537659	-0.909785259356906	-0.114506668690379	-1.64874982207884	-1.04130958142254	0.0534095886208171	1.44483592448316	-1.04576655147805	-0.699764549842505	-1.0323837630269	-0.775474492407644	-1.03542328070216	-0.990092252366866	1.40965048908241	-1.52412790676512	0.0135668548960547	-0.417061789759212	-0.616625850091615	0.1037721551405	-0.54348932445922	1.60040100021048	-0.717923918015048	-1.00923772428632	0.0813425266546195	-0.755669886651146	-0.461416871610292	0.225016263420143	1.86815501714769
Q16875	0.453128130504019	-0.380885020412453	-0.616206427878027	1.76429181793189	-0.610531459866518	-0.867289603813103	-0.537655935629176	0.957998188195032	-1.80295186569577	-0.115263539921962	3.33990893092542	-1.45726847222823	1.51775797296776	1.75092468006324	-0.238645589753412	-0.558408248703932	-0.348798135562063	0.316154674401399	0.493524709021898	0.428267196723584	0.0886102309181123	-0.292392017099506	-0.355482330488361	1.35738982989346	-0.504524434912477	0.729114838688659	0.409872813901133	-0.490261472370071	0.824502104500191	2.45814463783919	1.16009298543834	1.40326312780286	2.29919205663138	0.824015672430939	-0.277156944341297	-0.0105712124701696	0.182134126489835	1.74221028727382	1.28652000410731	0.0396660539745171	1.36304758941761	0.897583638362786	1.16879180353682	1.46447053559912	-1.05852913800139	1.53530207703257	1.45102828301869	0.686196626255593	0.652034002615313
Q2M2I8	-0.1634331471827	0.464053179311912	-0.0968946908247674	-0.0121976831444083	0.851399596511505	-1.2936191463607	1.02468957123885	0.773095929338354	0.641193277973527	1.04703162064392	0.944897956183442	0.705290269009093	-0.175208372570676	1.09769989638522	-0.206645233283567	0.678433071757187	0.906344077859167	0.992073780295125	0.988278347812176	-0.470661219399956	0.422373021696011	0.354239634649479	0.744976090007908	0.927773352130257	0.522196037917459	0.993480463192705	0.696678119061379	1.32964230727664	0.659822256801687	1.06415946580595	0.931066571979195	1.01264507348901	0.876989495921981	0.209064111572731	0.801265598000535	0.669321413139515	0.25754391981478	0.952281923614297	1.14260842711345	0.87924039184507	0.189448186898534	0.455847330043697	0.354454631661133	0.710875518562895	0.950516126561606	0.71497950886238	0.956373445228643	-0.684726874678294	0.694999988087466
Q3MIX3	0.594982659746376	-0.291085253417245	0.346569759020373	0.948214954819637	-0.6604491233624	0.0963910756791193	0.40447892416007	-0.908126832725131	-1.11042531978057	0.913016341806611	-0.829337843914445	1.27438566475999	0.679764895735756	1.07155785964796	0.162721487671783	-0.57573224979168	0.615434556736571	0.824237546862001	0.815639033709912	0.968043317045344	-1.01084181295796	-0.751471620800677	-0.841022825237076	-0.170334438481837	-0.849677712449391	-0.646619144049141	0.741792993677897	0.909021308575367	-0.304699098050527	-0.503222348567218	-0.234855122415137	-1.07107904771423	0.917245996061558	-0.169351038711663	1.33982430816888	0.0718559927238804	-0.907332695880012	-0.99229201681167	-0.824969746938874	0.580886350003091	0.975196688978354	0.331546615417765	-0.303901192359555	0.322627961150182	-0.869812785872825	-0.788666222913079	-0.862586813376876	-0.104960864117579	0.661859956752546
Q58A45	-0.77533857077957	1.02920260918245	-1.29433586788715	-0.986415320093338	1.8044028802794	-1.9748872628754	2.2006827122655	1.47788242909298	1.7379600112092	1.50810143367617	1.48646130294197	1.22347192270824	-1.79876730806909	-0.264800335984703	-0.799730723099464	0.840988245966334	0.33236702362124	-0.405977630181914	1.60948498726058	-1.89306508929546	1.90549334138816	1.285292137884	1.56856407810343	1.28089610172493	0.67151982850426	1.79268979299957	-1.96964449614196	0.897839707312163	1.15151819864693	1.40607428555133	1.06549393324546	0.387097609343705	1.7874794164726	-1.82103183573648	0.0439173773953933	1.4048519962416	1.75188496626948	1.46317138149121	0.482829545259308	1.68982867945764	-1.97224858766857	-0.150723385056748	1.3645479268815	1.44172244600405	1.57319476476672	0.736829651432785	1.77008959655335	-1.72093905849319	0.736321948998217
Q5S007	0.594076335476159	-0.161032138159125	-0.524553909425918	-0.726242291387245	-0.204766036359185	0.433630682262676	0.730585839394464	-0.419552668007461	0.87185988806253	0.417041148359667	-0.504406061502729	0.548983417459259	0.117781361172075	-0.141106111043887	0.633507869873377	-0.566183306525369	0.495653240849826	-0.0326778217871184	0.153552938433823	0.381261096402287	-0.760325548777856	-0.57927202899236	-0.454636714120814	0.222078541973249	-0.440030007186811	-0.621900066091053	-0.68881126539317	-0.866339096662951	-0.231779867653199	0.276374182061609	0.220509761497565	0.570595686779233	-0.611078199531093	-0.634796333159544	-0.215836716488803	-0.51250874778055	0.50285292382549	0.621602069993496	-0.00961006142896821	0.262616428969401	0.63693698460541	-0.842520634223327	-0.575977665029374	0.266383154631228	-0.277165457173784	-0.64880878420144	-0.372373130252761	-0.599046183707776	-0.171123709898933
Q5TCX8	0.0592369764764407	0.126793444773407	-0.0391784657053156	0.692563635868049	0.127488325579792	0.144576758434261	-0.982376599240435	-0.619044475573196	-0.783111525810375	-0.71802701945918	-0.828204698001115	-0.172633420480862	1.16489771804818	1.25713187031616	-0.583390550061103	-0.304119724278605	-0.0974140938195125	-0.0575579957072819	-0.392656905505252	0.820391811916469	-1.2020234863123	-0.707863958195481	-0.456788700856488	-0.875188615234038	-0.52008113834407	-0.586678003972801	1.60470425014306	1.31175938618626	-0.826897347838546	-0.262521474546314	-0.777755581703522	-0.288489975141305	-0.750504202390152	1.3718787494846	0.608614485034235	-0.58845326512231	-1.00216380508933	-1.04059802569358	-0.42671452308363	-0.913098892158824	1.13695837546772	0.561914572385348	-0.77635401813814	-0.753571255692101	-0.843332217224289	-0.590754065443778	-0.636983423453882	0.49278839203149	0.383876860089346
Q5VT25	-0.302878740308484	0.590379724329453	-0.453699104481957	0.773365171923055	0.877025609695343	-0.976108662367292	-0.826655127146334	-0.0306437382215358	-0.466683290608761	-0.132350226819108	-0.258068533355202	0.156703383393398	0.2913320403262	0.470003244530147	-1.06299809997757	-0.486185069013124	-0.40754913742396	0.0898561175258917	0.163495534891886	-0.157578494488988	-1.07878682044745	-0.338487076490959	0.0303510655429686	-0.302295806834011	0.152590160906016	0.515742385599799	0.837539504048088	0.964310626188678	-0.510259550146752	-0.286837931631315	-0.0908335316597676	-0.105882523077242	0.65371268151173	0.992122330396546	0.278267652477659	-0.264610937106964	-0.425490642286249	-0.394774626153234	0.137307686107734	0.251020482135918	0.327039193040188	-0.585572520259464	-0.435833757091544	-0.0383051298618583	-0.324155062233292	0.155889385364127	0.692178380174099	-0.0327673768853582	-0.76031135749072
Q63HR2	-0.42558394260987	-0.226211203288256	1.05770878008253	-0.58901680179258	0.0713667316235386	-0.497984757787966	0.979754793473039	-0.0678217433959348	-0.182628193040702	0.0629504958437324	0.425006066604548	0.140806204561158	-1.22987735022101	0.266889374253764	-0.255590285444422	-0.307919935459403	-0.0671831442939343	-0.548605797405205	-0.5440060880202	-0.399561324819927	0.357694050924047	-0.258465825176336	0.294734553918864	0.185958421818592	-0.551376804597342	-0.576734841007556	-0.365855173013043	0.612393452644437	-0.205696235234061	-0.113247368074199	-0.161868846727036	0.143155824829622	-0.527634747507225	-0.461917616571364	-0.246659682419179	0.459539639503344	-0.509508275265128	0.32602529931004	-0.0160316311018273	-0.422257226030934	-0.60674976247968	0.286784327964378	-0.0575183850392538	-0.557182212561166	0.17713920389381	-0.32663380243189	-0.180843620676018	-0.61240703200381	0.839881793718896
Q6DT37	0.0360098665609973	-0.297509173200335	0.605951181394543	-0.962923300811962	1.52711590490738	-1.40665810995032	0.573237700636051	0.0739927795336686	-0.32181764737135	-0.208403899757896	-0.974775877154631	1.56660719170235	-0.588483263322164	0.762256623810407	0.428617961750581	0.361533161307869	0.424902992266793	-0.180688693972732	1.45566889679736	-1.10713718946861	-0.444483676334012	-0.122338739298503	-0.063884913632478	-0.475296557350438	-0.410072181081995	0.735351135468262	0.391312877030595	1.48495258544548	-0.095265269016588	-0.539800022913694	-0.524337451301763	-0.924299611541741	0.694528645204075	-0.403110751598896	1.38485375067899	-0.118814926083804	-0.22406033184013	-0.483919516687751	-0.285998053974028	0.549265218801822	-0.630157916171808	0.804423846564214	-0.533149282385146	-0.323771364030993	-0.474314081124227	-0.485911958934243	0.576265209194524	-0.522883074448663	0.718047935078398
Q6P0Q8	0.428318116335838	-0.05430090892782	0.143323317491881	0.489243332531838	1.5038475052227	-1.38029569432899	-0.768151627605766	0.806256537593823	0.687272354144957	0.864512092362288	0.928670048659979	0.908755345163692	-0.32193412896032	-0.55274916921439	-0.735545120039408	0.29668832541475	0.497551246178268	0.50453684368892	0.901462893907222	-0.287773270175887	-1.05493640375735	0.655616446891843	0.924621940820384	0.841381034083437	0.927863181321117	1.36066823779601	-0.450284782171692	0.499841551241806	0.422367210642443	0.701555426093546	0.897689522091872	0.8830386286601	1.3332897471972	0.4309733839911	-0.70945147079078	0.833668671156265	0.748678147269273	0.732315926992604	0.879598265933409	1.00909192718961	-0.136878608490806	-0.951494873628507	0.666872216264922	0.893662445612407	0.996314212101046	1.02302405528125	1.44413428061852	-0.358757744530561	-1.20548458205818
Q6P3W7	0.707924388488478	-0.52801766776921	0.10662107791226	-0.826170298571662	0.662189100052288	-0.990354972252208	1.36679071967933	-0.6327777704009	0.088822826822196	0.217249355178744	0.951318380253936	-0.565207711650808	-0.664068286729142	0.967029896286613	0.711000646781208	0.276199581795047	0.516044794370798	-0.0647189875107712	0.329542504036258	-0.631169506584587	0.751038707203137	0.175788724416389	0.00437406239721699	-0.307416428899637	-0.703888851296045	-0.715330392437991	-1.08399541932552	-0.44161793471392	-0.16347037757485	-0.398137539217104	-0.350547220911355	-0.480022492899818	-0.616306244144674	-1.09608395474342	0.262587926813106	0.0582847504889805	0.462132102941195	0.748406384567491	0.233575480686705	0.180283975783247	0.338830339159773	-0.259598509222951	-0.419722288879936	-0.745720667984151	-0.243483533040199	-0.466007267416401	-0.431191846072615	-0.895090979361306	0.0411945958792942
Q6P5Z2	0.261582221563043	-0.614450971292918	0.755209840483706	-1.67488622913439	-0.0632988595999096	0.491943713491587	-0.0643020747701953	-0.68927816483388	-0.577934095804869	-0.105175366886853	-1.22980632825148	0.76386615019546	0.443195986376668	0.317277135724307	0.0300612963718696	-0.693502514959806	0.192126875814878	-1.32880811050552	0.19094258521267	0.0338365260294175	-0.304702429308392	-0.71407838147086	-0.325267085182979	-0.709833015968823	0.443864536108566	0.303725506993065	0.791467470358615	1.22079370964753	0.519696298699735	-0.686033377703052	-0.893143256056866	-0.903212542737968	-0.253869015420933	0.467406681285482	0.90641657045752	-0.736007222002139	-0.547032764263352	-1.1064821054384	-0.757119192077143	-0.60457242325366	0.677280814291176	0.667538126830941	-0.738505643742452	-1.56769700870293	-0.419098841532477	-0.935772891490647	-0.999851734631875	-0.123683634074488	1.66610716186703
Q6PHR2	-0.0959282872921781	0.5049480171829	-0.770899357137258	-0.474605252249825	0.482253678258059	-0.0355716549084715	-0.0891018744067618	-0.567948838348018	0.863547064157958	0.475220477988849	0.395786388416498	0.669046109163121	1.17157793865592	0.425146412514968	-0.326062570765319	0.189449112813246	0.109523722914023	0.381727977436395	0.981485382457237	0.643476668385544	-0.0186280976881648	-0.380608759257557	-0.0434936368577473	0.205108175439871	0.396183730822486	0.791062594926705	0.804061036056273	0.900767047394597	0.105035419020552	0.408685437207303	-0.430375428193997	-0.361723610391677	0.372095523607722	1.25496712931431	0.522282463442983	0.461207182010323	0.0715873250333028	-0.174180558308323	-0.905800274508185	0.874855461785196	0.952699969408741	-0.607686707682157	-0.281837286953259	-0.0996438381036161	-0.17317190154462	0.33366542620186	0.99685889744117	0.651746241134851	1.40497843075157
Q6VAB6	0.223518812927373	-0.0597778457310866	0.508300023744322	-1.35421175635134	0.197767044998235	-0.232189539104169	1.11065182158169	-0.897129856397527	-0.216091146668324	0.0676549484898951	-0.62304980560631	1.02160765008051	0.440612862322023	0.096092069371494	0.544900064484438	0.544036107682741	0.236630776219165	0.44641672147417	0.389866940594382	-0.130072857991931	0.955404591224668	-1.2032423145584	-0.455770610940068	-0.386055875319105	-0.714811205723949	-0.163195578492693	-0.338671707011996	0.728120518841184	0.230767993628479	0.179653229821194	-0.0687485738806424	-0.70287862294043	0.0409646050582499	-0.0854427886613792	1.69600722354342	-0.63529144496637	-0.225627517691397	0.120504231315505	-0.0395538699413765	-0.319001624330959	0.246294944518472	0.662028459915029	-0.409242358202555	-0.629487566043781	-0.796545347965873	-0.931355116313703	-0.162052746958692	0.134836555948989	0.0869159782725644
Q6ZMQ8	1.02065903222087	-0.611927868466513	-0.255107774831909	1.08579609369333	1.1700036782285	-1.01241288446803	-0.3728129495383	1.20844356109539	1.62383250586641	1.77477558020998	1.34352566454226	0.474128783280949	-0.103130978885484	-0.669984314853645	1.57386112631247	1.48350744182021	1.5630478923168	0.624855628932808	1.93802354746102	0.143886681921523	-0.222100470770521	1.48954449741493	1.70266534143776	1.30937959238917	0.861297650425683	1.04942067947521	0.118596546932507	0.460190842407758	0.946156760434553	1.0456249814394	0.774066499279449	0.984886459548774	0.834592142049703	-0.184123375739614	-0.183051999151531	1.49435861277697	1.78844413834533	1.44864950374714	1.61666261974973	0.800767959277213	0.678599130971231	-0.583892687055559	1.47072243218903	1.12743570152045	1.10694810910846	1.20731015996756	2.01739179816837	0.332621792670744	-0.452009620912418
Q76I76	0.158861153322613	-0.719114865327491	0.967136690659889	-0.278805720626427	-0.262690562114729	-0.794560434504566	1.21434728399709	0.859145079551059	0.521800158625975	0.726238377605589	1.49161737611672	0.614238295548726	-0.668322930208134	1.30823049479605	1.31147995910371	0.686187177714337	0.577971303125666	0.491167698053333	0.133082189373255	-0.378656874409882	1.32155372126401	1.35555950693418	0.61661472945605	1.27353851401208	0.76362708169219	0.567464640078887	-0.118248916935851	0.826701486104252	0.602079308615888	0.427530534607228	0.500836491070724	0.835208495567454	0.297862193662205	-0.651875551917131	1.00720160760134	0.683462680741537	1.19906616951376	1.05204834524791	1.1504812351056	0.980424196486751	0.459270986808733	1.56877955695157	0.808782397751074	0.180893645475713	0.873322355171722	0.741481046398166	0.536971025170314	0.0600263194057372	1.73875991576718
Q76MJ5	1.38437318289377	-0.975256262546111	-1.19889271846406	1.29129699456354	-0.160548245592668	0.806628997157191	-0.892036833974633	-1.00303318117275	-0.0632414013911813	-0.364410142795623	-0.677482194675486	-1.55237353401652	-1.08697475624302	-0.673979631064394	-0.85146969201939	-1.19379386557713	-0.145392907447219	-1.23882399948332	-0.445949402231119	-0.345379735706445	-0.374615354198018	0.287803152537157	-1.07366396580456	-0.316496406369829	0.309103069293938	-0.369314788093968	-0.29238243215971	-0.346487303242689	-0.362456454524861	-0.471173091311711	-0.140651536308305	-0.903300019446535	-0.129405000633955	-0.112252945991969	-0.981945267714492	0.373201274882143	-0.402629020385333	-0.335652311045651	-0.418871957338204	-0.27445060254955	0.479902599347186	0.284322090788529	0.168409997384978	-0.579941153790108	-1.07665437179156	-0.995308036704726	-0.240779088515183	-0.845272656621102	-0.89850090956372
Q7KZI7	-0.037960729493917	0.346386037187583	-0.0315362664697685	0.621563509115177	0.906879471641436	-1.49018921530989	0.767955877930729	0.882504014993207	0.787127005449704	0.812657224030214	1.17538115411299	0.496097013850758	-0.0732163377990704	0.301095858670706	-0.695347257503871	0.260861758995109	0.471280877605389	0.754646019020299	0.865134109766957	-0.4982444446251	0.481833413072911	0.694229736031906	0.814702472281807	0.915466246520363	1.00728852057504	1.23417362384028	0.433840535256694	0.948501550615624	0.460735604116095	1.01949245261558	1.08495876828037	1.18331993566059	1.04297171785348	0.333458633601943	0.286235208793429	0.933259346398633	0.578290275776914	0.821630736828172	1.08827348391513	1.30842834581695	0.390247531204424	0.128282092974647	0.683909513049045	0.919235386721113	1.0447903732965	1.14359927828993	1.37190054979878	-0.611759597134002	-0.229066752732571
Q7L7X3	-0.207130120303413	0.0629159158719982	0.252511255182128	-0.00669723122026898	0.61823520758941	-1.25970969205826	1.3580295067116	0.782760259482136	0.308185629496743	0.60877625149448	0.610706008666173	0.44258877821755	-0.732213114151531	1.29393026766906	-0.190307796471527	0.166226270833183	0.437143605558564	-0.0829205139879779	0.27803138622031	-0.851445232831093	0.737196909454764	0.306996422044785	0.619968882664423	0.543534937611917	0.567831854813275	0.817119898579819	0.492440381841195	1.46130982649458	0.327709290577891	0.71774180438439	0.645499198775372	0.350831011244827	0.585964299880221	-0.218648299321428	0.933564047035273	0.626036488790924	0.0778093846317352	0.708370811021226	0.520724292851795	0.561298497352591	0.339895441324284	0.967541106477753	0.588308573497608	0.642728425661085	0.597222540160809	0.0848200854548724	0.563900480975455	-0.543242375825603	1.09974455077959
Q7Z7A4	0.911181223724977	0.089631831613722	-0.763895757884782	-1.27664809599372	1.06844809540674	-0.553187368691355	1.32126858645318	-1.67917177154101	-0.281302741859902	-0.392126599327476	-0.463263656702704	0.0707671316463998	-1.57306321875547	1.00586596679627	0.624794545807466	0.118090928443822	0.841054826857407	-0.674760095093132	-1.12950944973585	-1.31173273994262	1.79614353760768	-0.46552499217159	-1.15693256975218	0.1457097568935	-1.05291435034816	-0.13221293196066	0.176462604295965	-1.52657270208617	-1.13212809314657	-0.968748447301986	-0.347373203867331	-1.16604157104643	-0.155461432007751	-0.720837277738802	1.11582007240208	-1.21084826100928	0.704262377596989	0.143320981742104	-0.35746138447653	0.358425875443235	-0.376991865410846	1.5850285816654	-1.04167884266432	-0.303824779489689	-0.192595436608167	-0.820908628944151	-0.806995327984247	-1.29518981986439	0.78997352572217
Q86UE8	-0.847213981361823	0.735118674867942	-0.136090551050474	-0.349644813087315	0.894787954832264	-0.548669145385065	0.327927603228826	0.286728358105759	0.303585598156348	0.614998150278826	-0.318716047269042	0.942987160113828	0.406230993561415	-0.869900408325341	-0.266020025144906	-0.446443866367532	0.29869282023784	-0.874550836880792	0.859941492440204	0.0984865477687815	0.328239736908587	0.505734279312778	0.380385166541281	0.618084646789769	-0.291615656936637	0.494370867877301	-0.279837533382349	-0.0109829799117483	-0.337874386780413	0.718884235451325	0.187269294888621	-0.263484849833898	0.537390846897425	0.286655091827447	0.000767471331348498	-0.194613454148644	0.131955488469223	0.205273656932035	-0.10934408099869	0.104689042407306	0.313356892236473	0.0424991247901862	0.385912493122492	0.526894056832377	-0.427912284555896	-0.0512566655677373	0.254693145422165	-0.0552603938347208	-0.771559922091868
Q86UX6	-0.480754174956098	0.521899751153469	-0.304919980248862	-0.13152507280087	1.60050788976758	0.0309287406228204	1.45972640953011	1.00835069177566	1.16741421020494	0.91049891564773	1.09379363089913	1.03504171738407	-1.1485848899589	-0.67040341553112	-0.866820468717778	0.363773243150599	0.264319046406121	0.102917424220252	1.2804381406752	-1.30565546608847	1.23402198302588	1.04095353262191	1.10280625885652	0.942347225882204	1.10520727759769	1.62117142481772	-1.17625095882607	0.821602248659615	0.884682574833912	1.0019024632647	1.10382207283621	0.972118816245636	1.74476441916403	-0.995323899764788	-0.421935003663921	1.03161982132146	1.1557834907321	0.972464663342792	1.02997237620939	1.56554772794991	-1.28528077856072	-0.444239057367333	1.01148009411683	1.14929009969826	1.08839706106792	1.06623807579816	1.59073232620103	-1.21530521306616	-0.541558024401254
Q86UY8	0.820183789629639	-1.52733425428852	0.43718248182393	-0.528406826078276	-0.605650995942975	-0.461984687380687	0.848172412664697	-0.454461653485851	0.759007579565717	-0.520367851604502	-0.420873304362356	1.23181403923716	0.851940162457505	-0.297296765316435	2.18740455000106	0.344580410949435	0.6976485669943	0.722484261438553	1.31710723534941	0.00459441053606669	-0.240513301657947	0.549801236798068	-0.64627503448353	-0.734484661527895	-1.29392174113575	-0.478977597289644	-0.674953064541402	-0.582228944055176	-0.435780137562577	-1.27217448485007	-1.43155740656419	-0.455624239855469	0.429871290794956	-0.110312440777392	-0.686005309453272	0.305012465565158	0.880785606542962	1.57109386326442	-0.358942827133882	0.64230560019737	-0.596607487472943	-0.884448714445322	-1.05242030992074	-1.08286033535335	-0.698779474910954	-0.542104708498802	0.990062261627306	0.320027773336361	-0.517158579001492
Q86Y07	0.313042827468983	0.0498754986477069	-1.18071903971512	0.223770435934589	-0.837459540843538	0.729444116365257	-0.131580009729909	1.52959514670365	1.8738611347971	1.23841078195803	1.29797608580704	-1.05774202298597	1.34082344934286	-1.36902815815967	1.9507272606501	0.597040705675355	1.67812597995997	-0.0585075820350247	0.161384110097533	-1.19245103821813	-0.772583274560006	1.64208344688539	0.998608644192782	1.37747602715478	1.10800331264757	0.483771869024893	-0.920534365376984	-1.18160571992906	1.7414125161459	1.1779990571352	0.866973803202392	0.670400539715253	1.15570115024571	-1.12678782666321	-1.33523018374795	1.78742089038187	1.41033481771283	1.48240162931518	1.2045745066969	0.0954007881037944	0.148575868884064	-0.647688112601056	0.862012405154362	1.73532092223039	0.224508135810849	0.978610985300482	1.43480406646423	-0.180238160103836	-0.975683766926499
Q86YV5	0.183134832477705	0.0200985187057632	0.425805536370823	-1.39754739112069	1.350571807973	-1.59441196581926	1.93027608733528	1.22481188688445	1.30302411333805	1.62015422765152	1.5330406475274	1.29019180579149	-1.19862061932395	1.3851821319939	0.534010846215135	1.63085973972209	1.45420853945536	1.14613599682765	1.45164433509194	-1.2916029113709	1.46630835193578	1.17920217942471	1.21614797985091	1.54190071739784	1.05766934430278	1.45010560001101	-0.826282746255099	1.32085990071839	1.51044523605538	1.50504864156842	1.40454214977243	1.27228409112256	1.42324390775042	-1.1056630598431	0.939790516565526	1.53581914002533	1.34626755292363	1.61176679900642	1.4140698521465	1.43944442068614	-0.723978492845247	1.01414882617387	1.10510309186843	1.39218195674932	1.61456396805971	1.30513394367453	1.40985811147156	-1.27376440472047	1.22612606542433
Q86Z02	-0.963618982353942	0.990090163756523	0.085818541251376	-0.968912562041985	0.378018682640929	0.670534767279845	-0.290266651110648	-0.586777041415747	0.852979130526887	-0.617428621907331	-0.90467116403784	1.0476913869128	1.0838635919476	1.91084553296078	0.496617230793333	-0.67986046310948	-0.538845345148676	-0.270870224771673	0.511218605049853	0.842282048446457	0.716871250268484	-0.603743126208598	-0.335330447015224	-0.356976365423159	-1.69337883143106	0.866334158190368	0.345106438780414	1.10208222511935	-1.16767769888811	0.33157758876867	0.0897998612606308	-0.737703962010081	0.738833539988376	0.459442871037607	0.870575247334651	0.446656231995209	0.0181771681622913	-0.475129992449993	-1.23551644964574	0.0817551065833636	0.650594348272128	0.97599979018281	-0.211905016385361	-0.748327744142891	-1.33197467195261	-0.944286690185024	0.195513579599388	1.02946187764204	1.53661004053614
Q8IU85	1.00770335924305	-1.09241660270033	-1.23715224198934	-1.2222927419375	1.20484231571116	-0.336412185455131	1.07118627895011	-0.0774889679751005	-0.508076269326191	-0.98086038946828	-0.569106347148079	-0.130722624581703	-0.582934789447466	0.397407109702754	0.496317879354276	0.451387765664873	0.723374044715079	0.225071208756045	-0.68202566905911	-0.844479788942014	0.819608229181895	-0.468836082793134	0.030921648906998	0.237159090340704	-1.31062097210733	-0.668316216800402	1.08306362735919	1.01333767469662	0.741890535736135	0.330015208481889	-1.32857450663781	-0.954243212021047	-0.901537143817073	-0.514710904921823	1.63468386501249	0.259271080237116	-0.315754983659402	0.00599540598911302	-1.21972313176186	-1.05584048481779	-0.142636474173217	1.55761486276924	-0.422330362214366	-0.781923034596779	-0.792910325122898	-1.2355770610118	-0.51275519346743	-0.420462666765686	0.496016321164807
Q8IV63	-0.0365631210057003	0.246473528674615	-0.156978141058699	1.04282470844369	-0.329612833280978	-0.178100097066312	-1.22400097579018	-0.749603945872346	-0.823624500249206	-0.548344686593334	-0.573736389608755	-0.0840422000077308	1.18302010714324	0.558629172253652	-1.02221168388603	-0.269066022267675	-0.363522688188365	0.581354917286776	-0.376334071608396	0.777326550908723	-1.35430659192459	-0.979650737967995	-0.819759698653657	-0.941726689069621	-0.215742576028448	-0.644605241752225	1.5455283476946	0.870157807006438	-0.802715899127745	-0.724996493047298	-0.779188096704691	-0.388520422314037	-0.816712874367193	1.45636588741954	0.216726068544894	-0.582596816048945	-1.03430921556567	-0.970679702948418	-0.198321091413803	-0.887349007616086	1.17145276082161	-1.39026442541657	-1.04251729300972	-0.929738125921794	-0.728428639623551	-0.180756625199497	-0.5024415275044	0.500697303221359	-0.858888625630759
Q8IVH8	0.493071889381147	-0.124533425882268	0.0809418590633547	0.983262167175354	-1.85067209037463	1.75781601301305	-1.27641520315098	-1.08374017721765	-0.900129423402459	-0.380217747405143	-0.546148253490501	-0.714847373752703	1.91105311683543	0.0853805446357682	0.225480935153783	-0.289898490930957	0.351824710038249	0.744757028967023	-0.999676397039185	1.60379492553616	-0.541301314434395	-1.27401257148881	-0.952088046308556	-0.905514053949371	-0.461987139089907	-1.50651520237842	1.63741482261367	-0.301972053419355	-0.71432189463352	-0.719897000781149	-0.823731677977308	-0.418881601359698	-1.64578461150843	1.5011504508897	0.855823083112988	-0.914649756026202	-1.24981804915262	-0.8734085621528	-0.158544197520473	-1.58037443122995	1.91749960686783	-0.323394211444291	-0.8095649778798	-1.35310314175184	-1.01472879628426	-0.254739266209488	-1.44133273266527	1.49537362946457	0.0997511485081708
Q8IVT5	-0.830291952896027	0.93903898863304	-0.762727465514894	0.855429762845336	0.73268481416977	-0.463538175982999	0.970659681151095	-1.10801210091211	-1.00461039817654	-0.685583051894178	-1.35194256936386	0.578395868703296	0.745253663765411	1.66900546538195	-0.905497339116026	0.601832747265259	0.235108624257418	-0.733716430950409	0.613266019054881	0.303637039229297	-0.424134811790131	-1.00905335430271	-0.969223350451229	-1.41668328453921	-1.00289379640734	-0.774479575124033	1.42207105558504	1.49798143486614	-0.575563309162725	-0.465972491913677	-0.933145167917353	-0.828932489363405	-0.53695011438325	0.835763760056768	1.2203073469198	-0.606042997772029	-1.27212275569913	-1.13868828385067	-0.568101088159333	-1.14354888595103	0.530946315700679	1.094150513873	-0.766088495995776	-0.834591262230384	-0.974792706090403	-0.751560496690975	-0.857082080993814	-0.0545029107914096	0.949758389228483
Q8IW41	0.992807823748928	-0.761459670465874	0.795969097479967	-1.32106739047423	1.05128881820428	-0.902759948793662	1.26506253459451	-0.624553214004563	0.116667653717767	0.315790866286522	-0.94546471679294	1.12182639560988	-0.238622376478384	1.2842761890386	0.2544898619647	-0.590096381784978	0.335017064094641	-0.780363814478779	0.984781700707907	-0.868706742992677	-0.240486704411655	-0.90117409677818	-0.325429946009729	-0.260795983575629	-0.991057866693523	-0.348670194570956	-0.88069821405734	1.08823574585125	-0.17759334693351	-0.129093995516581	-0.801912227798908	-0.168547961538747	0.917941779331975	0.154940422055476	1.36308112994214	-0.537989157814659	-1.04917297744152	-0.187142314082243	-0.986508675669362	-0.536663717191008	-0.658766959595075	0.669733155812789	-0.0807938727000347	-0.985111218713167	-0.21698369050602	-1.07754620707041	0.73457804351458	0.137659237469832	1.14906292121819
Q8IWU2	0.13187256329603	-0.0941640593751002	-0.179803862606053	0.784073986568412	0.890304578346053	-0.966933575060644	-0.550083589878801	-0.114520399145662	-0.499021651277477	-0.462322444463873	-0.654098028658608	-0.32025540418513	0.27748275476697	1.16270923724373	-0.658074086176162	-0.347260345812772	-0.335070262239754	-0.148246126098294	-0.230113033782986	-0.165353765295035	-1.06524810208492	-0.362318469567789	-0.0874122499575916	-0.53697629220646	-0.203164034544698	-0.163832289771933	1.29615111060361	1.18215390698743	-0.297629873970481	0.0564166201172172	-0.447252753221512	-0.0789495759455693	-0.248622125288372	0.380079780881959	-0.269875200047489	-0.076002826852328	-0.515618333288699	-0.454127207183562	0.0796369210548346	-0.317468072682504	-0.203749354025079	-0.205361910442124	-0.5630111182779	-0.165925718702171	-0.592706648395602	-0.349033425175952	-0.509758767098489	-0.640691327407022	0.591085320503213
Q8IXW5	0.947463852759959	-1.01256324053982	0.467838267549094	-0.988564010910137	-1.07200397172343	1.77090277203625	-0.856308608101207	-0.310874292173721	0.0790733076369334	-0.0788470307943623	-0.785605367349355	0.195749655886369	-0.867621491989967	0.512015619198646	1.13796557578932	0.312165053604328	0.724779025835305	-0.31756776385651	0.00820079653429955	1.2226376849142	0.750243682511212	0.339219248045214	-0.259713961210056	-0.194103043961122	-0.393653931322597	-0.99157164589019	0.688627626115547	-0.83329930141335	0.311044273876189	0.123879419827855	-0.0395537839832035	-0.113526362625945	-0.693915753560946	-0.655531859862011	0.754581484715279	-0.0118888042532976	0.150031872105698	-0.00558352332000561	-0.623791155402722	-0.918880182844182	-1.06384792070275	0.425503697834723	0.404869102529553	-0.283203359566327	-0.0362155539460942	-0.459212833475899	-0.718654592821996	1.02855569290354	0.603099130687861
Q8IY26	0.284118803047173	-1.37039897388574	1.69718072638839	0.312093653575083	0.542291336012015	-1.00593364844199	-0.17102132549218	0.489984565913476	-0.303718104234736	-0.252978637630918	0.091140917229746	-0.968463689160178	0.10275288096046	0.482726040797898	-0.605599048824679	0.489982414423391	-0.112383355177944	1.88788219649734	2.72017083734153	0.0189855619598799	0.515091493247511	-0.00178591112412546	0.518661136745649	1.17311753484475	0.0529992477264853	-1.39119027792511	0.716631307949543	0.182802176219365	-1.40005519003298	0.181882287307616	0.193518166827154	1.0149420771049	1.85238566358746	0.179455972861528	0.615158441005249	0.219006998578667	-1.94910548668264	0.287056550776939	-0.049817177564115	0.719682681709544	-0.570572988555054	0.207222122854527	0.18662078488757	-0.00715554954056123	0.124661396717017	0.289042797282297	1.6739611900603	0.363771452787041	0.794413632088756
Q8IZE3	-0.161854273226712	0.223244585016258	0.0378254954790639	0.774083450033989	0.471706828396576	-0.676389339877884	-0.262931312630976	0.348117482838364	0.208457722017757	0.350153418826457	0.420068575508135	0.205689474771526	0.264860894638527	-0.24912216219709	-0.168394805701179	0.500358277061702	0.162846873705998	0.560702132673512	0.493839438035253	0.288209121088224	-0.679969386103054	0.13947262097453	0.456772157936758	0.249949965172466	0.522967907340978	0.121818877184691	0.834711464557385	-0.274686251940363	0.208832451329769	0.34755941267774	0.0750108055453201	0.68525386038322	0.32456850961119	0.552808503830046	-0.729746886098822	0.373997329839471	0.0372271141026043	0.163905388916452	0.762961816155934	0.376592088883861	0.218831128214783	-1.12229602790796	-0.108434657268351	0.247400214358631	0.242694950461588	0.466453852061322	0.35435593062515	0.0449399931984388	-0.66220205863814
Q8N4C8	0.756961530052217	-0.514383878801399	0.598457525852705	-1.21481132582501	0.870746174552605	-0.648982233855268	1.35246621630878	1.2151899145744	0.877696662085161	1.05682800476972	0.682567945840235	0.898309879777341	-0.571741048902324	1.1429471051719	0.644260004685977	1.0174708970709	1.66361091981743	1.11056019440953	0.385273044810394	-0.623297008307378	1.06981128876754	1.07907012993376	1.05957155193587	1.26632865763511	0.847349070468993	0.975513889597296	1.04356733137586	1.10306818385787	0.967435098316776	1.34644780220911	1.2056184787428	1.00454016899771	0.866630599025056	1.08696261764045	0.955070785842169	0.9185475157959	0.28279170942277	1.30211762690246	0.71858998154614	0.268578464472182	0.581993183050366	1.15237201907133	1.03350300283785	1.09419137219558	1.35417877535041	0.59672544291178	0.754968263879351	-0.252348456198435	1.13048238108786
Q8N568	0.13336146548999	0.266155882531312	-0.578444749802418	-0.899897674635437	0.118480586396631	-1.03450909369165	-0.304350891561962	-0.550837943668039	0.705600048553732	0.972643954727292	0.850056501457562	0.818310175833923	-0.46324389797785	1.10261295195586	1.36271624271433	0.262650341247124	0.300721274336616	-0.611713710627542	1.25614447421831	0.245638256944002	1.57299711488907	-0.166830001400075	-0.225509528487018	0.127910911241866	-0.675999362506177	-0.583862584178723	-0.491363083547627	0.281092709977101	0.368001952856858	0.829800621647688	-0.838233764630955	-0.594542279320695	0.207064519488188	0.158063204250489	0.874323508541056	-1.00547018316654	0.363314577522796	0.967606593964199	0.232599820684282	0.775739170762071	0.298091255478073	0.721181458517491	-0.914039227080655	0.272448642343495	-0.292388892359986	-0.295518452780139	0.413878672300494	-0.212044904584979	1.36852555732474
Q8N5S9	0.363726382986822	-0.429337719266119	0.45016617818508	-1.32328035380008	0.675305569744681	-1.38144983086992	0.393639341226494	-0.723538346788637	0.0118679262676143	0.294083668013457	-0.677840699210269	0.103574357941638	-1.13677052627555	1.225784968568	0.494133328027654	0.504827269234284	0.266068115151306	-0.533387527316577	0.325128535626813	-0.680989291546326	0.615929235411626	-0.644162030795646	-0.23159517268041	0.0704630935413727	-1.33398382459299	-0.726766574944756	-0.583748822647308	0.931672553283753	-0.20829315411436	0.155118644822437	-0.302361250249592	-0.794629655092953	-0.59123786930612	-1.01862489279554	0.914795537543203	-0.418862366963526	-0.6453098331364	0.0910938236144717	-0.565993416538651	-0.52917902485952	-0.562807710855584	0.290320952557163	-0.673555311608514	-0.52161396669327	-0.642896167321677	-1.27474474498738	-0.814892466833865	-0.709447913549836	1.10492821240675
Q8NB16	0.764655896173022	0.95214130046338	-1.82005087592052	0.313736769131604	-0.00725426385675473	-1.98075239664728	-1.96876905388725	1.89874741247682	1.69574625267097	1.97892634912159	1.10867863233675	1.74443140383827	-1.98075239664728	-0.721227872887657	1.90498468324577	0.291759534627579	1.98075239664728	0.505022873212574	1.92519702645654	-1.97608764745652	-1.9753312092408	1.71510758118055	1.65639160333949	1.94514532971558	0.614420843741581	1.96906099541407	-1.80185547527743	-0.884879737377289	1.48001830002968	1.76340992629041	-1.96528094452742	1.95580022976007	1.98075239664728	-1.22185132435809	-1.76479261607801	1.58980887873026	1.03890799005307	1.11692813117383	-1.60341759773061	1.98075239664728	-1.16059916750685	-1.70512426805825	-1.89878248626855	1.15382854063774	1.95614071744388	1.97894821046976	1.98075239664728	-0.39317899753882	-1.98075239664728
Q8NBV4	-0.318838248365046	1.09076781144171	1.62455476141767	1.54007700276813	-1.60635216832333	-0.290180492362521	0.809881216857176	0.0794366216350438	0.982665939558063	0.4968777454887	1.06123552820097	0.726352784160396	0.438902568148455	-0.922920972828078	0.515580063087879	0.910222360708884	0.90520726024741	0.668461389488379	0.531714355373786	-0.226835688222789	-0.116887467055768	0.0941335498952362	0.552154203166827	0.147425754301316	0.808872030300319	-0.0451972339904171	-0.0570003326429984	-0.303307913008133	0.385303207269613	0.220050455088591	0.254518623986709	1.57922844109833	-0.575889185636767	-0.192335127013606	-1.13547871023275	1.6482370290981	0.63614802593868	0.423297427687818	0.502889603362463	0.38891486292811	-0.0777878609124585	-0.98602672711664	0.315008958227972	0.0387395563564055	0.539193139683484	0.812168460562442	0.761935709995482	-0.445218918938567	1.55471696047225
Q8NCE2	0.297372442367222	-0.180698091699227	-0.241503579634013	0.663845849900303	-0.12706412585892	-0.749269374460248	1.07828449063276	0.0214425099024938	-0.680906888998507	-0.270041847659642	-0.726030615770874	0.673361002586223	-0.916278786233357	0.150018657561427	-1.64167027834688	-0.0346883688773906	-0.930214894970124	0.059495786440262	0.115520290413926	-0.295348787314524	2.70525589524003	0.00531192380926208	-0.0159218917133323	-0.0142446075427663	-0.728191577165822	0.291173767757862	-1.85641838582899	1.85803001883663	-1.07431879866982	-0.52604270297972	0.245682959218919	0.318237381249334	0.0292823499388464	-1.04276705549593	-0.111406171102857	-0.877480888971077	-1.84602565554915	-0.270319698131848	0.137639704304052	-0.0861878045626401	-0.790479345035855	1.0626096653945	0.146295827210881	-0.0947477965338941	-0.438905421235804	-0.399544869664666	-0.0726225743966443	-1.24363405393247	-1.72829897701121
Q8NI37	1.2491725668328	-1.08063510497422	0.494902906040732	0.393221887956525	-0.758743965267618	0.59819365366714	-0.990726203076376	1.62124528077275	0.0953424676228539	0.154586302046827	1.12788020550286	-0.469593466136953	0.360357601416174	-1.55717159618598	1.81981679839643	0.850013908820537	0.987389581675687	1.84958932851144	0.638417108102847	0.422460274307509	-0.446931900518684	1.330559929911	1.65865305817732	0.0310332297426618	-0.0635697841922512	0.357851578021749	-0.799779639829553	-0.918764336504988	1.11202976018757	1.33072625140519	0.370104254558358	1.50173061605635	0.34768088207021	-0.911525130224677	-1.55650843629168	1.70790529187463	1.27442535496484	-0.0990381257993799	0.0557679137090138	0.776891828431802	0.5210326154542	-0.51037491786841	1.49261765405477	1.15195704809378	1.26097064374653	1.63319742970943	1.0697926841054	1.89412488111732	-1.77599458168971
Q8NI60	0.403604795478272	-0.338728100105134	0.3631466384213	-1.08133078125865	1.39536944669416	-1.32052738826003	1.18342740764145	0.0962544228819892	0.460972312188981	0.687655141985438	-0.233251787723704	1.01168834041316	-0.649442168705216	1.03528083102666	-1.00104343757682	-0.169848751763789	1.0181485923216	-0.521053188875834	1.15470411852137	-0.588419018535033	0.974082347353693	-0.401042527529461	-0.628177000585542	-0.452751879609323	-0.656723439852344	0.427697454420728	-1.24220079055628	0.85819455927123	0.554472838759574	0.994534589674159	0.747225085804408	-0.532160548823108	1.27002898526732	-0.174491840176438	1.14430926865917	0.339387165438726	-0.588133847108536	0.0563115124104297	0.519047334151842	0.390556456255278	-0.469358855860435	-0.754495042793806	-0.0304993674317162	0.878559105987309	0.0978893367075425	-1.11384206262594	0.709480342818675	-0.39797690035223	0.85420431553989
Q8TCD5	-0.301129447523445	-0.0571953175930301	0.361200182321236	-1.22231376752994	1.03579001408891	-1.1513811077254	1.44427884065343	0.300047871157606	0.171570000267318	0.304606879690558	0.336195976480641	1.10248841720553	-1.33267807488436	-0.412709017670021	0.577725680271927	0.16749209929981	0.820184150456245	0.286315245727121	0.998856615410991	-0.994266107624541	1.11989715760808	0.390329170663788	0.404335760707823	0.433659405835285	0.497758209126465	1.04413344107102	-1.33578088337737	-0.268174357667627	0.10856299752711	0.330570497637094	0.278558137081426	-0.152208534703586	0.944011102624859	-1.30416684213194	0.434921556730591	0.662068224439381	0.398794127501842	0.304408300770727	-0.308303302653215	1.0400716061337	-1.35975976992907	0.0522576415089634	0.874585712645262	0.582878453699819	0.0136768547642305	0.216654448378866	0.941053846662122	-1.08060621362227	0.217634039919276
Q8TD19	-0.842859096688974	0.771395000105194	0.0624857408459511	-1.38480626228575	0.829602639311764	-0.861501259684211	1.54347386540632	-1.00568693131547	-0.00572008930561981	-0.452149395470879	-0.788275507357714	0.259147795868673	-0.357594091444661	1.35074102763794	0.253829502329443	0.154826691649648	0.291313375073956	-0.26156298282602	1.03219735765872	0.0466982793048353	1.13189891645985	-0.905416160255338	-0.449504170288627	-0.521667668119817	-1.03510632038503	-0.151090854217808	-0.442495575185694	0.99458457704849	0.0617565983022904	0.0335253598305709	-0.262446128792083	-0.360677639884203	-0.576882128848166	-0.342285764215041	0.744523600952822	-0.970030623826128	-0.624623952220885	-0.540289364396625	-0.598029451861241	0.303526440127268	-0.243538864042576	0.54846006985825	-0.419584674636652	-0.354875462395116	-0.487408393433152	-0.967634722680359	-0.643902613693465	-0.134977805697782	1.05457569066726
Q8TDC3	-0.558238652389042	0.257800134208993	-0.0427708788633276	-0.255440075353218	1.23356260532915	-1.44452403291547	1.34781925379285	-0.633222515798898	-0.853889265670196	-0.26075894798828	-0.8892425822049	0.587569901936726	-0.159365276269663	1.85302727045659	-0.478853854251453	0.318320213509037	0.530708086663702	-0.310794608970311	0.745730632349362	-0.699004562353961	1.13097758946347	-0.581783216378448	-0.181742760483686	-0.467954345686662	-0.889192662657995	0.665218754823467	1.22755487483713	-0.324167130363635	0.0750962617445569	0.132505881208142	0.262458662238066	-1.04568185199241	0.670041854394711	0.934952820336614	1.4963643311368	0.192579598021568	-0.675851459739042	-0.463281676970496	-0.869594197866914	0.684559238007031	0.382619623667987	1.75968946436433	0.0413622105508514	0.532067669992834	0.433379227147974	-0.81054204712551	0.688100877518551	0.454415486486306	1.63332931998064
Q8TDX7	0.111070210721364	0.0487434324174997	0.162103964648	-0.788910459092195	-0.269929756069938	-0.0489622629309337	1.32400920519396	-1.21999470888638	-0.77962591670161	-0.46174551363656	-0.688563161008929	0.430796951951524	0.12624814666154	1.22604795338026	0.363383162601406	0.257860283231952	-0.102574473761385	-0.523623549339177	0.622790740924607	-0.0309481574904026	-0.229018426241367	-0.922312436978288	-1.09481443414015	-0.669573813934574	-1.09540123736809	-0.991736445739499	0.0537482034319047	0.493903172125504	-0.801944442685201	-0.538623740260577	-1.41751531544795	-0.858549124804085	-0.955338479339785	-0.0898381995255074	1.31203968268774	-1.28824579365804	-0.875276786345775	-0.67434700253327	-0.250571949252967	-0.617913952549484	0.510315441323579	-0.535514989400669	-1.27932893607987	-1.21027275846857	-1.12054588542093	-1.07360586313595	-1.29590258171656	-0.155310092457121	1.32684829247088
Q8TE77	-0.252927696308414	0.0101079333428413	0.215597246090061	-0.342961718426002	-0.526413566220829	0.802578327526714	0.317947180257114	0.373483965819558	0.342915237282463	0.0875654510820045	0.6294432288797	-0.889931789246865	-1.20644108567778	-1.21908245965536	1.18546214449213	1.0569342255369	-0.754294753065118	0.0439964745001671	-0.169667055112044	-0.506390128887859	0.870264783839095	1.06569607238312	0.0916336768742301	0.309533386907624	0.707103879482155	-0.283087957479988	-1.62633810126831	-1.33552765109082	0.0551779580383678	-0.480080898814184	-0.169313116151434	-0.16986847578388	-0.384600200315903	-1.14057261710947	-1.55088107868483	0.335335428593406	1.01182931547509	0.496092337807248	0.211244047382746	0.491079317052373	-1.03957860810599	-1.10489506171473	0.377051365207007	0.241784363340479	0.374891754209501	0.446739534757236	-0.18234779530756	-0.796375669531242	-0.819346522192552
Q8TEA7	0.343996686996451	-0.487488571585387	0.167810263136323	-0.662254647780113	0.6593647383321	-1.89076921037599	1.15849598109083	0.00570535185621404	0.934227008448142	-0.22909155444326	0.667838262089179	0.227138360436658	-1.89495679048326	-0.977451406627858	-0.168581772730904	-0.396391678778657	-0.0333778303607731	-0.829347869721067	-0.384909128282918	-1.92149987469682	1.7743900356518	-0.0457130780864354	0.316033423856721	0.23088620734131	-0.424516315024941	1.01105740159524	0.557889359682738	0.303529250466885	0.20581117597313	0.89681532513843	-0.0569754904994263	0.113388849376409	0.24075770643671	-1.17909962597401	0.41212770822032	0.231864443652266	0.677818665860834	0.639640845623793	0.163050732117555	0.387169587907456	-0.827083051646066	-0.0102161443906831	-0.437537499676228	0.444485338010238	0.505910123829755	0.23158542694703	0.168435831474349	-1.60415583444226	-0.0845949527205354
Q8TF76	-0.30410540045571	0.288171198282245	-1.08399439527131	0.863838441380875	0.311745506844238	-0.336329132680275	-0.0693205524388827	1.07180284692648	0.88404243342248	-0.0285908254381514	0.675491836542584	1.02139965903722	-0.482578837922256	-0.808676924514768	0.696444546460382	0.0676442778650706	0.0736126060544043	0.378280061892297	0.702327503218951	0.105190807608577	-0.0264754146160291	1.293173413172	0.462169547964233	0.584194096853512	0.360146654052922	0.621548582047214	-0.939084037411668	-0.944796360844947	0.278578215548043	-0.291098139979915	0.817344713204321	0.583685758288759	0.207515659252642	-0.321938321875939	-1.14668662589949	0.599474267037258	0.841634377115357	0.966376100428323	0.882428492058032	0.708939778741488	0.846613172585063	-0.178679606246768	0.301956161973947	-0.0988660700066049	-0.515932338190975	-0.0601897424507383	-0.519340881107041	0.423738510414476	-1.65334271510247
Q8WVY7	1.1540241520016	-1.50681262054354	0.850251555968828	0.926275159935363	-0.124452066968133	-0.986805561182074	0.0426975461693198	-1.21187896260797	-1.66405689618057	-1.30231108581017	-1.04454751513433	-0.466328042527668	-0.270837670001954	-0.0729408124044665	0.786768969404197	-0.0366918204379089	-0.408325197505023	-0.0223645403792214	-0.0955619573973751	-0.349894910358427	1.22733253372404	-0.305492143071214	-0.826212322098186	0.0439793246190596	0.0707834153195396	0.784606197764652	0.0837309203358306	0.16637819605162	-0.600595463111082	-0.509247582008609	-0.08277911091676	-0.53157812856693	-0.642889762534302	0.209087095388864	0.71677217630009	1.34332405542067	0.430839942314299	-1.09538533588531	0.915070507784962	-0.273228755979155	-0.37749574693621	0.377852199873803	-0.0954383050688535	-1.6610301037865	-0.801470001180469	0.74708595626406	-0.950451974916018	-0.863886612638465	0.552670331719908
Q8WYL5	-0.0953925364165847	-0.0755401454304011	-0.302529202016473	1.05784173135157	-0.532815911698303	0.445544057642207	-1.53938120621362	0.993507421813876	0.541700760918838	0.356483466168918	0.609946418327361	-0.348455688417477	0.202878893535407	-0.869088703498683	0.147703874572467	-0.411825872119772	-0.102922247989575	0.17877751836379	-0.627726386595355	-0.333261522480026	-1.09884144616233	1.04160368319515	0.879276789448508	0.940430881293506	0.603032889807065	0.680321889975301	0.863819227195091	-0.570979045040431	0.400585161951994	0.438633494470077	0.662315284839917	0.771031880694266	0.338269024560662	0.639093041955969	-0.817840219177564	0.535040524362155	0.655525394028986	0.762503157133022	0.480499039175236	0.880028232052566	0.983001900282652	1.11384919697014	0.770542814398406	0.837372088978185	0.573926052775711	0.640499630141416	0.665879089092128	0.750913298271357	0.612909598752431
Q92539	-0.516754766932736	0.547600638869428	0.348513086963307	0.790926105662041	-1.80274309073919	1.94258904880347	-1.75201323094216	-0.580529367516985	-0.48154480606799	-1.88949142826458	-1.91607816065831	-0.884586575984588	1.35630926956185	0.947681484664418	-1.57376143340065	-1.80017916743183	-1.80274309073919	-1.61144163011854	-0.520958046634332	1.38813660345829	-1.15530515913855	-1.80274309073919	-1.82767875471261	-0.951738180072647	-1.79185224258195	-0.764588559122433	1.64839227757954	-0.915928542578724	-1.80274309073919	-1.80274309073919	-1.79746645177169	-1.79864810611865	-0.782599118662504	0.843402104904468	0.97785645642192	-1.80274309073919	0.836376890199055	-0.806411953234339	-1.93254493986438	-0.42874415815003	0.944134430813707	0.420706709961061	-1.80274309073919	-1.92789491577543	-1.80274309073919	-1.80274309073919	-0.40072318793021	0.726589350092906	1.13375702934118
Q92630	-0.347673734584892	0.465779453136767	-0.0446187685788622	0.803577062859739	-0.44543163544848	-0.871916002333814	0.926226301340674	-0.472743346565258	-0.548647887577606	0.0875741708885749	0.38242939279668	-0.108479808087652	0.623013490556632	0.881842842977407	-0.620633899991925	0.306427757362291	-0.245392565061794	0.830146699212869	-0.0818487359800803	0.332639807833862	-0.866717557866046	-0.514020460839128	-0.0899403462599614	-0.549253418301464	-0.228434773730777	-0.156652502355291	0.837595470165517	0.586816345517673	0.191980413507482	0.0773618443789053	-0.212513267199822	0.530117574734963	0.115692222121675	0.432178808214946	-0.791897590658267	-0.135548860030103	-0.79769528243429	-0.166127419478972	0.652586958210353	-0.366754111192164	0.52391349098184	-1.29475078192905	-0.779715290929201	-0.111452563354485	-0.241503628948715	0.109257995545463	-0.526414090456005	-0.538319454317829	-0.76844386196307
Q92835	-0.146067058911191	0.28054153748213	-0.425909840470553	1.19814889537808	-1.77685167428224	1.94148904062247	0.203805207322933	-1.72378558536926	-1.77887499534086	-1.81617038655918	-1.82168176779338	-1.82108054090066	1.80460916392925	0.4771192271441	-0.924879718102211	-1.78764876044909	-1.46387460352074	-1.25684982321139	-1.81058189453846	1.60885726428246	-1.87247707335148	-1.73174056472827	-1.72036483083842	-1.80100171322028	-1.22140581489583	-1.82034809649454	1.82603922900535	0.318839647429775	-1.82462308528431	-1.80301799537881	-1.77347084794447	-1.6314258106182	-1.85709196225739	1.70550995893454	0.626448649380458	-1.80743786549662	-1.81150670450298	-1.83765168907958	-1.76990992466887	-1.83503658201973	1.79441220337934	0.480762397908817	-1.67238069619354	-1.784240629659	-1.76641132489022	-1.55460058726813	-1.79963693482379	1.70371404584535	0.594839641195201
Q92918	0.85048071205896	-0.910139386883908	1.04586629538321	-1.81416417510113	1.41251903560888	-1.077620851716	1.64664060886915	-0.386151442549805	-0.736542231222638	0.306784178718951	-0.556788413282136	1.2198290936709	-1.90529912612372	1.93561005598824	0.324748197724663	1.17739013848881	0.987476090066887	-0.148016784967779	0.210104591978263	-0.596458648227177	1.90358482002701	-0.0479497949278725	-1.05356556221623	0.902583227345898	-1.47485950267819	0.145462833478217	-1.24593869805985	1.02685642607762	0.221517804148312	-0.669524639057887	0.355576516509598	-1.07217870791418	-0.281841131508587	-1.50433035984855	0.961271448985377	-0.533722122706242	0.197566337239056	0.844138293680842	-0.256627757661085	0.297630738412055	-1.48714897443062	1.68382718683436	-0.92838747731888	-0.265637935799533	-0.128830757108645	-0.806203876110161	-0.799433010393005	0.201378573275238	-0.863129969271439
Q93096	-0.848214425092858	0.128573265872631	0.364416396838447	-0.424531854652597	0.0709915096068203	0.642887100588077	-1.46740078305159	0.619124351974629	-0.145027286008173	-0.496567582824584	-1.36253538648932	-0.20600767469124	-0.526659555875228	0.283285858901696	0.45851267638548	0.987316255647337	-0.103914348412526	-0.649247898741144	0.310425632357803	-2.01166351838616	-1.93297713922257	0.191623979007142	0.821151332160351	0.532692561370951	-0.233526435096463	-0.309306301683109	-1.05808904657815	0.0622018438891648	1.91042196847731	0.954116997196772	0.370689080904786	-0.205287588177377	-0.436764835462453	-0.429589012521555	2.00188653282523	0.921850678508807	-0.618339435293636	0.124793650877385	-0.0916517213159704	-0.9371504662704	-2.10927614065929	0.70739504276323	-0.301076408010515	0.851020538924258	-1.20378843980758	-0.770851084402735	-0.508376872654226	-0.766696242736947	1.91612561140281
Q96BR1	-0.885644871123262	0.71022676221048	-0.370084143219249	-0.951618764916179	0.419324923818362	-0.475210795239709	1.00836893874201	-0.745339636259126	0.838753845466593	0.518393525886233	0.597791723990223	-0.950719470331817	-0.673945680492792	1.29780310555477	1.08009659647105	0.651625058038267	1.16747063363345	0.861924108970852	0.574703593043272	-0.899433362934143	0.723941966256236	0.727436173138024	0.560209079655696	0.800259743908548	0.843111220360975	0.700474731881914	-0.409609570735089	1.68882196698956	0.91759681903776	0.690294698854218	0.723022821411182	0.9158960584392	0.490669691152022	-0.319857489052749	0.551860717441018	0.849240348869897	0.716228605957356	0.974329513798074	0.816274189449514	0.540592872431634	-0.589037117982897	0.898684098116776	0.694272695334418	0.601762992457267	0.349934963857627	0.535501598387136	-0.0763233067243975	-0.107999228838538	0.889809126398182
Q96D53	-0.794544041162848	-0.0762842199018073	1.03910043572882	-0.0193475540955428	-1.8877861561387	0.792967025856164	0.553314297245716	1.4656543703207	0.250422390450567	0.379687894622559	1.79803239837508	2.24040010840492	0.806734439178494	0.218791737070914	2.02157218975212	2.37750706451477	1.66615268792096	0.280984087027522	2.39864181497585	-1.2885703304547	1.41657999616436	1.43984065551705	0.480359893813484	0.491444375180258	-0.0076719603692167	1.43289373562192	0.63847758298073	0.403621526713564	2.33606381563534	0.967173948123591	1.88319917545656	1.84332376120749	0.435652336543458	1.15516107501746	1.8062162671893	1.61373804594062	0.959579646551532	1.61872327738931	0.00749163025244148	1.4590452629822	0.741678647792753	1.6010512323005	1.73163990765612	3.07403149350909	1.9975733864601	1.33542929384063	1.09314406716281	2.27089375739927	0.086983466962496
Q96GX5	-0.0196580365088495	0.00822094598582017	0.13292733279645	1.28857339220196	0.722998084540668	-0.514696468894912	-1.57508294467519	-0.0854497096003287	-0.363438529421061	-0.0531932346751122	0.595950023079837	-0.0905011955229436	0.574447771540434	-1.03177779908542	-0.351243445752446	-0.0263972508462475	-0.337174875561612	0.83304931443606	0.212532716776683	0.211441920747133	-1.26549684220346	0.212069612569619	0.164443786543477	-0.448989438950211	0.774338157884617	0.406707542753072	0.835745370833959	-0.935359922519802	-0.317874226479476	-0.354821898054598	-0.0303373979096595	0.555435002623022	-0.0909338917120783	0.707404206612065	-1.17344598195967	0.0627827397807534	0.36227354896196	-0.20325199649219	0.699114120291947	0.651202833907758	0.393250966647551	-1.22628019598893	-0.171191517745444	0.0866409161755989	0.277766469106772	0.87222550015398	0.430668242450527	0.160553167478391	-1.23094289239408
Q96J92	0.142052863487658	-0.327976774219177	0.358526437525316	-1.17433187933612	0.89365097413377	-0.631251351199432	1.07347025312722	-0.0619924905620558	0.134587121515267	0.515600311896593	-0.58766214812741	0.699272390825333	-0.660045421838074	1.36043104912932	0.892931774364478	1.03140530149985	1.14574885173837	0.275428177328966	1.06369126773626	-0.134608099468106	0.859251255675425	0.495578931826282	0.242334429208528	0.309791004925788	-0.614947024903009	-0.0289239798307467	-0.184178550355932	1.3202997416502	-0.556959588864877	0.708605135567373	-0.185487198424027	-0.762981780294215	0.506717180596068	0.27813391517557	1.07553348130002	0.707474263829152	0.290266745627202	0.651206894089101	-0.23641261406839	-0.353795122095278	-0.716736120803224	0.431094003889978	0.144082678883102	0.554594049965448	-0.50803491456369	-1.15426373048595	-0.292418914296015	-0.801913565893403	1.19769002879314
Q96KB5	0.376763172225244	-0.179688048218267	0.148419480252062	0.891934920983221	1.18852921219083	-1.21001335892028	-1.04066590277494	1.06140126556288	1.08283228353748	1.0816855436771	1.33358225553153	1.09129076634438	0.118522735052888	-1.10269102381435	0.111963692934297	0.549951883626459	0.95627480772765	1.00522059851039	1.2130638070842	-0.286500473559693	-0.886304352075966	0.894293965154273	1.170778183437	1.07823583621283	1.1854481884594	1.38962701970632	-0.082612323573229	-0.451262903554208	0.691664757269572	1.00556945041045	0.990173217270654	1.21543880026341	1.28072679828956	0.47713438868858	-0.944147644087546	1.03392317231393	0.960767666778567	1.10792289243884	1.31193613140793	1.35953404091513	-0.0335389871617275	-1.05902141209156	0.860240383971366	1.14299722367617	1.15154760626835	1.36277616226576	1.42532296933746	-0.122665241197908	-1.33371463557861
Q96KG9	-0.211447109469985	-0.031678802347885	0.658800497892219	-0.745141078252379	-0.749943105644103	0.251337085444484	1.15705749643491	-1.0889267890791	0.0803621203659118	-0.31234862163358	-0.429672827158121	-0.222191412957753	-0.130342278079402	0.575632532816092	0.634729076062264	0.0663431509168709	0.617028486524487	-0.155019878255329	0.140709874726128	0.200780811549803	0.784637299511973	-1.10417775069996	-0.293095466624123	-0.151955047309476	-0.583058453182634	-1.1474726124979	-0.993158576797268	0.112103296180054	-0.926916651762882	-0.233208565334636	-0.898583136932685	0.047941616087087	-0.986412888972648	-0.939735151452741	0.868111269909159	0.0967476064007223	-0.415017395005613	-0.130220503838803	0.282230976979649	-0.802605100246653	0.612404323255309	0.182780255848991	-0.743604377209843	-0.0814463385215648	-0.319299607728492	-0.09064339619884	0.208166913867522	0.0696169043984093	1.09370960315391
Q96L34	-0.334558896344503	0.599661259504616	-0.92615514946571	-0.548463253677682	0.289518767567172	-0.499096325493758	1.53715885026848	0.099362144533875	0.772533593706568	0.817935709652524	0.766260973638928	0.806704579564147	-0.699242532612083	0.0530237008498166	0.470453281660903	0.702350386221468	1.03996524048755	-0.748133150372091	0.331149657134578	-0.295077931168601	-0.187193445072243	0.806760621077045	0.63285165461286	0.579326663373875	-0.260962004103128	0.0732198890593136	-0.242028742738529	0.0478487939748306	0.822283093657214	1.05819683687484	0.163472349885261	0.523174227861711	0.56939894054206	-0.234335485042946	-0.159726407249598	0.184171535309581	0.982764589802916	1.24407192684179	0.307778686399022	0.913592980004456	-0.627831711408624	0.944007144771357	0.570716390792738	1.26547816578681	1.06405319917545	-0.091761734318384	0.982650071370228	-0.0746328172659751	0.635695015731023
Q96PY6	-0.403672749440102	0.2494125667745	0.0264871714761864	-0.987468650855074	0.374088928856394	0.0701746209388581	0.266641797662395	-0.44741312393971	-0.152742778733882	-0.453945797440269	-0.559292716289745	-0.0449649195297448	0.274381329714645	0.382021158153142	-1.98163539744965	-0.080711118633079	-0.454839044811184	-1.51970125811883	-0.313558884653792	-0.148012599908588	0.735705930756808	-0.936430186704248	-0.399905324511211	-0.30124094484948	-0.498714569866534	0.064045058641735	0.166744018211813	0.467209290652673	-0.349949121494996	-0.165009098253829	0.0340884136301905	-0.490277217799899	0.0611898872945185	-0.132932685698738	0.843565528495014	-0.779842965664524	-0.835742858645773	-0.272670517791993	-1.17316878667369	-0.2706440079792	-0.0079865444274789	0.688797294654365	-0.215316297154857	-0.53416669895285	0.0239794584999875	-0.771621602418128	0.107297705461963	0.287955090064615	0.622483681108845
Q96Q15	-0.158674291279393	-0.0958860739169851	0.593102209098087	-1.09807431797836	0.893120346342064	-0.795593223266269	1.02891793084913	-0.894356146391371	-0.925486841670712	-0.177110433948948	-0.860596738005665	0.638411197665479	-0.439539537904032	1.81263879254504	0.327396686879775	-0.601707473647744	0.758976383766198	-0.8318052927369	-0.178793757923251	-0.770838993290364	0.621418793533801	-0.667903365559256	-0.332628541133386	-0.478796706044312	-0.728383727993026	-0.428149863716055	0.489876085438697	1.44503826083418	-0.541491275540236	-0.880863507570823	-0.609329180808824	-0.959565863105549	-0.419151447792044	-0.888279481408576	0.936608575825713	-0.536109312434556	-0.528869521754507	-0.657862094792293	-0.83220454979105	-0.390591061994688	-0.387534769986459	1.37901801694621	-0.672784709515144	-0.575246825913764	-0.978846023424785	-0.750819882303819	-0.733361882918674	-0.856061891335308	1.2690202609011
Q96QP1	0.644621078596122	-0.580887895679921	0.366173306185023	-0.637259563266139	0.531728175483866	-0.591518404508617	1.08190192909909	-0.376857027271594	-0.8259958247726	-0.560645251437536	-0.961596844803534	0.802121750773117	0.609850876708454	1.38761820912396	0.783057299074835	0.673570691908591	0.482795269221491	0.0260102419623142	0.530052895731145	-0.612490588839766	-0.503308988867214	-0.63798268229974	-0.888541858698224	-0.984822810816356	-0.919666804163338	-0.165745121163407	0.375148196563815	0.830838445059587	-0.0182850720500637	0.03733824443724	-0.984118099531026	-0.942773047637522	-0.733645805482189	-0.270239052243015	1.05778139186984	-0.565934612437867	-0.467644228789727	-0.58126229754291	-0.265913934769145	-0.57789940582061	-0.21642832990623	0.730591051278869	-0.613608169679477	-0.715561650761089	-0.875796334017228	-0.938839711451605	-0.683252360262326	0.226718734007057	1.28106648289582
Q96QT4	-0.167928348119528	0.597045432778408	-1.03423531781069	-0.454629457814586	0.461735062203753	-0.990892504108497	1.69167976439831	-0.289370268271601	-0.037911999254507	0.381299665833552	-0.592606126762936	0.539817150851031	-0.183666217958195	0.986686885743012	0.460671246932783	0.352342863388702	0.220913859293772	-0.492177764340995	0.842901701038354	0.253435159368045	0.337851758191244	-0.230655033694575	-0.558313620585737	-0.140931184874451	-0.574810464375671	-0.161528756952727	-0.630916545478789	0.95503904608927	-0.622854068091919	-0.829406459044191	-0.72122199673965	-0.904102748028917	0.330666109732265	-0.100371662211534	0.301338074717203	-0.911122849503202	0.137316422039438	-0.117592647939825	-0.977052173996019	-0.0658763585543946	0.479395359868098	0.473813693691997	-0.375434765107542	-0.669394344800048	-1.32609601391992	-0.925270283852795	-0.27672629613884	0.744287943531608	0.420301524463424
Q96RR4	0.2555073295632	-0.268738167397631	0.461164520330978	1.12709979647719	-1.02751518817679	1.17572497289693	-1.64714160629832	0.724773115867369	0.655236840733743	0.973760382513489	1.1512388972153	-0.154406455302878	1.4833071378779	-1.19420229111011	0.788957733750392	0.55041344103702	0.362007741520831	1.32324258448144	-0.25841646138466	1.38357280357337	-1.60177018933976	0.751749441658028	0.568721252337521	0.540532089671572	1.19018126120205	-0.199895159875748	1.53322653847096	-1.24414593213971	0.323085244688151	0.161956461506008	0.217868968542864	1.15989463379487	-0.215093988577864	1.16271711323154	-1.22674899776141	0.811834133786822	0.777576776656883	0.6903047878694	1.24488253365157	-0.179160681356656	1.24132714058536	-1.437758788565	0.442906882807437	0.501192114370477	1.02727293517072	1.04807807194007	0.184754618275073	1.20679699322994	-1.26235182055126
Q96S38	0.795562611249166	-0.722474866943329	-0.647728387150658	-1.06307768396931	-0.287571550652219	-0.0937699386232253	1.88961838321776	-0.909150755180873	-0.073382021206124	0.102025754125908	-0.820345899304351	-0.136520967185309	-0.564687740877787	0.893786403295179	0.635336579685762	0.549435275651024	0.359239671702811	-0.460861516103586	0.331762020832483	0.0666579887796915	0.860272316838524	-0.388354255714612	-0.320512155523606	-0.354585146023674	-1.34894872018982	-0.819950640803929	-0.257864001910487	0.244470566030521	0.371864076003378	0.586085661595592	-0.248501917009375	-1.0503593275028	-1.0177781803634	-0.508361280107803	0.381067994213956	-0.49787876187266	-0.171718754658309	-0.393674602614276	-1.31637169553219	-0.92280626949714	-0.591872148040961	0.143709086494825	-0.209346972602113	-0.62743274438042	-0.744672237993906	-1.17407047143483	-0.762455021664287	-0.514349858688002	1.67656274842382
Q96S44	0.693267258045974	-0.690859985467982	-0.113507664326893	-0.795355600700375	-0.129885619840084	-0.166217612421877	1.33309697928655	-0.139441219238125	0.720647423360751	-0.175710389661213	-0.507418414276103	1.03367891807508	0.924455024485927	1.45499076474836	0.600224176990808	0.405649639447514	0.427823958044816	-0.481746387601632	0.796576136787261	-0.172442787605998	0.711468121835047	-0.274593514274535	0.105238611153251	0.0948319967746087	-0.995574757025919	0.570771996953582	0.759239628453806	1.58634372591697	0.329420548519157	0.704923334693928	0.59647182646637	-0.668402493368366	0.579204206895779	0.672784562934199	1.37917119931556	0.122353899901625	-0.170571584662342	-0.136156057621375	-0.212979598145379	0.650870752770707	1.38502126825685	1.86912526013598	-0.620188105396335	-0.398504919816321	-0.394039952982743	-0.927517150877478	0.973361847025508	0.602850224775591	1.03988302500844
Q96S53	0.719918222732954	-0.564837092931138	0.471032179180309	-1.71441246123112	0.450971898602553	-0.119122989606769	1.48221375883883	-1.06241134874841	-0.430649226944802	-0.527296727563543	-0.487294554757248	0.561618238979428	-0.0727318035134128	1.45190512695022	0.13318154880617	0.997130640507764	0.847022621559938	-0.74541445716494	0.642884348768857	0.338847521442222	0.147481648574314	-0.373455557073297	-1.00173676015071	-0.575291040319995	-1.37375954712437	-1.00524262529553	-0.12395847604055	1.00539279811275	-0.863604566251004	-0.764143009071505	-0.664713865693583	-0.634333992212236	-0.45018515364874	0.138337219496422	1.43265078582759	-1.12869606618589	-0.5336146997164	-0.353175910434059	-0.730381099162294	-0.226134026771211	0.095679191345835	0.28264350182061	-0.671065416454476	-0.734526975271112	-0.634649735734978	-1.45530466660936	-0.469318205303409	0.153993190295275	1.48165159189031
Q96SB4	-0.0460112355599655	0.317255527306388	-0.708242225286242	-0.763516475928968	-0.989317012283036	1.24994352930219	0.361591877392963	-1.40758338468825	-1.33397140436272	-1.17119841170466	0.0217933241757725	-0.892859163090866	0.94506914441848	0.909990448056352	-0.70574412089932	-0.757647502141856	-0.0853115495234351	-0.955947484083564	-0.708209360064386	0.146467444729237	1.2665478225012	-1.37506954462068	-1.12866800471186	-1.39608228412561	0.433655381439966	-1.60415613855828	0.455011448392006	0.47176930895257	-0.265297190266555	0.0132230310859595	-0.568488697288457	-1.3244458925077	-1.33742408617026	0.240497297190751	1.1415804428907	-1.31677984491135	-1.25820543800759	-1.64851412934776	0.392426207319641	-0.0980972093354304	-0.552555187826379	0.803611755738344	-1.18842492084765	-1.00408298277983	-1.38859711672328	-1.50144442834479	-1.63322765167177	-0.426077063176818	0.90695487699814
Q96T60	0.0232599385784677	0.349197985465366	-0.675789256760869	0.644050713479602	1.33322045338447	-1.49264125876354	0.00758244242522334	1.20009795273277	0.949927611047621	1.35529993863095	0.502864042955231	0.667712236540567	-0.973577046762167	-1.6100008354187	-0.798529081057716	-0.239667466387193	-0.262905149101164	-0.00421745443092723	0.583929667173933	-0.908165812482336	-0.70139423858285	1.15500674621513	1.27573712376763	1.19043590879392	-0.117367813637145	-0.503275993167137	-1.07006735998315	-0.65429287252242	0.138361058989549	0.418358517128567	0.459256601743843	0.397227999132556	1.73697728644759	-0.682914274632549	-0.434310304739292	0.685411851858246	1.07555504267635	0.790567987237592	0.653254057485338	-0.250271530672569	-1.02086046777957	-0.844421720233427	0.945861545827192	0.973925055184654	0.728565415302556	0.47291567659908	1.1660668667752	-0.524678083784714	-0.544605221950912
Q99504	-0.35528641137687	0.395096911321514	-0.502581276408469	1.21766854845834	1.09289933581543	0.379968968865696	-0.213206860833242	-0.0450443013108791	0.306348485980611	-0.64312944542206	0.579542129702638	0.395578026264324	1.02255395519129	-1.52209777468034	-1.08034269868887	-1.09890555100001	-1.05825345352641	-0.569639193651051	-0.671760183829283	1.06528284893559	-1.62551567812605	-0.53050129095757	-0.639493453951712	-0.928922734294061	0.510788384588081	0.427945638830082	0.879466446527531	-1.30991393654475	-0.572174504546282	-0.825681322615888	0.222624970920498	0.470085817236761	0.607059842292612	1.24152672516524	-1.24821303461369	-0.414873807187695	-0.353364320240976	-0.901716892467135	0.500748463565207	0.67029051905668	1.17358442989076	-0.853627189402605	-0.382978998785982	0.375193736999636	-0.140729450081045	0.449160627212812	1.04841883844609	0.953721320960879	-1.50173140903219
Q99570	-0.104453057909789	0.0950102835051619	0.232725593330393	-1.4807015969871	0.109128621245066	-0.651983505359601	1.86702087950163	-1.0019117077956	-0.50508579892742	0.203247929859198	-0.569954154910071	1.05208505623183	-0.190205903674316	1.65892331689129	0.435552557085352	0.315502212352242	0.783410279088291	-0.366749831519612	1.25702166517505	-0.403066119953453	0.990115231067311	-0.899634528883799	-1.14574916422025	-0.0702353426011023	-1.23000255898266	-0.941226385003448	-0.283832502226939	1.2939418067248	0.179689899794453	0.388450004592351	-0.127437746487701	-0.438035135404796	-0.381327580179434	-0.865043541773469	1.62059574867247	-0.719769859957075	-1.13437193262672	-0.208437084758802	-0.0630258284353191	-0.676099796623894	-0.266101755349675	1.25326641463398	-1.25202803893854	-1.28274742951277	-0.611295218503496	-1.15084570746905	-0.114162845658895	-0.5266129317554	1.59664726165744
Q99683	-0.379156190495804	0.033970903877981	0.934370388959838	-1.54140004050779	0.696553980173777	-0.343658880608314	0.83322407675312	-0.650257101732651	-0.484772768126636	-0.307720707461479	-1.133029039759	-0.252148861339212	-0.347028610281554	1.21681083775763	0.426898665995186	0.446224286892704	0.399281370352599	0.166919654623732	0.523384800111105	-0.454275900863108	-0.203833399602346	-0.417606773013784	-0.430593068130735	-0.405707967286455	-0.710930685563515	-0.597236137975686	0.113949886990027	0.44944252289235	-0.119791968520125	-0.45624963737037	-0.31466363004954	-0.776731610029975	-0.405585360842582	-0.994143816450054	0.367966669836964	-0.518566987594124	-0.514644995309623	-0.438081588511539	-0.633134010780393	-0.563738785399196	-0.357214474266904	-0.669327416687485	-0.562448694664855	-0.728413826643727	-0.962998002363561	-0.832398970316496	-1.18560060444778	-0.704191838898389	1.15451957209348
Q99759	0.137471959757279	0.0377139428221362	-0.0334310464578123	-0.17254391960513	1.47870161799444	-0.237883143846252	1.49305821015195	1.46679867038561	1.4475860970083	1.55971645730064	1.44592923460731	1.33388504854136	-1.25851039423634	-0.295729659216925	0.244854844437005	1.21486599763457	1.2743079907306	1.14155704642366	1.51389476325717	-1.33388441178018	1.20622502344534	1.29143980554356	1.43032668775274	1.55554081964078	1.23722602872211	1.55932488069643	-0.99356698242362	1.20352081775824	1.44131033392592	1.49054297594766	1.45564048455456	1.36944357889393	1.59009322695712	-0.846445946748407	-0.367080343671491	1.39905583846545	1.25626456616054	1.50783179337078	1.48674812509774	1.58533620572727	-1.30050608658742	-0.366351024460636	1.27544623615917	1.49055389417537	1.44466866988199	1.34390418833326	1.50368555904272	-1.25054463950264	-0.422636443479572
Q99952	0.637386581405862	-0.0526799699899346	-0.243532609187339	0.887419364889874	-1.22316998924701	1.36569091495967	-1.47353393993004	0.753131138047528	0.153116134407302	1.23424439892085	1.47652977064517	-0.0155661086795082	0.0096079448430471	-1.72270146297957	0.410024169703678	1.32749005753332	0.866097583669817	1.17144655198705	-0.707761145368204	1.0800912334238	-1.48217879083617	0.62798642173673	0.660368232353316	1.10624777729435	1.36056327261904	0.127273995907935	0.308075564240467	-1.25389987715777	1.36810387821655	0.387166673547406	0.345617433230423	1.31441718091487	-0.47181663416793	0.295474370261041	-1.67400048816896	0.257159175979809	0.155657584187331	1.31281267291764	1.34240547513762	0.443118192796838	0.857221963094535	-0.750333585028175	0.374310174894364	0.185838953396724	0.54803673968249	0.599965621284527	-0.169861741305732	0.476049729631882	-1.34585964230947
Q99956	1.02444400368963	-1.714551542619	0.530076893858111	0.228462216343944	-1.27887669421327	0.82662344826029	-0.191674059995852	-0.6208243059889	-0.515122869601966	-0.483237367470161	-1.35552553273998	-1.94889773213896	0.75878287643147	0.698349680195624	-0.118778505796128	1.50474063953726	-0.0842150415027238	0.453872486692926	-0.96498131251393	0.675584176285847	-0.293681359775952	-0.465738546112863	-0.71491314899489	0.0793067107751614	-0.40328389158024	-0.572007220415517	0.542944798397067	-0.270172373637483	-1.0661468263833	-0.703691025231655	0.762920896265286	1.39232665474999	-1.19966879854059	-0.142873109560496	0.0146428470352367	-0.862404273463907	-0.68697428113064	-1.42201911481401	-0.510549051759083	-0.65850522520909	1.46175934739006	-0.0401605199729913	-0.334602111991486	-1.31862426902003	-0.136405580776854	0.0255316894676304	-1.07729235175271	0.388058712212913	1.27210075908024
Q99986	0.0385630656302724	-0.206197044927911	0.0765540529855125	-0.994552036788467	0.788359199855403	-0.185486777897898	0.336880792032154	-0.287571107335859	0.287395323865519	-0.383328014443606	-0.864893608965202	0.801318482689401	0.382564757847446	-0.782575082302618	-0.727870272643116	-0.342282292607142	0.286647683804789	-0.236347815816456	1.04048429597757	0.685460826394508	0.309311604273958	-0.0432945403824405	-0.618135194985295	-0.573714442706066	-0.805074463094921	0.38802758448382	0.402777972707669	0.570763323855352	-0.542364026641786	0.747701159449087	-0.422982215646261	0.512741804205311	0.551667993089197	0.719862083646394	0.526352115186524	-0.68747871706869	-0.0712228502951009	-0.243152747075318	-0.76561383107334	0.194175355824634	0.247447234456254	-0.921260847302486	-0.421120391922302	0.159346714261554	-0.253460087884673	-0.803969304861156	-0.672901846254474	0.55120685637689	-0.600641833222545
Q9BQK8	-0.310357008017783	-0.405116949812784	0.594909887525998	0.535534226996483	-1.51868549280507	1.37072056470773	-1.33605972191774	-0.954327814358247	-1.3206635323437	-1.33520687705513	-1.38202315133385	-0.956675240755812	1.30379712315299	1.37528746390857	1.07620133385526	-0.817251520314609	-0.48691274383447	-0.372658147997796	-1.0150261244341	0.916117913803337	-1.04904111219309	-0.75071422874967	-1.11296664357817	-1.13432622656106	-0.422906327557078	-1.43519050848874	1.409044059117	0.918726597872239	-0.74462684493458	-0.92925465946406	-0.95388772506045	-0.68627922726035	-1.3828136845783	1.23888498523244	1.33821010019963	-1.02558994426046	-1.28178390979225	-1.19127931757443	-0.87909097443929	-1.44445292602504	1.38132822847183	1.35422481702023	-0.766444355659795	-0.97835750334416	-1.06446395215492	-0.900120499598897	-1.27536023437412	0.996996681588381	1.15293684168037
Q9BRS2	0.167856605140523	-0.162410582842229	-0.119379474318263	-0.649167271670097	1.73639611150405	-1.77081274514246	1.58617711489143	1.55672341627231	1.48198762162537	1.49413207211717	1.49769815979212	1.46558099277322	-1.557156095966	-1.54228826870623	-0.278520724882058	0.750823902723465	0.62255391055431	0.252306180396408	1.52124593994482	-1.52194816639514	1.65763619012011	1.59439435889032	1.54618724966092	1.3112583039706	1.35120353118351	1.79183091285018	-1.74721647136359	-0.699766677943534	1.471512511545	1.30166699610105	1.52389455543669	0.848289719249274	1.66952590279869	-1.55437212915775	-1.50678589316425	1.39052161473847	1.63248649017059	1.54890611235408	1.23081112086263	1.74333907198191	-1.65614367289277	-1.02400195165166	1.43415110870628	1.57600291462254	1.58279394623037	1.43705660517358	1.62537346916451	-1.31336189175572	-1.20790003942796
Q9BT40	0.358033908715481	-0.263973275224786	0.0948810963223564	-0.0526670454521462	0.00624831862844944	0.00186211814051452	-0.737118067388938	-0.751560034935889	-0.822398487993058	-0.527409632326939	-0.838536261604412	-1.37783142830773	-0.200010590374773	0.58876447285109	0.681632292861335	-0.857152690741929	0.611089222170425	3.0059610051257	-0.851042281889199	0.697670448484973	-0.335417042321608	-0.191581585826501	-0.873457645097174	-0.714584116805142	-1.8205565870951	-0.624051854598183	2.44261991217553	0.333319436839433	0.373533944263014	1.21533115376755	-0.0915106929829419	0.64823871199806	0.905611062509624	-0.583009645689146	-0.317410882309433	-0.918435228577371	-0.743032722589751	-0.868564134398427	-0.814480862514504	-1.05176772937136	0.721244454776166	-0.471032612249546	0.663360362732049	1.48872311562743	-0.942349104043871	-1.44051649724586	-0.644407695382746	0.42329600889736	0.808822776905896
Q9BVS4	-0.0750620238400656	0.263860898593724	-0.350417768575177	1.14049449972065	1.23438781932989	-1.36148855620871	-0.865205455875841	1.04426881961235	1.07065302527611	1.00751327563851	1.32364793423871	0.842918987190656	-0.660054961303384	-1.30156149872565	-0.481528269167466	0.253942198776633	0.405308271912174	0.836155817800039	1.01647431390856	-0.880966799982544	-0.757547415294633	1.08931758013965	1.18126132668209	1.01430098637844	1.28038928156512	1.37784028355502	-0.60562749172121	-0.762315705251528	0.768593474605345	0.933451908549008	1.09417100104437	1.20839277172548	1.32041536141957	-0.324493456500657	-1.29585258828436	1.04132680421823	1.13944950959252	1.03122305166276	1.295839995774	1.39412188404841	-0.749224753411066	-1.15399758582906	0.936120755142691	1.13185646291217	1.15710335417405	1.38548587324129	1.38693782431727	-0.764074602753756	-1.39226291372355
Q9BX95	0.090508232801053	-0.341280645118921	-0.457148059073984	1.59611897503578	-0.679496170085327	1.17205813174552	-1.82081780219153	0.0327131245008274	-0.642993105223529	-0.72160142540925	-0.959575454876243	-1.64285346103053	1.3525690344077	0.511769798155819	-0.806807885467315	-1.1770735257426	-0.9105417356748	-0.767751388932764	-1.43252386361585	1.53512130619525	0.334922313029837	-0.434254361545955	0.209903537222605	-0.636781923989913	0.302574093376712	-0.480092732523365	1.39528202243674	-0.366611194903874	-0.709946937906102	-0.319326178464555	-0.143808532147919	0.596128311220267	-0.817929834893765	1.57730568946251	0.313652789088449	-0.236565004327931	-0.802210413862632	-0.88856635549823	-0.923894332768714	-0.768727499060946	1.59435929165077	0.597050220808776	-0.269736428799675	-0.258944915112753	-0.440864536727614	-0.676794249578412	-0.326872640424235	0.787569043562304	-0.724520227805166
Q9BY84	-0.3180855824469	0.16179588986309	-0.225078931227399	1.49474265154644	-1.14724945613119	1.611663156863	0.53829773096174	-0.686011563171103	-1.4636107811976	-1.55005921596986	-0.65697200588284	-1.58723344339273	1.71808207725408	-0.472133112150299	-0.904156800241845	-1.71252203254936	-1.4251421438176	-0.985943435926093	-1.73093082928582	1.6353403574043	-1.77182064361477	-0.383155581908305	-0.883870295314976	-1.08564833629753	-0.119035563453312	-0.774868790045688	1.87467407190094	-0.459635999514367	-1.29841285293509	-1.25830860072482	-0.867834441797612	-0.556360252440613	-1.13424611810167	1.84809219482716	-0.578106446147677	-1.0669825956819	-0.948982279662878	-1.39843120837529	-0.920288382979091	-1.43532477576781	1.75672960494807	-0.856736316456706	-0.45968996102654	-0.722597345022931	-0.992547532645624	-0.511802287220584	-1.25515722634439	1.73642735894877	-1.07177202884546
Q9BZL6	1.05333359667817	-1.03628173359484	1.05374890556618	-1.66878604801037	0.626130508071809	-0.143819564318201	0.940811615308124	-0.712054744560177	-0.805446450136644	0.253327512359356	-0.783964203865393	0.526350639343761	-0.056649883495002	0.71078264702171	0.516734580515217	0.134517444214374	0.255751337674913	-0.392394619631333	0.839406391051085	0.0635476952336432	1.01943674329726	-0.117631568642835	-0.724858856371304	0.085308962676196	-1.11245853116235	0.051784780818473	0.0273848925718676	0.0146592096639991	-0.432335793626496	-0.477776522281722	-0.534461161358549	-0.399715607389885	-0.366144627766896	-0.512660042281103	-0.382557553608622	-0.728946132111152	0.137642420218088	-0.188433351052153	-0.800264788764011	0.700465881810342	0.467399830373741	0.0720298958518651	-1.23598558230247	-1.00223003975747	-0.433038121805515	-0.990183769138336	-0.517189363443235	0.556469524106094	-0.0561485789846934
Q9GZU7	1.48654208402734	-0.384777723364738	-1.47933263312812	1.05813258497195	0.196765152768878	-0.00556673203126997	-0.340983778120766	-0.879346502596587	-1.25242194810176	-1.00410521065598	1.11603158948385	-0.521494071299172	-0.470367932105446	0.0177382247651931	-1.35566215610351	-0.551117341570092	-1.70433496401766	-1.80487287866641	-1.72615725069927	-0.800160107679298	0.546669906511393	0.201305531169879	-1.84603934729278	-1.21686868443872	-1.41092713964729	-0.195975189401767	-0.525898724322349	-1.34310521708403	-1.42952825911423	-1.51278575651812	0.80857213729112	-1.08127871437112	-0.613921767278454	0.0496960460020933	-1.37929170406698	-1.93814094575361	0.523896818970226	-0.356584144935867	-1.17795967244992	-1.21868028841561	-1.87989198271963	-1.16658692835566	1.24718582396087	-1.24092766887986	-1.60135302044337	-0.787243401730965	-1.66874666780016	-1.55352690609377	1.1072759924886
Q9H0C8	0.182091317076436	-0.649998026171881	-0.246482145568512	1.00036987854392	-1.20571947967473	1.2737247993556	-1.26012183919891	-1.17860171476275	-1.57624875912303	-1.51677587734567	-0.649545061942366	-1.18923060151566	1.27200020322914	0.804316317882579	1.03839897957689	-1.12965326426458	-1.08352547924578	-0.999973205453931	-1.19815058812129	1.38209386852952	-1.25824824784009	-1.7520292527987	-1.65133987651086	-1.0308849626117	-1.82042151149189	-0.832112829532974	1.29267659279533	0.0761558455642782	-1.30724278216225	-1.49275398402561	-1.94053411424355	-1.53448422217882	-0.874291092670941	1.2550167185205	0.815921718142063	-1.49145214985091	-1.87448159182237	-0.852074517865907	-1.76648142812392	-0.347619116279822	1.14585817743576	-0.297817085597111	-1.78494706713039	-1.7266032803001	-0.851951552703094	-1.86574453197959	-0.499775408723267	1.22013387010848	0.663719173140998
Q9H0K1	0.397015545629337	-0.521898993881706	0.562949583571386	-0.5424940321411	1.02797229619467	-1.51545892073253	1.53246520594065	1.19210678648839	1.33791018605855	1.51525656887633	1.07564849469157	1.4926745320934	-0.500038844040836	1.09744419582536	0.701179605541842	1.39151142540632	1.50342804431188	1.30742685633278	1.48276795052087	-0.760301512441079	0.885350115773784	0.650503691078585	1.07677729163464	1.49388882588705	0.393397132518448	1.00828380072401	0.670768184955755	1.50395203762624	1.15992768896222	1.39373945159306	0.947809333870253	1.04731987295782	0.981779238851097	0.529545843910255	1.04031302579202	1.15569476604175	0.281850368504384	1.38948641338928	1.17353910333639	1.1613771416076	-0.45488428343976	0.557767556757248	0.601382726814994	0.982478363840595	0.815539498712616	0.699454187996388	0.926537531309542	-0.694807770880359	0.729260920075633
Q9H2G2	-0.573990492366826	0.575601666072006	-0.309307190309334	-0.012610397582602	1.50005575996861	-1.51616195388991	1.04029699506725	1.09675981029208	1.17048302395607	1.12969163243519	0.93897635639909	0.953650777633174	-1.04214356946928	-0.403694312048239	-0.831107868639818	0.0179383531758346	0.247480475728351	-0.0138938099935522	1.10305880720766	-0.948116428321584	0.587820974796019	0.846650578121052	1.11950983209755	1.09675521092215	0.942511307861548	1.44436093637372	-0.757128538101165	1.01251074410061	0.661843034920346	0.993558213271318	1.09465251205845	0.915535240550362	1.3688630802608	-0.581123532294156	-0.804622806210183	0.997915435442004	0.998368354262544	0.970302722226384	0.844603497437032	1.32802088407382	-0.898976397156556	-0.672632921005455	1.01133255680749	1.13533012384142	1.02226848813827	0.856133019542003	1.39509139272893	-1.1276984005015	-0.725690449855308
Q9H2K8	-0.333078291845154	0.504784346556651	-0.404877765775649	-0.206153314550803	1.33475072826044	-1.83975346167789	1.88604506165593	0.669051414169872	1.08031015709545	1.14198129500258	0.977685059789928	1.00353289485171	-1.38056429988189	-0.567942321953236	0.281952796177523	1.17569794955682	0.754241811167053	0.782366190356274	1.26475423097904	-1.62873929254038	1.73702465172887	0.588312450854599	0.875510453973216	0.599632991416593	0.620929216928287	1.03021446694572	-1.81227390702894	0.778300526856026	0.654116163096005	0.824424744121993	0.758897880837676	0.724075953059585	1.28439538380478	-1.6841868228107	-0.768540117930973	0.946013141322105	1.35202531056355	0.936477306125195	1.1646858593481	1.07864325209049	-1.84390023370982	-0.806413240345593	0.610346924664723	0.834573012408338	0.992281244995506	0.981849293827837	1.09072372296575	-1.7746022591574	0.508788674400496
Q9H422	1.75273349376136	-1.72088392363642	1.72611358808309	-1.92316650334394	0.222395595736842	-0.119097928883842	0.976093468146877	1.01595615871865	0.469611130556046	1.13445224620178	1.76742999146155	0.148494908701374	0.381548571786647	-0.725300727229674	1.53225553195801	0.787269436541722	1.31694825350798	-0.447541928889006	1.7993583725189	0.150396472652699	0.220372884921858	1.48707367428194	0.149889697508659	1.8602265863552	0.854394353211461	0.433187460480979	0.21574207385204	-0.46837023623898	1.00519671047904	1.25875468718666	0.783398043785018	0.282912115185972	1.18941929473134	0.101474558008637	-1.25249883932808	0.889693283947243	0.820235376825135	1.47088898812259	0.766458780535993	1.53092215818604	-0.270135110051173	-0.380250163058948	1.15048150857298	0.901305695116755	0.854523978019789	1.3496164744363	0.535969483294723	-0.682781803481561	0.309752370385009
Q9H4A3	0.147939568108736	0.0950098215722292	0.11719903267091	0.438751533158167	0.265929454961515	-0.54055372928822	0.136190460012688	-0.191108888038117	-0.351442591062127	0.197710661067824	-0.102019923220191	0.308799458785213	0.597580348579972	0.425401241977305	-0.546970764644438	0.528709724461962	0.272354484579554	0.677530946158691	0.347201316343651	0.08345507357495	-0.553682798251331	-0.464178460713399	-0.154398680756422	-0.249319200218645	-0.0258261762011194	-0.224341783409201	0.685644705769965	0.487216482885642	-0.15651462985083	0.236021264012941	-0.11368468807079	0.303108500387639	-0.255897018566465	0.800914449589727	0.0358433606022793	-0.207831570550844	-0.542294129811059	-0.44829847051	0.279338427234531	-0.418759549081196	0.602483834982609	-0.837805670636403	-0.593419611463333	-0.333774137007187	-0.125899166762865	0.0790697174212323	-0.0968140066352951	0.284329688868218	-0.453752391510873
Q9H792	0.149648793156196	0.0881401203087994	0.0417948859985301	1.17994381042297	0.201095147720285	0.282859164027691	-1.63213763750352	-0.00677005295692656	-0.0406158547354146	0.131483832714826	0.326039216478011	-0.127864739046802	1.35478053153353	-0.622948970667108	-0.380844947727758	0.135317220632169	0.17912158569661	0.917974210219452	-0.0375831227595107	0.952707126523346	-1.4197837410971	-0.0229761098508075	0.0676050758619549	-0.0309594418771628	0.651171995831081	0.109865903207738	1.37407154365149	-0.397122536669527	-0.259192362910413	-0.100134769989981	0.0331871867752591	0.573404137303628	-0.0964014963848668	1.29953624796774	-0.847839969418989	-0.00593985621963987	-0.224928758809405	-0.125467155060504	0.835385848750592	-0.0881474383779371	1.29686839319149	-1.16425353090617	-0.256793613239975	-0.0989020154732392	0.150044449603907	0.832449420223171	0.227525263107722	0.915400146407158	-1.19120341492063
Q9HBH9	0.856246255306273	-0.252965375070192	-0.260688014436983	-0.192279482459869	1.27095010495869	-1.1710679818423	0.470978621546247	0.212050593063624	-0.0292165422331756	0.123196652864856	-0.0360049583937619	1.62776099041308	-0.0908209442974863	0.499217647290681	-1.32821026757305	-0.559682498926966	0.201698436939292	-0.130049637432174	0.985236191741866	-0.476323559385295	-0.0504298383136167	-0.484527530624538	0.254695479034181	0.255772855170865	0.0478572825475813	1.226865087288	0.784013577223471	1.5244467174341	-0.209552951878181	-0.334427617810368	-0.123241772805759	-0.43148746093502	1.54987714232526	0.699249425757264	1.42676946450836	-0.0988419148415338	-0.352708602333693	-0.202920590856804	0.158642654614424	0.779342081759721	0.0586333362742985	0.73220849683555	-0.0636327392471256	-0.210069249351849	-0.297777982943586	-0.204017671319206	1.6064119721803	-0.0840281059833989	-0.115090668049149
Q9HBY8	0.523879117008639	-0.10595156880293	-0.145139920693404	-0.182312226130657	0.833723281583703	-0.735092890389786	0.657146072502833	-0.717091559257892	-0.0703382553849841	-0.316259068864368	-0.371376979726429	0.00595672139054174	-0.209250807322659	0.795401720807754	-0.594462855662078	-1.00719903684449	-0.830485870875718	-0.609300031134913	0.458347316845727	-0.173014532800391	0.11562449571881	-0.393473342850885	-0.227906761299332	-0.483069082893863	-0.229866399976424	0.311416983752737	-0.677347621017286	0.687995883389732	-0.00230831361135569	-0.302546414557855	0.235319214277992	-0.27285353217695	0.196809497748063	-0.350782319502071	0.0112756614511074	-0.216756112058692	-0.586065621955704	-0.591325371264462	-0.345173844685448	0.296229094637467	0.114723463681914	0.595226628191006	-0.540400697906099	0.071135988931891	-0.487173128786701	-0.498231602708997	-0.027197753939662	0.129032559089318	0.142175820241934
Q9HC98	-0.31290021936388	-0.30514696167041	0.672447719745246	-0.889082807345197	0.881696539656324	-0.644615442024561	-0.773423590902054	0.281342520609735	0.692732646517879	0.0172898990347553	-0.777260612250814	0.881040161140744	0.592285696380969	-1.56503897687921	-0.646113870834051	-0.526008231425133	0.820093945991552	-0.558782791711032	1.47894437606187	0.424396522304647	0.6288252763252	0.718743972306134	0.315302504047459	-0.271713844725534	-0.152033975643298	1.41997610139274	1.07009855299869	0.981866988930682	-0.118493155052777	-0.394243113860145	-0.309486236030827	-0.671149372214664	0.0526181716066322	0.76082304268305	-0.964229261956272	-0.118337024903028	-0.10446637659826	-0.87048953506234	-0.498486582003955	0.816122842184547	-1.03563943502631	-0.637115076735487	-0.627428753805675	-0.133046797776762	0.167564942814992	-0.679995203554183	0.602849531665109	-1.1458117176249	1.46345827355712
Q9NP77	-1.49896401326689	1.67119183884093	-0.831120738873037	0.243805724069042	-0.377122830835598	1.4297746146109	-1.24454871413167	0.679002101052101	0.636460724727692	-0.0517205362910283	-0.485512859583695	0.383522052375585	0.329691664653692	-0.0777498097306795	-0.812197671887276	-0.102668361434605	-0.226402614522346	0.705514107451474	0.576863463616578	0.196076676564658	-1.02934966731158	0.322769637502917	0.0139819520150762	-0.0652821782544425	0.164201494583472	-0.585726855438291	0.406038031320007	-0.290849033537491	0.387633024562196	0.0364215530086061	0.459659547722316	0.352797844108958	0.695249523455118	0.376001770155546	-0.180902718057681	0.714692350847796	-0.103151881264953	-0.163879980439763	0.0988282071964185	-0.0273591979006391	-0.0264548185195029	-1.13493059425697	0.237319218099938	1.35574080027577	0.488397147438847	-0.0157535801604205	0.71637212975014	1.2567560723897	-0.66920528552365
Q9NR20	-0.477537026883774	0.336526390090864	0.726492045516082	-1.11767382804054	1.52683542469161	-1.60072996753959	1.34857743076495	0.721364885849974	0.825650568899576	0.480034759304881	0.268068333230316	0.914153985845018	-0.164338254439887	0.945669937914418	-0.769593860655911	0.18703437541707	0.307934463865372	-0.67151480673902	0.9049763491047	-0.344572361963882	0.614685009931407	0.362390376519889	0.860661142685085	0.35190759198115	-0.522217760203063	1.34805140427265	-0.91119599446917	1.08257832206544	-0.382790532637947	0.24849837698481	0.577025282272891	0.542122301651959	0.645980024157376	-0.444921453963917	0.763245329551293	0.508128827993493	0.111512649906692	-0.179436109487372	-0.270828807133288	1.09803793216221	-0.953738743795244	0.0226650500569674	0.413707990361736	0.89384521955597	0.521147231452296	0.602009156592774	1.40563096555933	0.753358349974696	0.72674183149145
Q9NRH2	-0.0853842340855628	0.367533444766702	-0.168219538194097	0.994398492510814	0.677998514939465	-0.72252365354363	-1.25596776717702	0.192628461990598	-0.0190198266602177	0.0665900831021726	0.215870042226897	0.269730656305965	0.773704542427271	0.229656900053433	-0.731242585093966	-0.371679136535981	-0.131570131717753	0.492435555009687	0.49866993747067	0.0509374335192381	-1.28955004519117	-0.15371062156195	0.193063557118343	-0.0164636655766537	0.36099789038127	0.614324234066937	1.27630413767395	0.841982514318989	-0.224077125339378	0.139478645941134	-0.0177485131391175	0.504163572818016	0.676515225430521	1.07715694297692	0.260331553842295	0.11532783054578	-0.410616175806432	-0.192555796937833	0.565374627018332	0.497472672960901	0.704628222775692	-0.419283950236431	-0.216487824939445	0.0485233314179922	0.152276821508952	0.52128434525041	0.709011198873993	0.0217069930127179	-0.349615486802459
Q9NRM7	-0.289693290953993	0.119015679504394	-0.355044824586647	-1.33498130283189	1.02281132624517	-1.29730048638458	0.105124027270546	-0.562896154984515	0.830400507164685	0.741654330481935	-0.0853820465242355	1.21772366722445	-0.75872172686601	1.83992105666911	1.39925074748209	1.3919942884531	1.22502478137091	-0.0826363624485961	1.38569465127619	-0.721514053001379	0.940853221758504	-0.779627945347308	-0.0564192180465426	1.11477459718416	-1.3156709426626	-0.205035003016192	-0.491176703347327	1.46238107806383	0.471306503312182	0.505521259431977	0.351649628594592	-0.660631859349986	-0.754066734154969	-0.415587988647858	1.34848818978451	-0.244935804953426	-0.434486493131487	0.36496638893631	-0.303182352891679	0.0653500327644235	-0.181661348019551	1.27296554996299	-0.310356174116116	0.476012222700207	0.399068848212569	-1.32328467984356	0.110126315238229	-0.565672860515431	1.92596445911136
Q9NRW4	0.759447663918816	-0.503999909313272	-0.680317107515718	0.066439094108977	-0.687190148624724	1.16499799038773	-0.363605846493359	0.553818957257015	0.886500353670313	0.658439307309943	1.25527221247584	-1.0300347558502	1.19806053524969	-0.38771563116484	-0.283601713356342	0.401401417853977	0.810124710984463	0.140603388326239	-0.550728267663261	0.995305221276352	0.584986206515074	0.808413971364896	1.19558018771668	1.04504885534417	1.06629674713373	-0.541577642861082	0.801611239649011	0.503887328954305	-0.765326284089042	0.433421800650258	1.02548825569746	0.678161011992333	-0.0174490471512554	0.390165295450672	0.808789577540822	0.776547856698382	1.39750668783184	0.787024944844595	0.70866317617553	0.455118555251182	0.239374264835347	0.700009316461802	0.280319019144436	0.735122523857427	0.756948796359678	0.958472224650067	0.253922644908407	-0.259594022028438	-0.306600777869332
Q9NSY0	0.419649738646883	-0.239364539839293	0.536768419788495	-1.12363933598092	0.821065651944331	-0.99768656738381	1.44633685303007	-0.293501971969539	0.851808661257925	0.741257474751887	0.231667716800174	0.564321497370504	-0.352481242324541	1.01680606785387	0.654311184105423	0.679111860263519	-0.956622304402002	-0.889012196142752	0.165110225165486	-0.266589576175154	0.595938408781076	0.0943289358064163	0.458044951257844	0.940505669437382	-0.770850685064719	0.264779330056839	-0.0589247719639342	1.06717446541403	-0.0683336711987028	0.668108768140726	0.369756618924912	-0.370195378802733	0.627566139557066	-0.369914640924365	1.04732416179205	0.423334478748734	0.381352224734586	1.0501149173122	-0.289736726551155	-0.183469556164806	-0.378409449400221	0.35532128161713	0.154839743506557	0.516736874134011	0.6184963011574	-0.434015604328943	0.579501505973154	-0.0676293621487678	1.30403737036711
Q9NSY1	0.258030757243462	0.17140790651095	0.10146162822918	-1.30392889205292	1.20048820135311	-0.898064152868674	1.13164627815705	-0.583075490850484	-0.361485795883917	-0.377056725690559	-0.254421144228737	1.00553853202471	-1.01518608818503	1.16756612790376	0.176583809463903	0.236599065533477	0.559589908792756	0.3983796570686	0.79762115229759	-0.916095603238821	0.657100895100612	-0.696989205868736	-0.491316724305728	-0.43226374026661	-0.600961820743106	-0.0450922956090294	-1.16630951012437	1.06815713655628	0.00662982392068764	0.239527695329483	0.0552440600869273	-0.76572349661838	0.435611393788098	-0.869433072363349	0.978459160009812	-0.842447331332156	-0.14327069651671	-0.0944963571314844	0.0529574926850191	0.586953070631123	-1.09572129945057	0.69085139797736	-0.547925461988978	-0.452659059675815	-0.473146219207059	-0.457883883883418	-0.336262213382413	-1.22253010644491	1.43584415120653
Q9NWZ3	0.471994664937356	0.337547539360957	-1.19824062291528	0.130101551636155	0.470362348711626	-1.43408517901855	1.844110824389	-0.0846655817890857	0.14926303955729	0.71233355015515	1.50870748947631	1.27796485138743	-0.964286500815219	-0.585155521969683	0.587484999741997	0.781320831029096	-1.34853528573673	-0.751459550752275	0.426050915760923	0.354788911231456	-0.841071354403159	-0.524829321538326	0.689262070451799	0.0514705463475477	0.715094744845345	-0.446219931931628	-1.0385448674045	-0.57192481144876	-1.49159853813264	1.05492368436717	-0.0132282045484773	1.67633267397727	-0.991031149569269	-0.586523177888783	0.0512882115292841	1.61310835773393	-0.839256033928127	0.103778698841033	-0.305348844621069	0.0794194678920482	-0.177542963256313	-0.0158598310103176	-0.297001351018256	0.482249561572625	0.736429168177842	-1.20906181713184	0.676401897366899	-1.33884492294862	-0.946916836412412
Q9NYL2	0.0876187995505595	0.305563688236861	-0.308429232057968	1.03234849173803	-0.191625364624355	0.739407501156519	-1.47394752948595	-1.06925021351776	-1.20433613179136	-1.18317461700956	-1.18498566343127	-0.487975386257581	1.3102431967654	0.403734306870336	-0.961875742587556	-0.582278914468534	-0.773579080679902	-0.319856395703241	-0.795016120404142	0.73827141304206	-1.34570056307862	-1.24752159459796	-1.11838985346439	-1.39276304524797	-1.08016538996045	-1.10314271763558	1.42916857710986	0.547782670458442	-1.12377980949326	-0.750884686510048	-1.09318131529922	-0.740741707503018	-1.08389421767229	1.40403522532691	0.334706803569749	-1.05503514402521	-1.39812472527317	-1.42999163249092	-0.988474111750306	-1.25279948618213	0.949868593351672	-0.393377363370828	-1.0113149726458	-1.19218679863147	-1.17724633549233	-0.89753764196268	-0.994159156285358	0.659144433865057	-0.108079838332727
Q9NYV4	-0.832312531930607	0.975329734762069	-1.10516693012794	0.188768136003119	0.290302201176467	-0.46519725380997	0.475175622395223	0.527964297973868	0.179999794907396	0.310235346384232	-0.582472944846218	0.315229308234762	-0.472554100409465	-1.05390529203047	-0.192520973975708	-0.852713304621116	-0.462268852216399	-0.390421998139837	-0.0921905980195385	-0.826176831427271	0.538756158758213	0.38542259917864	0.413909200670422	-0.494198051188779	0.377223481163358	0.695494211872679	-0.888341192465843	-0.386636503996812	-0.488158382595024	-0.335953050720496	0.430792100079297	-0.739127243691309	0.784764752274026	-0.498149367718718	-0.685606616848029	-0.466948851571494	0.3708539771584	-0.468175760289891	-0.777625061607303	0.319553018018738	-0.565627581183885	-0.353606045582422	0.313128848866306	0.379311543003747	-0.311889670453374	-0.491106477445765	0.497205563303489	-0.93021705947249	-0.489132399510334
Q9NZJ5	-0.683863763441294	1.12800925217449	-1.42968599088975	-0.0548967425867978	0.171417340235949	-0.734071485237509	1.89016258537515	0.137855321711683	-0.544889463207922	-0.455223800170786	-0.6793250962185	0.773765191258703	0.798693517529665	-0.825396594518308	-0.794984155707879	-0.899831517791341	-0.549207684411347	-0.66752498592202	0.273018100852096	-0.342084382630919	0.576628519446844	-1.09768518707348	-0.543978057759901	-0.951688042387929	-0.961209268035376	0.314817989697932	-0.582224268072467	-0.538555985005418	-0.595711272112931	-0.928851842965363	-0.457252888026592	-1.18129137131016	0.685183285489592	1.10531640211588	-0.747220048198988	-1.00626605496799	0.195072835391706	-0.534523236330539	-1.36700930380766	-0.249177375909563	1.09662207865975	1.29080890439727	-0.575388799595693	0.391903171010841	-0.519261341328341	-1.86135672592115	-0.237819346827009	-0.0814287063758267	0.609235229068507
Q9P0L2	0.843693337647538	-0.104326760809494	0.156953306794906	-1.64470221740766	-0.107497312469789	0.364171919243266	1.16503426212832	-0.330947835490352	0.558008489750106	1.10545051435052	-0.431842585726335	1.30898027143744	-0.202633090507461	1.07806641747497	0.551377500894118	0.917479328714777	1.45945863224345	-0.298986674943847	1.3980429969335	0.444091508312168	0.815065896316829	-0.435219245593339	-0.064663038478983	0.808243826229136	-0.994294820452668	-0.421124883440234	-0.143821961706649	1.14132273305026	0.628506283574314	0.345006210168128	0.407688110301023	0.223542140043204	0.546197083060772	0.407572440137558	1.23292609904091	-0.443790839096781	0.347195899346717	0.966352940643157	0.0722713677370594	0.211624037136016	0.534092869427126	1.34814360403696	-0.00983004995667807	0.396233455464244	-0.0055655782320135	-0.532917031941765	0.633535657059329	0.365869360706947	1.39015182308069
Q9P289	0.471028521037647	0.139824087917564	-0.0466611657937348	-0.0932837912327102	0.60130947139651	-0.402775623487122	-0.665524300692045	-1.57632650703603	-1.53027931103994	-1.40555135140735	-1.48058596733351	-0.527849808952598	1.34230699391138	1.56212498178311	-1.42833533202596	-0.684613990838402	-0.707410408584846	-0.310250424843494	-0.618365914656101	0.512365167725808	0.47086493902189	-1.74183236585725	-1.51886150813874	-1.538604135992	-1.48515231852847	-1.3219521687304	1.52111657266541	1.7473485734844	-1.22864534928653	-1.08943705665598	-1.3249941329915	-1.16134938363634	-1.0731842458834	1.41791433792726	1.4641235513853	-1.49373726904215	-1.74980666153558	-1.51972550046896	-1.31658381878169	-1.43645025385398	0.971270196895121	0.882177974911375	-1.49225296792682	-1.51678000512096	-1.4109302509105	-1.469338518082	-1.34144677328927	-0.261763384098192	1.53170905794211
Q9P2K8	0.555577668230159	-0.351026004107326	0.541135428359153	-0.63322288875295	0.583127158856295	-0.511153784897539	-0.194408703515449	0.401546905880193	-0.276816279001922	-0.281150704063872	-0.22947991497496	0.250628748017796	0.216768714794199	1.16793332098841	-0.364284624773203	-0.558644733115334	0.302339544923211	0.0567303330314186	0.0363730315175702	0.0447291816621454	-0.45999336131395	-0.232523457876837	-0.112879262035482	0.147092192119185	0.152826497583134	0.720417676684448	0.896410434518982	0.71627622958108	-0.753002522393068	-0.25949312758033	0.35139911603841	0.0940932071718755	0.24909662267296	0.664839792355446	0.71977506598474	-0.07971236713704	-0.727860196452925	-0.00205825406638182	0.0882836919658998	0.11805441098591	1.08428961910083	0.56558364088548	-0.130158702477396	-0.253580443565092	0.493469382381106	-0.203400457222968	0.739958648179195	0.0283011730374084	0.751822139628361
Q9UBS0	0.139022643124648	0.120649502406733	-0.0904050964388411	0.992619201115985	0.518089345357594	-0.166233771174903	-1.4859164470491	-0.340616005180786	-0.419060693499796	-0.576193725445509	-0.307433725983342	-0.243671690701974	0.934250353178262	0.254978176593347	-0.637485134674214	-0.37834843857147	-0.214987032550772	0.0686269988570244	0.0884858401751463	0.397919792953151	-1.38083469401295	-0.549631199807219	-0.225684926130574	-0.769161400549624	-0.248270395595179	-0.284646864176518	1.408240204366	0.480263707057586	-0.645369889817873	-0.281674916036601	-0.502895172345455	0.0544892943464793	-0.477559644911683	1.01315964329793	-0.238194130514574	-0.241877049294722	-0.669723265322013	-0.740430376108161	-0.101648691201108	-0.446657565796827	0.745058413480212	-1.00412107227447	-0.65473182614719	-0.519699903087249	-0.41448110629012	-0.0945496885963047	-0.12387163611505	0.0599514526574891	-0.398060542603852
Q9UEE5	-0.288766787709405	0.265406640347653	0.061512441180345	0.229389247155561	1.06191674178542	-1.49547456411995	1.28540576511209	0.848184280275663	0.907411936319926	0.936313506015288	1.04957719917875	0.998730469002476	-0.762406493858751	-0.798249312923955	-0.567972649084717	0.750440954786186	0.781135491282785	0.590414907000555	1.08130471738897	-1.03316045768133	1.12737750385583	0.846710875121006	0.809358605657857	0.972751947129519	0.87074076012203	1.16038143231394	-0.66671973753333	0.58444984711422	0.890055224470769	0.974815587615855	1.00572719617621	0.886451358937076	1.19149850229389	-0.657300970425834	-0.863939788127485	0.796001311129131	0.990205407683949	0.84993952503916	1.01814253264344	1.31376634755404	-0.812569856374215	-0.573461242156209	0.624114825517401	1.00576096854617	0.973527538917561	0.928009522456722	1.05285001019274	-0.908760849741772	-0.623596966594473
Q9UEW8	-0.153692949001314	0.418404622465292	-0.0921784421688204	0.474446344492309	1.15144934388594	-1.29374692850715	0.579478281663608	0.576162232311418	0.606215169050813	0.956209841600995	1.26914806161407	0.564579428306153	-0.131879693668404	-0.221334193609782	-0.17080468501366	0.405916676173594	0.420055378210676	0.45142599128809	0.653936233422142	-0.746254782253887	-0.192126468848297	0.637374081381315	0.716792250057826	0.677053622971007	0.794288551342001	1.02992984982867	-0.399940554232038	0.320629749203957	0.581609801158074	0.661186353157306	0.764778915916767	0.887801191043749	0.898276142059062	0.306577381184915	-0.450158918126691	0.962285775042352	0.514104741844729	0.808614945299123	1.11087634057027	0.936056497621171	-0.271769765719568	-0.958647302173757	0.59549953521484	0.450837563494653	0.804191506769067	0.99876655449982	1.04944478147747	-0.844396472755731	-0.676714428996954
Q9UHY1	-0.222744468299843	0.334304538682842	0.405278936153109	-0.619125176538018	1.0748992867574	-1.41240004479041	1.4669165073212	0.652384013395221	0.583410754189564	0.831645783193554	0.539986170616187	0.755344042020193	-0.77995169757355	1.29793186264489	0.603689302574443	0.870124666042905	1.09128392456181	0.65401973199868	1.04504173205852	-0.825428606707631	0.539451722698749	-0.246443067044775	0.462967963021326	0.826493461663864	-0.0716639565440279	0.482173518047608	1.10041719791268	1.46016257735919	0.207706364503127	0.665055881810925	0.369576923595481	0.473590311935761	0.445973258616693	0.784984451585417	0.972179724000299	0.524186442093505	-0.296852544720495	0.730174823109646	0.661740090661091	0.4264179344439	0.940941485596109	0.799422958582439	-0.428130702928993	-0.30412016676291	0.461399326647123	-0.322933177270096	0.600139403882468	-0.631956914978751	1.0085289596302
Q9UIK4	0.891546731183195	-0.675021736193935	0.73921746174793	-0.78633761076465	0.989899636937016	-1.02309194034685	0.636888479522941	0.587448684263388	0.0221443480167058	-0.511276113390448	0.588670078227961	-0.151806054803994	-0.0921231220375511	0.405012389998456	-0.200627715762536	-0.315261019017497	-0.316527577355654	-0.76683703899393	0.228535587803199	-0.861201396449082	-0.122387624671209	0.355227884807535	0.0788271461611441	-0.554029503266774	-0.356073866628943	0.659811203974282	-0.318584769937171	0.631359137334978	0.408781471139844	0.387875456165314	-0.175654667756312	-0.142976707475422	0.398549944407582	-0.485820633327076	0.466587975116414	0.603316013270804	-0.0236264845228139	-0.129907571304588	0.262776306698193	0.360465994601946	-0.297547209047172	0.0643852457176633	0.0969917562148759	0.709043204336067	-0.0966044557824946	-0.183340120473886	0.677598940221601	-0.773102168469171	0.810937509198453
Q9UK32	0.0479698674294855	-0.198825128204097	0.800258621459759	-1.73836835387527	1.23310959914375	-0.786424071485053	1.3350617367252	-0.689707164926568	-0.646881703143302	-0.136493378921693	-0.814688807926631	1.10978621390818	-0.0740853618852951	-0.780456796706241	0.549395691277326	0.591832823406907	0.41593334595723	-0.00520506918215411	1.47214208492762	-0.230675272016633	0.462993444897422	-0.676816170862078	-0.588932482137562	-0.289029769749477	-0.818242695294699	0.35482745909659	0.903768232337189	1.8614371627924	-0.207148463624789	-0.14971971428342	-0.555108298181647	-0.616632134882195	0.219667328263881	0.202430857494784	0.118416514028155	-0.431201322536693	-0.886413661316373	-0.237824591296439	-0.751249057845244	-0.116995603466882	0.306508372475702	0.779678503280394	-0.263364092107927	-0.704001552527787	-0.501332498443572	-1.36187338865112	0.310330168939988	-0.378602806103816	-0.0355954987253136
Q9UKE5	0.0827217431782484	0.108270481322055	0.071148685338483	0.175111837664496	0.620476174340719	-0.0829272992363933	-0.798830116553228	-0.911767552201389	-0.994256767759287	-0.873293882387278	-1.0454004100415	-0.331053711451531	0.84215621686992	0.929088603483285	-1.05662644327374	-0.485155416863921	-0.578237464948279	-0.395408768695702	-0.222228878019861	0.412959344990794	-1.02869806501568	-1.13153447655205	-0.978000754371108	-1.14884440788533	-0.929715572238939	-0.664430844650312	1.19800075858376	1.06845111957059	-0.844278234100638	-0.612319618563806	-0.813281301198002	-0.792187000826646	-0.723111115672049	0.941669352393331	0.85792503445558	-0.762068024130199	-1.04635628308337	-1.20293269486424	-0.773552969670433	-0.984498678995224	0.452419882466581	-0.127830015174944	-1.08376061910307	-0.965670305205057	-0.857998046426876	-0.756922709354724	-0.537034900047402	0.327760795499786	0.367414936048894
Q9UKI8	-0.0414740197845885	-0.0395115568503585	0.611784825364665	-1.52978411650026	0.636763987010331	-0.0880891379678017	0.598072867467247	-0.929773403661188	-0.553446349887279	-0.284831026189623	0.28475523403568	0.19518080135159	-0.205228359311998	0.722827105805992	0.622248590803772	0.0722359812818509	0.892644634303885	-0.0926685205852961	0.432755226439486	-0.405258610356666	-0.637060343555103	-0.455979894714423	-0.626798821207363	-0.349066537206897	-0.946358508246248	-0.576008198647038	-0.47048307660521	0.692107257615924	-0.104419465394324	-0.714262876605203	-0.672708528671784	0.189333820573877	-0.530452298475498	0.059742512802698	0.136810095364686	-0.653570929792395	-0.871623722442015	0.0603247682777147	-0.342973449053254	0.204604084544303	0.443548144539366	-0.715572965840929	-1.13782479769376	-0.951696955119428	-0.948271426958952	-0.979655781896359	-0.243327657009997	0.0931817182916906	0.910032629679042
Q9ULR3	-0.28055839086705	0.334026994277818	-0.0962766008780598	0.7563857871996	-1.79286977161853	1.89688718059527	-1.85144230063986	-1.68349482555637	-1.81230984672135	-1.80956807630961	-1.82329598598457	-1.81057362456898	1.80735639163706	0.951784272149545	-0.938692283845479	-1.80333886548323	-1.31577189737495	-1.12298268781021	-1.8133718218286	1.64046517393244	-1.7900317550263	-1.76554292846865	-1.7594215704629	-1.77332883368289	-1.16412572582189	-1.86801072142063	1.81264507767029	0.351129702210917	-1.81043560287707	-1.78756845635978	-1.77749552099371	-1.53751511178007	-1.86638609905961	1.79295830558888	1.20148832892919	-1.80972560464528	-1.81014116272984	-1.81101488549285	-1.77164349687913	-1.93642696136728	1.91295146989577	0.594209214146081	-1.7909453341776	-1.80672125679741	-1.77702343717246	-1.58510507626208	-1.80894987468976	1.65321226918318	0.430090214714544
Q9UNI6	0.332983866780736	0.501329509550605	-0.551403397642006	0.703900685403706	-0.727446498610659	0.85223158980428	-1.33241338074024	-0.0980295939426374	0.215752802344287	0.0677519744442771	0.64252342580667	-0.52204619674222	0.281236176345091	-1.6106528536168	-0.0631576146054584	-0.667888097656071	-0.0270153002353671	0.153768513856567	-0.409271804223135	0.175629098992891	-0.266456890101137	-0.276972556436009	0.170539780369822	0.350352121462139	-0.155799816022506	-0.2313408863307	-0.215502261686224	-1.18780214731255	-0.0889777323082285	0.0156078421503902	0.482215520341374	0.745036744073322	-0.533094402699273	0.601134891660966	-0.884040103509103	-0.681435950915988	0.357159328044001	-0.0521103289052443	-0.0995158478757153	-0.10784425123619	0.152412559172602	0.0942916864973101	0.834689060503759	-0.331101309512292	0.449260398825605	0.479680446652711	0.273533136823363	1.00394361262083	-1.27745136131498
Q9UNW1	1.73904532314316	-1.43678096856791	0.184630016477846	0.745100542594873	-0.496973736143726	0.561689062413498	-0.266569558558664	-0.137976737752918	-0.293868990113712	0.197528928866778	-0.734685641433206	-0.978792852440559	-0.940503296866809	0.186120782097655	-0.183806537859207	-0.328293566933934	-0.0585744919285425	-0.384871175823553	0.30355016489262	0.227686981129236	-1.15627799396646	-0.486958945369481	-0.613859525677018	0.540902804800112	0.0511657376400578	-1.17044427699273	0.619935633474112	-0.0143204287298049	0.95886470826251	-0.382038804647032	0.280811003709943	-0.0142357923284015	-0.416891504752093	0.288732792423258	0.801025909322271	0.321623161336147	-0.40087748148678	0.175606782412096	-0.533825940910557	-0.544889084126489	-0.248651567336174	0.741656569962905	0.0100878847683184	0.621059758714065	-0.144409787809546	0.000965514167935937	-0.440103027915179	0.0404205985480106	0.577045019975952
Q9UPZ9	-0.0386129634169558	0.0803374581193494	-0.388808872412202	-1.27626926299287	0.900164685013483	-1.01511295511001	1.56794135958256	-0.164023340059813	0.510122643714517	0.640440972361913	-0.377054917098045	1.36579868172306	-0.29108434739825	1.56709882280333	0.773924525716394	0.916663080622491	1.07648699203552	-0.23660515943274	1.5577195565482	-0.169840153970041	0.853335049671918	-0.204217228486757	0.249800923285848	0.503646764824634	-0.881494140373466	0.129804244295236	0.578791662736846	1.36828237453605	0.702881406759439	0.895574011156858	0.393318889689245	0.223474765925775	0.979730662525185	-0.0333004312898288	1.61535254957157	0.0451022887601903	0.406325547283084	0.493113606468095	0.364352564016613	0.551726049449942	0.000893967991385927	0.773798006762681	0.0925373694879677	-0.0820313823762112	-0.146474238934462	-0.27594150826409	0.753177016471774	0.431455075600028	1.3970758463531
Q9UQ88	-0.0717885311057136	0.372249848759926	-0.535335239485922	0.448882888704532	1.36707322964385	-1.31604589472245	-0.365457460703821	0.957017938998997	0.745040202072762	0.675379300468319	0.699923705355445	1.05298647702217	-0.813791098987369	-0.506282771237688	-0.489867848591435	-0.137265925160354	0.267160739274342	0.378576735449671	1.01966182742559	-0.611030583080332	-0.89835432992697	0.793971472494452	0.862417709538802	0.5237055522601	0.996562725264362	1.29430667523748	-0.763149667416176	0.444913108981867	0.316413961193363	0.649222482221724	0.798419665043948	0.831890241451474	1.31724881439102	0.0746988130269273	-0.658212919745448	0.656732571230672	0.751077593173724	0.675484097336885	0.895526504373686	1.17318245078029	-0.77579975956956	-0.974549602428821	0.635121781790146	1.01894877457574	0.9689097262811	0.838879367721515	1.30258320893136	-0.657435244152478	-0.994596754296799
Q9Y217	-0.154105476861451	0.0790697977900898	-0.207788729434422	0.906510660454818	0.224812703318697	-0.542316251185452	-0.700266042478447	1.13318156136821	1.08616218121328	1.02238758250381	1.12606935294382	-0.400187940431126	-0.823155144393595	-0.725811567606477	-0.176854873028625	-0.289036254944783	-0.72481854699588	0.602722035131823	0.151550910295582	-1.01092306742503	0.717902813631573	1.30447141981689	1.32379587584511	1.49935479782299	0.922645493469064	1.05662800510023	-1.13769258461196	0.0322428326000862	0.760336214945026	0.900897472822355	1.16288674611109	0.913147421548217	1.01948598095521	-0.393833292290072	0.275826906496507	0.784842882388254	1.302938441513	1.10566766762741	0.923297048171622	1.31557170347691	-0.920967810394476	0.43630747727881	1.23677810077174	1.07724713862994	1.32155245563345	1.1890405329679	1.16694602125478	-0.69232277731807	0.495370044869242
Q9Y243	-2.01435728499761	2.05845225070787	-1.23580929339524	-1.06244168706747	0.221404676128997	-0.455058194191955	1.48297131428397	-0.775217205785086	1.14108573527196	0.9941314404755	1.33895183290281	1.21034736694454	0.448511456994451	-0.36246419140267	0.825050389279229	1.15191735472285	-0.410378120585766	1.19750918794828	0.442662784968149	1.58857019122021	-1.68342903192916	1.18031015603837	-0.579293488271604	0.26126748054571	0.893162230064604	0.326811751344594	-0.979399865973925	0.698913970061071	0.400268813784744	-1.02606362655952	0.163816761061883	0.199288297813715	-0.0370326404163236	-0.942212964999615	-0.519769891796716	-0.676315897467394	1.33110563930659	0.176274019376686	-0.360841780037099	-0.519658587591018	-0.778053531637694	1.35882987594051	0.518996931406102	0.909569971360204	0.12229460564024	0.420470367506553	0.17370433097818	1.28365243265429	-1.01207466785351
Q9Y2H1	1.61295142282346	-1.39464714081635	0.620957495740295	-0.86500694383837	0.525766172326479	-1.52975327555639	0.327639449153445	-1.25985524770197	-0.767131654388407	-0.0865390702437415	-0.966458190847762	0.65634015836525	-0.346003535987206	1.57719394795088	0.431885053805162	0.545471816705793	0.54377968841945	-0.706808428460441	0.342461634013861	0.0825003768278407	1.26590633990091	-0.394594644554478	-1.1791634923165	-0.48108697611219	-1.55076376274124	-0.559152268260669	-0.111525423339393	1.70940420539574	-0.454446184444817	-0.626376098494306	-0.682690030175273	-1.79817472007695	-1.27017752639863	0.234810682889592	1.88510545557949	-1.30197157988473	-0.648124201564569	-0.581186690085922	-0.843190895419787	-0.601521094034078	0.735934705665908	0.979514114257597	-1.795003211288	-1.23044735240618	-1.27907791737534	-1.28843029099842	-0.837752334855416	0.315435495686106	1.0495831295163
Q9Y2H2	0.321866854028234	-0.40010845638088	-0.35408495377063	1.63935608739383	-0.171124409871787	0.389713594604672	-1.77463995974813	0.323060065308378	-0.27206703258004	-1.25338452001881	-1.33912874195827	-0.545101890585113	1.12606555151779	-0.274509855067053	-0.554113914190528	-0.759841223599384	-0.76273775769344	-0.169081531020949	-0.443127521535055	0.63594303367386	0.185238724576662	-0.491264077883801	-0.747596830852529	-1.09229120049647	-0.673955304053917	-0.221233409945202	1.33540186712832	-0.134504016103758	-1.2611712918458	-0.556923751095363	-1.40954433014339	-0.575295018338669	-0.99162656152145	1.46347189058879	0.269858888462491	-1.02460389700581	-0.810219247855816	-1.26244713303706	-0.888356221415361	-0.25410912774056	1.03217396251824	-0.287236815368074	-0.97822116382525	-0.587710279065845	-1.1008583944216	-0.861980507176148	-0.57679740022427	0.910494501609084	-0.690656870200256
Q9Y2K2	0.133527728027823	-0.349394217187596	0.557678855082792	0.108729490296011	0.952007280348412	-1.50000059794122	1.49457704269391	1.01024152147469	1.03362392327417	1.1444012208283	0.784577170889024	0.868661133492996	-0.492021413909758	1.17807643096172	-0.248948260951796	0.964667650893001	0.845579085353612	0.795508036987965	1.14495100170668	-0.741245151362317	0.872783278893478	0.761978689213684	0.991472611489889	1.27441638249859	0.638712582113278	0.929643510371127	0.652270879475842	1.50384347196962	0.967641449395161	1.04304326695321	0.919973585531811	0.971764119503648	0.902766072752908	0.480759888133897	0.932335510412268	0.814147454133297	0.204271670588364	1.03326611514638	1.12326977871285	0.966045235647076	-0.529057445211232	0.674754755203527	0.482694421825977	0.773792772387508	0.563945404743905	0.406953583378813	0.757513069288176	-0.785211925445858	0.921954759527495
Q9Y2R2	0.659072157885734	-0.451348916671131	-0.84501608226334	1.2324559036324	-0.878815085372462	0.809735452943127	-1.0337642580775	0.280842354514397	0.672459630970078	0.452985899065895	1.41279016470005	1.02503567781042	-0.510392663312241	-1.31025246101974	1.09999480694066	1.07214375338046	0.979455471909644	1.21233118931058	0.59265942063285	-0.177573675120196	0.614398616351174	0.971741796434973	0.251860061226367	0.604720189153843	-0.0554019227991068	-0.424133996171741	-0.841321352884942	-1.65074870587512	0.692013078762657	0.476077764665213	-0.130894922191169	0.690323566942895	-0.440267498904727	-0.774905237260842	0.18568866225852	0.535855750514841	-0.284519115658324	-0.0242715084390519	0.886616143392209	0.696303531102828	-0.353138156312043	-0.718875028165293	-0.0271571198425996	0.664537560659508	0.770805173805801	0.511148894117789	-0.633431444193283	0.254911520522734	-0.618292452445255
Q9Y2U5	-0.18150810534438	0.1833670170596	0.274698116060914	-0.0328954374243033	1.11267037673254	-1.53490192937624	1.25799765348684	1.08843897219859	0.977119174874736	1.2651424605925	1.28710275999767	0.771813629735213	-0.548574023298796	0.252466089847847	-0.0843902227191556	0.993990024052616	1.12350956142817	1.23231701104193	1.17636217519455	-0.923905379888359	0.726457730863907	0.87112687976169	1.13926851646817	1.293476244645	1.06576639937402	1.17333479020886	0.237473260367457	0.749197351331997	1.12953523959233	1.22052433586958	1.09363286025953	1.22266320084464	1.11164240767996	-0.33107193019737	0.255932753830656	1.08552898495382	0.536237270320803	1.21960006832996	1.37636575006403	1.19165088845339	-0.159709513764738	-0.609610921943146	0.871254059703318	1.15733194284146	1.11147289223045	1.07138983356656	1.13840454102571	-0.826729882817207	-0.14324954372425
Q9Y3S1	-0.435833036610473	-0.607621458710502	1.00017898018416	-1.00531186652375	0.140340191431377	-0.781929283045624	1.48814361069884	-0.815218904494109	-0.43758973769228	-0.415446065668838	-0.710236939386436	0.297745517785159	-0.781042036314954	1.22470191126715	0.914895845281182	0.874265476672173	0.479031849840395	0.316899979488755	0.607517960043312	-0.241805943830813	0.46267183676036	-0.244205912567006	-0.383216414507889	-0.554105592163243	-1.03592688999639	-0.549652204947932	-1.05055207108761	0.418214600268472	-0.274187195108966	-0.421427188078482	-0.525919403559142	-0.49660387519335	-0.444578687873915	-1.23925319254743	-0.162146771321331	-0.385357015228108	-0.382931186263673	-1.11448744558803	-0.183320436050167	-0.263730525189532	0.0292328255154267	-0.418700228793102	-0.375628073360414	-0.536541733804233	-0.628667576729016	-0.891990528925523	-0.562655137670207	-0.929313351899834	0.68944763357015
Q9Y4K4	0.277363355601751	-0.0688594226477996	0.040945231296982	0.920059635741692	0.549769543255004	-0.720368787933552	-1.08272173649372	1.0129296929558	0.366278444110456	0.854355965674085	1.04727211117304	0.223484585113964	0.315320820353315	-0.089771959318613	-0.250232385980646	0.252516207780838	0.445044865041895	0.939560574123039	0.331353708207405	-0.280680685390561	-0.971129314214401	0.553496861319057	0.973113276080946	0.984587011605388	1.15695834034284	1.11237541442265	1.09803248386988	0.316652906572852	0.460376311791442	0.769690845032335	0.848652193903491	1.14281469119013	0.690172339744601	0.92040357694248	-0.249588652491079	0.723187335405503	0.291171613544877	0.908637453334797	1.19043349292003	0.953781015975512	0.753939671286673	-0.635347886262367	0.635459353873983	0.72732971446732	0.907956306378737	0.995063921287293	1.13367748861994	-0.172892713846662	-0.498159712403434
Q9Y572	-0.287664232807478	0.631529641690155	-0.104444552680146	0.352042202094734	0.741861490708119	-0.767818248408653	-0.486603383943368	-0.633647282631408	-1.02589664366689	-0.615532230580934	-0.920285898298107	-0.403669462618382	0.231789695407851	1.07122827128859	-0.671253509847519	0.499926441488505	0.0615226309143296	0.0550525780054538	-0.31568235560975	-0.354324322627932	-0.141314537100345	-1.05873414550016	-0.76432392375036	-1.15122814223078	-0.7500675943227	-0.746791525607957	0.847530333053293	0.528884377297483	0.164930493811112	0.0359719343254948	-0.190146864627698	0.156651606587553	-0.15559427420071	-0.530649298322664	0.344910355901044	-0.376869939162509	-1.08135324433468	-0.920110593218838	-0.0717796151780388	-1.14223483395729	-0.888873362741827	-0.52585926221374	-0.527184488363244	-0.413448551254353	-0.408283659744661	-0.487321933453246	-0.56453039779392	-0.916156898882565	1.04371348709029
Q9Y5B0	-0.472496572368713	0.200280016092175	-0.196500381047842	-0.506042887272878	1.11450121798485	-1.23974376368415	0.966304322557382	1.4998833630884	1.13721853421346	1.06952973923579	1.11615726960061	0.838883495224244	-1.31484548777238	-0.985813862697207	0.574617241686866	0.411978196177027	0.220581876214649	0.208116826724192	0.883143951686391	-1.38580106929637	1.25088950629636	1.54716446556763	1.17070185332383	1.28432455815555	1.18128931956872	1.53682438083433	-1.56882652615266	-0.78447680923419	1.16682906781467	0.932817671775832	1.22739816896771	0.819302319052213	1.71461190629056	-1.29033124979366	-0.595305617830492	1.37019243841406	1.55162981433677	1.31887016086325	1.08545151397564	1.62452000037939	-1.54018995546884	-0.708802247181114	1.22937000104898	1.44101479788262	1.27920187416731	1.2693363348827	1.43785166103649	-1.22317716485346	-0.208150717320272
Q9Y5S2	-0.507946091847557	0.55875241399711	-0.0857230202334893	0.533282723339116	1.35351470181671	-1.37186555966705	-0.493185268421519	0.200971015278604	-0.145439406088399	-0.174763223220615	0.440541401056444	0.988156630037743	-0.587666901995225	-0.232018074843813	-0.830953641381553	0.104165792362635	-0.231397889483727	0.379642091028694	1.0281163685493	-0.796069431984141	-0.309416637472721	0.351979874452598	0.289822365565707	-0.0303929130781971	0.708397856097759	1.07529070467488	0.332970096925285	0.39090008614539	-0.158009546942881	-0.0537953586191803	0.417680128187497	0.297641598635349	1.06196597724692	-0.354725008016235	-0.429140307050487	0.0230610151758393	0.449270712018377	-0.138153413522498	0.659465003291323	1.04796988626512	-0.400512941850398	-0.831401566528528	0.139954042874198	0.405435510929266	0.545118229720141	0.745493467258656	1.06665905065152	-0.88061677716915	-0.646868169957474
Q9Y616	1.81674729579252	-1.10966528262928	0.35004133716333	-1.27167704832957	0.182245426988036	0.0855710304221686	0.581488869944043	-0.760486879217026	-0.413148824224526	-1.54663887743611	-1.10603874437866	0.0527108124369168	-0.405210079240174	0.135728429480259	0.258123122105185	0.130237617746668	-0.551325014881277	-0.988497524505054	0.432830863831202	-0.0901101151240833	1.76446183984606	-0.0682205174829015	-0.286732701053966	-0.651840205087556	-1.03430572342616	-0.604303900600997	-1.12200610774216	-0.304388466720775	-0.341432294897238	-0.439785182256761	0.381349828697356	-1.15434938773773	-0.174395263047201	-0.623340610446024	0.10060189639942	-1.30335326168958	-1.21457761575616	0.0958159762427145	-0.567699058539066	-0.395020024062107	-0.701429416072977	1.81335857661482	-1.07749369727549	-0.420348555074028	-0.337356680293889	-1.61418420807209	-0.526620731658041	-0.422194321296681	0.507074904726155
Q9Y6M4	-0.927970950996707	1.74944403268538	-1.51579626139827	-0.84846283329248	0.156958165139897	0.120915960163111	-0.311671859510192	-1.05510059717672	-1.85936126783897	-0.415745683222495	-1.80701120112419	-1.39563812789817	0.913564719509628	1.81162669579038	-0.708471875648614	-1.85745334032762	-1.72820651709234	-1.80689511017118	-1.38376776380074	-0.0175953461668763	-1.79578163813321	-0.167052720892076	-1.63417727349967	-0.276895340913177	-0.434250211416314	-0.438298823226554	1.03818313298666	0.328524822060882	-1.7912351262974	-1.57694296523201	-1.37192387314901	-1.39554587915777	0.626143553597849	0.529566425701463	0.785677533203932	-1.77196114647354	-0.885723151442932	-0.185954460353147	-1.48519628816563	-1.570275263638	1.05303282291185	1.80256786568915	0.746638510981625	-1.81292927801133	-0.802244619260623	-1.13663048899105	-1.65878107349906	0.675246118803532	1.79387099730293
Q9Y6R4	0.311940777390055	-0.325487285441268	0.622139737435079	-0.807641101313997	0.411375166699367	-0.416271492944601	0.785322942357456	-0.831818461885092	-0.446006757533458	-0.34880630121217	0.284166691225017	0.23972380235071	0.627151515224735	1.01858520720331	0.284684178538723	0.575463467188562	0.332474097110952	0.403174349167876	0.470571638542382	-0.0505957562579152	-0.263208485504959	-0.662697374411816	-0.459724062812447	-0.164464362097386	-0.501145776104844	-0.267808814815915	0.0847548235130632	-0.0863392286271464	-0.173231581043079	-0.0649065140230075	-0.537765339263534	-0.35628450152345	0.185202548752745	-0.0961358546394101	0.46295465274331	-0.208819120228701	-0.877036016226444	-0.142504163792226	0.173298824047901	0.0113047190037453	-0.246139619064425	-0.52145469196375	-0.704242576855241	-0.828713521937163	-0.742199860941527	-0.516892647856187	-0.300234391258387	0.320590786298503	0.762884303511144
[truncated: 287 more columns]
