# Supplementary material for: Network-based elucidation of colon cancer drug resistance mechanisms by phosphoproteomic time-series analysis
Source: Nat Commun. 2024 May 9;15:3909. doi: 10.1038/s41467-024-47957-3 (PMC11082183; doi:10.1038/s41467-024-47957-3)
Supplement: Supplementary file 25 — Source Data [file 41467_2024_47957_MOESM25_ESM.zip › sourcedata/sourcedata_fig3a_fig3b.csv]

	01CO005	01CO006	01CO008	01CO013	01CO014	01CO015	01CO019	01CO022	05CO002	05CO003	05CO006	05CO011	05CO015	05CO020	05CO026	05CO028	05CO029	05CO032	05CO033	05CO034	05CO035	05CO037	05CO039	05CO041	05CO044	05CO045	05CO047	05CO048	05CO049	05CO050	05CO053	05CO054	06CO001	06CO002	09CO005	09CO006	09CO008	09CO011	09CO013	09CO014	09CO015	09CO018	09CO019	09CO022	11CO005	11CO007	11CO008	11CO010	11CO018
A2A3K4	-1.25369082775025	-0.596808325205122	-0.25580544134734	0.252820630440101	-1.11311149498037	0.664867936079158	-1.59571411834669	0.908651370622368	-1.6800720684839	1.64295283247831	1.24934890338611	-0.127947516704517	1.55309163779111	-1.97881678163415	-0.527310426427413	-0.395698252036783	1.58333585692916	-1.6855896512969	0.737369596193337	-0.193753096754328	-1.74215926742225	-0.0527142128912479	-1.38114563511335	-1.1002509398793	-0.936604456608662	-1.57039177512386	-0.578164289758093	-0.442523891226475	-0.39771015840873	-1.38097944969141	-1.41078916940592	-0.932254765961336	-0.94254414838999	1.93420333986164	-0.445671567026193	0.887398835213843	-0.330205625511659	-1.20564373491916	-0.374923011159561	0.172668572759212	-0.86565431603083	-0.715397876135602	-0.495376954816335	-0.312637551784079	0.902763201591633	1.53912341343342	1.75095023768176	-0.939253839744937	-1.54098365934767
O00418	0.814447015778706	-0.0391755146629836	-0.0161856612712775	-1.43454263097337	-0.566461162770839	-0.351178610797863	1.11898636185171	-1.03222261197838	0.822766720757711	0.796252119718164	0.782793241723506	0.980026724829661	-1.38684882112324	-0.337606339783406	-0.313664081328144	-1.39933983600844	-0.130510417415903	0.441531769043164	0.105757099041308	0.968511780970608	0.316848317836718	1.20206100908159	0.0341381461542484	-0.107285886800795	-0.932561592071327	0.376579758674132	-0.219369600616645	-0.518422985666327	-0.525152821288449	-1.84831138086515	0.0588587519952056	-1.12848472370655	-0.318576964422122	0.650864593651442	1.47374073561369	0.653345413224171	-0.340971578005738	0.532349679797046	0.113871699802049	2.40133035233415	-0.33709234039309	-1.84891023495525	0.508291738525617	-0.512086416230315	-1.53195691037125	-0.853875925138106	0.713063291339181	-1.2925501599195	-1.45987092601101
O00506	-0.697669628600625	2.40980422853944	-0.96694804520359	1.65344032202816	-2.12460839333151	0.954903322102875	-1.26160707764059	1.02743364257679	-1.06190296488258	1.91396032887582	0.435876617150759	-1.59543295301225	-0.676088332676811	-1.76642341043873	-3.01780025802746	1.78908020370097	1.94315950381782	-0.267576148173466	1.69937785657977	0.0314926064294364	-0.431521450090653	-0.136340622864197	-1.70690818785381	-0.884096600733942	-0.427151518001826	-1.24164071813028	-0.298074969266732	-2.12597500622354	-0.228125119437063	-0.489076573634445	-1.26924133496081	1.88797269678446	2.83575920977977	2.05355664409665	-1.87708542699453	0.436010379748596	1.22108062133073	-0.0557661295527359	-1.59287682050386	-0.464536776578856	-0.685023702009457	0.116488169282674	0.984527378188983	-1.57504606844494	-0.881692115736903	-2.25116637865353	-0.728214595103577	-1.59862563278337	1.19440528453712
O00757	0.736881325124064	-0.339630727894894	1.827151390165	-2.14698068037768	-2.64803272209496	-2.41021545253041	1.44245634027565	-0.708111061197568	2.63663443332913	-0.356206664383569	-1.36787451756153	0.395879005692326	-1.28865612126529	-3.07838897595131	-2.30794763323838	-1.88559899015482	1.8414782279584	-3.14030007068669	0.395980403050565	1.26286261523921	2.10953909567166	-2.23245953579668	0.85384199563084	1.41567517605694	1.70535933129851	0.852208206248083	-1.72992764196837	1.89215348373887	-2.48612224142541	-0.0231927602908244	1.48445084370176	1.86755694284158	-0.887811622700487	0.386330798821954	2.74226140257247	-0.999861483807481	1.67053295457922	0.520148800200142	-0.653747526139701	0.782181071093394	-1.22149538297914	0.32736625070301	1.49828970737293	-2.24887116247505	-0.981415796290863	-0.0955951779037905	2.20062256239823	-1.73975766429516	1.59635676423006
O14494	-2.47491300071019	0.752804843551952	-1.64431662184957	1.26064477714189	0.834900399815517	0.663399411813197	-2.47111140436883	-1.01332808219156	-1.44230047688223	1.5344759756322	-1.00042632708292	-2.06811105942399	-1.02132156310768	2.1991901658924	-1.56555827844506	-0.20277511120971	1.30266589814186	1.5349403289861	2.04094511943229	3.07806522983849	-1.37419019389885	1.8473016807367	0.33054227602438	-0.315074003292889	0.694630543693385	-1.76046496480523	-1.83787916747601	-2.1191303954383	2.18701522330383	-1.37897058240643	-0.944203855328501	0.919419072896952	0.562298565833302	2.66905507060972	-2.16752534085449	0.618611516826355	0.555013320846391	-0.553709355845297	-1.20978401157807	-0.640161752936601	-1.13401687793922	-0.708162685592499	0.713215868934269	-2.96738577503469	-2.10549909716081	-2.54409099105096	-0.0272575978632349	-2.5823230379092	1.7407928501574
O14495	-1.93507716860424	0.953904932141296	-1.7618692237932	-1.28012263022471	-2.32178487563559	0.541562727098768	-2.81883513587511	-1.92137373456985	-2.61061724208926	0.23524194237988	1.55102329638956	-0.763380602773917	-0.141628679636025	-1.35186730762589	0.775234885204996	0.704749123883802	0.386471059113664	-1.09630797421473	0.605866864228465	0.266734566014924	0.774170828803107	-1.8280484359531	0.419443411553702	0.607972227700383	1.42542173743741	2.70253228789721	-1.45235145542661	1.05647389492807	-0.0912269730706018	-0.811546067518378	-1.61919325319885	-0.363492475850444	0.473107553453897	0.537440021900147	-1.62335970162034	1.65939631932807	0.182020489925544	-1.61782891059729	2.17878915153401	1.52253817172967	-0.183183943053856	-1.81327601130667	1.30606055139153	-2.50294370948594	-1.7196757102205	0.243138153786587	-0.303440058870746	-1.53517151960009	0.371000141049525
O14578	-2.39369170457197	0.289318897815162	-1.2406941871482	-1.61212818490828	0.690706337575665	-0.771469494754859	-0.335309036639626	0.839643709470564	0.215642676605727	1.39422198359034	0.32577922701439	-1.48886166354721	0.508302415477357	0.301090556872768	-1.36399208375763	-1.9254318794018	-0.359503879053847	2.13981408418243	-0.945570578224731	1.0071443754306	-0.78725286196129	2.5071237874002	-1.77696763938949	1.30620188422387	0.480884172364813	0.542995591405402	-0.79843851611917	-1.52104432423494	0.436520504009204	-1.89648836342338	-1.09020835799556	1.16045227492787	-0.17083478423881	-0.92440788981757	-1.55681197284104	-0.109783899939327	-1.53217683128	0.258948155023516	-1.72241774522955	-0.298402349297517	0.675033165634788	0.893559180040467	0.138384612614759	-1.58183819492118	-0.337982517082492	0.516412928691595	1.06026534535755	-0.840985189070717	-0.119405203149214
O14730	1.89375014107842	-0.395575897169851	0.257205847735989	-1.60501743653294	1.14440398007951	-1.16750241600883	1.72257974066726	0.493202923975394	1.53089103345223	-1.38576381853295	1.53679899134442	-0.917145658466571	1.02577021556339	0.242145071686248	1.81301071213478	-1.31431669558454	-1.33809507243504	1.4581658206651	-1.84866426793771	0.123603694208787	0.300011072587965	0.0706507459455816	2.89322031314215	1.49327029443731	0.926314819246305	1.60155831646159	1.0032237490928	1.80665198742904	-0.562879172411149	2.41085716052314	2.09812212770426	0.596049794040391	-1.96664148741964	-2.98833964878281	2.51857487680189	-1.29123383006086	1.10385258497259	1.19775102338005	1.46010098499133	-1.46789483594052	1.34560007138632	-1.53090987792672	2.13328441733977	0.493590247206818	-0.686830516171025	1.59986962919655	1.30235162612691	-1.18494482752124	-0.402295709073851
O14733	2.40368556029878	-1.0882275521806	-0.178950938130098	-0.651743884468116	0.312085033796298	-0.0873161497399715	-1.23819750611049	-1.02908100551665	-1.38529595896594	-1.81747391714804	-0.553310078372543	0.518378677824465	-1.28584467800929	1.94530774582458	1.40994159186489	1.16415089016204	1.43669694297026	-0.865314453312669	-2.68885790673146	-0.580090856486779	-0.0180587034513961	-0.640583720167511	-0.197340375881078	-1.77799412460542	-1.63246518783154	-1.01393024025582	0.731102831153836	1.63745048332705	1.24011453692023	-0.655908504899008	-1.17380376803859	-0.23674932625737	-0.681711943020526	-1.86984142730372	0.733776210333783	-1.03604336281605	1.95733278239243	-0.48311567552948	-0.401389980906367	2.43014860165502	1.15765899980395	0.767941255872691	1.91616149301979	2.71281427452625	1.79036258068057	-0.829978669045291	-1.20175402772743	2.11124416063025	1.04567016462927
O14874	-1.57382768087239	-1.28717551771676	0.938572829792866	-0.586125109494908	-1.07909336660042	0.76150612345265	-1.05901713871883	-0.567809070162753	-1.21266319173417	0.98886391366799	0.933666226861878	1.7119817758484	-0.897696311561143	-0.78510984420595	-1.91475576702441	-0.925264828761018	-0.895256310392404	-1.20924037909779	-0.575633937669604	-0.784652901355151	-0.901397117907686	-0.220066945964839	0.733006598538564	0.354903303472121	-1.20281128601872	-0.147688374853669	-2.49172381042357	-0.348297260200742	1.91222211911533	-1.34618277678456	0.153373563429322	-1.29372707923749	-0.817468939189173	-0.886443289969959	-1.80955120864926	1.36109144059616	-0.512334748890373	-1.00572866358053	-0.898624327850512	-0.362356601235102	-1.41623946902602	1.70533787226123	1.22283470363787	-0.695301441685833	2.54013834936713	1.44902932894668	1.71400472000746	1.5857787244536	-0.413779473113635
O14920	0.470352064762159	-1.94656304630036	0.806361966764245	-3.02141540963572	-1.23467933206089	-0.814962256879907	0.999009207078286	-1.08261646742235	-1.1978028379586	-1.94128833107742	0.136942563064974	1.72152429586769	0.315448839060202	-0.634269909887643	0.856949474153138	-1.63033094299054	-1.33082828908496	-1.09753722494972	-2.18223872051193	-1.1436110673934	-1.69349179796288	0.756942733863768	0.977768976526681	0.784528471036495	0.712497689657774	-0.644748874063126	-1.44668099903668	0.336981411562782	-0.523435352434872	-0.767951905310413	-1.17879618512854	-0.622590965184611	0.557758340597604	-0.744834648019635	1.81249097776094	0.218049803816991	-0.999456393334191	0.850924272284334	-1.17412138592406	0.670641568725509	-1.51512801749145	-1.14342849050906	0.664178983337401	1.06931256196382	1.38444864521099	1.44065900362226	1.52883147182457	0.61515846936319	-0.719194231976257
O14936	-0.744493035681788	1.52936581954308	3.10316111110051	1.6759568416973	-0.754759104211385	2.16672419158447	2.00793921674326	-0.200386937950771	3.01825090862762	0.558962998304463	-1.40653163410955	1.83278040596509	-0.169767013991908	0.253238822239287	-2.7575540695283	1.13480080513167	0.5334547189023	-1.5940481641333	-1.25965469254761	-0.291058888585383	1.58199303758744	-2.5078220509347	-1.12761466604619	-2.17041999463102	1.2584481417006	-0.478749913955392	1.37115187194199	-0.916731860833076	0.442428423011746	-0.352339906677164	-0.401568129239858	0.786530706498312	2.21759217465366	0.721469413646496	1.06917839946847	1.45593285953404	-1.4473669130154	1.71994880468734	-0.150870956289907	-0.839205868573669	-0.558563159333139	1.71689169949699	-1.86332937997524	-0.497215343195279	-0.155407928449432	-0.0377690010996609	-0.239096910613903	0.767340013670519	-1.46412772071479
O14976	-0.713155172649731	-0.971110222671026	1.32277381484102	-1.44951891113139	-1.00137830319818	-1.67179851550543	0.260900980844159	-1.62159400729912	-0.923412047345569	-1.41012956362512	-1.58986993833478	0.929602331139097	-1.44547002995196	-1.93291250822192	0.300983250661005	0.0731617142134275	1.76816576581204	-2.66534163076954	1.19113546681412	2.17398883799876	-0.0633290721949874	-1.59787859544979	-0.557875528256805	-0.0828232673900498	-0.0648179198184062	-1.46715473966762	-1.78529026988854	1.40756407947285	-1.07574308078684	-1.61325409045774	-2.15165070119735	-1.58166988094921	1.50169637683015	0.662261877796937	-1.62828600299275	-1.56570252050989	0.95866179517088	-1.14791191319442	-2.16169400373259	-0.684681970325605	-1.93350423271429	-0.145545401241195	-0.166069826549922	-1.18181233145214	2.17474430355738	0.0503199575889798	-0.353856478778069	1.30817826851079	0.0585988631938784
O15021	-1.17298581417288	-0.722864248304287	-1.54485788624665	0.0907110033562376	0.098228389585703	-0.912836078602372	-1.51514357808019	0.260575000461353	-1.26184674470705	1.55076308376895	-1.79052743438607	-0.925856913504142	0.132093152736471	-0.949524086656428	-1.96889837827035	0.591757139670208	0.140828295629281	-0.283978037323563	1.6143038369535	1.14351188356743	0.847234355554483	-0.368798253476341	-1.7443668866495	-0.76955455159065	1.37776880241631	0.626190520381394	-1.29226257463404	-1.80541234134355	0.894690280714384	-0.79281671761413	-0.413896528049401	-0.904536632640903	1.40532618852842	1.31033928984419	-0.62765659895561	-0.482156456989135	-1.15428954311804	-2.41155261587027	-1.10916179717649	0.057795087888436	-1.05802179266718	-1.83028045501142	-0.408999904158628	-0.928231397998845	0.800530210882046	-1.31096827334574	0.873191518600539	-0.591380366693873	1.41812256343343
O15056	2.15976370456405	0.10460794537077	-2.99622852237421	0.514092446435569	-1.35350329275977	-0.57444958238052	-3.1921682944501	-0.67303182663664	-1.81354294671267	-0.230890714188271	0.224573014556158	0.178036382296479	-1.08643152968963	-1.23103088270648	1.67124508569072	1.41220225463901	1.24538141463809	-1.58029494298553	0.0716724612517108	1.13850143830098	0.377011637112221	-1.69189788456877	0.154421818946642	-0.251107284162757	-0.513765897421192	1.18492069033361	0.491861813477018	1.04719572794151	-0.834432183070117	-1.78856536419147	-0.958135788414213	-0.0988830262642276	0.117940685818042	0.240324818079356	-2.66968313411867	-1.30301212477382	1.93664149987672	-0.454261176332198	-0.868938094375412	-3.26196846774381	1.64029979528391	-0.0306596757898218	-1.7914361601879	-1.35509932337542	0.270921477761898	-1.96808555913086	0.0347523489624857	0.0114036486739181	1.70315869113026
O15075	-1.85756642794702	-2.40007268902253	-0.083746403653633	-4.18776986439759	-1.12422563582493	-3.34568038752574	-0.35655106664088	-2.33176450162754	-1.13828806693433	-2.34314996117376	-3.67617556926894	-1.10560133835214	-2.19049850133573	-1.94792648664739	-1.1884511028117	-1.95666075660582	-0.490173084289805	-2.96421295692203	1.5455263721326	1.52187216682204	-1.38294624275922	0.0110523458826662	-0.661936105813122	-0.945139570817964	-2.49914550260856	-1.71678740178523	-3.42049286482738	-0.908734364659652	-0.392624889200614	-3.09649615683293	-1.54059980747039	-3.6536938693749	-2.37577298168086	0.775881623238935	-1.18745618967211	-3.4536323978792	-0.460865501111863	-3.15200398266547	-2.68874751522199	-0.675007699625216	-2.71128154780183	-1.49016318813189	4.15313758884231	-2.25118398326519	6.08109014486743	2.37732398964284	2.91431783110114	1.51673927945252	0.71306511032155
O15264	-0.584663627106493	-1.08170209194398	-0.760159710910563	-0.673706482191459	-2.06554616253979	-1.78186950648798	-0.081599868253885	-1.85053788829445	-1.86757746178458	1.26205498156783	-0.716925562442839	0.264104514583079	-0.140822119689268	-1.06817449242596	-0.76798025935259	-0.700156402926084	-1.10540537180149	-0.484552213589204	2.38850356881861	1.74189261021662	-1.13287484745312	1.28827611808179	-0.562777169213384	-0.262361194814118	-0.787321570632019	-0.39835953065256	-1.62672014818891	0.0639608140447497	-0.870702711373091	-0.979827609174922	-1.46199807238835	-1.81909454820441	-0.592018578529963	1.10138553214346	0.0384286604409603	-0.164672695464968	-0.660837470844231	-1.42609128677934	-0.305888819497579	1.25332028518664	-1.52602007827156	-1.97563180617348	0.0943227781390882	-1.56765503183567	1.00720812942335	1.24263189876944	1.65216240266155	-0.783228868627164	-0.43955557842121
O15327	-1.1567707578302	-0.262065471777645	0.116300468860536	-1.12663847188417	-1.46211753811662	-1.11336996381743	-1.25739521033175	0.93262922927211	-1.36022665829116	0.632859938736922	-0.858764931526096	0.767070826430224	0.5298240430838	-1.64724464633323	-0.825463778174569	0.174144323678356	0.487460249665384	-1.34969593576774	-0.100820504715772	0.752021362386713	1.26864576982806	-1.31967390522612	1.43462575294278	1.18960973781987	1.68344982860145	1.36621259242091	0.682811629482255	-1.79780769892904	-0.567413373565412	-2.35085349149592	1.25162427219967	0.519390748438773	-0.30201268897634	-0.745363812421152	-1.42052428207325	1.18637104183889	-1.2663999796877	0.947292916879035	0.927390245234401	-0.238273092900671	-1.15328422339829	1.07680872758693	-1.34872941783168	0.573120909019967	1.43920834497191	-1.80631384349969	0.73120088280629	0.898719135869657	-1.71800214950693
O15355	1.6978911738634	1.44081969685859	0.863932723504029	-0.867886072991737	-1.31509073514208	0.409049401201166	-0.679517761512684	-1.3889225674223	0.117643977113384	-1.23062839756494	-0.193655315078113	1.66113085749817	-0.00831723385143216	-1.71841748690766	1.21116928062239	0.900747979822	-0.690809666219637	-1.82040682478125	-0.62920060073135	0.887077643235616	-0.182826818762316	-0.358850219545298	-0.927933225206345	-1.29889253037815	-0.482657515271945	-0.433983739360417	1.06992143676772	0.509243838260405	-0.150776939281819	-0.963118238925199	-1.81410285697985	-0.938942388892613	-0.450460629138586	1.09733578465598	0.707185911000587	0.82209928140384	1.84016652371939	1.02801566042135	1.38696955037714	0.745060058059309	0.241799766566488	-1.41120620345185	-0.35395691365501	0.890458900656225	1.01586420822237	-1.0574327310309	0.799657233731835	0.942665186550645	-1.88556021963067
O15357	0.528648878851763	0.0976570841236634	-0.0924453169654041	-0.883286117260772	0.289942445852152	0.266862368948954	-1.22748973079137	1.19534376433883	-1.64744989344657	0.037391096526868	-0.125692012669966	0.609250876965346	0.69449948147036	0.657560608727997	-0.473572786544004	0.0132682488730219	-0.74106198658731	0.753568812413311	0.277211163397345	-0.771125558555786	-1.03179820412724	0.631634918133822	-0.397093049956577	1.74610408580169	0.133407119099115	-0.93325521735636	-1.87415881584264	0.98763860417431	0.373648571190292	1.56621107508472	-0.651387330626203	-1.54815978942156	0.377337339760001	0.209323078832086	-0.603395223031407	-0.0129467155831874	-1.14874941567786	0.865743192341469	-0.67860147326862	0.670010296125715	-0.485809153036122	1.6288541595324	0.781098378963314	-1.68926596319607	-1.14561777504399	1.53119313687691	-0.584332230452405	-0.525153409010607	1.20723252213484
O43293	-1.69024940625952	-0.979301220417898	1.16806579290816	0.948006415013845	-2.44790388820334	-1.87422665763735	-0.906766693822966	-1.14972736044448	-1.22235276206527	-1.81394719223528	-1.57654662605111	-0.717234631223342	-1.39426256038522	-1.02603727313229	-1.16833678124569	-1.38086635935922	-2.64807763700871	-1.45755541118859	0.869159656933299	2.78533866120484	1.16992807415056	-1.72731298249974	1.59621293207555	1.78321960203757	1.02746776800363	0.196329238340986	-1.64765606050948	2.07866714610261	-1.56428843665148	-0.0672548360361753	0.823990785676961	-2.59811201694737	-1.19320440458195	1.35608013194626	-1.15559343730456	-1.50646430327796	1.24325168231189	-3.29679075697332	0.276891396506021	-0.557970884526653	-1.95402841113676	-1.27342372442738	-0.0610959544100525	-1.14059823782864	1.21784460578107	1.66468584015402	1.75844129333797	-0.499397251304747	-0.839870006168194
O43318	-1.56743665864584	0.50304390996685	-1.51518025061098	-1.11931279850775	-2.06083014109508	-0.923563887939738	-0.453463322277218	-2.52966264637206	-1.76914153114627	1.44884255827371	-0.779913521781649	-2.28719485733396	-0.432109841416317	-1.99689457814695	-0.81515769009259	-1.86502360541012	-1.43639552392643	-0.288937225516025	1.82915807953414	2.1674540976518	-0.966882640374787	2.39358848646418	-0.232462653465297	0.422317473832655	1.50312971588242	-0.0439509795460556	-2.42697474671586	0.38533951374421	-1.30091750888106	-0.256967197737978	-0.180885807560037	-2.90318212424965	-0.786206471629274	1.14368673554494	-1.0504629150496	-1.55483863417945	0.24316443071795	-0.310532533652403	-1.83171316381918	-0.409583052808587	-1.78570793971893	-1.69470336641195	1.07791592348544	-2.03937459460633	0.385324231928095	1.83722498270338	1.34250234632253	-2.21206469373156	1.16445597760615
O43353	-0.585046171301751	0.0815261835391191	-1.93083885142653	-1.68784525486929	0.345445418247457	-1.39989080021659	-0.848238174100775	-1.06900022700008	-1.10504614667265	0.984647944362393	-1.18257565299563	-1.81930780985424	0.16128083962364	-1.15353607998928	-0.7289020586517	-1.44096346869843	-1.55092034222899	1.12751105344112	0.674074372683376	0.156406998142227	-1.53259597758909	-0.194200862252306	-0.25791551588253	-0.695525090782918	0.239141215841276	-0.365817749867599	-1.70811002798884	0.431230299894408	-0.229429310027407	-1.00306103037777	-0.85348538122632	-1.53498150684671	-2.11162250110315	2.43717629397982	-2.06763651133303	0.0124526999864367	0.387488149729156	-0.890003225101471	-1.87700126604047	0.135422528298508	-0.393190310874384	0.791528832577777	1.29934512899244	-1.07240666290111	0.7382405532781	0.890418001591659	1.6330057957408	-2.10778090638895	0.831617145486267
O43426	-0.821297874229666	1.07673331617379	-1.32526809609773	-1.08076470532472	-0.566448923088195	1.4348943783945	-1.08718206424658	0.394334834377186	-0.504960240275856	0.77824220996359	1.04725965441166	-1.21191835006316	1.18976727394686	-0.201432228932751	0.180118552549322	1.03232299190156	0.231893650790576	0.067575116589727	0.624654031848501	0.00551094258787598	0.465896087632827	1.37390008875042	-2.08641615765026	-1.0380428375536	1.62149356113933	0.83959648176367	-0.377856853829991	0.163001597358551	0.384478706982191	0.517719163180626	0.521813258222019	0.495528411430945	0.368657879525962	0.915965409570329	-0.957425958340222	0.338450812837826	0.271554140549991	-0.773183374637236	-0.565317502564804	-0.993200860779738	-0.79405160759122	-0.893359819240768	-0.511209528517259	-0.274076640767258	-1.09925665264396	-1.116877150076	-1.04445371049256	-0.444818492207098	0.453926208280062
O43683	-0.635961517585308	-0.97923456127974	-1.76616771288578	0.560100195400562	1.21650378853714	0.285816801346934	2.61775229246842	1.59594445457496	-0.00930229386569728	0.592308003951471	1.15406456105482	-1.9150962572108	1.46941254693761	0.71607477812445	-0.40626101039869	-0.821576096730425	-0.887072931241597	1.60413146153659	-0.588420464901618	-1.63920470002819	-0.199343662095319	0.868224578627966	0.624430936051106	0.0633071708792812	1.81404237243376	1.02367513824732	1.51742904351078	0.933793686276686	-0.417604705175958	1.16744065764001	1.77217485352897	1.07817693952096	-0.168951070134507	-1.57428403922329	1.06294619859507	0.0604269614654915	-0.482229677487955	-0.857462654834556	-1.07276586808943	-0.979466741291077	0.23908671437349	0.91538802339127	0.435011795727616	-0.112474966568713	0.412352555449443	1.7194980434199	-0.953721197311414	0.33422963810402	-0.879903234105872
O43688	-0.136542940792151	-1.89313866665587	2.14490608932942	-0.894561243238203	1.50231628549255	0.317035556153521	2.19620461133781	-1.54805915318678	2.31844102291357	-2.73821638843804	0.526656088606216	1.4058924578601	-2.22421073243476	1.4381392850313	2.0458519998045	-2.42242534698987	0.121943267229006	2.32459722377996	-2.49748867187269	-1.29968490544159	-1.71191702406894	1.89440826316697	1.78724481415048	1.727629014966	-2.65435665285648	-1.07921424087498	-0.587284125596776	1.94495378517627	0.995006603762531	1.24740406953075	-0.870279395793445	1.45400743076089	-1.76089190469586	-3.22490265867999	2.01668020135112	0.878561261045775	1.50365344528423	1.60255034001469	-0.160747712724434	-0.253716368421827	-0.846049620772736	0.98751808927709	1.94921640182359	1.75105496698874	0.501751054074001	1.72704945133702	1.27753670557982	1.26987880794385	0.536647246512272
O43930	0.907205719885421	2.27190342520703	-1.66179235660285	1.40697580436941	-0.164929419987261	0.818830855728071	-1.55802878219405	-1.02889650817593	0.326642730800374	1.23719939699559	-0.509480440506223	-1.19022422141261	0.0705615214541063	-1.27097370525933	-1.32350956578751	2.92955685728756	2.28905329414796	-0.55020431685436	-0.429715379731366	1.40364379462081	1.21737505770641	-1.07680838953806	-0.975039517651398	-2.4868637011175	-0.290056893113542	-0.661746197360064	1.80678335797097	-0.303313794969992	-0.704783907033223	-1.76257298050961	-0.232741700300694	1.16044204064007	1.85024441995732	2.1271190801574	-1.49434236483375	1.21169531642496	1.6907377774837	1.22585615422874	-0.266696922965667	0.760434445384789	0.796441980698386	-0.230040808548055	-1.58319454274892	-0.831429194193983	-1.22726237444465	-2.16076904715063	-1.617319494817	-1.82752744020349	0.0680071026234926
O60229	0.092347474724334	-0.62031971701728	-0.745399967507433	0.319624738284401	-2.04557936629615	-1.35081346261866	0.956099400789426	-0.372475198816966	0.561974997353088	-0.472052468784257	-1.20520450653705	0.12341224716237	-0.620128889453456	-2.85079955606378	-0.641184334839143	0.124415089726699	-1.07323572079016	-2.07655462202238	1.34319741595084	2.2968244502098	0.051547162543214	-1.49348222525239	0.9534657400133	-0.112519252056674	-0.749815433089101	-0.599363435697087	0.0814127594489654	-0.610456901116309	-1.65951549558845	-0.392392224326316	-0.838503143032871	-2.54625953946132	0.211254875988031	0.810036673496398	-0.16690219951839	-0.519881431983178	-0.365413696819741	-0.603088441946762	-1.20566038087504	0.803156114249981	-0.282452281535952	-1.11281344553687	-0.30183670629334	0.351850019075391	1.58538066911068	-0.822562491661317	-0.0978801117951434	1.21888211168444	-0.2702905987826
O60307	1.74977004272702	-1.46439004233058	1.31310799940232	-0.327950873466322	1.36708284622352	0.0790961828878378	2.00118238910896	1.81095654511729	1.39166907957038	-1.60558726170798	0.971722799049273	-0.0126207176701761	1.92145128388673	1.32378240847699	-0.0567513771198027	-1.02150588417999	-1.8281131837039	0.496243851901557	-3.03742514421748	-0.447236790130354	0.895368562760995	-0.518237814496733	2.1721770817433	1.41173064377715	-1.22153367799929	0.153875085167978	1.75202763765539	0.193297472120909	-1.82010655197936	2.38132117147514	1.55734650508677	-0.263517301079138	-0.745691720473658	-1.3764185254463	3.67840929578452	-0.269235572892989	-0.568215650006644	1.9101267488317	0.376971800499706	0.702617514249884	1.90782197590371	-0.264005558290262	1.70290698166815	0.62966001459425	-1.55617132034491	-0.128122150148284	-1.04289715787369	0.727388313041232	-0.0145066848604127
O60346	0.727480880606841	-1.65261418792706	1.48779283041609	-0.541293652110455	-0.201711980228558	1.09787056699536	0.629201759479011	0.907152326235798	1.25394656975723	-0.887234190005379	0.803279687564477	-1.29363317838655	0.91709907357484	1.72674900737233	0.956706442516242	-1.32345183839481	-1.21482942249574	1.1261143451528	-1.96861472981158	-1.31734179196481	-1.52799632712848	1.78557997813836	1.23775732495641	1.60274955634456	-0.964698770279127	-1.13856574841398	0.474531868724298	-0.392426672591514	-0.489560664570936	1.94079914904661	1.29466686644471	1.6375862792124	-1.69107506568576	0.412586159577885	1.83181709880242	-1.8747022445858	-0.391594381215593	1.33665923086124	-0.580640171685857	-1.62603406770584	0.678813540208488	0.627347078277076	0.97000837318646	0.274443011680883	-0.820077072257432	1.13446224951366	-0.0784025564254926	0.7259747797581	-0.488606962455818
O60566	-1.8680198310974	-0.865055243385339	-1.81120259136528	0.979602097778308	2.22837639563325	0.426620198210309	0.311136286743944	3.16033139441002	0.734588878834868	0.519704985948519	1.49445944332444	-1.50243381194859	0.580461001975895	1.79716604269402	-0.262583188832703	0.307955691754253	-0.540178356349064	2.15667443497674	-1.22141274866146	-1.06714717481698	0.386174448048767	0.635846252035528	-0.353790796871614	1.57135990428753	0.978100755418155	1.13539261229728	1.75465952479501	-1.28667571168203	-0.225957373531763	1.78641046661471	1.5426026622064	1.77272810835682	0.496341626067699	-1.71987088937909	-0.92478689572631	0.670365233277615	-1.37171950157279	-0.685711406077952	0.405496863399117	-0.815536241660338	1.08062871276894	2.46303096376132	-1.23346824225365	-0.498194472359895	-1.7955726316847	-0.104569814817848	-1.51454641886443	0.47303607512831	1.02734776647789
O60825	-2.36140715530559	1.50796825240532	-2.15718904073224	2.3462468769806	-0.284761091031627	-1.17416785630937	-1.3789371926081	1.86203743156891	0.165060369291047	1.79934021710443	-1.16942641062811	-1.44813031324262	-1.78669225883886	1.26773407252509	-0.0894237570713996	1.4199689808731	0.938623734563756	0.179213315585957	0.59854143626253	1.19921412377361	1.95432855497568	-1.17715035075704	-0.34770345135049	0.987108158034308	1.34109822473311	0.83585276008369	0.95626849059481	-0.699193278288613	0.592191238095706	-0.222910694366643	1.16249623052905	1.44605827371525	1.56665481124564	1.33021950816195	-2.06897535964652	1.03731859587615	-0.666645328199199	-1.45707305553717	1.65257166820852	-1.02245423556121	-0.781476231342244	1.46971595753953	-0.654122885180925	-1.50113105759158	-1.04224247693418	-0.941068556733776	0.7656408119321	-1.59442620299173	-1.192336115658
O60942	1.44574198764661	-1.56286674278791	-1.7246848556895	-1.22338482791747	-0.520801332674456	-0.776337383382265	-0.194387285031359	1.65062342798083	-0.900170865407346	-0.679774810334198	-0.519880314271999	-0.724253988441363	2.48692314361779	-1.26787859053276	-0.900360488146772	0.221049848612252	-2.59647574132968	0.115521597233089	1.62601141289682	1.71240454492749	-0.875560317638116	0.193423303274961	3.29336245482256	2.58075988923084	0.477961895374785	-0.569088325125326	1.85342294782933	-0.217129996510351	-2.26856368245768	1.4732042379242	1.1403577476518	-1.32576888103785	0.0044870667933002	-0.212665353931245	-0.0286953943545277	-0.665283953050337	-0.604776625004747	-1.67389146289973	0.843047831205059	2.82183543249211	1.99380259501485	-0.837337782993811	3.02900580801511	-0.572927579386426	-1.29928523271529	1.22455811100271	-0.679265098978331	-0.471173853608889	1.13444428899909
O75116	-1.24527153041468	0.0319441448206457	-0.197077513929273	1.446936707126	0.38439179938266	1.68137860855311	-0.409864379428764	2.32796392938397	-0.120309871040483	-0.554121211312191	-0.116845046956793	-0.827075856446378	1.35459123926664	0.200484276539486	-1.62559998911775	-0.125255742929607	-0.0317673000640017	0.406582073937566	-0.951831988567187	0.050754323622318	0.693828321502083	-1.27964851451394	0.249755857738766	1.0488806894112	0.791168261811847	-0.487682084902683	0.959940568419022	-1.48059795957962	0.938972951129598	-0.134870556234411	-0.217774485444997	-0.406686925853608	0.704366515316615	1.08085972877072	-0.623931577485655	0.373864473415885	-1.31826189794769	1.06420332835594	-0.14441886438003	0.850518157382531	1.73778935120556	1.73984559561756	0.951857836532201	-1.90557301121306	-0.0577830637160748	-0.324213790061913	-0.550992739199431	0.245916679041592	1.34677944443555
O75319	0.709249963468222	-1.73989982962645	-0.38242304718717	-2.71769312950328	1.58607185055602	1.17016139636658	-0.233672714115501	1.18455588652012	0.426712922285634	-1.64968703372862	1.31343293345478	-1.25399270146602	0.519811298582424	1.80987216284198	1.7533216920074	-1.21607447204099	1.49021188362345	1.45575771758757	-1.2104786195433	-2.06011872698913	-1.14044958979325	1.63908606656974	0.446259397566367	-0.244810263273528	-1.19189876767999	0.390600455269985	0.572971703137589	0.816658288473171	2.1802435782925	1.16722000327002	-0.201678857985733	1.90693237889162	-0.560920451010108	-0.456281259345125	0.546604924401211	-0.0778315409804559	1.17430879488585	0.754606149592366	0.351533753035281	-1.30160373632813	0.0928111101683255	0.884159615102148	0.15022225462145	1.22922802357327	-0.408856940557799	0.133116375079011	-0.144367749952804	-0.135509048056441	-0.673691376512663
O75385	-2.86448137479239	0.410295461114572	-0.864659611892968	-2.01524092240969	-1.89463491913173	-3.65921737413067	-0.449392788741172	-2.8755701328923	-0.694923676733551	0.579483741494516	-1.22229297707459	-1.19834822871154	-1.6829627775983	-1.7795277759118	-2.01946462026782	-2.32042907522782	-2.23068147717632	0.551803560758998	6.91699902613696	1.46986497674038	-0.511406048745148	1.60645790588605	-1.42395392376389	-1.83578911496091	0.044202947763369	0.450170833585433	-1.08185586339839	0.168604948220852	0.762098632044741	-2.08515288613233	-0.959390710798712	-4.03030217493191	-0.589215858507351	4.68398711624899	-0.0763058592119787	-1.11777512887829	0.861963521517577	-1.95043653458966	-0.783597360368967	0.746871940513196	-1.57869676344705	-3.20111736137862	1.45353448054103	-0.87274221445439	0.895894608111726	-0.94414349941195	1.97074331198244	-1.87633669857714	-0.399977376017486
O75582	-2.50291995032204	2.12557480176548	-1.26662023635199	2.19034851019517	-1.79987033685483	-0.246652578789329	-1.44896579050679	-1.37284206251487	-1.73607948297072	0.536502347525282	-1.7561749182111	-1.57379427808405	-1.7605941276365	-1.89008990279905	-3.36975322466799	1.38578442853692	1.23032652941893	-1.99544043838583	1.70420599644273	3.27092323945594	0.844403331047422	-1.13100146598983	-1.00823971528915	-0.799561979409122	0.906245933697912	-1.67059532835045	-2.11433733254224	-1.54589614332778	0.594772179066742	-3.59563073258687	-1.90225945595742	-2.33876726191679	3.21664721710236	1.2562956487322	-1.96472433526064	-1.66575197072904	0.568329748130185	-1.67568482408717	-1.97662202580964	-0.855640142123118	-0.732030892043441	0.698225345152243	-1.3159258461428	-2.70319065191444	1.02465200813885	-1.95269396683385	-1.66215330078067	-0.88591000788501	1.63612826909858
O75676	-1.66777887593617	0.138475759240392	-0.600728578736996	1.19657613450499	-0.300320121207185	0.205577216992029	0.552388392156708	0.772366253198072	1.38538320042093	1.49637701566932	-1.17536333434272	-0.91255024523266	0.418858372027221	-1.14209967814762	-1.71158346321999	-0.883729279211705	-0.80649926470857	1.57493385955069	1.01486529234281	0.30210021522751	-0.717854936023925	-0.273096819467452	-0.727321006687013	-0.344878859116303	0.026515147326583	0.381763008023276	-0.66227785629576	-0.370231236420006	-0.138822785160426	0.727581163311009	-1.26434649949131	-0.970011899575117	0.915477996903934	-0.226515728090565	-1.77073453496764	1.94575408818438	-1.13550038211445	-1.81383728980672	-0.575458812197855	-0.340973364248662	-0.234165652028318	0.272308817491155	-1.09045346061369	-0.977280589564547	0.253878516578773	-0.56303401066562	-0.512633196106496	-0.426086690353446	0.622412556120834
O75962	-1.5808839965158	0.952241313483426	-2.00926448591442	-1.86244972337448	-1.07146808580527	-1.71469560195246	-0.0686205209351504	-0.938790208094111	-0.681591400325371	1.67167617208388	-0.173839057075039	-1.25092886111205	-0.942144968547035	-1.19324897640243	-0.739263646350487	-1.85742867790481	-1.66316536772503	0.963794063260495	4.79150506107948	1.41046838860776	-0.800513477634849	2.79136850936107	-1.57583891594719	-0.371468056182643	0.756917839680668	-0.566168327982227	-1.15455738632006	-0.465010364417955	-0.727858536730307	-1.92591133307446	-0.954152461932333	-2.56116752193237	-0.390878695494774	3.42592605857218	-1.20685361119986	-0.870073021233852	0.00701588336292371	-1.52131639428224	-1.28520922804301	-0.185362053608541	-0.956161140898683	-2.68344128173579	1.37117754774349	-1.28095453701425	1.25723716126021	0.262051921407865	2.26105742665901	-1.9817251688029	-0.992372260761537
O94768	0.19069389644079	0.577472080631498	-2.93817638135629	1.21717823662589	-2.26021256038298	0.953802405193404	-1.59664615782707	0.724365620736488	-2.06100206273369	0.663974659771956	-0.774553008785205	-0.14286219701034	1.52446940437799	-1.7030263062825	0.329033063083077	1.29806112113655	1.0551725823846	-2.18519974784422	2.1019670003188	-1.79323704673947	-1.96100807071318	-1.82048700464849	-1.37932107488391	-2.13707744036958	-1.735585715918	-2.30760291098532	1.0074285085905	-1.46531901496215	-1.11325257770943	-1.34773422817883	-2.30657274921738	0.0428599978970959	0.289803236618696	2.27117893908632	-3.03561204357389	-1.03809187793813	-0.152684089562702	-1.73968305278792	-3.14499853129546	-0.262612756789012	0.273345051233832	-0.385492419887283	1.0246239549549	-1.34986779430904	-0.126073165784515	0.709459719387223	-1.45615646478419	0.243389086701428	1.14509560555149
O94804	-1.56427921917174	1.43973884259097	-0.531982299839556	-1.36907897126808	0.694041576236961	-1.42187624476877	-1.7900091504991	-0.393832056335194	-1.51732718756163	1.93943106859781	-0.170059552120853	-0.648512790200395	-1.01770405636598	-0.390048527089869	-0.311644665083745	-1.93904275494892	-0.263581784791435	1.51425730619151	1.34381201077256	0.968194898619174	-0.371414515476241	1.8716953680182	-0.743590472941214	-1.08117809979438	0.383497970321063	-0.970935109834502	-1.33479763518777	-1.77235789526702	1.56908011995986	-2.49328272691064	-0.563730864551852	-0.812968367645503	-0.0289915408241175	0.957885728477429	-2.45664626301816	0.590159517238192	-0.571221211108349	-2.89948084229169	-0.814643958121948	-0.623655643868201	-1.00748367829526	-0.631612630759056	0.41827371934787	-0.683311446590018	-0.636569246802343	0.404454808981446	0.930941063733812	-2.08063842178951	0.410523292535687
O94806	-0.650090473332309	0.24561255626774	0.0661393341031074	-0.0580139149689786	1.50476675111148	0.439997296293001	-0.0998633875573486	0.571554717491486	1.57987474745665	0.814750418012055	-0.770991224264038	1.72774204324898	-0.125011048006237	0.780904869577249	-1.29752169203625	0.698806907728685	0.938031804733084	-0.907661851754029	0.813327290513817	-1.48987815242598	-0.640298619004909	-0.735792977247767	-1.94691549569635	-1.44256693533012	1.54219983261581	0.775764933154663	1.81114521256299	-0.451363215753884	1.38064571094283	-0.612776321841039	1.15145465487568	0.206244636870538	0.519308300890686	1.60138220749416	0.0385394178669845	1.98046774382427	0.660146729233165	0.631230357137101	1.67698864886251	-2.29375222543756	-0.549296947387247	0.866038848663819	-0.0768762846689396	-0.746497422446605	-0.0101685866207638	-0.52474423866475	-2.01242237017079	-1.05120783653054	0.467489069846119
O94921	-2.04842070056028	-1.01265140092118	-1.59065411169203	-1.8570360259173	-3.30930269599289	-2.56290837346409	-2.05800052437464	-1.26400960359454	-1.5712392583797	-0.187058819171964	-3.01705185918916	-1.96042835720944	-2.30057618879883	-0.910385918214171	-0.404183749618941	-0.854746373951212	-0.673106009868849	-0.548320860333815	1.89978170293324	1.79593977854964	-1.65536543208688	-0.352104279681807	-1.22379806795676	-1.02902418349747	-1.09330132193214	-1.73007522963354	-1.98415193907531	0.0714260487562925	-1.1882650759069	-2.78216944446433	-2.44904255002985	-3.49006934023602	-0.880364310111616	1.26625770216678	-0.867163061257837	-3.2728035615303	0.322341264908761	-1.44950571476417	-2.02016308957617	-0.797859024269202	-1.26959414532511	-1.91550240785656	1.56602556987275	-1.4560219774895	2.00640939771528	0.412673575075774	4.37323492464916	-0.927089530278837	1.54568809788686
O95382	-1.53771199561357	1.90952711326341	-1.99264984349986	0.910479379178529	-2.70884723658462	-0.548211508659376	-1.4950752457616	1.71285022929025	-2.36331248592674	1.18077644760473	0.388655673578376	-0.404986066347405	0.950528691080088	-2.37410950898584	-1.7083917782055	2.03861090185884	0.211622966961856	-1.64186460608795	2.35445471143834	-1.52366040816376	0.524784191083404	-1.52057528892977	-2.60216936704765	-2.21804064018007	0.309643909895853	0.173711769506218	0.575632135238705	0.76275466312632	-0.98800434141311	-1.55990304823444	0.648200936820784	-1.61208724050907	0.520848438278326	0.904625222612824	-2.29470452999319	1.04467886071505	0.931237839800459	0.247250767696939	-0.263163334664882	-0.221271704274054	0.0958130032987412	0.849698188887231	-1.88709636007876	-0.516135928668282	0.341009470174359	-0.960883168468294	-1.38799499620808	-0.441938495543134	0.0187344517876888
O95747	-0.831932323369324	0.622417986525318	-0.389037639037976	0.845889442722187	-2.00546374869433	-0.59709362209176	-0.548267050653564	-0.0433870112373938	0.170695273958706	-0.602359115560988	-1.69195305190819	-1.11520645566625	-1.65499619864469	-1.10540926211921	-2.01267740540667	1.94151523839854	0.41096536903718	-0.335423289401691	0.840332689612612	1.11459708966799	0.341351467771912	-0.130423303479732	-1.75900000324539	-1.21614184249231	0.760935844195909	0.795987187088028	0.0393650056955966	-0.176178579791389	-0.208757946667682	-2.11619830111188	-1.40502506140756	-0.932018068399641	1.18520068365109	1.34897960440174	-1.8699564001227	-2.78836445886655	0.282122811787461	-0.0757227902835948	-2.21038503283477	-1.07775919020101	1.48021084042012	-0.675595422854854	0.189178400325281	-1.58747948248493	0.81839498165656	-2.00500622527135	-0.22398482914343	-0.829564211598451	1.0867021809565
O95819	-3.09760706804784	0.214406332422681	-2.16470595506877	-0.874848896566398	-0.0273800673646708	0.225075553372547	-1.09965283761406	-0.328235797496977	-0.820484517334262	1.02942914756705	-0.555557185655627	-1.3390576785897	-0.835939023421137	-1.31972388849255	-2.08913661133876	-0.547390958477186	0.302012912859948	-0.937584791930516	2.93894454767058	1.41434725773868	-1.46624815203103	1.52226421679926	-0.877540305146562	-1.69172908045368	-1.27096808486138	-1.83405398773883	-2.07036857905931	-1.66218378292108	1.55352680100455	-1.03851392950504	-0.532776866078985	-2.10329726236091	0.171044880949998	2.72034633198593	-1.40716980916986	-2.15737168636166	0.0422126597574617	-1.85898235652355	-0.968439466294054	-1.50003317681907	-0.344530445324441	-1.61963775625493	-0.356308084590959	-3.89112319113963	1.91285606338685	-0.734041534970365	1.64048985903144	0.395667711059971	0.333208144737743
O95835	-1.32592240438658	-0.671692412589312	-0.514711430287176	0.734583847008118	2.11762583167206	1.16999574902465	1.03291417178253	2.81732140433373	0.479872935772791	1.46662601492036	2.43028363900857	-1.57656372266987	0.710043904430603	0.952251783545469	-0.311099501207228	0.00215044291777919	-0.8601831800148	1.89807816184288	-1.8981436389358	-1.16080378405044	-0.199612111624633	0.590385762084043	2.46766497517009	2.53996833822891	1.01064956187756	1.08116847153266	1.37459151803703	-0.42280502622977	1.00594129547332	2.10273105224097	2.22188887999277	1.12758351612536	-0.67773222267595	-1.27382684892865	-0.437938807198147	0.459846599581941	-0.545636868134663	-0.617903763173703	0.310980790692497	0.0901536167700864	0.67310566488178	1.45481975871398	-0.303894122918104	0.44476987845787	-1.39930151723114	0.815279725143471	-1.86765006222062	0.324357503664734	-0.548851902708488
O96013	-1.34595764382301	1.17276699028424	-0.986483307351466	-0.813869453520251	-1.6676287867107	-1.04346700559695	-0.545972842042858	-0.885083757189516	-1.43054265237735	1.59731668821963	0.366556469242756	-1.78894864568345	-0.863916618430168	-1.42248946608026	-1.08304507071154	-0.354015369904883	-0.121055995547787	-0.583786989477148	1.16597903238986	1.86313068386212	0.704493078722166	1.03024446497089	-1.49989183913605	-1.30163616955001	0.22404174767689	0.79064279937151	-1.95078278769045	-0.647639124899987	-0.918811143470441	-1.66765955669204	-1.28622025479012	-1.76196571687773	0.0928123314864107	1.15199549145881	-1.37954902777049	0.606599487082792	-0.357267561334291	-1.51560449638771	-0.883401180947817	0.00531602144055285	-0.716005008408705	-1.23232525700801	-0.537074938276285	-1.26526174056136	0.81385869252201	-0.86252246831509	1.59694192473027	-0.251969741497836	-0.692914757460721
O96017	1.05734799415616	-0.459307000883157	-1.12561443053127	1.02116792688289	-2.33891950588975	0.161437930369097	-1.81718558237786	1.40162952908695	-1.16223993560596	0.352958130113665	-0.736138332180231	0.215455883854984	1.45784218818623	-1.25822384336174	-1.46872313179332	1.06691747398532	2.29341140656061	-1.55582580759362	-0.00237262743146069	-2.16912922063834	-0.415331328243984	-1.88357755088787	-2.23973915496592	-1.95349040323474	-0.874174871765892	-1.07989072451377	2.32098790406155	-0.596046197417932	-1.37233346606215	0.335005323109413	-0.532864094482018	2.08202119233708	1.3175561454029	0.273570577944294	-0.914395180821236	0.140678882545918	-1.19184367206698	-0.175469354697903	0.496377207412125	-0.49772166115891	0.130545255029879	0.630292623986811	1.46390807498172	1.45971898491641	1.24893412426071	-0.53824304393295	-1.45623723962816	2.54240998688643	2.63714545153388
P00519	0.108593349648267	-0.791140791465772	-0.977046479038826	-0.0912488463065837	0.197119953806174	0.249735861902725	-0.900824959079972	1.83186977839922	-0.971210702849906	0.0543471239468745	0.10784681262972	-0.343712841967212	1.02487751879294	0.0745191430992697	-1.07678307049978	-0.741409809482383	0.661479473230049	-1.13400861559539	0.412062756501571	-1.12385520039329	-0.895958926067386	-0.781743670139575	1.16810404567049	0.263932702934832	-0.0194953024953032	-0.107669688869116	1.53756983106498	-0.683577804245703	-0.218545866072935	0.824917255593713	0.351737870221071	0.84018505545417	-0.00430731518849567	-0.641652888804165	-0.959445050767518	0.883554312084604	-1.04733529006185	-0.392384409826483	-0.864982375397748	0.361808565718158	-0.904340850207789	1.63877725689686	1.03019429875041	0.00444661025008608	0.646187598285001	2.45717638345934	0.113222213176095	0.998585563318304	1.45626846499257
P00533	-0.701302572966702	0.926005389518139	-1.11856904169005	-0.123464126876718	1.90112221815507	-1.35890793179163	-0.366613703500552	1.12259336583729	-1.25772708932183	1.26762133424687	-0.423228037535934	-0.26567928605897	-1.28236803966545	-1.17263698407804	-1.4943922352534	1.32278008871252	0.808520736283105	-1.04345915955765	0.190382192790277	0.574237326817182	1.45814672599158	-1.14543855995882	-0.54510023905934	-0.221142532870105	0.803982469869494	0.523707991696232	-0.514955370388307	-1.82081891982676	1.33697610281608	-0.965611898834899	0.96537609391408	0.66285312763615	1.37099047451801	1.65689638468854	-1.94341613827849	-0.013185355536466	-0.476886541307029	-0.104533530530639	0.297369726505414	-0.37511906403492	0.362664008928305	0.180866210315899	-0.805392023559021	-1.05143881131942	-0.493011740092602	-1.05328038046133	-0.302095815631863	-1.43095482680611	0.161584266893804
P04049	0.959140917053132	-0.792548322991869	-0.532212093303793	0.142718324296513	1.00465172952703	0.809821750057309	-0.442240195250271	2.14883456605526	0.0643553410549051	-0.284650903246196	0.87486771202296	1.74939235968758	1.3807043962135	0.630141361862783	0.17400625511785	0.636914182096772	1.05940857265851	0.394166858071462	-0.666370741091843	0.343445902797492	0.551511051565061	-2.05453359656932	0.633992430416751	0.53790771097482	0.500199233086513	0.617656267050633	2.57894827817113	-1.04890475225551	0.0839431609360316	0.580827930124218	1.44424607099341	1.3536703287501	-0.475323474775845	0.582984765578686	0.228181118625079	0.206748268371677	-0.73605589119249	2.19330660202447	1.37865502072945	-0.269123123399206	1.47649788232431	1.04412151399154	-1.55259316373281	1.77336874301934	-2.16579199374762	-1.46045483434931	-1.70387959177519	-1.25608977260002	-0.23741728497648
P04626	0.358494779102728	-0.270940917109456	-0.334348449576987	0.195653459457945	-0.463691297541296	-0.948015803436511	-0.861432342490516	0.566592426402824	-1.49557351355222	0.232697620794743	-1.49818870675194	0.26130067585814	-0.478719358543778	-1.1146290131034	0.428232832458687	0.422967648062372	1.37597471784106	-1.24742334112087	0.385411973121703	0.284132771072313	-0.596973970407578	-1.51925277317626	-0.522147298939832	-0.66760447689633	0.467602004060918	-1.72666351637871	0.663320379350607	0.631050811667072	0.807557410925903	-1.31566543850103	-1.11559391329707	0.532618686827684	-0.478665637457336	1.68019821134348	-1.50315541787282	-1.35880867331304	0.690728875561815	-1.49110522788062	-1.35712179316988	-1.91886585741868	0.0080188403732094	-1.50392038654697	0.399493682034339	1.07827413008216	-0.664363191512088	-1.10261877314265	0.369864445267348	-1.29647613913716	0.234163818604696
P05186	-1.36652819250478	0.017559890168505	-0.849446372326256	-1.78308531052469	-0.947103979034014	-1.58851231300504	-1.62115217306047	-1.49374953996842	-2.09880707481269	-0.211406089578242	-1.08931345657307	-0.187414347010669	-1.1562253325611	-0.810500884139672	-0.594173752081637	-2.010253392936	1.0030314346878	-0.92190943519027	0.610868954794392	0.611080066620445	-0.974560288295913	0.3585714544563	-1.11190365796716	-0.395804552828081	-0.069645036286633	-1.39468450247774	-1.92979155401014	-0.821765579943829	-0.0451363950872103	-2.0031564387437	-0.449060945341839	1.11949523984339	-0.126304813966756	0.192067207515858	-1.3798734414714	-0.161789089940162	-0.814384358592024	0.423316327863636	-0.795271229669404	1.53202465347544	-1.5655910917919	0.901792716040263	1.66632918286488	-1.62243989633699	-0.571853234528793	1.20250154389197	0.766038675321549	-0.931362837024924	2.7270416355865
P05771	2.24085123783086	-2.14716662570309	1.60618962335091	-1.5045616425362	-1.23418047013721	-1.07537586239106	0.575553157708301	-0.0250286526374897	0.396501750440163	-1.52050673845637	-1.4533010041999	0.239514016938464	-0.141785242093118	0.408513925992313	-1.16724626201567	0.318469397205665	-0.990946036532668	-0.202112191727587	0.562013197112749	-3.88388919824931	1.34054536268399	1.2210195448069	-2.50152466712486	-2.80683673631346	1.02995708144798	1.41253199355105	-0.276149174163641	0.861840472669804	1.48016464645006	-0.254415875535809	0.512369703585856	-1.20780625646731	0.796305319002909	0.95079804096643	1.30643262504118	-1.55424771444019	-0.477366458685783	-1.73913706225581	-1.2508534083797	-1.55835480249462	1.84099996966168	-1.86899997960767	1.35178896125457	1.2496959081169	1.4551253528238	1.63673913613013	1.86860029455655	1.68061332447113	1.55643063992287
P06239	-0.0860604097215035	0.302034667464736	-0.989113716578092	0.0974149318441805	-2.89489414739907	-2.1240783857751	-0.688457035924886	-1.0603841994689	-1.99100561181974	0.523577383613678	-1.26121279990043	-2.32942945989613	-1.70497681248561	-0.910600040208157	-2.37195529173249	2.45497217969918	0.0610029185881129	0.122275094214946	0.0168332434340095	0.742171318938468	-1.86713733784745	0.309470230158236	-0.715630078034611	1.77944134753347	0.435556129702929	-2.12387046878913	-1.43804073512572	-0.0851396168269492	0.548295651811922	-2.11546281714437	-1.58117639813556	-1.26893926641804	-0.850673418244105	0.0451948725913732	-1.24479864593239	-1.80548782377016	0.297529370078391	-1.42165505256475	-0.141101444970292	-0.865491495736822	0.870760564370432	-0.854758906830482	1.26073142939001	-2.09200031432768	-0.540227756863396	-0.285900558021756	-0.0648572259965263	-1.86786686469701	3.50767569860331
P06241	-0.850269963445527	-0.265893543834125	-1.67107135894512	-0.821914594904572	-2.54983878168252	-1.47089966204364	-2.0593210286906	-2.16147547666368	-2.35607436172224	1.14654349876036	-0.172710826490936	-0.136518231717161	-0.700820370839255	-2.82348790136825	-1.77721519619914	-1.99049563473421	-1.59710777772316	-1.5206932754917	2.8628764585618	2.27740393322261	-1.2864148038027	-1.00526055281726	1.77514617902935	3.18476914403213	-0.875463421634005	-1.02303319364073	-2.24497936761151	-1.1401073099932	-1.82225887167385	-1.30260558557447	-1.29066273739672	-2.1521088412331	-1.65198881213233	1.28106203952246	-1.49554360595171	-1.6484582907512	-1.44512710512149	-0.909660224870531	-0.763749730514619	1.21125959825852	-0.853802858627879	-0.6603298301896	-0.24610495203207	-1.42857466229024	1.03325405098996	1.37051958483214	2.49176732222125	-0.634822028421334	0.0391673918825846
P06493	-0.193805533143953	-1.8102598373497	2.29391680227345	-1.86293040458575	-0.277111870518076	-0.287428367511524	0.734944747016043	-0.972136260361685	1.86336479262619	-1.63217242226256	-1.07605043161736	1.46735246777796	-0.280769950331804	-0.237869962556702	-1.52923411059158	-0.630761155166351	1.0467489664965	-1.48938822698889	-0.0791556051257838	-1.25663526259636	2.8476900661526	-0.531425067273492	-0.56258883142315	-1.22676472739834	0.156343106537412	1.56935758880396	-0.751437256670451	-0.89753090116958	0.230642357623437	-1.20578486729043	-0.253341830444513	-0.586657092140216	0.977431651078218	0.392854764896671	0.220555696051226	-0.516066657986802	-0.222692044172581	0.483014472296153	0.732103235087428	0.633693753640324	-0.217029672978757	0.502614513063638	0.243156552256304	0.888287878872549	1.57180778133189	-0.79130948490502	-0.849926236506528	1.8412931947705	1.50163664805202
P07332	-1.88649195861129	-0.578745220122112	-1.24432465361277	-0.949026407156504	-1.98977603842786	-1.1157428582069	-1.94683735526202	-0.867823008032916	-1.85589356394144	1.1183474614166	-0.461547373104856	-0.570502171173236	-0.628489597532553	-1.71459330978973	-0.89231599997121	-2.09581403534114	0.438127496718667	-1.65458056476588	2.33432531893083	4.41574855315795	-2.29274266679307	-0.610957722607983	2.47157057518406	3.58548161204677	-0.585232462242217	-2.29638950437208	-1.87948488232348	-0.79711216895363	-0.917187245766275	-2.08987037532569	-1.59469950213136	-0.589236765006431	-0.574768569013272	1.63199270760378	-0.871523202916158	-1.22195695114602	-0.974445315807468	-2.46762536371125	-1.17857157981379	-0.862367806198637	-1.0654217542597	-0.100995050351549	0.557133235247794	-2.25199274047991	1.38279304981646	1.64692804836341	1.65546486481725	0.0558505095100957	0.523014902042158
P07333	-0.244192834121108	0.91284718170181	-0.640019538904714	-0.293186035026325	-1.26440910472288	-0.822043004955665	-0.509295770644076	-0.866163847514196	-0.244779674678798	2.68436531491803	-0.19159549783261	-2.1495519796186	-0.238852361522876	-1.76274048599034	-1.54119030396061	-0.141061736286635	-0.812492187091967	-0.380948094956123	2.16198723451589	2.02490393024179	-1.64960428626867	-0.622065106665211	-0.590438233913533	0.122451294518391	1.68672340783501	-0.218283322580042	-1.25569980995016	-1.28978325816234	-0.548468094247559	-1.71314435885543	-0.208415557493605	0.539995402663109	-1.15888408588898	0.552386100748421	-0.819916055909048	-0.0532107395262895	-1.82108570466588	-1.63749083854627	-0.40677611361448	-1.55205436123754	-0.561040455862559	-0.882375359407129	1.68840189228669	-0.187792943256676	-0.377206925660801	-0.0816938881821054	0.954030368088251	0.303710925511048	2.06713834531289
P07948	1.09687761231243	-0.320596114650542	0.772592363569405	-1.57811971397553	0.893714244005548	-0.919885098759706	0.184733428692297	-2.21604252204576	-1.05541446442799	-1.01626188069053	-0.788407254223135	1.13286590187523	-1.20262435730046	-0.223898824274146	-0.990431112896203	-1.09063902876251	-1.2614330470689	0.287460267623974	-2.23574301461682	0.0820035416850191	1.05861353118166	1.62640992665104	-0.106815064068716	-0.726829521306943	-1.53939632837129	-1.24929772905549	-0.187888218755635	0.483829264034192	-0.46100016790366	-1.66011090698507	-0.797932810340881	-0.1321955177502	0.21189678697989	-0.0166008913225616	1.16113066278761	0.750895615440715	0.299351215201288	1.75868887626103	-0.308673946883902	1.34481031575046	-0.335317573854812	-1.07895211562675	0.465825957343584	1.85026778578194	1.00942666329263	0.0914307232405588	0.345147893885251	0.329762221241844	-1.32811293576874
P08069	1.13272703860313	-2.41739309264981	1.62310743620713	-1.42306101899991	0.0305211495664415	-2.18624628691381	-0.0613441398758876	-1.21735169388749	-0.282689580854609	-2.03263203952192	-1.19060404878798	1.3362191390078	-0.77207340241533	1.0943354282068	1.63613968542679	-2.53510456916389	-1.30906082106321	-1.17025002257944	-1.21371582381437	0.0589634356849851	-1.79174247724887	1.64939644773047	1.78668700202733	0.981018353379216	-2.25294812141557	-3.04408932705665	-1.48066352617426	0.906010909807415	1.24985687696869	-0.230324828961331	-2.27243713105673	-0.949573044644765	-1.17285625311273	-1.76159539678658	-0.211612773341251	-1.8920643270126	-0.637350786617145	-1.62212694787544	-0.0897159471671953	0.520593761024417	-2.01870566605597	0.754546025244976	2.2717787598442	2.07389973919879	1.43354948219896	3.05465870295146	2.79604744498477	1.25306862460474	0.22107162902556
P08575	0.664721212186672	-3.89443895476953	1.62466325520961	-1.73237171237634	2.49772451142148	-0.0847905210008328	1.82043151005903	0.149205630672816	0.840744658885849	-1.47936808468806	1.4778534220729	1.72610053576626	-1.08327434791302	2.47431980630027	0.993380309968951	-3.90638879059164	-4.64193142993633	1.0922429553584	-1.28108515938991	-1.23877651816617	-1.55298926595229	1.99498450003469	2.74556720849787	1.79366058992002	1.68196125177236	0.125001098418054	-1.70305190928531	-0.816710101281176	0.466343636438392	2.24355057898328	1.332298222275	-1.64548707510515	-4.11833143316629	-3.08235025042709	1.58535393637248	0.0337968240359025	-2.28221990568958	1.02667332973026	1.71019703247104	0.871628488294977	-0.292774206116622	1.72552875810825	1.2769413322767	1.40643217387416	2.16804668662434	5.9644697086913	1.96089036971999	3.04568396117396	-2.07909608225956
P08581	-0.692660904634193	-0.48770728815669	-1.31609095623541	1.86111477204682	2.19040785735046	-0.71731901828747	-0.743651084416885	1.11903350703225	-0.78865826203608	-0.0805683985823181	-1.6548924393291	0.242510867411673	-1.16905830029033	1.11195932458165	-1.61631288904081	0.391042319713822	1.130181211783	-0.206862526711144	-1.36285338702343	-1.20882088078242	0.591936852774797	0.635856871704742	-1.39293675459196	-0.562484081862487	0.61406060544247	1.18189428799322	1.53821561149032	0.792979556543275	1.89016005419995	-0.663215354851299	-0.780703216226487	0.545720503967576	0.708055534287527	-0.627748848931626	-0.63768575561575	0.338353053605227	0.858115474890952	0.248627407350573	1.14122132843053	0.928942309553486	0.164162179452173	0.70140227029617	-0.845437671002814	-1.63325623329693	-0.60174046929724	-1.1178902632098	-0.0462652102337019	-0.641279352749918	0.0118933191313212
P08631	-1.39694359795296	1.13575913928664	-2.79964633207182	1.10739155712591	-2.97462086024765	-0.311162374859247	-2.85295727705101	-0.152977523019979	-2.87792006301572	1.3932885854353	-1.56418948707965	-0.919488165821514	-0.442645920553776	-2.23820380371318	-0.133218188858304	1.58519785383199	0.18424990648759	-1.53948141496573	1.69022609849841	1.35561204789648	-0.422889198163274	-1.58174844028713	-0.847375110975672	-0.234886734337073	-0.412468392341573	-1.06950402124184	-0.276866224869917	0.579987627408362	0.535759304015773	-1.83279157837091	-1.55485526923221	-0.858307550479512	0.812990622137056	1.60283868270487	-3.29549808985573	-0.860785722173593	0.685818232732568	-1.11546453916875	-1.42090286253089	-1.89541711341011	-0.303645593326627	-0.12160908475801	1.12461024532962	-1.910534470732	-0.207662666443532	-0.427302338869458	0.17897363059601	-0.95552291888925	1.52529787773911
P09619	-0.223540013179928	0.425104559638737	-3.0374927391469	-0.487168164972734	-3.02938169614529	-2.00685616202522	-4.63508278682605	-2.31400695552139	-4.02297940510585	-0.121463932152797	-0.880790902167251	-2.07538941679685	0.0988716033292619	-1.84389368322053	0.417888645148196	-0.149198493332086	1.47246339049272	-0.738132705214004	3.18236825868649	0.176447588869402	-0.588766505103959	0.0424592468625203	-3.46266392951972	-2.8009828847569	-0.0998292890510163	-0.889377678338263	-1.16554360045133	-0.522784496684413	-0.593469868852103	-1.14955437911658	-0.624634217312453	-0.624501683584846	-0.494118586753445	3.86423178233819	-2.92936556992937	-2.69459778013914	0.740012556796265	-2.4260241697986	-0.678435273823506	-0.977145957808804	-0.0564164150851866	-2.53504455578591	1.35830268659416	-2.86599575419242	1.75291262814664	-2.43917288401347	1.72569004820619	-0.613543920707298	1.64726079060774
P09769	0.644198592868454	-0.639821446913362	-1.09233488709709	-1.11659402722746	-2.14207959830552	-0.168700092208132	-0.742566375242341	3.25060897672283	-1.4863434605099	1.04494726044196	0.718888773357217	0.59949617845164	2.17396260611224	-1.08564935892151	-0.625392041663814	-0.0221129846424493	-0.451767637363612	-1.71612905894668	0.972801757651558	-1.26566640830077	-1.9886576815765	0.703877027993374	-0.700114033667523	0.17471559681827	-1.63048074152001	-1.02707406790199	-0.789489019067357	-1.77745181383361	-0.821215778930446	1.93142880716749	-1.44472321718007	-0.256793109714897	-1.77339791938082	1.27755545560486	-1.27389196022791	-1.03348198789096	-2.25779447691466	-1.14300466186361	-1.12888476645156	-0.800755079685639	1.21795177986098	1.7721869928833	0.447941856862265	1.99172105178724	1.63633003058864	1.86905324143287	0.400761592577056	1.95029479527949	-0.106406244128142
P09923	-0.376562401147301	0.0398212464898698	1.54873493668441	1.37352553463602	-1.36363520037781	-1.59155679716251	1.8314685000364	0.832689817916551	1.51978450174873	0.490936290295819	-0.713016542620074	-0.26655442885105	0.77314724007999	-1.2824195548129	-2.77150336750676	0.178898461653531	0.031082255807439	-1.02170193288084	1.05871919422524	0.444575214880097	1.62123429622349	-0.902795457284533	0.238685871460158	0.467270503748071	1.89862352471686	1.76196811059992	-0.0541798909586351	-1.8147747517566	-1.8377395964885	0.00796163163401051	1.33847503757442	0.91590304675305	1.54405747143558	-0.332731684415659	1.23437991956899	-0.205306692115059	-1.88194201008137	0.665091195477084	-0.206625946276879	-0.593999808109364	0.368704735338401	1.09485443744374	1.118607445368	-0.803980171562755	-1.01360599761925	0.433756717799014	1.5082326278832	-1.04825469542506	1.02396617740657
P10398	-0.907614496611948	0.757909651698072	-0.473847993835774	1.80191350424588	1.67298670027574	1.00204523080011	-1.0522905923307	2.87249206381493	-0.0321134290535576	1.47389645960399	0.467244473247719	0.608561303429652	1.0633015082348	0.522156012809834	-0.295432252687296	0.919286437884716	0.262879567688681	0.579900895339545	-0.335812094039396	-0.685213376901208	2.19537880276915	-1.06561932181116	-0.181694865535618	0.628561838547032	2.93919055444153	2.53920300563453	1.13252192342091	-1.89747867737223	0.229536457362359	1.65185284141147	3.87322456248766	2.9458595301288	1.5243790045101	-0.769143264715745	-0.827966526068154	2.39298090157878	-1.7667769250674	0.305291834062973	2.8805780287563	-1.77123875843429	0.442724481921644	2.43625729254136	-1.74811482679739	-0.562077280339948	-1.71700372770349	-0.884496016636468	-1.02676798100128	-0.170933095704832	-0.655920449788763
P12931	0.88794624321682	0.263373663773668	-0.271409644462807	0.950193557651952	-0.344202513252222	0.986848016999393	-0.187465496114226	-0.710966264074919	1.13331871547466	0.825622678485173	-0.32764644191142	-0.631992680351034	-0.66976261261956	-1.27506735956895	-1.79221717819117	1.39482170453515	2.34951074188006	-0.855085372294166	0.0571524284446803	0.746169886692508	2.34355162036826	-1.69916990531937	-1.45316018569051	-2.36505522244211	1.51091892172781	1.24343873031583	0.536770187072449	-1.98733387025795	-0.0549042803649967	-0.692105828740287	-1.51709714834583	1.41152929517682	2.26923120299335	1.01979054114383	-0.319276165768817	1.35748496915183	-1.18662447365283	-0.00496400213465014	1.6045340555381	0.534503510817642	-0.309747474166391	-0.889668993087284	-0.260229195807476	-0.295927958699786	0.0420440270348219	-2.11998483791219	-0.966428764758958	-0.335997610910841	0.300496670882132
P13686	-0.933865526486388	0.010484633079815	-0.057438419217145	-0.58019428329332	-0.37392027045801	-1.84330389611449	0.452604807973929	0.610490430863304	-1.14174568186503	0.786759773948434	-0.732519073524947	-0.706415458652314	0.19000481349605	-2.80262789325223	-0.872108977830126	0.22791069498778	-1.8162810214264	-0.146135661936308	1.93364138917991	1.56315511903814	-2.01911389004673	0.841539228086595	0.906480661636203	1.19362044350706	-0.11662547895881	-1.11228736468611	-1.5532205694617	-0.61477532157135	-1.89808394452973	-1.13478478048207	-1.47704269557629	-0.639497679808265	-1.54240532514606	1.1453442433145e-05	-0.438500795922761	-0.421064790116265	0.439288262041138	-2.2457494499453	-1.82225918529509	0.180921684640809	0.93788666087449	0.255087358009686	0.301662264167605	-2.17370139939339	-1.15235340691875	1.18953820780551	-0.268790041995105	-2.46573193752738	1.68383559234904
P15056	1.13110666802948	-0.77675960333535	0.215482256859916	0.107275428078575	-0.586054986577952	0.0682396188601262	-0.688555514204793	1.12763856604519	-0.48436014403468	0.966036953983614	-0.587474509850132	-1.72219529094831	1.07623034480666	0.535487600330363	-0.618057980920972	-0.552776715789527	-0.107244156710693	1.02762632887319	-0.353331904241746	-1.2454338436908	1.1992693832389	1.05326759294677	-0.905502481588419	-0.973906114206405	0.824850990992726	0.505809637158464	-0.392367171013304	1.85590715127385	-0.258217823407987	1.00083354970394	1.03491416603961	-1.52526209306016	0.216461018332544	-0.401057936281673	0.179734856432629	-0.0889449257433606	1.19645844579268	-1.61871996351366	-0.491131075737575	-0.900942032600299	-0.347452320636045	-0.666599943592487	0.371030396432051	0.416189226277733	0.225900731018147	0.403182638704228	-0.337184452933391	0.349821277049792	-0.388875696839344
P15309	-0.468398902880373	1.31813623590135	0.023849517564969	0.725568819604061	0.694175808656485	0.521706890430569	-0.879145166799358	-0.765698062305202	-0.425566557582042	1.45007992923103	0.564779881579563	0.631908992074855	-1.53119400814794	1.69921243028986	1.3465184877275	0.115113982948049	-0.295732323001876	1.25196926287335	0.0133054386945793	-0.592018585968025	-0.448935655378834	2.03635872857966	1.29223662783105	1.43775277180603	-0.885200376098053	-0.145329961260696	-1.10286698413448	-0.590612479548696	1.17901470874019	1.3955958272434	-0.191945411120896	-0.339649134495881	0.934656917445587	-0.0526135467944649	-0.417641375555159	1.73248096452762	-0.0266026530505526	0.451252010857736	-0.677107172083766	-0.98160173467539	0.283180790399799	-0.300526066499998	-0.271818593284894	-1.33078466369668	-0.203014054830384	0.123208400115724	-1.3593186747963	-1.21072265431241	-1.53900299936714
P15735	-0.0114639017175843	-1.05295257628429	-1.29933146686584	-0.534171514678193	-0.171614884416198	-0.503361684103968	-0.994429422690484	-1.10031042041517	-1.889274079505	0.766996205875398	-1.07113186220313	-0.061358185720374	-0.0100081710112934	-0.883629921288037	1.17311873388345	-0.278280159183214	-1.52770091659863	-0.294652832261899	0.678190899692043	-0.428100567308152	-1.9560911703163	1.31535711958554	-1.48994970893178	-1.44034851065089	-0.238770234539216	-1.22845971493742	0.714791064396312	0.407780749833252	0.127859099108207	0.150078762042704	-0.625297551472225	-1.46589947404108	-1.21102813785891	0.695065292032438	-1.40081974344056	-1.3534563948336	-0.774613342990093	-0.406455253192515	-0.0168366803153616	-1.2981224228137	-0.0390632290996919	-0.275685259731018	-1.0548824620184	-0.210251454558287	2.27754087976497	0.401664280416071	1.22043377125293	0.0238947861956078	-1.51512006218824
P16234	1.25349152172509	-0.823638405868855	1.46483297783528	-0.841594442951995	-1.18696965529889	-1.3930940487579	-1.30655638797619	-0.812393814488245	0.669077292286872	-1.32230482072461	-1.64633045891331	-0.145435061591124	-0.469963331545074	-1.52270512763571	-0.825068516564434	0.0888273974909475	2.23227200243927	0.0377396087574717	-0.416271897139791	1.6578198664595	-1.27109486229552	-0.553992047037027	0.534074446384348	-1.08457475534038	-2.79624302726638	-2.57097858346742	0.504811926510428	1.3317954534168	0.551070346398841	-1.36331178726683	-2.35120907601394	0.474983250654693	-0.903153834202245	-0.112720515012635	-0.137521219088516	-0.217308752355363	0.434486861574254	-0.580535198175562	-1.01822238422929	0.609393108976533	0.894557275550498	-2.00247922233634	-0.141572379469182	0.302336250309808	0.748309654428044	-1.2163168329686	-1.2046947625311	0.85599467375982	0.937452808069687
P16298	-3.10597630288018	0.562529718244757	-0.559360844394313	0.130987582803546	-1.2747398294776	-0.67620469220923	-0.472686638881942	-1.04793234667575	0.332475199035517	0.225754322626686	1.22736319148439	1.32198047010202	-0.219675036614288	-1.36990763191374	1.9387049529332	-2.12074904149228	-0.893453187034399	-0.0893834234892715	0.96359510657353	1.19076185209279	-0.0297768927076151	1.48636974618621	0.618231375301869	-1.82871419370886	-0.912701059266489	-1.18739511436407	-1.7453667398626	-1.13115558947933	1.21518933096578	-0.21608088275455	-1.57779564576448	-1.21298814609887	0.309636015641824	1.76201447479059	1.18493376755616	1.15703151186927	1.21867205085743	-1.51197799437031	-0.156360124207088	-3.52665928085042	-3.59554714637712	-1.61497226066068	-0.268359223461345	-0.254477021446697	0.301338797562857	0.519441372270263	1.27333934416803	0.305350877569574	0.14648165797767
P17252	-2.32061148753776	-0.76523533077123	-1.89219789653902	-0.600507317017175	-2.42171550228766	-0.635228550640719	-1.4782453911169	-0.579640653454293	-2.16374022245389	0.550880819148027	-1.10363829875789	-1.22767094099114	-0.414742831632523	-2.15424407789519	-0.753261768193885	1.55626113707642	1.17894878774104	-1.86728126512388	2.38558573057456	-0.609614529445019	0.0285145599505514	-1.6772903858336	-1.46322928625507	-1.49396871590203	-1.11670647860386	-0.600635678677829	-1.50353711295244	-0.605672226084593	-0.621951098781872	-1.1353404614552	-1.66485265554283	-1.31621943236629	0.198021508619853	2.03687899482643	-0.760215963299688	-1.02534424937547	0.70887825686237	-0.217355232693845	-1.17079721913427	-1.52616760094903	-0.85171003120522	0.0883656349947827	1.07832461801159	-2.7320493658454	0.588098004449592	-0.711850312566107	-1.07759227623531	0.335514257921626	1.91679658592114
P17612	-0.222865515734235	0.143688793497882	-2.32418889636525	-0.0411553680857054	-1.94986676323837	-0.278462269163987	-2.3363025363333	-1.30565657987687	-1.76286159152243	0.78575977750281	-0.13813640369927	-1.48902755336706	0.851076729099321	-0.19431874700186	1.14228921910645	1.54918132344881	-0.666237212118497	-1.71454492624231	2.17791495498253	0.435355856971303	-2.44504878171145	-0.800325564422545	-1.19501270509615	-1.5589978815014	-1.5830467594993	0.0307085375813116	-0.563027307605617	-0.0728233559208808	-0.159022950997013	-1.45108567787178	-1.90299525652194	-2.26633848970652	-0.973539143318472	1.66812007219827	-2.06135311972402	-0.833596358684645	-0.952288903355365	-0.85635764587904	-0.571449953532647	0.132649095388655	0.10839627407498	-1.64049109904127	0.295192693058777	-0.0523397414685768	1.10082746585119	-0.381398967056713	-0.565793043532459	0.317637334277456	1.73738446241515
P17706	-0.235447086873404	-1.12182715933518	-0.552095836980988	0.544201268545747	1.01577426820721	0.295385027148794	-0.965682484135166	1.05786076655865	-1.07146416415976	-0.57157569635425	0.665546193156017	-1.02649692312967	-0.0158759029752134	1.91208084996428	0.687901401593755	-1.07764467866044	-0.65805821902397	0.395713335160559	-1.83115045173158	-1.50792874081276	-1.46172671050523	1.40682110720999	1.16919714675989	1.788209798443	-1.21771976460715	-1.68622362933867	1.11382380920203	0.883241896645064	1.19681562045352	1.26316548110976	0.725094708121254	0.615774079284999	0.0755695234076228	-1.70750851999572	-0.57354557243874	-0.17286068160598	0.625405694307073	0.609824066320028	-0.449662331042328	0.279520718078862	0.950548284125458	1.781611719872	0.790297425135116	0.920265771853848	-0.93829270580022	-0.280421957912089	-0.465044372366465	0.170536996879072	0.361835174842128
P18031	0.845119383770743	0.346358228757458	-1.76999572885706	0.603883426290691	0.56524151297416	-0.0938882845714956	-0.456091102806757	1.38508953578371	-0.164830362051855	-0.559864966670586	0.103030582299272	-3.06912448336747	-0.193052419352118	-0.575280022919142	1.6233872745131	1.6242282827728	0.534785780005713	1.23313677453887	1.21079477715434	1.14484551451693	1.27182612274009	-1.45933070436693	0.41263979310748	-0.369641862567401	0.421424638530788	0.0703539363722695	-1.05479318413281	0.602254663575736	0.791631523768896	-0.734538811378292	-1.31488957781959	-0.422324639428642	0.47306167435896	1.18781287658967	-2.93613244833676	-1.38011212194812	0.0214703608968401	-1.02375229639594	1.27587754588608	0.349215164571361	0.474703465523335	-0.669437037812701	0.0536631633164478	-0.823525321479044	-0.650549757381942	-1.27127989983427	-1.91696026008313	0.138284813225614	0.512680255278578
P18433	-1.64683281452014	1.11800837561094	-0.259480999578187	1.1259710726086	-1.65892404736791	1.07686850727494	-1.1115007824751	-0.212310047970879	1.12724932887266	0.820601840948829	0.712158325008825	-1.93591421025077	1.28618105886441	-1.90007718662455	-1.53317084951874	0.683461015961622	1.69048507677403	-0.733536133850629	1.42035140801548	1.16276137364861	1.46832508105875	-1.12797881104379	1.06877238230497	-0.746174321284253	1.51079104193624	1.34522254609665	1.48222973344312	0.308456824446119	-2.17190356295266	-1.11525286980769	1.82971181436708	2.45112231366961	0.92874792489774	1.44520373861529	-1.53783451811785	1.11333910419088	0.470887694355412	0.0891891873690526	0.983368856147938	-1.04108859694108	0.22525787257485	-1.106245612157	-0.875011610463231	-1.97925208474683	-1.69580988530376	-2.86969978518244	-1.68828122521835	-2.44076688708973	0.671006672129798
P18669	-0.44331629110999	0.433546740212068	-1.17501739176596	-0.514946300397086	-1.09411250683929	1.46811370087021	-0.868302324347241	-1.583842934131	-1.13338647198021	1.74049103982663	0.71307909524802	-1.53167515254358	0.135994642685902	-0.10577714886451	-0.55763845102375	-0.222548146321711	-1.42039846645628	0.0528671058667982	2.83223529695797	0.921131013266138	-0.61273109273455	0.24310991119439	-0.933080977882592	1.06295794004566	1.62491902657712	0.844915306744346	-1.88958615679963	0.440130149354942	0.385343174019072	-1.46874522783182	-1.32269125759236	-1.79295579667412	-1.07171477258157	2.58810070132285	-0.695167084627113	-0.0494061399432477	-0.34138397103158	-1.57936456693198	-1.42159768331971	-0.78677080885327	-1.48427691020351	-0.727055569874789	0.54556040304352	-1.27897971415257	0.344521505970891	-0.525653783308398	-0.497430263330716	-0.0968442198135607	0.392772213649944
P19525	1.13873516085491	-0.55420157771635	-0.435603922446293	-0.504621197872401	-0.595613069870669	-1.34534702119362	-1.66813663737154	0.0251677318920505	-1.57335229744282	-1.70377594691796	-1.8561955164451	-1.54454637288421	-1.27481187143435	-0.543578722715323	0.245009403919417	2.08779045803252	1.19184895093632	-0.782275096762763	-1.79902260081895	1.40338033620531	-0.512124157578617	-1.69773270290707	0.362246788209214	0.285594776677941	-1.65040774033622	-0.862342210360861	0.373373441488335	0.113929045261586	-0.77189079792729	-1.71291727759406	-1.39831706342209	0.480970248010263	0.43303891540656	-0.0269485510107443	-1.85982252146102	-2.30623675189358	0.992411783313262	-0.41763940459397	-1.18756819682323	0.0223412972038041	0.744711997480812	0.0817571009918839	0.916171495486769	-1.08175276729596	0.77578619798564	-2.71050981360061	-0.0954604630628931	-0.00824156525388978	0.786486414510647
P21127	1.67274180969017	-5.89592903815598	4.10698414117082	-5.33663818392957	-0.878570226320206	-1.96559663340034	1.3962447247744	-0.950826281460918	-0.261724813195212	-5.08844456254604	-1.39898811019566	1.9326760371441	-2.45252212158349	2.50562223800804	0.742003763508884	-3.19392618773982	-1.22092192311334	-2.23778924953234	-3.70187302188055	-2.19186756286407	-0.865510949508344	-0.394073012437805	2.22315624855899	0.00763569244380333	-2.42166372216808	-1.63715577651283	-0.702856772227128	0.302959123623712	3.11099583332762	-1.5375788962225	-1.02695199034941	-2.47989202669185	-2.21402096710917	-3.79221972542154	1.88291900475811	-1.42565376002878	-0.181883943808111	-0.170930342524524	-1.43406304286847	1.57665763819393	-0.694228846300148	1.37133503414024	3.70954827001171	1.95841037416424	4.8628126709547	4.8184394256747	2.55670142043245	4.18263166459605	-0.696874764528119
P21860	-1.29217155304119	1.876338270763	-1.12793518313672	0.954556363397302	-0.886888127775338	-0.622145057190997	-1.99790511843438	-0.593743301183864	-2.17585171302835	0.99714755355237	-1.69026515460536	-0.117299445257214	-1.49725723290266	-0.549065186811697	-0.682559980489101	0.294266543352977	0.58953038889095	-0.0170071234576752	1.46559065064318	-1.17875842540923	1.68782719471498	-0.36529403884909	-3.3112407170672	-4.16155742097714	1.62389500186495	-0.343603483901256	-1.25391603946916	0.521216813952478	1.26372597754451	-1.92645890856923	-1.97899258311436	-1.57831972724211	0.479864996379931	1.57445218685256	-1.82559911058611	-0.255254003432933	1.61463094577005	-0.919100826787947	-1.28940702127376	0.665723685756776	-0.125836128805516	-1.1625979541062	-0.014439764960232	-1.0323959662152	1.28533229878659	-0.244345864976524	0.0264590842205144	-0.586504281740368	0.202567186735374
P22612	-1.74294254469851	2.00652180137048	-1.96170028890097	0.824802154769835	-3.12162044689209	1.03480740819975	-1.36313059893903	-1.95972659946206	-2.17991509987249	3.83414069036378	0.622144877506957	-1.65635520674737	-0.853988348655038	-2.88760712226313	-1.97324632476254	0.0037572605506467	1.69151762417069	-2.33839706736053	4.04464459995533	0.507724264379209	1.06076267682672	-2.2090001291052	-1.30254751610723	-1.67355050619289	1.67942955531054	0.359784529031617	-1.65803231561582	-1.59542815704762	-2.62153700732359	-0.587613279228177	0.892436376442123	0.199564009055229	0.37451133401253	3.01860673639676	-1.86376821555707	0.563387077496361	-1.30362186276345	-0.895807418472739	1.33165061876355	-0.871714630179295	-1.35794143178893	-1.95373978498306	-0.757351067695094	-2.16866166842705	-0.233722741374254	0.345614398033315	0.597621481116138	-1.33701339999934	0.353596321786863
P22694	-1.69445055487847	0.412352482526222	-1.32827437691816	-0.23645111670847	0.405247863638387	0.641606281071665	-1.77832965607632	-1.59216367641239	-1.84865069302436	-0.252564937954526	-0.522612794496775	-0.376276169537988	-0.98909974553172	0.410250864294789	1.81368166237036	-0.954858414951417	0.0897193006717922	0.236985701038892	0.997135795477324	-1.02140453132903	-0.70002862138279	0.289196348956851	-2.05921385047285	-2.32612760766535	-0.153789430696299	-0.953050619753083	-1.50833610022163	0.843839405316599	3.27196897633289	-0.912895655693222	-0.965937626268568	-1.13124113494724	0.734937180098138	2.24634451354727	-2.04698058089606	0.799661378223368	1.7240729910587	-2.44452715813779	-0.905959477482975	-1.9089471757593	-1.63788475765356	-1.21554295263626	-1.27345375557941	-1.5043387143514	1.40599750005194	-0.0550059436014602	0.692658413884138	0.552692167206649	-0.111403652463114
P23443	-0.280100234869657	-1.15233769765245	-0.28066987611706	-0.720179711148299	0.765533130903491	-1.27554580894078	-0.952167361753177	0.84513219991175	0.278792708076076	-0.776175495056421	0.190923591537802	0.717056437614365	-0.318342592219141	-1.4208220372388	0.306929636116	0.93977794489461	-1.04567946595121	-1.19005191310289	-0.970415504747037	-1.11401057673916	-1.63136589893053	1.50782596978789	0.554798513138196	-0.0527981982530506	-1.44170277547259	-0.446728132819624	-0.620347851250842	-0.0260815356497132	-1.16114688725282	-0.85858549871975	0.269670357051213	-3.76846269042782	-1.71108875535738	-1.36449215720842	-1.67909691276661	-0.420241731305494	0.715943193472417	-0.79802072242796	-1.01558549161568	-0.478939616515479	-1.73615827983221	1.11897035405707	-0.0681456375007105	1.15752533088434	0.879386161089504	-1.91786621007861	0.688598523299574	0.0402919141889975	0.310636757062179
P23469	1.36186597104731	0.582723546358512	-0.38790273017771	0.60353074591457	-0.066099771308711	-1.01768638558117	-0.622070537673803	1.19885169152751	-1.13425960112952	0.110832344039569	0.856564919692569	-0.869161694009596	0.639716099499861	-0.780238340983698	1.53818013570442	-0.583678793398769	0.834665851260173	1.56517839782333	1.03228314564258	1.12588491911875	-4.30319433320858	1.39795503177311	1.80871955876681	1.39150334985491	-2.43143715860863	-3.86145334652399	-1.58120636264291	-0.466676575727975	-0.471660940033057	1.28039035015307	-4.19557439412361	0.32412609701974	0.312008262828625	0.607123516178268	-0.203235239232401	0.78470361533618	0.646038336492147	-0.65532390510412	1.07118661168288	0.398382176266483	-1.00675672751456	-1.47296195430453	1.60548477073447	-1.55737357545346	-1.33037757535074	1.12244770953942	0.49642342855792	-1.01402325271548	1.79559069484727
P23470	1.59366209716244	0.631548326272493	-2.45384155672357	-0.133681888881748	-0.445115047728772	0.621286936441016	-2.42213030957778	-0.7333531858368	-2.48759379894155	0.464094155440421	1.45231162855041	-2.08726910717853	-0.870213251055338	-1.67581685453555	1.02225212231993	2.12747649338655	1.90107837660571	0.529627751586227	1.47023795999193	0.441924409537213	0.981386212060968	-1.11933832003842	0.599161962418463	0.116235676664414	0.609526391455464	0.977616602415416	-0.0507531378334138	1.76928369588829	-1.70210594495277	0.416333897719722	1.39693166136123	1.5155032512312	-0.80945909080444	1.27088832753624	-1.80744311819361	0.257638983648947	1.55680218114951	-1.16101716522262	1.89413558160499	0.794291669133204	1.71029581320552	-2.59361931700692	1.35017006472321	-1.76935649882901	-3.60661601489064	-1.49932689093523	-1.74785921017063	-2.75780908578351	1.02611051681859
P24723	1.32298132863938	-1.88389723559969	2.49119274970747	-0.928971992877813	1.22406730357904	-2.31640397234489	1.54127063199448	-0.0304710354526947	0.820628136985809	-1.90621797619328	-0.824565628136964	1.33575496293883	1.27727581052528	-1.08395038135287	0.8409050793212	-0.359250876714378	-0.290655142571458	-1.36480800683732	-0.686444568841488	-0.100074762827634	-1.67065980188466	0.859598579510725	0.365009466576855	-0.0681289742847464	-0.992259148500679	-1.94445968886084	0.597410168348835	-0.142839510944058	-1.64937469073144	-1.45281316535999	-1.43716150141917	0.642241270287127	-1.04394878923754	-0.351419249693966	2.82243464240604	-1.36991592900883	-0.356973642752773	0.510547269258993	-0.71284347935996	-1.71295917806984	1.04637126849717	-0.451667565207577	-0.62660255989221	-0.127454055653534	1.67365946915845	1.40601658581455	1.96582431546005	1.79471949696251	0.397217837911641
P24941	-0.547658085635164	0.247966616595304	-0.989964381671501	1.9968963534306	2.14072266814017	2.71970140220096	-0.207953093523769	3.37031769333642	-0.314970064429498	1.37779027623811	3.56973376459658	-1.62941129861377	2.23722550722911	2.17947105503967	-0.81388022026918	1.45033586819843	-1.74269976472382	2.42174972954059	-2.49190671409382	-1.21568738655181	-0.973098284144827	0.155651050786391	0.112403155252449	3.33435097876352	1.89631802153945	1.71438041745927	1.94394394983042	-2.03214708863173	0.29487100763729	2.82117235395593	1.90290311174892	2.00314091252886	0.676816548136455	-2.03108372905694	-0.919688450679106	0.993255423561845	-2.20272682994732	0.090328239164119	1.4616023181826	-2.21145158339957	1.97680292433092	2.16013419929044	-0.896063122322691	1.43773268963088	-1.22563081360186	1.52776381191676	-2.0167084074984	0.674498544875164	-1.08090800916393
P25098	-0.141100486292007	0.0706927098856896	-0.154296642899937	1.27177649413731	1.04205188544255	0.996147753088098	-0.768724687034962	0.542437807335851	0.420029467119396	1.88637950377244	0.705698892553582	0.0692756605495046	0.512293550533707	0.175049603742532	0.193146840835525	0.980839093431478	0.280187744027725	-0.533864210895862	-0.900933410305033	-0.95741261356434	1.29123748436181	-1.96645258846022	-0.427345023189558	-0.767401522789215	1.41770693533384	2.19726145387372	1.47541135184462	-1.66156824048229	0.35545063398487	-0.0282862953489753	2.07579408951872	0.763866562171858	1.0514853709308	-0.565757801079188	-0.395522485797267	2.32498957719679	-0.834015272864682	0.174552028965894	2.00015678794772	0.700069239351027	-0.104699374965205	1.4307022630509	0.148377597311282	0.459215192334778	0.111110008217525	-0.775687602732494	-0.298672184985157	0.688262648304564	-0.288236089605845
P26045	-0.414699135657993	0.290811512100298	-0.938476484405749	1.86564916542534	1.26193429849315	1.50809153794167	0.969397278229995	0.622214824343587	0.389573251604606	-1.07939011940242	-0.276243312542597	-0.931790237319838	0.299214696090402	1.61966027846536	1.74529954722551	-0.554869443011659	-0.478028099453332	0.642362180243345	-1.59812020222116	-1.06413236320583	0.275139918498714	-1.03807350128287	-1.28365610806289	-0.219362885023983	1.80559107394127	0.374448326808536	1.62730163029463	-0.405470472439845	0.808546419804361	1.1564482370529	1.64402545206308	1.49048782526288	0.715646257153468	0.703905525230705	-0.0657585434916804	-0.849071742873252	0.00918249328683115	0.726126870603824	-0.469868625045113	-0.0281439678008058	0.0998109677758786	1.51408752278279	-1.69060511366016	-0.678426872565835	-1.22317473231489	-0.823447661564222	-0.434631655867618	-0.56843112713226	-1.82518335121379
P27361	-4.08733938151889	1.53188541477662	-1.439262620372	-0.447427134128491	-1.12388277676948	-1.73870789614943	-0.446470391071684	-2.58782713749353	-0.547323216074148	2.01121854555776	1.36105316556078	-1.34543314625069	-1.06247301046854	-1.71230848386505	-3.35909659985982	-1.87896055114306	-0.761464879301927	1.60907905232443	4.82411688109455	1.26907717035451	0.290095551594661	3.30671687818669	-1.54474404172506	-1.22241753664578	1.90258742744794	0.223511343438601	-2.10161938261447	-1.22993102591183	-0.390833831477308	-1.3810847543412	-0.116477895062238	-1.86020923625338	2.01994333918644	4.75765845101252	-1.46428911293619	1.69150943585462	-0.53795108597422	-1.2030720217356	-1.88512685218797	0.955484458865305	-1.46934414602938	-3.12427151523628	0.623791332333306	-4.26826691288623	-0.663930126547009	-1.17523241328554	0.445643704908483	-2.47098015613963	-0.189775412877596
P27448	-0.527351119239188	-0.484543256040837	0.485251600049762	0.827568674191138	0.935410691578826	1.19256673602191	0.6552364015843	1.13077434611516	0.757535959729143	1.26078370010179	1.02413703415974	-1.49709768313936	0.713459853203848	0.223477153338059	-0.46716655756709	-0.58208434825248	-1.30300926513738	0.544608284043079	0.878697993146921	-1.79315981361047	-0.910755578782802	1.00849241402045	-0.281100868248653	0.886108917095777	0.689726844497562	0.373183919360151	-0.891142595047631	-0.818238070410962	0.311546858424141	1.13518001484414	0.240605167363717	0.55834509742376	0.132211297407031	0.149318468489592	0.73049699093053	0.327073700722451	-0.239888517190047	-1.41827568509307	-0.293228181540836	-1.84106567102685	0.162070662235573	-0.247722403964753	-0.329586323435985	-0.759434597366131	0.000271868184192141	0.364066614553142	-0.658940375902019	-0.00136018148462968	-0.491775494439571
P28482	-1.74178016389687	1.73685233009888	-0.707864546302547	-1.69294741276671	-0.524770497364914	-1.84170654370263	-1.47544169584487	-0.999776549487185	-1.8818282054307	0.456219320504913	-0.963041395744802	-0.400050627382943	-0.989003279035273	-0.567440229535537	-1.90545354552777	-1.19946096918588	-1.38719879198208	0.139798098175532	1.02482012649349	0.485768494641331	-1.05464941786083	2.2790987393685	-1.2412064886774	-0.368778976292529	1.83908549599325	-0.47617235234099	-1.26191708105721	-0.457562399575717	-0.224368398221994	-1.1667390755724	-0.710256892132379	-0.513333206354832	0.745813487587571	0.955341649910848	0.59383871242091	-1.56618316110041	-0.555356249378785	-1.43501062101555	-1.10070612402399	-0.498067268573245	-0.944340562845753	-0.863594016653083	0.884867116578126	-1.89743210433254	0.365280047585951	-0.914065595258238	0.492387890539336	-1.23248319575634	0.482635394336153
P29317	-0.215300415315391	1.59162668901726	0.638335958707387	1.29752675149733	-1.89112218210626	-0.87002234020119	0.808641979920387	0.157850566995497	1.51168211032559	0.940059724277819	-0.917198348547463	-0.730460518476148	0.723616781786682	-1.40445563978441	1.21943781772552	1.74164482448371	1.90297977267095	-2.1678098829134	1.34563180857887	-1.20535858731958	-1.66592330740619	-0.576154614927946	-2.74412921993482	-2.53985674562844	1.1465540923758	-1.30284767226603	1.92179173025128	-0.0681035716700335	1.11390417277461	-0.646735889463133	-2.20506672011205	0.774635610992351	0.851245052605711	0.219494603705498	0.47398966421102	-0.288036727218714	-1.23937866943338	-1.98069318512966	-0.653895803009348	-0.437892800223578	0.185731758220517	-0.924775383122956	-0.608950608478881	-0.650596007592509	-0.207841271089185	-1.43535716459872	-1.1548576233266	-0.319746816238402	2.52862635193483
P29323	-0.0103292864665289	-0.557733653827708	4.61737350383353	-0.344417890162371	-0.503240344909121	0.50128685779818	1.66375459059661	1.03145661669309	0.837484882662163	-1.2774185182781	-1.0766090297982	1.47308627140522	-1.56083360126443	1.7239424730212	-1.44878591794612	0.0601954502490949	0.758530143898237	-1.22068622897097	-3.85649165153839	-1.95882432272296	1.54032743037836	-1.1502748536712	-1.00595783805685	-0.955766456978345	-0.583295050990375	-1.620410617327	0.194230853623602	-1.93767133829344	1.3921021592619	-0.940133360903411	-1.81203383104684	-2.17043210920721	1.55226841837783	-1.67848599008328	1.54549445122194	0.165883729596654	-1.09045209898298	1.52081774728369	-0.86334433697544	0.0829946341932703	1.45276531136035	3.38997774139551	1.21213096854524	1.39800320747774	0.596538494829175	-0.822554063292262	-0.0327247126947573	1.24250935880804	-1.00952322965127
P29350	0.0334339044711145	-3.22678070044517	3.41782306760731	-2.94744386489484	-1.50424042288623	-2.35670600495358	3.56152688945648	-0.175553043836205	4.44537110827278	-0.916939510976032	-0.863870342580456	1.06462642030422	-0.833970213387115	-0.896317777257563	-0.197096622496165	-3.94800061496723	-4.99965830513483	-1.98272595403121	0.330852095728292	2.35997501054039	-0.520617124426867	-0.275634660186982	2.616919095129	3.89845216967396	-0.064521010512013	-0.0233817752676474	-2.48020001960379	1.76445632827035	-2.24686412303631	0.634408684905944	-1.314651768766	-3.27122599614585	-2.71414632735793	-1.23520646254468	3.60478836010512	-2.40938118767101	-0.208830063450004	-0.0964427717432493	1.22014864613367	-0.716213349260324	-0.0346615014314866	0.0997695964152634	2.53957140167362	2.47953481737869	3.23641092369687	1.25434517364621	3.05025521627234	3.17480774239185	1.00703865265511
P29597	-0.299232883725102	0.874859185038783	1.13034129182732	-0.553183131671111	-0.992032130162876	-3.00044820693861	0.696154489058205	-2.10831509294841	-1.29394743131484	0.116799308246294	-0.786776242076053	-0.642495474152267	-0.885196936763923	-1.41576299183583	-1.96650096292167	-0.231552772192534	0.611311592481089	-0.726415369691295	0.395875661469869	1.61804631543092	0.195710089658068	-0.19487763126473	0.982967646413818	0.330316045888051	0.203230948632326	-0.274935057445228	-0.62483461901549	-0.12162012456766	-1.37265526173843	-0.492193631231882	-0.699581557239294	-1.5160488950854	1.14264913048711	1.9570817881554	0.48791660938096	-1.44235178561096	-0.123125589756689	-1.15141131772654	-0.423362641668794	0.121457674921972	-1.20379289686118	-1.18789116992997	0.750770324794837	-0.153340411925074	1.19416324722287	0.800442243878454	2.15252484607271	-1.02323027405104	-0.826745054036871
P30291	-1.2835383157957	-0.86579924323937	-0.0941208659923199	0.94384941148815	1.34564078978136	2.11824768151374	1.29691173743128	2.06452405678672	1.31320446710841	0.720073843036137	2.39314847048759	-0.164103642010928	1.81266185696816	1.89864417241299	0.849545869568438	-0.281089544114081	-1.89192780658925	1.4555235378283	-2.14744871817097	-2.10037111147021	-0.0579212568537771	0.217081143198846	0.206428060207723	1.28511955143473	0.890740085630734	1.59397325923747	1.75003262301634	-1.73911904247383	0.685003521102551	0.697916221025045	2.13980151652428	0.626770591731455	-1.02267062551474	-1.8666432418703	-0.0309799054177715	1.79906192222445	-1.15606039214161	-0.421649315111245	0.208201560476934	-1.06087141293835	1.36565901878262	2.55499628038898	-0.389437140119511	-0.0144663273465761	-1.18166881672611	0.925441209894853	-1.62614669820987	-0.375478171150633	-0.630596435417446
P30305	0.602160819885134	-0.625953810016844	-1.78617545062455	-0.145481926600598	0.591887351117726	0.275869182980136	0.924659687058267	0.471244466397933	0.94222633333013	0.32458262910387	1.33232703945091	-0.992711856553474	1.18560353166994	1.56881595836152	1.17237060539255	0.598207950490033	-1.76909082658853	0.623560485468906	0.236420838033347	-1.1314858334401	-1.72748497739132	1.27985911506379	0.0547173898468606	0.623751913870845	-0.46433315498161	-0.408265525969113	-1.01990002336641	-1.81675488907831	0.545432188608938	0.928395146821761	-0.254781925972344	-0.207804614448691	-1.84372573702356	0.438505592763577	0.386240506485103	1.28847999499079	-1.84191031655944	-0.794666552446727	-1.74911157357654	-1.60452734565329	0.860186882361815	0.709838476604804	0.223953534920634	-0.201832045064943	-0.587657972181219	-0.128801971538221	-0.209832620176143	0.345718076295201	1.43456270956052
P30307	0.316065807012344	0.515079124965111	0.524412930167707	0.945172779373515	1.47431513328354	1.05250086288046	0.756732706660936	0.743058823932212	-0.748969922876605	0.477954443694596	1.08268805930477	-2.37399379799354	0.661034480016357	1.20208463359558	1.4934658658028	0.971073888781782	1.18142847036363	0.577827147496942	-0.894239945386864	-0.125933936030678	-0.879308818706913	-1.47153828629156	0.103239952511458	0.573634478856177	1.44248672603155	-0.321717112749482	0.347885018807957	-0.630999732101387	-1.23000383484079	1.75026048488385	0.827984713589069	1.73086620911591	1.41658853897529	1.22733296913217	-1.11229272498356	1.43160645173784	-0.745184867593256	-0.727122759861157	1.75192070410081	-0.235307030730674	0.775833984065373	0.668510778087978	-0.922590203088097	-0.586188861179717	-1.30431149214207	-0.319665369328432	-0.0975188595601255	-0.00954689504349321	0.228822098989196
P31749	-1.10434026600151	0.614965978519996	2.72657425442813	-1.05009783723525	-2.50963861263283	-1.16389194409133	1.7833065169425	-0.609563149645425	1.87426363756946	-1.60994687313574	-1.94909148442785	-0.329842803022204	-0.8850205009329	-0.812063826164648	-1.66328369802049	-0.302951055568748	0.441633500377833	-1.44894349254515	0.65894777460231	1.58127463041593	-0.642529985992908	-1.67682365078352	-0.379082492185311	0.482967340742306	0.982158131691687	0.526228457539882	-1.23834767746797	0.858925756822445	-0.229428501802176	-1.82123638836203	0.0470731519094758	-1.11633365663853	-1.83187244174718	0.403502212402501	1.23583595671795	-1.71463831077171	0.699813489445101	-1.62553044166114	-1.43493477119054	-1.16434206546007	0.295675037572855	-1.26655553987251	1.54810034821468	-0.141605982589765	0.906025591143534	-0.389926314754239	1.1382812439559	0.635704608722332	1.73827798155128
P31751	-1.04005547796793	-1.17871213618733	-1.091542498522	-0.433210170312641	-1.84240434769987	-1.58866516958121	-0.855963621128614	-1.15325548584119	-2.17403554660783	0.0511224070312465	-1.54072419754036	0.600529979990927	-0.71669144864693	-2.00987050332451	0.441178495777738	0.256464090899331	-1.03230236700052	-2.13679843437751	2.24612857741788	2.09188873851722	0.811716855501691	-1.06712472362793	-0.230342458471827	-1.04853944641383	-0.220067862502062	-0.273338101712546	-0.713338141801978	0.0643482556333196	1.14017349625232	-1.10688927967103	0.429341235531386	-2.33912225410011	-0.244821468993085	1.90508373879884	-1.31983533710574	-1.01093066326334	0.265610664998915	-0.176362925296342	0.529039763022361	-0.440299216770593	-1.3219260578401	-1.1192183948972	1.59512545601359	-1.09531378541706	2.16886344536703	0.672698326657767	2.47764991395424	1.04741640103854	0.693439498048218
P32019	-2.18524609844698	-1.68508046484196	-1.84503437494147	-1.55560736049501	0.0395949881139608	-1.61368466579497	-2.19873270657097	-0.458931728076329	-2.48335548834142	-0.849801620320863	-2.08723744845466	-0.815990620613017	-0.574957482476022	0.675634425604249	3.30222056077712	-0.493029772966248	-1.47958042121016	0.743435833401704	1.91907842996442	1.87409177807059	-1.33046432671563	0.910804767688695	0.816626491755819	2.15395792029192	-1.44247240723794	-1.73968707910784	-1.66137780693963	-1.13561992565679	1.10226897991064	-1.27994585218085	-1.74411832814246	-1.99054025934795	-2.39197376009293	1.74391929281459	-2.1783304207267	-2.42455050413675	-1.18812083998082	-1.40685971858082	-1.74083144078004	-1.01245189612808	0.635749484221402	-0.575075566135559	0.492010032834712	-1.78299266201688	2.52115740077985	1.90534685178208	0.465844896507161	2.32486851426372	0.422358706663104
P33981	-0.576123557514917	0.468466840444796	-0.993008554132873	1.17438770155778	0.98733816416256	1.83050005692346	0.242077224724279	0.836454671203806	-0.239557363352525	1.66100433852865	0.317306133547061	-1.52913364423027	1.27628409366936	1.9256661747972	-0.505940533241662	0.978151357084049	-1.44665367748949	1.91300660078062	-1.6366922219757	-0.561732341922232	-0.209509235706251	-0.735275052247351	-0.530754379395607	0.576918725855478	1.10576511559881	0.332265903723361	0.465491248846461	-0.841772928759069	1.61198515108523	2.53588202502481	1.80195447088746	-0.0819636865836071	1.85387053224588	-1.71660770198605	-0.438186518270547	1.5271166521856	-1.21284846812371	-1.2099841424344	1.61906862427794	-0.570955270402876	1.4839648531124	1.92328399960188	-0.543790844748847	-1.09352489911059	-1.40624942524786	0.524751252228694	-1.74115286791668	1.35150066806242	0.554844379369536
P34947	-1.0892634277018	4.02172280068767	-2.08699900933101	1.97648989833851	-2.13815954022263	1.88346593394687	-1.28570237101262	0.169165267837877	-2.77321164057497	1.55753199881132	0.0863331762160413	-1.60108836481252	-1.63544171202202	-2.73430966767141	-3.5507473803223	3.80167658597129	4.38760750112341	-1.5831341280138	0.96951958446096	5.45502363289932	0.37671038946649	-1.58074592152939	2.03203418625132	1.9381646750821	0.203125921953953	-1.51499299919482	-0.143605306435038	-1.38083431419193	-1.49614746493132	-0.565015360351612	-0.820820827967391	2.46658491712745	2.10904037698873	1.9109141319567	-2.01367101362355	1.19134296566889	-0.309446578072366	0.360555645894174	-0.170282122777603	0.624902320219282	0.032368914536728	-1.72875210068053	-1.99010549358405	-3.47159552411959	-2.39800992295005	-2.7543269324113	-1.92834055130534	-2.46584140720013	1.84044494357571
P35236	-2.53151054627164	-0.730676848212533	-2.89625240860842	0.481003536598615	0.982877330063703	1.37709631495916	-0.746661539140365	0.925762831060217	-0.107517769666099	2.26320165131478	1.95039465071656	-0.951899521855919	0.502226955954127	1.8327658655233	-1.26291573062752	-1.31854124698634	-1.23296251578093	1.53139568354241	2.12943356425515	-1.80529142107525	-1.4985144321378	2.27492705208639	-0.30932694686086	0.441258401926344	-0.121370175526003	-1.14797597931564	-2.11886010455549	-1.3332662704551	0.476517425505872	0.813904227158156	0.0582021482423134	-0.60230354330704	-0.535763195394069	0.995657789947749	-0.217846882696104	-1.70350927306662	-1.98027607583946	0.380419998947864	-1.41503600071881	-1.78480471969101	0.290534996654384	3.83972648699794	-0.211398371577015	-2.63513506768372	-1.25752311580408	1.89163744984702	-1.40892638481307	-0.977078934558242	0.779507130209766
P36507	-2.16096381868563	0.517760507623702	-1.45755607978968	-1.49993028792415	-2.39447044998134	-3.00501529788988	0.832653333264278	-3.02437759967148	-0.421470990719554	1.54280832337396	-0.533540989968082	-3.24861495370816	-2.1686705718634	-1.29532316816043	-1.07888044168918	-1.44394234820718	-1.40943988393215	0.384451446073098	3.8150004718506	0.75437477328282	-0.40781854655715	1.94585570750271	-2.48502811226185	-1.3600250117962	0.641012160437763	-0.0787851456186629	-2.14225255645333	0.213487888677445	-1.10929589697329	-2.57039218546483	-0.676493239708799	-2.20708719699749	-1.03042433194996	4.54140384984596	-1.13620702741522	-0.33364190412708	0.417639774815054	-1.87791991253898	-1.84323799518761	0.597540605298901	-1.09714643726372	-2.73647260998926	0.84944683566634	-1.78968369196696	-0.103119663130302	0.0617391806731952	3.09751631347138	-2.60423608272731	-1.287641445919
P37023	-1.86928057017803	0.884595655234152	0.131562258732699	0.176628245281314	-4.60731934879798	-1.2878082605702	-0.258550966824943	-0.746483712901358	-0.348528193486893	-0.294748321590519	-1.31587508201009	-0.417187744666205	-1.46090715848733	-3.44580174235482	-3.05291683768684	0.252355180055182	2.06143667640319	-2.84851255281263	1.30622708327208	4.3752374207896	-1.05158731581411	-3.23418514159005	2.61765080696877	2.13225318081082	-2.06284207213133	-2.46203902654252	-1.24687598724914	-2.76444500897773	-2.05552443446852	-2.2563958075323	-1.58681111649578	-0.162239126366939	-0.207416166539528	2.21495790031821	-0.770969898231394	-0.6413677885433	-1.83358509257608	0.815926571708622	-1.73706335282093	-1.16168721146592	-2.07493853609411	0.907846101101461	2.6484212970574	-0.323257855040609	3.34273787601906	0.356991434083211	3.69642349258002	3.55134815321252	3.5901317859154
P37173	-0.834406099001654	1.49470333208216	-1.27356388624935	1.79356134071579	-0.957077527550415	0.311525669103041	-0.761891896070637	-0.967206245000349	-1.44341314536725	0.031354443016128	0.39081455315345	0.599719440707854	-1.20530702232677	-0.925622865846333	-1.55472210123208	1.23751793804676	4.23760523331471	-0.261010915655564	0.262618147278185	-0.989459415829739	0.294265016040825	0.0159461847435639	-1.47223316473233	-1.76321359674377	-1.45430311015534	-0.0775012328539006	-1.38608688143565	-1.98223979410712	0.0890256557187318	1.04937030506361	0.278810408865639	2.13596571651827	3.39561253163479	1.47653036087574	-1.59145124354674	0.784066070748085	-0.983520483465107	-0.78863400666205	-0.653451110605184	-0.509225565742741	0.803623089011902	-0.772678888204933	-0.851984680774693	-1.16299620811406	-1.57535855444817	-0.948391713083036	-0.492656865877834	-0.831284183114603	-1.42573088764315
P41279	0.787310058191103	-2.29201519722792	0.416584212030449	0.335998946721268	2.32876581161923	1.17640580088922	1.46693153703289	1.55984821230866	-0.312722852298488	0.30569946048884	2.61089613101363	-0.153881360777504	1.4127838405916	1.61744872813216	1.21660825460694	-1.03235153407019	-1.23598857821702	2.55923385821974	-3.12892042451999	-1.25414293493488	-1.74459500220011	1.27875972570289	1.75299915885633	2.81043832520835	-0.509931004054664	0.0892017105591174	1.68531562867023	-0.0733739336334572	-0.296717390750264	2.54196257678429	0.392958198121129	0.996385551286959	0.226534800559197	-1.98019703832831	1.78092975540599	0.987458214912417	0.738089381133457	0.703184549388005	-0.186668283461069	-0.633247282799709	1.56715342267001	-0.283527649298453	0.748092157097777	-0.0623596969487016	-2.08735055591829	2.0423964446481	-1.67176236800828	-0.0972159598455463	-1.01375000077978
P41743	-0.0318222002275842	1.31243488867632	-1.834992652318	0.0503213939998762	-0.652930377478996	-0.129603918402742	-2.52036771142973	-0.585744588203626	-1.94724409533046	-0.655052047944191	-1.76316929927375	0.265189471809875	-0.260046269410229	-0.187506239969363	0.941209767542844	0.149493029909364	0.0644829476702596	-1.74694626987072	-0.438146593840767	-2.05871478940297	0.681295180590441	-1.12711040558304	-2.02746880676804	-3.01893364552042	0.801097403080491	0.39221862042316	-0.347384069398234	1.63639434292795	-0.0594659520770465	-1.2470944078125	-0.115775984394557	-1.01816147407213	1.28852950646717	1.57288790653911	-2.34965100181224	-1.0131887079943	1.63950315081038	-0.625669509152205	-0.549351154551635	-0.347747155165341	-1.109840044733	0.456782363033209	-1.31429098429246	0.517874485446434	1.89353102825583	-1.79562871353679	0.576664898923939	2.0055959542857	-0.316990631878455
P42336	1.32753245058689	-1.83301629952346	-0.109955145569977	-0.286571431197422	1.30468771626559	-1.28071715797223	-0.0547243986773924	-1.1342238142959	0.619825241049196	-1.13893538806856	-0.463704351583643	0.988679142588683	0.0552290336473377	1.18205362971115	2.45950118391019	-0.843981335132131	-1.42696602863702	0.0871466348246318	-1.36976074081727	-0.117129075311835	-0.272668317226491	2.07347155213805	1.39194525471649	0.854135043587256	1.1778262784249	0.683126095369115	-0.456774134873451	1.40666827383383	1.25351200194287	0.566964713095166	0.834100503419011	-1.06219247734404	-1.98164453599162	-1.78781215538567	-0.117872554699255	-1.17553838635046	0.694152555578448	-0.149553581150951	0.692899148495146	0.436610227534846	0.0966254740856182	-0.0490637581476236	-0.667831633116398	1.12102724827626	1.4700262140536	2.05501699504595	-0.0400287981630762	1.19175976253947	-1.11378691183252
P42345	0.194740553981177	2.13309766891555	-1.25814178776445	0.961451689986222	-2.05351732076774	0.97031178003817	-0.873244854018134	0.104703450951519	-1.7903762340506	0.274600868365917	0.63550480599047	1.2175940759794	-1.98845602396774	-1.61839102793633	-3.4386858694738	3.10952356884773	0.375634785497119	-1.40994235151234	-0.10513527483675	0.592985179622012	-0.00814037195431424	-0.984014858955814	-1.44076474421632	-1.37586052353694	-0.566506147011987	-0.341109343629953	-0.80746895287631	-1.28734274221011	0.521849694873706	-1.54585558780984	-0.308914988754037	0.624244138889282	3.88863331409861	1.9968282712919	-1.58114725527895	0.686097683955214	-0.625226431555071	-0.433944948102716	-0.475538571005202	1.79076162579862	2.22020216740643	-0.979785328775736	-1.62548193039412	-2.35704715588743	-0.88302864068666	-1.71465932095571	-1.59931636758664	-1.65434570287146	-1.66337863339436
P42684	-3.67745859163983	1.11955009136229	-1.6254949601452	-1.07230727810538	-1.40468055400024	-1.89609595538824	-0.623746089666073	-2.19981889916698	-0.491487188245213	1.33243641791855	-0.204419646487226	-1.21975489776952	-1.29049873403419	-1.46505928830418	-3.06830411823025	-4.1815588884029	-1.41543997005524	1.21322224139274	7.81449295106645	1.49258038813436	-0.0632836921763603	2.88080852709725	-1.22242563720425	-0.367870511127606	1.48769996548384	0.416088304688163	-2.99768149544415	-0.0937441375131319	-1.20455090324749	0.1083363356304	1.28349483282307	-3.88140286031299	0.192473383054974	5.4821691928851	-1.37893486408059	0.0364471509107174	-0.643593386437145	-2.26773161043687	-1.47017796695404	1.37973761165937	-1.77016298960149	-3.1431727862111	0.948332477794201	-3.30409570811071	-0.203182000059503	0.714762002962249	1.94078670867922	-3.54317026044788	0.344221006870106
P42685	-0.4808956243204	1.62705802222775	-2.43786740816791	1.27806646428204	-0.939082705130574	1.57906907560784	-0.90458223454388	0.0824834069770304	-2.12837324690423	1.70918929620008	1.37800455529013	-0.370569797130141	1.686861419779	-0.680910552976095	-1.54276139324919	0.0238739408580348	-0.806842815393423	0.57811334896144	1.20979704631663	1.04215686807907	-1.1149234217722	0.481080030073442	-0.0907308923774094	1.34955004230466	1.31143005288441	-0.406234529781625	-0.13933770562118	0.0440984158986404	-0.714977810198609	1.38511660618647	-0.532604022701247	1.44122616185947	0.107915824142942	0.980125185829488	-0.502982503615975	1.78639011427168	0.688152110441529	-0.132398562997124	1.13198996777888	0.133420288858289	0.899180084394338	-0.799890709554081	-0.837412331007252	-0.85739018603977	-2.29187695792052	1.15667320647759	-0.292677649374057	-2.69454812687103	-1.51293683928984
P43250	-1.67642702518177	1.65617857853782	-1.82461974895649	0.963122306450013	-1.74382129029453	0.237513274178665	-2.3727340504107	0.0706776130761708	-2.21508631075634	2.37748059183093	0.0676983150657049	-0.891625167545569	-1.13029216761227	-0.0925831626357602	-2.70067732722322	1.80120326308794	1.90989465072551	0.535560635940017	1.15346321834426	-0.458858663408253	-0.103088686827964	0.647812097462364	-2.09780580533728	-1.10545617047092	1.0883284279148	0.271858478098701	-1.57239579182125	-1.19150115885355	1.39774575249009	-1.63582123779008	0.279522673455553	0.37583567256112	1.33357047519418	1.67720418604116	-3.25658243710727	0.152035373087568	-0.259017789319293	-0.862590920306201	-0.966480890369303	-0.790596072188925	0.849046849297723	0.213331880082591	0.321744913403246	-2.82156698630467	-1.55985249964338	-0.59293455619085	-0.887592648221875	-2.38088133229859	2.48371233425284
P43378	0.177990214550913	-0.76358000248104	0.804255424951156	-1.63319633257742	0.942194774864294	-1.69730725811977	0.718098198382158	-2.71428321880323	1.13810819746909	-1.01905792417453	-0.614480618120069	-0.857421300452945	-1.48144704582446	0.807479690051744	0.472215966962771	-0.558184506918195	-1.79056122160914	1.18831438362078	-0.982558229870863	0.429518410901719	1.75076060289047	0.706956130096716	-0.331635451650487	0.0688822218863049	-0.513680598079278	0.508888340496483	-2.19241945480019	0.454451099048209	0.807182346450262	0.0381059099719895	0.507352182718395	-1.14360453934992	-1.17313409004624	-2.84158485875122	0.982466757268914	-2.17218484395342	-0.208384676976133	-1.94543166887934	-0.412520773638154	0.834545113479199	0.690510693984716	-2.393631461447	1.06248949604025	0.0487409420651498	0.903837287698224	0.46481682882581	0.804273506664432	0.505651514987583	1.74572580135519
P43403	-0.538021818466778	-0.382125666207383	-1.60993921598986	-0.478553784678951	-0.99363065097857	0.106017623332057	-1.16939185742545	-0.56924921590425	-2.22492410429894	-0.148092766331347	0.713049101877283	-1.25828145978415	-0.959966191839048	-2.73988880440513	-2.74089662132331	-0.170490708254675	-0.205366221387141	-2.32576396568185	-0.027795691697969	1.41063574330918	-1.66736281804017	-0.674244885206795	0.0197737581031118	-0.145601343969836	-1.87418561760217	-2.40411478500832	-0.304227201541801	1.60619691507129	-0.530627010499568	-0.681078790785224	-1.04146533926704	0.210515295840927	-2.04198079009206	-0.238756531463779	-1.38180683436463	-0.764352539918947	1.07552210927388	-1.16683227683594	-1.32380754817048	-0.471777676944348	0.0189350548131537	-2.29426749169259	2.57797586744653	0.98217924552009	0.482535891990298	0.882595251994071	2.16858985277569	-0.129064376525512	1.78190646709174
P43405	-2.18412261763693	-0.75800366764495	0.815494846181307	0.630269314645455	0.43168399002368	0.897533748216014	-0.861859435855451	-0.47490538982131	-0.729811927538132	-0.186741765892254	0.240789501502752	-0.398982149683814	-1.45838672968503	0.340701470763296	0.351730053684433	-1.06801321670751	-0.00040809042064786	0.0649383076922068	-2.28778152165932	1.55641097289834	-0.524708967447555	-0.744580044395736	1.07998842463652	1.72540655682941	-1.09377890182605	-0.79826280110463	-0.266215431631415	1.26391564587433	0.698962349012721	1.05679935134337	-1.16742969521987	1.04924772312873	0.246119111902602	-0.939697017234291	-1.58365920036813	-0.494992004918227	1.42688422573363	-0.00561547612295593	-2.44524781104713	-0.564061707008818	0.129444957552865	1.12302439058389	-0.99615722910477	-0.353641010164779	0.671533465115393	0.924217411286274	0.100096966095756	1.09267040434684	-1.83246372436753
P45983	-0.98013424519661	-0.0359992370887605	-0.0198687164880942	-1.09171595981584	-1.36966898413295	-1.37427190687271	-0.533057976100177	-0.198190723715217	-0.970272237086196	-0.83106406913354	-0.822456461350374	1.21210042448839	-0.37265651927733	-0.676863162198674	-1.41358840742412	-2.20173697841307	0.17943445328766	-1.03486467947615	1.41999506249504	0.211957853436179	0.501206693784155	-0.853235023742878	-1.26314853695548	-0.92385953459308	-0.200435312505103	-0.346561910129306	-0.68237705752276	-0.412168401224585	-0.446061862372876	-1.08984577567647	-0.723627073194653	-0.605372088469584	-0.202658568097864	1.56390336957439	0.121137998175565	-0.46897514048673	0.261075407901926	0.29060575436113	-0.777340042535191	-0.125621473439993	-1.23489248867292	-0.400355181772112	1.08481417854403	-0.286162807433312	1.89508848481264	1.41460745633753	1.12274316471464	0.522490818148622	0.0841963883300689
P45985	1.18387030628048	-1.28680401013622	3.93657183011944	-0.8185629856049	1.00173645624202	-1.92310469091349	1.16580315933123	-1.95497604844997	1.74608229591672	-1.99154031474309	-1.21780812647104	0.511833212053802	-1.16676708671001	3.45435319713985	-1.04909268184466	1.25071268027335	-1.57043611666432	1.36341462043598	-1.1567454924339	0.377292563926833	0.63252849535176	1.3607729172598	-0.781496387946897	0.946716308913554	0.504019946855661	-0.25187792673738	-2.53523461341269	1.18004224901495	3.41264297726441	-1.16078469095266	-0.4609731357091	-1.9392790833815	-0.127013060057174	-1.70995807419106	1.97260428701829	-2.04365337496584	0.896983231471206	-4.05289048586123	-2.83235159871987	-2.38647285436714	1.34086211609116	-1.49846254549837	1.31473271496555	-1.24065902367318	0.616197989043813	-0.709342941830037	0.587373698533662	1.79045532504156	-1.12490505355695
P46734	-0.516278906577194	0.971523459422809	-1.76785831895281	1.26739676780855	-1.95926282206155	0.783650562958611	-2.4184981468707	1.57569034000019	-1.56639942895444	-0.799432336960379	-1.17834736122351	0.412307062744503	0.672215885848846	-0.057996709055741	-1.21876128064652	1.52977195772662	0.753996301127237	-1.74208951693599	-0.25065915241655	-0.746958004770641	1.22299643772815	-0.577570717778813	-1.80860226821404	-1.77374524466059	-0.55866402328144	-1.28267323800095	1.38981956079567	-1.32806296247779	0.119738011312854	-0.233630921066832	-0.383698988563003	-0.330906930505465	1.18423586601367	1.24482000016087	-2.16355459359274	-1.55627860827494	-0.160054238889598	-1.02203659989434	-1.00944271993373	-0.966690853605158	-0.552722010359064	0.634331381322051	-0.884495519260087	1.11879956349418	2.16792103387853	-1.11950225378871	-0.695536995197698	2.07875215890692	0.877035287543246
P48454	-1.71688247224827	-0.666007534706331	0.595810923213199	-2.06493774466697	-2.4665904581726	-1.41954400452881	0.582816506100018	-0.189382052102538	-1.83498140042429	-1.33796671284218	-0.544956073601967	1.3569099282099	-0.190774207702621	-1.29748364998089	-1.12111327132362	-1.78158514466745	-0.603899212405373	-2.54341047996754	-0.621029239431253	0.688876540658058	1.27923865647741	-1.10979271878702	1.68204949771709	1.22024488000159	1.58783954969142	1.57459132214215	-1.71822557364579	-1.24717550946706	-1.04979411746838	-3.13233527944185	-1.84590065120781	-1.51558381565159	-0.840373053783128	-0.968526838729582	-1.7495762854464	-1.7205474139755	-1.96807178363353	-1.67925037658224	-0.546431147703246	-1.31946126463236	-0.990113870515308	-1.84351376537505	1.76387548384458	-1.23899535464477	1.87960552319184	1.571278251035	1.08280261203007	1.54047246018693	1.31730453239995
P48729	-2.04580836921791	0.758080461764054	-1.75124080899731	0.407561503782663	-1.18660998773409	0.814562666744315	-1.78626174342759	1.28366546284447	1.04518927806791	-0.961480959222451	-0.664740330023609	0.398172453705571	0.439928643842436	-1.29960787283348	-1.27811922334831	1.27341465348684	3.71624655903621	-1.59900536008475	0.62799016417241	-0.502559681237873	1.9513834801921	-1.87002186286834	-2.4094275469428	-1.62590253198956	-0.394697324218251	-1.53556450901465	-0.149657478259181	-1.81025529501753	-0.394904218420907	-3.22267552564163	-1.89802861099548	1.50856742641217	1.80456651796023	1.61967253641169	-1.95804381961368	-1.71335076696886	1.57078300238665	0.336101874565264	-1.9761668937276	-1.85458969183413	-1.23579378297679	2.33750879628109	-0.108408775328305	-0.211656820619342	0.330379065997583	-0.772097100444339	-2.38151757225496	1.15266504340254	0.857368937891322
P48730	-0.167835010811272	-2.13918037112892	0.491595978404052	1.437307557851	1.9453495224868	-0.146577903876716	0.339697757191097	1.97526626791339	1.31997427255614	-0.279183081079307	-0.643480989978724	-1.31112592588356	1.14850571145273	0.790346896210641	0.190627684349969	0.100116057828942	-0.834298119999257	0.806882334803978	-0.1146942040109	-0.284682839010636	-1.144830993499	0.423830534127144	1.43109841405348	2.7842889247512	0.554896007591476	-0.0427829277117432	1.25062719962357	-0.327886705621492	1.79915625623761	1.61541636841938	0.754486448190405	1.63564295717906	0.13818967420254	-0.747634285963711	0.0662673325089469	-0.77902386867169	-1.29496789737957	1.32574518306899	0.819498376302584	0.472588810257032	1.26658899184735	1.45653213129687	1.54637595898213	-0.866542055378399	-1.66283056850677	-1.4023787570173	-0.541197658956484	0.828857674793791	0.62897603013636
P49137	-2.96818280523469	3.59332631277444	-2.07657376091962	2.67827514703509	1.13677483262332	1.51457667613862	-3.38270844109164	1.06745447170703	-2.60172746741843	1.991960769937	0.0749493780002587	-1.91873381663034	1.12468431319792	0.206862604604966	-2.76706929812006	1.6337769362788	1.42663585711844	3.08287389300206	1.93726934129655	3.08226545372214	-0.734508110047344	2.6725587681434	0.68303806076496	2.24348102455186	1.52961943591061	-1.27076567984652	0.356843990159089	-3.65816251120515	2.8277161898739	-1.70661873992647	-1.74195835887891	-0.989771139702555	1.65893023138269	3.3984572113699	-2.8034917347914	1.03302268501115	-1.60516898045571	-2.21212698628905	-0.226587736847516	-0.401432825974444	-1.30270057814635	-1.18944830394195	-1.74946747417637	-0.175540832029794	-0.0728545565219899	-2.19179755543359	-2.35517526994508	-0.0569425090395191	0.142570717810346
P49336	-1.5486331877347	-0.106522640331679	0.997179907593816	-0.349441484947647	-0.810034538344098	-1.88071101026671	1.72134536441946	0.43636076973284	0.540689864352414	-0.547607306772735	-0.261927854539381	-1.16889813494087	0.70379529030427	0.308458357764103	0.957161264578974	-2.47816855068944	-2.13269970689008	-0.913430565519976	-0.184474133647439	0.584977771041331	-0.257309750524962	1.1883981052347	1.53257873597727	1.65050860752334	-1.10394289220588	-0.747067233446589	-1.15687708146869	-0.00135542013638688	0.154425007804826	-0.382298379138804	-0.380464630558349	-2.34272607272821	-0.402449350921402	0.73957683469583	0.506081177907407	-1.29334594635336	0.287203092376779	-0.734625926255577	-0.655744118545208	0.0259842996049986	-1.53212008163036	-0.529102740590278	-0.451707846772348	-0.466166006296759	0.74516576440479	0.800255489277268	1.80921448495847	-0.00496694711496863	-0.719321404157575
P49674	0.0359833164266334	-0.337577536470975	-1.41526990001334	-0.843880182161998	0.277993338359475	-1.6139267179553	0.322197972483806	0.857350289074667	-0.901932467040267	0.683486016051039	0.526864612628435	0.0363057381616083	1.53404276210879	0.127364324920254	0.690096376395188	-0.681019463733098	-2.1975457094188	1.81447068899419	-1.305588312608	0.769724513620731	-1.5684821361951	1.93755190236097	0.899682783298226	2.29232763727158	1.82449220473429	0.604741318927815	-0.15815222701645	0.415671780689664	-1.07365392752681	3.33460143460219	1.09581832822145	-0.449817759154345	-1.12524122068667	-1.06773657726167	-0.362138728642015	-1.34126504835648	-0.784178966311676	-0.279313591547193	-0.716143948635882	-1.01535676020561	-0.511235083029752	0.0829816496449571	-0.00640685013729793	-0.562121868299432	-0.913051092935344	2.29240484872351	0.345108420433592	-0.676066394704985	-0.16191993757194
P49759	0.335685348004545	0.587821131136134	1.91150886043031	-1.83800841970935	0.436303780978913	-2.06920060411518	1.01023843305861	-1.4803077495954	1.70631848640696	-1.37264265846947	-1.20644658651021	-0.611937333868114	-0.995701514676922	0.459146189829289	-3.85008338695798	1.64812807527412	-0.119695101278806	0.376669348516739	-1.94460506342399	-1.48913496729629	0.0789472566825401	0.376931222796795	-1.0955409989818	-1.09089049840993	1.49032611719631	1.12105280528775	-1.71534537347764	1.08648747046693	1.11769128405333	-1.93838170879434	0.0104145888168501	0.237187951489796	-1.6869308251383	-0.775515463412622	0.60814292515096	-0.895392288939403	1.15830605595193	-2.46866128483442	0.519655626495079	1.64406169361298	1.34917262611082	-3.02659310324926	1.88959648000242	-1.62735329508944	-1.50954566706836	-1.72340243083763	1.3997097643855	-1.15156852614825	1.19657670507492
P49760	1.69017717301583	-0.140294512514106	-1.67735827635665	0.0852861573907752	-2.42497438421643	-1.66424604641057	-3.43600281429051	-0.620303801705223	-2.51884891507631	-0.777836234322409	-0.128502690905153	1.48657947912525	-0.873015753902625	-1.46365364383591	2.15346755552627	0.263205962545809	-0.440533289892476	-0.0639632667550429	0.300452159806393	0.252754041741691	-0.0602066770054416	-1.31986916056483	-0.45796242283262	-0.220737419086581	-1.49442293894194	-1.49054059759676	-0.15932435791941	-0.127496567412274	-0.271609786424933	-0.396555884462773	-1.61247349890353	-1.42991080768516	-0.0755235604241445	1.43728432644137	-2.01793020063571	-0.060571770733428	-0.0458652853166831	-0.699832830296965	-1.10417704454368	1.4247215410308	-0.0269770481771029	-2.71523953279107	-0.295204154265812	1.50508378704196	1.06478319987169	-0.498880828675755	0.511779177062855	1.21172404194004	0.118442002818392
P49761	0.616756333414778	-0.48730971824935	-0.347336815489143	1.6930175478667	2.00372528567477	-0.068781599968425	2.26058058465125	2.22352471940327	0.415146546787926	1.52293811126186	2.0026453177889	-0.760980281965521	1.98710434431845	1.90159400320401	1.95373240241166	-1.42830596020516	-2.18410764133388	1.87458556477926	-2.12048062767842	-1.24475700595432	-0.521037495374664	1.4444803055401	1.53309749814407	1.6603100270556	0.977427277547602	0.134210115387754	1.14698592845366	1.05679619298592	-1.04060642216777	2.80609562425274	1.85730761153374	-0.095293249726874	-0.723047544368433	-1.96603633990537	1.48764175805871	1.72924250278164	-1.09651735273305	0.599671554144026	0.948180568794394	-0.545745168571034	1.40575667100686	1.22118496239944	-0.605236847852457	1.73733345666844	-1.40359669736203	1.39967864704962	-0.834790746545183	-0.178578240529514	0.460784465083342
P49840	-2.11451726979569	1.53839433274213	-2.21317704620089	2.05356036492472	-2.07419700209244	2.00087088858089	-3.08380992706619	-1.16963961996767	-3.03503211725541	3.18127207233444	0.495461838757443	-0.165599379199984	-0.283781805427832	-2.0886450082646	-3.31991321552994	1.33127919115914	1.45970159275592	-1.72170908316417	2.30563189133282	0.976772606359189	0.0377230211648798	-0.472567218039794	-1.595044403233	-2.26526868243659	0.570240698336054	-0.632278438484241	-2.57445381286579	-1.3655249438358	-0.49977110862353	-1.7177220195365	-1.49131898705036	-1.02087943840031	2.65357179307029	4.2572162613467	-2.50362321587383	0.9063594747257	-0.841167830538302	-1.64531575649947	-2.07955201752371	-0.905858717612134	-0.278118872100791	-0.359926686055544	-1.65936011586393	-2.37460388347436	0.85899832581705	-0.297183745747232	-0.674454394692457	-0.517971262884765	0.297230898206366
P49841	-1.83129663072512	1.30029558809258	-0.507230306703741	-0.0465378461468414	-2.44369926254908	0.762908896121217	-1.3704245783731	0.576540172023185	-1.40589581673361	1.88109193099015	-0.879018549546847	-0.853186938217118	1.09726001990597	-1.28011879767418	-0.665400873795209	-0.187329065412273	0.616702431854468	-0.452074027386572	1.85750833951211	0.380980263203634	-2.00667749914718	-0.528134643746997	-0.442410553951687	-0.190391458244632	-1.83609178254346	-1.6703873763501	-0.342641679403266	-0.918843865124721	-0.533227850790468	-0.928357037499961	-0.761861491632148	-1.23018490810824	-1.03903606423294	3.8604940121561	-0.848090984372892	-0.959038009769563	0.284477377396478	-0.773315532821628	-0.830858289270775	-0.917672919917727	-0.367798321645489	-0.225034517010234	-0.120723298294951	-1.07682094481881	-0.17923022195774	-0.4512205573954	0.809332137452499	-0.917481890125968	0.444987453877627
P50613	-0.0694859002732789	-1.68975529714762	-0.267984821880026	0.166849673448767	0.656057841073155	2.42406006882157	1.48706142736886	2.81143124684532	1.10763477940105	0.419541091135035	2.76342046949973	-1.35910498279283	2.51901515189231	1.94964852538274	1.10393364278132	-2.17292040484782	-1.75137600118597	2.49770738613452	-1.77696614829904	-1.58277888249356	0.140310816190861	1.11829957429019	1.09246876888068	2.07921766016357	1.0647005558471	1.56141672428891	1.69427818720268	-0.841199216758356	-0.393611282431942	2.715629412681	0.653625755405624	2.29129132285917	-0.193075858961909	-1.62828566272024	0.396547215070867	0.944567529988249	-0.0359821452110386	-0.173459069119498	-0.063556598961017	-0.136936302614241	0.628548538638263	2.28927813563156	0.078419738607741	0.301501954049956	-1.36496812984534	2.13721439017191	-1.94872067540998	0.799566599926323	-0.910745076544457
P50750	1.16972688162963	-1.84406583070525	1.45992494074569	-1.20012956165479	1.09737283388764	0.610712282612579	1.3545761065613	0.22498660999396	-0.268247242510088	-1.2204195808466	1.40644303258197	0.67286956149251	0.860387167242991	1.57816418588001	1.12923251051396	-1.97156766084396	-1.68835596656359	1.71013573964794	-2.06513687420504	-1.45836419703002	-1.02045185864675	0.909729811520558	1.6651223108091	1.82104146732741	-0.647523700823758	-0.0062467373744097	1.46986748611704	1.36809784150176	0.39137685942191	2.70198274926838	1.07126223529308	1.00518275627165	-1.59813494241597	-3.44703606453127	0.623887820817849	-1.12516196608803	-0.447107097365857	-0.240089157729141	1.29617708764354	-0.699265227902465	1.92232506936387	1.51347472284723	0.386024457067135	1.46485001040564	-1.24892823303399	0.496338056043042	-0.659599214598433	0.174349381541566	1.05228144695584
P51617	-2.5582297792677	1.68510123347894	0.116214106304149	0.92401542242798	-2.4531735864057	0.278307738476546	0.00647751875260438	-1.43251956590024	-0.232082810499666	1.0360168631025	-0.763740014106366	-0.317156769036144	-0.91480003567929	-2.23664348809409	-3.067994420139	-1.01754129558308	0.251368241080777	-2.39095173799276	2.88297180556656	2.90630689703547	-0.234438536608078	-1.66419128781916	-1.01391429506653	0.346373958403671	0.228579403530663	0.0530398853733764	-0.0806769620281668	0.518225442734996	-1.72407008617066	-0.489941978296937	-0.0630526554826918	-1.42925422699134	1.18467870071437	1.94188031790978	-0.960248673119982	-0.33945427342268	1.25881392545271	-1.01179117740339	-0.274478775139792	-0.575943138127447	-1.61478802363811	-1.02777047470393	-0.700683844349222	-2.84426214274037	-0.278529284829501	-0.219617509658913	1.28759775474079	-0.94683786318216	-0.403625441803605
P51812	-1.07382521934929	1.62032976428566	-0.756867477325665	0.312802657095113	0.243399183816957	-1.07997473501456	-0.99455542938327	-1.04932334341845	-0.690949409862905	1.31799130068626	-0.897293730184819	-0.976711184086748	-0.57319230740469	-1.32946214081191	-1.70291894776346	-0.589492920712307	-1.8880737363805	-0.687196889135443	1.06175886590592	1.01544733463851	0.272985682931905	-0.304956884049466	-1.50011536792799	-1.33979722558999	0.705509988098173	0.68075034624038	-0.6157121245053	-1.0772645907893	0.150068639721362	-1.8006923170266	-0.800003260500396	-1.59371632989934	1.12435709966611	0.518196346401726	-1.7409666638798	0.297216538117106	-0.891303259134791	-1.49507346612196	1.25507291003293	0.245917022196927	-1.75105164146109	-0.349599013425984	-0.579444867677753	-1.66839292022233	1.52655154249057	-1.07144932426178	1.38719588017213	0.652940532617786	0.456782913353907
P51813	1.5395164511498	-2.38340416833529	2.66799518220742	-4.49383677675156	1.08711759885227	-0.878053249229873	2.04816868036193	-1.51839296307939	0.581691620153592	-2.06807660043196	-0.380182398320127	-0.167305436524061	-1.45831724639319	2.73538317595449	2.25598039109459	-1.20003050595904	-2.33032937923759	0.529912500208765	-3.89417015721699	-0.613553136281519	-0.885446609220788	1.75581798701694	2.31724164709182	1.4799745996853	-1.70291800352727	0.108973801724721	-1.13784620881303	0.477859901587168	2.66542236837972	-1.34379492783252	0.700596303876768	-2.66449007453938	-2.1964976131368	-4.42742947997548	2.43283068675615	-1.06201392414907	-0.355024373443085	-1.31511274194434	-0.896266481100851	-0.2093163607833	0.965470985914503	1.24370775775645	3.30297167259291	1.97628742992473	1.89033120528807	2.25791447705191	2.57798066005621	1.9845122959463	0.247343735562859
P51956	1.68675505271346	-0.108698630283431	1.81442093636287	0.661656893486043	-0.520459787433642	0.692992527568548	-0.773820238790795	-1.86826932520571	1.26184532568569	-0.0702265053189729	-0.869161400034025	1.07109452614141	-0.602335153612591	-0.780782134142711	-0.921304837668664	0.810408055107003	1.04628818703431	-1.91075894131799	-1.20226888239421	1.21298759853541	0.864368711355132	0.323723706915857	-0.325670000027072	-1.18838805844585	-0.782790966628309	-0.162425383769527	1.15170370971332	0.520890485034625	1.26480019940986	0.317775150459141	-1.23222790261383	0.154761808639647	0.601708328749346	-0.803170456136357	1.46615887362576	1.33743350341189	0.574909177597009	-0.504468836974254	0.978470835315555	2.24403809074336	1.3242733789663	-1.36530711907534	-1.55351263033652	0.291418123107444	0.374453119626436	-0.801252116766577	-0.749087019076892	-0.362118352597095	-0.837347874012299
P51957	-0.380102677284202	-0.532058449048674	-0.368618201230986	-0.593370106267938	1.35557691312943	1.06918036460572	0.359786887417026	1.03634056786019	-0.448383458689438	1.23340773774862	0.450447554368125	0.0894827389615686	1.03574640505935	-0.486408378058641	-0.454158232866277	0.426209393332625	-0.0053542132200425	0.506930849222173	0.138650513115422	-1.02525842713733	1.52008071501556	-0.602361967581832	-1.69446054463156	-1.36120958716146	1.68109720363093	0.433558338355006	-0.545371199244625	-0.72095107075102	0.570601972901892	1.10951514449252	0.6745994128479	1.94602768769627	0.245750338981455	-0.226568505811585	-0.135743627310707	0.120142875597123	0.253806712579239	0.411419374047692	-0.849858535135129	0.230128968731845	-0.212661130774712	1.08235693231616	-1.77755453421662	-0.185818871941502	0.544096395342034	0.926794405004025	-0.902619573297073	1.72230897737295	-1.24308271513689
P52333	-1.05685549879144	0.830946739953065	-2.39190724282349	1.28697490899078	-3.22777336270039	-1.13035101882086	-1.65389960696176	-1.05301700485969	-2.44525719184967	1.79660513075086	-0.924395747286381	-2.41343233649783	0.735847704104508	-2.06289216444849	-0.737308855685022	0.11746925410441	0.991443381001113	-1.79473746231662	2.26552308320805	3.0671790485122	0.0775502569095441	-1.03031503098659	0.081133696038111	0.9312270121122	0.494033036059537	-1.1993032057024	-1.39879264003493	-0.032745110758159	-1.56815569138125	-1.62784570042349	-1.1642904128212	-1.72413699576337	0.0120905984905699	1.97019278570451	-3.44909188864588	-2.00429070131636	0.828180975597796	-1.71562641063432	-2.22220322218552	-0.692544357728841	-0.0950599366639894	-2.1519324071952	0.481862044012459	-2.39753799286223	-0.927293022473007	-0.728634750638518	-0.288107733736287	-2.0416410329111	2.31758387314029
P52564	-0.545506999786706	0.558071403599153	-1.51310885515344	-0.0944329692895308	-0.50141081567978	-0.152013907422349	-1.21752955386178	-0.293269435834377	-0.618992787318945	0.926392785959203	0.343757802787305	1.65265903780507	0.603929252197176	-1.06996260838522	1.24592976390081	0.615114486192958	1.42491021289347	-0.517094174465669	-0.129265390633435	-1.57947971602847	1.99321157565858	-1.78342637648608	-1.29500328788589	-1.8517326914701	0.246850686863341	1.65146374453473	0.745443922425108	0.53926844179017	0.323304468445173	-1.04497361532948	0.831815480739799	-0.247613647102989	-0.142174126231443	1.19965849664726	-1.24850449958953	1.15201485917111	1.10890032477014	-1.21769134736252	0.883830709551676	-0.207486823736862	0.160615133823812	-0.564655388265104	-1.74217984721796	1.05224289317565	0.373376500281609	-0.0248831658718561	-0.930075475648178	0.0883373186617361	-1.46818233811298
P53355	-1.26665262219558	1.63200009326106	-0.347713873644334	-0.332885570808457	-3.29734971728727	-2.17926304593097	-3.19490953339842	-0.76940621896106	-3.18452272387308	0.492946650984879	-4.00794768267693	-2.10282290700541	-1.74033630165172	-1.87569315036858	-0.279581922757294	1.97662288625339	2.42715559915628	-1.46971677792992	2.58045914580778	3.13356891277472	-1.27805419157667	0.668218229385479	0.397169113398636	-1.5142549160764	-2.02775216441844	-2.9809433225396	-1.41705769353613	0.162167887201515	2.07742927191271	-6.37642457982513	-3.96849757832912	-1.11987874302106	-0.173081354768769	1.34091743221511	-3.58173769211292	-1.74045790477534	0.50792077793013	-3.16842542742127	-7.15932915506533	-4.05915752457381	1.68479980075469	-1.96690305577768	1.53447901901922	-2.28344677333072	-0.0515518922409552	-2.91487736069602	-1.23584521731063	-0.761373382788764	3.15385262830097
P53667	-0.751527194085576	-0.0724351884235036	-0.416276740716333	-0.925522425415954	-2.02216638300469	-1.5512455275378	1.15681683908877	-1.38659210212011	-0.341055240742431	1.41624553291548	0.277585561085889	-2.15951925893555	-0.4294956495021	-1.46389651082083	-0.0634889567995533	-2.06118408774063	-1.875214903017	-0.231730894810682	0.602416120117149	0.262118264573567	-1.61634171517376	1.30459991491822	0.0585508104236548	0.446763499130251	1.22649831319062	0.135463865086424	-0.901229400959132	-1.23708799250973	-1.21766929578089	-1.61533058020153	-1.17643661044901	-1.41900008726378	-0.63207309127634	0.419943602269134	-1.79823349446933	-0.855807570459341	-1.21127208040365	-1.41720118658613	-1.85381047934444	-0.770132083650419	-1.62369207756296	-1.51664952820322	0.308266199537969	-2.23899585925408	0.392313483763592	2.0399738708688	0.179207414221033	-1.46387606076824	0.773050894379186
P53671	-0.85176441466885	-0.772061118687379	-0.806583577273839	-0.812386030256149	-0.234224422560602	1.01502029639167	-0.192909254365396	0.540989019554784	-0.718408192477103	1.35946250541125	2.4431442146945	0.530226457304308	1.38253064311786	0.589587283892284	0.81699962152032	0.703872891802043	-1.32833078491989	0.348229645086767	-1.18903685060967	-0.350647109522295	1.72035701335946	-0.877025493863715	-0.35936892893155	1.22780308587949	3.00941824500863	2.8065915392628	1.29370587348886	-1.8573524186338	-0.594003009009901	0.503283650412996	2.30459706169208	-0.476439914923027	-0.870901417195385	-0.605502199795572	0.766391570357813	1.42897944500565	-1.34814275238761	-0.78271739014281	0.841510455801767	-0.476532461405658	1.20821652404679	1.33627646646717	-1.93535784569399	-0.145161475524903	-2.29155427611311	1.96421914022437	-0.0643292966612576	-1.39309817512078	-1.63073779166948
P54753	-0.385931906520512	0.968569727879624	-1.73856094689615	0.541590426709188	0.703552657302223	-1.66558127305656	-2.77298633824653	-1.0398878008994	-2.3989248170202	-1.43183056369395	0.411581677724308	-0.12033468622716	0.0515623363004038	1.68462138421951	-2.58644190092867	-1.3473693751828	1.7530914636238	1.31149265427763	-1.08203280271551	-0.123966742934771	-0.116672194846405	1.53659104738332	0.604779832162851	0.0989922885142554	-1.68815944202599	0.835976297290804	-0.0554499681270795	0.436398041562962	0.247322653751804	0.545598509665134	0.484482903551609	0.423998523216174	-0.20156812513021	-0.697243701646401	-2.87540290822307	-0.788015242185287	-0.334205753894517	0.891763629150954	-1.15408813826399	1.78267237949154	-0.398565045672443	-0.414710497819165	1.57759470864095	0.232864717967367	1.51901419184176	-0.574283858050207	1.93475894919914	-0.107099766184905	0.526004976429844
P54760	-1.20397742485453	1.07093783834382	0.259596399388989	2.34716778392216	-1.44657381795723	0.350634239993219	-1.20411950721017	1.62185225317173	-1.41857733887702	-1.3969026300171	-1.19822459442973	0.240587518064804	1.09819888127829	-1.18572501619671	1.68860707870151	2.7409413293397	2.92866383391296	-1.05745961628867	-1.6410783055026	0.914772182641094	-0.600725634098656	-1.71664119764407	0.303662948233769	0.906914696687546	-1.0574895360802	-1.15599540126217	2.01019995079064	-0.592078054095265	-1.80148616488934	-1.25621719181889	-1.41258641217437	1.91555407754885	1.923322819349	-1.78727460587492	-2.39726059660212	0.366259042824568	1.701160161727	1.22951270907792	-1.76844123262871	1.02720658578744	2.07141940384895	0.700184986031715	-2.20867453413639	-0.512671251654182	-0.805860816691163	-1.37887618282978	-1.64960614209263	-0.818945965186806	-0.991884691201791
P57059	0.343470131699682	-0.737027852263039	0.312289511517388	0.265438103863739	-1.65779518374781	-0.631399598193822	-0.84560985861022	-0.0234599403508678	-0.107365772893926	0.646938694905271	-1.51191818213175	-0.818409319403167	-0.60720707088396	-1.2652824438542	-0.0664187707720957	1.30285332766933	1.57008558359251	-1.21966342385443	1.15020374587965	1.22443572592858	-0.79938140614052	-1.19489247756479	0.023934831373453	0.317463952596211	-1.7572949115423	-0.947994793287681	0.769238781384653	0.981463320067801	-1.22983153330376	-0.751290214887482	-2.56632407498143	-0.269928442691709	0.24576485153351	1.25531634566617	0.247409582218093	-0.508355500761408	0.948321646158812	-2.83897295041482	-2.59784519888572	-1.20911697727879	0.155257347397304	-1.43705634577854	0.529630798688093	-0.313446059388165	1.17706040862533	-1.61939761869953	-1.62367324994986	-0.441231279643966	1.14648255353047
P60484	-0.756644601818578	-0.946884834070162	-1.23453628190414	-0.878911083157828	3.09179370421977	-0.843583697511284	-1.12232549177641	0.381221119939043	-1.18875607276625	-2.02338111913944	-1.48382167172429	0.138187364921144	0.285395734344422	2.62561372167319	1.47773757645814	-0.959577630973224	-0.736306458511729	1.66262779719863	0.165611278553476	-1.53887252747785	0.674287338210103	1.79868192272269	-2.15671822163838	-1.69265021012158	0.0559152624149625	0.322150933845543	0.0545835844178007	2.01918717078651	2.18341685095704	-1.00829358152333	0.754284969250004	-0.0638009861423523	1.27108520688307	-1.08544038301601	-1.48663260073252	-0.646487818838919	2.61620660140456	1.25223502469828	0.522257594074375	0.394000940596622	-0.449585981464811	0.489985779164763	-0.724555903214518	-1.29919472159007	-0.718185863881085	-0.915676729005608	-0.611163773984538	-1.14825789918959	-1.41089165490947
P62136	0.849393522397333	0.129220186061022	-0.474468241452081	0.223738192856617	0.151410618600697	-1.57087082163443	-0.64695315973655	-0.237131604861156	-0.604661851967195	-1.50241820021961	0.266457585603225	0.357531101468895	0.669748138116145	0.701335241993834	1.70588283502036	0.863239639580265	1.15127126843195	0.306755060764751	-0.290220343765485	1.07028767833592	-0.331984791372603	0.932422769258077	1.10400781726246	0.177840808178418	1.38143635638366	1.24004207764855	0.859278980298001	0.351837122437598	1.03420230140122	1.36004374712982	1.47489770801384	0.857633890250264	1.21347649855297	-0.190488969905397	-0.277070364732309	-1.17229230408281	1.26473685354839	2.07685295846368	-0.357747818254269	0.670427284688215	0.479497176599792	2.18649196987822	-0.0218152951928674	0.324260747429705	-1.51638549810905	-0.000612050133546252	-0.81423168765767	-1.09808196999385	-0.0786731147000539
P62140	1.56533595116974	-0.333190912575944	0.120427069434169	1.41103012814255	0.420879766479513	1.57449896750891	-0.638222347338843	1.72818529460621	-0.863562109480637	0.740955388456017	1.38549174812258	0.789164571407488	1.81974946641763	1.62476288789069	0.556710860902495	1.47297480361543	1.18495916918101	-1.16895163794569	-0.836490795333272	-0.64423403736912	1.09455756243363	-1.99524889397456	-0.513460637200063	-1.40087772054452	-1.19623646810943	-1.09495102929466	1.7893277237211	0.273766819008332	1.70795134338378	0.215669227760739	-0.717889744812149	-0.587312297729984	0.693308560574668	-1.0630928705436	-0.209442386744268	2.40965376823407	0.0299376136349008	1.35260001671748	0.678025126786443	0.7932469949731	0.756690496049424	1.98072350549129	-0.496179797900568	1.76882047422433	0.423833607756038	0.834691172285252	-1.74878860084443	1.72637419971115	0.654144651005461
P78330	1.10873977724874	-2.9807354738115	1.19643750948092	-0.944034345875012	0.0232355752149711	-1.31983675640376	1.55261281181334	1.27171123191989	1.87609699785048	-0.931806862824534	-0.417992294894081	-1.90844317893426	-0.933185064080435	1.21519525012332	0.711917046446256	-1.23974296286975	-2.21843599643878	-0.569308581804406	-0.628626867136648	2.23615162985974	-0.108073455576171	1.4816515332978	1.43036666119267	0.681610510509673	-0.017153556856005	1.00503800647441	0.715450627762581	1.5535134429329	0.34802000161412	0.341179486720975	0.5413518099092	-1.92116398055081	-0.327188024682202	-2.04579865708946	2.02121432713024	-1.83395322928003	0.940937452022302	1.08138458209335	-0.886012549634829	-0.365095186779303	0.507999555632775	-0.473789620321079	1.25578755768737	2.19248406293015	2.03522033546324	-0.907717042265821	1.17147780954371	1.64610004002323	-0.716967609026857
P78362	-1.50685506670897	2.07322381009372	-1.85277408103089	-1.44994134910725	-0.265997819161559	-1.68052533763355	-1.15520764974556	-1.07903971342811	-0.582680820209279	0.0476358714543517	-1.06324341728009	0.557702296312261	-0.602689460208113	-0.0175217120276943	-0.444808955691905	-1.60381700847162	-1.41952301927946	0.222560393857919	2.42695868612905	-0.341614448138147	-0.716164616857697	1.71050638521693	-1.82484383723176	-0.776318009462533	0.512251949616781	-0.651548722604985	-0.495873268034397	-1.03080423279344	1.16586412218182	-0.861393176567754	-1.28333478100009	-2.06346049475535	-0.257224730486055	2.09469760987315	-1.33030747563784	-1.2538569322063	-0.754540821532375	-1.73580662737157	-0.64552423853226	-1.23905178866497	-0.959771842443784	-0.106159493301462	-0.233069202772833	-1.55391067981558	-0.206587961464057	-0.49300610632038	1.26041628135221	-0.525254381276856	-1.16527833810647
P78527	-0.459709402206306	0.730836422446772	1.10262056446324	1.2112678238108	-1.7493998169	0.409993789550549	-1.87934255628487	-1.52269175305652	0.764063667422934	0.832189645529163	-1.57603181688976	2.16704156326013	-0.717698053964289	-1.71126107633284	-1.87649750491258	1.6720757282212	2.3404262802648	-1.21154834905469	1.38640826676738	1.37907476328798	0.729245004490535	-1.09772836047728	-1.56739867340188	-0.749776344617556	1.12716858407162	0.613155631867214	0.866033640905637	0.270374020250111	-0.68743895455285	-1.297857148544	-1.28911981998282	0.250997084244123	1.14861134664611	0.973859495705431	-0.960325692890834	1.35971510196002	0.736200694888905	-2.06813572514386	1.5558857504294	-0.911852267218097	-0.32001910897214	-1.39871683733538	-1.53408095053006	0.290591461545029	0.899442296879455	-1.68819688315388	-0.440169695087625	-0.516701996175957	-0.847396527575602
Q00534	-0.375184762230344	0.00527394351708956	-0.136430953082325	-0.506219380987863	-2.27718924198778	0.0671542657969017	-0.252496325643913	-0.894461275842404	-2.00878656791656	0.946240645791184	-0.871680798974283	-1.29045353621419	-0.0690441777915616	-1.60691731519508	-1.08655369231616	0.704153421619808	-0.565619940967808	-0.325947870649225	0.417346051299522	1.15271797857433	1.06190916516376	-0.373182129234545	-0.419143183638236	0.333450651296292	0.776907499977443	-0.478464669292905	-1.67962164372614	-0.582838007915412	-1.05845899117293	0.146742190032611	0.533849276174221	-1.01952147104008	-0.833864237632455	1.0301727000546	-0.770592676547207	0.269237453230553	-0.0580513651826319	-0.860903714458475	0.897884961376012	-0.470443496850392	0.0074589731839908	-0.656078928958673	0.916379934314452	-1.13466744356025	0.555582641148788	1.36776877309463	1.09913701467876	-1.40095175637563	0.349561975340952
Q00536	-3.20609314713706	0.307871471922834	-1.44571653468774	-0.19372027859156	-1.06765081039921	-2.23830720374315	-0.38222422524697	-2.57216497885358	-0.316576095685118	1.51094619271376	0.36834062845677	-0.805837841993187	-0.856692762268198	-1.18934347840486	-1.7388993240307	-3.3513117977531	-1.48967217016307	1.10701732302424	6.16055723808828	1.60160826342444	-0.700252314016019	2.92216702998058	-1.4450613468194	0.0105545054686815	0.640738324563559	-0.812259391044718	-2.53687498772643	-0.195473259226626	-0.87589842226827	0.188950255124567	-0.779533882278105	-3.93940837778489	-0.54222390509124	2.1879090383688	-0.212889826198035	-0.887692579544406	-0.311318203927235	-2.96752580678307	-0.238913198986002	-0.25231385996184	-2.48064319972756	-3.34362544412603	0.468109223053892	-1.95321266625101	0.698226548333259	0.476402545214012	1.44790835204313	-2.3916594958705	0.296611470649339
Q00537	-1.51476414121179	0.993361745227756	-1.94694246529201	-1.46027227193772	-1.80882046428453	-2.34974788504956	-0.559106330722527	-1.74644522731161	-0.896558594043296	1.98661626675769	-0.431386244495845	-0.806110952434412	-1.25593203523247	-2.15304957227592	-1.24402925620992	-1.99346216977306	-0.808940459396135	0.135862525857744	3.74990994823654	1.36727668176399	-0.808581942558751	1.84807060596202	-1.328392719165	-0.76765869560306	-0.331106346784093	-0.889869816707618	-2.54105721749998	-0.516588445058379	-0.853498474570925	-1.51130091216965	-1.33309803988203	-2.78282658663151	-0.456557768611006	3.37056253985303	-0.728826217848091	0.0974568622942555	-0.703931135192122	-2.44555833895978	-1.81222725217391	0.37616814791321	-1.43510599444922	-1.88876944218289	0.290811379177596	-2.51377593134337	0.419235094390965	0.446895104894868	1.92721683287858	-2.13566749007908	0.154803509102505
Q01974	-1.59023807477735	-2.08604744821524	-2.36169348301792	-0.86826974977558	-1.9221599018941	-2.33747846097686	-0.392025947886192	0.379791590347283	-1.74038301103026	0.0512166720991203	-1.74104972815842	-1.44140453941182	0.215396634150439	0.0411351120226192	1.20682709609759	-1.60912036333889	-0.544514259314627	-0.971147963242922	0.85128138752573	-1.25686478023433	-1.47490163205847	1.06974527170508	-1.55813429618508	-0.960601826728338	-1.28682810676602	-1.36447164481809	-1.16637864863855	-0.0307044399774506	-0.990305628454925	-2.22435172983012	-2.01351745410094	-2.41506747733196	-0.999309210150562	1.45507763892081	-2.14046838053766	-1.21411726411499	0.554077477526084	-1.37630112977731	-0.846963713180069	-0.884264034635502	-1.08668752464892	-0.256140603257606	0.20521017473696	-1.32831861550807	-0.26547184863704	-0.558557258056013	1.32438010134114	-1.00464151869566	0.19548026756668
Q02156	-1.18348459699649	-0.0590255632141609	0.117958146609067	-1.28365048673568	-2.96830140802499	-1.67693761954612	-1.2041934029811	-1.46412013180203	-1.64620369399339	-0.0493943064626881	-1.82102346003323	-1.45328190904062	-0.847036371318403	-2.1954685297393	0.426216426623793	-0.367413066476188	-0.851331887158672	-2.53376917029328	2.30337626814657	3.49906633122855	0.134276110982711	-1.31062901511823	-0.967675672009562	-0.626632663753954	0.519164550700982	-0.753609183738334	-1.76124010737213	2.14830158270379	-0.165160473554483	-1.49819768218042	-1.16811827262572	-3.36215016028646	-1.31704745822524	2.08971315979937	-0.790014409270631	-2.56745728851684	2.35512064960522	-1.89548914727424	-2.29360715745001	-2.17742358062566	-0.972820631054894	-2.92031031528329	-0.230049152721301	-1.66350993075545	1.40315767192667	-1.75025399310977	-0.142753277318197	-0.553137239736351	-0.890745584318422
Q02750	0.635790544766129	0.482945059064812	0.829199112995977	-1.76500960370522	-0.450107620276303	-1.34543067085248	0.511173521415892	-2.17976833000299	-0.488162682248435	1.10308622465857	-2.32562714745802	0.0512297768614218	-1.93194006275623	-0.119723961208986	-0.467107436475075	-0.71877526829175	-1.65072130230579	-0.495697820441037	-0.345597377202885	0.307106078977309	0.0797468428687556	1.48182061099076	-1.10244892607373	-0.647959815362602	0.472005680389254	-0.450915311984805	-1.31442026386094	2.04492319312395	1.15978068606772	0.712735219969575	-0.107791821547957	-0.256757361124853	-0.183812215039416	-1.24582568211117	0.919812237335149	-0.754445520373162	1.51791325223295	-2.15113244921943	0.502886770869075	-0.106619290334255	0.021541342249874	-1.75468016870353	1.05552495919873	0.245288202288124	1.24050414283881	0.965158542117519	2.66536076046482	0.280760868016703	1.19572052864312
Q04759	0.583033735095155	0.957708508168851	0.362559303655896	-0.0245408136563075	1.25235203289944	-1.57189936469668	0.790808960644454	-0.139510404353152	0.127869476491996	-1.46291253869047	-2.07228054950117	0.00131851610275444	0.725897289720709	1.01828850817748	0.438088088409738	0.277477097031635	0.724828421725639	-0.701475226770691	-0.704607828193594	1.53387145342198	0.785633785007769	0.404980763376617	0.0491188222007685	0.125279331906818	0.797220715793449	0.502542203018156	0.886321066491253	0.180169771377472	0.275976223868874	-2.36237238340831	-1.14117368659899	0.0660869442306804	-1.50906295855375	-0.241613797683722	0.147870688673677	-1.47438569596542	-0.160749542748456	1.21437783325222	0.341709133159468	0.0334090710766086	0.0272367159374573	0.058773794147696	0.0615500585483348	-1.47889111961609	-1.60326619857761	-3.02872640300954	-0.706681746728349	-0.440618401016213	0.96660285366225
Q04912	-1.23273569750748	-2.22684059200956	-0.195333455381593	-1.32707274218736	0.861722941686713	-0.478858581381046	1.09105120984104	0.425012362253453	-0.0784214267421234	-1.11734655184765	0.628854993432776	0.278231165397347	0.783250360159855	1.49120653859135	-1.32258937908964	-0.0468632365522401	-1.38566420236458	2.04049227595206	-0.131163597730813	0.377400723031489	-0.873108113121377	1.2698455653073	1.91165831022608	2.24405584811912	0.124908040904116	0.145692445347276	1.49695448128198	1.5959632258551	0.821194996118455	1.41708369998162	0.590392473739832	0.845523767195057	-0.84215690717693	-0.4927798491957	0.0497562877563106	-0.45925684613185	1.28562554419251	-0.394688109285092	-0.657113479040266	-0.0109640427929918	1.41667849186063	-0.47911376672046	-2.36152936337976	1.37176351547364	0.193450359585638	0.872073312481773	0.691993103645598	0.188220499645226	-1.77073058631347
Q05209	-0.107256903107719	0.98488590044047	-0.247395850113127	-0.35826524830252	-1.23562609142868	-0.435968792107955	-0.492573733022893	-0.210239394790574	-1.34191974777164	0.789978473778657	-0.649093943605287	-0.151401264823765	0.710034408422215	-0.852615315364655	-0.55324012282848	-0.865308826045542	-0.105071639503579	-1.03020851983896	0.962935387521087	0.431378923394419	0.781806184498821	1.38045473216489	-0.750050340221761	-1.63025400608232	0.850793998931158	-0.121180030970636	-0.51012950379727	1.68774717309321	-0.456856371310309	-1.24610738220964	-0.323475721455489	-1.35019776122482	1.14116820448724	1.69430920009201	0.328905805583445	-1.00287416561954	0.0684874660893152	-1.89092183462565	-1.43527891206013	1.7275122137059	-0.768190470062734	-0.490651887312554	0.634355996307218	-0.305506433113264	1.32527695467318	-1.19214278097838	1.32001949475931	-1.02803919049951	1.13982636513569
Q05397	-1.59228669398391	0.205022983228881	-0.561828773964913	-1.11633263723248	-2.89777920560431	-3.39456518060311	0.972797377608672	-2.90581754051901	0.088877723601817	1.20448757782974	-1.25026800472372	-2.68043374007809	-0.264545809373966	-2.11968799217298	-1.90869260443658	-1.83487077482786	-1.62202132435814	-0.256487843102368	4.75694388487496	1.62871099476977	-0.701972812475223	1.05383730369542	-1.92184429584343	-1.38143443935151	1.82605546083379	0.419311570767878	-2.02576572546892	-0.769456388263384	-2.16184152966591	-2.53596272629757	-0.851569458875847	-1.67328695548121	-0.883529468256102	3.67343067784212	-0.353636263732264	-0.681773898741592	-1.05332295218214	-3.25780337594889	0.0139755482936598	1.5108656841618	-1.18405453977128	-2.45537962380805	0.403952085831036	-3.40933962393724	-0.103807882799746	-0.413171683183621	1.73047452900252	-1.010911017513	-1.08963618950858
Q05513	0.282618411209688	3.02693039795698	-1.4745751820641	3.24384309524107	-1.82585558154243	1.32585973818171	-2.39827052311977	-1.27643173456335	-1.76123191795894	0.38717620188479	0.198608505996194	0.936581785859644	-0.738549483184723	-2.56069578858709	-3.13188205737155	1.75890594265001	0.859299725704737	-2.1975511166043	2.78174285477038	-1.8019574084407	1.31293216122187	-0.750834552155945	-2.93361715352938	-2.90149637176277	0.537869254684343	0.290182471577045	0.531922015309357	-1.1887357580034	-0.969826102312251	1.16097499972947	-0.616579491034492	-0.15461412264326	2.81154992410925	3.07729970944497	-1.90607357386718	0.943328101565714	-0.22644273256298	-1.53316572191806	1.27112160523304	-2.01992894427523	0.679943859218745	-1.57909249973771	-1.32269896676377	-0.535009938090486	0.306548692321341	-0.0550602203530956	-1.07626921634323	0.564196385612174	-1.38321748045298
Q05655	-1.03052768018448	0.872347129887092	-0.641778341051415	0.409233962088298	-1.52336804985951	-1.55823327755835	-1.10989629144016	-0.0618213730043245	-0.604774558909562	-0.454752724844629	-1.1865395454878	-0.890154702665034	-0.985662182929984	-0.309739497702252	-1.61743077122627	1.54830910523168	-0.958891572835306	-1.36617476248928	-0.079857750763799	0.604433566105345	-0.507586596604104	-1.86354218850337	-1.44643980588373	-1.04669745682877	-0.0470935559762674	-1.88502713148802	-1.2514744192881	-0.56283244548006	1.44647133606626	-2.31652911534335	-1.41284567599672	-1.56099338599756	1.04535436200142	0.305472805580234	-1.14028229005597	-2.22186331774974	1.19686757154934	-0.844105897809034	-1.76778214104999	-1.44716776513176	0.12712214400893	0.973779939696957	0.868850870725358	-1.08881823754231	1.38324470173179	-0.778833848558673	0.598957424981683	0.720734079815236	-0.61145510387865
Q05823	0.587619347084233	0.11025240216305	2.25840676099614	-0.859654320166127	-0.628808080406357	-0.340727228960347	-0.519998863582289	-0.362644988695033	-0.273180006416635	-0.894770611858014	-0.414003822893719	0.541815952247695	-0.330822412483838	-0.430251521046105	1.67765368059181	-0.61611261497943	-2.14509360222815	-0.60970489831537	0.652438260580928	0.391521365669907	-0.433758889237212	0.361658248885372	1.54964398723537	0.355839967588092	1.28082305372932	0.0330487014971966	-1.03836481453829	1.04403557867455	-0.356010652813355	-1.43084021449298	0.538952433456814	-1.54666009969661	-2.02682022732866	-1.07050505013848	0.404337052647689	-1.21571271206655	0.520647823614197	-1.2337150391951	0.911348293324174	0.72177275525419	0.57686832184189	-1.27224317105146	0.247463197885601	-0.622360580911729	0.0537478718995054	1.47227480036421	0.892377957961452	-0.476263859646596	-0.428040758520031
Q05D32	-2.47279955149901	-1.05673442302785	1.51403772208081	-0.585843864282975	1.88941421557526	0.25167120188978	1.51875137994773	0.108206661157233	1.73247519145917	-0.918721849482009	0.199384458454129	-1.43408274535764	-1.09251117390327	1.61216884774377	-2.28939024982757	0.603937580143135	0.741486908700114	2.14588324146525	-1.98883502484259	0.455286128172789	1.64820512874166	1.43016546128093	0.658512702197701	1.50533101374415	2.04408546021538	2.52428384918935	-0.426411725077414	1.69429644310276	1.69045220155427	-0.735295950018625	1.81728484079668	1.46716145365985	-0.600001064495598	-1.42398566821676	0.960324806693072	-0.511862859868	0.741160720149523	0.395332501274989	-0.986898565249024	0.455607801931934	0.0545942799602667	1.46478508508719	0.97535997921037	-1.49809358586894	-1.84277755382703	-2.14002146011632	0.144754458778412	-1.37498055487748	-1.6823644190257
Q06124	0.857614162175968	0.907355589124898	0.424141720963143	-1.42489337957573	-0.876803323948179	-0.789464983999234	-1.13053089757991	-1.44717784681259	-0.717043722545486	-0.82923372013483	-1.58944912275153	0.666856297520044	-1.46481683907223	-0.652830295936337	0.562815348614235	1.21291711998866	0.707876217859273	-1.62532295351268	-0.410107858887298	1.41818718547247	-0.360200304948057	-0.412927422915239	-0.839967703190657	-1.14560211637195	-0.369061679663003	-0.513672788943302	-0.618530413344732	-0.514572588176983	1.28453329560572	-1.31386895031731	-1.69558459687062	0.684504911241701	0.261769514369608	1.03147511288088	0.264337222670194	0.386063061007123	0.495192153531448	-0.608394367440464	0.925758152134866	1.32085779927898	0.481636363536204	-1.2682016348387	-0.0199267409740528	1.36539051669097	1.63023900807887	-0.798841521618303	0.726079157131498	0.666924886895344	-0.656778081106875
Q06187	-1.20956972741593	-0.777611852159448	-2.58772613248892	-0.92514682384945	-1.7897226440961	-0.12813956610391	-3.5613514562819	0.281410642389903	-3.0735939079324	1.88690908632833	0.238464242871769	-1.05419303513753	0.579499160867854	-1.7088691773047	-0.995881313877639	-1.69083591088734	0.357899691693459	-1.5344773331147	2.06078338504587	-0.152981593314055	-2.24876960290574	-0.638197840786366	-0.414839267760892	0.29687495403798	-1.5833471546951	-2.68891012805133	-0.771584549109397	-1.74571963035173	-1.25187908828894	-1.51634650976358	-2.34621555360567	-0.666712583529044	-2.16784114935966	2.50664991556851	-1.99630259787522	-0.498877746250431	-1.31191559679356	-0.287649243642518	-1.05218102634223	0.0599436391679055	-1.77949392841717	-0.216820627718741	1.99345308847694	-0.657259133646623	1.61901516331378	2.2106675300424	0.461974760342151	0.17522696124313	2.28094312865981
Q07002	-0.67707080205127	0.183048289526361	0.00945981730244593	-0.544978671805652	2.43417739309933	-1.64188197018495	1.1331795525935	1.85890088367899	0.0839021814484909	0.941733629323797	0.990910899673369	0.764599072034995	0.414268200198668	-0.978667381262903	-0.432325030008852	-0.923997767252001	-0.664009693601889	0.991759849073953	1.75733193568218	-0.26528032234101	1.23184244092057	-0.199443219139233	-0.332221460924561	0.677498122547384	2.20974768020125	1.82516822184918	0.0626505420763383	-1.10490096168534	-1.38826255666964	-0.634931013321472	0.0587531370282998	1.11498078963863	-1.49531500151554	0.170536470851777	1.07188835412452	0.0531497271572698	-1.84309532628341	-1.08531107777771	0.63431303421309	-0.694694305945893	0.287610108937877	-0.382184052105755	-0.217804485953299	-0.84393808691252	0.0631044870760616	0.0312906096141101	1.05084081073487	-0.844534284011145	0.256363858639952
Q07912	2.52438578923362	-0.370634687898088	2.9038736075553	-2.41691811035028	0.371811944697734	-0.738689953717933	1.23149771943476	-1.37890905571492	1.18016432143072	-0.783818448162864	0.818012579709911	1.72614404869402	-1.10724980419608	-0.662712264799489	-0.0128184814784649	-1.08509264624368	0.163937541276736	-1.30048643173229	-1.27224704220125	-0.164495128916445	1.03466797415178	-0.19557574759727	1.57467453188252	-1.0712543066825	-1.46949524377431	-0.941676597229901	0.454750681616379	0.711493563992452	-1.21224077113879	-0.563279692863547	-1.79474187640417	-0.855746521101963	0.647421272360513	-2.2997057337674	2.13164328744766	0.881841744677027	0.159513972061723	0.628839229358931	1.64183270875288	1.80104240773556	0.736575920854529	-0.842503482474821	-0.657495447316186	1.37389284452967	0.126047476214876	0.695910753349476	0.727424668656984	0.842370780809027	0.639622575096121
Q08209	-0.766015588335477	-1.84650680152122	-0.458554910632481	0.0809246825509772	-1.5395522409633	0.200858737198476	-1.14880707843823	0.527693225574647	-0.573784588313004	1.16505517837475	0.18413063758041	0.698598872814094	0.839489884450625	-1.75675838514786	-1.50072283402408	-0.0060373062417291	-0.447437438290467	-0.699325675285542	0.184719818535244	-2.05987178021278	0.278954245240216	-1.62368997688895	-1.19019876253925	1.42385896613113	0.599614363003356	0.980861832112262	0.483352273405294	-0.788444206477914	-1.72180724741624	1.6403276992811	0.631036680729529	0.49569572687187	0.846646255362827	0.791395937817857	-1.04037143691676	0.636159552960887	1.09444440680921	0.152386421162672	-1.7394318542478	0.546139916740209	-0.727042535939742	0.167272530611885	-0.943530685377787	-1.62791639893504	1.15159499651981	1.5556824484101	0.143308972399899	0.488338255890022	-1.05643267380586
Q08345	-0.637831145382508	0.88354123712489	-0.495836696018211	0.472366704480244	-1.58415879225379	-0.754641062437029	-0.798333959687495	-0.202308676381675	-1.44164737612021	2.01864943214175	-0.481590030686992	-0.706406699932951	0.145163575706783	-2.1541478525911	-0.645345116887039	0.798951650699804	-0.0774870594604955	-1.52817980461781	2.13724154066998	0.371824896197341	-0.913232472040195	-0.893577841487692	-0.778166501722341	-1.08561389158035	0.204875809980259	-1.247086269094	-0.778980463838123	-1.07491649019152	-0.340569115339765	-0.442989372687834	-1.72838527872454	-0.3620826133202	0.610940177525829	1.73786895019186	-1.46723830813305	-1.37476887205191	-0.845883831557033	0.0029821346174252	-0.440647712554185	0.361524985343144	-2.08235555389572	0.241983297560221	-1.05419043683471	-1.28528312105183	-0.0676739836737934	-0.252874601393601	0.0305934801489189	-0.566952947463179	0.251186320803839
Q09013	0.384930372521005	-1.6117236940737	0.564063074634471	-0.872110616997193	-0.578679131225783	-1.36430955542934	-0.0732743687173037	-1.08354661084932	-0.0698653600221133	-2.14883040688241	-1.6793643542308	-1.66557459640614	-2.30546727918616	-0.288100615057791	-2.90720811261571	-0.53677439658817	-0.559890667403333	-1.34125447099547	0.433191826825285	0.433821103910818	0.0237700445126589	0.317651782806589	0.622599522727966	-0.290563947385114	-0.502924907277501	-1.82351510197591	-2.65640536201872	-0.0469647517301323	1.13709552665701	-1.68299558655337	-0.794240692375936	-0.650975916026948	-2.31819168310275	0.808330603940964	-1.44689557406496	-0.959477548188084	-0.311401838586197	-1.2718328146089	-1.19196175832047	-1.75611609009187	0.783757027449848	-0.643294723306387	3.09381688761368	-1.58552884786975	0.517922202568945	-0.439517250868705	1.89956036467725	-0.909355561713884	2.668421376847
Q12851	-0.179550241195473	0.223363448452866	-1.82133881829805	1.92983656850916	-1.4880693385005	0.371042977863268	-1.52750284183723	2.49429533154224	-1.72075690929989	0.654592719046288	0.371595445404371	-1.29309288782114	1.51354493638111	-1.3293346680247	-2.42236895489526	-0.0913817215280032	-1.31254541751252	-1.26812748397561	0.373727692651446	-1.20499086347725	-1.08705124160428	-0.868431572668581	-1.50751849821671	-0.636545357693146	-1.04404197465411	-1.49918920798423	1.89816562471138	-2.16741687141488	1.01731025633407	0.64312841868488	-1.4043421080929	-0.476933527788157	1.86659599053599	0.925485261114572	-1.78760503089572	-0.0536263342130456	-1.71961355239662	-0.49225985394458	-0.971296365227637	-1.90812585861611	-1.82364057530173	-0.569905610748662	2.60270384373992	1.90762844150221	2.84088272737753	0.213840154293494	-1.89364788505768	1.80111355264941	5.0718729384696
Q12913	-2.8167597532807	-2.40949988744136	2.43512405402414	-0.664240568538853	-1.79970096080131	-1.27204372089706	2.1763713503618	-2.11339952698683	2.46480972406293	1.63175523989218	0.248864747256786	1.01053950445174	-1.53877316874524	-0.634697608883958	0.772282293809427	-4.86052061195168	-4.16067435510886	-0.51113764801275	1.77714361740454	2.82625117484307	-1.50311095449528	-0.0577969164666638	2.15604840305301	2.73280114509409	0.865071193210424	-0.170215239962727	-3.46894292831086	-1.91921893205083	-2.52179116009216	0.803534084478113	-2.50155995684636	-2.52294154539523	-1.58777074917703	0.810112581498692	2.22668010740272	-1.43229795804569	-1.90562244246535	-2.39392339598523	0.518869420018904	-1.14682640720892	-3.40905216591047	-1.1285075289665	1.11963983035154	-1.49124323841273	0.469426522196803	2.44025907545462	2.36918185785602	-0.779589482130084	1.46784183822325
Q12923	-1.75416377661271	1.90530811504164	-1.78528768085719	1.55881154288185	1.1314359189065	0.955982130160999	-1.19507041162233	1.15095542609293	-1.34822965146123	1.43045782886839	-0.661750437110615	-1.85936092649008	0.526343735409579	-1.45908437195977	1.0639326902203	1.63526168531417	-0.550703607912939	1.15454266824145	1.8021817679714	1.23959172553047	-0.343908540223562	-1.14530786992667	-1.17386583151926	-0.81184184250684	0.982300003661692	0.500611575086169	0.995163276269717	-0.0957853106248894	-0.0148130681951177	1.06961389606839	0.861217026867101	1.23562248741465	0.837603872442183	1.75038436801268	-2.92754112852535	-0.182459684213154	-0.751800704660929	-1.55138911232875	1.6508866683403	-1.43955755949453	-1.00636194152753	1.40019412033859	0.350980873026729	-1.55605279289572	-0.150897042259096	0.133499360353163	-0.6451383357882	-0.646769532595632	0.68319473959388
Q13043	-0.678234231236985	0.774865865930618	-1.68385242926426	0.821952735206413	-0.424197257287895	-0.341713159997905	0.525621180858328	1.35320538603264	-0.279296994220358	-0.172879184471759	-1.08393274260967	0.201036349139538	1.38528963278983	0.789367964359259	-0.185634568060336	0.152835912113055	-0.377323213700317	0.373298854933822	0.276366097731274	1.23662302200964	-1.86561796274198	0.289220320250214	-1.01738320193718	-1.35544512931326	1.00236802488007	-0.0297983435707026	1.20068511316577	-0.0562938764938916	-0.131835476710132	0.611745784346908	1.01474164024122	-0.656370858477559	0.794601161858623	-0.161144745961191	-1.55669583152703	-0.442934579878775	0.599058423275293	-0.820285567847041	-0.204206428339148	-1.34141197905569	1.03975634388725	0.698460262682084	-0.907652336743387	0.0672266864247645	0.49108112013335	0.58485976192601	0.120264004390494	-0.2712547029897	-0.962263137427492
Q13131	-1.65929195447531	0.557049198083365	0.65069880084478	0.642732808390415	0.474620335734056	0.604228508408544	-0.128705073161513	1.20623076986028	0.508801000276583	1.84438146997413	-0.611937571644088	-0.639977893453008	-0.685412352978081	-0.0804714047113125	-1.01583237071485	1.23204367973581	0.905021856724167	-0.361895737027694	1.18475971127983	0.556849961917774	1.39162975208668	-1.32362574590583	-1.32181698829937	-1.12825507831814	1.83647160092735	1.09395557541493	0.860560042537353	-1.70867231164476	-0.2013534083673	-1.92107567528063	-0.803184063051382	-1.17503527290223	1.17168612508374	-0.280319399663447	-1.40562938767575	1.2185533588941	-1.46771797862032	-1.22849688101175	0.0409814330895335	0.882726037412692	0.867549321376436	1.74569950631138	0.354592917137327	-1.27024860379466	-0.804877236069144	-1.34254714758135	-1.95949385250186	-1.42330192347156	0.378755508450092
Q13153	-1.65261766660764	1.54019241300149	-1.00191554922223	1.02935759126588	0.894540246394706	-2.06772624874937	-1.07818252611284	-0.965862474068804	0.492824715358009	0.952287821289602	-0.917128517232774	0.612060038033255	-1.49412810688809	-1.80737976992238	-2.6656671359699	-0.761963917615135	1.513694702297	0.591442169051793	2.05992720766092	0.0767153218714407	1.78767674705777	1.5973699877197	-2.13958925918873	-1.49080060875774	0.670372522892635	0.83904713295546	-1.90883258486094	-0.595510081488402	0.204902987018497	-2.23950791236506	-0.858412627730918	-0.102227895870403	0.987018716847486	3.70696154226413	-1.76201756464544	0.0429610618584925	-0.77938047519221	-0.553760308113044	0.215345387114144	1.9795296718988	-0.473446119530224	-2.34881599380373	-0.69077499390342	-1.43784154786506	-0.27363976794734	-1.85044827620112	0.60245691449726	-0.100012627753242	0.57075741610007
Q13177	-1.35894037270507	0.715950965683817	-1.48391322391597	-1.11748166611236	-1.49120756380291	-1.0685642852007	-0.119365239706943	-1.43103402451579	-0.97744164542385	0.837939736979621	-1.2035081585611	-1.66381754147919	0.755159057843874	-1.72843620200298	-0.152584538393336	-1.39709699684218	-1.8142640114081	0.607888753212918	3.03974907777924	1.02716811224773	-0.647846278899933	1.75653386893077	-0.632875977810004	-0.640512252094464	0.481114253955041	0.236027565900153	0.865548780443635	-0.499865297739534	-0.720443438445789	0.293543631780027	-1.35789597687034	-3.15670813191851	-0.914932338610484	0.558195342300419	-1.81344963854138	-1.09226401998323	-0.525822668660616	-2.2463831843236	0.138894558749313	-0.592513718608305	-0.975821246349337	-1.85714441744937	-0.394592412925935	-0.819990574067133	0.484059294357109	0.332844696625091	1.50392255544536	-1.24835869393411	0.454456003423498
Q13188	-2.12071984955023	-3.32477664611286	1.93435693520015	-3.38088587612989	-0.767858933484138	-4.15867341390742	0.84362864322965	-3.94075297673875	-0.651514085980941	-5.77941006850376	-1.87349312919666	0.736183128283519	-2.47256490058131	-0.0954528725239102	-0.0369012662259974	-2.19102093359626	-1.80442936724161	-1.52961023188474	-1.04508757949364	0.593981785369546	-1.00906253964024	0.877359306546735	-0.867413159274667	-2.32483953958957	-1.68781143016605	-1.88110585618873	-4.97364534536901	0.256500977526152	2.30945922659201	-1.52919724598573	-1.60237814525378	-4.84505970764181	-0.361578969780612	-1.39891904474839	0.394174190188039	-2.75804363337437	1.19829302076818	-3.80833661235018	-4.56203704075228	-0.89773182577167	-0.101529697862216	-1.64464875096703	2.33744729706718	-1.9205400503929	2.25387323721047	0.857201976353363	2.40009751266209	2.08452351006003	1.51059384129397
Q13233	-0.552285942096345	-1.55726764418282	0.456204205345337	0.556194068073462	2.36485487576137	-0.205829469024464	2.22590148491776	1.64224055931791	0.908407410327983	-0.164044843248077	2.37554290452343	-0.288730737711547	1.70988417181579	2.62884413162646	0.653435398242396	-0.857688372067268	-2.24503899829702	2.39618955255572	-2.42960961517277	-1.62322156940882	-0.512688333807835	1.9854211451936	2.0509547542217	2.12916727937593	-0.334852226113019	0.523527652152903	1.68776503039218	-0.227948492221741	0.148593158427836	2.47488172837788	1.42558057910446	1.46139186634606	-0.985149541877128	-2.4276452760692	1.52505843622327	-0.589523538632366	0.920489144276147	1.62337070972444	0.73233441264193	-0.956654524100015	1.46604603423628	1.20562077909347	0.121472396267811	-0.0399275586600336	-2.49272113059507	1.82930986387945	-1.21701738392578	-0.351684839749964	-1.42219401115434
Q13237	-2.40325535106838	-1.40767425558085	-0.739104290569964	-1.63889216774492	-1.70935042841907	-1.87143495756188	0.882693190391158	-1.60806730355002	-0.596521455712463	1.10328124270722	0.235777042322136	-0.698493284330162	-0.125896670265897	-0.210264243158119	0.755059396790452	-2.09031830951023	0.685328783512046	1.45384739282428	1.95845112063391	1.4189817894737	-2.23200343769808	0.869738855141734	1.25117916122463	0.00871064682153556	-2.02777860401196	-2.53067177967024	-1.59099407708468	-0.801421481331391	-0.677660298891058	-0.778389757381936	-2.83316933118194	-1.40695616969489	-2.24217546471126	2.36371443134556	0.0295622752378986	-2.1455170601388	-0.21934644895216	-3.16354091896309	-0.817177658046805	-0.798967064363383	-2.03965737551594	-2.35501530517393	2.36063117673352	-2.07419383872763	0.927401357645619	-0.153574706442778	1.80097872868966	-0.00736040624647637	1.17016690426924
Q13418	-3.18803580979787	-0.48635463135147	0.344910509380188	-1.14161933417161	-1.75999380561855	-1.17591969370352	0.74441220108654	-2.07474967474153	0.395011878749376	-0.146813288444788	-2.06927325426299	-1.64464107007045	-1.93042706195656	-0.459189801974372	-0.9601068380437	-1.59444772104094	-1.29901098595592	-1.63151373921451	1.96491390154831	3.9105593021227	1.10360077996878	-1.68328252915576	0.782019767582624	1.4489955380181	0.754685048619256	0.566259634577707	-1.81405217968744	0.00352556115052062	-0.804733379318319	-1.52655850118445	-0.131339360330609	-3.16965907078829	-0.95074708728468	0.351383493926265	0.989844336926118	-1.04391657071853	0.0376472727674996	-1.70215206487266	-0.660676078769869	-1.78361823946603	-1.755046628985	-2.26156137115416	0.495967274572226	-1.62002515721726	1.83314376801016	0.516523927473141	1.91694207069605	-0.995646020389338	-0.354174096254473
Q13464	-0.896716171754158	-0.662907949016075	-1.64433793421181	-0.12881558566482	-1.46601796554857	-4.51777180943608	-1.91166421289193	-0.302707453094828	-2.87468561464478	-0.52138859293229	-3.14281142257038	-1.34720128349912	-0.577537147210194	-2.30049608013064	-1.28499252444685	1.10831820159826	1.06615752778423	-2.32381168086906	2.0985609429323	1.38563885424283	-0.938832096604177	-1.05253103323059	-0.154536487348731	0.510646625985894	-2.37826405390605	-0.757791152350777	-2.5773300230107	-0.731225540272057	-0.262352779861374	-4.17310994662024	-1.62217730289087	-3.46233472530464	-0.622642230877681	2.47752806645574	-2.76354575441089	-2.8579422478827	0.85931406434854	-3.59588906629716	-2.03900091794615	-1.39771013265137	-0.651327680107163	-0.0948566384788862	2.68396914439289	-3.64004109972004	1.14949177632484	-1.22124008648868	-0.680071900904779	0.418707399379737	2.28064819047594
Q13470	-1.31365478460632	3.11221246783281	1.84566217858951	1.65558814646254	-0.821696396054932	-0.58991599969379	-0.491979726069308	1.57915653620746	1.35608302189438	0.447931076395381	1.30975051769284	-0.614817829908752	1.05621634710001	-2.03485691335929	-1.53589558236159	1.96747576971629	0.985690902850887	-1.04261429375609	0.657643123198721	-0.579833564529536	1.29732938322964	-0.940435303255708	0.439914845067323	0.401693957430518	1.6649812931209	-0.840970410620397	0.702177970080576	-1.76847890410148	-1.2117844833347	0.454598229930733	1.87026886463346	1.34408890176767	1.64314870361092	0.461865229676571	-1.007677756461	1.36377739351687	-1.48323659654379	-0.178531673850884	-1.41540444173825	-0.809232227632603	-1.00000153786645	-0.158561180704694	-0.719752059954647	0.975672045647241	1.48488326944969	-1.36912239369512	-1.54231909914772	1.64951495737708	-0.945063431380083
Q13496	-1.61810489519951	0.719288797474891	1.85889817530335	0.64308549344871	-2.10629959234666	-0.98678565745098	1.96334457830967	-0.0111852721811399	0.624283218394332	-1.17450224106908	-1.16314344469281	-0.0984410833528294	-0.124201505873829	-2.58899465924425	-2.85647711982035	0.640438630969951	1.07671935766889	-1.70623841503494	0.953672815280094	1.66477677325381	0.0567096273208448	-1.80830604247762	1.54811579764036	1.74800396156103	-1.57443949341699	-1.27189924916206	-0.864884354219684	-1.38841357322356	-1.12317595421436	-2.08466334030711	-2.64108859302749	1.58569935618345	0.364626302079004	0.820322898144598	1.67742455317687	-1.11835738065855	-0.379073589959859	0.330008180290243	-1.97285163045858	-1.42081253991261	1.70262831994544	1.3359778003857	-0.557229964365325	-1.75423316117448	0.955556872882357	-2.09277473797034	1.42479109948054	1.54110158152235	1.15902559533427
Q13523	1.23121435712073	-1.69516378194616	0.63997408961284	0.187738135310717	-0.0745440602180339	-0.641457078523028	1.570320105054	0.74351760729132	1.28586413513021	-0.391346487885673	0.732374595085227	0.540462724996548	0.187322045401827	1.0664929789525	1.55092669906591	-0.878960190370996	-0.996251702996741	0.306185929333016	-2.58977079577977	-0.497916266966288	-0.420311096143182	1.08578944936827	1.519367259548	0.899817393059992	0.195950081340656	0.935280994005134	1.29303347066325	0.197281200289586	0.607266366868666	2.65769656431461	0.0228395291998442	1.1996272480861	-0.867624012540059	-1.75391619219599	1.83712745416123	0.658614459790257	-0.423408543306398	0.362112610987563	1.44960006069312	0.564430871281357	0.718910789503822	-0.909315894209301	-0.644741984769419	2.28004268778935	-0.652973156909151	0.801697665281025	-0.30404129203909	0.095089081439127	-1.41782065300876
Q13535	-1.71910915766956	2.02941502075991	-0.769278679626013	1.33542051286773	-0.952564978895101	2.12119631339496	0.280040977980662	0.575682366913272	0.802428607926086	0.35733188806425	0.969048634591102	-1.55320295244279	-0.993815688611402	0.533374195852208	-0.691707548151587	1.04303658494045	1.92794455843099	-0.179264005151281	0.664761252698753	-0.249060559990943	0.606875121821835	-0.873554722049649	-1.68729148621249	-2.10833183635392	-0.951941138359227	-0.615462601364415	0.322730819367491	-1.32791977095155	0.251059874574285	-0.472165740053927	1.24505815119409	0.338130645860777	1.11507192602021	0.378285231210736	-1.24917500865625	1.88691422853432	0.345325947196923	-1.69204363632801	-1.42227181828925	-0.222393886510708	0.893551831603438	-1.17599133944543	-1.29771196874987	-1.86549409067825	-1.63899944483909	-1.94491872397411	-1.78388136416983	-1.33633391225938	-0.252530755182153
Q13546	-0.761326824518462	0.803653521787574	1.14585659091307	-0.9421930142577	1.92608473830448	-0.830863689721339	-0.748988237711654	-0.681889305512203	-0.764259327827274	1.13603498554063	-0.697525250523393	0.28695654426012	0.0321453710569635	0.704704444644785	-1.05953065398433	-1.70733337711281	0.443032720793056	0.346399439708865	1.31656428624234	0.437744740395119	-0.578996977561448	0.58326402602391	-0.410820288743578	0.819486464558971	-1.11249761480981	0.670593022862962	-0.832467859698859	-1.16906082407347	0.681830926413915	-0.452559261945837	0.0333130267785733	0.359238657450037	-0.448237561123826	0.931675479652005	1.16755043640355	0.987786871460297	-0.851073277503567	1.00811825583302	1.59685129255969	-0.577380343701911	-1.18734219505207	-0.474076045603614	-0.701200145957647	0.362712495353612	1.18299103479344	-0.0894952736657789	1.02718429413545	-0.520357263770804	-0.681379095194751
Q13554	0.593418037176872	-0.821769136271076	-1.68154072996267	0.552638567883346	-0.432100745114432	-1.02307936335742	-2.21026564794708	-1.80107192830502	-1.49169606656414	0.0513858160776054	-1.34078572976662	0.887886516998292	-0.431212352896255	1.03531110451683	1.05374716870425	1.66665314596629	-1.32263628489727	1.19363875603308	-0.567290323587015	-1.33285784657861	-1.88521784007259	1.38829635999021	-2.55119054935775	-1.80399653121105	-1.87513529657172	-1.28228370120475	-1.52585368783906	-0.850559658875285	0.990077118031194	-0.90332611500491	-2.06531173199519	-1.58055348875693	1.23587495943051	1.25350251828102	-2.52274183486065	-0.221186304071101	-0.937768816247301	-1.58180269471133	-0.506457291400253	0.794259303655974	1.70720519255207	-1.26371322472332	-1.48915939318223	1.27888924860297	2.31877971714055	-1.68918963747255	0.0861853197133493	0.974645026365944	-0.900160132992518
Q13555	-1.24030798992819	0.660301816873411	-0.380137755465195	0.210218814469437	-1.00364544461472	-1.47684925526771	-0.470878339316707	-0.63558633974405	-0.589062664768694	0.432466407920407	-0.595447220259438	-0.937625422104354	0.185230506217928	0.452475096911485	-1.21553820563168	-0.0658491854161173	0.0904774577215809	-0.64171757164255	0.694688693007527	0.778966804728015	-1.2141098533161	0.663330329234109	-0.653340711428345	-1.26680457128846	1.07589029046785	0.106148786477083	-0.346754167134678	-0.72948099537381	0.912331455670512	-0.37469221005467	-0.255595258469582	-0.458919212408832	0.900680008572487	1.60388083479471	1.02520746433167	-0.676087306545746	0.200030510827421	-0.592742441375703	0.614530618271468	0.451681938058002	-1.84551327141862	-0.436653789657986	0.894488748155005	-0.189024305995764	1.50787270103113	-1.07291636905965	1.10369095655602	-0.473031136367299	0.154083396274651
Q13557	-0.397302615766445	1.10872696734524	1.74309478222504	1.4080078137555	-2.02979713018286	0.142399161069798	-1.56106647155402	-1.12026225576525	0.321032213676564	-1.62945584875421	-2.30536980314532	1.35360225281732	-2.04442984460499	-1.56542685761355	-1.57733306098035	1.16022513645192	2.44559566373042	-1.25501461170524	-1.40669875401326	0.644763199448475	1.81522561806761	-0.0510998265295165	-1.00004898105824	-1.37794906642615	-1.57645625120425	-2.37044674208176	-1.31213914005957	-0.165900485624176	0.815470183581232	-2.05894467118262	-2.80948562894213	-0.969695081996044	2.83588218648693	2.25816661764808	-1.16196393354745	0.74244568892766	1.36266370769833	0.938761393828294	-1.59837923948311	-1.20487378497249	0.407489687218086	-1.00469690911322	-1.68064032058581	-1.24607035979336	1.54621093832925	-1.80444516095502	-1.43258219345549	0.0675236623940613	-0.351286106002676
Q13613	-3.54994956735723	1.40320089963831	1.90595853229086	1.0916774999578	-0.307097112473466	0.430298963880166	1.6476154981303	0.792719123962078	1.54617164755656	0.994091876840688	0.579160245443596	1.20617657236214	-0.658368477272752	-1.07149140179998	-3.39567649573801	0.855281464883828	1.77100519365861	0.479267989296861	0.980383923808083	-0.859774720303022	0.738428721627567	-0.124894875205724	-2.58876675842495	-1.66361183560977	0.894128848970209	-0.00668125027316594	-1.48195711534268	-1.59030728879409	0.593827302634551	-1.62409667572925	-0.337807755294293	1.69510927741398	1.61712165215988	1.63980274983058	-3.05253353284494	0.629692594853638	-0.734685258818447	-0.278762514323824	-0.682204948736816	-1.7854033746513	-0.52193953102325	-0.59242938019614	-1.17864619409974	-1.16416184974136	0.120768740139047	-1.45657280041491	-1.46431188900113	-0.471869854597692	0.497286661645795
Q13614	1.19898300400315	0.583511745739578	-0.77596912139176	-1.35873529569971	-4.38076250018197	0.69550520850157	-0.10643088564272	-1.33048014661293	-0.465853747080671	0.871313719933726	1.17568131560387	-0.949847401941806	-0.534654768031853	-4.87389774159656	1.12458159791408	1.49754124859153	-0.967527357451395	-4.23905740777769	0.270297992414886	1.15580833968528	-1.19350184983194	-2.50178527518172	1.55965737233718	0.832956478026845	-1.62123510015411	-0.471511454409061	-0.325438815364992	0.0348578787703384	-5.01897784325573	-1.48329461760742	-0.6933129269797	0.817205027812557	-1.92172176194086	0.808938412856612	0.524367785340703	1.56627432844884	-0.227824769990268	1.42402869543082	-0.428696473992214	1.14757397962646	1.7321170950973	0.567124072116052	1.78295119630982	0.8636102962708	1.12424304377829	1.65570740284056	0.326396297346706	-1.17489268658283	1.51259606953705
Q13615	0.203289942220208	0.456894156370998	-2.09157650673649	1.14798551786802	-0.654639855224116	1.52530730113205	-0.0532572724069883	0.55902448999478	-0.98524771892015	0.508312949154093	0.0295570026683303	-1.57185039161036	-0.136404970125846	0.457731124846415	0.420673529949206	-1.52133852100217	-0.527535213928993	0.60514375723208	-1.21046505962768	-1.53739614998357	0.710843269130103	-1.47392270529602	0.0813006195939297	0.537834169878558	0.97967775437375	1.68394800405514	0.70048230172935	0.806897638834784	-1.06156120428379	0.698918841352387	0.659664961097074	0.271425405764721	-0.86174893386355	-0.712907982313761	-1.66493196953694	0.697925612482114	0.561368779562019	1.74564228389221	0.573949894478881	0.924856648869068	1.21173389727989	1.01576744507361	-0.837044784723814	-1.5618998631109	-0.623848943424979	-0.139990672040292	-1.71687194220289	0.467727628858025	0.383718179246238
Q13627	-1.32755371389268	0.277835490802236	-2.28099019742358	-0.0653116679532535	-0.796124115007	-1.90558727253876	-2.36253292772503	-0.185979181983723	-2.82124564513519	0.483692653181609	-1.06582692932087	-0.176421438506675	0.641118596241104	-0.616914265011512	-0.458738802197926	-1.36879183946479	-0.44355236063735	-1.40242845095813	1.99062921377365	2.3378405254719	-0.0675361422541686	0.590525507976049	-0.557753116817015	-0.229023333388799	-0.690584302380089	-0.281257595652781	0.037469056783413	-2.50435482317382	-0.232930465079109	-0.262785618304937	-0.754248514413487	-0.0895310104567363	-0.387992632910093	1.77135228265535	-2.80253318917068	-1.73006288812355	-2.67498461174142	0.181888040010576	-0.233719139528305	0.173023609420861	-1.66951286142528	-0.298361936718194	0.861233218567495	-1.48192344480708	0.718076053823319	1.78646042495516	1.47018612122814	-0.668355686565993	0.513359199713788
Q13873	-0.504993227765367	-1.32570373163804	0.505800107210431	-1.28554673123811	-0.548494839423931	-0.775240150110033	-0.554532545217365	0.154085893606762	-0.264029893270764	-1.85374298565037	-1.95655009545219	-0.660729289696945	0.185758290411593	0.629865441348086	0.25071738646028	0.957637464347572	0.448710863663521	1.14841725314876	-1.65839133010827	-1.87260703084672	0.659424062109958	0.00243232969107173	-2.10874584879442	-1.81723303330835	0.215279116061119	0.0433745390949426	0.608641536405563	0.668715785956022	0.489901522699411	-2.76089018115624	-1.4006444437439	-1.16903996921838	-1.33342750555401	-0.2228486751023	1.01853129445124	-0.278126153166098	0.510999454932069	-1.04747886583553	-0.800467442510768	-0.589134535177315	0.588299616037594	-0.264879382928116	0.494096677504771	0.57145540012825	1.38937792171512	-0.889203728580361	0.331247855585365	-0.0482101471612977	1.71518319374103
Q13882	-1.07167109736932	0.062855822398923	2.17872548415775	1.14052015795213	-0.0438839324592902	0.814693348869518	0.939996322721245	1.08429743458617	0.34413119121506	-0.00138475132652283	0.30572221722848	0.0971831762587893	-0.800017434398657	-0.10135660721336	-0.827672149290158	-1.03176429384269	-0.911069475166175	-0.365786866195629	-1.45954297351354	0.382198438952255	-0.745279440015543	-0.621520173295899	1.25176691769573	1.17749405180053	-0.58663595123767	-0.801754969609095	0.577275949242232	-0.687679033942961	2.07550735274017	1.28864229971727	-0.212880005139072	0.270105375972759	2.13287438879153	-0.119908524757971	0.447988168885909	1.42570902531237	-1.85434746165738	0.348274978498919	1.20916787087562	-0.354959814091444	-2.28348276228922	-0.459287626319114	1.20800199081688	1.50797656093991	1.01315476651977	1.42964832122293	-0.286989454060704	2.13323682684539	0.55909954441085
Q13976	-1.80571940871727	-1.41562784970384	-2.71235635333183	-2.06000372863138	-2.65319877044821	-2.27200006034321	-0.446977855997997	-2.12417512415831	-0.524304377020172	-1.66286885118678	-1.54587781425252	-1.08581856678246	-1.09693669670834	-2.12214565876186	-0.599487854747286	-1.3017728755509	-1.12717891312823	-1.36424083936114	2.95512894704802	2.28264083256938	-0.702633255178835	-0.468435945737707	-1.1162916640787	-1.01419057372905	-1.55550064122447	-1.98184464346538	-1.86022523228978	1.09299294123279	-1.69850686600454	-1.83135619930263	-1.54882767194908	-3.35269104294992	-2.00499651549215	3.30189541983529	-1.47923852441695	-2.28256865805984	1.15204253137247	-4.03545813169091	-0.309636883870086	-1.09769419106419	-2.28482898314878	-3.07005158142509	0.882827486887163	-1.78703281197294	0.933832804043847	-0.918681766223364	2.77067721626871	-0.91298401372686	1.00070616189931
Q14004	-1.12440754640765	-0.31196180978231	-0.589712070529961	1.49557232546842	2.51208938576703	1.02413073030664	-0.438688928461282	1.49312685592145	-0.535840883722359	0.924332342297297	0.540903451995945	-0.9615152853132	0.820945746477456	0.113449038641164	0.284284085705946	0.112177850330864	-0.368156981316416	0.63822358448444	-0.260547461063701	-0.553233436210454	1.00601635213134	0.082794542789779	1.09036726046801	1.19643219343954	1.22378745015495	0.899014082671231	1.39514143095378	-1.00094228435181	0.295508086111539	1.35765247674726	0.574179922587792	1.67499516978064	1.50465344169924	-0.78096523570015	-1.08512325506257	1.0675108412391	-0.592503438649358	0.543729314611799	0.553253047455705	0.0719199761626759	0.197149237151143	1.37270013617051	-1.15074752286397	2.05946887630429	-0.00256243608040718	-0.374127657686275	-0.188212610160063	-0.162453050686128	0.772938547926124
Q14289	-1.04676609319095	0.11472868758685	-1.32020581934511	1.27681043779874	1.23632855913977	1.15968544564066	-0.439934132591366	0.938806436960413	-0.180545889444581	1.43712736371017	1.36385957094876	0.00159710762607796	-0.304142807147085	1.23934716770675	-0.525564712925758	0.44637448388955	-0.748494866718604	0.592653786641506	0.425219714205415	0.137377165286212	1.11948728599041	0.915338193030627	-1.5689359659371	-0.146855066476963	2.29969138151175	0.919222937447587	0.827873189992432	-1.06978813854564	0.782933145041438	0.623306038914882	1.33506198037936	1.13409869605444	1.03385744817121	0.940189690356611	-0.514790429475649	1.93027656576544	-1.08431570485948	-0.774079410127661	1.14098500029976	-0.300255339401096	0.727455334591351	0.821539802565522	-1.03021627072501	-0.718994751081716	-1.43513660787834	-0.156486347829044	0.0668866579058942	-1.01538284729033	-0.347842976315191
Q14642	1.04859345529167	-0.637701642408838	0.887226225113934	-0.646924401302044	1.5061632777724	-0.896451421907341	1.08050061506709	-1.80904202325115	2.2352827648601	0.0501908377768872	-0.650723936930327	-1.38077683894873	-0.941083875292108	0.785669392651305	0.371887462871656	0.61762171967865	1.07025929249828	-0.76316751088523	0.753878945688413	-1.8012183928763	0.259018272683969	0.076932946589127	-2.61572137810187	-3.07387313184691	0.102173239999474	-0.0563556111655321	-1.29865408634832	0.608539019995829	0.418720057065074	-0.677304108984471	-0.924391321351727	0.943080554903456	-1.00069459733446	0.315058829606678	1.9369434520085	-0.846736747358755	1.41166873523268	0.285572337191892	-0.925016565549554	1.3742468266198	1.51428459145607	0.878480189418435	0.482935386778822	-1.50632614452166	-0.818386599151218	1.43584530345585	0.472677643800765	-1.78942580030922	0.413738563713425
Q14680	-1.74627789532733	-1.0870911282164	-1.90712703959784	1.4263697577852	2.02970386019883	0.462096912693309	0.545946010801407	2.07574607531663	0.523409959747591	1.39242082188408	1.74132469424225	-1.34973982205111	1.46088694698338	0.816504794362407	-1.01649195035103	-1.41819917054343	0.343091897695558	2.46008439924308	0.412375998831595	-1.4794182343683	0.576685369625248	1.76545577322283	-0.267249258158708	0.601889359422823	0.676374774723529	1.14432023500706	0.696563562827824	-1.47461278685457	1.28991071762152	1.78859618263992	1.85325095430592	1.24706448041316	0.997618250746268	-1.28143774112524	-1.70721242738269	0.892093032223458	-1.40177586211758	0.593376050499875	0.390141762552704	-1.41189173032353	1.07319773400526	1.62164992780426	-1.01182128127703	-1.00006824044293	-0.996357716400288	-0.548576288113765	-1.73645221291332	-0.172933305073431	0.918801723463618
Q14693	0.0614340524360847	0.0925139813347673	0.0688552579482262	-0.154081299939324	1.48629111542677	1.52760204017146	2.05595585176265	-0.192272439297771	2.82730616745268	2.11649487842804	2.5351666851799	-1.06405208377354	0.567201295205846	1.60884276214066	0.45100336834752	0.358299565511491	-0.498046851951619	1.43098461711107	-0.0720640634290536	-0.277719870839629	2.11744216037411	0.979041241953473	0.310622633385417	2.25643963152396	1.82138852260703	2.86119005130346	0.0547897631000672	-1.44198573434139	-0.0760362409885096	1.63416254348274	2.47738623074446	1.10648990633731	1.18888437061009	-0.739104910952163	2.51957123746586	2.45031317595573	-2.04640571941211	1.92777043824758	0.975248959152089	0.271549962852585	1.47540988748471	1.71757775096582	-3.35316194472061	0.217212007586576	-2.64246169737484	0.209783565403495	-2.40484519905007	-1.29558833544015	-1.82482555736203
Q15119	-0.343623334944916	0.121673786381094	-1.04054754237858	-0.268998743129122	3.19734458555909	1.68294685437482	-1.29961536875268	-1.4742294344202	-0.556229026797859	-1.02712738851086	-0.192661919866675	0.146054007206992	-1.23231821490267	4.17251401937187	1.22431055942061	0.134365722018601	-0.517258489268628	2.66533770198469	-0.118428481440678	-1.65053963026593	-0.115134986511507	2.63214145909323	-2.58312030614337	-2.73135944603336	-0.43093932464481	-0.497896471091744	0.65383114672394	2.05173552002697	4.53234250646805	-0.360677152600437	-0.542982443272292	-1.66285987379949	1.02227941215809	1.32384953800317	-1.53531682245842	0.164503802711825	1.89909458938704	-2.66206462125589	-0.832350164771648	-0.229874086173263	-0.887422096912182	-2.17752542096451	-1.94323176298399	-0.751427817703696	-0.761186011538682	-1.70291955690243	-0.833179855136723	0.225840956354038	-1.42318979667907
Q15131	-1.33347084431994	0.7134203421023	-0.161378239823381	2.03455383810484	1.10095785727391	1.4875347518131	-1.45731073008415	0.795312021137453	1.6900530947972	1.47415706213955	0.41904762530348	-1.32665782918463	-0.341257508126159	1.17929041967825	-0.920154685949614	-0.0329656714041032	0.112990502601368	1.66472545750325	-1.87662236719192	-0.240507398086819	1.49806123513596	0.892405826761449	-1.7816572910033	0.73522386683913	1.12241415628251	1.46081183570624	0.294284175358563	-1.33968216633547	1.94740956566672	1.66321000225527	1.89738331292883	0.738636220675649	1.48012593208553	-0.432811303217455	-1.42337176622946	1.78529043368323	-0.551368106741792	-0.41436861927324	-0.169805166435488	-1.21095350870929	-0.318235932401015	1.65957761450392	-0.829331754461054	-1.73345616405973	-0.796416668132611	-1.41379127829604	-0.478668364314665	-0.0451566246730987	0.768389101879521
Q15139	-1.4914667023665	-0.876761731177128	-2.64173581554166	-1.12557945464148	-0.559673283399879	-0.808385980707004	-1.37898413770839	-0.23351039531761	-1.55190511992098	-0.43738222447007	-0.0119914780379523	-2.40689335615454	-1.38560340336566	-2.09948539327071	-0.523188960654487	-0.173978734196681	-1.67294495690105	-1.48220265420312	0.358776345579674	2.09117323954462	-1.44907774317049	1.90760777377858	-1.80857535508003	-1.59457782219372	-1.06753417796862	-1.60521869956569	-0.312384252159479	1.0433718332041	-1.21756757243033	-0.00479653290722024	-2.08704104975396	-1.46435821954942	-1.24320261758871	0.476082990745742	-2.29204177439922	-0.69065075289007	2.27064639442989	-0.330015262635757	-0.351971660441026	-0.85439846070536	-1.27814484486569	-0.485966368831125	1.71861055031712	-0.596822907927918	1.34071310142552	-0.0909382617301406	2.08730373052755	-1.32871770306513	1.74460676261591
Q15262	-1.80145672928101	0.533458651651324	-0.806468544983603	1.58518555458089	-1.25836588828457	0.987410700214189	-1.74372312799198	0.46182567185623	-0.278707419523536	0.466736922307891	-0.217345927747631	0.829410593306343	0.623124915873296	-1.57785827242316	-1.796603532905	-0.0737341352871473	0.990682129759737	0.912384834299867	1.64630981364087	-0.721096238550516	0.79559275710004	-0.612019191701813	-1.67801401964286	-1.88571627049527	0.286377969318777	-0.684303970466819	0.920093341827641	-1.38677187452681	0.791538156015918	0.358006908887556	0.0258897527933089	1.72048581395873	1.06945859312418	1.73010467197496	-1.71309695738443	0.503307230396496	0.243505005152795	-0.887379162966424	-0.341548979563852	-1.69934176002432	0.261531023200848	-0.342523047364435	1.52473104750605	-1.19499060222359	-0.525224298438074	-1.97623809864327	-1.63907570972526	0.641514835417201	-1.70698350603584
Q15349	-1.05791618307396	0.61626024783656	0.0975776512985267	0.515930674436577	-1.85502219714339	-1.18611924866178	-0.353397652319646	-1.69532496894827	-1.5362252702177	-1.86599435168377	-1.73368967484046	0.451739392866283	-1.61715749528362	-0.881387082573961	-0.887892309449281	-1.16539990549642	0.917698145412136	-2.33738245232932	-0.195949043236115	2.88939976048727	1.873811607934	-1.40452518437533	-0.047773879069585	-0.192543215201157	0.0522852737627821	0.66515203875036	-1.59731773046563	-1.25409870285637	0.613424287073891	-0.651540711274011	-0.735363827670669	-2.12668019348321	0.665516279313962	2.1271242742763	-1.99488457884752	-1.75433513111419	-0.118995666622609	-1.92962816733369	-1.05208110632123	-0.864479439396214	-1.32427291554778	-1.93476469090982	0.552789116952871	-1.72798979856965	1.10975449523339	-0.944563272728403	0.0222035131406372	-0.423993766832004	0.0173869746068487
Q15418	0.0219744516064656	0.264721697241943	-0.67102709219672	-0.18859230682816	-0.315865851181738	-0.0462919618646541	-1.06440938665303	1.32413528366145	-0.492758605209919	0.721539156497233	-0.977115717783183	-0.647409530918124	0.393976329363088	0.00427422551501274	-0.259668815103243	0.89219194240085	-0.0644643935323286	0.690720672890076	0.710421680244043	-0.747983371167076	-1.45509027613586	-1.25765220118528	-0.0194772856922751	0.321841966683314	0.731259402684216	0.707379224611865	-1.23425493811353	-0.226915978039113	0.622177273856972	0.273913285174912	0.582121520353959	0.330164636257583	0.960472975345002	-0.554175554719671	-0.944774304755327	-0.652107279707252	1.33424153956727	-0.0934341878351724	-0.291165992991927	0.0737919137092891	1.1093534227222	0.656619524513698	-1.01250350340927	-0.926813242515837	1.01629803207302	-1.11253825521597	-1.2581367028438	0.83742471771042	-1.21620765010988
Q15678	0.581357946422773	-1.35502534607224	-1.35800821368981	-0.516458216358692	-1.21047951004872	0.383349436877705	1.23407258995395	-0.660736896271572	0.708812689372291	-0.60617519234458	0.325969986976699	-1.07749223106918	1.49257426034042	0.402956655411252	-1.60070852785278	-0.705063803368295	-1.59404995416126	0.213885394128009	0.686563803099728	1.14421225519075	-0.844020518670917	0.916861817943585	0.915266552626476	1.39152890774321	0.846598377068392	0.944165351647835	-1.36863668521523	-0.535138278897829	-0.443271093415668	-0.812705569254019	0.3972795386105	0.499930912488056	-0.603620214647261	-0.636051220794706	0.952323950117526	-1.00908389564728	-0.647114589819826	-0.564445067058346	-2.62261540847523	-0.486676219587757	-0.409418467682579	-1.12735394893611	0.236248438291074	-0.201437846197063	-1.06740380179592	0.666509174281773	-1.90191452496288	0.425657411955551	-0.595968774926667
Q15746	-1.64169433782627	0.0365537240501393	-0.276468491850815	-1.94361245427771	-1.13726647701237	-1.37185087281526	-0.735009112221686	-1.15692504985305	-0.562230194545035	-0.565699069307017	-0.272325634278056	0.440125392511704	-0.973486202597235	-2.17903923603838	-0.361793557469489	-1.27429963374357	-1.92088867391638	-1.22378668772318	1.85485844953409	1.03133107102497	-0.591423656878281	0.698379938723476	-1.11114316120303	-0.18430728778906	-0.00757861980413842	-0.459921166327252	-1.98574202436821	0.489061271233315	-2.20531300984315	-0.278644617855244	-1.15177381453418	-2.1059191760854	-0.674382070606876	2.25522162330448	-1.771498289605	-1.92551135573658	0.866165467853842	-0.581091128798554	-0.455946358565108	-1.16727204459182	-1.91751439005027	-1.85611842775849	1.23426444662128	-1.92432147833442	1.25574160661844	1.51671888298136	1.48214863820513	-1.18235197618702	1.11493313576681
Q15772	-0.545994252242249	-1.03208112838005	-0.535989115394835	0.152748084554229	0.418390944678548	-0.72195497663262	0.594131228486991	-0.777140023091335	-0.57020547624253	-2.03270153107028	1.14449343837662	-0.439441714458116	-1.97174192348311	-1.5604800783198	-0.611672080987241	-0.947208298661451	-0.729806907171976	-2.32350761604903	0.388359881939399	1.23013334301511	0.515334357027516	0.800023148385315	-0.151705378319918	-0.922047153691523	-2.0134276146679	0.275276887063412	-0.856842290508672	0.956293406699719	-1.23090582459272	-0.123324476128162	-0.444041944759003	-1.37118299133031	-1.61877410650263	-0.245627734337301	-1.05366548557594	0.244581702332545	-0.712950666829247	-1.47912612974519	-0.721363741416975	-0.0732566519891794	-1.62552706626532	-0.911916415492498	0.742837538713211	-2.16818132401325	0.607341515431584	0.0203931850766073	2.29570077047919	-0.263030521952123	-1.45066187679637
Q15831	0.49966208247665	0.0292791267058899	0.766012431790532	0.30364597238859	-1.06344965621499	-1.49200718971157	-0.636555192098946	0.544566799383783	-1.92412997637887	-0.627008823248828	0.505630179333254	-0.408926571947025	-0.280085726053693	-0.330129785070528	-0.376936685554432	-0.412157440364805	-1.28346380079168	-0.572020363030829	0.088138942309985	0.579905875452095	-0.678175608597251	-0.0878735418963591	0.299780727532548	-0.17701774087651	0.554443997731837	0.454265242056729	0.259639970678114	0.483465486680095	-0.688653084425137	0.917803966258423	-0.492264803765823	1.25326039139331	0.217780915979094	0.415725330239511	1.28368660751942	0.0491575884031699	0.701191244373571	-0.717102571823182	0.654406302739483	0.971247831363144	-0.89239881559645	-1.62167619180607	-0.258812545829556	-0.47436989911434	0.634641788359817	-0.644132972641157	-0.251094847853473	0.431672783678092	-0.574614935752431
Q16512	-0.962675945272902	0.876509165309622	-5.25105001407694	-0.48536181921002	-1.90187935954472	-1.25883971262003	-3.42642223540976	-1.57487129862474	-4.91925189375038	0.792810912183962	-0.201557899680966	-1.43257667532235	-1.18196674299155	-2.06404956883027	1.03098633972486	2.12617946813532	1.66709204245052	-0.760594841200655	2.65283149608803	1.76163013162025	-2.2444008503017	-1.03825278371816	-2.2039113706123	-0.303664553676778	-2.39486561511873	-1.86185869986503	-1.17560570151854	0.708654979669172	-0.278795313943776	-3.86010691967294	-3.55019505281285	-1.88103208134238	0.0492308938038099	4.16938287903933	-4.2876424489726	-1.28839558723665	2.17205779302732	-3.3546580704985	-3.74089690834006	-3.52916645104336	-0.698518973228735	-1.60693908859915	-1.10621706908898	-2.10192809824087	0.132130934048129	-1.48997678176887	0.456574149678354	-0.213241927493279	0.794248149183895
Q16513	-0.0663952768549129	-1.7790375879694	-0.888050149411955	-0.960895755056167	1.08050916317748	-0.266557265433044	0.973323322150961	1.94923610525437	-0.387383882476424	-0.58758223021726	1.37852243378233	-1.36090212831909	1.03346498383031	1.14594797905723	-0.746976744998713	-1.00395125224245	-1.62231274911318	0.73133767467492	-0.914562175272596	0.447503749277669	-1.231526249257	1.68184342651104	1.90946331493253	1.40986971680384	-0.560927569722726	0.173090876255777	0.663033647693894	-0.440042372835869	0.130118967769467	1.00967768379464	0.751162446205477	0.0250708005316039	0.256983646641486	-1.28471839876284	-0.155931856199246	1.60771652580528	-0.522989430787756	-0.829831194012589	-0.701650251029287	-0.512791466483825	1.39540449284079	1.44204920482364	-0.536205500243813	-1.59203001818787	-1.59074296890067	0.993927923492178	0.0972484054823673	-0.697582693063488	1.53450905632429
Q16539	1.01763686356641	1.39312472055404	1.29393535972768	1.16554759367251	1.37935413750994	-1.74086203071854	1.40964053939502	-1.87161580823175	0.172654568774416	-0.559993930678668	1.08970174308046	0.380248344161949	-0.818136819168394	-1.1573453871691	1.25982242176979	-1.16810516978104	0.915958601758185	1.30954581109057	-1.37540491022795	-0.604004856616096	-0.888234720984074	1.0044198365721	1.63431671014664	0.520667099570904	-0.758353368936898	-0.598327582204792	-0.828586319367412	-0.117157855903127	0.0444098662355793	1.51784059284654	0.357857496330135	1.70918118595969	0.298837049934651	1.6462103212118	1.49155734380901	1.80184624935596	1.68816258079205	-0.734083684684251	0.329828249014496	-0.81401110978121	0.464600245237051	-1.03656977526966	-1.80145079324198	0.721884305851542	-1.51570681832572	0.925457477454504	0.571856445632112	-1.35851277886383	-1.27418294853973
Q16566	0.930711653664678	1.36477841871329	-3.0163079878612	1.06218356569911	0.09621795952803	0.31619591975529	-3.75709645682008	-0.320781963392531	-2.93694665803148	-0.492513389898985	-0.843525128256153	-0.153283191308113	0.609923590427037	0.511129073945371	0.753469146844083	0.670168939949238	0.480042097258846	0.00312343459403375	0.148961987628863	-1.4064135112918	-0.604565861102537	0.248698112388531	-2.39861590829223	-3.07571628508208	-1.43411912352015	1.61202248590125	0.795599980354147	0.216080930122462	1.31207087951217	0.365576712635831	1.16854941199507	0.99201760208668	0.430388224125106	0.31827535320847	-3.85799797238499	-0.359731612452929	1.06060496538863	0.692428134656835	-0.893349973240264	1.22969816201432	0.52555591517069	0.642316428363646	0.0642937517122058	1.00994437234784	1.52753325318457	-1.41743085905119	-0.756948751747768	-1.0154390176596	0.439342182055349
Q16584	-1.84843795294047	0.621768168862648	-1.38012800032316	-1.52214475858737	-1.7644599261761	-1.27138001249207	-0.617327655407333	-2.00415368315944	-0.71585374803619	1.42420124321084	0.0302094779857804	-1.92467642683391	-0.448711715535103	-1.24199911819433	-1.07391379126837	-2.55340039347873	-1.57224839458713	0.54634071602774	4.78132783990781	1.43568061716635	-1.40704798896009	1.43329512998734	-0.895515036541461	-0.150157367723111	0.106291662166721	-0.805678297406777	-1.17870630266315	-0.835114403819135	-0.799812685824089	-0.403971169777051	-0.592287674529245	-2.52813634123705	-0.791369530789311	2.6008590125339	-1.38831268677833	-0.108706506891471	-0.578828219652806	-1.55469986282992	-0.385601665163125	0.681703888485157	-1.52610400069822	-2.10049003290726	1.43608765101851	-2.10537088286403	0.0762435579665414	1.25900482090019	1.91610185200629	-2.00221867969069	0.0283767863496502
Q16644	-0.530114182802105	0.915686697970496	0.838150814059161	-0.363268771338627	-0.219800513807794	-0.582591163194545	0.276744814209319	1.65321784613543	-0.0119123633881722	-1.42937765312062	-1.36421339040243	-0.891394561038014	2.73659573733312	-1.45768930848979	-0.458243013075228	-0.294125927921018	-1.49651544149367	-0.207477264944938	1.15283008883744	-0.178361258486776	0.291975846392414	-0.392231702242447	0.255108887975778	0.156787831622274	-0.389588696514075	-0.639667516385692	1.29652652383713	-1.64522073003456	0.226626495492328	0.336279289570924	-0.50956753136003	-0.810988491551908	0.0472225729904965	0.64272786979766	0.0785557709279677	-0.767046336451038	-0.785809871156136	-0.225868403572613	0.492586866202283	2.15953609070151	-0.997279732951578	0.583059423709869	0.360555886111442	0.273458824906356	-0.0462710585496692	-0.680550564055774	0.623969391521911	0.817824366024049	1.16957029590444
Q16659	-0.60634054529015	0.958138423308194	-1.32518153121896	1.59512315983822	-0.811270092446831	0.93080145292802	-0.372500591382669	0.655147290885452	0.564192689420263	0.787874370309282	-0.799697599580102	1.57701885311913	-0.491930737573532	0.483244870477311	0.129824142415073	1.48138466839031	1.28099813265267	0.788640876075592	-0.391830280487148	-0.873854250606544	0.968051187037608	-1.03310291773882	-1.52860226854105	-0.508168137509636	0.463326487948423	1.28534347199333	1.44434256833618	-1.36160966965088	1.16442262207923	0.435677194433381	1.18080178218613	1.08183145910621	1.14414327126229	0.609524239049265	0.389707979047113	1.57592330070073	-0.12558370929118	0.44999976167468	1.10113963832607	0.511301351430573	0.865780114375497	0.65512370702949	-1.37631940844767	1.37687084870415	0.993577999484406	-0.503116505407522	0.180711555882787	0.501827140652508	-1.16867921045479
Q16825	-0.996982967557179	0.882531443188175	-1.84667597600532	1.20065269864868	-1.35485750530592	0.856778204348738	-3.7955142574503	-0.648110183099976	-1.71806942756841	1.05182617615733	-0.0905233288217224	-0.973888665963147	-0.120294849595214	-1.73827960642869	0.603237293632019	1.55703829813865	-0.0369551682320707	-1.11909043900112	1.92020113509685	1.31790501229979	0.553996522325957	-1.90091945216151	-1.43635650827147	-0.919321452217735	1.60600502540961	0.229958440146703	-1.87993281934066	-0.823720049410828	-1.1973329054145	-1.60609770031799	-1.24223185128736	-1.49042293107155	1.56863262046358	2.14033644847171	-1.4787300716158	0.369431163987005	-0.84037523041783	-2.78074272144828	0.231204700834644	-0.853424895628355	-1.48074973848745	-0.934779695748071	-1.34402400936074	-1.81077115110236	1.58047271445425	0.936776530659794	1.38617895506126	-0.275526549834096	1.19594355673547
Q16832	-3.02588249356053	-1.73287917794298	-0.173721001009839	-1.04765138714592	-1.61607282638275	-5.26607319328632	-0.719197213363087	-2.5122980311572	-1.66413362358622	-2.54840961818794	-4.21318865171568	-1.68360411732859	-2.01921319240912	-1.01491567648011	0.254032473789961	-2.55861041679543	-1.63533465545943	-1.45550206444512	2.40420572973196	2.19374395051133	-0.935975089657685	1.65230427077239	-2.0996151391623	-2.62201225622727	-1.81780552760238	-1.42201302419267	-5.65892578392434	0.263943942107372	1.62756764669054	-5.44179902305222	-1.00358846319526	-6.00344167327057	-2.40600528172806	1.74486945057487	-2.11059247171019	-3.41189360127688	1.15743985684252	-3.02387577137252	-4.57703388300466	-2.11959154026161	-1.38676671741237	-1.81943955779713	1.26455484423635	-5.03834689429257	2.16312879904432	-1.60828196799429	2.12760008510751	-1.94779028347207	0.828572006534529
Q16875	0.979729969213939	-0.943656594544605	-0.460631848879169	-1.47655997499153	0.584667427200827	0.507488992424191	-0.0817004566214546	0.796601428950422	0.386183361646858	0.400037824071673	0.550303517883689	0.349238450002546	-0.367166102749261	-0.988644260480252	-0.333612112967688	0.746039944559964	-0.708451962226645	-0.543926085956654	-0.509649244711062	1.6737023436588	2.42909632266242	0.77642868161325	1.14526137354223	1.32436958999965	2.99160702165841	1.73065665734975	-1.84717861636519	-0.350536722244788	-1.1332909111138	0.0122813371175665	1.64775429019308	0.486033786373294	-0.00464242796312391	-0.0562036640518478	0.68037782593823	-0.175380815814979	-1.05922790194997	0.567432157719144	-0.428547920618482	0.780050886603443	0.28117607381682	0.117837277905797	0.946072178199244	-0.909118366014595	-0.566545837909103	0.346728404228495	-0.92557647933952	-0.43200755137881	-0.864571047399462
Q2M2I8	-2.46367867919901	0.305651035481497	-1.48790628877417	-1.38588503071638	-1.44190204651753	-2.07918198023885	-0.127452939394001	-1.98185645837444	-0.808808512418081	1.00290564215443	0.410831972421875	-1.59591266557353	-0.222839540274589	-2.20501695239313	-1.81618238472509	-2.11586844945183	-2.19333993466862	-0.12790654784767	3.12070124226016	1.2357710105305	-1.05976631669996	1.3075751013307	0.169822551120882	1.09078378050838	0.23096706735246	-1.38924277668789	-1.74988901887445	-0.459951746626865	-2.05693809049311	0.0366257087043624	-0.903755958549236	-1.45387569168262	0.141787662567583	3.68128364933016	0.176586743535939	-1.54150774315533	-0.210148968595872	-2.128098024315	-1.78251286155249	0.288161946641688	-1.50404923039018	-1.4120213496868	0.658066435499136	-2.24407898285401	0.989714465079587	0.933843365296875	1.03258866209476	-2.32848244649921	0.99200314828554
Q3MIX3	-2.34097274357429	-0.224538217532159	-1.39198960022672	1.50942620015669	0.951080810824053	0.0101967964495376	-1.74267609261868	-0.461881495616885	-2.73317020937883	0.226516588798483	-0.292695738893077	0.867252361010816	0.138134675252886	0.41860063438157	0.382941274928358	-1.97203265768667	1.35709102521186	0.485340413783977	0.29361647485828	-1.54159180803853	1.09450838747433	0.641389749263872	-4.25112129243603	-3.83382083945615	-0.2222035265356	-0.138609629104963	-0.352993624736704	0.297938249974718	1.19430349790112	-0.896152921692916	0.200213297085264	0.718147290798357	1.90770470371027	1.87369517638026	-2.61503499598518	0.193599099443305	1.71312551895081	-0.968935850167678	-1.78168459083381	0.0223610397658534	-1.4572305485544	-0.388134543987808	0.328009654955826	-0.71669707121357	-0.0127353813532636	-0.607917163897378	1.09785353347501	-1.19529695603633	1.49826909916201
Q58A45	1.19708562993097	-2.06547705560072	1.7758988547979	-2.06921487861289	0.221523832832505	-0.669621268014472	0.589370948393565	-1.31685186304421	0.826759634538617	-2.35141484868967	-1.07277291543585	1.15007843384195	-0.892084112540294	1.79348200706359	-0.425740422144231	-0.763777331766313	1.82756218207689	-1.29220494708657	-1.92215784131498	0.181291899990779	1.52904402381517	0.506213943132269	0.823408284770818	-0.92680163707149	-1.65212458369493	1.0197185831733	-0.466764055032543	1.22856909593661	1.6369113001762	-1.29598775341128	-0.210760370203763	-0.480479831401425	-0.00326953332483735	-0.456115641467794	1.60347249567195	0.835014152526764	1.60846901537547	0.178090411040638	-1.13936996538325	1.08991933452463	-0.752858440943162	0.642672899513123	-0.368029783649349	1.34205100301535	1.12708292000857	-1.20655563371786	1.21744966037912	1.15218594054603	-0.201985812824629
Q5S007	-1.5875365842544	1.35707433212252	0.165930965237873	-0.125158874727303	-3.51385455245913	-2.15089061713956	-0.259696191359421	-0.480559806976202	-0.679560913495758	-0.774232958691405	-2.32558969459523	0.0695339864784285	-0.140639028685968	-3.24144606808934	-1.02086112354331	0.0282052788902615	0.00711887511591299	-2.46971986488849	1.4321545454482	2.30401355653375	-1.44947426169099	-3.19163034776143	0.449804074869702	0.528815869103559	-0.908635179977185	-1.42627187913656	-1.50721850427019	-1.86331184983324	-1.8024000896619	-1.24667088719269	-2.47500616427848	-0.269670615931373	-0.98341693311831	1.44013231512371	-0.617400567611005	-2.25669028858679	-0.203586793226259	-0.366251784179482	-0.493508103892023	-0.63194026420831	-1.37835631872402	-1.28356260381641	-0.554657651224838	-1.68171120446545	1.54222041970955	0.60199054950032	1.65235691666116	-0.571500735454839	-0.0288194149747257
Q5TCX8	-1.5990423665799	0.414809397118726	-0.401597407857387	0.326395103676612	1.95348102845733	0.0721211347450813	-1.06723162022078	1.2423070868651	-0.417071726997194	1.92029483398705	-0.517507230488815	-0.371795877319583	-0.517298299483684	-0.00470365126036097	-1.83133109652201	0.333264091933243	-1.11325093885925	0.760344072665055	1.78904867248366	0.717281357169094	-0.517326006012734	0.448051030583729	-1.22583622058605	-0.771719745634726	1.55588669372583	-0.58788880163912	0.948365657680748	-1.71515304335574	0.622794742341809	-0.361649245314389	-0.995966149439439	-0.889915172921386	0.902665394603025	1.18894887506774	-1.6878811824148	1.54806662118126	-1.30658907530013	-1.35471074729166	0.685757062497582	0.638500631285094	-0.401631168343686	-0.0230315823536202	-0.94265252365641	-1.83744185543122	0.234346836949748	-0.578334874689163	0.426274044859215	-0.87623430838605	0.847593261121259
Q5VT25	-0.225329080829234	1.5799344548234	0.168046563497286	0.157456513048758	1.55585352366889	0.146157254347597	0.419898609175471	1.48059464158893	0.868317043845067	0.944933470342796	-0.563642667965739	0.759640735200773	0.371615382130208	2.04133418787389	-1.56625685786584	-0.754681646853573	0.379142818716673	1.8743619269621	-1.43169186631499	0.393226022674389	0.0357663587787357	1.20241568531257	-0.793577201937846	1.0592815598186	-0.404695553692147	0.686089796489206	1.69530451937658	-1.58270615878005	1.64434645469546	0.55161503809216	1.59788682050999	1.31430435740614	-1.13581373960669	-0.8045637969495	-0.778923366650327	0.325432938938134	-0.943296555250976	-0.210850718918468	1.67462391501989	-0.485934469585996	1.38286396082724	1.5620736972517	0.411304690626641	0.393598122405814	-1.73531060805503	0.985462618105726	-1.61467996742326	-1.40673313428808	-0.839725213005765
Q63HR2	-2.6330981847879	-0.145935234318246	-1.1870959937964	-1.42030803442794	-2.82365482878905	-0.877423468529161	-2.57170410927248	-1.38083782980947	-2.98046969664509	-0.808386450670412	-2.64363268132116	0.303207755724385	0.542225532577563	-1.13924885149174	-3.1523584715072	-0.148402272203333	0.886052826209615	-1.38932765498144	1.69802597051396	0.727593366198922	0.180869552316224	-0.453952421979936	-5.00570303738773	-3.7137527370215	-0.931843518356528	-1.66991349252401	-1.65330006887171	-2.37284381870464	0.726752467224103	-5.4382754587504	-3.49869850175107	-2.84325897905793	0.864988801554054	0.81546960070626	-3.50775819902221	-0.649746491615513	-0.88927676770849	-1.69504054548892	-3.73260714288179	-1.84015535330502	1.42537974594122	-0.537259728125046	1.51129774140425	-4.21016400535148	1.89514193787864	-0.910700851333271	0.908458849632958	1.3143636602522	1.6793554538645
Q6DT37	1.13920020235875	0.427470769269504	-0.893225015208085	0.638794544836164	1.69609264589443	0.406778584223306	-0.897654501736081	0.279217695172542	-1.79675506714313	0.793751482471697	1.33113288736697	-0.25905860620509	0.779270657941166	1.67262966130271	0.745143355699554	0.967881582670142	0.0150449912383044	1.53620138397658	-0.287922378491356	-1.26952400924367	0.0824094976029678	0.0590983419224497	-0.233700037032159	-0.248055712995787	-0.214172459961792	-0.434788993555125	1.00389691980221	-0.127793390784239	-0.410250976245655	0.687606530123159	-0.118384412610178	1.2718274286282	0.256482928258541	-0.346912504971608	-1.28811247297799	0.677626585178074	0.289076398881621	2.38315668185925	0.668762017777742	1.1914589820223	0.85890177630941	-0.269756682482217	0.41942428370352	0.099368061546667	-1.98404287011851	-1.10435714726537	-0.774588107814979	-1.27757970639424	-0.438185932317791
Q6P0Q8	-0.794516691059681	0.629579402533906	-0.856434382644772	0.970468995907828	1.13335862600012	-0.628832473242281	1.13960721639339	1.95953726379721	0.136146685482037	-0.0269611108323439	1.09381172999367	-0.0405426070151356	1.43120398715668	1.11471159842851	-0.703438693972899	-1.7136822516316	-0.915766588150218	1.95281261791621	1.24324021139911	-1.03818850318742	-0.51195741093821	1.7063198628379	1.30333539645391	0.476199249588004	-0.459076225379116	-0.24154244413584	-0.540672263748276	0.916196538818198	-0.385380995487722	1.74980561883991	0.698743893368655	0.767705259347165	-0.448581319231514	-1.1781393763994	-0.904600179085035	0.405835803099815	-0.109425853614162	-0.687060300835345	-0.117104107658537	-1.43001158226734	-0.0573573890637606	0.910109185022141	-1.30884829230634	-1.20130993221352	-1.25603516844704	0.936979887172704	-0.0317564247202883	-0.523378867895472	-0.20500391881349
Q6P3W7	-1.77307556582503	1.16365403473866	-0.327606241073418	0.521249205201472	-2.42814279736831	2.52726153488717	-1.21480495737669	-0.675921072878955	-0.986957759096324	3.10679967925135	1.53846073536655	-0.515018737100991	-1.23815022191887	-1.8513474718777	-2.26936744162377	0.70809550923427	1.36146209598393	-2.27451535209966	1.54387963023157	-1.09447843858084	3.4038034363765	-1.36323181596285	-2.90765426192905	-2.69049511985587	2.47575411827235	3.22252661836714	-2.07828227060749	-0.580060311481867	-0.494853490122861	-1.9834687304359	2.33874440002868	-1.66540654017688	1.24728327264031	2.18522781063502	-2.30108100168678	1.80018303456835	0.144212884351732	-0.748052714202792	-1.063113019092	-2.39281825711603	0.0219363133291119	0.374609838805622	-1.86301104660165	-3.77536023370061	-0.373823474615948	0.320768085777666	2.35808280882331	-1.77867308410387	0.740751507692128
Q6P5Z2	-0.26821601299522	2.02155851301927	-2.60894539086084	1.08456384724961	-1.47144658477323	-2.46518939933455	-2.35299894341014	0.0252997624808175	-2.50634574971714	0.057885226873489	-1.9523691369232	-1.01343752605746	0.0723895778217829	0.484130178102071	0.495382553286671	2.1428891607763	1.47132858276193	-0.351316182931937	0.0532905274268395	-0.22785749974221	-1.0623825375637	0.251939851347334	-1.68012283059481	-1.78315732559318	-1.3881555076239	-2.10429391345874	-1.31393399306237	0.0186690735521924	0.823257126057364	-2.20536448823209	-1.38453211417283	-0.835996662583732	0.878078888630637	1.83464608517573	-2.87851335314315	-1.89277860875073	-0.46937265372724	-2.35064905044521	-2.06671893129275	-0.44083464992858	0.758063644582031	-1.57028496753726	0.26707268120805	-0.0251051458931071	0.5029055197715	-1.79892061861438	0.476391702743425	0.189221743616941	1.45228280569588
Q6PHR2	-1.39739030981294	-0.667425424887265	-1.29999064962941	-1.61492969879926	1.73340632858871	-1.45005944380293	-0.797778682160406	-0.463057555173026	-1.26802007734702	-0.440912699298731	-0.098347551950358	0.205080054612821	-0.251301358341414	0.731524837853977	1.7291603542787	-1.98709359492541	-1.52554432232238	1.04850910090964	1.44001664604109	-1.5427538361152	-1.73574108913076	1.72441835504914	-0.456026173620177	-0.139362295443722	0.287774403560495	-1.21057259233625	-0.93726797789573	-0.493247966938282	0.231608590532907	2.05749005553612	1.16211451856473	-0.173956505425137	-2.09649907023195	-0.423026993422145	-0.810824752860238	-0.399838861091584	-1.54750839840151	0.149293360717777	-0.0810611520103133	-0.934891444783366	-1.68953714701305	1.18259307364651	2.13194958653447	1.52307745752025	1.79264942542312	2.1911675902488	2.04604589893825	-0.220153632501299	0.404231234239504
Q6VAB6	-1.1506685395096	1.27606490858427	-1.65700244022179	1.93419188782196	-4.16261102334373	0.128137193190024	-2.24426588940341	-0.00155430839917305	-2.1768861310465	1.26108071346044	-1.8981087038056	0.746548225106374	-0.470786960736483	-3.20944393154519	-3.68214946402079	2.11375759049739	1.82948395575188	-0.714552512636532	3.10208663471061	2.37896335110943	2.03540964892388	-2.45417526906586	-0.407044104260253	0.0149550813322927	1.04125971911792	0.650687189639072	1.4014901081584	-1.98843844724456	-1.71607074572222	-0.317214829010581	-0.372599094308065	-1.35454844416831	3.90536960274203	3.28636725516606	-5.0367214858689	0.234722976815836	-0.648260828715527	-0.138934576395484	-2.02009767960142	-0.598387432038291	-0.13263184847857	-0.799320390453747	-2.80063785485825	-2.01827583063916	0.413810888971938	-1.93385158444135	-2.09448772212042	-0.410518131603729	0.152949967146068
Q6ZMQ8	0.430840570578341	-0.707926665226639	1.5151718106877	0.608917413449246	-1.42584948354295	0.951956757357394	2.0423467184534	-1.06129075474126	-0.952432103850442	0.0100325579156864	-0.292128406029083	0.262887786990707	0.154075759071634	-0.0393320073664926	1.29916823765307	0.232418573864449	-0.298555449065944	-0.632315962467217	-1.22310085717971	-0.233860051484385	-0.987746611850159	-1.29324173495188	0.967861733062605	1.4669539000976	-1.05509701802894	-0.436258179979924	-1.0277647043449	-0.309410161987649	-0.859278092624162	1.55713770399009	-0.728050227783987	0.15269334269624	-0.924883625842978	0.0354280553559097	1.43781494232004	0.46202668779518	-0.82998743976694	0.252473599697396	-0.919264502277955	-0.0775499192441585	0.755564684529694	0.539319336785194	0.381616720070138	0.669249752079164	0.678752154382953	-1.15741144107307	-0.719811856226618	-0.0234623833348231	1.80706216917274
Q76I76	-1.23980157019692	0.634471196424098	-1.17533207374769	1.49321283745237	-1.86198219355185	0.911035949510416	-1.95329481221592	-1.0758061026525	-1.57692481336836	1.46223496284508	0.757181142138812	-0.163724466652966	-0.684963910960485	0.0977888133125294	-1.93527233889514	-1.13417638131887	-0.565173082263342	-1.21599708036786	3.8345974139286	1.68463323900505	0.00411294347966578	1.60885082856512	-2.66462600077164	-1.27358807828113	1.63149316866682	-1.20780094229196	-1.10203882714012	-0.99237510907738	0.450941093792283	-2.69007613170738	-1.43080343324456	-1.73588499507874	1.62639203090312	3.15501333370929	-1.16561933744381	1.9340514220614	-0.66741840286357	-2.45396424669567	-2.34811712827628	-0.9269271396804	-0.72668718089777	-1.45410010493248	0.754064371074307	-2.07743418522512	1.81302079461057	-1.16690218101286	0.488323736440318	1.24295166509454	0.941218760156304
Q76MJ5	-0.885228981903293	2.73842082176729	0.502819857712285	1.42481346994704	-1.03229412323054	6.0517559882158	-1.18622126228417	1.91826842837599	-1.82185032537173	5.21220470127455	6.9787064291769	1.68638983387577	1.68713143717217	-1.54183089629238	-1.3816195586935	-1.05876311932303	-0.605018105589964	-2.31494311635778	1.04910903938846	-1.33274950269856	-0.31487117808734	-1.62320786524061	-0.713267766827516	-1.93585033392285	-0.447535933953947	1.35476076732606	1.38849918880758	-1.57090222021457	-1.65829709798252	1.70520078493345	1.40056731671654	0.407227772657134	0.103032143329897	0.12928890056704	-1.4885001424713	4.85064451481594	-1.88363647399737	-2.069581609333	1.84846485635018	-1.79310521477537	-0.677555084020088	0.825398195990123	-2.28235914106582	-0.692927064829596	-0.705351716045845	6.37023230883662	-0.778324703405774	1.28602676173986	-1.56640266070922
Q7KZI7	-1.7974298099825	0.910262977742753	-0.915642488502539	1.12345603069248	-1.34667009168886	-1.08095958033363	-0.895853038026744	-0.719679803505023	-0.773563008726957	0.744668708523965	-1.72867161534819	-1.3606184042259	-0.280727778760023	-0.0443134203881072	0.46145428415052	-1.58836748840362	-1.10717618427796	0.964604598732179	1.57386675922629	1.14152501081462	-0.414315707216762	0.734625958184166	-0.515418154698981	-0.104061757264693	0.904475730469585	-0.561383701372848	-1.28317949761401	-1.07141659429281	0.602539138182459	-1.02483594709175	-1.14629006618106	-1.3534060077574	0.706232988986845	0.8542484644116	-0.858511705090099	-1.24961138425943	-1.64438279367237	-0.406214209202697	-0.398596837455996	0.105194070747739	0.101107389836838	-0.754592855775307	-0.955609563608302	-1.00473413599866	1.64702532055782	-0.359913582803449	0.153372085284891	-0.794704033082853	-0.0654466763798503
Q7L7X3	-1.34036952922803	-0.421444977123951	-1.26392480705335	-0.896763606969387	-0.839062233663148	-1.0086353019658	-1.08616288396605	-1.47232536283627	-1.31899280296483	0.977235616394401	-0.740300675663308	-1.85659929797561	-1.38047719373693	-0.577333455250849	-1.76565698311354	-1.71978621547219	-1.45907911791078	1.02873525446745	1.52361659213922	0.836708565409276	-1.7077739600506	2.11686948507399	-1.82021394613767	-0.813788851802677	1.59776263763369	-0.824488206607516	-1.38130789828618	-0.658377185810656	0.34336083629593	-1.90469374544174	-1.70001677120768	-0.705496997814234	-0.40760527698636	1.93053345853016	-1.41913779771347	-0.0313183124706211	-1.22518943493905	-1.4523753174006	-1.37081756753253	0.901143360703231	-2.13697754349999	-1.35132134569691	0.783322634716444	-0.600009081761549	0.237829636657389	0.487824294003695	1.21968043442633	-0.776118405536371	0.471014727499961
Q7Z7A4	-2.21539049446847	0.343944786353228	-0.15205404387949	-0.513499574245519	-2.3622086480662	-0.102362770449435	-2.64822397713161	-0.49881268914017	-2.12124556034524	1.66058920950537	0.000738856836096576	0.310584016418784	-0.247896299628812	-2.12506094864254	-1.54153086702248	-1.86958705141706	-1.58660197044606	-2.49016008462726	3.26373796611034	2.71866027625822	-2.05742967288997	-1.18278064163551	2.11523753241097	1.8029850143762	-0.242740635821089	-2.10166660194417	-1.08376841629691	-1.34410930689383	-1.84372380598518	-0.943923192696319	-1.56553194225196	-2.3290230795739	-0.849441191350448	2.25811220023303	-2.32737502851053	-0.466162752440561	-1.31735073730255	-1.84249067549975	0.595447748811032	-1.26425027070515	-1.13405557445027	-1.44269963205418	-0.907194891264643	-2.18081915648229	-0.522983028773602	2.25757519519464	1.69834745216322	-1.47945962556632	-0.0962821388930786
Q86UE8	-0.657638431596782	-2.48457720816472	-1.37588263902309	-1.33674355176225	3.01257630170328	2.03100525731376	-1.06663036776653	1.25473612524211	-1.25438676167128	-0.358825031748939	0.739619414491242	0.467446390752804	-0.0749390398323002	4.36024316505877	0.976029717350194	-0.960555377723753	2.00653686179854	1.89681101361303	-1.86345629151003	-2.25447028750082	-1.47465587366316	2.70688921628651	-0.807798496454289	0.364783384147602	-1.69414851369164	-0.486894394966919	-0.218457256995973	-1.28244867910864	4.25090960893655	0.436785917959045	-0.32465188305344	2.38793604710495	-0.148635759266599	-1.0094389077072	-1.08531231647059	-0.247590245836095	-0.00900591350418026	1.9460185129038	-1.53405332676148	-0.307440833469174	0.273851437747525	3.27999609014551	1.63598975014624	0.39004919446535	-0.721844923494606	2.25597510093493	-0.594598520749855	2.56103055701928	-1.76013777574028
Q86UX6	2.25742624905306	-2.40344578280541	0.813270962478271	-1.04624147673673	0.632768845833477	1.42567535375582	3.14141128643734	0.215691927915255	1.32955607379964	-1.19896819689585	1.0394713829798	0.904109892289048	1.05098619571895	1.4897990112264	0.0707927191846535	-2.09120702603651	-0.917742766474072	0.431710496830223	-2.71989041003725	-1.72739415226162	-1.24868377598055	1.56265191805478	1.26923634784083	0.495459079289218	-0.879425928838755	-0.218345759395625	1.02744087800419	1.31052346522911	0.0493615398036808	1.42984068969445	0.89589477639834	0.289752563423058	-0.714996528046283	-2.43001733978885	2.31568981421815	0.845003999474641	0.0481469999396805	0.993731047208707	0.0980965102902078	0.0349225166925028	1.2972444248984	0.056836881799166	0.220166343940907	1.14310191066427	0.415761319088935	1.64728032997651	0.283826059424369	0.520658886794565	0.779141194941473
Q86UY8	0.685153649065398	-0.191759022582332	-0.349130872307312	-1.59891168899973	-0.953056783995528	-2.32944036641507	0.394470865062741	1.2873581753154	-0.911632951620537	-1.38605748930689	-1.05791673850592	-1.4700942277566	0.294989096720654	-1.61622156298985	1.81091863767988	1.05881224638913	-0.998043961335879	-0.834599516664782	-0.292878046658788	1.35957733631691	-5.58095655289209	0.415834519740801	1.56913665800718	1.06401544156809	-5.26225686608965	-3.85432339126497	0.502593988263127	1.41076237227621	-0.981222979059979	1.42698796574516	-4.91671812083605	1.25446382945842	-0.767499701423535	-0.748128025244059	0.63662083943436	-1.02093473487887	1.8675499465979	0.687819944707019	-1.69089743973105	1.32604741199578	0.443495296603169	-0.511180995989129	0.34935631134379	0.849511309955643	0.461887285135621	-0.642295381640883	0.504456703413889	-0.809569812616672	0.803697848184964
Q86Y07	-0.717222053710033	1.58934593654889	-0.124074399821302	0.0416394467704077	-0.841096312968001	-0.181856357398547	-1.74746776959461	0.291307846311421	-1.40945645993322	0.190954585814237	0.585587160928404	0.734562745456246	-0.5191368554844	-1.42159693399566	0.590880786805473	-0.135395439089883	-0.400845823693688	-0.396310941854282	0.986664357149912	0.769134837592079	-0.191280325657634	-0.776662175375812	0.902904914020546	-0.00671292167290655	-0.93778572203737	-2.17756008981999	-0.200461636240663	0.178874278992435	0.438563051394911	-1.37285098134985	-1.17835389123455	-0.22915290152252	1.03419644886351	0.692809865656504	-1.3485021347786	0.447339467287499	0.549686283914877	-0.382082812523909	0.662919111568848	-1.08547134264191	-0.658739748669987	-0.376553779061616	-0.238418278813063	0.0836728214604996	-0.0241477180292889	0.726267924442124	-0.303142645217666	0.18835594653969	0.912219726592736
Q86YV5	-0.725000757061589	0.527773734306895	-0.834005337764856	-1.15339402662241	-1.22177405230356	-0.938509726540135	-0.243295133891162	-1.54970574180314	-0.428550418145858	0.166350184410406	-0.309364088298137	0.123161067321092	0.328283369664952	-1.15072336093705	-1.67780022066118	-1.08079181371293	-1.02013760901398	-1.10420166815765	-0.00823698930844497	1.54539309731531	0.59143993183218	0.430944415393101	-0.475939759665272	-1.1876232633863	-0.615486877083224	0.605286882006324	-1.27427002707488	-0.407855297120354	0.516835626497295	-2.45690029442048	-1.57284129832696	-1.28104872767827	0.723555430975149	1.94416407789537	-1.76426353819912	-1.14490410541641	-0.659585036540904	-1.95818430899142	-1.19281360368199	-0.619490061719915	-0.782400219489185	-1.23696920174911	-1.3517108719729	-1.33775733433727	1.76172489462514	-1.48191475907326	1.4924708759303	-0.202158164194942	0.541580940309204
Q86Z02	-1.43101560170213	1.03942474433165	0.497403586788664	-0.747205451742928	-2.46470515095318	-1.18873437860302	-1.01291224249051	-1.65894212170646	0.154228131776213	0.417851493487183	0.942081280845902	-0.989060087502717	-1.75200742864663	-2.67683529439857	-2.47757350770492	-2.39613186785021	-0.976773086607452	-2.67684971224607	1.93506132826499	0.808914926061033	-1.64243106790922	-2.52236025954401	0.543318858044475	0.720138692572694	-1.64477675351425	-1.32993659898166	-1.10340106558544	0.746456905030561	-3.52788534136917	-0.842098215541677	-0.805874548890522	-0.781918679959507	-1.3876313639069	0.567858463295931	0.548268401266583	0.126634045309718	0.460159383835406	-0.220241096665622	-0.479102768195458	0.752704887862822	-1.28940213596046	-1.10566688353955	1.88823420784501	-0.163777937826256	0.964500050600603	1.30193186722137	0.137543004688932	-0.718140538145422	1.64258753481861
Q8IU85	0.964346594764102	1.86104109954126	-0.556300351951869	1.41823403041917	0.265878516648707	1.35029322144573	-1.71287151963339	-0.522051995723005	-1.49115477629752	0.835625814574938	-1.04141896197672	-1.0249465195147	0.0670573934737392	0.578024484460717	-1.15499822179845	2.64371381595058	0.876122638211	1.65933948195411	-1.09901945087112	1.35553411360648	1.14325209949649	1.83585496969036	-1.62494538952201	-1.62117294705068	-0.257265858539799	0.553849857658779	1.87008600947111	-0.248190050598073	1.43791692845186	-0.90419654759725	-0.95726889102588	-0.688610398558896	1.66437833021114	0.531376413472389	-1.22612646434414	0.834815414376462	1.61893932849366	-2.9372458487631	-0.593207866866303	-0.383567779394521	1.61727574510217	-2.82145830881184	-1.65585154223591	0.0219045893782096	0.160477463073939	-3.94428595985898	-1.58256408782037	-0.503424984772327	1.14893356349665
Q8IV63	0.191232068846507	0.185351710615158	-1.57438397167706	1.55494521846876	2.54497635398626	1.57561782110286	0.239744578339261	2.64513720517701	0.635922321889594	1.76372899091539	1.39549975829947	0.560062494715331	-0.175916632606326	1.54288757743353	-0.375414262892023	1.04751266660042	1.26917666968707	1.3563552307629	-2.06975287986697	-1.26447659775238	1.74408000984806	-0.40159537537136	-0.98033790591065	-0.0219600708790745	2.21722099671817	2.25745794315779	2.60044799494585	-1.31081690860132	0.646513916451598	1.53464705626519	3.44457091606276	2.22862008459657	-0.193877011023605	-1.86624487910978	-0.362795843009204	2.63524625028919	-1.94194098084445	0.183059665054129	2.70135255284572	-0.131405335236109	2.50660519749163	1.97174885778611	-1.15456042087376	0.650286204852214	-2.95581760384291	-1.83433220482725	-1.64755267228686	-1.18947685865497	-0.670224545043869
Q8IVH8	-0.519558433389735	1.18001647969187	0.0532047541645525	-0.505520867486931	-0.947290314122547	-1.7624143455809	-0.765920534741941	0.307755989366716	0.0719376160295172	0.759113805300296	-1.03088897363889	-1.12252606974613	0.433247104981333	0.236396844697107	0.141716104362431	0.45843312360188	0.456371776520401	-0.384782053338668	0.531931491382821	0.946539456993286	1.94773203366235	-1.13105747113327	-1.09314245531798	-1.79740261635682	1.64345066589458	0.954642705506856	1.38830623217505	-1.10695543968416	0.653322730291817	-1.49951961509919	0.866456886416685	-0.71804378659442	0.315961359663214	1.25138895987816	-0.6519219470147	1.59119515304532	-0.586884298212353	1.01263398703029	2.47622672151093	0.0678562393396376	-1.59914595185594	0.644425095848618	-0.0549782392105791	0.46876541900969	1.79374865170438	0.360573888446378	1.91902575472882	0.226066112357619	-1.34440928029679
Q8IVT5	0.631150057215863	0.530119169467428	0.0354050132813099	0.959510314171695	0.889243959124172	-0.326176577438185	-0.410855004771954	-0.0891932943725096	-0.608355011013749	-1.42150590758469	-0.944073667803169	1.69400528486183	-1.05650137179435	-0.517984723671284	-1.93698200093238	1.14217795859731	1.6192536322954	-1.21670091761866	-0.565070275137344	-0.655339379499908	1.03647378194445	-1.58634745386346	0.101883893917906	0.31130277699872	0.442971708809085	1.21666332613442	-1.13906642395628	-1.12916596366386	-0.829586227955666	-0.963824940640343	-1.25896542099802	1.34257800010826	1.79224205636713	0.240807170618541	-1.00638564849731	-0.147114092709658	0.543758290978788	-0.686981888612858	0.800280738203556	0.458524019648962	1.30199456634259	0.805642149171228	-1.74321691255085	-0.792539408521799	-0.724230297177474	-1.25388470143048	-0.706395629547212	-0.386379115252921	0.0580822146874963
Q8IW41	1.28338145954127	0.344257207630157	-0.405668629024357	1.65216992150047	-0.852746858364916	3.12428455717338	-1.51349583589245	-0.449513132700171	1.33597445349826	2.05018120842342	1.37616611133287	-0.361957995476843	-0.0967811031065807	0.308765671678807	-1.48081676293785	2.89335693476386	3.72683558083631	-0.458021437617647	-1.44498035116918	-1.27557222201735	3.07858331626464	-1.82349942782943	-2.67618245963407	-2.66121364201135	-0.503625949120752	0.623555562255047	2.56334858262875	-0.538031195189284	1.32196611429774	1.23363557850225	-0.987022215264012	2.66287748551242	1.38555125934831	0.124676318936521	-0.581468440325011	1.90412854492225	0.971122960874542	2.7363393859472	-0.354532680527635	-1.20001668618164	2.4559983755225	1.12657447141722	-3.06313507038163	0.899507622785831	-1.52611613531518	-1.58638069685855	-2.22486521546611	-1.24201588360096	-1.38589144937319
Q8IWU2	-0.669356113338396	-0.736229142004027	0.327339367678853	0.366632013214212	2.64929849893496	0.208167121966319	1.11917187617532	1.87535323789444	0.40159200185495	-0.00677275751365227	0.409534386167368	0.0722896757558547	1.19635517080415	-0.199333095914359	0.895974089606236	-0.913013905762484	-1.41025836716931	0.543711969781518	-0.470460133917525	-0.0533611291534152	1.04476073211303	0.249794442844214	0.765691048246288	0.671489013577937	1.81045421977525	0.889933011969228	1.06822029455515	1.02397671160778	1.44527336392655	0.591014753528002	2.17455834588957	-0.158016217953606	0.946660829039168	-1.40443054505656	-0.240566096436358	0.629196065250617	-1.33524749648209	-0.68106995968187	2.35701746227643	0.287629025910192	0.97041338605405	2.29963890309219	-1.20657549334402	0.163870479924078	-2.04625364051774	-0.399918163405082	-0.0237068852483674	-1.52355071726339	-0.21529367519226
Q8IXW5	-0.325508853326418	0.237791255030979	1.20000577134103	1.02363065215954	1.29632860404103	-1.0439333823056	0.899841526080979	0.808661588694728	0.488809015105097	-1.13883257641147	0.0475735666478628	0.662552289415505	0.544103246862879	1.12660879347819	1.66468306039811	-0.443056609448773	0.65120712694949	1.29821749139188	-0.736660861600026	-0.205884684727462	-0.0139651958756574	0.0963029070975089	0.841037732116792	1.30340033932479	-1.21757176114072	-1.40477814127138	-0.27790637276702	-1.38436931721645	0.0402235357259782	1.15730557422527	1.12840483096933	1.89935738377526	0.428608818053512	-0.512739159949813	0.986510440449759	-0.312117317848666	-0.0658083193292779	1.22707300638409	-0.510122132938237	-0.791318733411419	0.827482376686845	-0.531589127781291	-0.348552532399152	1.09376094722196	-0.85511423613827	0.695341660213504	-0.536651375910658	-1.33131414767593	-0.396817118882548
Q8IY26	1.17945080072725	0.380164286702645	-0.592750517309086	-0.2942376511964	0.359755067091594	-0.507868505826813	-0.767276269453493	-0.941686716664815	-0.996850467343952	-0.364753815469287	-0.779115229358758	-1.83416935999814	0.0559707281433716	-0.25113361125946	1.10470933800239	2.05348122069479	0.59934312699597	0.264245760905815	0.0637159548032579	-0.540250160752039	1.93787964494223	-0.29146170695257	-1.17970494039649	-0.881545657600797	0.823386700037364	1.05307587182382	-0.72821270276783	-0.507058851775298	-0.299100600435012	-1.38297828368747	0.261953304246234	-0.818119266103803	0.0671374652848584	-0.0681066819253743	-1.09393757403232	-1.1883898595933	-0.248992029447572	-1.82774064858071	-0.399037896612499	0.833172712403134	2.20450001956062	-1.53369872108732	1.64695630321427	-1.1588155552967	-0.465784036837851	-1.47865000144688	-1.24921347964592	-1.06937463046302	2.52116646636098
Q8IZE3	-0.0417086345565907	-0.381773016008076	-0.237111197310717	0.632779979158828	1.50278521669031	1.61525994845382	0.247408111246	1.37713496771554	0.00715102843904409	0.447531519298083	0.354222302740694	-0.974701718972752	1.25569571610805	0.585314686031409	-0.0672336171314498	0.463583068092021	-1.42489404643301	0.152530499132745	0.475889610911288	-0.560800010505521	0.302661168931422	-0.939139180243646	0.910845095006867	1.66616098857076	0.840870267295277	1.53778825592473	1.27143024723303	-0.978025871995751	0.381523470486518	1.68696623016192	2.45115816508538	-0.265323833903683	0.645684293921009	-0.854498077267374	-0.767537589105334	0.568978613725689	-1.10728074822074	-0.180989735938323	0.390009592425563	-0.129097323731734	1.17510510226583	2.59448953736331	0.266496695592794	-0.403606545328843	-0.87516506918393	-0.453176774864723	-0.761719646726192	-0.655666331390562	0.981198482891008
Q8N4C8	-1.5761822054463	-0.521822067099695	-0.968574603052451	-1.01701979483309	-0.887405140146058	-1.55670266600417	0.0050788303250642	-1.10596863412071	0.151562747557813	1.27810178546271	-1.64322195948467	-0.271152085044624	-0.696676298780387	-0.942565299124318	-1.25878932192011	-1.49347471125667	1.17418025326488	-0.291817124722773	1.819678912059	1.10938136521801	-0.181130701412897	1.04688678226626	0.252772084050459	-0.859335174157833	-0.401300446900762	-0.193019480148778	-1.15791675646182	-0.304544965535397	-0.995235858997231	-0.214158897611111	-1.42597121919832	-1.67609604670813	-1.1348009925353	0.954789453603968	-1.31165111588473	-0.248193912009997	-0.028251289347644	-1.04191633451899	-0.968872416529861	-0.0186294982446676	-0.661499094387134	-1.78972421253668	-0.73003864549626	-0.614364088977263	1.45686108498802	-1.31742592304089	1.56840272010588	0.225529639378151	0.127867264229373
Q8N568	-1.76605214505867	-1.91261417042286	-1.11090692170625	-2.79403821143332	-0.660742082192377	-2.26872721556818	-0.967769393583773	-1.28448805903417	-0.578424368917687	-1.15745684278575	-1.95412805824015	-1.35462889169068	-2.12869620495932	-0.318872908541973	0.22624640509904	-0.855528765599759	-1.22973826445695	-1.51133290299965	0.753116460929966	2.41828508855293	-1.11275608142735	0.947007071564151	-1.62175812766666	-1.63296947009568	-2.13257488714278	-1.53965650225301	-1.96115115159894	-0.053127447830149	0.644885272322761	-2.99957391648985	-1.73959480074172	-2.33207615727693	-1.49788321833775	0.704538377371147	-0.00702207017184027	-2.34423902105508	0.91694616303623	-3.814734697345	-2.7189368658373	-1.52355116886654	-1.05834957803925	-2.11860918403088	0.453571353661388	-2.41651302832078	1.46677900584342	-0.953611598880426	1.03244202915823	0.275973211154977	0.600138764085159
Q8N5S9	-2.84441895110744	0.680262932218161	1.02347404108105	-1.07264145872135	-4.11452804449961	-2.96542481956004	-1.01531063672506	-1.33577822896909	-2.46041998506185	-2.28757261296653	-4.3924528396456	-1.59023249245709	-2.51746759004811	-0.492038740691291	-1.5823663255473	-0.503681835812121	1.10787320623649	-2.08406080835677	2.34612502119718	1.1070134231969	-1.30609322785348	-1.29029498258233	-2.06159425840211	-1.73983338242675	-1.49881872016247	-1.76814646717966	-3.39060814466006	-1.55958318994086	0.241843170280184	-6.42365436541693	-2.02664594347693	-1.10346217899692	0.81179351976301	3.28763699042836	-2.05210897879177	-2.75846142789214	1.6420388406854	-2.57322253494457	-6.41401835882868	-1.53722776433139	-1.31945264605857	-0.577756049510494	3.60754573228721	-4.8897882625118	2.15880875119661	-1.67570660712206	1.50010263596275	-0.965577187922947	1.70346918474146
Q8NB16	0.0986696785738552	1.19757720021039	0.158238576911996	0.470894261256389	0.825541499250797	-1.14418375846461	-0.647158918664945	-0.4419289993552	0.457199955456477	1.20844363895859	1.50806793276303	-0.127529562830739	-2.28997901279269	0.27289966821434	-0.174007292812545	-0.609297891100893	-0.754373980654817	0.248508450031517	1.39115407453567	-1.05335092840321	-0.569653864865044	0.450244642402686	-1.92042291065216	-1.64997603272731	-0.159181796714837	-1.18063389687725	-1.63455188924856	1.83219518728179	0.654985493586039	1.2058179084848	0.0699041099211655	-0.3168772212325	0.223669839336857	0.839672077457967	0.0419379083125398	0.656205355394243	0.111264169000567	-1.2342681906297	0.378642039599455	0.137679561030608	-0.593160933647956	-1.671960038049	0.959273901712111	0.181683709480659	-1.35530375910111	-0.870851909152679	0.805214454385585	-1.60129075708481	1.3647807462684
Q8NBV4	-1.07627117500255	1.82925988122826	-1.44871884198414	0.128922968814465	-1.34676175914335	0.929591537308884	1.24983339990378	1.33372049725005	0.970845319506616	1.461951362851	1.45999911915166	0.198442861664946	1.06461628007475	1.2979234422694	-1.6690742714514	-0.385864612378572	-0.217407121973535	0.814319764491932	1.74881325846695	0.822704632467084	0.238605631702778	1.02761685818726	-0.751166334186591	1.86843030421654	0.657128337556034	-1.11260883096296	-0.627099336580233	-2.37456720605431	0.607481546381316	-1.13423023943558	-1.56537310413387	-1.38398766272693	0.651164932361081	1.46502700835362	-2.18881728600774	-0.199104067631831	-1.34435243428402	-1.34299948037462	0.274650291235517	-2.0213393700409	-0.426992732393973	-0.944360219208564	-1.5712244682337	-1.46231311464782	-0.57489377341455	-0.620559154556043	0.532214949804301	0.412595271071562	-0.833677783146852
Q8NCE2	-0.600243977946841	0.977549004569289	-0.777381985517818	-1.26113115209204	0.553645708504647	0.403463526072022	-0.00525201071495383	-0.991942448778828	-0.507006372333896	0.656287163588714	1.45593315783995	0.59356345181694	-1.11082055094339	1.37625980558314	2.46310862297895	-0.595811304559382	-1.16194615912197	2.18594808147754	-0.601654183579471	-1.20140487747002	-0.200413958065168	0.485316497443683	-1.3691384692699	-1.48105955455726	-1.99775711758705	-0.507645601878546	-1.38871311085711	-1.03662006062808	0.918987236069546	-1.24667235285522	-1.44875950254266	-0.85706890252336	-0.163012980035535	-0.371774596217094	-1.49411989855313	0.709847142438105	0.163369488655739	1.5770013050111	1.92191562612667	-1.55855737024686	-1.2455559117083	1.45542574045679	-0.450930870832898	0.765646317919199	0.785153983177369	1.42172329462998	0.746647056294616	0.520794255682391	-1.52836673224672
Q8NI37	-1.21376923524862	0.404957355374514	1.81150362237142	-0.243216640367544	2.8700798797034	0.857804582954331	1.76155828078015	0.923146806176039	1.65313158893196	1.36046941774739	1.10453782079457	-0.927802955074504	-1.27481022249656	1.28816204709572	-1.12859189181267	2.10562666416028	-0.110401122388305	2.84941401752013	0.109829806249272	0.752160449590072	0.768180257211177	2.1237461642536	0.931259523283746	2.05297036041552	1.9374550147745	2.58740131982694	-0.687094656909044	-0.343598837257622	1.41332454573312	1.14109555181754	1.54121604932451	-0.0603054820839704	0.0702726031333126	-1.04513430331047	2.90948604586987	-0.621354396573646	0.0914690261761326	-0.713980879397965	1.02699565618373	-1.09648255974942	1.07591917146484	-0.11763556774169	0.210283425925529	-1.16761594406533	-2.65755403263713	-1.11195278722033	-0.883348559870137	-2.29031866527191	-1.66270569392988
Q8NI60	-1.38297548664061	1.16799090574134	-1.29644746858444	1.73988655295255	-1.42207202685905	0.450033701603312	-1.71505771246897	0.682937502470499	-1.92697629035251	-1.19565310279462	0.403486462090616	1.35299275967995	0.159252483313792	-0.161845645260307	1.03573458600675	-2.45302110854687	-0.430258005657879	-1.1424207669034	0.0098490065121347	0.792595641872548	-0.510856977993395	-1.07746782636454	1.16432655641018	0.680534175726171	-1.72957330982914	0.529216037503844	1.89851988633554	-0.552353033521771	-1.75606816604376	0.758871067425102	0.840257899134606	0.75655635061204	1.19807060218387	-0.368608866823002	-2.69748944375403	0.976956562836212	0.41207833307377	0.627835818540802	0.344380226820219	0.601361129618034	-1.89112725055055	-1.85413686956848	-1.37045383280968	1.69726027446277	0.955208209996507	-0.585889802559976	1.61489682674858	0.764803214396161	-2.94114385176637
Q8TCD5	1.57039707143708	1.06380473281911	-0.5555998047594	-0.458091136328767	-1.40231179782955	-0.560846958379852	1.30030384138476	0.136380699402158	0.865746697322295	-1.8935871984277	0.0512227826301513	0.482880153470055	0.471194438734679	0.51870737110134	0.176608410121752	-0.983436850270734	-0.0200194479633924	-1.08881827690598	0.466787257567971	0.619946771839326	-1.13152694383358	0.34945866188641	0.846875433823721	1.3837042800411	-0.91259894696053	-1.32611901874673	-0.689956072062465	0.915652025995672	-1.08001339528663	-0.49721568646328	-1.04949803480047	-0.342898645976544	-1.09394535483587	-0.872610130520074	-0.907941317771878	-1.9559935036474	-0.394051517902194	-0.504567404321797	0.169087204789465	0.701459177343033	0.705585084703664	-0.91697365437893	0.184074271603094	0.257573573379606	-0.400001830137315	0.810925720716245	0.351125905792608	-0.77538054029668	1.45068736596768
Q8TD19	-1.72952916062024	1.15002851109594	-0.437679663834555	0.612303910787545	-0.891121123342574	-0.814580219037039	-0.0361849619038597	-0.948127782402712	-0.286932026447193	-0.625953091498269	-0.560097695165872	0.0695333668433742	-0.667748141680267	-1.35266761000453	-1.68906215475266	-1.46988594146533	0.946991691993739	-0.87138543029126	0.830537343622291	0.853663853211218	0.501928281878755	-0.660467811772358	-0.209067632796811	0.911267339249911	1.5933252604885	-0.625195077668501	-1.23298386530107	-2.10786058451827	-0.355653594272778	-1.78945349714576	-1.64813304997164	-1.67901598486499	1.32400879413298	0.872540302724365	-0.734062726767489	-1.72370565199245	-1.06298407938281	-1.02294176266502	-0.955800639027406	-1.93299830323473	-1.65285459863996	-0.495248815918203	0.67884017433847	-1.75123575354012	0.245244307668204	0.277994572149271	0.446616376888772	0.489201164277948	0.548823221774271
Q8TDC3	-0.721519037927414	0.645491816744725	-1.22783652947079	0.814840864722099	-0.383569345002368	-0.67127832617372	-1.87296835589034	-0.572409931955025	-0.491801110422498	1.93268187904536	-0.707156733488184	1.31055836874503	-1.08964835984675	-1.17591703307297	-1.68890865766016	1.21759913082263	0.997230002798905	0.402201208591302	1.26248363831542	-0.307973085128703	0.832270352359593	0.558467654577596	-0.110149490931181	0.793269040325235	0.587906923189424	0.140357852501344	-0.744749871362234	0.243087535565996	0.354100215425923	-0.683838854274251	-0.15780249346481	-0.36249046852882	0.788506548450245	1.9109553311486	-1.59303539810668	0.821872147811615	-0.997011301949816	-0.422175850707226	0.555749685119581	-0.361872446922976	-1.29767863384804	-0.276858012078458	-0.725862131045637	-0.938129044121646	-0.684388382492013	-0.152262259171743	1.9408112664611	-2.4914889609756	0.403727149498795
Q8TDX7	-1.61456309971641	2.00674649117286	-1.51648869702918	1.36711606591735	-1.80330305727542	0.452240033966653	-1.25746148789376	0.793371633542546	-2.23679160756797	2.13449672696749	-0.893298885896081	-1.57406316032199	1.12645099268504	-0.753055944468648	-2.16133448748144	2.99791428022361	3.10275041608607	-0.000266187267617138	5.03600093111076	2.09663227082911	-2.32252755723829	0.622917174857132	-1.59009338821128	-2.31699162909242	0.0672429100365784	-1.9403505025939	-1.41379518719547	-0.330806673535453	0.00903677349058995	-1.6961863356868	-1.90752918331058	0.989498165471581	1.64939418873355	4.23013601416214	-2.70657425403027	-0.908049983989581	1.817207357188	-3.18176522081202	-1.58616445106331	-2.05235796628494	-0.0878147452787216	-2.93238439945177	-0.775609720670663	-1.42227776114173	-1.61891645619381	-2.8900368505113	-1.18936204516993	-2.14128062549489	1.48229566388866
Q8TE77	1.60143249293237	-0.798758915401416	1.13289983061581	-0.44270510985339	0.41402208398114	0.398009164045607	0.632219508406786	0.505259501846866	-0.348835326114293	-1.09452868742421	-0.375633748754802	1.20492816542105	1.17783256703761	0.407917711318171	0.871869530946049	1.04810598337766	0.650793618401388	-0.96742704890313	0.971430593204052	0.414984747473576	0.96062757795835	-1.42206634627787	-0.180026322474872	-0.658961611612237	0.747681914671122	0.0340029709767508	0.695587551740438	1.71984896005558	0.428667858825488	0.0931674171705482	0.271864067680384	0.251606149199116	-0.214914385426254	-0.326775656097716	0.889083878143911	-1.64551326459128	-0.363182890213041	1.18985655550861	0.296535616018091	0.932554012864366	0.881374707475859	1.39226935970359	-0.665008040253452	1.5074204411121	1.63331949025194	-1.46013928066724	-0.716767238977262	1.33467371568613	1.37732976606665
Q8TEA7	-1.87155882086238	-0.587391128196032	-1.20440097929329	-0.538318561235241	-2.37386669403082	-1.09001623509383	-1.74465119021946	1.46445911165378	-0.840029908925149	0.57124201211766	-0.224743495640225	0.360309211294306	1.8364594684268	-1.72028305560269	-2.30152533353348	-2.19017885660392	-1.53213459479768	-0.598288151159003	2.98967622083764	0.419614172538148	-1.3408044206717	-0.246457688106396	-0.476327462991319	1.20467498280328	-0.77947477157973	-2.01743545066669	-0.01293077840544	-1.92938576327421	-1.43346204463748	0.042807468235247	-1.26466755952022	-2.2127587060029	-0.86759451931204	0.986657440006062	-0.301484906530624	-0.250690480930465	-2.08833099782742	0.691699283403403	0.0910082282244343	1.31727494716435	-2.70670461295434	0.855425670322194	0.13180680899964	-0.19763504296136	2.165998384265	3.02927488953236	0.269130715125339	1.77461825744615	0.48616315415965
Q8TF76	1.05071393221572	-0.66932994289701	-0.299941394934082	-0.847381656125885	-0.487357428612322	-0.901166348526486	-1.53638197278159	1.4083019203748	-1.20512429542423	0.590307290899011	-0.535067578067708	-1.12616668096888	0.490676952787863	-1.14279420986654	-1.95779261885313	1.02186717769001	0.753499501324309	-1.1203476547589	-0.423787163015837	0.507773804122471	-0.154566352557262	-1.46301461241383	0.663800698243004	0.299404025750093	0.792209341720003	-0.0183071895539647	0.932386615297309	0.284134331185801	-0.910321301402749	0.167704463086769	1.36367307196415	2.21658613306113	-0.59102775805705	-0.81988398011047	-0.965925827046341	0.412866273429132	0.362306724863733	0.178583808481522	0.0382611073810546	-0.785633430190779	1.46523327370246	0.504930739615868	0.938716620318556	-0.372552203928118	-0.305420422955115	0.498229565204697	-0.123652607225785	-0.713964811866026	1.57815616586993
Q8WVY7	0.165003794711977	0.742627896035412	-0.361249488337698	1.15790149403952	1.60012719612334	1.25526743413582	-0.469272393817274	1.32062161325072	-0.63311751528359	1.24813026254415	1.94236509158678	-0.732086207064392	0.378771912222019	1.78094821622178	-0.194574072002508	0.0327416230703454	0.571148510198896	2.02647889867303	-1.06667480178248	-0.614254132542992	-2.05320656506672	1.52087067693277	1.16511631150914	2.40221780448838	0.419239329475738	0.0483696904969357	-0.255255635315664	0.246790137541194	0.742203341006889	1.43650306096984	0.0111779886469302	1.33018822716147	-0.488532624271194	-2.48529891711952	-0.623117856131979	2.3264528690875	-0.366742185624569	0.797904042486105	0.877931009090936	1.14225297137893	0.505791915920254	1.67070815007143	-0.973614392582088	0.738450388183363	-1.90568224732901	0.945253813988835	-1.00392009408919	-2.19691845997425	-0.895336963768678
Q8WYL5	-1.11529652922457	-0.286566061420426	-2.35446210358968	1.33851490248271	-1.30043020874441	0.515066953013117	-0.45131405320665	0.0694182991431227	-1.08387784758783	0.448227616964005	1.42212435898956	-0.0132189235962649	0.640818847627712	-0.150074226528299	0.275425833122291	-1.49577471841426	-0.890771812728934	0.0518219340134005	0.510588488257701	1.02537201488734	-1.90985617633063	1.01636957039047	0.227735871583788	0.739226839732586	0.943532677796595	-0.391639951044618	-0.628891661679374	0.0938761234878993	-1.12180997354552	-0.89319304784876	-1.13431636979992	-0.649644197322237	-1.38088984037461	1.09519469702603	-1.28297358253391	-1.16804357122743	-0.200721624993586	-1.4618432521149	-1.87517449512965	-0.931809684229545	-0.455590093763079	-0.846437355261747	0.727580550321923	-1.36885089198377	-1.18129566855419	1.92745619244574	0.841586402520819	-0.659442829241861	-0.22538807598574
Q92539	-0.740167514959767	0.0669874500465315	-0.789988920710412	-0.549513457031677	-0.639942359841562	-0.311682889795628	-0.53240901902141	-0.282807059576348	-0.930582783353292	0.465670246993552	-0.249712407911518	0.416792472532109	-0.349821469078354	-0.510486452256876	-0.72961343550608	0.446345954518514	-0.697058096132695	-1.26245848928376	0.247115802095535	0.805375715819674	-1.62701206697529	-0.364109497911595	0.170684446716984	-1.50660612543664	-0.745575155478244	-1.62178149650622	-1.57939714181208	-0.884635932160739	0.525473027928642	-0.35794991040751	-1.51842290757359	-1.58894089748641	-0.244870820334371	1.68671195756087	-1.10677161655905	0.14914863249117	-0.116741591066527	-1.03877154052355	-0.270016143559153	-0.461442868277864	-1.50497278284635	0.0647112100902386	0.325081508263746	-1.46449223283864	0.637290931025332	0.975749938039408	0.0040388132924723	0.997131752119908	1.12771286853214
Q92630	-1.69401250601363	0.291585563127211	-1.65773112658877	1.5728593197304	1.84048380899219	1.18176126077836	-0.892818311886681	1.63022119502303	-0.643941077483371	1.39028425902463	-0.636193299793665	-1.94897722402952	1.86000517354811	-0.48633563738274	-1.49304671174154	0.435498137785696	-0.637627424601269	1.25779779933677	0.315064839636148	0.200327583823843	1.35032338555579	-0.395479759280303	0.283405917382062	1.00388907078337	2.19105646627228	1.46577313857661	0.747620717758576	0.195071667722831	0.598395898107243	-1.06244770054743	1.66119363633386	-0.775789184924196	1.78921187787659	0.325474520175113	-0.897109270032535	0.817677188503489	-1.22308818328978	-0.640042345264403	-0.222194277279831	0.055555148721987	0.0212595515356828	1.52761332562979	0.211336983542176	0.500959128342731	0.482988171450734	-0.479821192808866	-0.922403893834463	1.28631470909784	1.43303638790684
Q92835	0.210729398345583	-0.283148038473534	-1.34867964327899	1.50058079806769	1.44369366782579	1.33311136231348	-0.827625317179071	1.35418810918305	0.776102311200372	1.04006935719215	0.113922796450794	-0.897477042263819	-0.70696898012951	1.57790229690138	1.04337561223529	1.76070657317714	1.07052403659279	0.357693773810747	-1.69258796111873	0.992377835557067	0.788910910725577	-0.553909824807417	-0.773967072949216	-0.15263189322154	0.58802147603965	0.521597284140799	1.49765640923084	-1.21029565929461	1.83923046402647	1.03638294636152	0.3392668162987	1.41137917812782	0.477427153017181	1.69790182872594	-1.09152805660403	0.351204116752144	-0.509757977185062	0.589264220526404	0.0399388237203663	0.25265716510381	0.847033838402741	1.10458881412021	-0.893334871353532	-0.688408699170331	-1.6331750348768	-0.739667740897039	-0.995670486048999	-0.682551802321752	-0.901203254259497
Q92918	-1.23251144691407	-2.9048701595359	-2.01236145269937	-4.81193912643351	-2.07961675571408	-4.24582812271886	-3.31081559229727	-3.2043390147999	-5.24611335936989	-1.81195622665362	-5.7840241192838	-1.92828226152434	-2.98450658700463	-0.540100016539242	1.89882039948193	-0.156248987390764	-0.250159720137688	-2.55917811290057	1.75243321038179	2.75610673215933	-2.67210409806642	1.81583855705439	1.03632439494513	0.330004949709994	-2.11101177266727	-2.71351929556602	-2.74120274088772	0.189328833002029	1.17785615010981	-3.85129441722609	-4.15626683472857	-1.42917731803076	-3.37527752744084	1.62160817340255	-4.56671160046468	-4.72174407484183	1.09120640556983	-2.87875789205061	-4.41524300525167	-2.38840300636713	0.412512526656361	-2.06080821426449	2.66694237245804	-0.714303552272548	3.53899858767307	-0.755369099131033	0.929836894360608	1.38125860699996	1.41308331061954
Q93096	-0.212919858508824	0.354810644590231	1.15848038734606	-1.84139406318578	0.42369008374967	-2.81640177769872	0.560991125828604	-1.62895923949115	2.14592823141522	-3.45053117938122	-1.70482862215229	-0.449805590962136	-1.59578442496807	-0.890360860817906	-0.12049231540962	1.30624981874459	0.151918280963943	-1.37035196412061	-1.08040341043631	0.110634768030107	0.105375459169212	0.993424045696625	0.680027879744751	-0.634360287945833	0.218324782173649	0.0757581300123083	-1.89512050401174	0.61453939447878	-0.0183363070212827	-1.90175870551831	1.03627985830584	1.07114346267689	-0.769418266153792	0.803553926778658	0.634455716229248	-1.86340254160319	0.436316500638508	0.784246375171122	1.20337904933609	1.43930435176384	-1.29292931654275	0.0591305551606486	0.699784873513525	-0.551752308007129	-0.789568170813763	0.0718946419537715	0.67984365509622	-0.822416073236304	1.03145765439565
Q96BR1	-0.220985448617867	1.31432559082167	-0.976159811948697	1.70144535606099	-1.21448031700574	0.225507204903703	-1.7270105178055	0.406892272780796	-1.11212827064326	0.607215332030933	-0.693095225142599	0.0938828203007715	0.0640298227565499	-1.39312813722241	-1.26435984683918	1.59896306073425	1.2396069296036	-2.25144096517345	2.16260360164151	-1.57322102352921	-1.38981099849559	-0.606454977884646	-1.85635263691339	-2.42125938813456	-1.52305735777634	-2.3865173990906	-0.793007807705546	0.0118041073644662	2.06320944929213	-1.01536523541085	-2.09048795717577	-1.47678862695869	0.454525577475442	1.73132443420602	-2.28316257214586	-0.353600679742129	0.52056681986025	-0.450094996359083	0.46697384299188	-0.337036969707694	0.358985709279347	0.802797252115167	-1.87366259894728	-0.967453056743948	0.178708176044249	1.23412916413137	-1.14032618314877	-0.60973719071159	-0.764447870107045
Q96D53	0.834293619666393	0.0816739087845741	-1.7600459483651	-0.454682022005958	-0.788369878986029	-0.0225414903982059	-1.10419752346166	0.660342275498865	-0.471110527524342	0.0622986835196044	-0.696348571315779	0.566291931047158	0.961989027346393	-0.489486912423612	0.432758872794961	1.40716455219462	1.99844283272069	-0.591794938320503	-0.0866575116530909	-0.745794387457256	1.32029786832135	-0.581165057602607	-2.14291107335143	-1.72766326613828	0.269118267919097	-1.66518764450296	1.04802511580689	-0.452341791038179	0.120677129307823	-1.9035287164382	-0.145636877095946	-0.31040241243069	-0.405371758111736	0.987356591611962	-1.38014051853266	-0.988006103812728	-0.00730854337709153	-1.24750369651998	-1.86943651893419	-0.253002668169513	0.418059274902283	-0.204412819791396	-0.972534778965539	-0.83070816032047	0.597524798554609	-1.57540298624499	1.10715248068593	0.224375171903698	0.217212506042162
Q96GX5	-1.81614973388043	-1.53656779566912	-0.964505016694554	1.53924462109993	2.77220851462749	2.28468264016599	1.78542044851048	3.53446295245317	1.81407168541824	1.44093329467307	2.0822990293218	-0.696651690110736	3.45819370007836	2.10419687889013	0.343352597390381	-1.07809313598817	-2.07096247494186	3.05417783220906	-2.07190609236046	-1.55411890270512	0.251516511097216	1.57411365393427	0.972760613831672	1.87665815663451	1.66364632705833	2.10224080707823	2.05161062387112	-1.38954345166554	1.38777077251483	2.06294400188879	1.85711129893083	1.27332396058557	-0.310742456155232	-2.18410197229135	-0.165022285235259	1.58797755324827	-2.5920050784346	0.723804016331294	1.609641623005	-1.68481191405538	1.04819045541326	4.42021428028594	-0.468835787160008	-1.39254169032912	-2.64454108426216	1.02161392894317	-2.22536739543146	-0.871367596280526	0.822354039662257
Q96J92	-0.679999236741769	-0.89582145283401	0.262384645713482	-0.619079951107044	0.272564158425852	0.639582591536642	0.229862750834301	-0.640592243583981	-0.325783715443567	-1.13348142241306	-0.202652521157372	-0.360544097924823	0.00548892968375482	1.87673519849654	0.181217940867444	0.00484653087534973	-0.843172420219313	1.00515525117436	-1.43642050154941	0.680663634350026	0.364337270341452	0.602167370102731	0.41455000953973	1.31154313797887	-0.530743563446402	-0.720341960365343	0.325823510413424	0.307892021996691	0.843968964739025	-0.231300751233762	-0.112330463060448	-0.543499554985682	-0.25549786990009	0.65393649346553	0.196210994311724	-0.888754344868436	1.47350463212405	-0.471526006066549	-1.34090000749711	-0.729189461829757	0.840642205321504	-0.80920395244734	-0.179255421989536	-0.923717481580426	0.191074163784687	0.159369978405387	-0.634709399291169	-0.146601851408613	-1.70065259753339
Q96KB5	-0.490762498644736	-0.79794840102548	-1.65859172930631	-0.599439679301527	1.36755468969641	1.66124566614341	1.40804530099649	3.05727993434066	0.811150081575037	1.22174771680446	2.62252215153731	-1.72677218377485	1.1929107458788	1.88984378425536	-1.16961133031108	-0.986219758271352	-0.991804694490139	3.40672491661635	-0.653703908614235	-2.24662503279444	-1.24023880475587	2.45088767382476	0.676045556588192	2.32410814953569	1.38271881492893	0.275487434949648	1.24720423215654	-1.39794217642296	-0.174298080943421	3.24794919607321	2.8903253947998	0.606678123334943	-0.893719620498134	-0.910937517171531	-0.181903566365965	1.97701841422308	-1.1312608727255	0.890604885261594	0.695034582586476	-0.355469815089855	0.752870910966312	1.27158481597145	0.05248731717299	-0.0272081917270541	-2.38447019245585	1.87481224976384	-2.68668887563191	-1.08023427722744	-0.611399004639189
Q96KG9	-0.951213013004461	1.47908187858988	-1.07667159218242	-0.422085784156823	1.12811998689549	1.53647589241795	-1.93069178832041	-1.32219213737971	-2.02406969697124	0.535687265516516	-0.744154749677647	0.218956193543762	-1.77322568878653	1.34075116754961	1.16171235223908	0.564554263175731	-0.541403312449427	1.49806120912903	1.28285193292527	-0.42889838970867	-0.693621893673075	1.56778046625871	-2.40304757003413	-1.51191218325785	-1.01163571489842	-0.0537680203556606	-2.17024458329286	-0.769787558541696	2.32366523515671	-1.81750660377308	-1.10407349055355	-1.76073739369281	1.91982307300935	1.38576210302806	-1.43760232446148	1.3462902409414	-0.26168230832931	-2.11983947550495	-2.26612105220356	-1.6911628940929	-1.12653815118432	-1.62029013115823	-1.62851180479586	-3.3116132449114	0.531955242984821	1.60958670506266	-0.095543259419543	-0.712752123889376	-1.36769851837241
Q96L34	0.646386661947723	-1.55489875909049	0.73076031802392	-1.79229256699099	-1.39427307191834	-3.49056236542621	1.06585133004671	-1.03680070381755	-0.886222558263596	-3.86520779818588	-4.6346146259305	1.27248172982706	-3.55207681664139	1.61951815588387	1.88281660882643	-1.17857702263501	-3.26094736646135	-0.272509982100025	0.866967040643566	1.47100572264726	0.309522547135083	1.28121691763775	0.65170834045309	0.301652377899012	-1.46079387832444	-1.39426861692561	-3.97049850969957	0.628769346487171	1.80309447681824	-1.89695363034878	-0.311039901693027	-3.99383314866372	1.5769883878576	1.87750347152862	1.74445830852812	-4.55684185839871	1.06708986917886	-1.54959773026904	-2.67585939835932	0.375133467177752	0.456775586557927	-0.800312681475988	-1.68346758743568	-1.54214270512123	0.700699176035449	1.19239388339149	0.607649417549472	0.0813968707363472	-1.34080510405013
Q96PY6	0.699975208855046	-0.120678178280387	1.79278723990602	-0.759512689577142	-1.50631007303515	-2.45259156734466	1.52021907850841	-0.515007998884756	0.196153118919104	-1.00011176716205	-0.564518384810746	-0.746885003483527	-0.446836088887774	-0.701159063426834	-0.369940632707059	-0.385439646513585	-0.22057963951192	0.24673848739401	1.23881786587176	0.575253989148432	-0.989570027549224	-1.07545227028551	1.63669474970165	-0.0622878469745516	-0.860676827767658	-0.33049521491763	0.352085068229909	0.441947023534328	-0.855886734292506	0.906212784163332	0.530532446937871	-0.35833461575868	-1.31069787601747	0.663100920366577	1.50430367800355	-1.51468357712878	1.71838628045114	-0.111686202260945	0.473063827427093	-0.033368624030492	0.273005529455898	-0.88525109695265	-0.752016666527526	0.118201766682532	0.703014070163784	0.783235629216225	1.21382492166088	-0.592085052398933	-1.1618964435407
Q96Q15	-1.15792536135631	2.36429458664856	-1.33584220275516	1.68021148296206	-2.49920885743328	0.057905523748966	-1.82649673169022	-0.655857768447121	-1.10450683351005	0.108072089817729	-1.76069436855759	0.618782369814903	-0.821242695756935	-1.59220312157635	-1.07393056257527	2.48463646458743	1.458042228879	-0.488764505557578	1.79225171554912	2.16624461423596	2.24876774354072	-0.638099113220307	-2.64592350976317	-0.861197867947577	-0.305369987614123	-1.0902357281919	0.00645601256795552	-0.816107819419868	-0.460249800729125	-0.418029296843966	-2.24214308070194	0.0900641321202729	1.04831259504685	3.30168306507907	-1.38257045126875	1.02687169992827	1.68948661084265	-0.99322391542852	-1.6526665967052	-0.534442579248702	-1.00697892546425	-1.24472648293769	-1.46173251765642	-1.61753929507206	-0.501497882192432	-2.30320006341446	-2.08334369228713	-1.22196255354206	-0.303697655113166
Q96QP1	-0.916447508265464	4.31457406866596	-2.09676349163389	4.01810610505503	-3.51518830748325	1.63283012970879	-3.2166190962125	0.280558762106997	-2.66482734879784	0.508140465183793	-1.33033182405676	-0.70866577116453	-1.08074443900436	-1.97652160920902	-1.58773062085135	4.7925917230355	3.73060646841759	-2.30472559578922	-0.904452593113673	3.71411159559183	2.2705207017281	-2.31029316072248	-0.131447064503967	-0.695047455117625	0.315718186141689	-0.0218327143681685	-0.97635897764027	-0.897516512791844	-1.33255143382269	-2.7108127099619	-2.08545983247184	1.72112504250443	6.17470633732262	2.2228405261879	-4.92221519973074	0.375969833280771	2.42108238091789	0.214779654691781	-2.79653021172345	-0.0592801621238217	1.48483175075379	0.41862487908068	-3.09568402798535	-2.76423414128945	-1.81489369258133	-5.00034505030993	-2.73526661435201	-1.35353859613733	2.17215813542608
Q96QT4	0.0783466729165319	1.80409635215193	-0.441154051355624	0.845261020511985	-2.29382325438281	-1.81340745823563	-2.24483088605412	0.769904191280484	-0.982302338119017	-0.912450633327915	-1.07377972760043	0.174214436323457	0.268821965592315	-0.690746605526387	0.76350195891157	1.03244130764337	-0.859395004777923	-1.15910998922152	0.350231174128645	0.691350400461473	-1.07218025083922	-1.6152596670226	1.34062998696226	0.737616338478293	-1.0603049946558	-2.37709097745387	0.829763033169307	1.12313160820852	0.916500271526836	-1.61011735767346	-2.46389607438688	-1.85956885064939	0.592783005520607	1.65331378673233	-1.3418427854967	-2.31735926351397	1.53674901945193	-0.789086901686466	-2.92853772615831	-0.979835480146412	1.31455167276406	1.70655280947974	-0.0991038292370993	-0.46010538013987	1.62559261036027	-1.72663484637849	-1.83899785802002	1.53735600436972	-0.348434858927447
Q96RR4	-1.4146057015731	-0.826304252850676	-0.854554194182641	1.40222262501726	1.69540477553001	0.621703184272536	0.44818755701141	1.31268791815231	1.1346366394099	1.15668225746719	0.0864967217333864	-1.82804874830342	0.173950512774393	0.0839766189492478	-0.251485030742572	0.375278335458951	-0.698348222612671	0.902049276482376	1.21601339316807	-0.766893283684509	-0.460001704326591	0.287587437553459	-0.793438152955757	-1.2220718288031	1.24118719683588	1.58671158509614	-0.520390570289464	-1.37031660028709	0.84579452587237	1.3484413367749	1.82964991337434	-0.17361806716294	0.621358184124013	1.44718620538925	-0.0209828628737492	1.75399169299505	-1.71711875249145	-0.906366970093291	-0.43690352595495	-0.664655186716458	-0.24832618865562	1.04839810639694	-1.24868090088422	-1.41776406376382	-0.597622556352207	-0.600830093414194	-0.714828779734247	-0.568861781340984	0.685654397179419
Q96S38	-1.86260184258697	-2.26784572684218	1.01231894784033	-1.73923380871254	-1.88021335409158	-3.99563946202899	-1.46265937080121	-2.93490623552923	-2.10974702153771	-3.03726713224993	-4.1295090389823	-1.80064567135376	-1.79933081763905	-1.64022649031288	-1.23709055281561	-1.33142769520137	0.632385518935838	-1.75478933279823	1.73962613818285	1.54299307652039	-1.2803628531126	0.953643833861792	-0.913610841358469	-2.06751595102328	-1.19924574000314	-1.75854536002145	-3.97904759732505	-1.46568040220215	1.21781388570532	-5.61993410021701	-1.62419050086868	-3.04008958431189	-1.35603901419739	0.463969530894747	-1.62316197309715	-2.1020463074529	0.69482703918212	-2.84581693328436	-5.32161292675604	-1.64864080747438	-1.06789507494537	-2.24227962044495	2.08827090397438	-3.56306756974147	3.42983246861644	-2.09032345516139	1.89459153642343	0.552945589721532	0.331478777005115
Q96S44	1.83604176304311	-0.724070709872198	-1.51191710317137	-1.00250778342814	-3.64498518687892	-0.0359616708013686	-1.73985342730139	-1.9458164905996	-2.22137587069264	0.462298636679939	-0.501344887754977	0.857685102623807	-1.97382179432917	-3.95499568953954	-1.91523072638357	1.4771611129621	-1.22546915368221	-4.26134945951006	1.22517315499206	3.45756053243609	0.500571183834068	-2.99075158361608	0.774665806241798	-0.105225148399184	-1.82930494579078	-1.2962783809393	-2.24499328252968	0.225376962387669	-2.8283771775338	-1.59949270252819	-2.25083023004185	-2.69645389345202	0.155868979360675	3.25383398140645	-1.52035164337073	-0.0670541393810582	1.79334048863506	-1.35717786683155	-0.952205069131716	-0.967649373160468	0.395498412886837	-1.34259548925187	1.65159522559776	-0.757633518164721	2.45348017467768	0.333816937767359	0.721579741827268	0.968614931510551	2.33764899108165
Q96S53	0.53882723459582	1.21699595926588	1.17248057372011	0.26419203319284	-2.6019285267778	-0.747454659485032	-1.09870770138626	-1.13463971875907	0.580622338240086	1.70336264605955	-0.728636516913446	0.62359046414273	-1.69927521724322	-1.37555389282672	0.407659906649987	0.922472314413939	1.21905371286146	-0.714823971739081	0.460552585104775	1.44388050563325	0.858943219641791	-1.18224966693232	-2.00218846340255	-1.418559825819	1.38939063040429	0.389281035211811	-0.533874862490706	-1.12994216052987	0.150975121233116	-1.35375218448322	-0.94835881148892	-1.22474450668855	0.566693788937538	0.626029087175562	-0.632171563286479	-1.32896274247129	0.430085575638525	-3.75034425139204	-1.66537160902845	-1.54472381056966	1.20539902339666	-0.842067611066402	-1.030560122268	-3.73012520360017	-1.33765780389014	-1.90100761716128	-1.12000928638897	-1.68749113075766	-0.446466356740379
Q96SB4	1.4898623079434	-0.524427031522732	1.5828475863512	-1.73143893342035	1.09188021656546	-1.47942491458965	0.542717499275358	-0.428528807101209	1.13902976551397	-0.649535797349311	-0.876002969311276	1.36467297936992	-1.87767575676389	-0.0439964083029925	-0.238382798439628	0.733742690602552	0.591517088473629	-0.0744722978180673	-2.05715455085679	0.0712684858781013	-0.124078226247819	0.645456112424753	0.185716461279177	-0.720397216738155	-1.41041543475135	0.0838000351441817	0.978955892575867	-0.399565524078256	-0.121828472311505	-0.837497343172883	-1.32456647145716	0.489863128930511	0.319440161981431	-1.08012447906428	1.8506520691795	0.175590858639578	0.000302145684295547	1.81874640059751	0.139416837117258	1.57137826472549	-0.94276542345077	-1.00574204203795	-0.346330645245418	2.23974099335614	1.61392503297813	-0.214415990836171	-0.0433693070889112	1.76213100061435	-1.07067753378144
Q96T60	-0.584780712772767	1.08659886171679	-0.406871670663155	0.556150418680977	-1.45491118813932	0.505067510571651	0.99762858188082	1.6032647452188	-0.22884469059001	-1.01019580955841	0.579107324556968	0.890042493302305	0.860145760756043	1.56385764125762	1.41873169619326	-1.42019600448282	-0.707299061602797	1.47890749172701	1.23611362043723	-1.04207314965396	-1.31123088360021	1.25504941825191	1.00066579937433	1.37966409582031	-1.76359567251161	-0.808294540388463	0.50900712168201	1.21035316589281	0.140342533400382	0.731450319257671	-0.499088708230847	0.542340926807108	-1.36008816125486	0.81361486789262	0.676762515297588	-0.858311372953626	-1.07490375389062	0.354015446231046	-1.90306741203872	-0.766147336064359	0.0880333372608015	0.833197355881923	1.33131667898572	0.633981961408771	-0.844287372124623	1.75460198274028	-1.06614045405028	-0.862620972156305	-0.528236836710517
Q99504	1.2929658208528	-1.25278315591753	0.880427289676577	1.24987546746357	0.617998524331523	-0.581981319144867	-0.318140955777698	1.24815916977243	-0.617960851451328	-0.361368401309288	0.589948399647378	1.29481516495899	0.657960785102103	1.61691851958589	1.85982833687028	-0.184330677741802	-0.460401633078895	1.5044747887595	-0.289154870430029	-1.08853653382022	-1.54424584131405	1.25074974348887	0.214695860124164	1.65317659376479	-1.62848043133667	-1.38142393148785	0.791145537101517	1.52332931760473	0.295557602151797	1.71706517230579	1.73612486410915	0.815527881755253	-0.548117647023843	-1.82363771933936	1.33089287298994	-1.4696439016397	0.732827147700228	1.07489712688201	0.812501334719264	0.0160441524684527	1.34520467258245	1.61289383696197	-0.441270290880562	0.825190608678788	-1.89282226588409	0.898482430955416	-0.472754653805982	-0.398283834909485	-0.475957855652459
Q99570	-3.25855325131827	1.99991559164135	-1.35208985124713	0.671627762474367	-3.25779742554887	-1.65160555205374	-3.6829039167341	-0.734397178951851	-2.1385036808764	-0.208714644595526	-3.06850577128843	-1.13823428319994	-2.41985940451116	-2.25558716114534	-1.18194552718518	2.56841698579889	1.85566643220096	-2.53651995149619	1.03516239152876	1.3202031538025	0.533529726902277	-0.0193820295371829	-2.93828605558102	-2.3853948533384	-1.11320371985134	-1.34504018375298	-1.41249412547624	-1.93092913501686	0.108031176156593	-6.68377093226209	-5.04051126323541	-2.15830182521853	1.95420965724505	4.74505327571096	-4.15161355353553	-0.489883517266284	0.25621554560477	-2.28541100164105	-6.12582523302931	-2.29663940602064	0.0603895993820494	-1.35289734374046	-0.461456766556274	-6.01099339990434	0.85980356306131	-2.14991308212303	-1.1885094228723	-1.29698617919194	1.55187198659784
Q99683	-1.88058102918534	2.49839234305002	-1.16615353205543	2.44438805817834	-1.41988472226047	1.51218311611079	-1.63084175788373	0.656696454883096	-1.58238944744131	2.08780914364429	0.280357148957673	-2.52222792403291	0.0109068344689169	-1.96267036287415	-2.11303869098467	1.4717660550419	1.80931590665674	0.791670264251569	1.99145222548986	1.16147531149525	-0.351677521278664	-0.55623369397183	-1.67139419327521	-0.238957837504434	1.29834687009221	-0.135659491120383	-0.676767985193635	-0.706560389405617	0.683483318725265	-2.15805786842531	-0.523652051869841	0.504241827771797	2.51754183645555	2.02983385105114	-2.94107969298805	0.719600404747543	1.57296644432704	-1.01777058014106	-2.55666249695924	-1.67536306022931	0.115981933862955	-0.532085970022705	-0.188646084434082	-2.96564525108898	-1.73556542318897	-1.31981273963879	-2.02534616236258	-2.14877493106364	0.761806824536838
Q99759	-1.11139393341843	0.105443207368937	-1.8341601700657	-0.369918284489252	0.358962215513589	-0.476761184975005	0.534154553934045	-0.818450601881639	-0.258383471205104	1.14849703054924	1.46595620623804	0.375508641942485	0.615101643278163	0.935580868410352	-0.398331215138912	-1.93537555753245	-2.12743666393296	2.6521267483267	0.178646413575335	-0.344801504194336	-0.328056692371537	2.59276565216971	-1.8774676118685	0.883064750765593	0.796904978209983	0.548569397961837	-2.23563475715126	-0.475065489986018	0.537167174719239	-0.405056680562209	-0.28686782798432	-3.00247204243496	-0.512759297307599	0.303888093238805	-0.538927108645932	0.281958459700348	-0.0974762764051983	-1.35525409677226	-0.48824477078219	0.333451668264661	-0.525814222293873	-1.49565924854586	-0.164643410310882	-0.742037123508148	0.797397875805943	2.12450457873937	1.1012770795621	-1.0852305916593	-1.60264029826382
Q99952	0.695767399609145	-3.13220962349249	-1.60055046499227	-2.00210825511325	0.159414531116767	-2.31775285194814	-2.25962471539954	0.982626597799474	-2.2004669947811	-1.47589574703651	-1.65709483821761	0.866342128752075	0.381506985085776	0.977899224334064	1.9929565174861	1.1450206048401	-1.7149566106077	1.58750732325858	1.05711671165959	0.110788302433846	-1.21415209176832	1.62294656930877	-0.354919324992793	-0.491055333893171	-0.83823783189849	0.554976447640024	-1.74370262821787	2.72826618849097	-0.721697012909136	-2.14183144520948	0.351391421871	-1.91712555436159	-1.68837017434188	0.0655004084592337	-1.67560253780936	-2.49012795003326	2.30156010051344	-2.49140672310992	-0.895876689092675	-0.726762622452202	0.859069854431234	-0.804223491972845	2.24030726565035	-0.469789531419957	2.06300343004801	0.891018478880455	0.287133679005321	0.388629570000515	2.1249485663278
Q99956	1.689045712957	1.54126755586061	-1.75279814281396	1.16527740183662	0.211373207403292	1.91653529635641	-2.15591354230636	0.466982886561297	-1.53073732661578	0.429349606049169	0.70050582587496	0.370136880180229	0.549401269718261	-1.5333723079778	1.5343788406076	1.84168373686996	-1.57356417610347	0.715167838178057	1.22002708271097	-0.691178161063782	-1.87256564966463	0.472835017865844	-1.55061755645716	-0.885942345932717	-0.768160813905199	-1.26863942004998	1.36119289390789	1.17234059806411	-1.87627816521346	0.815368586766427	-0.601313542466368	-0.768765979272285	1.36356282430723	0.640406479806626	-0.783086173332144	0.369158856414827	0.810006626608781	-1.37877556205506	0.918815279754002	-1.67760788086715	1.49987812723915	-1.30213371768006	-2.22416069245449	0.337901540524643	0.566844539204839	0.761717599939915	0.0691094261102431	-1.63545163961242	1.65353564784794
Q99986	0.51821559106968	-2.68091025030979	-1.26760988614486	-2.31692982090122	0.759739332542261	-1.7003491527088	-0.605206251439276	-1.31601851849204	-1.04947158380476	-2.43995534751997	-2.14548095449446	0.108960020730756	-1.53657995408815	0.370990101192675	2.71286069018376	-1.88936230467206	-1.59791683499215	-1.56040036122179	-2.56637721642155	-0.754692408505666	0.119093258797239	0.300385608346453	1.13062282822845	-1.08748427880259	-1.80315324859962	-0.803937112159717	-0.738682569319379	0.551853506741953	0.30513335055295	-0.859456210789307	-1.3861031564775	-1.18822850829926	-2.19837591973088	-1.76928776776944	-0.563705105613915	-2.83581107030549	0.555233201815344	0.129434183673818	-1.39775534744022	1.91164986488523	-0.43077969524981	0.73752454877487	1.40584067541934	2.73233803360119	1.87224173251922	1.47228058734603	1.59421846046863	1.31741656407117	-1.52846408339238
Q9BQK8	0.198536678283351	0.851381192178858	-1.06784806716044	1.4306982263398	-0.547608260115202	1.47858749133338	-1.84554377062692	1.14521567306766	-1.59715096960298	0.463455307505659	-0.563594531031043	0.584725027726366	-1.0327980437486	1.98096450654221	-0.653642513965695	1.1770801071995	0.442067581725645	-0.20509173597478	-0.382276708401754	-0.0593451261425399	-0.643498270830493	-1.62207462598142	-0.710016923523721	-0.263152403677267	0.0708347174487795	-0.371418187869212	0.504832844111047	-1.74764636944537	1.67382663746588	-1.21263967109507	-1.26709765492771	-0.0990855844072808	1.48666425577057	0.0887831222207199	-1.55358178075526	-0.468753519479735	-0.665066823089358	-0.71431018650668	-1.22924236453061	-0.326563141748889	1.53173489076885	0.873135427337071	0.208414611985325	-0.363288941377663	-0.953971858963361	-1.81283364661329	-0.761006293972266	0.169478972943729	-0.379362102732987
Q9BRS2	1.59995578292686	-1.01667468892724	1.4702805433846	-1.53164463302734	0.451729719305044	-0.723092462004192	1.80363300325622	0.270982721527332	1.4835748459202	-0.188870378617124	0.224754493108934	1.64411299503991	1.31596224248855	0.998168519964768	1.38585101080818	-0.415639311824375	-0.684170423358636	0.866043277918751	-1.57980961532846	-1.7364832352841	-0.903733223703391	-0.516820551267778	1.43398212519822	-1.07879268028565	-1.78740807278254	-0.424501435268289	0.881725093418922	1.57348620940705	-0.956744153063954	0.885854347004047	-0.605648699412439	-0.823333818824045	-1.60618487114546	-2.40141524642718	2.2626587202846	0.937542623976582	0.0179510905484572	1.54539844795124	0.0526234504080785	1.34919795080075	1.68873407655108	-0.871324785264291	0.245090550091762	1.78034036193913	1.44824829755371	0.696590400101437	-0.0601829525096687	1.43147144021895	1.17735337481478
Q9BT40	0.0436608098051136	0.50128128586186	-0.146623540676047	1.12799165574759	1.73092178189799	-1.25107891185335	-0.798442568048611	-0.127014827269508	-0.939451833332972	-1.38306070072318	-1.02522734879201	-0.604052627195549	-1.30040844260709	1.56770408032428	-1.78265664977292	0.4459284392629	0.519418617091232	-0.724028663008438	0.329382035218654	-0.563164948667535	0.990827716222636	0.936385984304689	0.0411680580826288	1.89705782737679	-0.519422556056832	0.557925004650991	-0.600550512105033	-0.95766773558281	0.300247929055516	0.609485500268855	0.653328479506022	0.425044849478483	0.555308713067372	0.601392199055392	-0.799741330503336	-1.34498629143011	-1.5530986210096	-0.380194337689293	0.270255086443256	1.04147379681718	1.07171793901678	0.784380866623296	0.632598123766925	1.58248633735358	1.34582172915373	0.158206291731409	0.977735363139647	1.19743966523753	-0.052042107000882
Q9BVS4	0.175056564502305	-1.64414427048093	-1.03126717619325	-1.01324557479328	0.970143268045221	0.884651023309174	0.549020536467908	1.31342121663138	0.448309562997803	-0.300229109691821	0.773885297858932	0.611001511551713	2.11499795280058	1.33355543566487	-0.400425606504168	-0.973183167241022	-0.403952730816748	1.59858950849034	-1.46273269976884	-0.172989470273798	-0.531474748703743	0.51257615168145	1.82978678112226	1.80305472605102	-0.21741790494472	0.624664204561515	-0.616454529722439	-0.0988588333572166	-0.520903017900481	1.81756169647908	1.54488413694368	1.17890563876961	-0.536849915817575	-2.49207453201949	-0.313146419481057	-0.710108024777532	0.10539093718419	1.3988712401175	-0.672556170329053	0.131876389167605	1.9113334600135	1.84556935776557	-0.407050146914376	-0.277173958332689	-1.32703367429341	1.91491715092289	-0.901487024988472	0.670303960591813	-0.701017319859259
Q9BX95	-0.692161722566672	-1.54471967349471	-0.28332026380691	-1.23324741820651	1.13164500801652	-1.20249141538643	0.763604622918707	0.57048799532854	-0.610455165769312	-1.85141957697695	1.01963758657454	-0.63434224216927	0.790729191818562	1.16677453231846	-0.348924598820547	-0.116211565419193	-2.24813335836805	1.99234014182292	0.107703178245998	-0.0697657573204454	-1.91777419695422	0.356634989383664	2.35815090558539	1.67744782761671	-0.751388627758576	-0.764831027826971	-1.32271266439151	0.135367077980248	2.11115344665984	-0.794739465047323	0.42705220491526	0.305553750442448	0.109198718275748	-0.126208545207392	-0.67740924474994	-2.41793011672153	-0.470825532861596	1.1594930331783	-2.6491602088459	-0.374710501010726	-1.23703501970606	1.23617548614158	0.77510599771956	-1.78807405118402	-0.267445684924377	1.559088599659	0.541490806488819	0.936195274045832	0.703172274133563
Q9BY84	-1.82278559244624	1.73849893777769	-0.709936475932943	1.73875637719622	-0.11206336680382	-0.679491881522843	-1.24916635594376	1.53329414849146	-0.9773591823532	0.424775535144021	0.433756055906543	0.627442857016777	1.32620104653082	1.56919720442837	1.21152131814533	0.49147688276524	0.840409762001446	1.68071299572782	1.11371646559638	-1.44260268582713	-0.774217415408	-0.183700176440386	-0.293864966847756	0.975270376551172	0.420071242928218	-0.150436512238286	0.522121307926312	0.829908392557276	1.7711781387089	1.46904027151015	0.624541803808966	0.452650757892269	0.211302826931826	1.34195949490846	-1.95354842854479	0.255340773994984	0.138356750482177	0.663079641634281	1.94712547362886	-1.41280515516205	-0.751036576239184	1.59757787166681	-0.583023674446967	-0.11407163650312	-0.651895553064264	0.194923653442956	-1.3041221782345	-0.85954580984508	-0.742200779435237
Q9BZL6	-1.64166728783877	0.429465889713656	1.25591852902504	0.239802029281442	-0.0610553272059837	0.266669922319791	-1.03153751371917	0.600045003279677	0.292600047648877	0.301311484890909	-1.29671581599905	1.74342517640226	-1.76353247917858	-0.690713009212445	-0.417254619971348	1.85368291963321	0.650417512353869	-0.925885888636318	0.887138595730292	-0.361585763274182	1.68266770007069	-1.43017123828752	-1.80895553611666	-1.72567881320816	1.0887583802076	0.552995765089172	-1.50692940024876	-0.473082695384784	0.840723030098965	-0.442516675268493	-0.965714045353278	-0.77807555965833	1.60468195123723	1.05761168591772	-1.37520066587316	-0.734868424432953	-0.0668879179413911	0.164258923470847	-1.21558208440868	-1.50762427587944	-1.16692851025417	1.65428465138497	-1.44024762985689	-1.72921624491513	0.929885657457736	-0.301316336429019	0.668711911736854	1.869853516598	1.15752986317912
Q9GZU7	0.413605854760185	-0.748700317450075	1.03723969049585	-1.82157489040728	-0.424718882377617	-0.706375662200105	1.06710050140286	0.16540628294733	-0.710449889146547	0.184544745371647	1.118335812934	-0.140532090426032	0.633741988182495	-1.73537241063822	-1.9542508044703	1.59703330752867	-2.17654874446933	0.546015087887079	0.441028198395419	0.348409719764531	1.74315293673991	0.15353253247365	1.91158422180402	1.19816824095358	0.994889330682732	1.51034113708733	-1.17593591243675	-1.67013907969347	-1.70331040996092	-0.402371062153537	-0.0080304117188488	-2.24615572675197	-0.541257446438825	0.171440679526403	-0.384461780672439	0.798930373685914	-2.70304646953274	-0.455200264527716	-0.521285944663284	0.146365309458126	1.47624391245423	0.860087041280756	1.4882434352493	-1.38857797376342	0.0557626203024979	1.88581948150228	0.495243880338787	-0.00377622879904193	-0.651253476988602
Q9H0C8	1.18338888557126	-1.70809724847286	0.141649240055947	-0.618146383303297	1.06024511457033	-0.418496027653201	-1.71784662103959	0.964677948451358	-0.629650163318083	-0.918981681525613	-0.866133187428315	0.150042867643225	0.764132169801432	0.0567549196869172	-0.506193311941343	1.26662107547293	-0.571348561832844	0.392052616786845	-0.605088100207209	1.66575592958636	0.13606854883943	-0.384576385038695	1.24571254469859	1.23304910220741	1.49872968961287	-0.627018424181091	1.2130198087648	0.201515104858056	1.18324056286228	1.45336301429493	1.81812929861378	0.989537899285991	0.672520842017283	-1.28247652370477	0.46165024219726	0.301896991469513	0.428969102324298	1.54674427727734	0.204690857664365	0.830914062317609	0.932811547884179	1.96776481598439	-0.799306873750803	0.349774196461746	-1.44758236541545	-1.4355387275646	-1.64340708469053	-1.46582778381659	-0.163070724449811
Q9H0K1	-0.934050523142257	1.10820593113042	-0.94635048683662	-1.58535420816441	-1.14301901323312	-1.55394325938575	-1.8252420096666	-1.1636107442422	-0.247301179217731	0.812393693630317	-1.28145450850647	0.341851370895334	-0.920698894413453	-1.54266851864978	-0.329902645463424	-0.813537715150306	-1.80364419846132	0.67986593126008	2.5264032265142	0.655976720074229	-0.716802779931485	1.90183851438495	-1.01016414530322	-0.152876054732505	1.28239560271987	-1.08252007243086	-1.38100210682077	-0.221522417305136	1.04557394202255	-1.5383528059962	-1.19930078917937	-0.662835504949863	-0.614872685162338	3.27494004054333	-1.4539645547902	-1.40621807700969	0.206953599338537	-1.87595687926359	-1.84884420389499	-0.491909177083227	-1.49810019160634	-1.57037764414179	0.790859738121151	0.105355168301164	1.42592027340341	-0.492552388140111	1.52196552336353	-0.676407473102659	1.12785765908116
Q9H2G2	0.554472335158819	-0.47907575104775	0.915070614626775	-0.436141751242099	1.55782190412753	-0.962710227053959	0.808715062415319	1.00086437538181	-0.670043822596574	-1.32349089719703	0.970022829947766	-0.428664191541207	-1.63170930029699	0.190341681056804	-0.0808683932218246	-0.823958857279483	-0.614921700488624	0.956226069189876	-0.823132768120991	-0.60849139752413	0.306050991207876	0.892678675431071	1.40617052584799	1.16837271541201	-1.31657536105796	-1.47275230320677	-0.0515378014823799	0.807298929707316	-0.0762048786894485	-1.45549917301367	-1.633699439572	1.25949220588113	-0.801676199567101	0.108033561982733	0.8264284831113	0.341631366265244	-1.30697673617015	-0.999314849140123	-1.12590444316976	0.205740189342642	1.3278660824425	-1.31819399235877	1.02086820151798	-0.285668177312887	-0.226903837157031	0.17616818403655	1.17725115417434	-0.146160409827534	0.807493013775329
Q9H2K8	0.970838862471578	-0.853067939929288	1.62012532737519	-1.53907757494759	0.274863262161381	0.13824213714331	1.58299504182111	-0.580680034479944	1.61427458607726	-0.685831567159074	-0.848885918171421	1.12955513165732	1.55318392242244	0.0247002581335114	-1.95392574487922	-0.438854437213598	1.39205172552694	-0.905108972788694	-1.48835144264956	1.70570122851887	0.507906715258488	0.963266320406573	-0.0106799727598812	0.415302227722028	-0.684716335419999	-0.263624107672479	-0.489609024766816	-1.0177412782201	0.506709589280291	-1.34873659274792	-1.90376346837486	-0.66637927214475	1.01049012670979	-1.60493754120923	0.94385493327861	0.518468287155787	-0.144437904580359	-0.949038327637369	-0.262996271643175	0.628415652915118	1.90017265524407	0.628922325712054	-0.370394341530606	-0.738622715671734	1.13790062428113	-1.29087340280633	-0.630449221002465	0.598167613392263	0.432579474275959
Q9H422	-1.27091299266007	0.477955680251819	-0.417320399493003	1.41332769663686	-1.20543764325695	-1.25752514219531	-0.197570445740925	-0.558540634718511	0.328456059401006	-1.35202089297692	-1.00702665273556	0.541298470271958	-0.789783592269844	0.302353218463873	0.891901369681635	-0.922826179157141	0.679324115311652	-0.82299384949215	0.902079120304488	2.44552794028511	0.298174550656031	0.280244329615333	0.77069456985357	0.726829281427775	-0.155451704148959	0.69524995785897	0.40574644816519	-1.61934562408671	0.383778194967742	-1.63997513651089	-1.16501028262547	0.697977463348801	2.89687297286665	1.4857207642738	-0.578403424468856	-1.62667950961792	0.354254355882037	0.485094945742187	-1.62967464392685	-1.32095101590048	-0.233694511638675	-0.597726011271902	-2.76188870981893	-0.637820020653204	-0.814274746200781	-2.22929496063978	-0.282091472630058	-0.267340547352139	-1.92823916187655
Q9H4A3	-1.30339693476089	0.677345338941109	0.644164232830825	0.187965843476044	-0.406484112024307	-0.855477636616538	-0.00581429587310789	-0.0687277468831084	-0.121523568896617	-0.179979480275529	-0.740749970828644	0.0691059756704055	-1.8465509241219	-1.24351579805476	-0.335279962161425	-0.289396217127223	1.50749801355633	-0.224416688348843	-0.895169708207824	0.708726788656269	0.622876654577441	-1.19117806588059	-0.982832039045069	-0.952987418731662	0.64841132824488	1.06380896589164	-0.311962819020738	-0.562796512664805	0.538523607567642	-0.318109881813623	-0.527909626458188	1.13559911538416	0.452824589412318	-0.811443239860966	-1.52519852900438	-0.840001718085949	-0.943993234283327	-1.04905233070747	0.666088182215454	0.836367208902197	0.437484467908883	-0.0629866241154518	-0.363279383630296	-1.08196142400303	0.158121577750665	-0.206479779506136	0.726904108477792	-0.410358696780818	-0.833239752317813
Q9H792	-2.1984567438777	-1.24609223881334	-0.428106167628372	1.11672619058044	-0.149086641872624	1.29803123177648	1.38189020040108	-0.65148700526343	-0.698284768795014	1.51866227494352	0.168520487159165	-0.452036506004108	0.38787571525993	1.18598630314846	0.0877353324937983	-0.302624303791368	-0.394618329256665	1.61961450642303	-0.0782526007452676	-1.29000127133195	1.17364073833531	0.807112544247243	0.854657388179142	1.3911562857462	0.149836640938952	0.434382746060937	1.33206055052527	0.363570358298481	1.03042821623862	0.626974677620469	0.851431074238226	1.39637361662699	0.462821676838644	-1.47386325198398	-0.761856794811175	1.44897456850372	-0.712410307051253	0.0880718596387144	1.76427891204819	-0.823755124815179	-0.156224488716018	0.722116686366844	-0.0405014801809452	-1.75316728199371	-1.97597269653634	-0.0137921756190789	-1.39858836133331	0.503530419780338	0.118779240146932
Q9HBH9	0.644448597201364	0.372640469119983	1.30619789064644	-1.28993313299457	0.437752896360864	-0.970674991416364	0.0177631261109416	-0.624311093758188	-0.447679627296219	0.214322298480507	-0.264270092377923	0.392500596216513	-1.37197598178532	0.516779240185947	1.20935949063786	1.45651427658657	-0.379694503020112	-0.398063156213586	-0.224376948471467	-1.91528199774565	-1.1082604036374	1.72777012264679	-1.75046397246371	-1.59304296522757	-0.415729217932977	-0.282470964973515	0.904409637955458	0.68303692944582	0.882615198054706	-0.393395562106096	-0.317858795648497	0.696667832396951	1.04786190140638	0.57813885772332	1.72389809571279	0.545626286997281	0.358192788012106	-0.815869905797232	0.037350939601886	0.119966765067381	-0.365890348356111	-0.828525253984676	-0.544096732933618	-0.392978758855349	-0.808562360903377	0.714023379387469	-0.414010025965116	-0.755238076395568	-0.290434452993699
Q9HBY8	2.63199333277093	-1.7326746716959	2.59226472939307	-0.747031688539238	-1.239216375579	1.79441112450211	-1.24811783490683	1.07664536008295	-0.793662388809754	-1.42110254824426	0.361152825926284	1.63297235941908	-0.0737555983456328	0.793348842619755	1.20021715733581	1.39362000171469	1.30875835133092	-1.96708970998039	-1.77992164350751	-0.230366959678359	0.785463039661659	-0.562460165154037	0.545013917736397	-0.203598008854194	-1.11177533307241	0.459529147971434	2.26939937246506	-0.654863307429626	2.25837436674903	1.2772970928383	1.10162927939464	-0.241277828453245	1.62659262705104	-0.745740494671225	-1.41934478639148	1.68244867401716	-2.41470644058297	2.65699386660537	-0.104868768793651	1.07283672454871	1.96373767129444	2.04906449593305	-2.90719727306192	1.78071399723135	1.59215616412909	-0.144912005378222	-1.35880130114167	0.696361050577438	-3.27161954978241
Q9HC98	-0.417558059396849	-0.87335806381546	-0.594835642806326	-0.356134548488381	-1.96178904035478	-2.65831299102166	1.13233272354732	-0.800775463247267	-0.757330343166292	-0.68541922620447	0.118752438619684	0.155979656314718	-0.19352846684081	-0.671481258598381	0.566053641368388	-0.533753607637745	-1.70988151963925	-1.42141718986639	0.54230183167866	-0.680993698538566	-0.530281614748126	-0.978976763708719	-0.59477630506326	-0.878039811057956	1.02380630241475	-0.406220897841221	-0.298204370507154	-0.170151365426669	-1.44897384654413	0.128267531373369	0.624713391746331	-0.619260100414424	-0.0282420008605613	0.304111687082142	0.15828578359561	-0.247506072058699	-0.12049478658263	-1.16395465952481	0.0963141408314232	-0.384255463163828	-0.458330797554899	0.883460991902605	1.41769578448539	-0.59942548923331	1.81780545327857	1.564436059742	-1.17530906848752	0.393151011956914	0.700377159058282
Q9NP77	0.964004520716185	-0.792946428924005	1.5397312750172	-0.805087163718107	1.80580869891485	-2.55452917508282	1.87456630960549	-0.504859867909203	1.88781208015455	-2.73141443252532	-2.1276055097235	-2.57316257175484	-0.442981473683221	1.04686849694608	2.04380956879011	1.16276913182046	-1.10758193196592	1.94027697485056	-1.58655730348536	2.22196625666877	-0.921078478121439	1.68469719312549	1.1570952915736	1.4517760558597	-0.490087435461755	0.171060465322796	-0.323201242635391	2.17676739731895	2.53894486206535	-0.586304067319034	-0.954447425848726	-0.391182085767956	0.292022621671696	-1.70779153743529	1.18856329207758	-2.00044822186332	1.93871906482084	-0.382727428449934	-1.9530648419058	-0.848561972848735	2.14249637962557	-0.413529396989444	1.2356258010093	0.336558478873417	0.563269809172658	-2.65443244809831	-1.13860842131867	0.657421387398871	0.548714849199631
Q9NR20	0.754322418507823	0.806233671187773	0.755821714153651	0.108866792526872	-4.16657091372489	-0.200187110697035	0.722285886376744	-0.650137101959026	0.612530110405575	1.15701009768092	0.357206441149574	-0.946407718941368	-1.33505971181973	-2.5871241104984	0.707283290449031	0.192892604110435	-0.0681829057490631	-3.58508915888588	1.03719678441704	1.77706071902283	-1.63930073763881	-3.10456888853355	0.600095614340989	1.0196965607988	-1.31720454034862	-1.21495574550606	-1.50888649685545	-0.360606982850614	-1.63083747412079	-0.894852082956661	-1.88833590718268	-1.55264497296965	0.790639772571861	0.962822011235913	-0.353493033892379	-0.341191199966831	1.6614949290694	-0.637322742188429	-2.06663514566109	-0.171700138188458	1.00163583621743	-1.03891504724316	0.879224593537318	0.0872068364376371	1.90718482063055	0.523601014951035	0.257617175870451	0.0985945784226855	0.878438897069396
Q9NRH2	-1.18448343522807	0.607294153128535	-1.12741684268731	0.393969670499773	1.5911384332121	-1.18060827663473	-1.29455708660915	1.41032580045016	-0.373417484794567	1.56968212077937	-0.508222173946148	-1.58224930549903	0.127052781873388	1.56789525746942	-0.636642402737888	-0.45928583664725	-0.773958183270559	1.13615592107795	1.60644943574493	0.872320326050529	0.14994667414038	0.655035240368795	-1.14368226608424	1.08760143742403	0.648595778268542	-0.0372369094983125	0.369660315221316	-1.18711588157225	0.506653342959954	-0.0981095488543754	-1.24496395788861	-1.35812276936548	0.9348076142044	0.924544142048022	-1.07906502742349	-0.898307962994135	0.498483519295702	-1.29760332385678	-0.513275178299426	-0.33655726699882	0.519254824221541	0.537375663824407	0.123942974582418	-1.07321740300966	-0.73604406220174	-0.997895552708061	-1.06889835606823	-0.596065629764513	1.07444516776886
Q9NRM7	-0.631400134005591	-0.561635567432564	0.296163970362915	-0.936890527847399	-2.96508542409896	-1.6832693964206	-1.63674261522247	-1.02226885432142	-0.827630811936019	-1.64595135362826	-4.88934225305052	0.624898015951075	-2.60623338394388	-0.766874247416079	-1.17202788497942	-0.0987850513440038	1.17498195871193	-1.02651621245682	-0.63365407005633	0.603918612068604	1.19269044351361	-1.54050533326947	-0.570074080596249	-1.3730307372834	-0.29787511643619	-1.13835055229541	-1.98200317620519	-1.23034175410904	0.595999137958094	-3.89325173324065	-3.08424869871896	-0.346212132639778	1.31116685350575	1.57462772644362	-1.59210963405872	-0.509692562386238	0.696917563209364	-0.48648023089357	-2.99701449486331	-1.39839806955067	-1.15590633368199	0.393102942718102	1.38025155094192	-0.306039528460065	2.7808277116697	-1.60228488983465	-0.333579668408974	1.12318902177235	0.927564968131744
Q9NRW4	-1.3923498307342	0.470015809300818	-1.75204201705938	0.178620207802654	-2.21078567243156	-0.340850194445633	-2.39053089562751	-1.00973679893059	-1.92461065176679	-0.388180204871957	-1.6242560255832	0.586613325112548	-0.646923442330228	-1.58632065776051	1.86074177193149	-0.427395839487657	-0.511026959150248	-1.48510964838696	2.27926370692269	2.99162310546299	-1.70238583876292	-0.870295232272688	0.410761746801739	0.0543253243235504	-0.331502810531187	-2.21205712378248	-2.6717538959721	-0.375525564567633	-0.584666924217411	0.691354585563696	-2.56337745804466	-1.49230890275569	2.14256430829268	1.73932702570076	-1.32589985904662	-1.44517082674828	-0.439672629947067	-2.60902480696337	-0.408576898921575	1.18949591149559	-3.01964784562329	-0.820465088692395	0.010282879639773	-1.76379144953374	1.13817844749869	0.9453775087342	1.76813345065573	-0.703373646010262	0.0198362978106628
Q9NSY0	-1.8094222123076	-1.25226796896833	-2.40734278159398	-0.665731838734331	-0.214630776590847	-1.1513230601286	-2.04810683966595	-1.51586521337796	0.433614091158458	-1.09372492832809	0.592941412463257	-1.81718801182668	-1.47273723000235	-1.64773593549545	2.19211426407395	-0.0954315455737788	-0.0463469726449878	-1.86596325629946	1.20098301227242	2.17914347626521	-0.912743313567742	-1.46078894817366	-1.11220183537038	-1.50806304658464	-0.967770004286984	0.0708303896442885	-1.89764096130143	0.216927102073871	0.431813467306711	-0.363758479144255	1.03417523639604	-1.74993177565979	1.1033065573202	-0.479777090721081	-0.523660834754139	-0.321276337970548	2.18460156545588	-0.209524325375426	-1.35520828119864	-0.461840225590335	-1.37034750390712	-1.46097810630288	0.184319921000252	-0.474817729817271	-0.17804370346246	-1.13827537291891	0.727936552839231	0.452968293034687	0.286096609976111
Q9NSY1	-0.928851649028085	1.77559306552047	1.60314973587557	0.961385009546457	-1.53412166181723	0.674427450392792	1.42061596330324	-1.3745572316492	1.19150318382922	-1.37235704931439	-0.908634385643473	-1.29523412428507	-1.55090369895189	-0.855412218459241	-1.16016038890711	1.31798682653089	0.62931091215499	-1.49742061521671	-0.955520525157074	1.99958949478202	2.23747939097285	-0.998964383053001	0.042610761460466	0.406481769701874	0.535612430934537	0.453080968920687	-0.98033837854822	-0.789139874869004	-1.4977976243477	-0.829856749653566	0.156706656300755	-1.4989958066424	-0.480479169458698	1.89706971793326	0.199841417235618	0.771306027492918	0.447259093693222	-0.351472052692868	-0.925980535050638	-1.11479434558027	-0.512789539553946	-0.326603381336064	-0.830141134498334	-2.7447325371197	1.02301865227464	-1.56962259040857	-1.16487103025695	-1.29808949237984	0.353729429214275
Q9NWZ3	-1.01851014532767	0.130415046811223	-2.22448893710562	-0.316971003075903	-0.971655237787162	0.541110100226871	-1.8021261448884	-0.0313690905680445	-1.67946237423339	1.16629055354404	0.743915854604701	0.400824323840348	-0.982007220885938	-0.585029863253198	-0.599025087431407	-1.00107105353174	0.0446535621504078	-0.694517275864248	0.60879824955403	0.278939138091264	-0.638303855481316	-1.26422688014146	-0.402824376954534	-0.118591374056172	-1.06555099556176	-0.885200524959378	-1.17825787704342	-0.200821295208932	0.701229285375748	-0.992428979791168	-1.10306679191696	-1.08433891489958	-0.822945536592437	1.83908190719064	-1.18023726919965	1.08023213285293	-0.683539141333572	1.17317037917496	-0.257435222441704	1.23366072729617	-1.84142044588111	1.76423113938606	0.0127741685311873	-0.194953078101074	0.428894784077061	-1.17571541578726	0.42571916129547	0.501285252919877	0.062943445869113
Q9NYL2	-0.207498320403809	0.0833215762624427	-0.404082922355238	-0.117004751513441	1.78777108192726	-1.33784898403366	-0.568432035776853	0.850840967879009	-0.244180780538228	1.15198791780994	-0.65660421278841	1.44590010165479	-0.765254891414711	0.74650675648812	-1.34390077364331	1.4307323244863	0.829122235278713	0.534677142784813	0.885410440529203	0.979472152646525	0.163766950173788	-0.67883887294769	-0.489436756303613	0.659664022177055	-1.46404740772014	-0.47129136401699	1.32199505123086	-1.28017222599174	1.71783483580217	-1.28234211546746	-1.5110237275266	0.534612016969105	0.286729971652502	1.60195721901807	-0.922394565496773	0.0901386191598859	-0.522986033160034	-1.40936712520539	1.24707525158415	-1.01008843946145	0.900016604872615	-0.301468888674908	0.0325911884168178	-1.15338035365371	-0.473766910052872	-1.02544123206781	-1.105713075215	-0.887019783505864	0.277130200379067
Q9NYV4	0.294922648092205	-1.0545399036027	1.51326939736514	0.16912685831415	1.59715085585164	2.12913616433895	1.15765802843079	0.725385239938577	0.375990152314598	-2.3245721921787	0.845463873031919	1.28149719903684	0.386495423574897	3.50567460504524	1.09645792869209	-1.32217636893094	0.0835807105098236	0.172007019081043	-3.18735908585219	-1.94623984370148	-1.20714300541451	0.935126120364063	1.86930799688816	1.75444909460682	-1.8198561348551	-0.766518503898593	0.207607099347707	-1.05424840322829	2.6823225110258	2.02405833383651	0.488310792854531	0.427140686797934	-0.2475320991706	-2.11552354573559	1.16287792892004	0.076433230808321	-1.17369136303257	0.689388880490364	0.0480927631130648	-0.207724333628836	0.570645770740951	2.28982450964378	1.08097595452597	1.66595316543247	0.549207861965999	1.79872366512132	-0.649092507581887	3.072324932116	-2.07441436563085
Q9NZJ5	1.57731756447435	-2.40599768352554	0.597688454432188	-1.26134665135376	-1.74685926726992	-3.02096659532504	-1.58984718074845	-1.56965265275391	-2.54413353575166	-4.16897676052475	-1.77398498370276	-0.0895523575299484	-1.71070680756424	1.06976339118042	1.50757243178525	0.136643994617932	-1.31031495179956	-1.9095961163477	-2.30542740062334	0.450325683834919	-0.919078897353204	-0.863050895390137	2.40775907525607	1.19335817074208	-1.09603762110103	-0.847359928391092	-0.843196527052853	0.502292747635419	1.38178889846088	-0.673664757064151	-1.47229538612655	-2.58737428328264	-1.09347565681707	-1.95756933614321	-1.38010481768103	-2.87303465073421	0.816085434350408	-1.96896011463092	-1.2370185355988	1.82644343561078	0.0468853065343488	1.10172227595624	2.8500123300398	1.29366829612771	1.76762344703684	0.949857187918342	3.62528155263476	2.09251855821558	-1.96212075349656
Q9P0L2	-1.2049097023708	-4.57000948598733	-0.146815326125416	-5.54078541877104	-1.12161179561916	-5.32570055611581	-1.10108661799781	-1.21529230114648	-3.10707520895302	-6.8501605168327	-7.58836755961059	-0.69602913991438	-2.05956284040871	0.0411047679070956	1.05920881235574	-0.0565662823384497	-0.849296147525644	-1.34490669382366	1.0747351709671	1.05996186293645	-2.59424924855971	0.476817870690016	-0.727041664799171	-0.906914648869629	-2.8629714577695	-2.70583461077875	-2.39980596839748	-0.338413733409388	1.31896512967736	-5.3870561253269	-5.73709846339772	-5.10619581501752	-1.73709317271766	1.1198038388178	-2.08032009886989	-5.63541215194689	1.82083116829311	-1.29933201202111	-6.4223592890727	-1.26608035334993	0.631890369335371	-1.73042309641212	4.3116799224037	-2.04600793214343	6.37484199199082	-0.98004999241152	2.2012021495808	1.39747252299768	1.62107450126074
Q9P289	-0.0605056794987923	-0.989582715096757	0.389898788670518	0.712276205687354	-0.434620921001583	-1.00129301537978	-0.95693628665225	0.737679685113248	0.851112549403486	0.708148701949101	-1.13337178722954	-0.172634838115961	1.45510577210168	-0.782627285112608	0.344409665069448	-0.440526759922537	1.38753451944442	-0.481032975974341	-0.304932467299634	0.27929735520548	-1.39122060119318	-0.808036350468752	-0.579097912264231	-0.655525370470808	0.520899630059721	0.562005630869255	0.780616186543448	0.825858167472337	-1.20492103897455	-1.26872229692029	1.03041808530988	-0.118481090344282	1.14065062202058	-0.429180754380109	-1.06898029360742	-0.365596472722216	0.36760497335329	-0.138888887900472	1.59196326308857	0.786630563690462	-1.19229375804865	0.0373568099462725	-0.373509115323381	-0.732011987598207	0.0647763299348548	-0.845698625079721	0.311596132056612	-0.206883049844739	1.25868288729289
Q9P2K8	-0.930352805285489	0.564171675845707	-1.18468389809642	0.289802902333237	-1.1746263402367	-1.3252135459888	-0.284766160300284	-1.64190983164311	-0.643713379996355	1.48668360843218	0.105543625707381	-1.78086441707733	-1.70044034787527	-0.740991283505645	-1.10224828816548	-1.24118599352155	0.550313205029628	0.57436451324838	-0.554415994347528	0.433485943622206	0.180788578566357	1.43607219136345	-1.48149377156606	-0.664442627195528	0.138895962170111	0.419954362438234	-1.3752184607503	0.790602293507757	0.508711441317838	-0.907850912509892	-0.281748124348228	-1.94483379780844	-0.400890077508866	1.44059209536302	-0.956296244620615	1.45562282549357	0.568907206802663	-1.18915505903601	-1.44872601318895	0.955425375741351	-0.42398141528271	-1.32529967719054	-1.32040057357716	-1.71572178299093	-0.706931057301746	0.119783675872561	0.973218106420725	-0.535474207557384	-1.03553492897528
Q9UBS0	-0.963903099190691	-0.96987335259689	-1.48156968378639	-0.0704515958760997	1.90522724663125	-0.568561122969236	0.69481392885991	1.32998916217169	1.6341555288748	0.000408934673829883	1.82556703570066	-0.652759971102992	0.849030729546125	2.53478073363635	-0.736267591515799	-1.06932705170356	-0.194631849490066	1.23076055157259	-0.138794311462601	0.12688785704472	-0.139105443646065	1.65835512733701	0.454400061433523	1.44536615341307	0.265392453042941	1.12018115856009	-0.165435104858152	0.548152129571572	1.72315025202938	-1.69250586979372	2.19476956261514	0.557541778980834	-0.969675250933212	-0.528776515204309	-0.802466518693592	-1.38420335788128	-0.0895840840300353	-0.534208235900017	0.198633160103259	0.783944632285568	0.998755320330558	1.35027817730987	0.539138228993912	-0.322701583325404	-0.697405478898687	0.638504282588983	-0.978054455714605	0.456513551839228	-0.83415048381621
Q9UEE5	0.976653624929226	-1.08826518624852	-0.347626392466679	-0.856422657693611	1.05292242261906	-0.151956198629316	0.781969377400261	0.385420643265926	-0.576971205896808	0.0645094229903774	0.598771202688704	0.0582860122303759	1.36268167583637	1.42953206080342	-0.457618340443883	-0.600724673587959	-1.74263866350122	0.731873927946958	-1.33463774648265	-0.0796048069880804	-0.999251598462378	0.724068379116806	1.45864212409163	1.26084473378765	1.33745097648367	0.912421040446182	-0.185627597316224	0.0917882422446405	-1.13884383700644	-0.590235632323473	-0.290060446363304	-0.00769967899821738	-0.860975001171408	-0.927191737189686	0.290962584850185	0.909817692124987	-1.52047182309157	-0.0764242793785918	1.06600735020862	0.701631474649899	0.876616216336064	-0.778642861710606	-0.334705188794858	0.400368730835517	0.193274898924023	0.465106089011568	-0.425180636682147	0.116304003767879	0.515715125605125
Q9UEW8	-1.36600368905854	0.80761782635799	-0.728201886045153	1.7505924828271	2.97413763863431	-0.504970217516245	-0.880360878185631	2.88427977089549	0.161599012068076	1.93989653067127	-0.112723502880288	0.672200189588365	2.4598200668091	0.184805790839979	0.57629538174587	-0.880413943549363	-1.58572197901164	1.70051949472104	-1.62858063281659	-1.03124949239313	0.455038366522105	0.993176552876772	1.1120474506404	-0.461170346013373	1.54812179124154	1.79781310666411	2.15895766497735	-0.855859406460676	0.410922386502306	3.44372860618003	2.04763221464138	1.6192152694708	0.55351107184043	-0.736530585321703	-1.27154308461257	2.15508456725521	-1.61194273516946	-0.374692887723803	0.558962138060699	-1.98743061007432	0.804796902424427	3.16614097710208	-1.02405776235093	-0.346469339372932	-0.30116509244335	0.451935561242208	-1.4358562303668	-0.94822286334328	0.956570054558307
Q9UHY1	-0.890764342007439	1.52249994748657	-1.07056377244119	-0.501996710454085	0.927350461011301	-1.33142531970243	-0.977857925710925	-0.885029178243344	-0.85607937010698	1.35754414683216	-1.64021885604886	-0.507205866708728	-0.89291662158818	-1.0611410450558	-1.59356401759404	-1.04721398162431	-0.395025421563754	0.112712633043129	1.01467406501905	1.11143889946962	1.53096438469801	1.37722908424987	-1.35035679316193	-1.27715685159482	1.10136466937185	1.4334750845818	-1.79764053769734	-0.019239019000005	0.280704330691596	-2.53241563724011	-0.784987306504358	-1.35187403167551	1.27933479748141	0.700372045828005	-0.97329328181213	1.78375333558119	-0.569197530424526	-1.75303561528166	-0.105582206993755	0.0428859464541937	-0.363482456049913	-0.881451980952666	0.874542610371724	-1.30271511899519	1.29643817762312	-1.6462197368556	1.04359262777543	-1.29704246867277	0.286938226530195
Q9UIK4	-0.500180887930334	0.207896359365689	1.60487176049096	1.66197786392033	2.37812394466232	2.07329187335662	1.09473462235839	-1.4510228229558	0.375686057608133	-0.258550223791255	-1.63155156191151	2.72139925722178	-2.00227912888783	4.20546785488638	-1.26065205235524	-0.312315326659673	1.27458601980453	0.605817160446246	-1.83105231610518	-0.712448824568534	2.01329602709693	0.549654509917981	-0.809100187370976	-2.43194050734397	1.18442230985759	1.04059178957471	-0.460299150985305	-0.267562552705481	4.14584145294465	-0.337196178928977	0.531984717661269	-0.878738573266518	2.40096483557854	-0.84815311480814	0.600480831742238	1.77416398950126	-1.38818752147961	3.20680973803821	0.71078143511019	0.191948455663122	-1.87145424494649	2.7109449652925	-2.01135210576071	0.210212646165704	0.340880470656609	-1.4808558969854	-1.4945118399532	0.309090408679298	-1.80684926278284
Q9UK32	-1.58043264692381	0.642580170768792	-1.67815457577287	1.50371345620128	-4.77004283328822	-1.33933797885712	-3.01758742077176	-1.50768231568938	-2.25010541275593	-3.09595882325516	-6.35798545692559	-0.0478484538560885	-1.87468019745495	-2.4418971661975	-1.99534745453369	3.06182238432999	1.3892511870998	-2.85391878647134	0.0242593373455212	4.63745812630472	1.63302831807568	-0.276378217339105	-1.77142977662215	-1.52026816629804	-2.51748778985769	-1.83824087919133	-1.55991889731258	-1.0043049894628	0.248241480162774	-7.20165883938412	-5.62739447117505	-1.57422982862998	3.4064542393008	2.99267656415158	-4.48379600591047	-1.89907945022601	2.2756658193971	-0.585950979137662	-4.84027362558612	-1.9576457072284	1.16983009043785	-0.814536093904225	0.0317430676058436	-3.65791185154034	1.54879450990126	-5.68009716699481	-1.70689042625096	0.567997833116768	1.62418059072302
Q9UKE5	0.383881052093237	-0.0495819531121276	1.67725634889032	0.344045580326998	2.49817569933843	1.0331018255172	0.962339298584157	1.35932269622951	1.94949927906021	-0.480016813891696	-0.323621847037347	0.534553383402849	-0.273522022251998	1.80614667438806	-0.301404563462359	0.183232885858324	1.49009099798084	1.52625891078593	-2.50829606031173	-0.407608226144202	0.754765251322676	-0.698427666349565	0.3986224107115	-0.592149015100425	-0.437852329082297	-0.0348882957973263	2.25497350991594	-0.0145581575801899	1.77959694157935	-0.0431668749632256	-0.205411186176997	2.54515192008284	1.44106698586978	-1.13889812049419	-0.337713637604513	0.846368324771913	0.786547887984621	1.24970430745542	1.72107637267704	0.280065145598736	0.176588285563745	0.494759192445046	-0.51146664691659	1.09891911685565	-0.927139791247078	-0.666845766541131	-1.04576366534601	1.03265674875221	-1.49184777445126
Q9UKI8	-1.42786512947911	1.34323438068432	-1.34522334726003	0.795465480090499	-2.81166401345627	1.29337692172383	-1.48600576417641	-1.16715659413492	-1.98642584156028	2.60261105851095	1.22806450456473	-0.972115978641692	-1.48061737354615	-2.43874209085245	0.716303535779751	-1.54616573946104	1.44709039653065	-1.78435954062763	1.5196835102552	-0.335842890532361	-1.17596144312666	-1.58553262289156	-1.14662563016343	-0.889654259158548	0.512888793988287	-2.16070070711249	-1.64348557560269	0.992667870721989	-1.60397336397721	-1.83199646390231	-1.99840966974116	-0.0102506929528495	0.289356920981258	1.04031454064553	-2.76510296072574	0.81211347074126	0.694594797530392	-0.671306123043401	-2.44168252706773	-0.935262278295678	-2.26382717710254	0.304390112880083	-0.91611890774712	-1.11290095122761	-1.08471838159484	0.704807956300069	0.893183700428451	-2.26587701807959	-0.0493606177578543
Q9ULR3	0.342897045379402	0.157796249634149	-0.285636143471078	0.699330989895453	0.509725385878487	0.301079800204274	-0.204016089850721	-0.129090834426387	1.15250835425659	-0.103349918488512	-1.18580042955422	-0.572649718977744	-0.108528887178728	1.90140979961519	0.0356856226672887	1.0413788344304	-0.568705582496549	0.161427114860616	0.0653518000478244	1.0681432093479	0.512357094246674	0.66092721755034	-0.416606679771123	-0.131364539316784	-0.359196174982977	-0.331675505257503	0.176240817886506	0.0729257791629949	0.580185465587466	-0.263553185431523	0.940723927245721	0.0685824488000606	0.570168764903822	0.40693237319538	-0.866471802604426	-3.0061946964984	0.148247358176262	0.637011367732675	-1.40792265433899	0.369632156617005	0.0544535389631999	2.03000468033874	-0.547546914179756	0.705657900548627	1.07102170777188	0.496460406156947	-0.358851339476295	1.47048351372373	-1.30439932397182
Q9UNI6	0.606771412780189	-1.05290206763392	1.56689652044246	-1.4691380239412	2.61906432373864	1.28903207499639	0.907615279830595	-0.273985666291362	2.56896392281146	0.486504436569878	1.97725210957466	0.271053409462056	0.435451760698142	0.960541463974328	0.415777587913289	-1.89360701920361	-2.19905588883314	1.73898394311232	-1.11577632714713	-0.351943313434246	-0.536156930731083	2.33973953994239	0.994671124536217	1.72747381936586	1.52306903609208	1.57246901429747	-0.0847701702855595	1.21907931314956	-1.93153986452144	1.81616307981881	0.473205218212604	-0.233531114338662	-1.13596413995279	-1.54368562166719	1.75397901023153	1.10078012463555	-2.25688853962594	0.0984612978281014	2.54733566212179	1.08335553088268	-1.51653766755286	-0.812850618787316	0.106737131416387	1.26262544645015	-1.48650643752957	2.54165823946294	0.855525327821928	-1.4665895233542	-2.22708782633366
Q9UNW1	1.10281167641346	1.00122022787506	-0.426518509689247	-0.117851268281348	0.117213499627411	0.072635709958432	-0.74704811093474	0.0080553740907164	-0.947937500665382	0.211052672655521	1.08487451325862	-1.73058215192799	-0.0718569907790912	-0.410836923456463	0.353374995267067	1.50006454260399	0.522987889166882	0.168729768347901	-0.229686896432501	-0.0677367503326564	-1.62414676786395	0.997691997130193	-0.806779636286513	0.092744665772464	-0.490512462427416	-1.92925141354134	0.440272850670768	-0.18759372139737	0.235905009633536	-0.602097441010045	-1.55118391467393	0.595644330282825	-0.292441570068724	0.0463462885576948	-0.135241016243027	1.50328588753631	0.332454947891202	-0.216195283297457	0.691482046389083	-0.930232558418038	1.15925313719566	-1.07597588372181	1.10270799210948	-1.93383036692172	-1.54365762617597	0.297455125543852	0.295330619617253	-2.72403268233532	0.406968984184085
Q9UPZ9	-1.22576107431826	-1.6112406171597	-4.17716161708419	-0.453108894943311	-1.84247296205555	-0.0246375405137896	-3.88381097230978	-0.38666371970972	-4.28234675547723	-1.08726201345406	-1.05012262538313	-1.19830413149136	-1.49513682022241	-0.267660822550868	0.3347111278731	0.982786248191048	2.48532674067459	-0.263677858946142	-0.545337265416304	1.74027739913756	-1.48466203317732	-0.147274613727447	0.282412389904494	-0.143920966618428	-2.51910778304508	-2.23630143837342	0.0962698181222154	-0.367580912988337	1.27665277995112	-3.40267749247643	-2.53098169080595	-0.0218488981863522	0.979944415167918	2.02687884534524	-3.81502720921377	-0.240347407287437	1.01296917197267	1.57787373728537	-2.29434452715919	-1.81256521346673	-0.934201913687479	-0.211902982149196	1.73645946090595	-0.541206580129997	2.33714280173473	-1.83882106443426	-1.06927526309475	1.46454669148594	1.56976186245794
Q9UQ88	1.54359026909113	-0.288453107746715	1.44103063727199	0.0966436378946645	1.93658392478863	-1.07256287736484	2.38765037637414	0.759719495484202	-0.152803663339559	-1.54667375063286	1.55356829494345	0.52766785975591	1.86478276099473	-0.50168398555539	1.44797583804989	-0.585634511918963	-0.986015865491001	0.557290999549857	-1.49921372236382	-1.28133499194008	-0.446175336290195	0.298430450507723	3.55284935570872	0.616950807750126	-0.731836455839515	0.256446605723224	0.265280811653105	3.05834955728133	-1.55505258874738	2.42575536215411	1.1037119844064	0.818469308443454	-0.933286026613522	-1.53892909869672	2.87138750000449	-1.28143480798897	1.19408802288028	1.15549072174735	2.04384323729156	-0.155662271976791	1.77143540823156	-0.523507143864381	-1.07862156807054	0.689955628521939	-1.49709699063666	1.47260177764137	-1.22900154118333	-2.32613819337671	-0.313421243882929
Q9Y217	0.1455119177602	-0.676462325807046	-0.849289016450675	-1.10770562826589	-1.75294517235976	0.176514047721965	1.40520208710731	0.283752428973644	1.33564799632494	-0.94896636124188	1.55669167929779	-0.913270014808639	1.67859333360928	0.20426246784496	0.225116653084202	-1.10541450733881	-1.11486070256969	0.906018523484115	0.934435771669182	1.22825691009123	-0.925007837204626	1.02073966420365	-0.140929732067908	-0.61967855264366	1.23183714656129	1.08438240750921	0.986529979416374	-0.226279990357922	-0.707181127645227	-0.990439718872517	1.52710823580137	-0.586695252546615	-1.64716742945381	-0.308964180576693	1.35000154147479	-0.83696770106048	0.824207645628086	-1.74786393729245	-2.01434032812678	-0.727031601856105	0.543677305946046	-0.655051818217236	1.0021230901182	0.789235491543412	-1.3601845764184	1.12854194624614	-0.337977751499753	-0.776347792334924	-0.644784145823349
Q9Y243	-0.664607491671767	-0.638512740319231	0.871797504269061	-0.852433183659269	-0.575034478932565	-1.73005629959095	0.238335507494905	-0.110207426198943	-0.261150743642754	-1.7748793107701	-2.401541810956	-0.74722718778334	-1.28727380916558	-0.00513539084476664	1.47347407587842	-1.04335308002789	-2.070946375175	-2.55919398477188	-0.374898317339148	-0.870672447461369	-2.21173641128554	0.608448627044846	-0.159633643851623	-0.0565692350696787	-1.6638596729191	-1.7140084779059	-2.64247299335011	0.145671848294173	1.03201763354333	-0.693566983033038	-2.02151547683657	-2.93160311668358	-1.90980433567445	0.420557644794138	-0.824062576110307	-2.73855172680358	0.598249271454651	-1.90460535390674	-1.76799455996765	-0.256754848864753	-0.299361564241118	-1.14385259557915	-0.703060999485528	-0.370564529535939	2.1547356379406	1.21132898231117	2.02158518417875	0.539846717612223	-0.803809238215042
Q9Y2H1	-2.18617148550535	2.02658399039673	-0.92686270612199	0.538313355699236	-2.21572393145898	-1.19774392839761	-3.52371900232591	-0.97140295123722	-2.47899815321592	0.439564208253544	-2.37150675219606	0.407584562200922	-2.35049663435569	-2.14176882635983	-2.19361069563267	1.78177471507055	2.23406586559325	-1.22826949186332	2.09031316213723	0.634312679759758	2.27031794218753	-0.0904549402457316	-5.20375146586518	-3.81879773223749	-0.663742799300487	-0.958879226837358	-2.45419674846566	0.108594809090521	0.441389607105048	-4.13265442427227	-2.36998952513816	-0.228473894016836	3.51898350067833	5.23074349411312	-4.92957301591773	-0.921270225960077	1.38910297512306	-3.12210634774937	-2.28549685264468	-2.07740951790449	0.662239505199056	-1.78743598401342	-0.851116373047822	-3.69032893899476	0.244635917215064	-2.6417828865741	-0.84538567676588	-1.30457605895698	1.61515275757931
Q9Y2H2	-0.878133765590674	-0.503373037536039	-0.854565851886445	-0.438281272890778	-0.211975883687856	0.346336836982236	0.899811020643837	-0.221655286270323	-0.614260061540283	-1.09688416321303	0.552756715320624	-1.57158677899773	0.666239837062907	0.947402596148787	0.772753593821106	-0.357478723868338	-1.43035922191784	0.797392668694284	0.411437067313889	1.16586952745829	-1.16407717521509	-0.134751848132831	0.803541558864644	1.30656571420616	1.0093500037662	1.05671513606213	-0.625019007313866	0.435862244674917	-0.579886496762676	-0.215407162582632	0.868483603005091	0.846710223398732	-0.820633180591202	0.0433757700187294	0.84196123833584	-1.94630539090331	0.856490513969574	1.23728868701774	-1.67301571616422	-0.768843506776015	-0.156080001648155	1.29016277229224	-0.69896467960144	-1.0248940902438	-2.11269252433521	1.68880396601916	0.527193931797431	-1.28582368445111	0.305349398838035
Q9Y2K2	-1.66253112570185	1.52873563250771	-0.365317818773952	-1.3720919420698	0.834036926653168	-1.36109761062631	-1.48490426061148	-0.929398557682432	-0.521152260615279	1.74712605972975	-0.0323475162541347	-1.06826628996657	-0.151522657224157	-0.357200853113639	-0.709748143201888	-1.28360559155984	-0.938748279703283	0.585798657301002	2.48339640069264	0.867787642942431	0.20643115407722	1.71336870090437	-0.950612703366257	0.249203274164823	1.11454128459417	0.368739231120604	-1.47028916951176	-1.09661830055275	-0.885005518140502	-1.47944544404835	-1.41551248389088	-0.607539050251929	-1.18791233368591	2.63977056971937	-0.211792098285519	-0.680902116062848	0.0804406591976126	-1.15051275903256	-0.633856530778028	0.504541828295732	-1.11572917802639	0.24383440921576	-0.261762810105077	-1.2257928660736	-0.361603291451846	-0.418126040831162	1.00998042470804	0.444829594274908	1.03447951233559
Q9Y2R2	-3.35094395073073	-0.600611918810436	1.77543963007239	0.0374768024192264	0.856034320914012	-0.814742225943302	0.783947204488632	0.847533920969019	-0.810015989741197	0.420004114160103	0.520455920411234	0.543755375123385	1.2933654103192	-1.93846208288985	-1.93347391967779	-1.41496813745306	-0.766087457977898	0.714165981428439	0.918127512273189	0.469614744089015	-0.330921045360703	0.895511967779393	1.68087283069815	1.07994198390428	0.296596810273608	0.69019942136791	-1.16712748672103	-1.94711111847697	-0.158800844552513	-0.351733389543402	-0.224663195737971	-0.464909456539232	-0.116077463279028	-0.249117912643219	-0.320238066237908	-0.492156146259576	-1.52343543246989	-0.577526150766633	-0.710333921493683	-0.404422848966282	-1.51852833961756	0.465026162924576	1.04322422303064	-1.6637585519288	0.0648448870341576	0.986803019348087	1.42322796890167	-0.397570009104432	1.73191388016998
Q9Y2U5	-1.79919590802923	-0.0146117829077577	-2.25700373905467	-0.193978175557916	-0.811620314107931	1.33800393273154	0.143712679035103	-1.58558242693841	0.112254579993084	-0.629195475919487	-0.877678244447658	-1.49662987465441	1.05010216053317	0.40210573042198	0.392027222792637	-1.36112722796467	-1.10156938885517	2.05202011625434	4.65561288465536	0.226993605470889	-1.7175827117417	0.673410234362211	1.09611026559718	1.77213546269399	-0.0372393369277706	-0.943257054937185	-0.45471517313131	-0.655189130155834	1.0292509087933	-1.01910301944083	-1.43161661061115	-0.804512738221211	-1.29567462142402	0.355260418599468	-1.46466759848105	-0.290587460085613	-1.09009604071	-0.811285210355424	-1.25344749225205	-0.484636824057471	-1.75588308849416	-1.96398092568232	0.46172166791823	-1.41042997162542	-0.278334711641186	0.809664221751211	0.389435547918637	-0.649269543527286	-0.087026606957986
Q9Y3S1	-1.53422274430002	-0.175635791738368	-1.3002704203783	0.545212612431673	-1.05847100085338	0.801591595104763	0.399267216670552	0.996032506336082	-0.316471678742352	-0.351076198158495	0.340970109328501	0.441025123115324	-0.202948402160109	0.0429317872718562	-0.251296969785126	0.959284853090137	1.10058445172091	-0.223347559317123	1.62685447524856	0.688789480320189	0.748247186444005	-1.21587990966531	-0.275970344003682	-0.272845866086004	0.818919891621415	-0.292008707616558	-0.865929669329341	0.208685824728003	0.746621219196103	-1.74656036297953	-0.665805601963457	-1.00335821606096	1.75043562834831	2.6998636863527	-1.28375474513887	-1.22113714813217	1.22436747449035	-1.44542656414124	-1.93013932749917	-1.85647354023679	0.0512074881680642	0.745378059770976	-0.0131379764944199	-1.52716924138156	-0.815454718075774	-0.696710312169088	-1.62866037220569	0.478137316639392	0.830480450796376
Q9Y4K4	-0.366334923315265	-0.910460635248458	-1.43583049783644	-0.125375134490319	-0.978008961243585	-0.835109588561807	-0.0248324233332608	-0.532158357174822	-0.653669109503008	1.47121757189016	0.652724964413137	-1.5536775939908	1.19760179326859	-1.51475450510684	-0.890650966340371	-0.657196930485022	-0.219965709998839	-0.0197592717172814	-0.829713337117289	0.626108466610366	-1.4193272692008	0.390050484618177	-0.676138052593143	-0.755534389008427	-0.780448201209998	-0.182830197288175	-1.6941213206945	-0.833390477366583	-1.28664525691485	-1.24239155654801	-0.69897232952641	-1.48864115084801	-0.431392367989561	0.301165979398462	-1.47702190893097	-0.162543962048612	-0.991878582245657	-0.761039524781296	-1.57252257357339	0.35014394194992	-0.941937755381992	-0.837759458918471	0.916966563350834	-1.72523327679928	0.0449612591698111	0.979424266524322	-0.744971594326955	-1.11340629869529	-0.379657099627745
Q9Y572	-0.793410666397325	1.36375037139254	-1.37588879384941	1.60880299635886	0.671460419391068	-0.259936678033042	-0.325818121765774	0.326560127081821	-1.25051315811949	-0.0810704685425792	-0.806466357424203	-1.33977395047656	0.715034192012124	-0.486224150395671	-0.19809269045006	0.355637083535878	-1.4467804267912	-0.332281140502549	1.44107608238557	-0.0160493330406366	-1.74818710234577	1.06581122468023	0.437069700092651	-0.287524947727254	0.808958329193128	0.0573997787219144	-0.807648864498511	0.553860591337997	0.9315251817818	-0.82778891883651	0.42250856032677	-0.561631183000473	1.43033722998395	1.59020711413515	-0.702979968284167	1.70586654030725	-0.0854436409409412	-0.724177838527644	0.248243569603694	-0.510267344201703	-0.189382733926558	-0.0749688472281486	-1.87355476537634	0.537732985065384	-0.680578311753023	0.0339989545991882	-0.869641705122039	-0.458018652953054	1.28955950858316
Q9Y5B0	1.71171556132892	-0.746892208045399	1.31760232513197	-0.310597402135189	-0.440178512624124	0.808712083876105	0.728332691498518	1.17705233763379	0.814921504827034	-1.95944173848142	1.33162035731485	0.61746405533252	1.13132883305142	1.19917496640331	0.938186426252042	0.406216286774255	0.679996482488676	1.00929533968968	-0.446512592798242	-1.0102152920091	-1.60805843851851	0.638243515399743	1.82012090905227	1.47102219961221	-1.58050081148928	-1.07831666272794	1.5005900644841	1.56033448227928	0.898506588507128	0.516913694331448	-1.05253289926333	-0.401960643737039	-0.908499292121349	-0.99934996000355	1.83776689189945	-0.69805669560936	1.37097707964707	1.04835028684188	-0.51570417279635	0.226554456282127	1.79378499213375	0.838774043033086	-0.319161816042716	0.973333173514442	-1.37262321872807	1.06644141107383	-1.1269380534506	0.407665568876175	0.651080824262432
Q9Y5S2	0.452882977430354	-0.835582735548916	-0.410426390114825	-0.367240773259203	1.4211185012269	1.01422115028039	1.38870179556823	1.16911544369508	0.850508484710189	-0.598223224149755	1.36071843972244	-1.01292298834273	0.841948118033306	-0.305345625435635	1.49391600896427	0.110292578876281	-1.42467691819201	-0.370233717908891	-1.06346707409313	0.514244291510437	-1.42869885180788	-0.951536298468132	1.76668122780405	1.45220825563174	1.40371304935084	0.922829196301041	0.931831012507995	1.6121542530444	-0.624059813510614	1.47073830262675	1.08553217160576	0.309602772167551	-0.443931137865072	-1.04736982253069	-0.39682416371601	0.0651498944243099	0.470969855800571	-0.422231329786441	1.08609657786988	-1.03871612644419	1.95884412662414	1.00637775978372	0.402797378516048	0.261937592754939	-1.4635219528313	1.57421795825026	-1.15337296421002	-1.7520987095397	1.36439135072897
Q9Y616	-0.973624905357599	-1.85816828710086	-2.7973289555012	0.614137305724274	-0.873421879402496	-0.561748560924603	-1.4632559256055	0.382337732819483	-2.93850332493619	0.36138160455839	0.187407455964379	-0.819756896703259	1.31910177549824	-1.01014917358884	0.268912349205056	-0.583464184321596	-1.30468180871917	-0.660388926708451	0.8001981170247	1.10543555709924	-0.670178717407738	-1.01623449967963	0.597068945882224	1.28033924848876	0.837184447893992	0.886331540265705	0.661631032640747	1.17801104781837	-1.21145613776765	-1.02841512432307	0.606873119091708	-1.58292479607114	0.0646499607852441	-0.570673385005992	-2.88463968329291	-0.662010054823529	1.23389516366389	-0.356129562560103	-0.8676556024702	0.269663995155523	0.0621039007100977	-0.985637847885682	-0.045034419464448	-2.32900338383927	-1.77721239976519	0.149244219003294	0.561265661286457	-2.89127433786022	0.954596869217266
Q9Y6M4	1.68317804330263	0.490234970187376	-1.95272486695944	0.765597370078921	2.12993024736124	2.27798457002256	-1.95445732648416	1.56137546013015	1.22710998516531	1.72867723562514	2.05655194798763	-0.511371622607969	2.10849597949123	1.91191932598129	1.15747686140041	1.35406684832638	-2.18172074767671	1.6074704192266	-1.62099572096368	-1.93454915166913	0.0470053766067283	0.910040235315271	-0.78722067203586	1.90115866689055	0.359198422751023	1.1260820006512	2.17562135976463	-0.976750232731514	0.656928896530828	1.98984400609144	-0.120589950453306	-0.19273644943587	0.150727048620835	-1.26559190151066	-1.08807971174391	1.54122917740123	-2.7890754958535	-0.80633425802738	2.34518019324413	-0.0538942795306411	2.11112575099752	-0.671792352830174	-1.83485784775407	2.62202978558783	-2.13820218934185	-0.453382534665039	-0.744605692114589	-0.970748251261203	-0.916607973827501
Q9Y6R4	-1.03215451356987	2.49226751546211	-2.266649521916	2.75944956638721	-1.24815453053929	2.20918612847291	-1.07104746603233	0.501614458876364	-1.38670345427748	0.633571594588567	0.443430881550685	-1.52332090480205	-0.620490649388631	-0.347080137445008	0.390171405083422	2.10310485054178	-0.654483430241326	1.20413622205339	0.339713402236412	1.16286551526602	-0.753700907452727	-0.466214807430905	1.12394907601461	0.380372662230254	1.13265145781377	-0.592747340011745	0.804765156020898	0.0311045498131869	-0.228280964841907	-0.235613085828468	1.06630435571815	0.383156390013062	-0.537123772892559	0.953023793043438	-2.37161692089452	0.422908135316188	2.10963997257764	-2.39161679992401	-2.30294908050151	-2.1028285677635	1.59299999024463	1.81600944980365	-0.750552295448085	-0.504768557612786	-1.12213957403692	-1.81372464948281	-2.89924596012904	-0.213430688381175	0.0155000242875795
O75365	-0.662271655750102	1.37897340345407	-4.22721362492218	1.08428528292923	-0.295408544027943	2.29428542284685	-3.27349254629096	1.40189093623126	-2.32073768769529	1.88250011189167	1.22844230688284	-0.677241665007195	1.26458159433378	-0.753187232418779	-0.970278871929836	1.46345485190241	2.28856124448227	0.298593257056031	0.683659010647153	1.02740288853026	0.573327457335652	-0.686484881213233	-2.60999988730821	-1.37023916905632	0.750772095378554	0.223834426026141	0.869472348316689	0.998427719085538	0.296781461758948	-0.479163903198618	1.00191449186701	1.79174988023041	2.3816423432443	0.570754649987558	-2.77649933850365	1.46722996514397	-1.09721622986744	1.12771043257365	0.64351103754693	-0.229357563234196	-0.0536247189067597	0.954775595338029	-1.79624354407479	-0.323887588848471	-1.33077621292553	-0.612462060515988	-1.40841128164466	-1.05174647997486	-0.636343145330855
P10721	-1.37352582849989	-0.964192785500656	-1.51858634731195	-1.61841111603824	0.852171863023427	0.455266377683995	-0.839829052081629	-1.59921054379464	0.00482789116162137	-0.604443531285185	-1.69577891401124	-0.862273547659154	-1.02765183552151	-0.273963356764602	-0.49678014893791	-0.232797318749956	0.160298360791549	-0.0761727643922573	0.374901480735202	0.726798315924577	0.205817590396045	1.27647420862428	0.532513436541954	0.536771061376749	-1.3643283299422	-1.88844556324051	0.0481691159438905	-0.100177716859492	-0.237916548609453	-0.932051320852049	0.348777156612692	-0.162708539183612	-1.67847033174452	-0.267501670008671	-0.131851632162911	0.803565835148508	-0.541501421394646	-0.457876265944579	0.396948814665783	0.214702081465212	-2.30938127148523	-0.946482329605489	-0.321977830943411	0.901491087701907	-0.512999559063505	-0.392412290140994	1.28144532837314	-0.615880457553996	-0.362792094510074
P53350	0.94100645364272	-1.55478257307095	0.02260213259465	1.64618398012536	3.99624967511269	1.03715125541055	1.06672571166171	0.314764110238589	1.91804718348908	1.18838045988336	3.03835247752798	0.411013644312951	1.95543716942937	0.740719492770112	1.84818587316001	-1.42896685021783	-1.29639726650833	0.629911649497512	-1.52586253448631	-1.11908664327343	-0.72618293089504	0.953587799534063	-0.216448180991964	1.52393970036797	0.578386921408698	0.434519508291771	0.785600673565725	0.512577909180462	0.248966182284929	4.66059126121766	1.56843475973011	0.75422027889245	-0.943835105944682	-2.86450985547156	1.50864200868767	1.86855139065089	-0.711745804922227	1.10971577770212	2.36719974767102	-0.463470475590684	1.01195897376971	0.538058762352817	-0.398958495863643	1.71045082312619	-1.213223036495	1.88913208472109	-1.23569894783674	-0.384257069462927	-1.33023222054561
Q5SGD2	1.62642500611149	-1.03488391441975	1.09679472862833	-0.963356401941096	1.2809218242357	1.66555622428213	1.15625119662348	1.7600226522319	-0.667878114008952	0.145842144035067	-0.372569955585961	1.01406870809114	1.1983107581851	1.43628674493897	1.05305535607278	0.896023015901773	-0.141293058739506	1.86046130548424	-0.34169014412013	0.33615790545765	1.32655306299339	-1.18028526341064	1.07159366637402	1.52486296043616	1.94707877924863	0.113911647321054	1.86816680346628	0.717071580063771	-0.0462778301297184	0.671308764322839	0.676677412121795	0.397875599237489	0.7832599917341	-0.55435577736356	1.61669944916479	-0.239531063860512	-1.57614946522646	1.88473399562047	0.414288232855996	0.678877203513425	1.63068056003306	1.87668039631125	-0.689678426200389	0.495689568532096	-1.63080028754695	0.398497288452897	-1.73074822408455	0.841080252768266	-0.391205844008989
Q7RTN6	1.43178115531167	0.850656418954131	0.735085523595263	0.980974302579003	-2.49394585052027	-0.108994065365996	0.865082656000876	0.276013350230115	-1.27266002660934	0.729864207110662	-1.00755160137914	-0.227779619427825	-0.20899495419052	-3.93576207669705	-1.75447942087581	1.88640322272812	0.578065894460127	-2.23753634980724	1.76320796555928	0.241784088660873	0.516410158466771	-3.40030167342952	0.486927282220994	-1.07734666200686	-0.186258258217846	-1.1535549730455	1.51563325064346	-0.226807347046309	-2.80304649198455	1.04935675740676	0.31082110320651	-0.671481202875765	-0.917445986188986	0.551987395487422	0.542281649113494	-0.0739271763054724	-1.3068226426129	-0.616923881243237	0.454596266333229	0.358657590077008	0.898500521299224	-0.368844987137999	0.418919522424217	1.22869012813822	1.47943848859189	-0.0582454310390267	0.0857969176216986	1.018421124675	0.456323066419283
Q8TBE9	1.06845508851059	-1.01800098338665	-0.351592321669282	-0.287970958866982	0.474291735186265	0.0712835991502589	-0.243681012475732	0.77433531457504	-0.445011400758375	-0.891419620963105	1.6027758656729	-0.566542044334848	1.89946631667791	0.448020508184059	1.15620109836141	-0.637802918065099	-0.548209637129178	0.835737354910848	-1.34206719570207	-1.66409145991655	-0.653052683900618	-0.892530613705206	0.764999990885426	0.27420801912496	1.02839978732122	0.623322048094717	1.07518793215783	0.207162266463827	-0.557969792474324	1.77335390363948	0.956064702558391	1.26681435595754	-0.55927413787944	-1.70290714771198	0.343912897963816	0.68541433502716	-1.74252959871432	0.397893410829888	1.54960102937226	-0.795140606673883	0.481157494848224	0.65319240007837	0.310496934362406	0.597823809988359	-1.19819103858371	0.851834149349685	-0.26962767581845	-0.957903223349142	0.3151979262058
Q92871	-2.63617437009047	-1.0946651057843	-0.820919020358438	-1.3279546658665	-0.421797458676774	-1.49277589082921	0.536113214910975	-0.608032723031201	0.15606478560108	0.870173508516758	-1.00005304730115	-1.79505035530265	-1.34279780393576	0.832242586612619	-1.51351269649376	-1.79092338318845	-1.41020585143521	1.31192489582276	1.58233856228929	-0.232750454764541	1.28768564879337	2.66275870404491	-0.937235139977637	0.0560772122639636	0.79716460362052	0.520996401679537	-2.8261758170284	-1.25029433810625	0.859290777902934	-1.12919714018851	-0.466945857116735	-1.23185615049024	-0.154053316509446	0.575473541108147	-1.61265745593302	-1.43921071219588	-0.322344418032632	-1.82416705470523	-0.352677399728155	-0.428347732471511	-1.29558027771218	1.13317148509852	2.30972197411379	-3.24264843055383	1.03813011640528	0.617868535140563	0.920738362031535	-0.389922594508887	1.84992653349759
Q969T7	-0.339656266126971	0.59779532081807	-1.71284097241634	1.08686925392668	-3.64623141198668	0.0501905471838841	-0.185859396504659	-1.82888351015736	-0.761259833910557	1.06027731744032	-0.5037129602539	-0.349136048325219	0.901113814871365	-3.39040429100529	-0.832265527503403	1.66244264603857	0.873817414999348	-2.29028953485158	2.49448725172203	0.842930484004566	0.187425589922363	-2.20684580174728	-0.310110575960777	0.656104764061045	0.111652257891421	-0.277100496000206	-1.56260674120688	-1.61850716145045	-1.68320565913821	-0.152222690395717	-0.373642198963023	-0.233229496109484	1.61113116843446	3.16508599745992	-0.174209547995171	-0.637590210158715	-0.110660056951434	-0.249352228418462	-1.11132681579048	-0.655686378681424	-1.64807041098959	0.0963431921921729	-0.417190746757063	-0.82301943140017	0.660264019560421	-1.86083780421201	1.31276197245384	-0.765630953482506	0.742430557581933
Q9HCP0	-0.156954829144676	-0.605555404855694	-0.218315680702449	1.60391848160789	0.921685584906356	0.49086453036673	1.08624613580009	1.84902786270474	0.92195883830064	1.91437476187035	1.08187808839085	0.0669034262112063	1.84694832432116	-1.00405391209507	0.142542996866965	-0.461241769252436	-1.0457567621239	1.68777947312321	-1.51465467413885	-1.19965466796858	1.13025261511478	0.938427339013905	1.73475459994126	0.637948549491352	1.56515193901175	3.17650457577879	0.971323913015213	-0.819748234525433	-1.05561958896903	1.57847360499197	2.73443118638587	1.22871980692208	-0.272873278458736	-0.892515431894936	0.301645789452678	1.82927805720031	-1.84697644933322	1.5319580948351	2.26152801344279	-0.621473273252302	0.404479879229828	0.734157926420667	-0.697387803325624	0.687972967041109	-1.47724571237625	0.903958041672825	-1.30512794409731	-1.77515093181853	0.0345528593965722
Q9UL54	-0.129714483401087	-1.82255915649675	1.92163978569274	-3.34010101375534	0.84365821147788	-1.87657273818817	0.83701276563936	-1.93830280203641	1.78898387529348	-1.54942628351354	-1.06232361135827	0.0946874884929102	-1.87986782099769	2.65889362092686	0.738867682697818	-1.53685411134461	-1.4394581726842	0.51440637955959	-1.27770808032932	-1.73977670393909	-0.829478897156608	1.55326487621257	0.630082508390097	0.0943756099835305	-1.18833710678361	0.354021798877803	-3.40581553567801	1.49340851493545	1.22798684782095	-1.87230609506459	-0.418036918494659	-1.44203749663304	-1.51856511201221	-1.34085929615552	1.77206068379644	-0.246722463546902	0.709892767353299	-0.874283598166744	-1.62817813307049	-0.0025695888060729	-0.312613268723586	-0.513129257306634	1.99679888048926	0.583941139476613	0.920286934544655	1.25335816240562	2.39474657558885	1.71895313911573	-0.202485264587907
[truncated: 66 more columns]
