# Supplementary material for: Network-based elucidation of colon cancer drug resistance mechanisms by phosphoproteomic time-series analysis
Source: Nat Commun. 2024 May 9;15:3909. doi: 10.1038/s41467-024-47957-3 (PMC11082183; doi:10.1038/s41467-024-47957-3)
Supplement: Supplementary file 25 — Source Data [file 41467_2024_47957_MOESM25_ESM.zip › sourcedata/sourcedata_fig2a.csv]

Mode	Completeness	Spearman Correlation	Summed Prior Probability Score
dMI	>20% complete	0.05	214.4799811
dMI	>20% complete	0.1	180.1734286
dMI	>20% complete	0.15	153.6132856
dMI	>20% complete	0.2	177.5914897
dMI	>20% complete	0.25	185.1997867
dMI	>20% complete	0.3	188.3489052
dMI	>20% complete	0.35	183.7118527
dMI	>20% complete	0.4	200.2760992
dMI	>20% complete	0.45	217.1239688
dMI	>20% complete	0.5	252.4268458
dMI	>20% complete	0.55	242.5392187
dMI	>20% complete	0.6	277.6657489
dMI	>20% complete	0.65	272.072441
dMI	>20% complete	0.7	282.2820407
dMI	>20% complete	0.75	248.6847098
dMI	>20% complete	0.8	192.1111492
dMI	>20% complete	0.85	117.6844883
dMI	>20% complete	0.9	34.14314672
dMI	>20% complete	0.95	4.146544034
dMI	>20% complete	1	0.074355706
dMI	>40% complete	0.05	280.809024
dMI	>40% complete	0.1	287.113663
dMI	>40% complete	0.15	259.6439075
dMI	>40% complete	0.2	295.9076649
dMI	>40% complete	0.25	285.9867091
dMI	>40% complete	0.3	285.4155328
dMI	>40% complete	0.35	325.3227425
dMI	>40% complete	0.4	340.3635796
dMI	>40% complete	0.45	344.3756168
dMI	>40% complete	0.5	405.5230506
dMI	>40% complete	0.55	370.4972628
dMI	>40% complete	0.6	347.0357691
dMI	>40% complete	0.65	295.5502786
dMI	>40% complete	0.7	228.0222538
dMI	>40% complete	0.75	137.2614708
dMI	>40% complete	0.8	77.36764828
dMI	>40% complete	0.85	24.14475748
dMI	>40% complete	0.9	7.350717664
dMI	>40% complete	0.95	0
dMI	>40% complete	1	0
dMI	>60% complete	0.05	209.8406428
dMI	>60% complete	0.1	204.3766875
dMI	>60% complete	0.15	190.5264058
dMI	>60% complete	0.2	194.478541
dMI	>60% complete	0.25	207.6977898
dMI	>60% complete	0.3	195.7390391
dMI	>60% complete	0.35	214.2567208
dMI	>60% complete	0.4	240.2734602
dMI	>60% complete	0.45	224.2971468
dMI	>60% complete	0.5	241.3542484
dMI	>60% complete	0.55	210.6704807
dMI	>60% complete	0.6	203.2361878
dMI	>60% complete	0.65	144.6080729
dMI	>60% complete	0.7	90.67935229
dMI	>60% complete	0.75	47.83141794
dMI	>60% complete	0.8	16.79415267
dMI	>60% complete	0.85	3.146500844
dMI	>60% complete	0.9	2.991539168
dMI	>60% complete	0.95	0
dMI	>60% complete	1	0
dMI	>80% complete	0.05	110.4657026
dMI	>80% complete	0.1	114.9117513
dMI	>80% complete	0.15	98.25237997
dMI	>80% complete	0.2	100.5677936
dMI	>80% complete	0.25	106.2307568
dMI	>80% complete	0.3	86.29077281
dMI	>80% complete	0.35	102.2131445
dMI	>80% complete	0.4	109.4462606
dMI	>80% complete	0.45	98.55825504
dMI	>80% complete	0.5	105.8421186
dMI	>80% complete	0.55	87.7761248
dMI	>80% complete	0.6	86.15166579
dMI	>80% complete	0.65	47.82579831
dMI	>80% complete	0.7	30.34396976
dMI	>80% complete	0.75	13.76980052
dMI	>80% complete	0.8	5.435988391
dMI	>80% complete	0.85	1.814262047
dMI	>80% complete	0.9	1.900378519
dMI	>80% complete	0.95	0
dMI	>80% complete	1	0
hpMI	>20% complete	0.05	478.9898265
hpMI	>20% complete	0.1	499.2718965
hpMI	>20% complete	0.15	445.1547741
hpMI	>20% complete	0.2	482.7518484
hpMI	>20% complete	0.25	468.4192936
hpMI	>20% complete	0.3	452.851307
hpMI	>20% complete	0.35	503.049796
hpMI	>20% complete	0.4	503.7201201
hpMI	>20% complete	0.45	488.401917
hpMI	>20% complete	0.5	510.8483164
hpMI	>20% complete	0.55	464.6591223
hpMI	>20% complete	0.6	429.3762674
hpMI	>20% complete	0.65	344.7860739
hpMI	>20% complete	0.7	264.0765391
hpMI	>20% complete	0.75	183.650755
hpMI	>20% complete	0.8	109.5895221
hpMI	>20% complete	0.85	61.92072675
hpMI	>20% complete	0.9	22.7975012
hpMI	>20% complete	0.95	0.683813381
hpMI	>20% complete	1	0.002845329
hpMI	>40% complete	0.05	360.5281306
hpMI	>40% complete	0.1	368.8106944
hpMI	>40% complete	0.15	315.4543935
hpMI	>40% complete	0.2	368.9912091
hpMI	>40% complete	0.25	351.7630585
hpMI	>40% complete	0.3	330.8774972
hpMI	>40% complete	0.35	361.3511614
hpMI	>40% complete	0.4	358.3696523
hpMI	>40% complete	0.45	343.2252985
hpMI	>40% complete	0.5	379.0015872
hpMI	>40% complete	0.55	331.9713975
hpMI	>40% complete	0.6	304.1037049
hpMI	>40% complete	0.65	239.1538735
hpMI	>40% complete	0.7	169.2682307
hpMI	>40% complete	0.75	103.1559641
hpMI	>40% complete	0.8	56.87149178
hpMI	>40% complete	0.85	19.62781104
hpMI	>40% complete	0.9	7.058516349
hpMI	>40% complete	0.95	0
hpMI	>40% complete	1	0
hpMI	>60% complete	0.05	230.3963935
hpMI	>60% complete	0.1	215.934636
hpMI	>60% complete	0.15	215.3274345
hpMI	>60% complete	0.2	216.6953786
hpMI	>60% complete	0.25	231.8153649
hpMI	>60% complete	0.3	216.9570195
hpMI	>60% complete	0.35	230.6990185
hpMI	>60% complete	0.4	252.5547715
hpMI	>60% complete	0.45	226.8911358
hpMI	>60% complete	0.5	250.4643428
hpMI	>60% complete	0.55	219.9139069
hpMI	>60% complete	0.6	207.9634537
hpMI	>60% complete	0.65	158.2109695
hpMI	>60% complete	0.7	93.73279986
hpMI	>60% complete	0.75	48.88833478
hpMI	>60% complete	0.8	18.60229586
hpMI	>60% complete	0.85	3.202780715
hpMI	>60% complete	0.9	2.991539168
hpMI	>60% complete	0.95	0
hpMI	>60% complete	1	0
hpMI	>80% complete	0.05	135.4684088
hpMI	>80% complete	0.1	132.7533941
hpMI	>80% complete	0.15	110.2989605
hpMI	>80% complete	0.2	112.5027412
hpMI	>80% complete	0.25	116.1387178
hpMI	>80% complete	0.3	104.4765008
hpMI	>80% complete	0.35	97.32806378
hpMI	>80% complete	0.4	116.3453866
hpMI	>80% complete	0.45	103.2191535
hpMI	>80% complete	0.5	111.163036
hpMI	>80% complete	0.55	87.65801671
hpMI	>80% complete	0.6	81.64102809
hpMI	>80% complete	0.65	59.98812148
hpMI	>80% complete	0.7	32.05684199
hpMI	>80% complete	0.75	16.1441374
hpMI	>80% complete	0.8	5.463341049
hpMI	>80% complete	0.85	1.814262047
hpMI	>80% complete	0.9	1.900378519
hpMI	>80% complete	0.95	0
hpMI	>80% complete	1	0
iMI	>20% complete	0.05	256.1523378
iMI	>20% complete	0.1	254.8297368
iMI	>20% complete	0.15	277.5573495
iMI	>20% complete	0.2	323.3158308
iMI	>20% complete	0.25	337.9722158
iMI	>20% complete	0.3	337.9705157
iMI	>20% complete	0.35	360.8487284
iMI	>20% complete	0.4	388.7057765
iMI	>20% complete	0.45	360.5895423
iMI	>20% complete	0.5	389.0332215
iMI	>20% complete	0.55	329.3133025
iMI	>20% complete	0.6	326.9606254
iMI	>20% complete	0.65	247.4267353
iMI	>20% complete	0.7	218.0290543
iMI	>20% complete	0.75	156.3084142
iMI	>20% complete	0.8	94.60359938
iMI	>20% complete	0.85	47.2439586
iMI	>20% complete	0.9	18.32857435
iMI	>20% complete	0.95	0.949926568
iMI	>20% complete	1	2.031163257
iMI	>40% complete	0.05	133.9411011
iMI	>40% complete	0.1	137.2222995
iMI	>40% complete	0.15	139.1266631
iMI	>40% complete	0.2	176.4819757
iMI	>40% complete	0.25	192.51456
iMI	>40% complete	0.3	208.2659517
iMI	>40% complete	0.35	234.6841115
iMI	>40% complete	0.4	252.6252262
iMI	>40% complete	0.45	251.0913637
iMI	>40% complete	0.5	265.5011129
iMI	>40% complete	0.55	222.9822401
iMI	>40% complete	0.6	220.096029
iMI	>40% complete	0.65	151.2912037
iMI	>40% complete	0.7	111.1771506
iMI	>40% complete	0.75	60.4292884
iMI	>40% complete	0.8	43.28181157
iMI	>40% complete	0.85	13.19905549
iMI	>40% complete	0.9	5.671676566
iMI	>40% complete	0.95	0
iMI	>40% complete	1	0
iMI	>60% complete	0.05	98.92203807
iMI	>60% complete	0.1	106.4007225
iMI	>60% complete	0.15	112.0207018
iMI	>60% complete	0.2	138.082055
iMI	>60% complete	0.25	139.3789315
iMI	>60% complete	0.3	141.2185913
iMI	>60% complete	0.35	153.1981955
iMI	>60% complete	0.4	178.4668669
iMI	>60% complete	0.45	188.4554696
iMI	>60% complete	0.5	190.8613384
iMI	>60% complete	0.55	151.8079725
iMI	>60% complete	0.6	157.0453073
iMI	>60% complete	0.65	104.5687938
iMI	>60% complete	0.7	65.32685658
iMI	>60% complete	0.75	31.06061542
iMI	>60% complete	0.8	10.86595938
iMI	>60% complete	0.85	2.299886741
iMI	>60% complete	0.9	2.991539168
iMI	>60% complete	0.95	0
iMI	>60% complete	1	0
iMI	>80% complete	0.05	55.33725895
iMI	>80% complete	0.1	56.7261601
iMI	>80% complete	0.15	67.88743068
iMI	>80% complete	0.2	72.72055988
iMI	>80% complete	0.25	75.46722356
iMI	>80% complete	0.3	66.39421227
iMI	>80% complete	0.35	73.90066713
iMI	>80% complete	0.4	75.77449272
iMI	>80% complete	0.45	79.77276219
iMI	>80% complete	0.5	85.82053595
iMI	>80% complete	0.55	60.01547006
iMI	>80% complete	0.6	73.86898501
iMI	>80% complete	0.65	38.70081576
iMI	>80% complete	0.7	27.78509479
iMI	>80% complete	0.75	10.02580843
iMI	>80% complete	0.8	3.34470311
iMI	>80% complete	0.85	1.247593836
iMI	>80% complete	0.9	1.900378519
iMI	>80% complete	0.95	0
iMI	>80% complete	1	0
