# Supplementary material for: Network-based elucidation of colon cancer drug resistance mechanisms by phosphoproteomic time-series analysis
Source: Nat Commun. 2024 May 9;15:3909. doi: 10.1038/s41467-024-47957-3 (PMC11082183; doi:10.1038/s41467-024-47957-3)
Supplement: Supplementary file 25 — Source Data [file 41467_2024_47957_MOESM25_ESM.zip › sourcedata/sourcedata_fig7b_sfig20_sfig21.csv]

Cell line	Compound	Concentration	Gene	VESPA score	DE score	Classification	Label
HCT-15	LI	C1	ABL1	-4.672053669	0.211964852	TN	0
HCT-15	LI	C1	AKT1	1.146827509	-0.302541055	TP	1
HCT-15	LI	C1	AKT2	1.004604196	-0.286785059	TP	1
HCT-15	LI	C1	CSNK1A1	0.561642845	-0.437321386	TP	1
HCT-15	LI	C1	EGFR	-0.245227374	-0.451824656	FN	1
HCT-15	LI	C1	ERBB2	-0.715099598	-0.36439703	FN	1
HCT-15	LI	C1	ERBB3	-1.418747405	-0.228894356	FN	1
HCT-15	LI	C1	ILK	2.558481623	-0.690995232	TP	1
HCT-15	LI	C1	INPP5A	-0.130771269	-0.26640308	FN	1
HCT-15	LI	C1	MAP2K7	1.552615477	-0.214140139	TP	1
HCT-15	LI	C1	MAP3K4	2.535034385	-0.273426754	TP	1
HCT-15	LI	C1	MAPK14	1.588916697	-0.292164314	TP	1
HCT-15	LI	C1	MAPKAPK5	1.00383744	-0.215867125	TP	1
HCT-15	LI	C1	MARK2	-0.421389585	0.463134145	TN	0
HCT-15	LI	C1	MARK3	-4.323195306	0.30677723	TN	0
HCT-15	LI	C1	PKN2	-1.550214478	-0.377825837	FN	1
HCT-15	LI	C1	PRKCI	0.921415234	-0.316466831	TP	1
HCT-15	LI	C1	PTK2	-0.429809588	-0.656798839	FN	1
HCT-15	LI	C1	PTP4A1	0.354541215	-0.248940543	TP	1
HCT-15	LI	C1	RPS6KB1	0.885304081	-0.373311131	TP	1
HCT-15	LI	C1	SLK	-1.468242398	0.241420058	TN	0
HCT-15	LI	C1	SRC	3.299501232	-0.196204644	TP	1
HCT-15	LI	C1	TAOK1	-0.553575186	0.225312531	TN	0
HCT-15	LI	C2	ABL1	-4.672053669	0.317703403	TN	0
HCT-15	LI	C2	AKT1	1.146827509	-0.359001303	TP	1
HCT-15	LI	C2	AKT2	1.004604196	-0.433753667	TP	1
HCT-15	LI	C2	CDK10	-0.731589663	0.465683748	TN	0
HCT-15	LI	C2	CSNK1A1	0.561642845	-0.663857782	TP	1
HCT-15	LI	C2	DYRK1A	0.429342228	-0.2523647	TP	1
HCT-15	LI	C2	EGFR	-0.245227374	-0.640410828	FN	1
HCT-15	LI	C2	EIF2AK2	3.97319153	0.234667735	FP	0
HCT-15	LI	C2	EIF2AK4	-3.520126645	0.695153806	TN	0
HCT-15	LI	C2	ERBB2	-0.715099598	-0.409498111	FN	1
HCT-15	LI	C2	ERBB3	-1.418747405	-0.358360676	FN	1
HCT-15	LI	C2	GRK2	-1.921347461	0.439070996	TN	0
HCT-15	LI	C2	ILK	2.558481623	-0.728568224	TP	1
HCT-15	LI	C2	INPP5A	-0.130771269	-0.396033772	FN	1
HCT-15	LI	C2	MAP2K3	5.925336594	-0.589151485	TP	1
HCT-15	LI	C2	MAP2K7	1.552615477	-0.247979891	TP	1
HCT-15	LI	C2	MAP3K2	-3.954101135	-0.24847846	FN	1
HCT-15	LI	C2	MAP3K4	2.535034385	-0.290154834	TP	1
HCT-15	LI	C2	MAP3K7	-0.372836515	-0.311250183	FN	1
HCT-15	LI	C2	MAPK14	1.588916697	-0.419399348	TP	1
HCT-15	LI	C2	MARK2	-0.421389585	0.834659772	TN	0
HCT-15	LI	C2	MARK3	-4.323195306	0.53723575	TN	0
HCT-15	LI	C2	NRBP1	2.108952452	-0.495021932	TP	1
HCT-15	LI	C2	PKN2	-1.550214478	-0.557740598	FN	1
HCT-15	LI	C2	PLPP1	-2.162093786	-0.228042778	FN	1
HCT-15	LI	C2	PPP1CA	0.571856767	-0.565879286	TP	1
HCT-15	LI	C2	PRKCE	6.272915114	-0.323758611	TP	1
HCT-15	LI	C2	PRKCH	-0.780068949	-0.225415482	FN	1
HCT-15	LI	C2	PRKCI	0.921415234	-0.543908431	TP	1
HCT-15	LI	C2	PTK2	-0.429809588	-0.76432085	FN	1
HCT-15	LI	C2	PTP4A1	0.354541215	-0.413486173	TP	1
HCT-15	LI	C2	PTPN1	-0.761572011	-0.199091958	FN	1
HCT-15	LI	C2	PTPN11	3.486135355	-0.359507212	TP	1
HCT-15	LI	C2	PTPN3	-0.645704481	0.268511505	TN	0
HCT-15	LI	C2	PTPRA	0.046050894	-0.18535573	TP	1
HCT-15	LI	C2	RPS6KB1	0.885304081	-0.532954992	TP	1
HCT-15	LI	C2	SLK	-1.468242398	0.228887163	TN	0
HCT-15	LI	C2	SNRK	-2.119579662	0.36821824	TN	0
HCT-15	LI	C2	SRC	3.299501232	-0.264179724	TP	1
HCT-15	LI	C2	TAOK1	-0.553575186	0.358921429	TN	0
HCT-15	LI	C2	TRPM7	3.376953888	-0.528314758	TP	1
HCT-15	LI	C2	WNK1	-0.019736997	-0.445891023	FN	1
HCT-15	TR	C1	ABL1	-2.146133475	0.220763442	TN	0
HCT-15	TR	C1	AKT1	-0.262435264	-0.746074853	FN	1
HCT-15	TR	C1	BMPR2	2.475531928	-0.725687093	TP	1
HCT-15	TR	C1	BRAF	-0.595686774	-1.092696551	FN	1
HCT-15	TR	C1	CAMK2G	-2.279134432	-0.20899772	FN	1
HCT-15	TR	C1	CDC42BPB	0.173562496	0.238968267	FP	0
HCT-15	TR	C1	CDK10	-0.559057482	0.390364371	TN	0
HCT-15	TR	C1	CDK13	0.877407949	0.397277508	FP	0
HCT-15	TR	C1	CDK8	-0.067649539	-0.5373026	FN	1
HCT-15	TR	C1	CIT	0.92050159	-0.660570535	TP	1
HCT-15	TR	C1	DYRK1A	-0.03144834	-0.422701425	FN	1
HCT-15	TR	C1	EGFR	0.943411814	-1.664135474	TP	1
HCT-15	TR	C1	ERBB2	0.810219989	-0.967524037	TP	1
HCT-15	TR	C1	ERBB3	0.495224965	-0.216297656	TP	1
HCT-15	TR	C1	ILK	0.657737966	-1.682240196	TP	1
HCT-15	TR	C1	INPP5A	1.513923674	-0.582021038	TP	1
HCT-15	TR	C1	LIMK2	-0.876436222	0.478548222	TN	0
HCT-15	TR	C1	MAP2K3	1.686884439	-0.795715082	TP	1
HCT-15	TR	C1	MAP2K7	1.132675767	0.277737123	FP	0
HCT-15	TR	C1	MAP3K2	-1.3606566	-0.557008564	FN	1
HCT-15	TR	C1	MAP3K3	-0.151110501	-0.270229472	FN	1
HCT-15	TR	C1	MAP3K4	-1.036076565	-0.242323892	FN	1
HCT-15	TR	C1	MAP3K7	-6.081743036	-0.672577139	FN	1
HCT-15	TR	C1	MAPK1	4.367170389	-1.00011347	TP	1
HCT-15	TR	C1	MAPK14	0.771804324	-0.822806633	TP	1
HCT-15	TR	C1	MAPK3	-0.299361972	-0.324426791	FN	1
HCT-15	TR	C1	MARK2	-0.420246392	0.774016692	TN	0
HCT-15	TR	C1	MARK3	-3.98908352	0.419027245	TN	0
HCT-15	TR	C1	MTMR6	-0.86358034	0.240253589	TN	0
HCT-15	TR	C1	NT5C3B	-0.662156042	0.240189914	TN	0
HCT-15	TR	C1	PIK3CA	0.79484749	-1.357335155	TP	1
HCT-15	TR	C1	PKN2	-0.049628255	-0.488674469	FN	1
HCT-15	TR	C1	PRKCI	0.524693173	-1.301132571	TP	1
HCT-15	TR	C1	PRKCQ	-0.109862345	-0.225670041	FN	1
HCT-15	TR	C1	PTK2	-0.285676479	-0.817865156	FN	1
HCT-15	TR	C1	PTP4A1	1.340719868	-0.320004309	TP	1
HCT-15	TR	C1	PTPN1	-0.670792236	-0.259130967	FN	1
HCT-15	TR	C1	PTPN11	0.853285623	-1.31409745	TP	1
HCT-15	TR	C1	PTPN3	-0.69290711	0.299434097	TN	0
HCT-15	TR	C1	RAF1	0.010366216	-1.482197946	TP	1
HCT-15	TR	C1	ROCK2	-0.368442501	0.875933938	TN	0
HCT-15	TR	C1	RPS6KA1	-0.351596465	0.248892381	TN	0
HCT-15	TR	C1	RPS6KB1	-0.334720637	-0.609908477	FN	1
HCT-15	TR	C1	SLK	-0.941625382	0.346305541	TN	0
HCT-15	TR	C1	SNRK	-4.432601308	0.347839401	TN	0
HCT-15	TR	C1	SRPK1	1.38365723	0.287562045	FP	0
HCT-15	TR	C1	SSH1	-3.718848891	-0.549499418	FN	1
HCT-15	TR	C1	SSH2	-2.545476803	-0.37772264	FN	1
HCT-15	TR	C1	STK17B	1.024382179	0.257661423	FP	0
HCT-15	TR	C1	TAOK1	-1.436709499	0.478673541	TN	0
HCT-15	TR	C1	VRK1	1.903817022	-0.323567939	TP	1
HCT-15	TR	C2	AKT1	-0.262435264	-1.368120347	FN	1
HCT-15	TR	C2	BMPR2	2.475531928	-0.903308459	TP	1
HCT-15	TR	C2	CDK10	-0.559057482	0.920430889	TN	0
HCT-15	TR	C2	CDK6	0.075789919	-0.927526842	TP	1
HCT-15	TR	C2	CSNK1A1	2.497822643	-0.986121146	TP	1
HCT-15	TR	C2	CTDSPL2	0.745253983	1.093868058	FP	0
HCT-15	TR	C2	ERBB2	0.810219989	-0.813812913	TP	1
HCT-15	TR	C2	GSK3A	0.659535257	0.943412808	FP	0
HCT-15	TR	C2	ILK	0.657737966	-3.473573105	TP	1
HCT-15	TR	C2	INPP5A	1.513923674	-1.435127221	TP	1
HCT-15	TR	C2	INPP5K	-0.647401953	0.855582027	TN	0
HCT-15	TR	C2	MAP2K1	0.148792811	1.002861859	FP	0
HCT-15	TR	C2	MAP2K3	1.686884439	-1.843738425	TP	1
HCT-15	TR	C2	MAP2K6	-0.154562852	0.704294059	TN	0
HCT-15	TR	C2	MAP3K2	-1.3606566	-0.863333814	FN	1
HCT-15	TR	C2	MAP3K7	-6.081743036	-0.839082426	FN	1
HCT-15	TR	C2	MAP4K5	-0.0263832	0.719762224	TN	0
HCT-15	TR	C2	MAPK14	0.771804324	-1.551876071	TP	1
HCT-15	TR	C2	MARK2	-0.420246392	1.382345938	TN	0
HCT-15	TR	C2	PIK3CA	0.79484749	-2.623714426	TP	1
HCT-15	TR	C2	PKN2	-0.049628255	-1.002364727	FN	1
HCT-15	TR	C2	PRKCI	0.524693173	-1.301934413	TP	1
HCT-15	TR	C2	PTK2	-0.285676479	-1.180862673	FN	1
HCT-15	TR	C2	PTPN11	0.853285623	-1.69240451	TP	1
HCT-15	TR	C2	RAF1	0.010366216	-0.886293742	TP	1
HCT-15	TR	C2	ROCK2	-0.368442501	1.689772293	TN	0
HCT-15	TR	C2	RPS6KB1	-0.334720637	-1.362365508	FN	1
HCT-15	TR	C2	SLK	-0.941625382	1.026075035	TN	0
HCT-15	TR	C2	SNRK	-4.432601308	0.813183774	TN	0
HCT-15	TR	C2	SRC	3.950871615	-0.680349592	TP	1
HCT-15	TR	C2	SRPK1	1.38365723	0.94149349	FP	0
HCT-15	TR	C2	SYNJ1	0.74442828	0.957410757	FP	0
HCT-15	TR	C2	TAOK1	-1.436709499	1.122101884	TN	0
HCT-15	TR	C2	TP53RK	0.543228883	-1.119659143	TP	1
HCT-15	TR	C2	VRK1	1.903817022	-1.32944122	TP	1
HCT-15	TR	C2	WNK1	0.914250412	-0.926260609	TP	1
NCI-H508	TR	C1	BRAF	-1.696927009	-1.063673505	FN	1
NCI-H508	TR	C1	CDK13	2.027007956	-0.633344349	TP	1
NCI-H508	TR	C1	CDK2	-0.210016792	-0.975647615	FN	1
NCI-H508	TR	C1	CDK6	-1.856046349	-1.280210974	FN	1
NCI-H508	TR	C1	CDK8	-0.359515267	0.719873756	TN	0
NCI-H508	TR	C1	DYRK1A	0.318809105	1.003309779	FP	0
NCI-H508	TR	C1	GSK3A	1.324577776	-0.944213623	TP	1
NCI-H508	TR	C1	MAPK1	1.224091956	-0.771025398	TP	1
NCI-H508	TR	C1	OXSR1	0.411134441	0.608358083	FP	0
NCI-H508	TR	C1	PAK4	-7.394309902	0.581875291	TN	0
NCI-H508	TR	C1	PRKCE	-2.643057664	-0.649853591	FN	1
NCI-H508	TR	C1	PRKCZ	-0.00091583	0.609067184	TN	0
NCI-H508	TR	C1	PTPRA	0.349068607	-0.64032899	TP	1
NCI-H508	TR	C1	RAF1	6.976537508	-1.006104974	TP	1
NCI-H508	TR	C1	ROCK2	-2.085958133	0.542948542	TN	0
NCI-H508	TR	C1	SIK3	4.790998238	0.534200269	FP	0
NCI-H508	TR	C1	TLK2	2.340675751	-0.719909804	TP	1
NCI-H508	TR	C2	BRAF	-1.696927009	-1.160640491	FN	1
NCI-H508	TR	C2	CDK11B	0.071123096	-0.772465864	TP	1
NCI-H508	TR	C2	CDK13	2.027007956	-1.067584212	TP	1
NCI-H508	TR	C2	CDK8	-0.359515267	0.929636435	TN	0
NCI-H508	TR	C2	DYRK1A	0.318809105	1.224753548	FP	0
NCI-H508	TR	C2	EGFR	2.767594709	-1.364088221	TP	1
NCI-H508	TR	C2	EIF2AK4	-2.387432962	0.897934785	TN	0
NCI-H508	TR	C2	GSK3A	1.324577776	-0.922801044	TP	1
NCI-H508	TR	C2	GSK3B	1.541343422	-0.826773253	TP	1
NCI-H508	TR	C2	ILK	-0.968606653	-0.86145114	FN	1
NCI-H508	TR	C2	MAP2K2	-3.189428005	-0.831285832	FN	1
NCI-H508	TR	C2	MAPK1	1.224091956	-1.488756831	TP	1
NCI-H508	TR	C2	MASTL	-0.288898621	-0.945739111	FN	1
NCI-H508	TR	C2	OXSR1	0.411134441	0.655268366	FP	0
NCI-H508	TR	C2	PAK4	-7.394309902	1.018946477	TN	0
NCI-H508	TR	C2	PRKCE	-2.643057664	-1.021585108	FN	1
NCI-H508	TR	C2	PTK2	-4.376898178	-0.657713071	FN	1
NCI-H508	TR	C2	PTPRA	0.349068607	-0.798046305	TP	1
NCI-H508	TR	C2	RAF1	6.976537508	-0.794359401	TP	1
NCI-H508	TR	C2	ROCK2	-2.085958133	1.382992364	TN	0
NCI-H508	TR	C2	TAOK1	-0.430858144	0.882351036	TN	0
NCI-H508	TR	C2	TLK2	2.340675751	-0.740148358	TP	1
NCI-H508	TR	C2	TRPM7	0.213466961	-1.136825705	TP	1
NCI-H508	TR	C2	WNK1	0.940099305	0.766132453	FP	0
