# Supplementary material for: Network-based elucidation of colon cancer drug resistance mechanisms by phosphoproteomic time-series analysis
Source: Nat Commun. 2024 May 9;15:3909. doi: 10.1038/s41467-024-47957-3 (PMC11082183; doi:10.1038/s41467-024-47957-3)
Supplement: Supplementary file 25 — Source Data [file 41467_2024_47957_MOESM25_ESM.zip › sourcedata/sourcedata_fig2b.csv]

Recall	Precision	Mode
1	0.419471710831192	noDPI
1	0.419471710831192	noDPI
0.999899568143015	0.419447253117627	noDPI
0.99979913628603	0.419422793343164	noDPI
0.999698704429045	0.419398331507542	noDPI
0.999698704429045	0.41941600303375	noDPI
0.999698704429045	0.419433676049216	noDPI
0.999698704429045	0.419451350554128	noDPI
0.999698704429045	0.41948670403304	noDPI
0.999698704429045	0.419504383007417	noDPI
0.99959827257206	0.419479917393687	noDPI
0.99959827257206	0.419497597572284	noDPI
0.99959827257206	0.419515279241307	noDPI
0.99959827257206	0.419532962400944	noDPI
0.99959827257206	0.419550647051385	noDPI
0.999497840715075	0.419526178231178	noDPI
0.999497840715075	0.419543864086674	noDPI
0.999497840715075	0.41956155143339	noDPI
0.99939740885809	0.419537079978077	noDPI
0.999296977001105	0.419512606459229	noDPI
0.999296977001105	0.419530294725303	noDPI
0.99919654514412	0.419505818856468	noDPI
0.99919654514412	0.419523508328062	noDPI
0.999096113287135	0.419499030108796	noDPI
0.999096113287135	0.419552106617182	noDPI
0.99899568143015	0.419527625474483	noDPI
0.99899568143015	0.419545320342486	noDPI
0.99899568143015	0.419563016703223	noDPI
0.99899568143015	0.419598413903653	noDPI
0.99899568143015	0.419616114743725	noDPI
0.99899568143015	0.419633817077287	noDPI
0.99899568143015	0.419651520904527	noDPI
0.99899568143015	0.419669226225635	noDPI
0.99899568143015	0.4196869330408	noDPI
0.99899568143015	0.419704641350211	noDPI
0.99899568143015	0.419740062452528	noDPI
0.99899568143015	0.419757775245812	noDPI
0.998895249573165	0.419733288318704	noDPI
0.99879481771618	0.419708799324752	noDPI
0.998694385859195	0.419684308263695	noDPI
0.998694385859195	0.419702021694171	noDPI
0.99859395400221	0.419677528279588	noDPI
0.99859395400221	0.419712959054453	noDPI
0.99859395400221	0.419730676685381	noDPI
0.99859395400221	0.419748395812226	noDPI
0.998493522145224	0.419723899185207	noDPI
0.998493522145224	0.419741619522081	noDPI
0.998493522145224	0.419759341355288	noDPI
0.998493522145224	0.419794789511464	noDPI
0.998493522145224	0.419812515834811	noDPI
0.998493522145224	0.419830243655251	noDPI
0.998493522145224	0.419847972972973	noDPI
0.998393090288239	0.419823472275012	noDPI
0.998393090288239	0.419823472275012	noDPI
0.998292658431254	0.41979896950756	noDPI
0.998192226574269	0.419774464670355	noDPI
0.998192226574269	0.419774464670355	noDPI
0.998192226574269	0.419809926082365	noDPI
0.998192226574269	0.419827659035229	noDPI
0.998192226574269	0.41984539348625	noDPI
0.998192226574269	0.419880866883528	noDPI
0.998192226574269	0.419898605830165	noDPI
0.998091794717284	0.419874096920022	noDPI
0.997991362860299	0.41984958593882	noDPI
0.997991362860299	0.419867325812313	noDPI
0.997991362860299	0.419885067184991	noDPI
0.997991362860299	0.419902810057046	noDPI
0.997991362860299	0.419920554428668	noDPI
0.997991362860299	0.419956047671372	noDPI
0.997991362860299	0.419956047671372	noDPI
0.997890931003314	0.419931532902244	noDPI
0.997790499146329	0.419907016060862	noDPI
0.997690067289344	0.419882497146963	noDPI
0.997589635432359	0.419857976160284	noDPI
0.997589635432359	0.419857976160284	noDPI
0.997589635432359	0.419875723887222	noDPI
0.997589635432359	0.419893473114643	noDPI
0.997589635432359	0.419911223842739	noDPI
0.997489203575374	0.419886699923903	noDPI
0.997489203575374	0.419904451866571	noDPI
0.997489203575374	0.419922205310333	noDPI
0.997489203575374	0.41993996025538	noDPI
0.997489203575374	0.419975474650091	noDPI
0.997489203575374	0.419975474650091	noDPI
0.997388771718389	0.419950947225981	noDPI
0.997288339861404	0.419926417727407	noDPI
0.997288339861404	0.419926417727407	noDPI
0.997187908004419	0.419901886154106	noDPI
0.997087476147434	0.419877352505815	noDPI
0.997087476147434	0.419895110810354	noDPI
0.997087476147434	0.419912870617096	noDPI
0.997087476147434	0.419930631926233	noDPI
0.997087476147434	0.419948394737955	noDPI
0.997087476147434	0.419966159052453	noDPI
0.996987044290449	0.419941621896019	noDPI
0.996987044290449	0.419959387427024	noDPI
0.996987044290449	0.419977154461226	noDPI
0.996987044290449	0.420012693039983	noDPI
0.996886612433464	0.41998815266142	noDPI
0.996786180576479	0.419963610206068	noDPI
0.996786180576479	0.419981381178064	noDPI
0.996786180576479	0.419999153654098	noDPI
0.996786180576479	0.420016927634363	noDPI
0.996786180576479	0.420052480108346	noDPI
0.996786180576479	0.420070258602446	noDPI
0.996685748719494	0.4200457123508	noDPI
0.996685748719494	0.420081273281409	noDPI
0.996685748719494	0.420099056004741	noDPI
0.996685748719494	0.42011684023368	noDPI
0.996685748719494	0.42011684023368	noDPI
0.996585316862509	0.420092290758224	noDPI
0.996484885005524	0.420067739204064	noDPI
0.996484885005524	0.420067739204064	noDPI
0.996384453148539	0.42006097044627	noDPI
0.996284021291554	0.42003641444722	noDPI
0.996284021291554	0.420054200542005	noDPI
0.996284021291554	0.420089777250783	noDPI
0.996284021291554	0.420107567865159	noDPI
0.996183589434569	0.420083008639675	noDPI
0.996183589434569	0.420100800474355	noDPI
0.996183589434569	0.42011859381618	noDPI
0.996183589434569	0.42013638866534	noDPI
0.996183589434569	0.420171982886432	noDPI
0.996083157577584	0.42014742014742	noDPI
0.996083157577584	0.420165219233213	noDPI
0.996083157577584	0.420183019827148	noDPI
0.996083157577584	0.420200821929416	noDPI
0.995982725720599	0.42017625624947	noDPI
0.995982725720599	0.420194059573747	noDPI
0.995882293863613	0.420169491525424	noDPI
0.995781862006629	0.420144921394974	noDPI
0.995681430149643	0.420120349182134	noDPI
0.995580998292658	0.420095774886638	noDPI
0.995580998292658	0.420113578572639	noDPI
0.995580998292658	0.420131383767747	noDPI
0.995580998292658	0.420149190472154	noDPI
0.995580998292658	0.42018480840963	noDPI
0.995580998292658	0.420202619643084	noDPI
0.995580998292658	0.420220432386605	noDPI
0.995580998292658	0.420238246640383	noDPI
0.995580998292658	0.420256062404612	noDPI
0.995580998292658	0.420273879679484	noDPI
0.995480566435673	0.42024930043246	noDPI
0.995480566435673	0.420284938941655	noDPI
0.995380134578688	0.420260357036849	noDPI
0.995279702721703	0.420235773047239	noDPI
0.995279702721703	0.420235773047239	noDPI
0.995179270864718	0.420211186972563	noDPI
0.995078839007733	0.420186598812553	noDPI
0.995078839007733	0.420186598812553	noDPI
0.995078839007733	0.420222241072186	noDPI
0.995078839007733	0.42024006446961	noDPI
0.994978407150748	0.420215473362742	noDPI
0.994978407150748	0.420233297985154	noDPI
0.994877975293763	0.420208704504963	noDPI
0.994777543436778	0.420184108938192	noDPI
0.994777543436778	0.420219761571422	noDPI
0.994677111579793	0.420195163343233	noDPI
0.994677111579793	0.420248652777188	noDPI
0.994576679722808	0.420224051599762	noDPI
0.994476247865823	0.420199448334394	noDPI
0.994375816008838	0.420174842980818	noDPI
0.994275384151853	0.420150235538768	noDPI
0.994275384151853	0.420168067226891	noDPI
0.994275384151853	0.420185900428674	noDPI
0.994275384151853	0.420203735144312	noDPI
0.994275384151853	0.420203735144312	noDPI
0.994174952294868	0.420179124750626	noDPI
0.994074520437883	0.420154512267595	noDPI
0.994074520437883	0.420154512267595	noDPI
0.994074520437883	0.420172347922061	noDPI
0.993974088580898	0.42014773306164	noDPI
0.993974088580898	0.420165569942687	noDPI
0.993974088580898	0.420183408338286	noDPI
0.993974088580898	0.420201248248631	noDPI
0.993974088580898	0.420219089673913	noDPI
0.993974088580898	0.420236932614326	noDPI
0.993873656723913	0.420212314225053	noDPI
0.993873656723913	0.420248004076779	noDPI
0.993873656723913	0.420301550222977	noDPI
0.993873656723913	0.420337255235102	noDPI
0.993873656723913	0.420355110016141	noDPI
0.993773224866928	0.420330487235037	noDPI
0.993672793009943	0.420305862361937	noDPI
0.993672793009943	0.42032371808488	noDPI
0.993672793009943	0.42032371808488	noDPI
0.993572361152958	0.420299090831846	noDPI
0.993471929295973	0.420274461486171	noDPI
0.993471929295973	0.420274461486171	noDPI
0.993471929295973	0.420292318150918	noDPI
0.993471929295973	0.420328036032974	noDPI
0.993471929295973	0.420345897250669	noDPI
0.993371497438988	0.420321264660887	noDPI
0.993371497438988	0.420321264660887	noDPI
0.993271065582003	0.420296629977477	noDPI
0.993170633725018	0.42027199320017	noDPI
0.993170633725018	0.42027199320017	noDPI
0.993170633725018	0.420289855072464	noDPI
0.993170633725018	0.420307718463108	noDPI
0.993070201868033	0.420283079015599	noDPI
0.993070201868033	0.420300943636827	noDPI
0.992969770011047	0.420276301806589	noDPI
0.992869338154062	0.420251657881313	noDPI
0.992869338154062	0.420269523445139	noDPI
0.992869338154062	0.420287390528016	noDPI
0.992869338154062	0.420305259130139	noDPI
0.992869338154062	0.420323129251701	noDPI
0.992768906297077	0.42029848207832	noDPI
0.992768906297077	0.420334226304376	noDPI
0.992668474440092	0.420309576458581	noDPI
0.992668474440092	0.42032745056347	noDPI
0.992668474440092	0.420345326188654	noDPI
0.992568042583107	0.420320673669885	noDPI
0.992568042583107	0.42033855052739	noDPI
0.992568042583107	0.420356428905619	noDPI
0.992568042583107	0.420374308804764	noDPI
0.992568042583107	0.420410073166582	noDPI
0.992568042583107	0.420427957629642	noDPI
0.992568042583107	0.420427957629642	noDPI
0.992467610726122	0.420403301284778	noDPI
0.992367178869137	0.420378642841948	noDPI
0.992367178869137	0.420378642841949	noDPI
0.992367178869137	0.420396528250511	noDPI
0.992367178869137	0.420414415181041	noDPI
0.992367178869137	0.420432303633733	noDPI
0.992367178869137	0.420450193608783	noDPI
0.992367178869137	0.420468085106383	noDPI
0.992367178869137	0.420485978126729	noDPI
0.992367178869137	0.420503872670014	noDPI
0.992266747012152	0.420479210111929	noDPI
0.992166315155167	0.420454545454545	noDPI
0.992166315155167	0.420472440944882	noDPI
0.992166315155167	0.420490337958628	noDPI
0.992065883298182	0.420465670625293	noDPI
0.992065883298182	0.420501468647567	noDPI
0.991965451441197	0.420476798637718	noDPI
0.991965451441197	0.420494699646643	noDPI
0.991965451441197	0.420512602179836	noDPI
0.991965451441197	0.420530506237493	noDPI
0.991865019584212	0.420505833262369	noDPI
0.991865019584212	0.420559553719712	noDPI
0.991865019584212	0.420577463589132	noDPI
0.991865019584212	0.4206132879046	noDPI
0.991764587727227	0.42058861109928	noDPI
0.991764587727227	0.420624440942199	noDPI
0.991764587727227	0.420642358153007	noDPI
0.991764587727227	0.420660276890309	noDPI
0.991764587727227	0.420678197154298	noDPI
0.991764587727227	0.420714042263122	noDPI
0.991664155870242	0.420689361339525	noDPI
0.991664155870242	0.42070728589689	noDPI
0.991664155870242	0.420725211981763	noDPI
0.991664155870242	0.420761068734819	noDPI
0.991664155870242	0.420814865325605	noDPI
0.991664155870242	0.420832800579636	noDPI
0.991563724013257	0.420808115250192	noDPI
0.991563724013257	0.420843989769821	noDPI
0.991563724013257	0.420861929323501	noDPI
0.991463292156272	0.420837241026515	noDPI
0.991463292156272	0.420855181822057	noDPI
0.991362860299287	0.420830491132333	noDPI
0.991362860299287	0.420830491132333	noDPI
0.991262428442302	0.420805798337241	noDPI
0.991161996585317	0.420781103436514	noDPI
0.991161996585317	0.420781103436514	noDPI
0.991161996585317	0.420816987890159	noDPI
0.991161996585317	0.420834932412264	noDPI
0.991061564728332	0.420810234541578	noDPI
0.990961132871347	0.420785534564374	noDPI
0.990961132871347	0.420821427048236	noDPI
0.990961132871347	0.42085732565579	noDPI
0.990961132871347	0.420875277256441	noDPI
0.990961132871347	0.420893230388602	noDPI
0.990860701014362	0.420868526576231	noDPI
0.990860701014362	0.420886480952178	noDPI
0.990760269157377	0.420861774744027	noDPI
0.990760269157377	0.420879730363923	noDPI
0.990760269157377	0.420915646200452	noDPI
0.990760269157377	0.420933606417477	noDPI
0.990760269157377	0.42096953145003	noDPI
0.990760269157377	0.421005462615227	noDPI
0.990760269157377	0.421005462615227	noDPI
0.990659837300392	0.42098075199522	noDPI
0.990559405443407	0.420956039265898	noDPI
0.990559405443407	0.420956039265898	noDPI
0.990559405443407	0.421009945789047	noDPI
0.990458973586422	0.420985230086229	noDPI
0.990458973586422	0.421003201707577	noDPI
0.990458973586422	0.421003201707577	noDPI
0.990358541729437	0.420978483606557	noDPI
0.990258109872452	0.420953763394954	noDPI
0.990258109872452	0.420953763394954	noDPI
0.990258109872452	0.420953763394954	noDPI
0.990157678015467	0.420929041072496	noDPI
0.990057246158481	0.420904316638914	noDPI
0.990057246158481	0.420904316638914	noDPI
0.990057246158481	0.420922288642186	noDPI
0.989956814301496	0.420897561808788	noDPI
0.989956814301496	0.420915535058502	noDPI
0.989956814301496	0.420933509843276	noDPI
0.989956814301496	0.420969464018791	noDPI
0.989956814301496	0.420987443409926	noDPI
0.989956814301496	0.421005424336907	noDPI
0.989956814301496	0.421023406799932	noDPI
0.989956814301496	0.421023406799932	noDPI
0.989856382444511	0.420998675836145	noDPI
0.989755950587526	0.420973942759505	noDPI
0.989755950587526	0.420973942759505	noDPI
0.989755950587526	0.420991926182238	noDPI
0.989755950587526	0.42100991114149	noDPI
0.989755950587526	0.421045885670341	noDPI
0.989755950587526	0.421063875240333	noDPI
0.989755950587526	0.421099858992437	noDPI
0.989755950587526	0.421135848895346	noDPI
0.989755950587526	0.421171844950639	noDPI
0.989655518730541	0.421147106590307	noDPI
0.989555086873556	0.421122366115314	noDPI
0.989454655016571	0.421097623525389	noDPI
0.989354223159586	0.421072878820261	noDPI
0.989354223159586	0.421090878002907	noDPI
0.989354223159586	0.421126880984952	noDPI
0.989354223159586	0.421144884784746	noDPI
0.989354223159586	0.421162890123985	noDPI
0.989354223159586	0.421180897002865	noDPI
0.989253791302601	0.421156148452198	noDPI
0.989253791302601	0.421174156582717	noDPI
0.989153359445616	0.421149405627298	noDPI
0.989153359445616	0.421167415009622	noDPI
0.989052927588631	0.421142661648991	noDPI
0.988952495731646	0.42111790617115	noDPI
0.988852063874661	0.421093148575828	noDPI
0.988852063874661	0.421111158633078	noDPI
0.988852063874661	0.421129170230967	noDPI
0.988852063874661	0.421147183369691	noDPI
0.988852063874661	0.421183214270437	noDPI
0.988852063874661	0.421201232032854	noDPI
0.988751632017676	0.421176470588235	noDPI
0.988751632017676	0.421194489603833	noDPI
0.988751632017676	0.421230532260825	noDPI
0.988751632017676	0.421248555902614	noDPI
0.988751632017676	0.421266581086863	noDPI
0.988651200160691	0.421241816081133	noDPI
0.988651200160691	0.421259842519685	noDPI
0.988550768303706	0.421235075105919	noDPI
0.988550768303706	0.421253102798939	noDPI
0.988450336446721	0.421228332976675	noDPI
0.988450336446721	0.421246361924328	noDPI
0.988349904589736	0.421221589693104	noDPI
0.988349904589736	0.421239619895557	noDPI
0.988349904589736	0.421257651641625	noDPI
0.988349904589736	0.421293719765401	noDPI
0.988349904589736	0.421293719765401	noDPI
0.988249472732751	0.421268944258926	noDPI
0.988149040875766	0.421244166630989	noDPI
0.988149040875766	0.421244166630989	noDPI
0.988149040875766	0.421262202431923	noDPI
0.988149040875766	0.421298278667466	noDPI
0.988149040875766	0.421316319102471	noDPI
0.988149040875766	0.421334361082563	noDPI
0.988149040875766	0.42135240460794	noDPI
0.988149040875766	0.421370449678801	noDPI
0.988149040875766	0.421388496295345	noDPI
0.988048609018781	0.421363714236765	noDPI
0.988048609018781	0.421381762110764	noDPI
0.988048609018781	0.421417862497323	noDPI
0.988048609018781	0.421435915010281	noDPI
0.988048609018781	0.421453969069957	noDPI
0.988048609018781	0.421472024676549	noDPI
0.987948177161796	0.421447238764406	noDPI
0.987948177161796	0.42146529562982	noDPI
0.987948177161796	0.421501414002914	noDPI
0.987948177161796	0.421519475510991	noDPI
0.987948177161796	0.421591737024815	noDPI
0.987948177161796	0.421609806274644	noDPI
0.987948177161796	0.421627877073422	noDPI
0.987948177161796	0.421645949421346	noDPI
0.987847745304811	0.421621158215097	noDPI
0.987847745304811	0.421657306983324	noDPI
0.987847745304811	0.421693461950697	noDPI
0.987847745304811	0.421711541759561	noDPI
0.987847745304811	0.42172962311881	noDPI
0.987847745304811	0.421747706028642	noDPI
0.987847745304811	0.421765790489259	noDPI
0.987747313447826	0.421740994854202	noDPI
0.987747313447826	0.421759080578069	noDPI
0.987646881590841	0.421734282528519	noDPI
0.987646881590841	0.421752369515804	noDPI
0.987646881590841	0.421770458054555	noDPI
0.987646881590841	0.421788548144971	noDPI
0.987646881590841	0.421806639787252	noDPI
0.987646881590841	0.421806639787252	noDPI
0.987546449733856	0.421781838459229	noDPI
0.987446017876871	0.421757035003432	noDPI
0.987446017876871	0.421757035003432	noDPI
0.987345586019886	0.421732229419587	noDPI
0.987345586019886	0.421750321750322	noDPI
0.987345586019886	0.421768415633446	noDPI
0.987345586019886	0.421786511069161	noDPI
0.987345586019886	0.421804608057665	noDPI
0.987345586019886	0.421822706599159	noDPI
0.9872451541629	0.4217978974469	noDPI
0.9872451541629	0.42181599725369	noDPI
0.9872451541629	0.421834098613912	noDPI
0.9872451541629	0.421852201527766	noDPI
0.987144722305915	0.42182738938243	noDPI
0.987144722305915	0.421845493562232	noDPI
0.987144722305915	0.421863599296107	noDPI
0.987144722305915	0.421881706584256	noDPI
0.987144722305915	0.421899815426879	noDPI
0.987144722305915	0.421917925824176	noDPI
0.987144722305915	0.421954151283592	noDPI
0.987144722305915	0.421972266346113	noDPI
0.98704429044893	0.421947449768161	noDPI
0.98704429044893	0.421965566098493	noDPI
0.98704429044893	0.421983683984543	noDPI
0.98704429044893	0.422019924424596	noDPI
0.986943858591945	0.421995104564779	noDPI
0.98684342673496	0.42197028257322	noDPI
0.98684342673496	0.42197028257322	noDPI
0.986742994877975	0.421945458449646	noDPI
0.98664256302099	0.421920632193781	noDPI
0.98664256302099	0.421920632193781	noDPI
0.98664256302099	0.421956876556997	noDPI
0.98664256302099	0.421975001073837	noDPI
0.98664256302099	0.421993127147766	noDPI
0.98664256302099	0.422011254778985	noDPI
0.986542131164005	0.421986424950597	noDPI
0.986542131164005	0.422004553851441	noDPI
0.98644169930702	0.42197972160165	noDPI
0.98644169930702	0.422052251632864	noDPI
0.986341267450035	0.422027416097288	noDPI
0.986341267450035	0.42204555221315	noDPI
0.986341267450035	0.42208182912154	noDPI
0.986341267450035	0.422099969914471	noDPI
0.98624083559305	0.422075131092581	noDPI
0.986140403736065	0.422050290135397	noDPI
0.986140403736065	0.422086575248248	noDPI
0.986140403736065	0.422122866600748	noDPI
0.986140403736065	0.422141014617369	noDPI
0.986140403736065	0.422159164194505	noDPI
0.986140403736065	0.42219546803113	noDPI
0.986140403736065	0.422213622291022	noDPI
0.986140403736065	0.422213622291022	noDPI
0.98603997187908	0.422188776607181	noDPI
0.985939540022095	0.422163928786445	noDPI
0.98583910816511	0.422139078828538	noDPI
0.985738676308125	0.422114226733184	noDPI
0.985738676308125	0.422114226733184	noDPI
0.985738676308125	0.42213238140295	noDPI
0.985738676308125	0.422150537634409	noDPI
0.985738676308125	0.42216869542776	noDPI
0.985738676308125	0.422186854783207	noDPI
0.98563824445114	0.422161999397772	noDPI
0.985537812594155	0.422137141873871	noDPI
0.985537812594155	0.42215530221553	noDPI
0.985537812594155	0.422173464119773	noDPI
0.985537812594155	0.4221916275868	noDPI
0.985537812594155	0.422227959210017	noDPI
0.985537812594155	0.422246127366609	noDPI
0.985537812594155	0.422282468370772	noDPI
0.985537812594155	0.422300641218746	noDPI
0.98543738073717	0.422275778963677	noDPI
0.98543738073717	0.422293953088014	noDPI
0.98543738073717	0.422330306030216	noDPI
0.98543738073717	0.422348484848485	noDPI
0.98543738073717	0.422366665231802	noDPI
0.98543738073717	0.422403030694391	noDPI
0.98543738073717	0.422421215774066	noDPI
0.98543738073717	0.422439402419598	noDPI
0.985336948880185	0.422414535434427	noDPI
0.985336948880185	0.42243272335845	noDPI
0.985336948880185	0.422450912848777	noDPI
0.985336948880185	0.422469103905611	noDPI
0.985336948880185	0.422505490719607	noDPI
0.985336948880185	0.422560082694461	noDPI
0.985336948880185	0.422578283154585	noDPI
0.985336948880185	0.422596485182633	noDPI
0.9852365170232	0.422571613181133	noDPI
0.9852365170232	0.422589816490049	noDPI
0.9852365170232	0.4226262278132	noDPI
0.9852365170232	0.42264443582784	noDPI
0.9852365170232	0.422662645411461	noDPI
0.9852365170232	0.422699069286453	noDPI
0.9852365170232	0.4227354994398	noDPI
0.9852365170232	0.422753716871364	noDPI
0.985136085166215	0.422728839855197	noDPI
0.985136085166215	0.422728839855197	noDPI
0.98503565330923	0.422703960694738	noDPI
0.984935221452245	0.422679079389708	noDPI
0.984935221452245	0.422679079389708	noDPI
0.984935221452245	0.422697297530279	noDPI
0.984935221452245	0.422715517241379	noDPI
0.984935221452245	0.422751961375981	noDPI
0.984935221452245	0.422770185799888	noDPI
0.984935221452245	0.422788411795137	noDPI
0.98483478959526	0.422763526622117	noDPI
0.984734357738275	0.422738639303268	noDPI
0.984734357738275	0.422756866295865	noDPI
0.98463392588129	0.422731976543636	noDPI
0.98463392588129	0.422750204820836	noDPI
0.98463392588129	0.422786666091681	noDPI
0.98463392588129	0.422823133652478	noDPI
0.98463392588129	0.422859607504852	noDPI
0.98463392588129	0.42287784679089	noDPI
0.98463392588129	0.42287784679089	noDPI
0.984533494024305	0.422852952594574	noDPI
0.98443306216732	0.422828056250539	noDPI
0.98443306216732	0.422828056250539	noDPI
0.98443306216732	0.422846296535956	noDPI
0.984332630310334	0.422821397756687	noDPI
0.984332630310334	0.422839639328703	noDPI
0.984232198453349	0.422814738113729	noDPI
0.984232198453349	0.422832980972516	noDPI
0.984232198453349	0.422869471413161	noDPI
0.984131766596364	0.422844567187365	noDPI
0.984131766596364	0.422881063352322	noDPI
0.984131766596364	0.422899313797419	noDPI
0.984131766596364	0.422917565817868	noDPI
0.984131766596364	0.422935819413872	noDPI
0.984131766596364	0.422972331333362	noDPI
0.984131766596364	0.422990589657256	noDPI
0.984131766596364	0.423008849557522	noDPI
0.984131766596364	0.423027111034364	noDPI
0.984131766596364	0.423045374087985	noDPI
0.984131766596364	0.423063638718591	noDPI
0.984131766596364	0.423100172711572	noDPI
0.984131766596364	0.423136713014941	noDPI
0.984131766596364	0.423154985533532	noDPI
0.984131766596364	0.423173259630333	noDPI
0.984131766596364	0.42319153530555	noDPI
0.984131766596364	0.423209812559385	noDPI
0.984131766596364	0.423228091392044	noDPI
0.984131766596364	0.423246371803732	noDPI
0.984131766596364	0.423264653794653	noDPI
0.984131766596364	0.423301222515011	noDPI
0.984031334739379	0.423276308968377	noDPI
0.984031334739379	0.423312883435583	noDPI
0.983930902882394	0.423287967163534	noDPI
0.983930902882394	0.423306256481161	noDPI
0.983930902882394	0.423324547379337	noDPI
0.983930902882394	0.423342839858266	noDPI
0.983930902882394	0.423361133918154	noDPI
0.983830471025409	0.42333621434745	noDPI
0.983730039168424	0.423311292622845	noDPI
0.983730039168424	0.423311292622845	noDPI
0.983629607311439	0.423286368744057	noDPI
0.983529175454454	0.42326144271081	noDPI
0.983529175454454	0.42326144271081	noDPI
0.983529175454454	0.423279737206086	noDPI
0.983529175454454	0.423298033282905	noDPI
0.983529175454454	0.423334630181991	noDPI
0.983428743597469	0.423309700847311	noDPI
0.983428743597469	0.423328001383425	noDPI
0.983428743597469	0.423346303501946	noDPI
0.983428743597469	0.423364607203078	noDPI
0.983328311740484	0.423339674852992	noDPI
0.983227879883499	0.423314740346781	noDPI
0.983227879883499	0.423333045057511	noDPI
0.983227879883499	0.423369659228507	noDPI
0.983227879883499	0.423406279733587	noDPI
0.983227879883499	0.423442906574394	noDPI
0.983227879883499	0.42346122237121	noDPI
0.983227879883499	0.423479539752574	noDPI
0.983227879883499	0.423497858718692	noDPI
0.983227879883499	0.42357115043482	noDPI
0.983227879883499	0.423589477327795	noDPI
0.983227879883499	0.423607805806759	noDPI
0.983127448026514	0.423582864560796	noDPI
0.983127448026514	0.423619525705383	noDPI
0.983127448026514	0.423619525705383	noDPI
0.983027016169529	0.423594581728481	noDPI
0.982926584312544	0.423569635592487	noDPI
0.982926584312544	0.423569635592487	noDPI
0.982926584312544	0.4235879679723	noDPI
0.982926584312544	0.423624637492966	noDPI
0.982926584312544	0.423624637492966	noDPI
0.982826152455559	0.423599688338672	noDPI
0.982725720598574	0.423574737024371	noDPI
0.982725720598574	0.423574737024371	noDPI
0.982725720598574	0.423611411749426	noDPI
0.982725720598574	0.423629751493636	noDPI
0.982725720598574	0.423648092825908	noDPI
0.982625288741589	0.42362313820575	noDPI
0.982625288741589	0.423641480840009	noDPI
0.982524856884604	0.423616523772408	noDPI
0.982524856884604	0.42363486770883	noDPI
0.982524856884604	0.42365321323402	noDPI
0.982524856884604	0.423671560348188	noDPI
0.982524856884604	0.423689909051537	noDPI
0.982424425027619	0.423664948676859	noDPI
0.982424425027619	0.423683298683299	noDPI
0.982424425027619	0.423701650279378	noDPI
0.982424425027619	0.423720003465304	noDPI
0.982424425027619	0.423738358241282	noDPI
0.982424425027619	0.423775072564225	noDPI
0.982424425027619	0.423775072564225	noDPI
0.982323993170634	0.423750108309505	noDPI
0.982223561313649	0.423725141891599	noDPI
0.982223561313649	0.423725141891599	noDPI
0.982223561313649	0.423743500866551	noDPI
0.982223561313649	0.423798587338042	noDPI
0.982223561313649	0.423816952678107	noDPI
0.982223561313649	0.42385368813383	noDPI
0.982223561313649	0.423890429958391	noDPI
0.982223561313649	0.423908803259503	noDPI
0.982223561313649	0.423945554640427	noDPI
0.982223561313649	0.423963932720652	noDPI
0.982123129456664	0.423938960419647	noDPI
0.982123129456664	0.423957339807509	noDPI
0.982123129456664	0.423975720789074	noDPI
0.982123129456664	0.423994103364551	noDPI
0.982123129456664	0.424030873298066	noDPI
0.982123129456664	0.42404926065652	noDPI
0.982123129456664	0.424067649609714	noDPI
0.982123129456664	0.424086040157856	noDPI
0.982123129456664	0.424104432301154	noDPI
0.982123129456664	0.424122826039814	noDPI
0.982123129456664	0.424141221374046	noDPI
0.982123129456664	0.424178016830051	noDPI
0.982022697599679	0.424153038650067	noDPI
0.982022697599679	0.424171438486899	noDPI
0.982022697599679	0.424189839920177	noDPI
0.982022697599679	0.424208242950108	noDPI
0.982022697599679	0.424208242950108	noDPI
0.981922265742694	0.424183261746714	noDPI
0.981821833885709	0.424158278375564	noDPI
0.981821833885709	0.424158278375564	noDPI
0.981821833885709	0.424176682431553	noDPI
0.981821833885709	0.4241950880847	noDPI
0.981821833885709	0.424231904183302	noDPI
0.981821833885709	0.42428714031509	noDPI
0.981821833885709	0.424323972394635	noDPI
0.981821833885709	0.424360810869471	noDPI
0.981821833885709	0.424397655741263	noDPI
0.981821833885709	0.424416080576539	noDPI
0.981821833885709	0.424434507011679	noDPI
0.981821833885709	0.424452935046891	noDPI
0.981821833885709	0.424471364682385	noDPI
0.981821833885709	0.424489795918367	noDPI
0.981721402028723	0.42446480524556	noDPI
0.981620970171738	0.424439812402293	noDPI
0.981620970171738	0.424476678537306	noDPI
0.981620970171738	0.424513551077137	noDPI
0.981620970171738	0.424531989749381	noDPI
0.981520538314753	0.424506993310746	noDPI
0.981420106457768	0.424481994700491	noDPI
0.981420106457768	0.424500434404865	noDPI
0.981420106457768	0.424518875711369	noDPI
0.981319674600783	0.424493874359197	noDPI
0.981319674600783	0.424512316983099	noDPI
0.981219242743798	0.424487313173445	noDPI
0.981219242743798	0.424505757114925	noDPI
0.981118810886813	0.42448075084731	noDPI
0.981118810886813	0.424499196106548	noDPI
0.981118810886813	0.424517642968886	noDPI
0.981118810886813	0.424536091434531	noDPI
0.981118810886813	0.424554541503694	noDPI
0.981118810886813	0.424572993176583	noDPI
0.981018379029828	0.424547983310153	noDPI
0.981018379029828	0.424658725328232	noDPI
0.981018379029828	0.42467718794835	noDPI
0.981018379029828	0.424732585442212	noDPI
0.981018379029828	0.424751054485368	noDPI
0.981018379029828	0.424769525134806	noDPI
0.981018379029828	0.424787997390737	noDPI
0.980917947172843	0.424762981647386	noDPI
0.980817515315858	0.424737963728091	noDPI
0.980817515315858	0.424756437021573	noDPI
0.980817515315858	0.424774911922056	noDPI
0.980817515315858	0.424793388429752	noDPI
0.980817515315858	0.424830346267618	noDPI
0.980817515315858	0.424867310536849	noDPI
0.980817515315858	0.42488579508375	noDPI
0.980817515315858	0.42488579508375	noDPI
0.980717083458873	0.424860772711451	noDPI
0.980616651601888	0.424835748161685	noDPI
0.980616651601888	0.424835748161685	noDPI
0.980616651601888	0.424854233748151	noDPI
0.980616651601888	0.424872720943388	noDPI
0.980516219744903	0.424847693646649	noDPI
0.980516219744903	0.424866182166326	noDPI
0.980516219744903	0.424884672295239	noDPI
0.980516219744903	0.424903164033599	noDPI
0.980516219744903	0.424921657381616	noDPI
0.980516219744903	0.424940152339499	noDPI
0.980516219744903	0.424958648907461	noDPI
0.980415787887918	0.424933617725156	noDPI
0.980415787887918	0.424952115619014	noDPI
0.980415787887918	0.424952115619014	noDPI
0.980315356030933	0.424927081972922	noDPI
0.980214924173948	0.424902046147148	noDPI
0.980214924173948	0.424902046147148	noDPI
0.980214924173948	0.424920545082502	noDPI
0.980114492316963	0.424895506792059	noDPI
0.980014060459978	0.424870466321244	noDPI
0.980014060459978	0.424907467885913	noDPI
0.979913628602993	0.424882424664693	noDPI
0.979913628602993	0.424900927579149	noDPI
0.979913628602993	0.424919432105217	noDPI
0.979913628602993	0.424937938243108	noDPI
0.979913628602993	0.424956445993031	noDPI
0.979913628602993	0.424974955355198	noDPI
0.979913628602993	0.42499346632982	noDPI
0.979913628602993	0.425011978917106	noDPI
0.979913628602993	0.425030493117268	noDPI
0.979913628602993	0.425067526357062	noDPI
0.979913628602993	0.425086045397116	noDPI
0.979913628602993	0.425104566050889	noDPI
0.979913628602993	0.425123088318592	noDPI
0.979913628602993	0.425141612200436	noDPI
0.979913628602993	0.425160137696632	noDPI
0.979913628602993	0.425178664807391	noDPI
0.979813196746008	0.425153614851615	noDPI
0.979813196746008	0.425172143292949	noDPI
0.979813196746008	0.425190673349314	noDPI
0.979813196746008	0.42520920502092	noDPI
0.979813196746008	0.425227738307981	noDPI
0.979813196746008	0.425246273210705	noDPI
0.979813196746008	0.425264809729306	noDPI
0.979712764889023	0.425239755884917	noDPI
0.979712764889023	0.42525829373556	noDPI
0.979612333032038	0.425233237422617	noDPI
0.979612333032038	0.425251776605485	noDPI
0.979612333032038	0.425270317404953	noDPI
0.979612333032038	0.425288859821234	noDPI
0.979612333032038	0.425307403854539	noDPI
0.979612333032038	0.42532594950508	noDPI
0.979612333032038	0.425344496773068	noDPI
0.979612333032038	0.425363045658715	noDPI
0.979612333032038	0.425381596162233	noDPI
0.979612333032038	0.425400148283833	noDPI
0.979511901175053	0.425375087229588	noDPI
0.979511901175053	0.425412195760272	noDPI
0.979511901175053	0.425430752453653	noDPI
0.979511901175053	0.425449310766009	noDPI
0.979411469318068	0.425424246390089	noDPI
0.979411469318068	0.425424246390089	noDPI
0.979311037461083	0.42539917982724	noDPI
0.979210605604098	0.425374111077178	noDPI
0.979210605604098	0.425374111077178	noDPI
0.979210605604098	0.425411230856495	noDPI
0.979110173747113	0.425386159350729	noDPI
0.979110173747113	0.425404721385871	noDPI
0.979110173747113	0.425441850316387	noDPI
0.979110173747113	0.425460417212185	noDPI
0.979110173747113	0.425497555865922	noDPI
0.979110173747113	0.425516127624285	noDPI
0.979110173747113	0.425534701003928	noDPI
0.979110173747113	0.425609010739544	noDPI
0.979110173747113	0.425683346432626	noDPI
0.979009741890128	0.425658268197895	noDPI
0.979009741890128	0.425676855895196	noDPI
0.978909310033143	0.425651775186689	noDPI
0.978909310033143	0.425688954884919	noDPI
0.978909310033143	0.425744736612213	noDPI
0.978909310033143	0.425763333770148	noDPI
0.978909310033143	0.425781932552857	noDPI
0.978909310033143	0.425800532960552	noDPI
0.978909310033143	0.425800532960552	noDPI
0.978808878176157	0.425775447793796	noDPI
0.978708446319172	0.425750360435144	noDPI
0.978708446319172	0.425750360435144	noDPI
0.978708446319172	0.425768961901433	noDPI
0.978708446319172	0.425768961901433	noDPI
0.978608014462187	0.425743872067112	noDPI
0.978507582605202	0.425718780040199	noDPI
0.978507582605202	0.425718780040199	noDPI
0.978407150748217	0.425693685820406	noDPI
0.978306718891232	0.425668589407446	noDPI
0.978306718891232	0.425705794947994	noDPI
0.978206287034247	0.425680695773786	noDPI
0.978206287034247	0.425717907251191	noDPI
0.978206287034247	0.42573651542967	noDPI
0.978105855177262	0.425711413209774	noDPI
0.978105855177262	0.425730022731247	noDPI
0.978005423320277	0.425704918032787	noDPI
0.978005423320277	0.425723528897438	noDPI
0.978005423320277	0.425742141389411	noDPI
0.978005423320277	0.425760755508919	noDPI
0.977904991463292	0.425735647763543	noDPI
0.977904991463292	0.425754263226935	noDPI
0.977904991463292	0.425772880318335	noDPI
0.977904991463292	0.425791499037957	noDPI
0.977904991463292	0.425828741362722	noDPI
0.977904991463292	0.425847364968292	noDPI
0.977904991463292	0.425865990202939	noDPI
0.977804559606307	0.425840878274942	noDPI
0.977804559606307	0.425859504855218	noDPI
0.977704127749322	0.425834390446612	noDPI
0.977603695892337	0.42580927384077	noDPI
0.977603695892337	0.425827901483004	noDPI
0.977603695892337	0.425846530755097	noDPI
0.977603695892337	0.42586516165726	noDPI
0.977603695892337	0.42588379418971	noDPI
0.977603695892337	0.425902428352658	noDPI
0.977503264035352	0.425877308129868	noDPI
0.977503264035352	0.425914580780676	noDPI
0.977503264035352	0.425933219552755	noDPI
0.977503264035352	0.425951859956236	noDPI
0.977503264035352	0.425989145658263	noDPI
0.977503264035352	0.426007790957237	noDPI
0.977503264035352	0.426026437888471	noDPI
0.977503264035352	0.426045086452178	noDPI
0.977503264035352	0.426082388477871	noDPI
0.977503264035352	0.426082388477871	noDPI
0.977402832178367	0.426057262936696	noDPI
0.977302400321382	0.426032135195482	noDPI
0.977201968464397	0.42600700525394	noDPI
0.977201968464397	0.42600700525394	noDPI
0.977201968464397	0.42600700525394	noDPI
0.977101536607412	0.425981873111782	noDPI
0.977001104750427	0.425956738768719	noDPI
0.977001104750427	0.425956738768719	noDPI
0.977001104750427	0.425975390813154	noDPI
0.977001104750427	0.426031356748708	noDPI
0.976900672893442	0.426006219068892	noDPI
0.976800241036457	0.425981079187106	noDPI
0.976800241036457	0.425999737199422	noDPI
0.976699809179472	0.425974594831362	noDPI
0.976699809179472	0.425993254194227	noDPI
0.976699809179472	0.42601191519187	noDPI
0.976599377322487	0.425986770053007	noDPI
0.976599377322487	0.426005432401647	noDPI
0.976498945465502	0.425980284775466	noDPI
0.976498945465502	0.425998948475289	noDPI
0.976498945465502	0.42601761381063	noDPI
0.976498945465502	0.426036280781702	noDPI
0.976498945465502	0.426036280781702	noDPI
0.976398513608517	0.42601113009947	noDPI
0.976298081751532	0.425985977212971	noDPI
0.976298081751532	0.425985977212971	noDPI
0.976197649894547	0.425960822121916	noDPI
0.976197649894547	0.425979489876413	noDPI
0.976197649894547	0.42601683029453	noDPI
0.976197649894547	0.42603550295858	noDPI
0.976197649894547	0.426072853197738	noDPI
0.976097218037562	0.426047694196037	noDPI
0.975996786180577	0.42602253298847	noDPI
0.975896354323591	0.425997369574748	noDPI
0.975795922466606	0.425972203954579	noDPI
0.975695490609621	0.425947036127674	noDPI
0.975695490609621	0.425965712281317	noDPI
0.975695490609621	0.425984390072788	noDPI
0.975695490609621	0.426003069502302	noDPI
0.975695490609621	0.426021750570075	noDPI
0.975695490609621	0.426040433276323	noDPI
0.975695490609621	0.426059117621261	noDPI
0.975695490609621	0.426077803605105	noDPI
0.975595058752636	0.426052631578947	noDPI
0.975595058752636	0.426071318917496	noDPI
0.975494626895651	0.426046144398631	noDPI
0.975494626895651	0.426064833092073	noDPI
0.975394195038666	0.426039656080014	noDPI
0.975394195038666	0.426058346128537	noDPI
0.975394195038666	0.426077037816969	noDPI
0.975394195038666	0.426077037816969	noDPI
0.975293763181681	0.426051858026587	noDPI
0.975193331324696	0.426026676026676	noDPI
0.975092899467711	0.426001491816945	noDPI
0.975092899467711	0.426001491816945	noDPI
0.975092899467711	0.426020184291356	noDPI
0.975092899467711	0.426038878406249	noDPI
0.975092899467711	0.42605757416184	noDPI
0.975092899467711	0.426076271558345	noDPI
0.975092899467711	0.426113671274962	noDPI
0.975092899467711	0.426132373595506	noDPI
0.974992467610726	0.426107185181934	noDPI
0.974992467610726	0.426125888859626	noDPI
0.974992467610726	0.42614459417936	noDPI
0.974892035753741	0.426119402985075	noDPI
0.974791603896756	0.426094209578998	noDPI
0.974791603896756	0.426131624006673	noDPI
0.974791603896756	0.426169045005488	noDPI
0.974791603896756	0.426187757969615	noDPI
0.974791603896756	0.426206472577175	noDPI
0.974691172039771	0.426181275250307	noDPI
0.974590740182786	0.426156075710333	noDPI
0.974590740182786	0.426174791392183	noDPI
0.974590740182786	0.426193508717994	noDPI
0.974590740182786	0.426212227687983	noDPI
0.974590740182786	0.426249670561363	noDPI
0.974490308325801	0.426224467384142	noDPI
0.974389876468816	0.42619926199262	noDPI
0.974389876468816	0.426217985327066	noDPI
0.974389876468816	0.426236710306651	noDPI
0.974389876468816	0.426274165202109	noDPI
0.974289444611831	0.426248956456786	noDPI
0.974289444611831	0.426267686088408	noDPI
0.974289444611831	0.426286417366085	noDPI
0.974189012754846	0.426261205835823	noDPI
0.974189012754846	0.426261205835823	noDPI
0.974088580897861	0.426235992089651	noDPI
0.973988149040876	0.426210776127274	noDPI
0.973988149040876	0.426210776127274	noDPI
0.973988149040876	0.426229508196721	noDPI
0.973988149040876	0.426248241912799	noDPI
0.973887717183891	0.426223023163817	noDPI
0.973787285326906	0.426197802197802	noDPI
0.973787285326906	0.426216536990637	noDPI
0.973787285326906	0.426235273430631	noDPI
0.973787285326906	0.426235273430631	noDPI
0.973686853469921	0.42621004967688	noDPI
0.973586421612936	0.426184823705267	noDPI
0.973586421612936	0.426184823705267	noDPI
0.973485989755951	0.426159595515498	noDPI
0.973385557898966	0.426134365107281	noDPI
0.97328512604198	0.426109132480324	noDPI
0.973184694184996	0.426083897634333	noDPI
0.973184694184996	0.426121372031662	noDPI
0.973184694184996	0.426158853021374	noDPI
0.973184694184996	0.426177595988917	noDPI
0.973184694184996	0.426215086870464	noDPI
0.973184694184996	0.426233834784904	noDPI
0.97308426232801	0.426208595433951	noDPI
0.97308426232801	0.4262273447123	noDPI
0.97308426232801	0.426246095640315	noDPI
0.972983830471025	0.42622085349758	noDPI
0.972983830471025	0.42623960578996	noDPI
0.972983830471025	0.426258359732489	noDPI
0.972983830471025	0.426277115325384	noDPI
0.972983830471025	0.426295872568864	noDPI
0.97288339861404	0.426270627062706	noDPI
0.972782966757055	0.426245379334624	noDPI
0.972782966757055	0.42626413765788	noDPI
0.972782966757055	0.426282897632251	noDPI
0.97268253490007	0.426257647110603	noDPI
0.97268253490007	0.426276408450704	noDPI
0.972582103043085	0.426251155420573	noDPI
0.972582103043085	0.426288682484483	noDPI
0.9724816711861	0.426263426659623	noDPI
0.9724816711861	0.4263009597605	noDPI
0.9724816711861	0.426338499471645	noDPI
0.9724816711861	0.426357271806614	noDPI
0.9724816711861	0.426394821436435	noDPI
0.9724816711861	0.426432377680891	noDPI
0.9724816711861	0.426451158284154	noDPI
0.972381239329115	0.426425897379432	noDPI
0.972381239329115	0.426444679351656	noDPI
0.972381239329115	0.426482248260065	noDPI
0.972381239329115	0.426501035196687	noDPI
0.972381239329115	0.426519823788546	noDPI
0.972381239329115	0.426557405938849	noDPI
0.972381239329115	0.426557405938849	noDPI
0.97228080747213	0.426532140811561	noDPI
0.972180375615145	0.426506873457878	noDPI
0.972180375615145	0.426506873457878	noDPI
0.972180375615145	0.426525666446354	noDPI
0.972180375615145	0.426544461091037	noDPI
0.972180375615145	0.426544461091037	noDPI
0.97207994375816	0.426519190939937	noDPI
0.971979511901175	0.426493918561608	noDPI
0.971979511901175	0.426493918561608	noDPI
0.971979511901175	0.42651271429201	noDPI
0.971979511901175	0.426550310723258	noDPI
0.971979511901175	0.426569111424542	noDPI
0.97187908004419	0.426543835676819	noDPI
0.97187908004419	0.426581441481155	noDPI
0.97187908004419	0.426600246870041	noDPI
0.97187908004419	0.42661905391703	noDPI
0.97187908004419	0.426637862622344	noDPI
0.97187908004419	0.4266566729862	noDPI
0.971778648187205	0.42663139329806	noDPI
0.971778648187205	0.426650205035495	noDPI
0.971778648187205	0.42666901843196	noDPI
0.971778648187205	0.426687833487675	noDPI
0.97167821633022	0.426662550714412	noDPI
0.97167821633022	0.426681367144432	noDPI
0.97167821633022	0.426700185234189	noDPI
0.971577784473235	0.426674899660389	noDPI
0.97147735261625	0.426649611856034	noDPI
0.97147735261625	0.426668431035243	noDPI
0.971376920759265	0.426643140714601	noDPI
0.971376920759265	0.426680783483324	noDPI
0.971376920759265	0.426699607358715	noDPI
0.97127648890228	0.42667431395041	noDPI
0.971176057045295	0.42664901831017	noDPI
0.971176057045295	0.426686669902484	noDPI
0.971176057045295	0.426705498190804	noDPI
0.971176057045295	0.426724328140859	noDPI
0.971176057045295	0.426724328140859	noDPI
0.97107562518831	0.426699029126214	noDPI
0.970975193331325	0.426673727878547	noDPI
0.970975193331325	0.426673727878547	noDPI
0.970975193331325	0.426692558919587	noDPI
0.970975193331325	0.426730225988701	noDPI
0.970975193331325	0.426749062017215	noDPI
0.970975193331325	0.426767899708661	noDPI
0.970975193331325	0.426786739063259	noDPI
0.970975193331325	0.426805580081229	noDPI
0.970975193331325	0.426824422762792	noDPI
0.970975193331325	0.426843267108168	noDPI
0.97087476147434	0.426817961057883	noDPI
0.97087476147434	0.42685565417053	noDPI
0.97087476147434	0.426874503223527	noDPI
0.97087476147434	0.426893353941267	noDPI
0.97087476147434	0.426912206323971	noDPI
0.97087476147434	0.426931060371859	noDPI
0.97087476147434	0.426949916085151	noDPI
0.97087476147434	0.42696877346407	noDPI
0.97087476147434	0.42696877346407	noDPI
0.970774329617355	0.426943462897527	noDPI
0.97067389776037	0.426918150094969	noDPI
0.97067389776037	0.426918150094969	noDPI
0.97067389776037	0.426937008569662	noDPI
0.97067389776037	0.426955868710518	noDPI
0.97067389776037	0.426974730517759	noDPI
0.97067389776037	0.426993593991606	noDPI
0.970573465903385	0.426968277812141	noDPI
0.970573465903385	0.427006009190527	noDPI
0.970573465903385	0.427024877380584	noDPI
0.9704730340464	0.426999558108705	noDPI
0.970372602189414	0.426974236599054	noDPI
0.970372602189414	0.426993105886512	noDPI
0.970272170332429	0.426967781853538	noDPI
0.970272170332429	0.426986652523645	noDPI
0.970272170332429	0.427005524861878	noDPI
0.970272170332429	0.427024398868458	noDPI
0.970272170332429	0.427043274543606	noDPI
0.970272170332429	0.427118793934303	noDPI
0.970272170332429	0.427137677955611	noDPI
0.970272170332429	0.427156563646814	noDPI
0.970272170332429	0.427175451008136	noDPI
0.970272170332429	0.427194340039797	noDPI
0.970171738475444	0.427169010347572	noDPI
0.970171738475444	0.427187900765047	noDPI
0.970171738475444	0.427206792853352	noDPI
0.970071306618459	0.427181460351157	noDPI
0.969970874761474	0.427156125608138	noDPI
0.969970874761474	0.427156125608138	noDPI
0.969870442904489	0.427130788623999	noDPI
0.969770011047504	0.427105449398443	noDPI
0.969770011047504	0.427105449398443	noDPI
0.969770011047504	0.427124342017959	noDPI
0.969669579190519	0.427099000265416	noDPI
0.969669579190519	0.427117894271179	noDPI
0.969569147333534	0.427092549991152	noDPI
0.969468715476549	0.427067203468566	noDPI
0.969468715476549	0.427086098575347	noDPI
0.969468715476549	0.42712389380531	noDPI
0.969368283619564	0.427098544183371	noDPI
0.969368283619564	0.427117444021595	noDPI
0.969368283619564	0.427136345532593	noDPI
0.969368283619564	0.427155248716587	noDPI
0.969368283619564	0.4271741535738	noDPI
0.969368283619564	0.427193060104453	noDPI
0.969368283619564	0.427211968308768	noDPI
0.969368283619564	0.427230878186969	noDPI
0.969368283619564	0.427249789739277	noDPI
0.969368283619564	0.427268702965914	noDPI
0.969368283619564	0.427287617867103	noDPI
0.969267851762579	0.427262263148574	noDPI
0.969167419905594	0.427236906184974	noDPI
0.969167419905594	0.427236906184974	noDPI
0.969066988048609	0.427211546976003	noDPI
0.968966556191624	0.427186185521364	noDPI
0.968966556191624	0.427186185521364	noDPI
0.968966556191624	0.427224018066687	noDPI
0.968866124334639	0.427198653795058	noDPI
0.968866124334639	0.427217572295293	noDPI
0.968866124334639	0.427236492471213	noDPI
0.968866124334639	0.427255414323044	noDPI
0.968765692477654	0.427230046948357	noDPI
0.968665260620669	0.427204677326483	noDPI
0.968665260620669	0.427223600283487	noDPI
0.968665260620669	0.427242524916944	noDPI
0.968665260620669	0.427261451227075	noDPI
0.968665260620669	0.427280379214105	noDPI
0.968665260620669	0.427299308878256	noDPI
0.968665260620669	0.427318240219751	noDPI
0.968665260620669	0.427337173238813	noDPI
0.968665260620669	0.427356107935664	noDPI
0.968665260620669	0.427375044310528	noDPI
0.968665260620669	0.427393982363628	noDPI
0.968665260620669	0.427412922095187	noDPI
0.968665260620669	0.427431863505429	noDPI
0.968564828763684	0.42740648821131	noDPI
0.968564828763684	0.427444375498626	noDPI
0.968564828763684	0.427463321661274	noDPI
0.968564828763684	0.427482269503546	noDPI
0.968564828763684	0.427501219025666	noDPI
0.968564828763684	0.427539123110343	noDPI
0.968464396906699	0.427513743571555	noDPI
0.968464396906699	0.427532697849701	noDPI
0.968464396906699	0.427551653808637	noDPI
0.968464396906699	0.427570611448588	noDPI
0.968464396906699	0.427589570769776	noDPI
0.968464396906699	0.427608531772427	noDPI
0.968464396906699	0.427627494456763	noDPI
0.968464396906699	0.427646458823008	noDPI
0.968464396906699	0.427665424871385	noDPI
0.968464396906699	0.42768439260212	noDPI
0.968464396906699	0.427703362015435	noDPI
0.968464396906699	0.427722333111555	noDPI
0.968464396906699	0.427741305890703	noDPI
0.968464396906699	0.427760280353103	noDPI
0.968464396906699	0.42777925649898	noDPI
0.968363965049714	0.427753870724458	noDPI
0.968263533192729	0.427728482697427	noDPI
0.968263533192729	0.427747459958294	noDPI
0.968263533192729	0.427766438903186	noDPI
0.968263533192729	0.427785419532325	noDPI
0.968163101335744	0.427760028399006	noDPI
0.968062669478759	0.427734635012203	noDPI
0.967962237621774	0.427709239371616	noDPI
0.967861805764789	0.427683841476945	noDPI
0.967761373907804	0.427658441327889	noDPI
0.967761373907804	0.427677422218277	noDPI
0.967761373907804	0.427696404793609	noDPI
0.967761373907804	0.427772351948859	noDPI
0.967761373907804	0.427791342952275	noDPI
0.967660942050819	0.427765938554431	noDPI
0.967660942050819	0.427803925051061	noDPI
0.967560510193833	0.427778517827805	noDPI
0.967560510193833	0.427797513321492	noDPI
0.967560510193833	0.427816510502243	noDPI
0.967460078336848	0.427791100452971	noDPI
0.967359646479863	0.427765688146734	noDPI
0.967359646479863	0.427784686445195	noDPI
0.967359646479863	0.427803686431268	noDPI
0.967359646479863	0.427822688105179	noDPI
0.967359646479863	0.427841691467152	noDPI
0.967359646479863	0.427860696517413	noDPI
0.967359646479863	0.427879703256186	noDPI
0.967259214622878	0.427854286983563	noDPI
0.967259214622878	0.427873295126394	noDPI
0.967259214622878	0.427892304958237	noDPI
0.967158782765893	0.427866885857733	noDPI
0.967158782765893	0.427904910019996	noDPI
0.967058350908908	0.427879488091006	noDPI
0.967058350908908	0.427898502421899	noDPI
0.967058350908908	0.427917518442805	noDPI
0.967058350908908	0.427955555555556	noDPI
0.967058350908908	0.427955555555556	noDPI
0.966957919051923	0.42793013022801	noDPI
0.966857487194938	0.427904702640235	noDPI
0.966857487194938	0.427904702640235	noDPI
0.966857487194938	0.427904702640235	noDPI
0.966757055337953	0.427879272791928	noDPI
0.966656623480968	0.427853840682788	noDPI
0.966656623480968	0.427853840682788	noDPI
0.966656623480968	0.427872860635697	noDPI
0.966656623480968	0.427891882279719	noDPI
0.966656623480968	0.427929930642006	noDPI
0.966656623480968	0.427967985771454	noDPI
0.966656623480968	0.427987015874428	noDPI
0.966656623480968	0.428025081158002	noDPI
0.966556191623983	0.427999644223072	noDPI
0.966556191623983	0.428018679119413	noDPI
0.966556191623983	0.428037715708949	noDPI
0.966455759766998	0.428012275941823	noDPI
0.966455759766998	0.428031313940041	noDPI
0.966355327910013	0.428005871624928	noDPI
0.966355327910013	0.428024911032028	noDPI
0.966355327910013	0.428043952133102	noDPI
0.966355327910013	0.428082039418072	noDPI
0.966355327910013	0.42810108560242	noDPI
0.966355327910013	0.428120133481646	noDPI
0.966355327910013	0.428139183055976	noDPI
0.966355327910013	0.428158234325635	noDPI
0.966355327910013	0.428177287290851	noDPI
0.966355327910013	0.428196341951849	noDPI
0.966355327910013	0.428215398308856	noDPI
0.966355327910013	0.428234456362099	noDPI
0.966355327910013	0.428272577558196	noDPI
0.966355327910013	0.428291640701504	noDPI
0.966355327910013	0.428310705541954	noDPI
0.966355327910013	0.428329772079772	noDPI
0.966355327910013	0.428348840315185	noDPI
0.966254896053028	0.428323390615261	noDPI
0.966254896053028	0.428323390615261	noDPI
0.966154464196043	0.428297938649214	noDPI
0.966054032339058	0.428272484416741	noDPI
0.966054032339058	0.428272484416741	noDPI
0.966054032339058	0.428291553497484	noDPI
0.966054032339058	0.428310624276427	noDPI
0.966054032339058	0.428329696753796	noDPI
0.966054032339058	0.428348770929818	noDPI
0.965953600482073	0.428323313293253	noDPI
0.965853168625088	0.428297853389151	noDPI
0.965853168625088	0.428316928695497	noDPI
0.965853168625088	0.428336005701051	noDPI
0.965853168625088	0.42835508440604	noDPI
0.965853168625088	0.42835508440604	noDPI
0.965752736768103	0.428329621380846	noDPI
0.965652304911118	0.428304156087131	noDPI
0.965652304911118	0.428304156087131	noDPI
0.965652304911118	0.428323235923022	noDPI
0.965652304911118	0.428361400695001	noDPI
0.965551873054133	0.428335932278904	noDPI
0.965451441197148	0.428310461593299	noDPI
0.965351009340163	0.428284988637883	noDPI
0.965351009340163	0.428304072720791	noDPI
0.965351009340163	0.428323158504523	noDPI
0.965351009340163	0.428342245989305	noDPI
0.965351009340163	0.428361335175364	noDPI
0.965351009340163	0.428380426062929	noDPI
0.965351009340163	0.428399518652226	noDPI
0.965250577483178	0.428374041718666	noDPI
0.965250577483178	0.42841223143443	noDPI
0.965250577483178	0.428431328845897	noDPI
0.965250577483178	0.428450427960057	noDPI
0.965250577483178	0.42848863129737	noDPI
0.965250577483178	0.42848863129737	noDPI
0.965150145626193	0.428463150385661	noDPI
0.965049713769208	0.428437667201712	noDPI
0.965049713769208	0.428437667201712	noDPI
0.964949281912223	0.428412181745218	noDPI
0.964949281912223	0.428431285115491	noDPI
0.964848850055238	0.428405797101449	noDPI
0.964848850055238	0.428444008384248	noDPI
0.964848850055238	0.428463116581928	noDPI
0.964848850055238	0.42850133809099	noDPI
0.964848850055238	0.428520451402828	noDPI
0.964848850055238	0.428558683142258	noDPI
0.964748418198253	0.428533190578158	noDPI
0.964748418198253	0.428533190578158	noDPI
0.964647986341267	0.42850769573946	noDPI
0.964547554484282	0.428482198625859	noDPI
0.964547554484282	0.428482198625859	noDPI
0.964547554484282	0.428501316200419	noDPI
0.964547554484282	0.428520435480992	noDPI
0.964447122627297	0.428494935522734	noDPI
0.964447122627297	0.4285140562249	noDPI
0.964447122627297	0.428533178633585	noDPI
0.964447122627297	0.428552302749018	noDPI
0.964447122627297	0.428571428571429	noDPI
0.964447122627297	0.428590556101044	noDPI
0.964447122627297	0.428609685338094	noDPI
0.964447122627297	0.428628816282807	noDPI
0.964447122627297	0.428667083296134	noDPI
0.964447122627297	0.428686219365207	noDPI
0.964447122627297	0.428705357142857	noDPI
0.964447122627297	0.428724496629314	noDPI
0.964447122627297	0.428762780729562	noDPI
0.964447122627297	0.428781925343811	noDPI
0.964447122627297	0.428801071667783	noDPI
0.964447122627297	0.428839369445809	noDPI
0.964447122627297	0.428858520900322	noDPI
0.964447122627297	0.428877674065473	noDPI
0.964447122627297	0.428896828941492	noDPI
0.964447122627297	0.428915985528608	noDPI
0.964447122627297	0.42893514382705	noDPI
0.964346690770312	0.428909635056059	noDPI
0.964246258913327	0.428884124006075	noDPI
0.964246258913327	0.428903283448738	noDPI
0.964145827056342	0.428877769835597	noDPI
0.964145827056342	0.42889693070634	noDPI
0.964145827056342	0.42891609328925	noDPI
0.964145827056342	0.428935257584558	noDPI
0.964145827056342	0.428992760747162	noDPI
0.964145827056342	0.429011931894356	noDPI
0.964145827056342	0.429031104755095	noDPI
0.964145827056342	0.429050279329609	noDPI
0.964145827056342	0.429088633620882	noDPI
0.964145827056342	0.429107813338101	noDPI
0.964145827056342	0.429126994770015	noDPI
0.964145827056342	0.429126994770015	noDPI
0.964045395199357	0.429101475189987	noDPI
0.963944963342372	0.429075953328267	noDPI
0.963944963342372	0.429075953328267	noDPI
0.963944963342372	0.429095135908441	noDPI
0.963944963342372	0.429114320203872	noDPI
0.963844531485387	0.429088795493159	noDPI
0.963844531485387	0.429107981220657	noDPI
0.963744099628402	0.429082453943838	noDPI
0.963744099628402	0.429101641103609	noDPI
0.963643667771417	0.429076111260174	noDPI
0.963643667771417	0.429095299852422	noDPI
0.963643667771417	0.429114490161002	noDPI
0.963643667771417	0.429133682186144	noDPI
0.963643667771417	0.429133682186144	noDPI
0.963543235914432	0.429108149208337	noDPI
0.963442804057447	0.429082613946415	noDPI
0.963442804057447	0.429082613946415	noDPI
0.963442804057447	0.429101807121131	noDPI
0.963442804057447	0.429121002012972	noDPI
0.963342372200462	0.429095463899078	noDPI
0.963241940343477	0.429069923500201	noDPI
0.963241940343477	0.429089119541875	noDPI
0.963241940343477	0.429108317301239	noDPI
0.963241940343477	0.429127516778524	noDPI
0.963141508486492	0.429101973242651	noDPI
0.963141508486492	0.429121174154287	noDPI
0.963041076629507	0.429095628048508	noDPI
0.963041076629507	0.429114830394701	noDPI
0.963041076629507	0.429134034459611	noDPI
0.962940644772522	0.429108485499463	noDPI
0.962940644772522	0.429127690999418	noDPI
0.962940644772522	0.429146898218602	noDPI
0.962940644772522	0.429166107157245	noDPI
0.962840212915537	0.429140555058192	noDPI
0.962840212915537	0.429178977527084	noDPI
0.962840212915537	0.42919819134172	noDPI
0.962739781058552	0.429172636103152	noDPI
0.962739781058552	0.429191851354377	noDPI
0.962739781058552	0.42924950743328	noDPI
0.962739781058552	0.429268729568761	noDPI
0.962739781058552	0.429307179004882	noDPI
0.962739781058552	0.429326406305984	noDPI
0.962739781058552	0.429403332736069	noDPI
0.962639349201567	0.429377771804865	noDPI
0.962639349201567	0.429377771804865	noDPI
0.962538917344582	0.42935220858346	noDPI
0.962438485487597	0.429326643071547	noDPI
0.962438485487597	0.429326643071547	noDPI
0.962438485487597	0.429345878136201	noDPI
0.962438485487597	0.429365114924504	noDPI
0.962438485487597	0.429384353436688	noDPI
0.962338053630612	0.429358784782901	noDPI
0.962338053630612	0.429378024735616	noDPI
0.962338053630612	0.429397266412727	noDPI
0.962338053630612	0.429416509814466	noDPI
0.962338053630612	0.429435754941066	noDPI
0.962237621773627	0.429410182861241	noDPI
0.962237621773627	0.429429429429429	noDPI
0.962237621773627	0.429448677722994	noDPI
0.962237621773627	0.429487179487179	noDPI
0.962237621773627	0.429506432958264	noDPI
0.962237621773627	0.429525688155653	noDPI
0.962237621773627	0.429544945079579	noDPI
0.962237621773627	0.429564203730273	noDPI
0.962137189916642	0.429538627090526	noDPI
0.962036758059656	0.429513048157116	noDPI
0.962036758059656	0.429551569506726	noDPI
0.962036758059656	0.42957083277277	noDPI
0.962036758059656	0.429609364488496	noDPI
0.961936326202671	0.429583781844277	noDPI
0.961936326202671	0.429603050011213	noDPI
0.961936326202671	0.429622319906701	noDPI
0.961936326202671	0.429641591530974	noDPI
0.961835894345687	0.42961600574197	noDPI
0.961835894345687	0.429654553611485	noDPI
0.961835894345687	0.429673830140428	noDPI
0.961735462488701	0.42964824120603	noDPI
0.961635030631716	0.429622649975322	noDPI
0.961635030631716	0.429641927667594	noDPI
0.961534598774731	0.429616333856854	noDPI
0.961534598774731	0.429635612995871	noDPI
0.961434166917746	0.429610016604586	noDPI
0.961333735060761	0.429584417915806	noDPI
0.961233303203776	0.429558816929222	noDPI
0.961233303203776	0.429578096947935	noDPI
0.961132871346791	0.429552493379416	noDPI
0.961132871346791	0.429571774845139	noDPI
0.961032439489806	0.429546168694169	noDPI
0.961032439489806	0.429661892146738	noDPI
0.960932007632821	0.429636281993714	noDPI
0.960932007632821	0.429674869768277	noDPI
0.960831575775836	0.429649256747653	noDPI
0.960731143918851	0.42962364142639	noDPI
0.960630712061866	0.429598023804177	noDPI
0.960630712061866	0.429636616808157	noDPI
0.960630712061866	0.42965591591052	noDPI
0.960630712061866	0.429675216746777	noDPI
0.960630712061866	0.429694519317161	noDPI
0.960630712061866	0.429713823621906	noDPI
0.960630712061866	0.429733129661245	noDPI
0.960630712061866	0.429752437435414	noDPI
0.960630712061866	0.429771746944644	noDPI
0.960630712061866	0.429791058189171	noDPI
0.960630712061866	0.429810371169228	noDPI
0.960630712061866	0.429849002336869	noDPI
0.960630712061866	0.42986832052492	noDPI
0.960630712061866	0.429887640449438	noDPI
0.960530280204881	0.429862016270394	noDPI
0.960530280204881	0.429881337648328	noDPI
0.960530280204881	0.429900660763249	noDPI
0.960530280204881	0.429919985615392	noDPI
0.960530280204881	0.42993931220499	noDPI
0.960530280204881	0.429958640532278	noDPI
0.960429848347896	0.429933012633188	noDPI
0.960429848347896	0.429971673935524	noDPI
0.960329416490911	0.429946043165468	noDPI
0.960329416490911	0.429965376141014	noDPI
0.960329416490911	0.429984710855293	noDPI
0.960329416490911	0.43000404730854	noDPI
0.960329416490911	0.43000404730854	noDPI
0.960228984633926	0.429978413383702	noDPI
0.960128552776941	0.429952777153137	noDPI
0.960128552776941	0.429952777153137	noDPI
0.960128552776941	0.42999145414474	noDPI
0.960128552776941	0.43001079525009	noDPI
0.960028120919956	0.429985155863434	noDPI
0.959927689062971	0.42995951417004	noDPI
0.959827257205986	0.429933870169598	noDPI
0.959827257205986	0.429953212164837	noDPI
0.959726825349001	0.429927565573402	noDPI
0.959726825349001	0.429946909025466	noDPI
0.959726825349001	0.429985601151908	noDPI
0.959626393492016	0.429959951401701	noDPI
0.959626393492016	0.429979299792998	noDPI
0.959626393492016	0.429998649925746	noDPI
0.959626393492016	0.43001800180018	noDPI
0.959626393492016	0.430037355416535	noDPI
0.959626393492016	0.430056710775047	noDPI
0.959626393492016	0.430076067875951	noDPI
0.959626393492016	0.430095426719481	noDPI
0.959525961635031	0.43006977267612	noDPI
0.959525961635031	0.430089132979202	noDPI
0.959425529778046	0.430063476342682	noDPI
0.959425529778046	0.430063476342682	noDPI
0.959325097921061	0.430037817396002	noDPI
0.959224666064076	0.43001215613885	noDPI
0.959224666064076	0.43001215613885	noDPI
0.959224666064076	0.430031517334534	noDPI
0.95912423420709	0.430005853482822	noDPI
0.95912423420709	0.430044580537668	noDPI
0.95912423420709	0.430083314568791	noDPI
0.959023802350105	0.430057647270762	noDPI
0.959023802350105	0.430077016619376	noDPI
0.959023802350105	0.430096387712819	noDPI
0.959023802350105	0.430135135135135	noDPI
0.959023802350105	0.43015451146448	noDPI
0.959023802350105	0.43015451146448	noDPI
0.95892337049312	0.430128840436075	noDPI
0.958822938636135	0.430103167094652	noDPI
0.958822938636135	0.430103167094652	noDPI
0.958822938636135	0.430122544602631	noDPI
0.958822938636135	0.430141923856725	noDPI
0.958822938636135	0.430161304857169	noDPI
0.958822938636135	0.430161304857169	noDPI
0.95872250677915	0.430135628351282	noDPI
0.958622074922165	0.430109949531363	noDPI
0.958622074922165	0.430109949531363	noDPI
0.958622074922165	0.430148715637675	noDPI
0.95852164306518	0.430123033935734	noDPI
0.95852164306518	0.430142419325762	noDPI
0.95852164306518	0.430161806463244	noDPI
0.95852164306518	0.430181195348418	noDPI
0.95852164306518	0.430200585981519	noDPI
0.95852164306518	0.430200585981519	noDPI
0.958421211208195	0.430174900829427	noDPI
0.95832077935121	0.430149213361583	noDPI
0.95832077935121	0.430149213361583	noDPI
0.95832077935121	0.430168605175367	noDPI
0.95832077935121	0.430187998737658	noDPI
0.958220347494225	0.430162308385933	noDPI
0.958220347494225	0.430201100189377	noDPI
0.958220347494225	0.430220498714885	noDPI
0.958220347494225	0.430239898989899	noDPI
0.958220347494225	0.430259301014656	noDPI
0.95811991563724	0.430233606927032	noDPI
0.95811991563724	0.430253010418076	noDPI
0.95811991563724	0.43027241565939	noDPI
0.95811991563724	0.430311231393775	noDPI
0.95811991563724	0.43033064188732	noDPI
0.95811991563724	0.430369468128299	noDPI
0.958019483780255	0.430343769737436	noDPI
0.958019483780255	0.430363185201895	noDPI
0.958019483780255	0.430382602418336	noDPI
0.958019483780255	0.430382602418336	noDPI
0.95791905192327	0.430356901141542	noDPI
0.957818620066285	0.430331197545348	noDPI
0.957818620066285	0.430331197545348	noDPI
0.957818620066285	0.430350615946934	noDPI
0.9577181882093	0.430324909747292	noDPI
0.9577181882093	0.430363751241087	noDPI
0.957617756352315	0.430338042153721	noDPI
0.95751732449533	0.430312330745622	noDPI
0.957416892638345	0.430286617016475	noDPI
0.957416892638345	0.430306039541392	noDPI
0.957416892638345	0.430325463819799	noDPI
0.95731646078136	0.430299747201156	noDPI
0.95731646078136	0.430319172949302	noDPI
0.95731646078136	0.430338600451467	noDPI
0.957216028924375	0.430312880942706	noDPI
0.957216028924375	0.430332309915117	noDPI
0.957216028924375	0.430351740642073	noDPI
0.957216028924375	0.430371173123815	noDPI
0.957216028924375	0.430390607360578	noDPI
0.957216028924375	0.430410043352601	noDPI
0.95711559706739	0.430384320101161	noDPI
0.95711559706739	0.430403757564809	noDPI
0.95711559706739	0.430423196784246	noDPI
0.95711559706739	0.43046208049144	noDPI
0.95711559706739	0.43046208049144	noDPI
0.957015165210405	0.430436353780829	noDPI
0.95691473335342	0.4304106247459	noDPI
0.956814301496435	0.430384893386339	noDPI
0.95671386963945	0.43035915970183	noDPI
0.95671386963945	0.43035915970183	noDPI
0.95671386963945	0.430398048163376	noDPI
0.95671386963945	0.430456394035246	noDPI
0.95671386963945	0.430475846174703	noDPI
0.95671386963945	0.430495300072307	noDPI
0.956613437782465	0.430469562073485	noDPI
0.95651300592548	0.43044382174817	noDPI
0.95651300592548	0.430463276836158	noDPI
0.95651300592548	0.430482733682878	noDPI
0.95651300592548	0.430521652653467	noDPI
0.95651300592548	0.430521652653467	noDPI
0.956412574068495	0.43049590886488	noDPI
0.95631214221151	0.430470162748644	noDPI
0.95631214221151	0.430470162748644	noDPI
0.95631214221151	0.430489624304896	noDPI
0.95631214221151	0.430509087620942	noDPI
0.95631214221151	0.43052855269702	noDPI
0.95631214221151	0.43054801953337	noDPI
0.95631214221151	0.430567488130228	noDPI
0.956211710354524	0.430541738265352	noDPI
0.956211710354524	0.430561208338986	noDPI
0.956211710354524	0.430600153769617	noDPI
0.956211710354524	0.430619629127092	noDPI
0.956211710354524	0.430639106246325	noDPI
0.956211710354524	0.430658585127556	noDPI
0.956211710354524	0.430697548176966	noDPI
0.956111278497539	0.43067179371183	noDPI
0.956010846640554	0.430646036916395	noDPI
0.956010846640554	0.430665520517577	noDPI
0.956010846640554	0.430685005881821	noDPI
0.955910414783569	0.430659246187955	noDPI
0.955910414783569	0.430678733031674	noDPI
0.955910414783569	0.430698221638988	noDPI
0.955809982926584	0.430672459046067	noDPI
0.955809982926584	0.430672459046067	noDPI
0.955709551069599	0.430646694121374	noDPI
0.955609119212614	0.430620926864591	noDPI
0.955609119212614	0.430620926864591	noDPI
0.955609119212614	0.43065990766724	noDPI
0.955609119212614	0.430679400715159	noDPI
0.955609119212614	0.430679400715159	noDPI
0.955508687355629	0.430653630273402	noDPI
0.955408255498644	0.430627857498529	noDPI
0.955408255498644	0.430627857498529	noDPI
0.955408255498644	0.43064735174287	noDPI
0.955408255498644	0.430666847752275	noDPI
0.955408255498644	0.430686345526983	noDPI
0.955408255498644	0.430705845067234	noDPI
0.955408255498644	0.430725346373268	noDPI
0.955408255498644	0.430744849445325	noDPI
0.955408255498644	0.430764354283644	noDPI
0.955408255498644	0.430783860888466	noDPI
0.955408255498644	0.430783860888466	noDPI
0.955307823641659	0.430758083506929	noDPI
0.955207391784674	0.430732303790589	noDPI
0.955207391784674	0.430732303790589	noDPI
0.955207391784674	0.430751811594203	noDPI
0.955207391784674	0.430771321164908	noDPI
0.955106959927689	0.430745538545158	noDPI
0.955106959927689	0.43076504959913	noDPI
0.955006528070704	0.430739264359485	noDPI
0.955006528070704	0.430758776896942	noDPI
0.954906096213719	0.430732989036876	noDPI
0.954906096213719	0.430752503058035	noDPI
0.954906096213719	0.430811055731763	noDPI
0.954906096213719	0.430850099691861	noDPI
0.954805664356734	0.430824307789913	noDPI
0.954805664356734	0.430843832139944	noDPI
0.954705232499749	0.430818037616134	noDPI
0.954705232499749	0.430837563451777	noDPI
0.954705232499749	0.430857091057426	noDPI
0.954705232499749	0.430876620433324	noDPI
0.954705232499749	0.430896151579711	noDPI
0.954604800642764	0.430870353581142	noDPI
0.954604800642764	0.430889886214244	noDPI
0.954604800642764	0.43090942061837	noDPI
0.954504368785779	0.430883619712563	noDPI
0.954504368785779	0.430903155603917	noDPI
0.954403936928794	0.43087735207436	noDPI
0.954403936928794	0.43089688945316	noDPI
0.954403936928794	0.430916428603818	noDPI
0.954303505071809	0.43089062216579	noDPI
0.954303505071809	0.430910162804408	noDPI
0.954203073214824	0.430884353741497	noDPI
0.954203073214824	0.430962532885784	noDPI
0.954203073214824	0.431001633097441	noDPI
0.954203073214824	0.431021185863993	noDPI
0.954203073214824	0.431040740404682	noDPI
0.954203073214824	0.43106029671975	noDPI
0.954203073214824	0.43106029671975	noDPI
0.954102641357839	0.431034482758621	noDPI
0.954002209500854	0.431008666454921	noDPI
0.954002209500854	0.431008666454921	noDPI
0.953901777643869	0.430982847808331	noDPI
0.953801345786884	0.430957026818532	noDPI
0.953700913929899	0.430931203485206	noDPI
0.953700913929899	0.4309507601543	noDPI
0.953700913929899	0.43097031859853	noDPI
0.953600482072913	0.43094449235238	noDPI
0.953600482072913	0.430964052287582	noDPI
0.953600482072913	0.430983613998457	noDPI
0.953600482072913	0.431003177485247	noDPI
0.953600482072913	0.431022742748196	noDPI
0.953600482072913	0.431042309787543	noDPI
0.953600482072913	0.431061878603532	noDPI
0.953600482072913	0.431081449196404	noDPI
0.953600482072913	0.431101021566402	noDPI
0.953600482072913	0.431120595713767	noDPI
0.953600482072913	0.431140171638741	noDPI
0.953600482072913	0.431159749341568	noDPI
0.953600482072913	0.431179328822488	noDPI
0.953500050215929	0.431153496821072	noDPI
0.953500050215929	0.431173077796449	noDPI
0.953500050215929	0.431212245083345	noDPI
0.953500050215929	0.431231831395349	noDPI
0.953500050215929	0.431271009357681	noDPI
0.953500050215929	0.431271009357682	noDPI
0.953399618358943	0.431245173306682	noDPI
0.953299186501958	0.431219334908232	noDPI
0.953299186501958	0.431219334908232	noDPI
0.953198754644973	0.43119349416201	noDPI
0.953198754644973	0.431213084961381	noDPI
0.953198754644973	0.431213084961381	noDPI
0.953098322787988	0.431187241582989	noDPI
0.952997890931003	0.431161395856052	noDPI
0.952997890931003	0.431161395856052	noDPI
0.952897459074018	0.431135547780252	noDPI
0.952897459074018	0.431155139507407	noDPI
0.952797027217033	0.431129288798	noDPI
0.952797027217033	0.431148882021451	noDPI
0.952797027217033	0.43116847702586	noDPI
0.952797027217033	0.431188073811472	noDPI
0.952797027217033	0.431188073811472	noDPI
0.952696595360048	0.431162219899095	noDPI
0.952596163503063	0.431136363636364	noDPI
0.952596163503063	0.431136363636364	noDPI
0.952596163503063	0.43115596163462	noDPI
0.952596163503063	0.43119516297677	noDPI
0.952495731646078	0.431169303509729	noDPI
0.952495731646078	0.431188906569675	noDPI
0.952395299789093	0.431163044466673	noDPI
0.952395299789093	0.43118264902469	noDPI
0.952395299789093	0.431202255365587	noDPI
0.952395299789093	0.431221863489609	noDPI
0.952294867932108	0.431195998180991	noDPI
0.952294867932108	0.431215607803902	noDPI
0.952194436075123	0.431189739858104	noDPI
0.952194436075123	0.431228963886109	noDPI
0.952194436075123	0.431248578576302	noDPI
0.952194436075123	0.431287813310285	noDPI
0.952194436075123	0.431287813310285	noDPI
0.952094004218138	0.431261941588572	noDPI
0.951993572361153	0.431236067512852	noDPI
0.951993572361153	0.431236067512852	noDPI
0.951993572361153	0.431255686988171	noDPI
0.951993572361153	0.431294931294931	noDPI
0.951993572361153	0.431373441339765	noDPI
0.951993572361153	0.43145197997269	noDPI
0.951993572361153	0.43147161909964	noDPI
0.951993572361153	0.431510902717713	noDPI
0.951993572361153	0.431530547209323	noDPI
0.951993572361153	0.431550193489643	noDPI
0.951993572361153	0.431550193489643	noDPI
0.951893140504168	0.431524312511382	noDPI
0.951792708647183	0.431498429176342	noDPI
0.951792708647183	0.431498429176342	noDPI
0.951792708647183	0.431537725968763	noDPI
0.951792708647183	0.43155737704918	noDPI
0.951692276790198	0.431531490505032	noDPI
0.951591844933213	0.43150560160306	noDPI
0.951591844933213	0.43152525390536	noDPI
0.951591844933213	0.43152525390536	noDPI
0.951491413076228	0.431499362361086	noDPI
0.951390981219243	0.43147346845821	noDPI
0.951290549362258	0.431447572196411	noDPI
0.951190117505273	0.431421673575366	noDPI
0.951190117505273	0.431421673575366	noDPI
0.951190117505273	0.431441326530612	noDPI
0.951089685648288	0.431415425265364	noDPI
0.951089685648288	0.43145473597886	noDPI
0.951089685648288	0.431474394022234	noDPI
0.951089685648288	0.431494053857019	noDPI
0.951089685648288	0.431513715483459	noDPI
0.951089685648288	0.431553044112286	noDPI
0.951089685648288	0.431572711115162	noDPI
0.951089685648288	0.431592379910674	noDPI
0.951089685648288	0.431631722880583	noDPI
0.951089685648288	0.431671073023977	noDPI
0.951089685648288	0.431690750786343	noDPI
0.951089685648288	0.43173011169364	noDPI
0.951089685648288	0.431749794839063	noDPI
0.951089685648288	0.431789166514682	noDPI
0.950989253791303	0.431763257489399	noDPI
0.950989253791303	0.431782945736434	noDPI
0.950989253791303	0.431802635779105	noDPI
0.950989253791303	0.431842021252337	noDPI
0.950888821934318	0.431816108729362	noDPI
0.950888821934318	0.431855500821018	noDPI
0.950888821934318	0.431875199562104	noDPI
0.950888821934318	0.431894900100356	noDPI
0.950888821934318	0.43191460243602	noDPI
0.950888821934318	0.43191460243602	noDPI
0.950788390077333	0.431888686131387	noDPI
0.950687958220347	0.431862767462019	noDPI
0.950687958220347	0.431862767462019	noDPI
0.950687958220347	0.431882471028379	noDPI
0.950687958220347	0.431941592516541	noDPI
0.950687958220347	0.431961303276444	noDPI
0.950587526363362	0.431935380824168	noDPI
0.950487094506377	0.431909456005842	noDPI
0.950487094506377	0.431929167997809	noDPI
0.950487094506377	0.431948881789137	noDPI
0.950487094506377	0.431968597380072	noDPI
0.950487094506377	0.432008033961747	noDPI
0.950487094506377	0.432027754952981	noDPI
0.950386662649392	0.432001826067108	noDPI
0.950386662649392	0.432021548575603	noDPI
0.950286230792407	0.431995617038762	noDPI
0.950185798935422	0.43196968313396	noDPI
0.950185798935422	0.431989406876398	noDPI
0.950185798935422	0.432028859765286	noDPI
0.950185798935422	0.432048588912229	noDPI
0.950085367078437	0.432022651504772	noDPI
0.950085367078437	0.432042382170259	noDPI
0.949984935221452	0.432016442110071	noDPI
0.949884503364467	0.431990499680278	noDPI
0.949884503364467	0.432029965284122	noDPI
0.949784071507482	0.432004019916861	noDPI
0.949784071507482	0.432043492165014	noDPI
0.949784071507482	0.432063230994152	noDPI
0.949683639650497	0.432037282405081	noDPI
0.949683639650497	0.432076764907471	noDPI
0.949683639650497	0.432096508864924	noDPI
0.949583207793512	0.43207055705342	noDPI
0.949482775936527	0.432044602869939	noDPI
0.949382344079542	0.432018646314154	noDPI
0.949281912222557	0.43199268738574	noDPI
0.949281912222557	0.432032178444099	noDPI
0.949281912222557	0.432051926680989	noDPI
0.949281912222557	0.43207167672335	noDPI
0.949181480365572	0.432045714285714	noDPI
0.949181480365572	0.432065465849867	noDPI
0.949181480365572	0.432085219220043	noDPI
0.949181480365572	0.432104974396489	noDPI
0.949181480365572	0.432164250765924	noDPI
0.949181480365572	0.432184013169929	noDPI
0.949181480365572	0.432203777381442	noDPI
0.949181480365572	0.432203777381442	noDPI
0.949081048508587	0.432177810299094	noDPI
0.948980616651602	0.432151840841528	noDPI
0.948980616651602	0.432151840841528	noDPI
0.948980616651602	0.432151840841528	noDPI
0.948880184794617	0.432125869008416	noDPI
0.948779752937632	0.432099894799433	noDPI
0.948779752937632	0.432099894799433	noDPI
0.948779752937632	0.432119659683469	noDPI
0.948679321080647	0.432093682814144	noDPI
0.948679321080647	0.432113449222324	noDPI
0.948679321080647	0.432152987464544	noDPI
0.948679321080647	0.43217275929908	noDPI
0.948679321080647	0.432212308396248	noDPI
0.948679321080647	0.432232085659376	noDPI
0.948679321080647	0.432251864732531	noDPI
0.948679321080647	0.432271645615962	noDPI
0.948679321080647	0.432271645615962	noDPI
0.948578889223662	0.432245663814013	noDPI
0.948478457366677	0.432219679633867	noDPI
0.948478457366677	0.432219679633867	noDPI
0.948478457366677	0.432239461760264	noDPI
0.948478457366677	0.432259245697547	noDPI
0.948478457366677	0.432279031445965	noDPI
0.948478457366677	0.432298819005768	noDPI
0.948378025509692	0.432272831311513	noDPI
0.948378025509692	0.432292620399194	noDPI
0.948378025509692	0.432312411298814	noDPI
0.948378025509692	0.432351998534866	noDPI
0.948378025509692	0.432411392984706	noDPI
0.948378025509692	0.432411392984706	noDPI
0.948277593652707	0.432385400925036	noDPI
0.948177161795722	0.432359406484704	noDPI
0.948177161795722	0.432359406484704	noDPI
0.948177161795722	0.432379207694069	noDPI
0.948076729938737	0.43235321058899	noDPI
0.948076729938737	0.432373013328448	noDPI
0.948076729938737	0.432392817882008	noDPI
0.948076729938737	0.43241262424992	noDPI
0.948076729938737	0.432432432432432	noDPI
0.948076729938737	0.432472054242258	noDPI
0.947976298081752	0.432446053053558	noDPI
0.947976298081752	0.432465866397874	noDPI
0.947976298081752	0.432505498533724	noDPI
0.947875866224766	0.432479494111717	noDPI
0.947875866224766	0.432499312620291	noDPI
0.947875866224766	0.432519132945328	noDPI
0.947875866224766	0.432519132945328	noDPI
0.947775434367781	0.432493125572869	noDPI
0.947675002510796	0.43246711581649	noDPI
0.947675002510796	0.43246711581649	noDPI
0.947574570653811	0.432441103675864	noDPI
0.947574570653811	0.432460924966769	noDPI
0.947574570653811	0.432480748074807	noDPI
0.947474138796826	0.432454732981893	noDPI
0.947474138796826	0.432494384082886	noDPI
0.947474138796826	0.432514212360169	noDPI
0.947474138796826	0.432534042455642	noDPI
0.947373706939841	0.432508023842274	noDPI
0.947273275082856	0.432482002842863	noDPI
0.947273275082856	0.432501834189288	noDPI
0.947273275082856	0.432521667354519	noDPI
0.947273275082856	0.432541502338806	noDPI
0.947273275082856	0.432581177765548	noDPI
0.947273275082856	0.432601018208503	noDPI
0.947172843225871	0.432574993119897	noDPI
0.947172843225871	0.432594835099307	noDPI
0.947172843225871	0.432614678899083	noDPI
0.947172843225871	0.432634524519473	noDPI
0.947172843225871	0.43265437196073	noDPI
0.947172843225871	0.43265437196073	noDPI
0.947072411368886	0.432628343350002	noDPI
0.946971979511901	0.43260231235089	noDPI
0.946971979511901	0.43260231235089	noDPI
0.946971979511901	0.432622161046112	noDPI
0.946871547654916	0.432596127374507	noDPI
0.946871547654916	0.432635829662261	noDPI
0.946871547654916	0.432655683539076	noDPI
0.946771115797931	0.432629646626893	noDPI
0.946771115797931	0.432649502042315	noDPI
0.946771115797931	0.432689218341213	noDPI
0.946771115797931	0.432728941932522	noDPI
0.946771115797931	0.432748806463459	noDPI
0.946670683940946	0.432722765459303	noDPI
0.946670683940946	0.432722765459303	noDPI
0.946570252083961	0.43269672206409	noDPI
0.946469820226976	0.43267067627749	noDPI
0.946469820226976	0.43267067627749	noDPI
0.946469820226976	0.432690541781451	noDPI
0.946469820226976	0.432710409109693	noDPI
0.946469820226976	0.432730278262467	noDPI
0.946469820226976	0.432750149240024	noDPI
0.946469820226976	0.432770022042616	noDPI
0.946369388369991	0.432743972445465	noDPI
0.946369388369991	0.432763846789749	noDPI
0.946268956513006	0.432737794516144	noDPI
0.946268956513006	0.432777548114464	noDPI
0.946268956513006	0.432797427652733	noDPI
0.946168524656021	0.432771372134687	noDPI
0.946168524656021	0.43279125321573	noDPI
0.946168524656021	0.43281113612349	noDPI
0.946168524656021	0.43285090742017	noDPI
0.946168524656021	0.432870795809594	noDPI
0.946068092799036	0.432844736479346	noDPI
0.946068092799036	0.432864626413013	noDPI
0.946068092799036	0.432884518174716	noDPI
0.946068092799036	0.432904411764706	noDPI
0.945967660942051	0.432878349188841	noDPI
0.945967660942051	0.432898244323927	noDPI
0.945967660942051	0.432918141287861	noDPI
0.945967660942051	0.432938040080897	noDPI
0.945967660942051	0.432957940703287	noDPI
0.945967660942051	0.432977843155282	noDPI
0.945967660942051	0.432997747437135	noDPI
0.945867229085066	0.432971680764987	noDPI
0.945867229085066	0.43299158659372	noDPI
0.945867229085066	0.433011494252874	noDPI
0.945766797228081	0.432985424617224	noDPI
0.945766797228081	0.43302524486136	noDPI
0.945766797228081	0.433045157730157	noDPI
0.945666365371096	0.433019084847091	noDPI
0.945666365371096	0.433038999264165	noDPI
0.945666365371096	0.433078833593966	noDPI
0.945666365371096	0.433098753507198	noDPI
0.945666365371096	0.433138598831593	noDPI
0.945565933514111	0.433112521851136	noDPI
0.945565933514111	0.433132446979804	noDPI
0.945565933514111	0.433152373941848	noDPI
0.945565933514111	0.433192233367075	noDPI
0.945565933514111	0.433192233367075	noDPI
0.945465501657126	0.433166152855105	noDPI
0.945365069800141	0.433140069942941	noDPI
0.945365069800141	0.433140069942941	noDPI
0.945365069800141	0.433219808541974	noDPI
0.945365069800141	0.433239747779261	noDPI
0.945365069800141	0.433259688852067	noDPI
0.945365069800141	0.433279631760644	noDPI
0.945365069800141	0.433299576505248	noDPI
0.945365069800141	0.433339471503545	noDPI
0.945365069800141	0.433359421757746	noDPI
0.945264637943156	0.433333333333333	noDPI
0.945264637943156	0.433353285142042	noDPI
0.945164206086171	0.4333271940326	noDPI
0.945164206086171	0.433347147396049	noDPI
0.945164206086171	0.433387059636196	noDPI
0.945164206086171	0.433407018513401	noDPI
0.945063774229186	0.433380923870492	noDPI
0.945063774229186	0.433400884303611	noDPI
0.945063774229186	0.433420846575469	noDPI
0.945063774229186	0.433420846575469	noDPI
0.9449633423722	0.433394748963611	noDPI
0.944862910515215	0.433368648947441	noDPI
0.944862910515215	0.433368648947441	noDPI
0.944862910515215	0.433368648947441	noDPI
0.94476247865823	0.433342546526626	noDPI
0.944662046801245	0.433316441700834	noDPI
0.944662046801245	0.433316441700834	noDPI
0.94456161494426	0.433290334469732	noDPI
0.94456161494426	0.433370196295272	noDPI
0.944461183087275	0.433344085526013	noDPI
0.944461183087275	0.433364055299539	noDPI
0.944461183087275	0.433404000368698	noDPI
0.944461183087275	0.433423975664838	noDPI
0.944461183087275	0.43344395280236	noDPI
0.94436075123029	0.43341783821157	noDPI
0.94436075123029	0.433437816907901	noDPI
0.944260319373305	0.433411699626608	noDPI
0.944260319373305	0.433451661979623	noDPI
0.94415988751632	0.433425541724297	noDPI
0.94415988751632	0.43344552538153	noDPI
0.944059455659335	0.433419402434526	noDPI
0.944059455659335	0.433439387651589	noDPI
0.944059455659335	0.433459374711796	noDPI
0.944059455659335	0.433479363615402	noDPI
0.944059455659335	0.433499354362664	noDPI
0.944059455659335	0.433519346953835	noDPI
0.944059455659335	0.433539341389171	noDPI
0.944059455659335	0.433559337668927	noDPI
0.944059455659335	0.433579335793358	noDPI
0.944059455659335	0.43359933576272	noDPI
0.944059455659335	0.433619337577267	noDPI
0.944059455659335	0.433639341237256	noDPI
0.944059455659335	0.433659346742941	noDPI
0.944059455659335	0.433679354094579	noDPI
0.944059455659335	0.433699363292424	noDPI
0.94395902380235	0.43367323397776	noDPI
0.94395902380235	0.433693244739756	noDPI
0.94395902380235	0.43371325734853	noDPI
0.943858591945365	0.433687125057683	noDPI
0.94375816008838	0.433660990354885	noDPI
0.94375816008838	0.433681004245893	noDPI
0.94375816008838	0.433701019984308	noDPI
0.943657728231395	0.433674882304071	noDPI
0.943657728231395	0.433694899607662	noDPI
0.943657728231395	0.433714918759232	noDPI
0.943657728231395	0.433734939759036	noDPI
0.943657728231395	0.433754962607331	noDPI
0.943657728231395	0.433774987304372	noDPI
0.943657728231395	0.433815042245718	noDPI
0.94355729637441	0.433788900175455	noDPI
0.94355729637441	0.433808930138062	noDPI
0.94355729637441	0.433828961950499	noDPI
0.94355729637441	0.433848995613022	noDPI
0.94355729637441	0.433869031125889	noDPI
0.94355729637441	0.433889068489355	noDPI
0.94355729637441	0.433909107703676	noDPI
0.943456864517425	0.433882961526027	noDPI
0.943456864517425	0.433903002309469	noDPI
0.943456864517425	0.433923044944339	noDPI
0.943456864517425	0.433943089430894	noDPI
0.943456864517425	0.433963135769391	noDPI
0.943456864517425	0.433983183960085	noDPI
0.94335643266044	0.433957033957034	noDPI
0.943256000803455	0.433930881537609	noDPI
0.943256000803455	0.433970982349136	noDPI
0.94315556894647	0.433944826948847	noDPI
0.94315556894647	0.433944826948847	noDPI
0.943055137089485	0.433918669131238	noDPI
0.9429547052325	0.433892508895975	noDPI
0.9429547052325	0.433892508895975	noDPI
0.9429547052325	0.433912561234865	noDPI
0.9429547052325	0.433932615427277	noDPI
0.9429547052325	0.43395267147347	noDPI
0.9429547052325	0.43395267147347	noDPI
0.942854273375515	0.433926507973192	noDPI
0.94275384151853	0.433900342054174	noDPI
0.94275384151853	0.433900342054174	noDPI
0.94275384151853	0.433920399389821	noDPI
0.94275384151853	0.433920399389821	noDPI
0.942653409661545	0.433894230769231	noDPI
0.94255297780456	0.433868059729092	noDPI
0.94255297780456	0.433868059729092	noDPI
0.94255297780456	0.433888118354138	noDPI
0.942452545947575	0.433861944611401	noDPI
0.942452545947575	0.433882004808581	noDPI
0.942452545947575	0.433902066860868	noDPI
0.942452545947575	0.433902066860868	noDPI
0.94235211409059	0.433875890132248	noDPI
0.942251682233604	0.433849710982659	noDPI
0.942251682233604	0.433849710982659	noDPI
0.942251682233604	0.433970118876914	noDPI
0.942251682233604	0.434010269695147	noDPI
0.942251682233604	0.434030347890452	noDPI
0.942251682233604	0.434070509854724	noDPI
0.942251682233604	0.434090593624208	noDPI
0.942251682233604	0.434110679252267	noDPI
0.94215125037662	0.434084494007681	noDPI
0.942050818519634	0.434058306339658	noDPI
0.941950386662649	0.43403211624786	noDPI
0.941849954805664	0.434005923731951	noDPI
0.941849954805664	0.434026010089323	noDPI
0.941849954805664	0.434046098306026	noDPI
0.941849954805664	0.434066188382319	noDPI
0.941849954805664	0.43408628031846	noDPI
0.941849954805664	0.434106374114706	noDPI
0.941849954805664	0.434126469771317	noDPI
0.941849954805664	0.434146567288551	noDPI
0.941849954805664	0.434166666666667	noDPI
0.941849954805664	0.434206871006575	noDPI
0.941849954805664	0.434226975968885	noDPI
0.941849954805664	0.43424708279311	noDPI
0.941849954805664	0.434267191479509	noDPI
0.941749522948679	0.434240992868389	noDPI
0.941749522948679	0.434281215264913	noDPI
0.941749522948679	0.434281215264913	noDPI
0.941649091091694	0.4342550136631	noDPI
0.941548659234709	0.43422880963409	noDPI
0.941448227377724	0.434202603177544	noDPI
0.941347795520739	0.434176394293126	noDPI
0.941247363663754	0.434150182980497	noDPI
0.941146931806769	0.434123969239322	noDPI
0.941146931806769	0.434123969239322	noDPI
[truncated: 71,180 more rows]
