# Supplementary material for: Network-based elucidation of colon cancer drug resistance mechanisms by phosphoproteomic time-series analysis
Source: Nat Commun. 2024 May 9;15:3909. doi: 10.1038/s41467-024-47957-3 (PMC11082183; doi:10.1038/s41467-024-47957-3)
Supplement: Supplementary file 25 — Source Data [file 41467_2024_47957_MOESM25_ESM.zip › sourcedata/sourcedata_fig2d_sfig2_sfig3.csv]

Mode	Sensitivity	Specificity	AUC	p.value	Benchmark	KinaseSet	Subset
mVESPA_dVESPA	0.445695177	0	0.334287222	NA	reference	all	full
mVESPA_dVESPA	0.445695177	0.002624672	0.334287222	NA	reference	all	full
mVESPA_dVESPA	0.445695126	0.005249344	0.334287222	NA	reference	all	full
mVESPA_dVESPA	0.445695126	0.007874016	0.334287222	NA	reference	all	full
mVESPA_dVESPA	0.445695095	0.010498688	0.334287222	NA	reference	all	full
mVESPA_dVESPA	0.44569497	0.01312336	0.334287222	NA	reference	all	full
mVESPA_dVESPA	0.445694815	0.015748031	0.334287222	NA	reference	all	full
mVESPA_dVESPA	0.445694562	0.018372703	0.334287222	NA	reference	all	full
mVESPA_dVESPA	0.445694382	0.020997375	0.334287222	NA	reference	all	full
mVESPA_dVESPA	0.445694125	0.023622047	0.334287222	NA	reference	all	full
mVESPA_dVESPA	0.445694113	0.026246719	0.334287222	NA	reference	all	full
mVESPA_dVESPA	0.445693333	0.028871391	0.334287222	NA	reference	all	full
mVESPA_dVESPA	0.445692799	0.031496063	0.334287222	NA	reference	all	full
mVESPA_dVESPA	0.445692185	0.034120735	0.334287222	NA	reference	all	full
mVESPA_dVESPA	0.445691349	0.036745407	0.334287222	NA	reference	all	full
mVESPA_dVESPA	0.445688411	0.039370079	0.334287222	NA	reference	all	full
mVESPA_dVESPA	0.445687744	0.041994751	0.334287222	NA	reference	all	full
mVESPA_dVESPA	0.445680272	0.044619423	0.334287222	NA	reference	all	full
mVESPA_dVESPA	0.445679236	0.047244094	0.334287222	NA	reference	all	full
mVESPA_dVESPA	0.445676614	0.049868766	0.334287222	NA	reference	all	full
mVESPA_dVESPA	0.445673519	0.052493438	0.334287222	NA	reference	all	full
mVESPA_dVESPA	0.445666774	0.05511811	0.334287222	NA	reference	all	full
mVESPA_dVESPA	0.445656857	0.057742782	0.334287222	NA	reference	all	full
mVESPA_dVESPA	0.445646386	0.060367454	0.334287222	NA	reference	all	full
mVESPA_dVESPA	0.445644015	0.062992126	0.334287222	NA	reference	all	full
mVESPA_dVESPA	0.445630466	0.065616798	0.334287222	NA	reference	all	full
mVESPA_dVESPA	0.44561922	0.06824147	0.334287222	NA	reference	all	full
mVESPA_dVESPA	0.44560263	0.070866142	0.334287222	NA	reference	all	full
mVESPA_dVESPA	0.445597749	0.073490814	0.334287222	NA	reference	all	full
mVESPA_dVESPA	0.445586003	0.076115486	0.334287222	NA	reference	all	full
mVESPA_dVESPA	0.445576482	0.078740157	0.334287222	NA	reference	all	full
mVESPA_dVESPA	0.445557571	0.081364829	0.334287222	NA	reference	all	full
mVESPA_dVESPA	0.445552802	0.083989501	0.334287222	NA	reference	all	full
mVESPA_dVESPA	0.445523844	0.086614173	0.334287222	NA	reference	all	full
mVESPA_dVESPA	0.445510771	0.089238845	0.334287222	NA	reference	all	full
mVESPA_dVESPA	0.445505733	0.091863517	0.334287222	NA	reference	all	full
mVESPA_dVESPA	0.445460115	0.094488189	0.334287222	NA	reference	all	full
mVESPA_dVESPA	0.445368743	0.097112861	0.334287222	NA	reference	all	full
mVESPA_dVESPA	0.445338782	0.099737533	0.334287222	NA	reference	all	full
mVESPA_dVESPA	0.445068161	0.102362205	0.334287222	NA	reference	all	full
mVESPA_dVESPA	0.445028105	0.104986877	0.334287222	NA	reference	all	full
mVESPA_dVESPA	0.44499868	0.107611549	0.334287222	NA	reference	all	full
mVESPA_dVESPA	0.444959558	0.11023622	0.334287222	NA	reference	all	full
mVESPA_dVESPA	0.444931499	0.112860892	0.334287222	NA	reference	all	full
mVESPA_dVESPA	0.444772227	0.115485564	0.334287222	NA	reference	all	full
mVESPA_dVESPA	0.444620672	0.118110236	0.334287222	NA	reference	all	full
mVESPA_dVESPA	0.444593233	0.120734908	0.334287222	NA	reference	all	full
mVESPA_dVESPA	0.444569388	0.12335958	0.334287222	NA	reference	all	full
mVESPA_dVESPA	0.444409465	0.125984252	0.334287222	NA	reference	all	full
mVESPA_dVESPA	0.444390809	0.128608924	0.334287222	NA	reference	all	full
mVESPA_dVESPA	0.444346579	0.131233596	0.334287222	NA	reference	all	full
mVESPA_dVESPA	0.444299604	0.133858268	0.334287222	NA	reference	all	full
mVESPA_dVESPA	0.444225291	0.13648294	0.334287222	NA	reference	all	full
mVESPA_dVESPA	0.443949364	0.139107612	0.334287222	NA	reference	all	full
mVESPA_dVESPA	0.443421788	0.141732283	0.334287222	NA	reference	all	full
mVESPA_dVESPA	0.443398755	0.144356955	0.334287222	NA	reference	all	full
mVESPA_dVESPA	0.443358749	0.146981627	0.334287222	NA	reference	all	full
mVESPA_dVESPA	0.443336339	0.149606299	0.334287222	NA	reference	all	full
mVESPA_dVESPA	0.443282612	0.152230971	0.334287222	NA	reference	all	full
mVESPA_dVESPA	0.443244942	0.154855643	0.334287222	NA	reference	all	full
mVESPA_dVESPA	0.443224533	0.157480315	0.334287222	NA	reference	all	full
mVESPA_dVESPA	0.443154825	0.160104987	0.334287222	NA	reference	all	full
mVESPA_dVESPA	0.442894611	0.162729659	0.334287222	NA	reference	all	full
mVESPA_dVESPA	0.442848299	0.165354331	0.334287222	NA	reference	all	full
mVESPA_dVESPA	0.442811821	0.167979003	0.334287222	NA	reference	all	full
mVESPA_dVESPA	0.442743859	0.170603675	0.334287222	NA	reference	all	full
mVESPA_dVESPA	0.442292934	0.173228346	0.334287222	NA	reference	all	full
mVESPA_dVESPA	0.442227334	0.175853018	0.334287222	NA	reference	all	full
mVESPA_dVESPA	0.442187678	0.17847769	0.334287222	NA	reference	all	full
mVESPA_dVESPA	0.442098207	0.181102362	0.334287222	NA	reference	all	full
mVESPA_dVESPA	0.441731455	0.183727034	0.334287222	NA	reference	all	full
mVESPA_dVESPA	0.441672112	0.186351706	0.334287222	NA	reference	all	full
mVESPA_dVESPA	0.441353406	0.188976378	0.334287222	NA	reference	all	full
mVESPA_dVESPA	0.441333503	0.19160105	0.334287222	NA	reference	all	full
mVESPA_dVESPA	0.441246217	0.194225722	0.334287222	NA	reference	all	full
mVESPA_dVESPA	0.441178823	0.196850394	0.334287222	NA	reference	all	full
mVESPA_dVESPA	0.441126688	0.199475066	0.334287222	NA	reference	all	full
mVESPA_dVESPA	0.440995524	0.202099738	0.334287222	NA	reference	all	full
mVESPA_dVESPA	0.440856739	0.204724409	0.334287222	NA	reference	all	full
mVESPA_dVESPA	0.440775166	0.207349081	0.334287222	NA	reference	all	full
mVESPA_dVESPA	0.440704741	0.209973753	0.334287222	NA	reference	all	full
mVESPA_dVESPA	0.44059662	0.212598425	0.334287222	NA	reference	all	full
mVESPA_dVESPA	0.440467544	0.215223097	0.334287222	NA	reference	all	full
mVESPA_dVESPA	0.440407894	0.217847769	0.334287222	NA	reference	all	full
mVESPA_dVESPA	0.440267163	0.220472441	0.334287222	NA	reference	all	full
mVESPA_dVESPA	0.440022316	0.223097113	0.334287222	NA	reference	all	full
mVESPA_dVESPA	0.439578652	0.225721785	0.334287222	NA	reference	all	full
mVESPA_dVESPA	0.439502128	0.228346457	0.334287222	NA	reference	all	full
mVESPA_dVESPA	0.43909511	0.230971129	0.334287222	NA	reference	all	full
mVESPA_dVESPA	0.439053787	0.233595801	0.334287222	NA	reference	all	full
mVESPA_dVESPA	0.438362341	0.236220472	0.334287222	NA	reference	all	full
mVESPA_dVESPA	0.438096306	0.238845144	0.334287222	NA	reference	all	full
mVESPA_dVESPA	0.43798928	0.241469816	0.334287222	NA	reference	all	full
mVESPA_dVESPA	0.437931281	0.244094488	0.334287222	NA	reference	all	full
mVESPA_dVESPA	0.437741976	0.24671916	0.334287222	NA	reference	all	full
mVESPA_dVESPA	0.437643488	0.249343832	0.334287222	NA	reference	all	full
mVESPA_dVESPA	0.437576157	0.251968504	0.334287222	NA	reference	all	full
mVESPA_dVESPA	0.437505212	0.254593176	0.334287222	NA	reference	all	full
mVESPA_dVESPA	0.437494468	0.257217848	0.334287222	NA	reference	all	full
mVESPA_dVESPA	0.437354576	0.25984252	0.334287222	NA	reference	all	full
mVESPA_dVESPA	0.434533128	0.262467192	0.334287222	NA	reference	all	full
mVESPA_dVESPA	0.434409208	0.265091864	0.334287222	NA	reference	all	full
mVESPA_dVESPA	0.434250058	0.267716535	0.334287222	NA	reference	all	full
mVESPA_dVESPA	0.433548631	0.270341207	0.334287222	NA	reference	all	full
mVESPA_dVESPA	0.432356924	0.272965879	0.334287222	NA	reference	all	full
mVESPA_dVESPA	0.430010373	0.275590551	0.334287222	NA	reference	all	full
mVESPA_dVESPA	0.429923044	0.278215223	0.334287222	NA	reference	all	full
mVESPA_dVESPA	0.429702039	0.280839895	0.334287222	NA	reference	all	full
mVESPA_dVESPA	0.42967976	0.283464567	0.334287222	NA	reference	all	full
mVESPA_dVESPA	0.429583971	0.286089239	0.334287222	NA	reference	all	full
mVESPA_dVESPA	0.429175837	0.288713911	0.334287222	NA	reference	all	full
mVESPA_dVESPA	0.429038006	0.291338583	0.334287222	NA	reference	all	full
mVESPA_dVESPA	0.427214989	0.293963255	0.334287222	NA	reference	all	full
mVESPA_dVESPA	0.427161654	0.296587927	0.334287222	NA	reference	all	full
mVESPA_dVESPA	0.426981126	0.299212598	0.334287222	NA	reference	all	full
mVESPA_dVESPA	0.426847052	0.30183727	0.334287222	NA	reference	all	full
mVESPA_dVESPA	0.42658887	0.304461942	0.334287222	NA	reference	all	full
mVESPA_dVESPA	0.426294708	0.307086614	0.334287222	NA	reference	all	full
mVESPA_dVESPA	0.425585205	0.309711286	0.334287222	NA	reference	all	full
mVESPA_dVESPA	0.424454911	0.312335958	0.334287222	NA	reference	all	full
mVESPA_dVESPA	0.424379892	0.31496063	0.334287222	NA	reference	all	full
mVESPA_dVESPA	0.424283787	0.317585302	0.334287222	NA	reference	all	full
mVESPA_dVESPA	0.424160377	0.320209974	0.334287222	NA	reference	all	full
mVESPA_dVESPA	0.423766033	0.322834646	0.334287222	NA	reference	all	full
mVESPA_dVESPA	0.423705904	0.325459318	0.334287222	NA	reference	all	full
mVESPA_dVESPA	0.42358692	0.32808399	0.334287222	NA	reference	all	full
mVESPA_dVESPA	0.423340259	0.330708661	0.334287222	NA	reference	all	full
mVESPA_dVESPA	0.423252535	0.333333333	0.334287222	NA	reference	all	full
mVESPA_dVESPA	0.422609144	0.335958005	0.334287222	NA	reference	all	full
mVESPA_dVESPA	0.422549183	0.338582677	0.334287222	NA	reference	all	full
mVESPA_dVESPA	0.422305071	0.341207349	0.334287222	NA	reference	all	full
mVESPA_dVESPA	0.422144865	0.343832021	0.334287222	NA	reference	all	full
mVESPA_dVESPA	0.421879346	0.346456693	0.334287222	NA	reference	all	full
mVESPA_dVESPA	0.421766475	0.349081365	0.334287222	NA	reference	all	full
mVESPA_dVESPA	0.421555532	0.351706037	0.334287222	NA	reference	all	full
mVESPA_dVESPA	0.421425068	0.354330709	0.334287222	NA	reference	all	full
mVESPA_dVESPA	0.421374584	0.356955381	0.334287222	NA	reference	all	full
mVESPA_dVESPA	0.420138133	0.359580052	0.334287222	NA	reference	all	full
mVESPA_dVESPA	0.419901504	0.362204724	0.334287222	NA	reference	all	full
mVESPA_dVESPA	0.418256087	0.364829396	0.334287222	NA	reference	all	full
mVESPA_dVESPA	0.418150147	0.367454068	0.334287222	NA	reference	all	full
mVESPA_dVESPA	0.418038942	0.37007874	0.334287222	NA	reference	all	full
mVESPA_dVESPA	0.417802776	0.372703412	0.334287222	NA	reference	all	full
mVESPA_dVESPA	0.41767393	0.375328084	0.334287222	NA	reference	all	full
mVESPA_dVESPA	0.415509635	0.377952756	0.334287222	NA	reference	all	full
mVESPA_dVESPA	0.413669139	0.380577428	0.334287222	NA	reference	all	full
mVESPA_dVESPA	0.413341042	0.3832021	0.334287222	NA	reference	all	full
mVESPA_dVESPA	0.413098851	0.385826772	0.334287222	NA	reference	all	full
mVESPA_dVESPA	0.412798699	0.388451444	0.334287222	NA	reference	all	full
mVESPA_dVESPA	0.412721696	0.391076115	0.334287222	NA	reference	all	full
mVESPA_dVESPA	0.410894173	0.393700787	0.334287222	NA	reference	all	full
mVESPA_dVESPA	0.410804095	0.396325459	0.334287222	NA	reference	all	full
mVESPA_dVESPA	0.410600897	0.398950131	0.334287222	NA	reference	all	full
mVESPA_dVESPA	0.409860161	0.401574803	0.334287222	NA	reference	all	full
mVESPA_dVESPA	0.407629544	0.404199475	0.334287222	NA	reference	all	full
mVESPA_dVESPA	0.404077435	0.406824147	0.334287222	NA	reference	all	full
mVESPA_dVESPA	0.403978657	0.409448819	0.334287222	NA	reference	all	full
mVESPA_dVESPA	0.403498292	0.412073491	0.334287222	NA	reference	all	full
mVESPA_dVESPA	0.403299594	0.414698163	0.334287222	NA	reference	all	full
mVESPA_dVESPA	0.403021477	0.417322835	0.334287222	NA	reference	all	full
mVESPA_dVESPA	0.402617879	0.419947507	0.334287222	NA	reference	all	full
mVESPA_dVESPA	0.401606191	0.422572178	0.334287222	NA	reference	all	full
mVESPA_dVESPA	0.40126149	0.42519685	0.334287222	NA	reference	all	full
mVESPA_dVESPA	0.401200788	0.427821522	0.334287222	NA	reference	all	full
mVESPA_dVESPA	0.400771461	0.430446194	0.334287222	NA	reference	all	full
mVESPA_dVESPA	0.400601495	0.433070866	0.334287222	NA	reference	all	full
mVESPA_dVESPA	0.400405036	0.435695538	0.334287222	NA	reference	all	full
mVESPA_dVESPA	0.399929778	0.43832021	0.334287222	NA	reference	all	full
mVESPA_dVESPA	0.399555784	0.440944882	0.334287222	NA	reference	all	full
mVESPA_dVESPA	0.399214232	0.443569554	0.334287222	NA	reference	all	full
mVESPA_dVESPA	0.397984737	0.446194226	0.334287222	NA	reference	all	full
mVESPA_dVESPA	0.397691409	0.448818898	0.334287222	NA	reference	all	full
mVESPA_dVESPA	0.396703689	0.45144357	0.334287222	NA	reference	all	full
mVESPA_dVESPA	0.395583277	0.454068241	0.334287222	NA	reference	all	full
mVESPA_dVESPA	0.394721703	0.456692913	0.334287222	NA	reference	all	full
mVESPA_dVESPA	0.394562386	0.459317585	0.334287222	NA	reference	all	full
mVESPA_dVESPA	0.39439031	0.461942257	0.334287222	NA	reference	all	full
mVESPA_dVESPA	0.39398322	0.464566929	0.334287222	NA	reference	all	full
mVESPA_dVESPA	0.393612873	0.467191601	0.334287222	NA	reference	all	full
mVESPA_dVESPA	0.393222442	0.469816273	0.334287222	NA	reference	all	full
mVESPA_dVESPA	0.392668563	0.472440945	0.334287222	NA	reference	all	full
mVESPA_dVESPA	0.38726751	0.475065617	0.334287222	NA	reference	all	full
mVESPA_dVESPA	0.386900454	0.477690289	0.334287222	NA	reference	all	full
mVESPA_dVESPA	0.385938848	0.480314961	0.334287222	NA	reference	all	full
mVESPA_dVESPA	0.383241275	0.482939633	0.334287222	NA	reference	all	full
mVESPA_dVESPA	0.382602591	0.485564304	0.334287222	NA	reference	all	full
mVESPA_dVESPA	0.381960047	0.488188976	0.334287222	NA	reference	all	full
mVESPA_dVESPA	0.381728484	0.490813648	0.334287222	NA	reference	all	full
mVESPA_dVESPA	0.381553685	0.49343832	0.334287222	NA	reference	all	full
mVESPA_dVESPA	0.381152252	0.496062992	0.334287222	NA	reference	all	full
mVESPA_dVESPA	0.380900612	0.498687664	0.334287222	NA	reference	all	full
mVESPA_dVESPA	0.379942092	0.501312336	0.334287222	NA	reference	all	full
mVESPA_dVESPA	0.379780876	0.503937008	0.334287222	NA	reference	all	full
mVESPA_dVESPA	0.377147614	0.50656168	0.334287222	NA	reference	all	full
mVESPA_dVESPA	0.376501726	0.509186352	0.334287222	NA	reference	all	full
mVESPA_dVESPA	0.376314239	0.511811024	0.334287222	NA	reference	all	full
mVESPA_dVESPA	0.375539994	0.514435696	0.334287222	NA	reference	all	full
mVESPA_dVESPA	0.374974004	0.517060367	0.334287222	NA	reference	all	full
mVESPA_dVESPA	0.373131851	0.519685039	0.334287222	NA	reference	all	full
mVESPA_dVESPA	0.372685831	0.522309711	0.334287222	NA	reference	all	full
mVESPA_dVESPA	0.370833947	0.524934383	0.334287222	NA	reference	all	full
mVESPA_dVESPA	0.370366485	0.527559055	0.334287222	NA	reference	all	full
mVESPA_dVESPA	0.369419765	0.530183727	0.334287222	NA	reference	all	full
mVESPA_dVESPA	0.362555739	0.532808399	0.334287222	NA	reference	all	full
mVESPA_dVESPA	0.362167416	0.535433071	0.334287222	NA	reference	all	full
mVESPA_dVESPA	0.361011454	0.538057743	0.334287222	NA	reference	all	full
mVESPA_dVESPA	0.360383107	0.540682415	0.334287222	NA	reference	all	full
mVESPA_dVESPA	0.360005961	0.543307087	0.334287222	NA	reference	all	full
mVESPA_dVESPA	0.35697782	0.545931759	0.334287222	NA	reference	all	full
mVESPA_dVESPA	0.356766947	0.54855643	0.334287222	NA	reference	all	full
mVESPA_dVESPA	0.351963191	0.551181102	0.334287222	NA	reference	all	full
mVESPA_dVESPA	0.351664668	0.553805774	0.334287222	NA	reference	all	full
mVESPA_dVESPA	0.350468551	0.556430446	0.334287222	NA	reference	all	full
mVESPA_dVESPA	0.350343915	0.559055118	0.334287222	NA	reference	all	full
mVESPA_dVESPA	0.349970002	0.56167979	0.334287222	NA	reference	all	full
mVESPA_dVESPA	0.349518772	0.564304462	0.334287222	NA	reference	all	full
mVESPA_dVESPA	0.3491344	0.566929134	0.334287222	NA	reference	all	full
mVESPA_dVESPA	0.348079601	0.569553806	0.334287222	NA	reference	all	full
mVESPA_dVESPA	0.346757061	0.572178478	0.334287222	NA	reference	all	full
mVESPA_dVESPA	0.34395225	0.57480315	0.334287222	NA	reference	all	full
mVESPA_dVESPA	0.340996911	0.577427822	0.334287222	NA	reference	all	full
mVESPA_dVESPA	0.340116699	0.580052493	0.334287222	NA	reference	all	full
mVESPA_dVESPA	0.335710512	0.582677165	0.334287222	NA	reference	all	full
mVESPA_dVESPA	0.330902495	0.585301837	0.334287222	NA	reference	all	full
mVESPA_dVESPA	0.330756429	0.587926509	0.334287222	NA	reference	all	full
mVESPA_dVESPA	0.325896105	0.590551181	0.334287222	NA	reference	all	full
mVESPA_dVESPA	0.32569585	0.593175853	0.334287222	NA	reference	all	full
mVESPA_dVESPA	0.325489859	0.595800525	0.334287222	NA	reference	all	full
mVESPA_dVESPA	0.325276431	0.598425197	0.334287222	NA	reference	all	full
mVESPA_dVESPA	0.325073949	0.601049869	0.334287222	NA	reference	all	full
mVESPA_dVESPA	0.324863789	0.603674541	0.334287222	NA	reference	all	full
mVESPA_dVESPA	0.323635877	0.606299213	0.334287222	NA	reference	all	full
mVESPA_dVESPA	0.322006674	0.608923885	0.334287222	NA	reference	all	full
mVESPA_dVESPA	0.321601918	0.611548556	0.334287222	NA	reference	all	full
mVESPA_dVESPA	0.320180866	0.614173228	0.334287222	NA	reference	all	full
mVESPA_dVESPA	0.319221998	0.6167979	0.334287222	NA	reference	all	full
mVESPA_dVESPA	0.316729147	0.619422572	0.334287222	NA	reference	all	full
mVESPA_dVESPA	0.314401446	0.622047244	0.334287222	NA	reference	all	full
mVESPA_dVESPA	0.31406929	0.624671916	0.334287222	NA	reference	all	full
mVESPA_dVESPA	0.313697243	0.627296588	0.334287222	NA	reference	all	full
mVESPA_dVESPA	0.312835236	0.62992126	0.334287222	NA	reference	all	full
mVESPA_dVESPA	0.307629859	0.632545932	0.334287222	NA	reference	all	full
mVESPA_dVESPA	0.305292913	0.635170604	0.334287222	NA	reference	all	full
mVESPA_dVESPA	0.305156466	0.637795276	0.334287222	NA	reference	all	full
mVESPA_dVESPA	0.299971708	0.640419948	0.334287222	NA	reference	all	full
mVESPA_dVESPA	0.297614443	0.643044619	0.334287222	NA	reference	all	full
mVESPA_dVESPA	0.297317747	0.645669291	0.334287222	NA	reference	all	full
mVESPA_dVESPA	0.296890846	0.648293963	0.334287222	NA	reference	all	full
mVESPA_dVESPA	0.293621957	0.650918635	0.334287222	NA	reference	all	full
mVESPA_dVESPA	0.291399669	0.653543307	0.334287222	NA	reference	all	full
mVESPA_dVESPA	0.28892308	0.656167979	0.334287222	NA	reference	all	full
mVESPA_dVESPA	0.287725224	0.658792651	0.334287222	NA	reference	all	full
mVESPA_dVESPA	0.285678354	0.661417323	0.334287222	NA	reference	all	full
mVESPA_dVESPA	0.283259153	0.664041995	0.334287222	NA	reference	all	full
mVESPA_dVESPA	0.279127376	0.666666667	0.334287222	NA	reference	all	full
mVESPA_dVESPA	0.278821205	0.669291339	0.334287222	NA	reference	all	full
mVESPA_dVESPA	0.27862702	0.67191601	0.334287222	NA	reference	all	full
mVESPA_dVESPA	0.278257445	0.674540682	0.334287222	NA	reference	all	full
mVESPA_dVESPA	0.276723865	0.677165354	0.334287222	NA	reference	all	full
mVESPA_dVESPA	0.275616625	0.679790026	0.334287222	NA	reference	all	full
mVESPA_dVESPA	0.274466669	0.682414698	0.334287222	NA	reference	all	full
mVESPA_dVESPA	0.27410854	0.68503937	0.334287222	NA	reference	all	full
mVESPA_dVESPA	0.272695766	0.687664042	0.334287222	NA	reference	all	full
mVESPA_dVESPA	0.270927395	0.690288714	0.334287222	NA	reference	all	full
mVESPA_dVESPA	0.269289256	0.692913386	0.334287222	NA	reference	all	full
mVESPA_dVESPA	0.264510494	0.695538058	0.334287222	NA	reference	all	full
mVESPA_dVESPA	0.264167778	0.69816273	0.334287222	NA	reference	all	full
mVESPA_dVESPA	0.263889166	0.700787402	0.334287222	NA	reference	all	full
mVESPA_dVESPA	0.263588743	0.703412073	0.334287222	NA	reference	all	full
mVESPA_dVESPA	0.263282838	0.706036745	0.334287222	NA	reference	all	full
mVESPA_dVESPA	0.262879341	0.708661417	0.334287222	NA	reference	all	full
mVESPA_dVESPA	0.262102074	0.711286089	0.334287222	NA	reference	all	full
mVESPA_dVESPA	0.261655176	0.713910761	0.334287222	NA	reference	all	full
mVESPA_dVESPA	0.261120871	0.716535433	0.334287222	NA	reference	all	full
mVESPA_dVESPA	0.260585849	0.719160105	0.334287222	NA	reference	all	full
mVESPA_dVESPA	0.2600465	0.721784777	0.334287222	NA	reference	all	full
mVESPA_dVESPA	0.25429854	0.724409449	0.334287222	NA	reference	all	full
mVESPA_dVESPA	0.254062251	0.727034121	0.334287222	NA	reference	all	full
mVESPA_dVESPA	0.253628197	0.729658793	0.334287222	NA	reference	all	full
mVESPA_dVESPA	0.251925003	0.732283465	0.334287222	NA	reference	all	full
mVESPA_dVESPA	0.251532872	0.734908136	0.334287222	NA	reference	all	full
mVESPA_dVESPA	0.244935384	0.737532808	0.334287222	NA	reference	all	full
mVESPA_dVESPA	0.24276958	0.74015748	0.334287222	NA	reference	all	full
mVESPA_dVESPA	0.242368945	0.742782152	0.334287222	NA	reference	all	full
mVESPA_dVESPA	0.241819293	0.745406824	0.334287222	NA	reference	all	full
mVESPA_dVESPA	0.240532333	0.748031496	0.334287222	NA	reference	all	full
mVESPA_dVESPA	0.238873596	0.750656168	0.334287222	NA	reference	all	full
mVESPA_dVESPA	0.23691741	0.75328084	0.334287222	NA	reference	all	full
mVESPA_dVESPA	0.235477854	0.755905512	0.334287222	NA	reference	all	full
mVESPA_dVESPA	0.235207471	0.758530184	0.334287222	NA	reference	all	full
mVESPA_dVESPA	0.234882579	0.761154856	0.334287222	NA	reference	all	full
mVESPA_dVESPA	0.231802522	0.763779528	0.334287222	NA	reference	all	full
mVESPA_dVESPA	0.228136855	0.766404199	0.334287222	NA	reference	all	full
mVESPA_dVESPA	0.226947028	0.769028871	0.334287222	NA	reference	all	full
mVESPA_dVESPA	0.226315914	0.771653543	0.334287222	NA	reference	all	full
mVESPA_dVESPA	0.221839912	0.774278215	0.334287222	NA	reference	all	full
mVESPA_dVESPA	0.221493806	0.776902887	0.334287222	NA	reference	all	full
mVESPA_dVESPA	0.220338337	0.779527559	0.334287222	NA	reference	all	full
mVESPA_dVESPA	0.219882162	0.782152231	0.334287222	NA	reference	all	full
mVESPA_dVESPA	0.219435925	0.784776903	0.334287222	NA	reference	all	full
mVESPA_dVESPA	0.2190835	0.787401575	0.334287222	NA	reference	all	full
mVESPA_dVESPA	0.218667531	0.790026247	0.334287222	NA	reference	all	full
mVESPA_dVESPA	0.218179433	0.792650919	0.334287222	NA	reference	all	full
mVESPA_dVESPA	0.217744119	0.795275591	0.334287222	NA	reference	all	full
mVESPA_dVESPA	0.216333192	0.797900262	0.334287222	NA	reference	all	full
mVESPA_dVESPA	0.21594988	0.800524934	0.334287222	NA	reference	all	full
mVESPA_dVESPA	0.210338692	0.803149606	0.334287222	NA	reference	all	full
mVESPA_dVESPA	0.209816687	0.805774278	0.334287222	NA	reference	all	full
mVESPA_dVESPA	0.20928927	0.80839895	0.334287222	NA	reference	all	full
mVESPA_dVESPA	0.208894869	0.811023622	0.334287222	NA	reference	all	full
mVESPA_dVESPA	0.208482372	0.813648294	0.334287222	NA	reference	all	full
mVESPA_dVESPA	0.207874804	0.816272966	0.334287222	NA	reference	all	full
mVESPA_dVESPA	0.207517764	0.818897638	0.334287222	NA	reference	all	full
mVESPA_dVESPA	0.204589805	0.82152231	0.334287222	NA	reference	all	full
mVESPA_dVESPA	0.202851218	0.824146982	0.334287222	NA	reference	all	full
mVESPA_dVESPA	0.197812025	0.826771654	0.334287222	NA	reference	all	full
mVESPA_dVESPA	0.19390286	0.829396325	0.334287222	NA	reference	all	full
mVESPA_dVESPA	0.193390774	0.832020997	0.334287222	NA	reference	all	full
mVESPA_dVESPA	0.193061638	0.834645669	0.334287222	NA	reference	all	full
mVESPA_dVESPA	0.192551037	0.837270341	0.334287222	NA	reference	all	full
mVESPA_dVESPA	0.191695004	0.839895013	0.334287222	NA	reference	all	full
mVESPA_dVESPA	0.184348008	0.842519685	0.334287222	NA	reference	all	full
mVESPA_dVESPA	0.180045117	0.845144357	0.334287222	NA	reference	all	full
mVESPA_dVESPA	0.179422551	0.847769029	0.334287222	NA	reference	all	full
mVESPA_dVESPA	0.179245395	0.850393701	0.334287222	NA	reference	all	full
mVESPA_dVESPA	0.178127308	0.853018373	0.334287222	NA	reference	all	full
mVESPA_dVESPA	0.174059143	0.855643045	0.334287222	NA	reference	all	full
mVESPA_dVESPA	0.173617035	0.858267717	0.334287222	NA	reference	all	full
mVESPA_dVESPA	0.172054228	0.860892388	0.334287222	NA	reference	all	full
mVESPA_dVESPA	0.171562246	0.86351706	0.334287222	NA	reference	all	full
mVESPA_dVESPA	0.16846892	0.866141732	0.334287222	NA	reference	all	full
mVESPA_dVESPA	0.166099318	0.868766404	0.334287222	NA	reference	all	full
mVESPA_dVESPA	0.165392043	0.871391076	0.334287222	NA	reference	all	full
mVESPA_dVESPA	0.163594677	0.874015748	0.334287222	NA	reference	all	full
mVESPA_dVESPA	0.162757465	0.87664042	0.334287222	NA	reference	all	full
mVESPA_dVESPA	0.161740185	0.879265092	0.334287222	NA	reference	all	full
mVESPA_dVESPA	0.160565665	0.881889764	0.334287222	NA	reference	all	full
mVESPA_dVESPA	0.15645832	0.884514436	0.334287222	NA	reference	all	full
mVESPA_dVESPA	0.151652143	0.887139108	0.334287222	NA	reference	all	full
mVESPA_dVESPA	0.150604671	0.88976378	0.334287222	NA	reference	all	full
mVESPA_dVESPA	0.149177099	0.892388451	0.334287222	NA	reference	all	full
mVESPA_dVESPA	0.148311644	0.895013123	0.334287222	NA	reference	all	full
mVESPA_dVESPA	0.147311717	0.897637795	0.334287222	NA	reference	all	full
mVESPA_dVESPA	0.139481172	0.900262467	0.334287222	NA	reference	all	full
mVESPA_dVESPA	0.135580995	0.902887139	0.334287222	NA	reference	all	full
mVESPA_dVESPA	0.134997665	0.905511811	0.334287222	NA	reference	all	full
mVESPA_dVESPA	0.133414426	0.908136483	0.334287222	NA	reference	all	full
mVESPA_dVESPA	0.129260553	0.910761155	0.334287222	NA	reference	all	full
mVESPA_dVESPA	0.124731031	0.913385827	0.334287222	NA	reference	all	full
mVESPA_dVESPA	0.123920014	0.916010499	0.334287222	NA	reference	all	full
mVESPA_dVESPA	0.123492869	0.918635171	0.334287222	NA	reference	all	full
mVESPA_dVESPA	0.123027158	0.921259843	0.334287222	NA	reference	all	full
mVESPA_dVESPA	0.122447805	0.923884514	0.334287222	NA	reference	all	full
mVESPA_dVESPA	0.118834018	0.926509186	0.334287222	NA	reference	all	full
mVESPA_dVESPA	0.115180416	0.929133858	0.334287222	NA	reference	all	full
mVESPA_dVESPA	0.114315793	0.93175853	0.334287222	NA	reference	all	full
mVESPA_dVESPA	0.110136409	0.934383202	0.334287222	NA	reference	all	full
mVESPA_dVESPA	0.107982861	0.937007874	0.334287222	NA	reference	all	full
mVESPA_dVESPA	0.107483706	0.939632546	0.334287222	NA	reference	all	full
mVESPA_dVESPA	0.097095265	0.942257218	0.334287222	NA	reference	all	full
mVESPA_dVESPA	0.089568419	0.94488189	0.334287222	NA	reference	all	full
mVESPA_dVESPA	0.085634788	0.947506562	0.334287222	NA	reference	all	full
mVESPA_dVESPA	0.084232878	0.950131234	0.334287222	NA	reference	all	full
mVESPA_dVESPA	0.080676188	0.952755906	0.334287222	NA	reference	all	full
mVESPA_dVESPA	0.077011377	0.955380577	0.334287222	NA	reference	all	full
mVESPA_dVESPA	0.076560413	0.958005249	0.334287222	NA	reference	all	full
mVESPA_dVESPA	0.06597717	0.960629921	0.334287222	NA	reference	all	full
mVESPA_dVESPA	0.058424632	0.963254593	0.334287222	NA	reference	all	full
mVESPA_dVESPA	0.052601187	0.965879265	0.334287222	NA	reference	all	full
mVESPA_dVESPA	0.043832824	0.968503937	0.334287222	NA	reference	all	full
mVESPA_dVESPA	0.034637332	0.971128609	0.334287222	NA	reference	all	full
mVESPA_dVESPA	0.026894668	0.973753281	0.334287222	NA	reference	all	full
mVESPA_dVESPA	0.014789009	0.976377953	0.334287222	NA	reference	all	full
mVESPA_dVESPA	0.00908106	0.979002625	0.334287222	NA	reference	all	full
mVESPA_dVESPA	0.007368237	0.981627297	0.334287222	NA	reference	all	full
mVESPA_dVESPA	0.005791315	0.984251969	0.334287222	NA	reference	all	full
mVESPA_dVESPA	0.004709769	0.98687664	0.334287222	NA	reference	all	full
mVESPA_dVESPA	0.003498267	0.989501312	0.334287222	NA	reference	all	full
mVESPA_dVESPA	0.002144921	0.992125984	0.334287222	NA	reference	all	full
mVESPA_dVESPA	0.001394503	0.994750656	0.334287222	NA	reference	all	full
mVESPA_dVESPA	0.000804778	0.997375328	0.334287222	NA	reference	all	full
mVESPA_Hijazi	0.246992413	0	0.178398439	4.70E-23	reference	all	full
mVESPA_Hijazi	0.246931474	0.01369863	0.178398439	4.70E-23	reference	all	full
mVESPA_Hijazi	0.246419774	0.02739726	0.178398439	4.70E-23	reference	all	full
mVESPA_Hijazi	0.246346206	0.04109589	0.178398439	4.70E-23	reference	all	full
mVESPA_Hijazi	0.246209472	0.054794521	0.178398439	4.70E-23	reference	all	full
mVESPA_Hijazi	0.246063855	0.068493151	0.178398439	4.70E-23	reference	all	full
mVESPA_Hijazi	0.245896006	0.082191781	0.178398439	4.70E-23	reference	all	full
mVESPA_Hijazi	0.245591921	0.095890411	0.178398439	4.70E-23	reference	all	full
mVESPA_Hijazi	0.244267284	0.109589041	0.178398439	4.70E-23	reference	all	full
mVESPA_Hijazi	0.243916705	0.123287671	0.178398439	4.70E-23	reference	all	full
mVESPA_Hijazi	0.242436386	0.136986301	0.178398439	4.70E-23	reference	all	full
mVESPA_Hijazi	0.242021691	0.150684932	0.178398439	4.70E-23	reference	all	full
mVESPA_Hijazi	0.240476413	0.164383562	0.178398439	4.70E-23	reference	all	full
mVESPA_Hijazi	0.238166939	0.178082192	0.178398439	4.70E-23	reference	all	full
mVESPA_Hijazi	0.236807114	0.191780822	0.178398439	4.70E-23	reference	all	full
mVESPA_Hijazi	0.236310455	0.205479452	0.178398439	4.70E-23	reference	all	full
mVESPA_Hijazi	0.235878976	0.219178082	0.178398439	4.70E-23	reference	all	full
mVESPA_Hijazi	0.235682276	0.232876712	0.178398439	4.70E-23	reference	all	full
mVESPA_Hijazi	0.235169007	0.246575342	0.178398439	4.70E-23	reference	all	full
mVESPA_Hijazi	0.233883399	0.260273973	0.178398439	4.70E-23	reference	all	full
mVESPA_Hijazi	0.232918992	0.273972603	0.178398439	4.70E-23	reference	all	full
mVESPA_Hijazi	0.23196113	0.287671233	0.178398439	4.70E-23	reference	all	full
mVESPA_Hijazi	0.231461727	0.301369863	0.178398439	4.70E-23	reference	all	full
mVESPA_Hijazi	0.23098313	0.315068493	0.178398439	4.70E-23	reference	all	full
mVESPA_Hijazi	0.227665965	0.328767123	0.178398439	4.70E-23	reference	all	full
mVESPA_Hijazi	0.226185667	0.342465753	0.178398439	4.70E-23	reference	all	full
mVESPA_Hijazi	0.225481723	0.356164384	0.178398439	4.70E-23	reference	all	full
mVESPA_Hijazi	0.224299603	0.369863014	0.178398439	4.70E-23	reference	all	full
mVESPA_Hijazi	0.222804306	0.383561644	0.178398439	4.70E-23	reference	all	full
mVESPA_Hijazi	0.220246145	0.397260274	0.178398439	4.70E-23	reference	all	full
mVESPA_Hijazi	0.218818296	0.410958904	0.178398439	4.70E-23	reference	all	full
mVESPA_Hijazi	0.215253717	0.424657534	0.178398439	4.70E-23	reference	all	full
mVESPA_Hijazi	0.209983784	0.438356164	0.178398439	4.70E-23	reference	all	full
mVESPA_Hijazi	0.209667975	0.452054795	0.178398439	4.70E-23	reference	all	full
mVESPA_Hijazi	0.203784682	0.465753425	0.178398439	4.70E-23	reference	all	full
mVESPA_Hijazi	0.201752208	0.479452055	0.178398439	4.70E-23	reference	all	full
mVESPA_Hijazi	0.198421503	0.493150685	0.178398439	4.70E-23	reference	all	full
mVESPA_Hijazi	0.191740059	0.506849315	0.178398439	4.70E-23	reference	all	full
mVESPA_Hijazi	0.188946833	0.520547945	0.178398439	4.70E-23	reference	all	full
mVESPA_Hijazi	0.180429716	0.534246575	0.178398439	4.70E-23	reference	all	full
mVESPA_Hijazi	0.176762121	0.547945205	0.178398439	4.70E-23	reference	all	full
mVESPA_Hijazi	0.17523358	0.561643836	0.178398439	4.70E-23	reference	all	full
mVESPA_Hijazi	0.174509993	0.575342466	0.178398439	4.70E-23	reference	all	full
mVESPA_Hijazi	0.17226252	0.589041096	0.178398439	4.70E-23	reference	all	full
mVESPA_Hijazi	0.169201838	0.602739726	0.178398439	4.70E-23	reference	all	full
mVESPA_Hijazi	0.16158252	0.616438356	0.178398439	4.70E-23	reference	all	full
mVESPA_Hijazi	0.158584598	0.630136986	0.178398439	4.70E-23	reference	all	full
mVESPA_Hijazi	0.153202313	0.643835616	0.178398439	4.70E-23	reference	all	full
mVESPA_Hijazi	0.151130358	0.657534247	0.178398439	4.70E-23	reference	all	full
mVESPA_Hijazi	0.143767187	0.671232877	0.178398439	4.70E-23	reference	all	full
mVESPA_Hijazi	0.139877633	0.684931507	0.178398439	4.70E-23	reference	all	full
mVESPA_Hijazi	0.139054541	0.698630137	0.178398439	4.70E-23	reference	all	full
mVESPA_Hijazi	0.131832377	0.712328767	0.178398439	4.70E-23	reference	all	full
mVESPA_Hijazi	0.129689773	0.726027397	0.178398439	4.70E-23	reference	all	full
mVESPA_Hijazi	0.126315479	0.739726027	0.178398439	4.70E-23	reference	all	full
mVESPA_Hijazi	0.121680286	0.753424658	0.178398439	4.70E-23	reference	all	full
mVESPA_Hijazi	0.116120039	0.767123288	0.178398439	4.70E-23	reference	all	full
mVESPA_Hijazi	0.108535717	0.780821918	0.178398439	4.70E-23	reference	all	full
mVESPA_Hijazi	0.100903259	0.794520548	0.178398439	4.70E-23	reference	all	full
mVESPA_Hijazi	0.093538296	0.808219178	0.178398439	4.70E-23	reference	all	full
mVESPA_Hijazi	0.090706417	0.821917808	0.178398439	4.70E-23	reference	all	full
mVESPA_Hijazi	0.083608535	0.835616438	0.178398439	4.70E-23	reference	all	full
mVESPA_Hijazi	0.081792913	0.849315068	0.178398439	4.70E-23	reference	all	full
mVESPA_Hijazi	0.080369736	0.863013699	0.178398439	4.70E-23	reference	all	full
mVESPA_Hijazi	0.079235399	0.876712329	0.178398439	4.70E-23	reference	all	full
mVESPA_Hijazi	0.05963987	0.890410959	0.178398439	4.70E-23	reference	all	full
mVESPA_Hijazi	0.041419257	0.904109589	0.178398439	4.70E-23	reference	all	full
mVESPA_Hijazi	0.036292661	0.917808219	0.178398439	4.70E-23	reference	all	full
mVESPA_Hijazi	0.034472816	0.931506849	0.178398439	4.70E-23	reference	all	full
mVESPA_Hijazi	0.032697392	0.945205479	0.178398439	4.70E-23	reference	all	full
mVESPA_Hijazi	0.025755669	0.95890411	0.178398439	4.70E-23	reference	all	full
mVESPA_Hijazi	0.024277144	0.97260274	0.178398439	4.70E-23	reference	all	full
mVESPA_Hijazi	0.023259022	0.98630137	0.178398439	4.70E-23	reference	all	full
mVESPA_Johnson	0.417068691	0	0.288578062	0.004816537	reference	all	full
mVESPA_Johnson	0.417068634	0.003344482	0.288578062	0.004816537	reference	all	full
mVESPA_Johnson	0.417067533	0.006688963	0.288578062	0.004816537	reference	all	full
mVESPA_Johnson	0.41706722	0.010033445	0.288578062	0.004816537	reference	all	full
mVESPA_Johnson	0.417066693	0.013377926	0.288578062	0.004816537	reference	all	full
mVESPA_Johnson	0.417065886	0.016722408	0.288578062	0.004816537	reference	all	full
mVESPA_Johnson	0.417064851	0.02006689	0.288578062	0.004816537	reference	all	full
mVESPA_Johnson	0.417064183	0.023411371	0.288578062	0.004816537	reference	all	full
mVESPA_Johnson	0.417060291	0.026755853	0.288578062	0.004816537	reference	all	full
mVESPA_Johnson	0.41705821	0.030100334	0.288578062	0.004816537	reference	all	full
mVESPA_Johnson	0.417053108	0.033444816	0.288578062	0.004816537	reference	all	full
mVESPA_Johnson	0.417051228	0.036789298	0.288578062	0.004816537	reference	all	full
mVESPA_Johnson	0.417044744	0.040133779	0.288578062	0.004816537	reference	all	full
mVESPA_Johnson	0.417041556	0.043478261	0.288578062	0.004816537	reference	all	full
mVESPA_Johnson	0.417037266	0.046822742	0.288578062	0.004816537	reference	all	full
mVESPA_Johnson	0.417013748	0.050167224	0.288578062	0.004816537	reference	all	full
mVESPA_Johnson	0.416983797	0.053511706	0.288578062	0.004816537	reference	all	full
mVESPA_Johnson	0.416979614	0.056856187	0.288578062	0.004816537	reference	all	full
mVESPA_Johnson	0.416973957	0.060200669	0.288578062	0.004816537	reference	all	full
mVESPA_Johnson	0.4169697	0.063545151	0.288578062	0.004816537	reference	all	full
mVESPA_Johnson	0.416962254	0.066889632	0.288578062	0.004816537	reference	all	full
mVESPA_Johnson	0.416953962	0.070234114	0.288578062	0.004816537	reference	all	full
mVESPA_Johnson	0.41694424	0.073578595	0.288578062	0.004816537	reference	all	full
mVESPA_Johnson	0.416937058	0.076923077	0.288578062	0.004816537	reference	all	full
mVESPA_Johnson	0.416930274	0.080267559	0.288578062	0.004816537	reference	all	full
mVESPA_Johnson	0.416923969	0.08361204	0.288578062	0.004816537	reference	all	full
mVESPA_Johnson	0.416911819	0.086956522	0.288578062	0.004816537	reference	all	full
mVESPA_Johnson	0.416891646	0.090301003	0.288578062	0.004816537	reference	all	full
mVESPA_Johnson	0.416858178	0.093645485	0.288578062	0.004816537	reference	all	full
mVESPA_Johnson	0.416843652	0.096989967	0.288578062	0.004816537	reference	all	full
mVESPA_Johnson	0.416829932	0.100334448	0.288578062	0.004816537	reference	all	full
mVESPA_Johnson	0.416775088	0.10367893	0.288578062	0.004816537	reference	all	full
mVESPA_Johnson	0.41676107	0.107023411	0.288578062	0.004816537	reference	all	full
mVESPA_Johnson	0.416649054	0.110367893	0.288578062	0.004816537	reference	all	full
mVESPA_Johnson	0.416634855	0.113712375	0.288578062	0.004816537	reference	all	full
mVESPA_Johnson	0.416606937	0.117056856	0.288578062	0.004816537	reference	all	full
mVESPA_Johnson	0.416589134	0.120401338	0.288578062	0.004816537	reference	all	full
mVESPA_Johnson	0.416573395	0.123745819	0.288578062	0.004816537	reference	all	full
mVESPA_Johnson	0.41655521	0.127090301	0.288578062	0.004816537	reference	all	full
mVESPA_Johnson	0.416501782	0.130434783	0.288578062	0.004816537	reference	all	full
mVESPA_Johnson	0.416483201	0.133779264	0.288578062	0.004816537	reference	all	full
mVESPA_Johnson	0.416441781	0.137123746	0.288578062	0.004816537	reference	all	full
mVESPA_Johnson	0.416421391	0.140468227	0.288578062	0.004816537	reference	all	full
mVESPA_Johnson	0.416359707	0.143812709	0.288578062	0.004816537	reference	all	full
mVESPA_Johnson	0.416341408	0.147157191	0.288578062	0.004816537	reference	all	full
mVESPA_Johnson	0.41632031	0.150501672	0.288578062	0.004816537	reference	all	full
mVESPA_Johnson	0.416219325	0.153846154	0.288578062	0.004816537	reference	all	full
mVESPA_Johnson	0.415947897	0.157190635	0.288578062	0.004816537	reference	all	full
mVESPA_Johnson	0.415863483	0.160535117	0.288578062	0.004816537	reference	all	full
mVESPA_Johnson	0.415841556	0.163879599	0.288578062	0.004816537	reference	all	full
mVESPA_Johnson	0.415802251	0.16722408	0.288578062	0.004816537	reference	all	full
mVESPA_Johnson	0.415742593	0.170568562	0.288578062	0.004816537	reference	all	full
mVESPA_Johnson	0.415619735	0.173913043	0.288578062	0.004816537	reference	all	full
mVESPA_Johnson	0.415596172	0.177257525	0.288578062	0.004816537	reference	all	full
mVESPA_Johnson	0.415111614	0.180602007	0.288578062	0.004816537	reference	all	full
mVESPA_Johnson	0.414686389	0.183946488	0.288578062	0.004816537	reference	all	full
mVESPA_Johnson	0.414642691	0.18729097	0.288578062	0.004816537	reference	all	full
mVESPA_Johnson	0.413182781	0.190635452	0.288578062	0.004816537	reference	all	full
mVESPA_Johnson	0.413061378	0.193979933	0.288578062	0.004816537	reference	all	full
mVESPA_Johnson	0.413012614	0.197324415	0.288578062	0.004816537	reference	all	full
mVESPA_Johnson	0.411392519	0.200668896	0.288578062	0.004816537	reference	all	full
mVESPA_Johnson	0.411357412	0.204013378	0.288578062	0.004816537	reference	all	full
mVESPA_Johnson	0.411325239	0.20735786	0.288578062	0.004816537	reference	all	full
mVESPA_Johnson	0.411281737	0.210702341	0.288578062	0.004816537	reference	all	full
mVESPA_Johnson	0.411238723	0.214046823	0.288578062	0.004816537	reference	all	full
mVESPA_Johnson	0.41119549	0.217391304	0.288578062	0.004816537	reference	all	full
mVESPA_Johnson	0.411143693	0.220735786	0.288578062	0.004816537	reference	all	full
mVESPA_Johnson	0.411084837	0.224080268	0.288578062	0.004816537	reference	all	full
mVESPA_Johnson	0.411054778	0.227424749	0.288578062	0.004816537	reference	all	full
mVESPA_Johnson	0.410890269	0.230769231	0.288578062	0.004816537	reference	all	full
mVESPA_Johnson	0.410856416	0.234113712	0.288578062	0.004816537	reference	all	full
mVESPA_Johnson	0.410790399	0.237458194	0.288578062	0.004816537	reference	all	full
mVESPA_Johnson	0.410698357	0.240802676	0.288578062	0.004816537	reference	all	full
mVESPA_Johnson	0.410491892	0.244147157	0.288578062	0.004816537	reference	all	full
mVESPA_Johnson	0.409852977	0.247491639	0.288578062	0.004816537	reference	all	full
mVESPA_Johnson	0.409749888	0.25083612	0.288578062	0.004816537	reference	all	full
mVESPA_Johnson	0.409621548	0.254180602	0.288578062	0.004816537	reference	all	full
mVESPA_Johnson	0.409149623	0.257525084	0.288578062	0.004816537	reference	all	full
mVESPA_Johnson	0.409066174	0.260869565	0.288578062	0.004816537	reference	all	full
mVESPA_Johnson	0.409011288	0.264214047	0.288578062	0.004816537	reference	all	full
mVESPA_Johnson	0.408955338	0.267558528	0.288578062	0.004816537	reference	all	full
mVESPA_Johnson	0.408877809	0.27090301	0.288578062	0.004816537	reference	all	full
mVESPA_Johnson	0.408798254	0.274247492	0.288578062	0.004816537	reference	all	full
mVESPA_Johnson	0.408708333	0.277591973	0.288578062	0.004816537	reference	all	full
mVESPA_Johnson	0.40863832	0.280936455	0.288578062	0.004816537	reference	all	full
mVESPA_Johnson	0.408460158	0.284280936	0.288578062	0.004816537	reference	all	full
mVESPA_Johnson	0.40835918	0.287625418	0.288578062	0.004816537	reference	all	full
mVESPA_Johnson	0.408218374	0.2909699	0.288578062	0.004816537	reference	all	full
mVESPA_Johnson	0.408044689	0.294314381	0.288578062	0.004816537	reference	all	full
mVESPA_Johnson	0.407561277	0.297658863	0.288578062	0.004816537	reference	all	full
mVESPA_Johnson	0.407442125	0.301003344	0.288578062	0.004816537	reference	all	full
mVESPA_Johnson	0.40732099	0.304347826	0.288578062	0.004816537	reference	all	full
mVESPA_Johnson	0.407156066	0.307692308	0.288578062	0.004816537	reference	all	full
mVESPA_Johnson	0.407107193	0.311036789	0.288578062	0.004816537	reference	all	full
mVESPA_Johnson	0.406620852	0.314381271	0.288578062	0.004816537	reference	all	full
mVESPA_Johnson	0.405231523	0.317725753	0.288578062	0.004816537	reference	all	full
mVESPA_Johnson	0.405052646	0.321070234	0.288578062	0.004816537	reference	all	full
mVESPA_Johnson	0.404898185	0.324414716	0.288578062	0.004816537	reference	all	full
mVESPA_Johnson	0.404432025	0.327759197	0.288578062	0.004816537	reference	all	full
mVESPA_Johnson	0.404259821	0.331103679	0.288578062	0.004816537	reference	all	full
mVESPA_Johnson	0.403910256	0.334448161	0.288578062	0.004816537	reference	all	full
mVESPA_Johnson	0.403725472	0.337792642	0.288578062	0.004816537	reference	all	full
mVESPA_Johnson	0.403572907	0.341137124	0.288578062	0.004816537	reference	all	full
mVESPA_Johnson	0.40350476	0.344481605	0.288578062	0.004816537	reference	all	full
mVESPA_Johnson	0.402974913	0.347826087	0.288578062	0.004816537	reference	all	full
mVESPA_Johnson	0.402606999	0.351170569	0.288578062	0.004816537	reference	all	full
mVESPA_Johnson	0.402422835	0.35451505	0.288578062	0.004816537	reference	all	full
mVESPA_Johnson	0.401415452	0.357859532	0.288578062	0.004816537	reference	all	full
mVESPA_Johnson	0.401316477	0.361204013	0.288578062	0.004816537	reference	all	full
mVESPA_Johnson	0.401164856	0.364548495	0.288578062	0.004816537	reference	all	full
mVESPA_Johnson	0.400930325	0.367892977	0.288578062	0.004816537	reference	all	full
mVESPA_Johnson	0.400455258	0.371237458	0.288578062	0.004816537	reference	all	full
mVESPA_Johnson	0.400253438	0.37458194	0.288578062	0.004816537	reference	all	full
mVESPA_Johnson	0.397939071	0.377926421	0.288578062	0.004816537	reference	all	full
mVESPA_Johnson	0.397342417	0.381270903	0.288578062	0.004816537	reference	all	full
mVESPA_Johnson	0.396427782	0.384615385	0.288578062	0.004816537	reference	all	full
mVESPA_Johnson	0.396259471	0.387959866	0.288578062	0.004816537	reference	all	full
mVESPA_Johnson	0.395666512	0.391304348	0.288578062	0.004816537	reference	all	full
mVESPA_Johnson	0.395222066	0.394648829	0.288578062	0.004816537	reference	all	full
mVESPA_Johnson	0.394852129	0.397993311	0.288578062	0.004816537	reference	all	full
mVESPA_Johnson	0.39459129	0.401337793	0.288578062	0.004816537	reference	all	full
mVESPA_Johnson	0.394062146	0.404682274	0.288578062	0.004816537	reference	all	full
mVESPA_Johnson	0.391209362	0.408026756	0.288578062	0.004816537	reference	all	full
mVESPA_Johnson	0.39114285	0.411371237	0.288578062	0.004816537	reference	all	full
mVESPA_Johnson	0.390909811	0.414715719	0.288578062	0.004816537	reference	all	full
mVESPA_Johnson	0.389813278	0.418060201	0.288578062	0.004816537	reference	all	full
mVESPA_Johnson	0.389620624	0.421404682	0.288578062	0.004816537	reference	all	full
mVESPA_Johnson	0.388036451	0.424749164	0.288578062	0.004816537	reference	all	full
mVESPA_Johnson	0.387355573	0.428093645	0.288578062	0.004816537	reference	all	full
mVESPA_Johnson	0.386987422	0.431438127	0.288578062	0.004816537	reference	all	full
mVESPA_Johnson	0.386577617	0.434782609	0.288578062	0.004816537	reference	all	full
mVESPA_Johnson	0.385316511	0.43812709	0.288578062	0.004816537	reference	all	full
mVESPA_Johnson	0.383065354	0.441471572	0.288578062	0.004816537	reference	all	full
mVESPA_Johnson	0.382401774	0.444816054	0.288578062	0.004816537	reference	all	full
mVESPA_Johnson	0.379422058	0.448160535	0.288578062	0.004816537	reference	all	full
mVESPA_Johnson	0.379261839	0.451505017	0.288578062	0.004816537	reference	all	full
mVESPA_Johnson	0.379012682	0.454849498	0.288578062	0.004816537	reference	all	full
mVESPA_Johnson	0.378569787	0.45819398	0.288578062	0.004816537	reference	all	full
mVESPA_Johnson	0.378305286	0.461538462	0.288578062	0.004816537	reference	all	full
mVESPA_Johnson	0.376480887	0.464882943	0.288578062	0.004816537	reference	all	full
mVESPA_Johnson	0.374939107	0.468227425	0.288578062	0.004816537	reference	all	full
mVESPA_Johnson	0.374049882	0.471571906	0.288578062	0.004816537	reference	all	full
mVESPA_Johnson	0.37264532	0.474916388	0.288578062	0.004816537	reference	all	full
mVESPA_Johnson	0.372392302	0.47826087	0.288578062	0.004816537	reference	all	full
mVESPA_Johnson	0.370685875	0.481605351	0.288578062	0.004816537	reference	all	full
mVESPA_Johnson	0.36991397	0.484949833	0.288578062	0.004816537	reference	all	full
mVESPA_Johnson	0.368182293	0.488294314	0.288578062	0.004816537	reference	all	full
mVESPA_Johnson	0.365318611	0.491638796	0.288578062	0.004816537	reference	all	full
mVESPA_Johnson	0.364319541	0.494983278	0.288578062	0.004816537	reference	all	full
mVESPA_Johnson	0.362135	0.498327759	0.288578062	0.004816537	reference	all	full
mVESPA_Johnson	0.359799081	0.501672241	0.288578062	0.004816537	reference	all	full
mVESPA_Johnson	0.359534683	0.505016722	0.288578062	0.004816537	reference	all	full
mVESPA_Johnson	0.359143824	0.508361204	0.288578062	0.004816537	reference	all	full
mVESPA_Johnson	0.355798837	0.511705686	0.288578062	0.004816537	reference	all	full
mVESPA_Johnson	0.355077739	0.515050167	0.288578062	0.004816537	reference	all	full
mVESPA_Johnson	0.351805457	0.518394649	0.288578062	0.004816537	reference	all	full
mVESPA_Johnson	0.351591552	0.52173913	0.288578062	0.004816537	reference	all	full
mVESPA_Johnson	0.349712813	0.525083612	0.288578062	0.004816537	reference	all	full
mVESPA_Johnson	0.345811821	0.528428094	0.288578062	0.004816537	reference	all	full
mVESPA_Johnson	0.345503635	0.531772575	0.288578062	0.004816537	reference	all	full
mVESPA_Johnson	0.344002671	0.535117057	0.288578062	0.004816537	reference	all	full
mVESPA_Johnson	0.342104087	0.538461538	0.288578062	0.004816537	reference	all	full
mVESPA_Johnson	0.341720563	0.54180602	0.288578062	0.004816537	reference	all	full
mVESPA_Johnson	0.341328469	0.545150502	0.288578062	0.004816537	reference	all	full
mVESPA_Johnson	0.337676038	0.548494983	0.288578062	0.004816537	reference	all	full
mVESPA_Johnson	0.335823695	0.551839465	0.288578062	0.004816537	reference	all	full
mVESPA_Johnson	0.333578595	0.555183946	0.288578062	0.004816537	reference	all	full
mVESPA_Johnson	0.332341614	0.558528428	0.288578062	0.004816537	reference	all	full
mVESPA_Johnson	0.332082259	0.56187291	0.288578062	0.004816537	reference	all	full
mVESPA_Johnson	0.331221064	0.565217391	0.288578062	0.004816537	reference	all	full
mVESPA_Johnson	0.326391123	0.568561873	0.288578062	0.004816537	reference	all	full
mVESPA_Johnson	0.325005996	0.571906355	0.288578062	0.004816537	reference	all	full
mVESPA_Johnson	0.319584669	0.575250836	0.288578062	0.004816537	reference	all	full
mVESPA_Johnson	0.316498123	0.578595318	0.288578062	0.004816537	reference	all	full
mVESPA_Johnson	0.310873235	0.581939799	0.288578062	0.004816537	reference	all	full
mVESPA_Johnson	0.309727579	0.585284281	0.288578062	0.004816537	reference	all	full
mVESPA_Johnson	0.309141815	0.588628763	0.288578062	0.004816537	reference	all	full
mVESPA_Johnson	0.304825463	0.591973244	0.288578062	0.004816537	reference	all	full
mVESPA_Johnson	0.304178132	0.595317726	0.288578062	0.004816537	reference	all	full
mVESPA_Johnson	0.30274869	0.598662207	0.288578062	0.004816537	reference	all	full
mVESPA_Johnson	0.300422375	0.602006689	0.288578062	0.004816537	reference	all	full
mVESPA_Johnson	0.296988346	0.605351171	0.288578062	0.004816537	reference	all	full
mVESPA_Johnson	0.295961013	0.608695652	0.288578062	0.004816537	reference	all	full
mVESPA_Johnson	0.294708279	0.612040134	0.288578062	0.004816537	reference	all	full
mVESPA_Johnson	0.290070856	0.615384615	0.288578062	0.004816537	reference	all	full
mVESPA_Johnson	0.2897136	0.618729097	0.288578062	0.004816537	reference	all	full
mVESPA_Johnson	0.283041676	0.622073579	0.288578062	0.004816537	reference	all	full
mVESPA_Johnson	0.280264173	0.62541806	0.288578062	0.004816537	reference	all	full
mVESPA_Johnson	0.278825137	0.628762542	0.288578062	0.004816537	reference	all	full
mVESPA_Johnson	0.278070697	0.632107023	0.288578062	0.004816537	reference	all	full
mVESPA_Johnson	0.27770399	0.635451505	0.288578062	0.004816537	reference	all	full
mVESPA_Johnson	0.277133649	0.638795987	0.288578062	0.004816537	reference	all	full
mVESPA_Johnson	0.27345705	0.642140468	0.288578062	0.004816537	reference	all	full
mVESPA_Johnson	0.272311761	0.64548495	0.288578062	0.004816537	reference	all	full
mVESPA_Johnson	0.269650795	0.648829431	0.288578062	0.004816537	reference	all	full
mVESPA_Johnson	0.266399497	0.652173913	0.288578062	0.004816537	reference	all	full
mVESPA_Johnson	0.265140119	0.655518395	0.288578062	0.004816537	reference	all	full
mVESPA_Johnson	0.261982031	0.658862876	0.288578062	0.004816537	reference	all	full
mVESPA_Johnson	0.261569707	0.662207358	0.288578062	0.004816537	reference	all	full
mVESPA_Johnson	0.255762093	0.665551839	0.288578062	0.004816537	reference	all	full
mVESPA_Johnson	0.253217088	0.668896321	0.288578062	0.004816537	reference	all	full
mVESPA_Johnson	0.251585502	0.672240803	0.288578062	0.004816537	reference	all	full
mVESPA_Johnson	0.250894792	0.675585284	0.288578062	0.004816537	reference	all	full
mVESPA_Johnson	0.246728487	0.678929766	0.288578062	0.004816537	reference	all	full
mVESPA_Johnson	0.245611823	0.682274247	0.288578062	0.004816537	reference	all	full
mVESPA_Johnson	0.244842256	0.685618729	0.288578062	0.004816537	reference	all	full
mVESPA_Johnson	0.244399794	0.688963211	0.288578062	0.004816537	reference	all	full
mVESPA_Johnson	0.243219194	0.692307692	0.288578062	0.004816537	reference	all	full
mVESPA_Johnson	0.240752848	0.695652174	0.288578062	0.004816537	reference	all	full
mVESPA_Johnson	0.234903585	0.698996656	0.288578062	0.004816537	reference	all	full
mVESPA_Johnson	0.234046733	0.702341137	0.288578062	0.004816537	reference	all	full
mVESPA_Johnson	0.233422542	0.705685619	0.288578062	0.004816537	reference	all	full
mVESPA_Johnson	0.227103156	0.7090301	0.288578062	0.004816537	reference	all	full
mVESPA_Johnson	0.226742586	0.712374582	0.288578062	0.004816537	reference	all	full
mVESPA_Johnson	0.221609869	0.715719064	0.288578062	0.004816537	reference	all	full
mVESPA_Johnson	0.220423312	0.719063545	0.288578062	0.004816537	reference	all	full
mVESPA_Johnson	0.216534742	0.722408027	0.288578062	0.004816537	reference	all	full
mVESPA_Johnson	0.213424101	0.725752508	0.288578062	0.004816537	reference	all	full
mVESPA_Johnson	0.212617227	0.72909699	0.288578062	0.004816537	reference	all	full
mVESPA_Johnson	0.207903306	0.732441472	0.288578062	0.004816537	reference	all	full
mVESPA_Johnson	0.20480112	0.735785953	0.288578062	0.004816537	reference	all	full
mVESPA_Johnson	0.201025901	0.739130435	0.288578062	0.004816537	reference	all	full
mVESPA_Johnson	0.19377539	0.742474916	0.288578062	0.004816537	reference	all	full
mVESPA_Johnson	0.193452876	0.745819398	0.288578062	0.004816537	reference	all	full
mVESPA_Johnson	0.185369329	0.74916388	0.288578062	0.004816537	reference	all	full
mVESPA_Johnson	0.180212769	0.752508361	0.288578062	0.004816537	reference	all	full
mVESPA_Johnson	0.179557194	0.755852843	0.288578062	0.004816537	reference	all	full
mVESPA_Johnson	0.179033867	0.759197324	0.288578062	0.004816537	reference	all	full
mVESPA_Johnson	0.171334435	0.762541806	0.288578062	0.004816537	reference	all	full
mVESPA_Johnson	0.167866901	0.765886288	0.288578062	0.004816537	reference	all	full
mVESPA_Johnson	0.163662355	0.769230769	0.288578062	0.004816537	reference	all	full
mVESPA_Johnson	0.163271205	0.772575251	0.288578062	0.004816537	reference	all	full
mVESPA_Johnson	0.16259153	0.775919732	0.288578062	0.004816537	reference	all	full
mVESPA_Johnson	0.154053333	0.779264214	0.288578062	0.004816537	reference	all	full
mVESPA_Johnson	0.152925775	0.782608696	0.288578062	0.004816537	reference	all	full
mVESPA_Johnson	0.152389258	0.785953177	0.288578062	0.004816537	reference	all	full
mVESPA_Johnson	0.149076567	0.789297659	0.288578062	0.004816537	reference	all	full
mVESPA_Johnson	0.148828623	0.79264214	0.288578062	0.004816537	reference	all	full
mVESPA_Johnson	0.146787191	0.795986622	0.288578062	0.004816537	reference	all	full
mVESPA_Johnson	0.145777626	0.799331104	0.288578062	0.004816537	reference	all	full
mVESPA_Johnson	0.144952172	0.802675585	0.288578062	0.004816537	reference	all	full
mVESPA_Johnson	0.144383981	0.806020067	0.288578062	0.004816537	reference	all	full
mVESPA_Johnson	0.143571233	0.809364548	0.288578062	0.004816537	reference	all	full
mVESPA_Johnson	0.139217399	0.81270903	0.288578062	0.004816537	reference	all	full
mVESPA_Johnson	0.138190904	0.816053512	0.288578062	0.004816537	reference	all	full
mVESPA_Johnson	0.135739505	0.819397993	0.288578062	0.004816537	reference	all	full
mVESPA_Johnson	0.134877956	0.822742475	0.288578062	0.004816537	reference	all	full
mVESPA_Johnson	0.134064855	0.826086957	0.288578062	0.004816537	reference	all	full
mVESPA_Johnson	0.124390205	0.829431438	0.288578062	0.004816537	reference	all	full
mVESPA_Johnson	0.123435788	0.83277592	0.288578062	0.004816537	reference	all	full
mVESPA_Johnson	0.123004823	0.836120401	0.288578062	0.004816537	reference	all	full
mVESPA_Johnson	0.116986198	0.839464883	0.288578062	0.004816537	reference	all	full
mVESPA_Johnson	0.116101221	0.842809365	0.288578062	0.004816537	reference	all	full
mVESPA_Johnson	0.112132463	0.846153846	0.288578062	0.004816537	reference	all	full
mVESPA_Johnson	0.111460823	0.849498328	0.288578062	0.004816537	reference	all	full
mVESPA_Johnson	0.11046676	0.852842809	0.288578062	0.004816537	reference	all	full
mVESPA_Johnson	0.108359294	0.856187291	0.288578062	0.004816537	reference	all	full
mVESPA_Johnson	0.107673163	0.859531773	0.288578062	0.004816537	reference	all	full
mVESPA_Johnson	0.10722013	0.862876254	0.288578062	0.004816537	reference	all	full
mVESPA_Johnson	0.105865441	0.866220736	0.288578062	0.004816537	reference	all	full
mVESPA_Johnson	0.104956092	0.869565217	0.288578062	0.004816537	reference	all	full
mVESPA_Johnson	0.104298666	0.872909699	0.288578062	0.004816537	reference	all	full
mVESPA_Johnson	0.100836245	0.876254181	0.288578062	0.004816537	reference	all	full
mVESPA_Johnson	0.092821598	0.879598662	0.288578062	0.004816537	reference	all	full
mVESPA_Johnson	0.091854444	0.882943144	0.288578062	0.004816537	reference	all	full
mVESPA_Johnson	0.087970346	0.886287625	0.288578062	0.004816537	reference	all	full
mVESPA_Johnson	0.087431306	0.889632107	0.288578062	0.004816537	reference	all	full
mVESPA_Johnson	0.083557017	0.892976589	0.288578062	0.004816537	reference	all	full
mVESPA_Johnson	0.080577949	0.89632107	0.288578062	0.004816537	reference	all	full
mVESPA_Johnson	0.078810536	0.899665552	0.288578062	0.004816537	reference	all	full
mVESPA_Johnson	0.078379551	0.903010033	0.288578062	0.004816537	reference	all	full
mVESPA_Johnson	0.077325752	0.906354515	0.288578062	0.004816537	reference	all	full
mVESPA_Johnson	0.075834852	0.909698997	0.288578062	0.004816537	reference	all	full
mVESPA_Johnson	0.074908161	0.913043478	0.288578062	0.004816537	reference	all	full
mVESPA_Johnson	0.068983888	0.91638796	0.288578062	0.004816537	reference	all	full
mVESPA_Johnson	0.061915347	0.919732441	0.288578062	0.004816537	reference	all	full
mVESPA_Johnson	0.058540276	0.923076923	0.288578062	0.004816537	reference	all	full
mVESPA_Johnson	0.049978428	0.926421405	0.288578062	0.004816537	reference	all	full
mVESPA_Johnson	0.048236562	0.929765886	0.288578062	0.004816537	reference	all	full
mVESPA_Johnson	0.047605355	0.933110368	0.288578062	0.004816537	reference	all	full
mVESPA_Johnson	0.042509269	0.936454849	0.288578062	0.004816537	reference	all	full
mVESPA_Johnson	0.037018997	0.939799331	0.288578062	0.004816537	reference	all	full
mVESPA_Johnson	0.034431619	0.943143813	0.288578062	0.004816537	reference	all	full
mVESPA_Johnson	0.032562486	0.946488294	0.288578062	0.004816537	reference	all	full
mVESPA_Johnson	0.030617385	0.949832776	0.288578062	0.004816537	reference	all	full
mVESPA_Johnson	0.030061576	0.953177258	0.288578062	0.004816537	reference	all	full
mVESPA_Johnson	0.029320015	0.956521739	0.288578062	0.004816537	reference	all	full
mVESPA_Johnson	0.023104448	0.959866221	0.288578062	0.004816537	reference	all	full
mVESPA_Johnson	0.021185627	0.963210702	0.288578062	0.004816537	reference	all	full
mVESPA_Johnson	0.020204501	0.966555184	0.288578062	0.004816537	reference	all	full
mVESPA_Johnson	0.019184288	0.969899666	0.288578062	0.004816537	reference	all	full
mVESPA_Johnson	0.018668473	0.973244147	0.288578062	0.004816537	reference	all	full
mVESPA_Johnson	0.014266367	0.976588629	0.288578062	0.004816537	reference	all	full
mVESPA_Johnson	0.01345088	0.97993311	0.288578062	0.004816537	reference	all	full
mVESPA_Johnson	0.012968115	0.983277592	0.288578062	0.004816537	reference	all	full
mVESPA_Johnson	0.011437348	0.986622074	0.288578062	0.004816537	reference	all	full
mVESPA_Johnson	0.009530252	0.989966555	0.288578062	0.004816537	reference	all	full
mVESPA_Johnson	0.005539735	0.993311037	0.288578062	0.004816537	reference	all	full
mVESPA_Johnson	0.004427565	0.996655518	0.288578062	0.004816537	reference	all	full
mVESPA_PC	0.369891093	0	0.205741665	1.37E-14	reference	all	full
mVESPA_PC	0.36988976	0.004504505	0.205741665	1.37E-14	reference	all	full
mVESPA_PC	0.36988916	0.009009009	0.205741665	1.37E-14	reference	all	full
mVESPA_PC	0.369887594	0.013513514	0.205741665	1.37E-14	reference	all	full
mVESPA_PC	0.369839702	0.018018018	0.205741665	1.37E-14	reference	all	full
mVESPA_PC	0.369833002	0.022522523	0.205741665	1.37E-14	reference	all	full
mVESPA_PC	0.369774756	0.027027027	0.205741665	1.37E-14	reference	all	full
mVESPA_PC	0.369766186	0.031531532	0.205741665	1.37E-14	reference	all	full
mVESPA_PC	0.369759969	0.036036036	0.205741665	1.37E-14	reference	all	full
mVESPA_PC	0.369713281	0.040540541	0.205741665	1.37E-14	reference	all	full
mVESPA_PC	0.369700748	0.045045045	0.205741665	1.37E-14	reference	all	full
mVESPA_PC	0.369670375	0.04954955	0.205741665	1.37E-14	reference	all	full
mVESPA_PC	0.369637178	0.054054054	0.205741665	1.37E-14	reference	all	full
mVESPA_PC	0.369625444	0.058558559	0.205741665	1.37E-14	reference	all	full
mVESPA_PC	0.36961881	0.063063063	0.205741665	1.37E-14	reference	all	full
mVESPA_PC	0.369580595	0.067567568	0.205741665	1.37E-14	reference	all	full
mVESPA_PC	0.369351093	0.072072072	0.205741665	1.37E-14	reference	all	full
mVESPA_PC	0.369092576	0.076576577	0.205741665	1.37E-14	reference	all	full
mVESPA_PC	0.368884208	0.081081081	0.205741665	1.37E-14	reference	all	full
mVESPA_PC	0.368851835	0.085585586	0.205741665	1.37E-14	reference	all	full
mVESPA_PC	0.368827507	0.09009009	0.205741665	1.37E-14	reference	all	full
mVESPA_PC	0.368796369	0.094594595	0.205741665	1.37E-14	reference	all	full
mVESPA_PC	0.368735956	0.099099099	0.205741665	1.37E-14	reference	all	full
mVESPA_PC	0.368629705	0.103603604	0.205741665	1.37E-14	reference	all	full
mVESPA_PC	0.368599737	0.108108108	0.205741665	1.37E-14	reference	all	full
mVESPA_PC	0.368548173	0.112612613	0.205741665	1.37E-14	reference	all	full
mVESPA_PC	0.36852411	0.117117117	0.205741665	1.37E-14	reference	all	full
mVESPA_PC	0.368140724	0.121621622	0.205741665	1.37E-14	reference	all	full
mVESPA_PC	0.368060363	0.126126126	0.205741665	1.37E-14	reference	all	full
mVESPA_PC	0.367845893	0.130630631	0.205741665	1.37E-14	reference	all	full
mVESPA_PC	0.367136126	0.135135135	0.205741665	1.37E-14	reference	all	full
mVESPA_PC	0.366367979	0.13963964	0.205741665	1.37E-14	reference	all	full
mVESPA_PC	0.365699574	0.144144144	0.205741665	1.37E-14	reference	all	full
mVESPA_PC	0.365596408	0.148648649	0.205741665	1.37E-14	reference	all	full
mVESPA_PC	0.365529017	0.153153153	0.205741665	1.37E-14	reference	all	full
mVESPA_PC	0.365460912	0.157657658	0.205741665	1.37E-14	reference	all	full
mVESPA_PC	0.364617216	0.162162162	0.205741665	1.37E-14	reference	all	full
mVESPA_PC	0.363305417	0.166666667	0.205741665	1.37E-14	reference	all	full
mVESPA_PC	0.363150164	0.171171171	0.205741665	1.37E-14	reference	all	full
mVESPA_PC	0.363043256	0.175675676	0.205741665	1.37E-14	reference	all	full
mVESPA_PC	0.362908338	0.18018018	0.205741665	1.37E-14	reference	all	full
mVESPA_PC	0.36282538	0.184684685	0.205741665	1.37E-14	reference	all	full
mVESPA_PC	0.36107713	0.189189189	0.205741665	1.37E-14	reference	all	full
mVESPA_PC	0.360995704	0.193693694	0.205741665	1.37E-14	reference	all	full
mVESPA_PC	0.360846623	0.198198198	0.205741665	1.37E-14	reference	all	full
mVESPA_PC	0.360444927	0.202702703	0.205741665	1.37E-14	reference	all	full
mVESPA_PC	0.359538112	0.207207207	0.205741665	1.37E-14	reference	all	full
mVESPA_PC	0.359366689	0.211711712	0.205741665	1.37E-14	reference	all	full
mVESPA_PC	0.359089871	0.216216216	0.205741665	1.37E-14	reference	all	full
mVESPA_PC	0.358943709	0.220720721	0.205741665	1.37E-14	reference	all	full
mVESPA_PC	0.358108655	0.225225225	0.205741665	1.37E-14	reference	all	full
mVESPA_PC	0.357996934	0.22972973	0.205741665	1.37E-14	reference	all	full
mVESPA_PC	0.357870454	0.234234234	0.205741665	1.37E-14	reference	all	full
mVESPA_PC	0.35762923	0.238738739	0.205741665	1.37E-14	reference	all	full
mVESPA_PC	0.357450578	0.243243243	0.205741665	1.37E-14	reference	all	full
mVESPA_PC	0.357221236	0.247747748	0.205741665	1.37E-14	reference	all	full
mVESPA_PC	0.355292501	0.252252252	0.205741665	1.37E-14	reference	all	full
mVESPA_PC	0.354350644	0.256756757	0.205741665	1.37E-14	reference	all	full
mVESPA_PC	0.354198605	0.261261261	0.205741665	1.37E-14	reference	all	full
mVESPA_PC	0.353792658	0.265765766	0.205741665	1.37E-14	reference	all	full
mVESPA_PC	0.353030718	0.27027027	0.205741665	1.37E-14	reference	all	full
mVESPA_PC	0.352776686	0.274774775	0.205741665	1.37E-14	reference	all	full
mVESPA_PC	0.352577375	0.279279279	0.205741665	1.37E-14	reference	all	full
mVESPA_PC	0.350529044	0.283783784	0.205741665	1.37E-14	reference	all	full
mVESPA_PC	0.350361761	0.288288288	0.205741665	1.37E-14	reference	all	full
mVESPA_PC	0.347851977	0.292792793	0.205741665	1.37E-14	reference	all	full
mVESPA_PC	0.347515469	0.297297297	0.205741665	1.37E-14	reference	all	full
mVESPA_PC	0.347348163	0.301801802	0.205741665	1.37E-14	reference	all	full
mVESPA_PC	0.346225824	0.306306306	0.205741665	1.37E-14	reference	all	full
mVESPA_PC	0.341761424	0.310810811	0.205741665	1.37E-14	reference	all	full
mVESPA_PC	0.340627243	0.315315315	0.205741665	1.37E-14	reference	all	full
mVESPA_PC	0.339018352	0.31981982	0.205741665	1.37E-14	reference	all	full
mVESPA_PC	0.336682928	0.324324324	0.205741665	1.37E-14	reference	all	full
mVESPA_PC	0.334470399	0.328828829	0.205741665	1.37E-14	reference	all	full
mVESPA_PC	0.334133235	0.333333333	0.205741665	1.37E-14	reference	all	full
mVESPA_PC	0.333863737	0.337837838	0.205741665	1.37E-14	reference	all	full
mVESPA_PC	0.332903898	0.342342342	0.205741665	1.37E-14	reference	all	full
mVESPA_PC	0.331228022	0.346846847	0.205741665	1.37E-14	reference	all	full
mVESPA_PC	0.328750754	0.351351351	0.205741665	1.37E-14	reference	all	full
mVESPA_PC	0.328260477	0.355855856	0.205741665	1.37E-14	reference	all	full
mVESPA_PC	0.325859716	0.36036036	0.205741665	1.37E-14	reference	all	full
mVESPA_PC	0.324802369	0.364864865	0.205741665	1.37E-14	reference	all	full
mVESPA_PC	0.323544468	0.369369369	0.205741665	1.37E-14	reference	all	full
mVESPA_PC	0.32314163	0.373873874	0.205741665	1.37E-14	reference	all	full
mVESPA_PC	0.32278607	0.378378378	0.205741665	1.37E-14	reference	all	full
mVESPA_PC	0.32129534	0.382882883	0.205741665	1.37E-14	reference	all	full
mVESPA_PC	0.318923351	0.387387387	0.205741665	1.37E-14	reference	all	full
mVESPA_PC	0.318542484	0.391891892	0.205741665	1.37E-14	reference	all	full
mVESPA_PC	0.318329378	0.396396396	0.205741665	1.37E-14	reference	all	full
mVESPA_PC	0.314342368	0.400900901	0.205741665	1.37E-14	reference	all	full
mVESPA_PC	0.312540443	0.405405405	0.205741665	1.37E-14	reference	all	full
mVESPA_PC	0.312092826	0.40990991	0.205741665	1.37E-14	reference	all	full
mVESPA_PC	0.310297617	0.414414414	0.205741665	1.37E-14	reference	all	full
mVESPA_PC	0.309804107	0.418918919	0.205741665	1.37E-14	reference	all	full
mVESPA_PC	0.308201711	0.423423423	0.205741665	1.37E-14	reference	all	full
mVESPA_PC	0.30763147	0.427927928	0.205741665	1.37E-14	reference	all	full
mVESPA_PC	0.306770623	0.432432432	0.205741665	1.37E-14	reference	all	full
mVESPA_PC	0.304912471	0.436936937	0.205741665	1.37E-14	reference	all	full
mVESPA_PC	0.3041295	0.441441441	0.205741665	1.37E-14	reference	all	full
mVESPA_PC	0.303894215	0.445945946	0.205741665	1.37E-14	reference	all	full
mVESPA_PC	0.303456312	0.45045045	0.205741665	1.37E-14	reference	all	full
mVESPA_PC	0.301745526	0.454954955	0.205741665	1.37E-14	reference	all	full
mVESPA_PC	0.299343044	0.459459459	0.205741665	1.37E-14	reference	all	full
mVESPA_PC	0.295719372	0.463963964	0.205741665	1.37E-14	reference	all	full
mVESPA_PC	0.294618369	0.468468468	0.205741665	1.37E-14	reference	all	full
mVESPA_PC	0.293080683	0.472972973	0.205741665	1.37E-14	reference	all	full
mVESPA_PC	0.29245043	0.477477477	0.205741665	1.37E-14	reference	all	full
mVESPA_PC	0.290131422	0.481981982	0.205741665	1.37E-14	reference	all	full
mVESPA_PC	0.287055685	0.486486486	0.205741665	1.37E-14	reference	all	full
mVESPA_PC	0.283446608	0.490990991	0.205741665	1.37E-14	reference	all	full
mVESPA_PC	0.280451228	0.495495495	0.205741665	1.37E-14	reference	all	full
mVESPA_PC	0.278052581	0.5	0.205741665	1.37E-14	reference	all	full
mVESPA_PC	0.27659976	0.504504505	0.205741665	1.37E-14	reference	all	full
mVESPA_PC	0.273380535	0.509009009	0.205741665	1.37E-14	reference	all	full
mVESPA_PC	0.2716795	0.513513514	0.205741665	1.37E-14	reference	all	full
mVESPA_PC	0.268871089	0.518018018	0.205741665	1.37E-14	reference	all	full
mVESPA_PC	0.267610392	0.522522523	0.205741665	1.37E-14	reference	all	full
mVESPA_PC	0.267153747	0.527027027	0.205741665	1.37E-14	reference	all	full
mVESPA_PC	0.262857728	0.531531532	0.205741665	1.37E-14	reference	all	full
mVESPA_PC	0.260381619	0.536036036	0.205741665	1.37E-14	reference	all	full
mVESPA_PC	0.259502637	0.540540541	0.205741665	1.37E-14	reference	all	full
mVESPA_PC	0.256868065	0.545045045	0.205741665	1.37E-14	reference	all	full
mVESPA_PC	0.256176295	0.54954955	0.205741665	1.37E-14	reference	all	full
mVESPA_PC	0.251481985	0.554054054	0.205741665	1.37E-14	reference	all	full
mVESPA_PC	0.25079963	0.558558559	0.205741665	1.37E-14	reference	all	full
mVESPA_PC	0.250137299	0.563063063	0.205741665	1.37E-14	reference	all	full
mVESPA_PC	0.248364432	0.567567568	0.205741665	1.37E-14	reference	all	full
mVESPA_PC	0.243650194	0.572072072	0.205741665	1.37E-14	reference	all	full
mVESPA_PC	0.240653459	0.576576577	0.205741665	1.37E-14	reference	all	full
mVESPA_PC	0.237774947	0.581081081	0.205741665	1.37E-14	reference	all	full
mVESPA_PC	0.236343507	0.585585586	0.205741665	1.37E-14	reference	all	full
mVESPA_PC	0.232611586	0.59009009	0.205741665	1.37E-14	reference	all	full
mVESPA_PC	0.22919992	0.594594595	0.205741665	1.37E-14	reference	all	full
mVESPA_PC	0.226630557	0.599099099	0.205741665	1.37E-14	reference	all	full
mVESPA_PC	0.224561838	0.603603604	0.205741665	1.37E-14	reference	all	full
mVESPA_PC	0.222154269	0.608108108	0.205741665	1.37E-14	reference	all	full
mVESPA_PC	0.221161746	0.612612613	0.205741665	1.37E-14	reference	all	full
mVESPA_PC	0.220550751	0.617117117	0.205741665	1.37E-14	reference	all	full
mVESPA_PC	0.219174876	0.621621622	0.205741665	1.37E-14	reference	all	full
mVESPA_PC	0.218850904	0.626126126	0.205741665	1.37E-14	reference	all	full
mVESPA_PC	0.218651999	0.630630631	0.205741665	1.37E-14	reference	all	full
mVESPA_PC	0.216553308	0.635135135	0.205741665	1.37E-14	reference	all	full
mVESPA_PC	0.214300108	0.63963964	0.205741665	1.37E-14	reference	all	full
mVESPA_PC	0.213126807	0.644144144	0.205741665	1.37E-14	reference	all	full
mVESPA_PC	0.209844347	0.648648649	0.205741665	1.37E-14	reference	all	full
mVESPA_PC	0.207992202	0.653153153	0.205741665	1.37E-14	reference	all	full
mVESPA_PC	0.203560562	0.657657658	0.205741665	1.37E-14	reference	all	full
mVESPA_PC	0.200320923	0.662162162	0.205741665	1.37E-14	reference	all	full
mVESPA_PC	0.198947793	0.666666667	0.205741665	1.37E-14	reference	all	full
mVESPA_PC	0.198123587	0.671171171	0.205741665	1.37E-14	reference	all	full
mVESPA_PC	0.196256773	0.675675676	0.205741665	1.37E-14	reference	all	full
mVESPA_PC	0.191463283	0.68018018	0.205741665	1.37E-14	reference	all	full
mVESPA_PC	0.189495441	0.684684685	0.205741665	1.37E-14	reference	all	full
mVESPA_PC	0.186374368	0.689189189	0.205741665	1.37E-14	reference	all	full
mVESPA_PC	0.185792826	0.693693694	0.205741665	1.37E-14	reference	all	full
mVESPA_PC	0.184596178	0.698198198	0.205741665	1.37E-14	reference	all	full
mVESPA_PC	0.174500847	0.702702703	0.205741665	1.37E-14	reference	all	full
mVESPA_PC	0.173435599	0.707207207	0.205741665	1.37E-14	reference	all	full
mVESPA_PC	0.172455102	0.711711712	0.205741665	1.37E-14	reference	all	full
mVESPA_PC	0.165913056	0.716216216	0.205741665	1.37E-14	reference	all	full
mVESPA_PC	0.163488612	0.720720721	0.205741665	1.37E-14	reference	all	full
mVESPA_PC	0.162559783	0.725225225	0.205741665	1.37E-14	reference	all	full
mVESPA_PC	0.159351191	0.72972973	0.205741665	1.37E-14	reference	all	full
mVESPA_PC	0.157822618	0.734234234	0.205741665	1.37E-14	reference	all	full
mVESPA_PC	0.154433979	0.738738739	0.205741665	1.37E-14	reference	all	full
mVESPA_PC	0.153679962	0.743243243	0.205741665	1.37E-14	reference	all	full
mVESPA_PC	0.152298602	0.747747748	0.205741665	1.37E-14	reference	all	full
mVESPA_PC	0.150248256	0.752252252	0.205741665	1.37E-14	reference	all	full
mVESPA_PC	0.144185257	0.756756757	0.205741665	1.37E-14	reference	all	full
mVESPA_PC	0.14379252	0.761261261	0.205741665	1.37E-14	reference	all	full
mVESPA_PC	0.139646613	0.765765766	0.205741665	1.37E-14	reference	all	full
mVESPA_PC	0.136184933	0.77027027	0.205741665	1.37E-14	reference	all	full
mVESPA_PC	0.135818794	0.774774775	0.205741665	1.37E-14	reference	all	full
mVESPA_PC	0.133175751	0.779279279	0.205741665	1.37E-14	reference	all	full
mVESPA_PC	0.130932375	0.783783784	0.205741665	1.37E-14	reference	all	full
mVESPA_PC	0.122428856	0.788288288	0.205741665	1.37E-14	reference	all	full
mVESPA_PC	0.115489206	0.792792793	0.205741665	1.37E-14	reference	all	full
mVESPA_PC	0.11219408	0.797297297	0.205741665	1.37E-14	reference	all	full
mVESPA_PC	0.10906276	0.801801802	0.205741665	1.37E-14	reference	all	full
mVESPA_PC	0.108512428	0.806306306	0.205741665	1.37E-14	reference	all	full
mVESPA_PC	0.10648447	0.810810811	0.205741665	1.37E-14	reference	all	full
mVESPA_PC	0.102293058	0.815315315	0.205741665	1.37E-14	reference	all	full
mVESPA_PC	0.098754483	0.81981982	0.205741665	1.37E-14	reference	all	full
mVESPA_PC	0.097754838	0.824324324	0.205741665	1.37E-14	reference	all	full
mVESPA_PC	0.09588525	0.828828829	0.205741665	1.37E-14	reference	all	full
mVESPA_PC	0.092930202	0.833333333	0.205741665	1.37E-14	reference	all	full
mVESPA_PC	0.092418427	0.837837838	0.205741665	1.37E-14	reference	all	full
mVESPA_PC	0.090956035	0.842342342	0.205741665	1.37E-14	reference	all	full
mVESPA_PC	0.085604771	0.846846847	0.205741665	1.37E-14	reference	all	full
mVESPA_PC	0.076363384	0.851351351	0.205741665	1.37E-14	reference	all	full
mVESPA_PC	0.075248065	0.855855856	0.205741665	1.37E-14	reference	all	full
mVESPA_PC	0.074598188	0.86036036	0.205741665	1.37E-14	reference	all	full
mVESPA_PC	0.073961375	0.864864865	0.205741665	1.37E-14	reference	all	full
mVESPA_PC	0.069960518	0.869369369	0.205741665	1.37E-14	reference	all	full
mVESPA_PC	0.067144062	0.873873874	0.205741665	1.37E-14	reference	all	full
mVESPA_PC	0.064804395	0.878378378	0.205741665	1.37E-14	reference	all	full
mVESPA_PC	0.063830234	0.882882883	0.205741665	1.37E-14	reference	all	full
mVESPA_PC	0.061822942	0.887387387	0.205741665	1.37E-14	reference	all	full
mVESPA_PC	0.059818048	0.891891892	0.205741665	1.37E-14	reference	all	full
mVESPA_PC	0.057971944	0.896396396	0.205741665	1.37E-14	reference	all	full
mVESPA_PC	0.05759883	0.900900901	0.205741665	1.37E-14	reference	all	full
mVESPA_PC	0.055811816	0.905405405	0.205741665	1.37E-14	reference	all	full
mVESPA_PC	0.053991732	0.90990991	0.205741665	1.37E-14	reference	all	full
mVESPA_PC	0.050240339	0.914414414	0.205741665	1.37E-14	reference	all	full
mVESPA_PC	0.048135935	0.918918919	0.205741665	1.37E-14	reference	all	full
mVESPA_PC	0.044921154	0.923423423	0.205741665	1.37E-14	reference	all	full
mVESPA_PC	0.041492946	0.927927928	0.205741665	1.37E-14	reference	all	full
mVESPA_PC	0.039674374	0.932432432	0.205741665	1.37E-14	reference	all	full
mVESPA_PC	0.037816855	0.936936937	0.205741665	1.37E-14	reference	all	full
mVESPA_PC	0.036034231	0.941441441	0.205741665	1.37E-14	reference	all	full
mVESPA_PC	0.03474499	0.945945946	0.205741665	1.37E-14	reference	all	full
mVESPA_PC	0.034026617	0.95045045	0.205741665	1.37E-14	reference	all	full
mVESPA_PC	0.029765468	0.954954955	0.205741665	1.37E-14	reference	all	full
mVESPA_PC	0.028028333	0.959459459	0.205741665	1.37E-14	reference	all	full
mVESPA_PC	0.022286625	0.963963964	0.205741665	1.37E-14	reference	all	full
mVESPA_PC	0.020930376	0.968468468	0.205741665	1.37E-14	reference	all	full
mVESPA_PC	0.017430957	0.972972973	0.205741665	1.37E-14	reference	all	full
mVESPA_PC	0.013838826	0.977477477	0.205741665	1.37E-14	reference	all	full
mVESPA_PC	0.013218707	0.981981982	0.205741665	1.37E-14	reference	all	full
mVESPA_PC	0.011811681	0.986486486	0.205741665	1.37E-14	reference	all	full
mVESPA_PC	0.010993047	0.990990991	0.205741665	1.37E-14	reference	all	full
mVESPA_PC	0.0022285	0.995495495	0.205741665	1.37E-14	reference	all	full
mVESPA_dVESPA	0.385746821	0	0.309114819	NA	reference	tk	full
mVESPA_dVESPA	0.385723801	0.025	0.309114819	NA	reference	tk	full
mVESPA_dVESPA	0.385715444	0.05	0.309114819	NA	reference	tk	full
mVESPA_dVESPA	0.384916415	0.075	0.309114819	NA	reference	tk	full
mVESPA_dVESPA	0.384105765	0.1	0.309114819	NA	reference	tk	full
mVESPA_dVESPA	0.379418851	0.125	0.309114819	NA	reference	tk	full
mVESPA_dVESPA	0.378381438	0.15	0.309114819	NA	reference	tk	full
mVESPA_dVESPA	0.376994466	0.175	0.309114819	NA	reference	tk	full
mVESPA_dVESPA	0.37551097	0.2	0.309114819	NA	reference	tk	full
mVESPA_dVESPA	0.372760387	0.225	0.309114819	NA	reference	tk	full
mVESPA_dVESPA	0.369826918	0.25	0.309114819	NA	reference	tk	full
mVESPA_dVESPA	0.361010732	0.275	0.309114819	NA	reference	tk	full
mVESPA_dVESPA	0.35882027	0.3	0.309114819	NA	reference	tk	full
mVESPA_dVESPA	0.358013512	0.325	0.309114819	NA	reference	tk	full
mVESPA_dVESPA	0.354213298	0.35	0.309114819	NA	reference	tk	full
mVESPA_dVESPA	0.346870118	0.375	0.309114819	NA	reference	tk	full
mVESPA_dVESPA	0.342475805	0.4	0.309114819	NA	reference	tk	full
mVESPA_dVESPA	0.338017402	0.425	0.309114819	NA	reference	tk	full
mVESPA_dVESPA	0.331283888	0.45	0.309114819	NA	reference	tk	full
mVESPA_dVESPA	0.32805174	0.475	0.309114819	NA	reference	tk	full
mVESPA_dVESPA	0.309491555	0.5	0.309114819	NA	reference	tk	full
mVESPA_dVESPA	0.303520333	0.525	0.309114819	NA	reference	tk	full
mVESPA_dVESPA	0.292928759	0.55	0.309114819	NA	reference	tk	full
mVESPA_dVESPA	0.285762364	0.575	0.309114819	NA	reference	tk	full
mVESPA_dVESPA	0.275718142	0.6	0.309114819	NA	reference	tk	full
mVESPA_dVESPA	0.268749765	0.625	0.309114819	NA	reference	tk	full
mVESPA_dVESPA	0.24902671	0.65	0.309114819	NA	reference	tk	full
mVESPA_dVESPA	0.225364782	0.675	0.309114819	NA	reference	tk	full
mVESPA_dVESPA	0.213384596	0.7	0.309114819	NA	reference	tk	full
mVESPA_dVESPA	0.200919841	0.725	0.309114819	NA	reference	tk	full
mVESPA_dVESPA	0.193494161	0.75	0.309114819	NA	reference	tk	full
mVESPA_dVESPA	0.182326242	0.775	0.309114819	NA	reference	tk	full
mVESPA_dVESPA	0.17514272	0.8	0.309114819	NA	reference	tk	full
mVESPA_dVESPA	0.155676043	0.825	0.309114819	NA	reference	tk	full
mVESPA_dVESPA	0.1395273	0.85	0.309114819	NA	reference	tk	full
mVESPA_dVESPA	0.127551525	0.875	0.309114819	NA	reference	tk	full
mVESPA_dVESPA	0.081075053	0.9	0.309114819	NA	reference	tk	full
mVESPA_dVESPA	0.051004094	0.925	0.309114819	NA	reference	tk	full
mVESPA_dVESPA	0.028438204	0.95	0.309114819	NA	reference	tk	full
mVESPA_dVESPA	0.0154819	0.975	0.309114819	NA	reference	tk	full
mVESPA_Hijazi	0.163240815	0	0.096240356	1.94E-22	reference	tk	full
mVESPA_Hijazi	0.160468876	0.142857143	0.096240356	1.94E-22	reference	tk	full
mVESPA_Hijazi	0.147517211	0.285714286	0.096240356	1.94E-22	reference	tk	full
mVESPA_Hijazi	0.131541279	0.428571429	0.096240356	1.94E-22	reference	tk	full
mVESPA_Hijazi	0.086312978	0.571428571	0.096240356	1.94E-22	reference	tk	full
mVESPA_Hijazi	0.051221728	0.714285714	0.096240356	1.94E-22	reference	tk	full
mVESPA_Hijazi	0.030000028	0.857142857	0.096240356	1.94E-22	reference	tk	full
mVESPA_PC	0.431701032	0	0.235019723	0.00057045	reference	tk	full
mVESPA_PC	0.431080358	0.022222222	0.235019723	0.00057045	reference	tk	full
mVESPA_PC	0.430310153	0.044444444	0.235019723	0.00057045	reference	tk	full
mVESPA_PC	0.429278418	0.066666667	0.235019723	0.00057045	reference	tk	full
mVESPA_PC	0.426688987	0.088888889	0.235019723	0.00057045	reference	tk	full
mVESPA_PC	0.425556961	0.111111111	0.235019723	0.00057045	reference	tk	full
mVESPA_PC	0.42403146	0.133333333	0.235019723	0.00057045	reference	tk	full
mVESPA_PC	0.419751293	0.155555556	0.235019723	0.00057045	reference	tk	full
mVESPA_PC	0.410905225	0.177777778	0.235019723	0.00057045	reference	tk	full
mVESPA_PC	0.408002516	0.2	0.235019723	0.00057045	reference	tk	full
mVESPA_PC	0.405644124	0.222222222	0.235019723	0.00057045	reference	tk	full
mVESPA_PC	0.39891854	0.244444444	0.235019723	0.00057045	reference	tk	full
mVESPA_PC	0.390787475	0.266666667	0.235019723	0.00057045	reference	tk	full
mVESPA_PC	0.374638291	0.288888889	0.235019723	0.00057045	reference	tk	full
mVESPA_PC	0.371612333	0.311111111	0.235019723	0.00057045	reference	tk	full
mVESPA_PC	0.363102654	0.333333333	0.235019723	0.00057045	reference	tk	full
mVESPA_PC	0.33608071	0.355555556	0.235019723	0.00057045	reference	tk	full
mVESPA_PC	0.322746788	0.377777778	0.235019723	0.00057045	reference	tk	full
mVESPA_PC	0.308804723	0.4	0.235019723	0.00057045	reference	tk	full
mVESPA_PC	0.299661377	0.422222222	0.235019723	0.00057045	reference	tk	full
mVESPA_PC	0.293058787	0.444444444	0.235019723	0.00057045	reference	tk	full
mVESPA_PC	0.275482577	0.466666667	0.235019723	0.00057045	reference	tk	full
mVESPA_PC	0.260026553	0.488888889	0.235019723	0.00057045	reference	tk	full
mVESPA_PC	0.244561843	0.511111111	0.235019723	0.00057045	reference	tk	full
mVESPA_PC	0.237149019	0.533333333	0.235019723	0.00057045	reference	tk	full
mVESPA_PC	0.225041614	0.555555556	0.235019723	0.00057045	reference	tk	full
mVESPA_PC	0.209582427	0.577777778	0.235019723	0.00057045	reference	tk	full
mVESPA_PC	0.198941321	0.6	0.235019723	0.00057045	reference	tk	full
mVESPA_PC	0.190169224	0.622222222	0.235019723	0.00057045	reference	tk	full
mVESPA_PC	0.185274461	0.644444444	0.235019723	0.00057045	reference	tk	full
mVESPA_PC	0.17709309	0.666666667	0.235019723	0.00057045	reference	tk	full
mVESPA_PC	0.167327982	0.688888889	0.235019723	0.00057045	reference	tk	full
mVESPA_PC	0.161080215	0.711111111	0.235019723	0.00057045	reference	tk	full
mVESPA_PC	0.1554669	0.733333333	0.235019723	0.00057045	reference	tk	full
mVESPA_PC	0.143885066	0.755555556	0.235019723	0.00057045	reference	tk	full
mVESPA_PC	0.129288827	0.777777778	0.235019723	0.00057045	reference	tk	full
mVESPA_PC	0.099567103	0.8	0.235019723	0.00057045	reference	tk	full
mVESPA_PC	0.082493948	0.822222222	0.235019723	0.00057045	reference	tk	full
mVESPA_PC	0.061112985	0.844444444	0.235019723	0.00057045	reference	tk	full
mVESPA_PC	0.057171827	0.866666667	0.235019723	0.00057045	reference	tk	full
mVESPA_PC	0.043998421	0.888888889	0.235019723	0.00057045	reference	tk	full
mVESPA_PC	0.034466967	0.911111111	0.235019723	0.00057045	reference	tk	full
mVESPA_PC	0.030061826	0.933333333	0.235019723	0.00057045	reference	tk	full
mVESPA_PC	0.015388532	0.955555556	0.235019723	0.00057045	reference	tk	full
mVESPA_PC	0.012182546	0.977777778	0.235019723	0.00057045	reference	tk	full
HSM/P	0.378330423	0	0.254563722	0.000443423	mode	all	full
HSM/P	0.378330319	0.00286533	0.254563722	0.000443423	mode	all	full
HSM/P	0.378325054	0.005730659	0.254563722	0.000443423	mode	all	full
HSM/P	0.378324907	0.008595989	0.254563722	0.000443423	mode	all	full
HSM/P	0.378324805	0.011461318	0.254563722	0.000443423	mode	all	full
HSM/P	0.378324569	0.014326648	0.254563722	0.000443423	mode	all	full
HSM/P	0.378324377	0.017191977	0.254563722	0.000443423	mode	all	full
HSM/P	0.378321955	0.020057307	0.254563722	0.000443423	mode	all	full
HSM/P	0.378320217	0.022922636	0.254563722	0.000443423	mode	all	full
HSM/P	0.378315575	0.025787966	0.254563722	0.000443423	mode	all	full
HSM/P	0.378312067	0.028653295	0.254563722	0.000443423	mode	all	full
HSM/P	0.378307716	0.031518625	0.254563722	0.000443423	mode	all	full
HSM/P	0.378300559	0.034383954	0.254563722	0.000443423	mode	all	full
HSM/P	0.37829398	0.037249284	0.254563722	0.000443423	mode	all	full
HSM/P	0.378289272	0.040114613	0.254563722	0.000443423	mode	all	full
HSM/P	0.378281011	0.042979943	0.254563722	0.000443423	mode	all	full
HSM/P	0.378275164	0.045845272	0.254563722	0.000443423	mode	all	full
HSM/P	0.378264143	0.048710602	0.254563722	0.000443423	mode	all	full
HSM/P	0.378261155	0.051575931	0.254563722	0.000443423	mode	all	full
HSM/P	0.378246944	0.054441261	0.254563722	0.000443423	mode	all	full
HSM/P	0.378232389	0.05730659	0.254563722	0.000443423	mode	all	full
HSM/P	0.378222298	0.06017192	0.254563722	0.000443423	mode	all	full
HSM/P	0.378138004	0.063037249	0.254563722	0.000443423	mode	all	full
HSM/P	0.378126269	0.065902579	0.254563722	0.000443423	mode	all	full
HSM/P	0.378107841	0.068767908	0.254563722	0.000443423	mode	all	full
HSM/P	0.378011216	0.071633238	0.254563722	0.000443423	mode	all	full
HSM/P	0.377880983	0.074498567	0.254563722	0.000443423	mode	all	full
HSM/P	0.377840727	0.077363897	0.254563722	0.000443423	mode	all	full
HSM/P	0.377794464	0.080229226	0.254563722	0.000443423	mode	all	full
HSM/P	0.377775648	0.083094556	0.254563722	0.000443423	mode	all	full
HSM/P	0.377749493	0.085959885	0.254563722	0.000443423	mode	all	full
HSM/P	0.377735482	0.088825215	0.254563722	0.000443423	mode	all	full
HSM/P	0.377721781	0.091690544	0.254563722	0.000443423	mode	all	full
HSM/P	0.377709785	0.094555874	0.254563722	0.000443423	mode	all	full
HSM/P	0.37769357	0.097421203	0.254563722	0.000443423	mode	all	full
HSM/P	0.377676429	0.100286533	0.254563722	0.000443423	mode	all	full
HSM/P	0.377521962	0.103151862	0.254563722	0.000443423	mode	all	full
HSM/P	0.377510032	0.106017192	0.254563722	0.000443423	mode	all	full
HSM/P	0.377439053	0.108882521	0.254563722	0.000443423	mode	all	full
HSM/P	0.377366749	0.111747851	0.254563722	0.000443423	mode	all	full
HSM/P	0.377348647	0.114613181	0.254563722	0.000443423	mode	all	full
HSM/P	0.377298926	0.11747851	0.254563722	0.000443423	mode	all	full
HSM/P	0.377118054	0.12034384	0.254563722	0.000443423	mode	all	full
HSM/P	0.377094071	0.123209169	0.254563722	0.000443423	mode	all	full
HSM/P	0.377070692	0.126074499	0.254563722	0.000443423	mode	all	full
HSM/P	0.377038126	0.128939828	0.254563722	0.000443423	mode	all	full
HSM/P	0.376983034	0.131805158	0.254563722	0.000443423	mode	all	full
HSM/P	0.376930925	0.134670487	0.254563722	0.000443423	mode	all	full
HSM/P	0.376904952	0.137535817	0.254563722	0.000443423	mode	all	full
HSM/P	0.376889868	0.140401146	0.254563722	0.000443423	mode	all	full
HSM/P	0.376703248	0.143266476	0.254563722	0.000443423	mode	all	full
HSM/P	0.376674236	0.146131805	0.254563722	0.000443423	mode	all	full
HSM/P	0.376593889	0.148997135	0.254563722	0.000443423	mode	all	full
HSM/P	0.376547918	0.151862464	0.254563722	0.000443423	mode	all	full
HSM/P	0.376507556	0.154727794	0.254563722	0.000443423	mode	all	full
HSM/P	0.37636902	0.157593123	0.254563722	0.000443423	mode	all	full
HSM/P	0.376321991	0.160458453	0.254563722	0.000443423	mode	all	full
HSM/P	0.37621255	0.163323782	0.254563722	0.000443423	mode	all	full
HSM/P	0.376157765	0.166189112	0.254563722	0.000443423	mode	all	full
HSM/P	0.375702884	0.169054441	0.254563722	0.000443423	mode	all	full
HSM/P	0.375623735	0.171919771	0.254563722	0.000443423	mode	all	full
HSM/P	0.375558031	0.1747851	0.254563722	0.000443423	mode	all	full
HSM/P	0.375518802	0.17765043	0.254563722	0.000443423	mode	all	full
HSM/P	0.37546132	0.180515759	0.254563722	0.000443423	mode	all	full
HSM/P	0.375434437	0.183381089	0.254563722	0.000443423	mode	all	full
HSM/P	0.37516799	0.186246418	0.254563722	0.000443423	mode	all	full
HSM/P	0.374939772	0.189111748	0.254563722	0.000443423	mode	all	full
HSM/P	0.37490131	0.191977077	0.254563722	0.000443423	mode	all	full
HSM/P	0.373894943	0.194842407	0.254563722	0.000443423	mode	all	full
HSM/P	0.373823045	0.197707736	0.254563722	0.000443423	mode	all	full
HSM/P	0.373336568	0.200573066	0.254563722	0.000443423	mode	all	full
HSM/P	0.373262375	0.203438395	0.254563722	0.000443423	mode	all	full
HSM/P	0.372084083	0.206303725	0.254563722	0.000443423	mode	all	full
HSM/P	0.371952965	0.209169054	0.254563722	0.000443423	mode	all	full
HSM/P	0.371764479	0.212034384	0.254563722	0.000443423	mode	all	full
HSM/P	0.371590057	0.214899713	0.254563722	0.000443423	mode	all	full
HSM/P	0.371556652	0.217765043	0.254563722	0.000443423	mode	all	full
HSM/P	0.371444865	0.220630372	0.254563722	0.000443423	mode	all	full
HSM/P	0.3710881	0.223495702	0.254563722	0.000443423	mode	all	full
HSM/P	0.370481552	0.226361032	0.254563722	0.000443423	mode	all	full
HSM/P	0.370379359	0.229226361	0.254563722	0.000443423	mode	all	full
HSM/P	0.370255755	0.232091691	0.254563722	0.000443423	mode	all	full
HSM/P	0.370180139	0.23495702	0.254563722	0.000443423	mode	all	full
HSM/P	0.370129559	0.23782235	0.254563722	0.000443423	mode	all	full
HSM/P	0.368705383	0.240687679	0.254563722	0.000443423	mode	all	full
HSM/P	0.368464669	0.243553009	0.254563722	0.000443423	mode	all	full
HSM/P	0.367963138	0.246418338	0.254563722	0.000443423	mode	all	full
HSM/P	0.367867174	0.249283668	0.254563722	0.000443423	mode	all	full
HSM/P	0.367698073	0.252148997	0.254563722	0.000443423	mode	all	full
HSM/P	0.36758837	0.255014327	0.254563722	0.000443423	mode	all	full
HSM/P	0.366203539	0.257879656	0.254563722	0.000443423	mode	all	full
HSM/P	0.366133567	0.260744986	0.254563722	0.000443423	mode	all	full
HSM/P	0.364668613	0.263610315	0.254563722	0.000443423	mode	all	full
HSM/P	0.364486293	0.266475645	0.254563722	0.000443423	mode	all	full
HSM/P	0.364113241	0.269340974	0.254563722	0.000443423	mode	all	full
HSM/P	0.36403741	0.272206304	0.254563722	0.000443423	mode	all	full
HSM/P	0.363809726	0.275071633	0.254563722	0.000443423	mode	all	full
HSM/P	0.362939917	0.277936963	0.254563722	0.000443423	mode	all	full
HSM/P	0.36271512	0.280802292	0.254563722	0.000443423	mode	all	full
HSM/P	0.361357962	0.283667622	0.254563722	0.000443423	mode	all	full
HSM/P	0.361115816	0.286532951	0.254563722	0.000443423	mode	all	full
HSM/P	0.359163178	0.289398281	0.254563722	0.000443423	mode	all	full
HSM/P	0.358555978	0.29226361	0.254563722	0.000443423	mode	all	full
HSM/P	0.358282597	0.29512894	0.254563722	0.000443423	mode	all	full
HSM/P	0.357769354	0.297994269	0.254563722	0.000443423	mode	all	full
HSM/P	0.35635093	0.300859599	0.254563722	0.000443423	mode	all	full
HSM/P	0.35622583	0.303724928	0.254563722	0.000443423	mode	all	full
HSM/P	0.353584312	0.306590258	0.254563722	0.000443423	mode	all	full
HSM/P	0.351043337	0.309455587	0.254563722	0.000443423	mode	all	full
HSM/P	0.350920479	0.312320917	0.254563722	0.000443423	mode	all	full
HSM/P	0.35075973	0.315186246	0.254563722	0.000443423	mode	all	full
HSM/P	0.350436377	0.318051576	0.254563722	0.000443423	mode	all	full
HSM/P	0.350135795	0.320916905	0.254563722	0.000443423	mode	all	full
HSM/P	0.350045761	0.323782235	0.254563722	0.000443423	mode	all	full
HSM/P	0.349867146	0.326647564	0.254563722	0.000443423	mode	all	full
HSM/P	0.349392196	0.329512894	0.254563722	0.000443423	mode	all	full
HSM/P	0.34870658	0.332378223	0.254563722	0.000443423	mode	all	full
HSM/P	0.348569602	0.335243553	0.254563722	0.000443423	mode	all	full
HSM/P	0.34847402	0.338108883	0.254563722	0.000443423	mode	all	full
HSM/P	0.34525866	0.340974212	0.254563722	0.000443423	mode	all	full
HSM/P	0.345045317	0.343839542	0.254563722	0.000443423	mode	all	full
HSM/P	0.345003804	0.346704871	0.254563722	0.000443423	mode	all	full
HSM/P	0.343119339	0.349570201	0.254563722	0.000443423	mode	all	full
HSM/P	0.340931258	0.35243553	0.254563722	0.000443423	mode	all	full
HSM/P	0.340241512	0.35530086	0.254563722	0.000443423	mode	all	full
HSM/P	0.339975942	0.358166189	0.254563722	0.000443423	mode	all	full
HSM/P	0.339761132	0.361031519	0.254563722	0.000443423	mode	all	full
HSM/P	0.339143096	0.363896848	0.254563722	0.000443423	mode	all	full
HSM/P	0.339050304	0.366762178	0.254563722	0.000443423	mode	all	full
HSM/P	0.335622553	0.369627507	0.254563722	0.000443423	mode	all	full
HSM/P	0.334560553	0.372492837	0.254563722	0.000443423	mode	all	full
HSM/P	0.334056506	0.375358166	0.254563722	0.000443423	mode	all	full
HSM/P	0.333871322	0.378223496	0.254563722	0.000443423	mode	all	full
HSM/P	0.333092974	0.381088825	0.254563722	0.000443423	mode	all	full
HSM/P	0.332997905	0.383954155	0.254563722	0.000443423	mode	all	full
HSM/P	0.332395283	0.386819484	0.254563722	0.000443423	mode	all	full
HSM/P	0.332096319	0.389684814	0.254563722	0.000443423	mode	all	full
HSM/P	0.331161679	0.392550143	0.254563722	0.000443423	mode	all	full
HSM/P	0.330528194	0.395415473	0.254563722	0.000443423	mode	all	full
HSM/P	0.330015697	0.398280802	0.254563722	0.000443423	mode	all	full
HSM/P	0.329831575	0.401146132	0.254563722	0.000443423	mode	all	full
HSM/P	0.329596251	0.404011461	0.254563722	0.000443423	mode	all	full
HSM/P	0.329221345	0.406876791	0.254563722	0.000443423	mode	all	full
HSM/P	0.328458407	0.40974212	0.254563722	0.000443423	mode	all	full
HSM/P	0.327248819	0.41260745	0.254563722	0.000443423	mode	all	full
HSM/P	0.326718419	0.415472779	0.254563722	0.000443423	mode	all	full
HSM/P	0.326464249	0.418338109	0.254563722	0.000443423	mode	all	full
HSM/P	0.326331755	0.421203438	0.254563722	0.000443423	mode	all	full
HSM/P	0.325920164	0.424068768	0.254563722	0.000443423	mode	all	full
HSM/P	0.323125193	0.426934097	0.254563722	0.000443423	mode	all	full
HSM/P	0.322320376	0.429799427	0.254563722	0.000443423	mode	all	full
HSM/P	0.3196519	0.432664756	0.254563722	0.000443423	mode	all	full
HSM/P	0.319401352	0.435530086	0.254563722	0.000443423	mode	all	full
HSM/P	0.319284195	0.438395415	0.254563722	0.000443423	mode	all	full
HSM/P	0.31899588	0.441260745	0.254563722	0.000443423	mode	all	full
HSM/P	0.318508459	0.444126074	0.254563722	0.000443423	mode	all	full
HSM/P	0.31407551	0.446991404	0.254563722	0.000443423	mode	all	full
HSM/P	0.313754145	0.449856734	0.254563722	0.000443423	mode	all	full
HSM/P	0.313202179	0.452722063	0.254563722	0.000443423	mode	all	full
HSM/P	0.313048784	0.455587393	0.254563722	0.000443423	mode	all	full
HSM/P	0.303322185	0.458452722	0.254563722	0.000443423	mode	all	full
HSM/P	0.302197539	0.461318052	0.254563722	0.000443423	mode	all	full
HSM/P	0.301488154	0.464183381	0.254563722	0.000443423	mode	all	full
HSM/P	0.300934991	0.467048711	0.254563722	0.000443423	mode	all	full
HSM/P	0.300740347	0.46991404	0.254563722	0.000443423	mode	all	full
HSM/P	0.296177283	0.47277937	0.254563722	0.000443423	mode	all	full
HSM/P	0.295924923	0.475644699	0.254563722	0.000443423	mode	all	full
HSM/P	0.295453523	0.478510029	0.254563722	0.000443423	mode	all	full
HSM/P	0.295173835	0.481375358	0.254563722	0.000443423	mode	all	full
HSM/P	0.294422037	0.484240688	0.254563722	0.000443423	mode	all	full
HSM/P	0.294028136	0.487106017	0.254563722	0.000443423	mode	all	full
HSM/P	0.292981308	0.489971347	0.254563722	0.000443423	mode	all	full
HSM/P	0.292779091	0.492836676	0.254563722	0.000443423	mode	all	full
HSM/P	0.292292415	0.495702006	0.254563722	0.000443423	mode	all	full
HSM/P	0.291386158	0.498567335	0.254563722	0.000443423	mode	all	full
HSM/P	0.290155899	0.501432665	0.254563722	0.000443423	mode	all	full
HSM/P	0.285445392	0.504297994	0.254563722	0.000443423	mode	all	full
HSM/P	0.28392416	0.507163324	0.254563722	0.000443423	mode	all	full
HSM/P	0.283375049	0.510028653	0.254563722	0.000443423	mode	all	full
HSM/P	0.280667811	0.512893983	0.254563722	0.000443423	mode	all	full
HSM/P	0.279512121	0.515759312	0.254563722	0.000443423	mode	all	full
HSM/P	0.27795242	0.518624642	0.254563722	0.000443423	mode	all	full
HSM/P	0.275760605	0.521489971	0.254563722	0.000443423	mode	all	full
HSM/P	0.275559781	0.524355301	0.254563722	0.000443423	mode	all	full
HSM/P	0.275192085	0.52722063	0.254563722	0.000443423	mode	all	full
HSM/P	0.274651055	0.53008596	0.254563722	0.000443423	mode	all	full
HSM/P	0.273637352	0.532951289	0.254563722	0.000443423	mode	all	full
HSM/P	0.272663022	0.535816619	0.254563722	0.000443423	mode	all	full
HSM/P	0.270744296	0.538681948	0.254563722	0.000443423	mode	all	full
HSM/P	0.270533867	0.541547278	0.254563722	0.000443423	mode	all	full
HSM/P	0.269652625	0.544412607	0.254563722	0.000443423	mode	all	full
HSM/P	0.268070181	0.547277937	0.254563722	0.000443423	mode	all	full
HSM/P	0.267167562	0.550143266	0.254563722	0.000443423	mode	all	full
HSM/P	0.266851328	0.553008596	0.254563722	0.000443423	mode	all	full
HSM/P	0.266379531	0.555873926	0.254563722	0.000443423	mode	all	full
HSM/P	0.265751684	0.558739255	0.254563722	0.000443423	mode	all	full
HSM/P	0.265526	0.561604585	0.254563722	0.000443423	mode	all	full
HSM/P	0.263479463	0.564469914	0.254563722	0.000443423	mode	all	full
HSM/P	0.260479106	0.567335244	0.254563722	0.000443423	mode	all	full
HSM/P	0.258821549	0.570200573	0.254563722	0.000443423	mode	all	full
HSM/P	0.258484631	0.573065903	0.254563722	0.000443423	mode	all	full
HSM/P	0.257783052	0.575931232	0.254563722	0.000443423	mode	all	full
HSM/P	0.256948823	0.578796562	0.254563722	0.000443423	mode	all	full
HSM/P	0.25487367	0.581661891	0.254563722	0.000443423	mode	all	full
HSM/P	0.254677919	0.584527221	0.254563722	0.000443423	mode	all	full
HSM/P	0.25418897	0.58739255	0.254563722	0.000443423	mode	all	full
HSM/P	0.253899489	0.59025788	0.254563722	0.000443423	mode	all	full
HSM/P	0.253573116	0.593123209	0.254563722	0.000443423	mode	all	full
HSM/P	0.252880622	0.595988539	0.254563722	0.000443423	mode	all	full
HSM/P	0.250001764	0.598853868	0.254563722	0.000443423	mode	all	full
HSM/P	0.24940998	0.601719198	0.254563722	0.000443423	mode	all	full
HSM/P	0.24906947	0.604584527	0.254563722	0.000443423	mode	all	full
HSM/P	0.245848131	0.607449857	0.254563722	0.000443423	mode	all	full
HSM/P	0.245476877	0.610315186	0.254563722	0.000443423	mode	all	full
HSM/P	0.245202695	0.613180516	0.254563722	0.000443423	mode	all	full
HSM/P	0.243453954	0.616045845	0.254563722	0.000443423	mode	all	full
HSM/P	0.241550142	0.618911175	0.254563722	0.000443423	mode	all	full
HSM/P	0.240855029	0.621776504	0.254563722	0.000443423	mode	all	full
HSM/P	0.240284486	0.624641834	0.254563722	0.000443423	mode	all	full
HSM/P	0.237019582	0.627507163	0.254563722	0.000443423	mode	all	full
HSM/P	0.234495269	0.630372493	0.254563722	0.000443423	mode	all	full
HSM/P	0.228092173	0.633237822	0.254563722	0.000443423	mode	all	full
HSM/P	0.222700752	0.636103152	0.254563722	0.000443423	mode	all	full
HSM/P	0.219924171	0.638968481	0.254563722	0.000443423	mode	all	full
HSM/P	0.219433382	0.641833811	0.254563722	0.000443423	mode	all	full
HSM/P	0.218594087	0.64469914	0.254563722	0.000443423	mode	all	full
HSM/P	0.214827962	0.64756447	0.254563722	0.000443423	mode	all	full
HSM/P	0.21444035	0.650429799	0.254563722	0.000443423	mode	all	full
HSM/P	0.212708029	0.653295129	0.254563722	0.000443423	mode	all	full
HSM/P	0.210574592	0.656160458	0.254563722	0.000443423	mode	all	full
HSM/P	0.209460304	0.659025788	0.254563722	0.000443423	mode	all	full
HSM/P	0.208958121	0.661891117	0.254563722	0.000443423	mode	all	full
HSM/P	0.208645984	0.664756447	0.254563722	0.000443423	mode	all	full
HSM/P	0.207575666	0.667621777	0.254563722	0.000443423	mode	all	full
HSM/P	0.206576712	0.670487106	0.254563722	0.000443423	mode	all	full
HSM/P	0.206277421	0.673352436	0.254563722	0.000443423	mode	all	full
HSM/P	0.205999808	0.676217765	0.254563722	0.000443423	mode	all	full
HSM/P	0.204176482	0.679083095	0.254563722	0.000443423	mode	all	full
HSM/P	0.200785552	0.681948424	0.254563722	0.000443423	mode	all	full
HSM/P	0.197758227	0.684813754	0.254563722	0.000443423	mode	all	full
HSM/P	0.197321102	0.687679083	0.254563722	0.000443423	mode	all	full
HSM/P	0.195914366	0.690544413	0.254563722	0.000443423	mode	all	full
HSM/P	0.195235929	0.693409742	0.254563722	0.000443423	mode	all	full
HSM/P	0.189524058	0.696275072	0.254563722	0.000443423	mode	all	full
HSM/P	0.187586803	0.699140401	0.254563722	0.000443423	mode	all	full
HSM/P	0.186965726	0.702005731	0.254563722	0.000443423	mode	all	full
HSM/P	0.186277472	0.70487106	0.254563722	0.000443423	mode	all	full
HSM/P	0.184362564	0.70773639	0.254563722	0.000443423	mode	all	full
HSM/P	0.181936003	0.710601719	0.254563722	0.000443423	mode	all	full
HSM/P	0.1798678	0.713467049	0.254563722	0.000443423	mode	all	full
HSM/P	0.178826825	0.716332378	0.254563722	0.000443423	mode	all	full
HSM/P	0.178294118	0.719197708	0.254563722	0.000443423	mode	all	full
HSM/P	0.177163986	0.722063037	0.254563722	0.000443423	mode	all	full
HSM/P	0.176652973	0.724928367	0.254563722	0.000443423	mode	all	full
HSM/P	0.17311004	0.727793696	0.254563722	0.000443423	mode	all	full
HSM/P	0.172734776	0.730659026	0.254563722	0.000443423	mode	all	full
HSM/P	0.170467317	0.733524355	0.254563722	0.000443423	mode	all	full
HSM/P	0.170092234	0.736389685	0.254563722	0.000443423	mode	all	full
HSM/P	0.167924443	0.739255014	0.254563722	0.000443423	mode	all	full
HSM/P	0.166739373	0.742120344	0.254563722	0.000443423	mode	all	full
HSM/P	0.166431785	0.744985673	0.254563722	0.000443423	mode	all	full
HSM/P	0.16436495	0.747851003	0.254563722	0.000443423	mode	all	full
HSM/P	0.164013851	0.750716332	0.254563722	0.000443423	mode	all	full
HSM/P	0.159171538	0.753581662	0.254563722	0.000443423	mode	all	full
HSM/P	0.156873508	0.756446991	0.254563722	0.000443423	mode	all	full
HSM/P	0.154718743	0.759312321	0.254563722	0.000443423	mode	all	full
HSM/P	0.154080671	0.76217765	0.254563722	0.000443423	mode	all	full
HSM/P	0.152687107	0.76504298	0.254563722	0.000443423	mode	all	full
HSM/P	0.147522307	0.767908309	0.254563722	0.000443423	mode	all	full
HSM/P	0.146116128	0.770773639	0.254563722	0.000443423	mode	all	full
HSM/P	0.144613906	0.773638968	0.254563722	0.000443423	mode	all	full
HSM/P	0.143765209	0.776504298	0.254563722	0.000443423	mode	all	full
HSM/P	0.140348805	0.779369628	0.254563722	0.000443423	mode	all	full
HSM/P	0.136335935	0.782234957	0.254563722	0.000443423	mode	all	full
HSM/P	0.135845979	0.785100287	0.254563722	0.000443423	mode	all	full
HSM/P	0.134908816	0.787965616	0.254563722	0.000443423	mode	all	full
HSM/P	0.132919694	0.790830946	0.254563722	0.000443423	mode	all	full
HSM/P	0.132200351	0.793696275	0.254563722	0.000443423	mode	all	full
HSM/P	0.13155852	0.796561605	0.254563722	0.000443423	mode	all	full
HSM/P	0.127470761	0.799426934	0.254563722	0.000443423	mode	all	full
HSM/P	0.125609297	0.802292264	0.254563722	0.000443423	mode	all	full
HSM/P	0.122857774	0.805157593	0.254563722	0.000443423	mode	all	full
HSM/P	0.121976132	0.808022923	0.254563722	0.000443423	mode	all	full
HSM/P	0.118385341	0.810888252	0.254563722	0.000443423	mode	all	full
HSM/P	0.111270622	0.813753582	0.254563722	0.000443423	mode	all	full
HSM/P	0.110628088	0.816618911	0.254563722	0.000443423	mode	all	full
HSM/P	0.109807773	0.819484241	0.254563722	0.000443423	mode	all	full
HSM/P	0.109276595	0.82234957	0.254563722	0.000443423	mode	all	full
HSM/P	0.105250236	0.8252149	0.254563722	0.000443423	mode	all	full
HSM/P	0.104062518	0.828080229	0.254563722	0.000443423	mode	all	full
HSM/P	0.103350046	0.830945559	0.254563722	0.000443423	mode	all	full
HSM/P	0.102728972	0.833810888	0.254563722	0.000443423	mode	all	full
HSM/P	0.099881822	0.836676218	0.254563722	0.000443423	mode	all	full
HSM/P	0.098804937	0.839541547	0.254563722	0.000443423	mode	all	full
HSM/P	0.09832674	0.842406877	0.254563722	0.000443423	mode	all	full
HSM/P	0.09718934	0.845272206	0.254563722	0.000443423	mode	all	full
HSM/P	0.095948621	0.848137536	0.254563722	0.000443423	mode	all	full
HSM/P	0.093181944	0.851002865	0.254563722	0.000443423	mode	all	full
HSM/P	0.091088641	0.853868195	0.254563722	0.000443423	mode	all	full
HSM/P	0.09054697	0.856733524	0.254563722	0.000443423	mode	all	full
HSM/P	0.088211507	0.859598854	0.254563722	0.000443423	mode	all	full
HSM/P	0.087741476	0.862464183	0.254563722	0.000443423	mode	all	full
HSM/P	0.087430892	0.865329513	0.254563722	0.000443423	mode	all	full
HSM/P	0.087187888	0.868194842	0.254563722	0.000443423	mode	all	full
HSM/P	0.082557267	0.871060172	0.254563722	0.000443423	mode	all	full
HSM/P	0.082063248	0.873925501	0.254563722	0.000443423	mode	all	full
HSM/P	0.078391155	0.876790831	0.254563722	0.000443423	mode	all	full
HSM/P	0.07749431	0.87965616	0.254563722	0.000443423	mode	all	full
HSM/P	0.07525522	0.88252149	0.254563722	0.000443423	mode	all	full
HSM/P	0.070840177	0.885386819	0.254563722	0.000443423	mode	all	full
HSM/P	0.069820825	0.888252149	0.254563722	0.000443423	mode	all	full
HSM/P	0.069556025	0.891117479	0.254563722	0.000443423	mode	all	full
HSM/P	0.06836169	0.893982808	0.254563722	0.000443423	mode	all	full
HSM/P	0.067635073	0.896848138	0.254563722	0.000443423	mode	all	full
HSM/P	0.066590142	0.899713467	0.254563722	0.000443423	mode	all	full
HSM/P	0.065946943	0.902578797	0.254563722	0.000443423	mode	all	full
HSM/P	0.061775341	0.905444126	0.254563722	0.000443423	mode	all	full
HSM/P	0.057452984	0.908309456	0.254563722	0.000443423	mode	all	full
HSM/P	0.053200837	0.911174785	0.254563722	0.000443423	mode	all	full
HSM/P	0.052376824	0.914040115	0.254563722	0.000443423	mode	all	full
HSM/P	0.04823895	0.916905444	0.254563722	0.000443423	mode	all	full
HSM/P	0.047550623	0.919770774	0.254563722	0.000443423	mode	all	full
HSM/P	0.047073379	0.922636103	0.254563722	0.000443423	mode	all	full
HSM/P	0.046436718	0.925501433	0.254563722	0.000443423	mode	all	full
HSM/P	0.045591938	0.928366762	0.254563722	0.000443423	mode	all	full
HSM/P	0.044165088	0.931232092	0.254563722	0.000443423	mode	all	full
HSM/P	0.043663931	0.934097421	0.254563722	0.000443423	mode	all	full
HSM/P	0.037107299	0.936962751	0.254563722	0.000443423	mode	all	full
HSM/P	0.035788206	0.93982808	0.254563722	0.000443423	mode	all	full
HSM/P	0.033976826	0.94269341	0.254563722	0.000443423	mode	all	full
HSM/P	0.033080536	0.945558739	0.254563722	0.000443423	mode	all	full
HSM/P	0.031767029	0.948424069	0.254563722	0.000443423	mode	all	full
HSM/P	0.027956517	0.951289398	0.254563722	0.000443423	mode	all	full
HSM/P	0.0238851	0.954154728	0.254563722	0.000443423	mode	all	full
HSM/P	0.023186112	0.957020057	0.254563722	0.000443423	mode	all	full
HSM/P	0.022513617	0.959885387	0.254563722	0.000443423	mode	all	full
HSM/P	0.021524505	0.962750716	0.254563722	0.000443423	mode	all	full
HSM/P	0.020582853	0.965616046	0.254563722	0.000443423	mode	all	full
HSM/P	0.0190723	0.968481375	0.254563722	0.000443423	mode	all	full
HSM/P	0.017331177	0.971346705	0.254563722	0.000443423	mode	all	full
HSM/P	0.016340999	0.974212034	0.254563722	0.000443423	mode	all	full
HSM/P	0.012611053	0.977077364	0.254563722	0.000443423	mode	all	full
HSM/P	0.008144063	0.979942693	0.254563722	0.000443423	mode	all	full
HSM/P	0.007766084	0.982808023	0.254563722	0.000443423	mode	all	full
HSM/P	0.006535467	0.985673352	0.254563722	0.000443423	mode	all	full
HSM/P	0.004823838	0.988538682	0.254563722	0.000443423	mode	all	full
HSM/P	0.003262485	0.991404011	0.254563722	0.000443423	mode	all	full
HSM/P	0.002111601	0.994269341	0.254563722	0.000443423	mode	all	full
HSM/P	0.000395741	0.99713467	0.254563722	0.000443423	mode	all	full
LP	0.356977818	0	0.250624377	1.89E-06	mode	all	full
LP	0.356976764	0.005050505	0.250624377	1.89E-06	mode	all	full
LP	0.356975817	0.01010101	0.250624377	1.89E-06	mode	all	full
LP	0.35697096	0.015151515	0.250624377	1.89E-06	mode	all	full
LP	0.356962893	0.02020202	0.250624377	1.89E-06	mode	all	full
LP	0.356955924	0.025252525	0.250624377	1.89E-06	mode	all	full
LP	0.356950432	0.03030303	0.250624377	1.89E-06	mode	all	full
LP	0.356934521	0.035353535	0.250624377	1.89E-06	mode	all	full
LP	0.356913649	0.04040404	0.250624377	1.89E-06	mode	all	full
LP	0.356773103	0.045454545	0.250624377	1.89E-06	mode	all	full
LP	0.356752897	0.050505051	0.250624377	1.89E-06	mode	all	full
LP	0.356723122	0.055555556	0.250624377	1.89E-06	mode	all	full
LP	0.3567091	0.060606061	0.250624377	1.89E-06	mode	all	full
LP	0.35667058	0.065656566	0.250624377	1.89E-06	mode	all	full
LP	0.356586835	0.070707071	0.250624377	1.89E-06	mode	all	full
LP	0.35654033	0.075757576	0.250624377	1.89E-06	mode	all	full
LP	0.356521947	0.080808081	0.250624377	1.89E-06	mode	all	full
LP	0.356469583	0.085858586	0.250624377	1.89E-06	mode	all	full
LP	0.356058578	0.090909091	0.250624377	1.89E-06	mode	all	full
LP	0.356034122	0.095959596	0.250624377	1.89E-06	mode	all	full
LP	0.355794504	0.101010101	0.250624377	1.89E-06	mode	all	full
LP	0.355763127	0.106060606	0.250624377	1.89E-06	mode	all	full
LP	0.355727412	0.111111111	0.250624377	1.89E-06	mode	all	full
LP	0.355667923	0.116161616	0.250624377	1.89E-06	mode	all	full
LP	0.355623736	0.121212121	0.250624377	1.89E-06	mode	all	full
LP	0.355571826	0.126262626	0.250624377	1.89E-06	mode	all	full
LP	0.355405194	0.131313131	0.250624377	1.89E-06	mode	all	full
LP	0.355344622	0.136363636	0.250624377	1.89E-06	mode	all	full
LP	0.354442839	0.141414141	0.250624377	1.89E-06	mode	all	full
LP	0.354342506	0.146464646	0.250624377	1.89E-06	mode	all	full
LP	0.354241792	0.151515152	0.250624377	1.89E-06	mode	all	full
LP	0.353962423	0.156565657	0.250624377	1.89E-06	mode	all	full
LP	0.353857227	0.161616162	0.250624377	1.89E-06	mode	all	full
LP	0.353805257	0.166666667	0.250624377	1.89E-06	mode	all	full
LP	0.353722119	0.171717172	0.250624377	1.89E-06	mode	all	full
LP	0.353625301	0.176767677	0.250624377	1.89E-06	mode	all	full
LP	0.353578465	0.181818182	0.250624377	1.89E-06	mode	all	full
LP	0.353319077	0.186868687	0.250624377	1.89E-06	mode	all	full
LP	0.353268368	0.191919192	0.250624377	1.89E-06	mode	all	full
LP	0.352937936	0.196969697	0.250624377	1.89E-06	mode	all	full
LP	0.352507532	0.202020202	0.250624377	1.89E-06	mode	all	full
LP	0.352359179	0.207070707	0.250624377	1.89E-06	mode	all	full
LP	0.352134306	0.212121212	0.250624377	1.89E-06	mode	all	full
LP	0.351257788	0.217171717	0.250624377	1.89E-06	mode	all	full
LP	0.35082375	0.222222222	0.250624377	1.89E-06	mode	all	full
LP	0.350723505	0.227272727	0.250624377	1.89E-06	mode	all	full
LP	0.350644995	0.232323232	0.250624377	1.89E-06	mode	all	full
LP	0.350306858	0.237373737	0.250624377	1.89E-06	mode	all	full
LP	0.35001592	0.242424242	0.250624377	1.89E-06	mode	all	full
LP	0.349794035	0.247474747	0.250624377	1.89E-06	mode	all	full
LP	0.34939089	0.252525253	0.250624377	1.89E-06	mode	all	full
LP	0.349278079	0.257575758	0.250624377	1.89E-06	mode	all	full
LP	0.34844693	0.262626263	0.250624377	1.89E-06	mode	all	full
LP	0.348031927	0.267676768	0.250624377	1.89E-06	mode	all	full
LP	0.347876939	0.272727273	0.250624377	1.89E-06	mode	all	full
LP	0.347246899	0.277777778	0.250624377	1.89E-06	mode	all	full
LP	0.347079469	0.282828283	0.250624377	1.89E-06	mode	all	full
LP	0.346514815	0.287878788	0.250624377	1.89E-06	mode	all	full
LP	0.345183272	0.292929293	0.250624377	1.89E-06	mode	all	full
LP	0.343463644	0.297979798	0.250624377	1.89E-06	mode	all	full
LP	0.342921118	0.303030303	0.250624377	1.89E-06	mode	all	full
LP	0.342382696	0.308080808	0.250624377	1.89E-06	mode	all	full
LP	0.34221688	0.313131313	0.250624377	1.89E-06	mode	all	full
LP	0.340493188	0.318181818	0.250624377	1.89E-06	mode	all	full
LP	0.340046669	0.323232323	0.250624377	1.89E-06	mode	all	full
LP	0.339519043	0.328282828	0.250624377	1.89E-06	mode	all	full
LP	0.339343969	0.333333333	0.250624377	1.89E-06	mode	all	full
LP	0.338826694	0.338383838	0.250624377	1.89E-06	mode	all	full
LP	0.336445088	0.343434343	0.250624377	1.89E-06	mode	all	full
LP	0.334938991	0.348484848	0.250624377	1.89E-06	mode	all	full
LP	0.334664817	0.353535354	0.250624377	1.89E-06	mode	all	full
LP	0.333930834	0.358585859	0.250624377	1.89E-06	mode	all	full
LP	0.329656488	0.363636364	0.250624377	1.89E-06	mode	all	full
LP	0.325554136	0.368686869	0.250624377	1.89E-06	mode	all	full
LP	0.323292109	0.373737374	0.250624377	1.89E-06	mode	all	full
LP	0.319782621	0.378787879	0.250624377	1.89E-06	mode	all	full
LP	0.317873482	0.383838384	0.250624377	1.89E-06	mode	all	full
LP	0.315042868	0.388888889	0.250624377	1.89E-06	mode	all	full
LP	0.313977164	0.393939394	0.250624377	1.89E-06	mode	all	full
LP	0.313573486	0.398989899	0.250624377	1.89E-06	mode	all	full
LP	0.313286696	0.404040404	0.250624377	1.89E-06	mode	all	full
LP	0.312750272	0.409090909	0.250624377	1.89E-06	mode	all	full
LP	0.312220337	0.414141414	0.250624377	1.89E-06	mode	all	full
LP	0.311256972	0.419191919	0.250624377	1.89E-06	mode	all	full
LP	0.308335106	0.424242424	0.250624377	1.89E-06	mode	all	full
LP	0.307178996	0.429292929	0.250624377	1.89E-06	mode	all	full
LP	0.303757137	0.434343434	0.250624377	1.89E-06	mode	all	full
LP	0.302524896	0.439393939	0.250624377	1.89E-06	mode	all	full
LP	0.298820133	0.444444444	0.250624377	1.89E-06	mode	all	full
LP	0.298569257	0.449494949	0.250624377	1.89E-06	mode	all	full
LP	0.296845906	0.454545455	0.250624377	1.89E-06	mode	all	full
LP	0.29379931	0.45959596	0.250624377	1.89E-06	mode	all	full
LP	0.291930963	0.464646465	0.250624377	1.89E-06	mode	all	full
LP	0.291408002	0.46969697	0.250624377	1.89E-06	mode	all	full
LP	0.28939095	0.474747475	0.250624377	1.89E-06	mode	all	full
LP	0.287910104	0.47979798	0.250624377	1.89E-06	mode	all	full
LP	0.285470592	0.484848485	0.250624377	1.89E-06	mode	all	full
LP	0.284125287	0.48989899	0.250624377	1.89E-06	mode	all	full
LP	0.282579184	0.494949495	0.250624377	1.89E-06	mode	all	full
LP	0.282115017	0.5	0.250624377	1.89E-06	mode	all	full
LP	0.280061149	0.505050505	0.250624377	1.89E-06	mode	all	full
LP	0.279260809	0.51010101	0.250624377	1.89E-06	mode	all	full
LP	0.276141438	0.515151515	0.250624377	1.89E-06	mode	all	full
LP	0.2751316	0.52020202	0.250624377	1.89E-06	mode	all	full
LP	0.272563077	0.525252525	0.250624377	1.89E-06	mode	all	full
LP	0.267921428	0.53030303	0.250624377	1.89E-06	mode	all	full
LP	0.267388104	0.535353535	0.250624377	1.89E-06	mode	all	full
LP	0.266091321	0.54040404	0.250624377	1.89E-06	mode	all	full
LP	0.265814115	0.545454545	0.250624377	1.89E-06	mode	all	full
LP	0.265372577	0.550505051	0.250624377	1.89E-06	mode	all	full
LP	0.262624268	0.555555556	0.250624377	1.89E-06	mode	all	full
LP	0.262317321	0.560606061	0.250624377	1.89E-06	mode	all	full
LP	0.258028062	0.565656566	0.250624377	1.89E-06	mode	all	full
LP	0.253576349	0.570707071	0.250624377	1.89E-06	mode	all	full
LP	0.249296531	0.575757576	0.250624377	1.89E-06	mode	all	full
LP	0.24779192	0.580808081	0.250624377	1.89E-06	mode	all	full
LP	0.247139891	0.585858586	0.250624377	1.89E-06	mode	all	full
LP	0.24455038	0.590909091	0.250624377	1.89E-06	mode	all	full
LP	0.244091842	0.595959596	0.250624377	1.89E-06	mode	all	full
LP	0.24324323	0.601010101	0.250624377	1.89E-06	mode	all	full
LP	0.242794252	0.606060606	0.250624377	1.89E-06	mode	all	full
LP	0.242369494	0.611111111	0.250624377	1.89E-06	mode	all	full
LP	0.241744033	0.616161616	0.250624377	1.89E-06	mode	all	full
LP	0.240075316	0.621212121	0.250624377	1.89E-06	mode	all	full
LP	0.235061089	0.626262626	0.250624377	1.89E-06	mode	all	full
LP	0.234019005	0.631313131	0.250624377	1.89E-06	mode	all	full
LP	0.233558045	0.636363636	0.250624377	1.89E-06	mode	all	full
LP	0.232680355	0.641414141	0.250624377	1.89E-06	mode	all	full
LP	0.231373721	0.646464646	0.250624377	1.89E-06	mode	all	full
LP	0.227972113	0.651515152	0.250624377	1.89E-06	mode	all	full
LP	0.220727333	0.656565657	0.250624377	1.89E-06	mode	all	full
LP	0.21430267	0.661616162	0.250624377	1.89E-06	mode	all	full
LP	0.209556293	0.666666667	0.250624377	1.89E-06	mode	all	full
LP	0.208775739	0.671717172	0.250624377	1.89E-06	mode	all	full
LP	0.20732095	0.676767677	0.250624377	1.89E-06	mode	all	full
LP	0.204033412	0.681818182	0.250624377	1.89E-06	mode	all	full
LP	0.202525547	0.686868687	0.250624377	1.89E-06	mode	all	full
LP	0.20184179	0.691919192	0.250624377	1.89E-06	mode	all	full
LP	0.200874757	0.696969697	0.250624377	1.89E-06	mode	all	full
LP	0.197554464	0.702020202	0.250624377	1.89E-06	mode	all	full
LP	0.196086969	0.707070707	0.250624377	1.89E-06	mode	all	full
LP	0.19433233	0.712121212	0.250624377	1.89E-06	mode	all	full
LP	0.190920813	0.717171717	0.250624377	1.89E-06	mode	all	full
LP	0.190082518	0.722222222	0.250624377	1.89E-06	mode	all	full
LP	0.188586221	0.727272727	0.250624377	1.89E-06	mode	all	full
LP	0.186165517	0.732323232	0.250624377	1.89E-06	mode	all	full
LP	0.184172857	0.737373737	0.250624377	1.89E-06	mode	all	full
LP	0.179931033	0.742424242	0.250624377	1.89E-06	mode	all	full
LP	0.177939652	0.747474747	0.250624377	1.89E-06	mode	all	full
LP	0.177276524	0.752525253	0.250624377	1.89E-06	mode	all	full
LP	0.176491825	0.757575758	0.250624377	1.89E-06	mode	all	full
LP	0.173348949	0.762626263	0.250624377	1.89E-06	mode	all	full
LP	0.171702136	0.767676768	0.250624377	1.89E-06	mode	all	full
LP	0.168288264	0.772727273	0.250624377	1.89E-06	mode	all	full
LP	0.166428658	0.777777778	0.250624377	1.89E-06	mode	all	full
LP	0.164055765	0.782828283	0.250624377	1.89E-06	mode	all	full
LP	0.160051834	0.787878788	0.250624377	1.89E-06	mode	all	full
LP	0.158488134	0.792929293	0.250624377	1.89E-06	mode	all	full
LP	0.15757011	0.797979798	0.250624377	1.89E-06	mode	all	full
LP	0.155138724	0.803030303	0.250624377	1.89E-06	mode	all	full
LP	0.150984284	0.808080808	0.250624377	1.89E-06	mode	all	full
LP	0.150141232	0.813131313	0.250624377	1.89E-06	mode	all	full
LP	0.149100282	0.818181818	0.250624377	1.89E-06	mode	all	full
LP	0.148276532	0.823232323	0.250624377	1.89E-06	mode	all	full
LP	0.147837807	0.828282828	0.250624377	1.89E-06	mode	all	full
LP	0.144524743	0.833333333	0.250624377	1.89E-06	mode	all	full
LP	0.142511198	0.838383838	0.250624377	1.89E-06	mode	all	full
LP	0.141453665	0.843434343	0.250624377	1.89E-06	mode	all	full
LP	0.137914133	0.848484848	0.250624377	1.89E-06	mode	all	full
LP	0.13706353	0.853535354	0.250624377	1.89E-06	mode	all	full
LP	0.132416856	0.858585859	0.250624377	1.89E-06	mode	all	full
LP	0.130944854	0.863636364	0.250624377	1.89E-06	mode	all	full
LP	0.130379923	0.868686869	0.250624377	1.89E-06	mode	all	full
LP	0.129772096	0.873737374	0.250624377	1.89E-06	mode	all	full
LP	0.12619574	0.878787879	0.250624377	1.89E-06	mode	all	full
LP	0.121652782	0.883838384	0.250624377	1.89E-06	mode	all	full
LP	0.120505932	0.888888889	0.250624377	1.89E-06	mode	all	full
LP	0.115574324	0.893939394	0.250624377	1.89E-06	mode	all	full
LP	0.106673655	0.898989899	0.250624377	1.89E-06	mode	all	full
LP	0.101663383	0.904040404	0.250624377	1.89E-06	mode	all	full
LP	0.100387548	0.909090909	0.250624377	1.89E-06	mode	all	full
LP	0.099807931	0.914141414	0.250624377	1.89E-06	mode	all	full
LP	0.099027151	0.919191919	0.250624377	1.89E-06	mode	all	full
LP	0.094956098	0.924242424	0.250624377	1.89E-06	mode	all	full
LP	0.094213895	0.929292929	0.250624377	1.89E-06	mode	all	full
LP	0.093316528	0.934343434	0.250624377	1.89E-06	mode	all	full
LP	0.091957632	0.939393939	0.250624377	1.89E-06	mode	all	full
LP	0.091035316	0.944444444	0.250624377	1.89E-06	mode	all	full
LP	0.086962178	0.949494949	0.250624377	1.89E-06	mode	all	full
LP	0.086349413	0.954545455	0.250624377	1.89E-06	mode	all	full
LP	0.085766643	0.95959596	0.250624377	1.89E-06	mode	all	full
LP	0.084392768	0.964646465	0.250624377	1.89E-06	mode	all	full
LP	0.083565228	0.96969697	0.250624377	1.89E-06	mode	all	full
LP	0.07932096	0.974747475	0.250624377	1.89E-06	mode	all	full
LP	0.062404713	0.97979798	0.250624377	1.89E-06	mode	all	full
LP	0.048743799	0.984848485	0.250624377	1.89E-06	mode	all	full
LP	0.036037379	0.98989899	0.250624377	1.89E-06	mode	all	full
LP	0.025288277	0.994949495	0.250624377	1.89E-06	mode	all	full
stDPI/DPI	0.445695177	0	0.318533902	NA	mode	all	full
stDPI/DPI	0.445695177	0.002624672	0.318533902	NA	mode	all	full
stDPI/DPI	0.445695126	0.005249344	0.318533902	NA	mode	all	full
stDPI/DPI	0.445695126	0.007874016	0.318533902	NA	mode	all	full
stDPI/DPI	0.445695095	0.010498688	0.318533902	NA	mode	all	full
stDPI/DPI	0.44569497	0.01312336	0.318533902	NA	mode	all	full
stDPI/DPI	0.445694815	0.015748031	0.318533902	NA	mode	all	full
stDPI/DPI	0.445694562	0.018372703	0.318533902	NA	mode	all	full
stDPI/DPI	0.445694382	0.020997375	0.318533902	NA	mode	all	full
stDPI/DPI	0.445694125	0.023622047	0.318533902	NA	mode	all	full
stDPI/DPI	0.445694113	0.026246719	0.318533902	NA	mode	all	full
stDPI/DPI	0.445693333	0.028871391	0.318533902	NA	mode	all	full
stDPI/DPI	0.445692799	0.031496063	0.318533902	NA	mode	all	full
stDPI/DPI	0.445692185	0.034120735	0.318533902	NA	mode	all	full
stDPI/DPI	0.445691349	0.036745407	0.318533902	NA	mode	all	full
stDPI/DPI	0.445688411	0.039370079	0.318533902	NA	mode	all	full
stDPI/DPI	0.445687744	0.041994751	0.318533902	NA	mode	all	full
stDPI/DPI	0.445680272	0.044619423	0.318533902	NA	mode	all	full
stDPI/DPI	0.445679236	0.047244094	0.318533902	NA	mode	all	full
stDPI/DPI	0.445676614	0.049868766	0.318533902	NA	mode	all	full
stDPI/DPI	0.445673519	0.052493438	0.318533902	NA	mode	all	full
stDPI/DPI	0.445666774	0.05511811	0.318533902	NA	mode	all	full
stDPI/DPI	0.445656857	0.057742782	0.318533902	NA	mode	all	full
stDPI/DPI	0.445646386	0.060367454	0.318533902	NA	mode	all	full
stDPI/DPI	0.445644015	0.062992126	0.318533902	NA	mode	all	full
stDPI/DPI	0.445630466	0.065616798	0.318533902	NA	mode	all	full
stDPI/DPI	0.44561922	0.06824147	0.318533902	NA	mode	all	full
stDPI/DPI	0.44560263	0.070866142	0.318533902	NA	mode	all	full
stDPI/DPI	0.445597749	0.073490814	0.318533902	NA	mode	all	full
stDPI/DPI	0.445586003	0.076115486	0.318533902	NA	mode	all	full
stDPI/DPI	0.445576482	0.078740157	0.318533902	NA	mode	all	full
stDPI/DPI	0.445557571	0.081364829	0.318533902	NA	mode	all	full
stDPI/DPI	0.445552802	0.083989501	0.318533902	NA	mode	all	full
stDPI/DPI	0.445523844	0.086614173	0.318533902	NA	mode	all	full
stDPI/DPI	0.445510771	0.089238845	0.318533902	NA	mode	all	full
stDPI/DPI	0.445505733	0.091863517	0.318533902	NA	mode	all	full
stDPI/DPI	0.445460115	0.094488189	0.318533902	NA	mode	all	full
stDPI/DPI	0.445368743	0.097112861	0.318533902	NA	mode	all	full
stDPI/DPI	0.445338782	0.099737533	0.318533902	NA	mode	all	full
stDPI/DPI	0.445068161	0.102362205	0.318533902	NA	mode	all	full
stDPI/DPI	0.445028105	0.104986877	0.318533902	NA	mode	all	full
stDPI/DPI	0.44499868	0.107611549	0.318533902	NA	mode	all	full
stDPI/DPI	0.444959558	0.11023622	0.318533902	NA	mode	all	full
stDPI/DPI	0.444931499	0.112860892	0.318533902	NA	mode	all	full
stDPI/DPI	0.444772227	0.115485564	0.318533902	NA	mode	all	full
stDPI/DPI	0.444620672	0.118110236	0.318533902	NA	mode	all	full
stDPI/DPI	0.444593233	0.120734908	0.318533902	NA	mode	all	full
stDPI/DPI	0.444569388	0.12335958	0.318533902	NA	mode	all	full
stDPI/DPI	0.444409465	0.125984252	0.318533902	NA	mode	all	full
stDPI/DPI	0.444390809	0.128608924	0.318533902	NA	mode	all	full
stDPI/DPI	0.444346579	0.131233596	0.318533902	NA	mode	all	full
stDPI/DPI	0.444299604	0.133858268	0.318533902	NA	mode	all	full
stDPI/DPI	0.444225291	0.13648294	0.318533902	NA	mode	all	full
stDPI/DPI	0.443949364	0.139107612	0.318533902	NA	mode	all	full
stDPI/DPI	0.443421788	0.141732283	0.318533902	NA	mode	all	full
stDPI/DPI	0.443398755	0.144356955	0.318533902	NA	mode	all	full
stDPI/DPI	0.443358749	0.146981627	0.318533902	NA	mode	all	full
stDPI/DPI	0.443336339	0.149606299	0.318533902	NA	mode	all	full
stDPI/DPI	0.443282612	0.152230971	0.318533902	NA	mode	all	full
stDPI/DPI	0.443244942	0.154855643	0.318533902	NA	mode	all	full
stDPI/DPI	0.443224533	0.157480315	0.318533902	NA	mode	all	full
stDPI/DPI	0.443154825	0.160104987	0.318533902	NA	mode	all	full
stDPI/DPI	0.442894611	0.162729659	0.318533902	NA	mode	all	full
stDPI/DPI	0.442848299	0.165354331	0.318533902	NA	mode	all	full
stDPI/DPI	0.442811821	0.167979003	0.318533902	NA	mode	all	full
stDPI/DPI	0.442743859	0.170603675	0.318533902	NA	mode	all	full
stDPI/DPI	0.442292934	0.173228346	0.318533902	NA	mode	all	full
stDPI/DPI	0.442227334	0.175853018	0.318533902	NA	mode	all	full
stDPI/DPI	0.442187678	0.17847769	0.318533902	NA	mode	all	full
stDPI/DPI	0.442098207	0.181102362	0.318533902	NA	mode	all	full
stDPI/DPI	0.441731455	0.183727034	0.318533902	NA	mode	all	full
stDPI/DPI	0.441672112	0.186351706	0.318533902	NA	mode	all	full
stDPI/DPI	0.441353406	0.188976378	0.318533902	NA	mode	all	full
stDPI/DPI	0.441333503	0.19160105	0.318533902	NA	mode	all	full
stDPI/DPI	0.441246217	0.194225722	0.318533902	NA	mode	all	full
stDPI/DPI	0.441178823	0.196850394	0.318533902	NA	mode	all	full
stDPI/DPI	0.441126688	0.199475066	0.318533902	NA	mode	all	full
stDPI/DPI	0.440995524	0.202099738	0.318533902	NA	mode	all	full
stDPI/DPI	0.440856739	0.204724409	0.318533902	NA	mode	all	full
stDPI/DPI	0.440775166	0.207349081	0.318533902	NA	mode	all	full
stDPI/DPI	0.440704741	0.209973753	0.318533902	NA	mode	all	full
stDPI/DPI	0.44059662	0.212598425	0.318533902	NA	mode	all	full
stDPI/DPI	0.440467544	0.215223097	0.318533902	NA	mode	all	full
stDPI/DPI	0.440407894	0.217847769	0.318533902	NA	mode	all	full
stDPI/DPI	0.440267163	0.220472441	0.318533902	NA	mode	all	full
stDPI/DPI	0.440022316	0.223097113	0.318533902	NA	mode	all	full
stDPI/DPI	0.439578652	0.225721785	0.318533902	NA	mode	all	full
stDPI/DPI	0.439502128	0.228346457	0.318533902	NA	mode	all	full
stDPI/DPI	0.43909511	0.230971129	0.318533902	NA	mode	all	full
stDPI/DPI	0.439053787	0.233595801	0.318533902	NA	mode	all	full
stDPI/DPI	0.438362341	0.236220472	0.318533902	NA	mode	all	full
stDPI/DPI	0.438096306	0.238845144	0.318533902	NA	mode	all	full
stDPI/DPI	0.43798928	0.241469816	0.318533902	NA	mode	all	full
stDPI/DPI	0.437931281	0.244094488	0.318533902	NA	mode	all	full
stDPI/DPI	0.437741976	0.24671916	0.318533902	NA	mode	all	full
stDPI/DPI	0.437643488	0.249343832	0.318533902	NA	mode	all	full
stDPI/DPI	0.437576157	0.251968504	0.318533902	NA	mode	all	full
stDPI/DPI	0.437505212	0.254593176	0.318533902	NA	mode	all	full
stDPI/DPI	0.437494468	0.257217848	0.318533902	NA	mode	all	full
stDPI/DPI	0.437354576	0.25984252	0.318533902	NA	mode	all	full
stDPI/DPI	0.434533128	0.262467192	0.318533902	NA	mode	all	full
stDPI/DPI	0.434409208	0.265091864	0.318533902	NA	mode	all	full
stDPI/DPI	0.434250058	0.267716535	0.318533902	NA	mode	all	full
stDPI/DPI	0.433548631	0.270341207	0.318533902	NA	mode	all	full
stDPI/DPI	0.432356924	0.272965879	0.318533902	NA	mode	all	full
stDPI/DPI	0.430010373	0.275590551	0.318533902	NA	mode	all	full
stDPI/DPI	0.429923044	0.278215223	0.318533902	NA	mode	all	full
stDPI/DPI	0.429702039	0.280839895	0.318533902	NA	mode	all	full
stDPI/DPI	0.42967976	0.283464567	0.318533902	NA	mode	all	full
stDPI/DPI	0.429583971	0.286089239	0.318533902	NA	mode	all	full
stDPI/DPI	0.429175837	0.288713911	0.318533902	NA	mode	all	full
stDPI/DPI	0.429038006	0.291338583	0.318533902	NA	mode	all	full
stDPI/DPI	0.427214989	0.293963255	0.318533902	NA	mode	all	full
stDPI/DPI	0.427161654	0.296587927	0.318533902	NA	mode	all	full
stDPI/DPI	0.426981126	0.299212598	0.318533902	NA	mode	all	full
stDPI/DPI	0.426847052	0.30183727	0.318533902	NA	mode	all	full
stDPI/DPI	0.42658887	0.304461942	0.318533902	NA	mode	all	full
stDPI/DPI	0.426294708	0.307086614	0.318533902	NA	mode	all	full
stDPI/DPI	0.425585205	0.309711286	0.318533902	NA	mode	all	full
stDPI/DPI	0.424454911	0.312335958	0.318533902	NA	mode	all	full
stDPI/DPI	0.424379892	0.31496063	0.318533902	NA	mode	all	full
stDPI/DPI	0.424283787	0.317585302	0.318533902	NA	mode	all	full
stDPI/DPI	0.424160377	0.320209974	0.318533902	NA	mode	all	full
stDPI/DPI	0.423766033	0.322834646	0.318533902	NA	mode	all	full
stDPI/DPI	0.423705904	0.325459318	0.318533902	NA	mode	all	full
stDPI/DPI	0.42358692	0.32808399	0.318533902	NA	mode	all	full
stDPI/DPI	0.423340259	0.330708661	0.318533902	NA	mode	all	full
stDPI/DPI	0.423252535	0.333333333	0.318533902	NA	mode	all	full
stDPI/DPI	0.422609144	0.335958005	0.318533902	NA	mode	all	full
stDPI/DPI	0.422549183	0.338582677	0.318533902	NA	mode	all	full
stDPI/DPI	0.422305071	0.341207349	0.318533902	NA	mode	all	full
stDPI/DPI	0.422144865	0.343832021	0.318533902	NA	mode	all	full
stDPI/DPI	0.421879346	0.346456693	0.318533902	NA	mode	all	full
stDPI/DPI	0.421766475	0.349081365	0.318533902	NA	mode	all	full
stDPI/DPI	0.421555532	0.351706037	0.318533902	NA	mode	all	full
stDPI/DPI	0.421425068	0.354330709	0.318533902	NA	mode	all	full
stDPI/DPI	0.421374584	0.356955381	0.318533902	NA	mode	all	full
stDPI/DPI	0.420138133	0.359580052	0.318533902	NA	mode	all	full
stDPI/DPI	0.419901504	0.362204724	0.318533902	NA	mode	all	full
stDPI/DPI	0.418256087	0.364829396	0.318533902	NA	mode	all	full
stDPI/DPI	0.418150147	0.367454068	0.318533902	NA	mode	all	full
stDPI/DPI	0.418038942	0.37007874	0.318533902	NA	mode	all	full
stDPI/DPI	0.417802776	0.372703412	0.318533902	NA	mode	all	full
stDPI/DPI	0.41767393	0.375328084	0.318533902	NA	mode	all	full
stDPI/DPI	0.415509635	0.377952756	0.318533902	NA	mode	all	full
stDPI/DPI	0.413669139	0.380577428	0.318533902	NA	mode	all	full
stDPI/DPI	0.413341042	0.3832021	0.318533902	NA	mode	all	full
stDPI/DPI	0.413098851	0.385826772	0.318533902	NA	mode	all	full
stDPI/DPI	0.412798699	0.388451444	0.318533902	NA	mode	all	full
stDPI/DPI	0.412721696	0.391076115	0.318533902	NA	mode	all	full
stDPI/DPI	0.410894173	0.393700787	0.318533902	NA	mode	all	full
stDPI/DPI	0.410804095	0.396325459	0.318533902	NA	mode	all	full
stDPI/DPI	0.410600897	0.398950131	0.318533902	NA	mode	all	full
stDPI/DPI	0.409860161	0.401574803	0.318533902	NA	mode	all	full
stDPI/DPI	0.407629544	0.404199475	0.318533902	NA	mode	all	full
stDPI/DPI	0.404077435	0.406824147	0.318533902	NA	mode	all	full
stDPI/DPI	0.403978657	0.409448819	0.318533902	NA	mode	all	full
stDPI/DPI	0.403498292	0.412073491	0.318533902	NA	mode	all	full
stDPI/DPI	0.403299594	0.414698163	0.318533902	NA	mode	all	full
stDPI/DPI	0.403021477	0.417322835	0.318533902	NA	mode	all	full
stDPI/DPI	0.402617879	0.419947507	0.318533902	NA	mode	all	full
stDPI/DPI	0.401606191	0.422572178	0.318533902	NA	mode	all	full
stDPI/DPI	0.40126149	0.42519685	0.318533902	NA	mode	all	full
stDPI/DPI	0.401200788	0.427821522	0.318533902	NA	mode	all	full
stDPI/DPI	0.400771461	0.430446194	0.318533902	NA	mode	all	full
stDPI/DPI	0.400601495	0.433070866	0.318533902	NA	mode	all	full
stDPI/DPI	0.400405036	0.435695538	0.318533902	NA	mode	all	full
stDPI/DPI	0.399929778	0.43832021	0.318533902	NA	mode	all	full
stDPI/DPI	0.399555784	0.440944882	0.318533902	NA	mode	all	full
stDPI/DPI	0.399214232	0.443569554	0.318533902	NA	mode	all	full
stDPI/DPI	0.397984737	0.446194226	0.318533902	NA	mode	all	full
stDPI/DPI	0.397691409	0.448818898	0.318533902	NA	mode	all	full
stDPI/DPI	0.396703689	0.45144357	0.318533902	NA	mode	all	full
stDPI/DPI	0.395583277	0.454068241	0.318533902	NA	mode	all	full
stDPI/DPI	0.394721703	0.456692913	0.318533902	NA	mode	all	full
stDPI/DPI	0.394562386	0.459317585	0.318533902	NA	mode	all	full
stDPI/DPI	0.39439031	0.461942257	0.318533902	NA	mode	all	full
stDPI/DPI	0.39398322	0.464566929	0.318533902	NA	mode	all	full
stDPI/DPI	0.393612873	0.467191601	0.318533902	NA	mode	all	full
stDPI/DPI	0.393222442	0.469816273	0.318533902	NA	mode	all	full
stDPI/DPI	0.392668563	0.472440945	0.318533902	NA	mode	all	full
stDPI/DPI	0.38726751	0.475065617	0.318533902	NA	mode	all	full
stDPI/DPI	0.386900454	0.477690289	0.318533902	NA	mode	all	full
stDPI/DPI	0.385938848	0.480314961	0.318533902	NA	mode	all	full
stDPI/DPI	0.383241275	0.482939633	0.318533902	NA	mode	all	full
stDPI/DPI	0.382602591	0.485564304	0.318533902	NA	mode	all	full
stDPI/DPI	0.381960047	0.488188976	0.318533902	NA	mode	all	full
stDPI/DPI	0.381728484	0.490813648	0.318533902	NA	mode	all	full
stDPI/DPI	0.381553685	0.49343832	0.318533902	NA	mode	all	full
stDPI/DPI	0.381152252	0.496062992	0.318533902	NA	mode	all	full
stDPI/DPI	0.380900612	0.498687664	0.318533902	NA	mode	all	full
stDPI/DPI	0.379942092	0.501312336	0.318533902	NA	mode	all	full
stDPI/DPI	0.379780876	0.503937008	0.318533902	NA	mode	all	full
stDPI/DPI	0.377147614	0.50656168	0.318533902	NA	mode	all	full
stDPI/DPI	0.376501726	0.509186352	0.318533902	NA	mode	all	full
stDPI/DPI	0.376314239	0.511811024	0.318533902	NA	mode	all	full
stDPI/DPI	0.375539994	0.514435696	0.318533902	NA	mode	all	full
stDPI/DPI	0.374974004	0.517060367	0.318533902	NA	mode	all	full
stDPI/DPI	0.373131851	0.519685039	0.318533902	NA	mode	all	full
stDPI/DPI	0.372685831	0.522309711	0.318533902	NA	mode	all	full
stDPI/DPI	0.370833947	0.524934383	0.318533902	NA	mode	all	full
stDPI/DPI	0.370366485	0.527559055	0.318533902	NA	mode	all	full
stDPI/DPI	0.369419765	0.530183727	0.318533902	NA	mode	all	full
stDPI/DPI	0.362555739	0.532808399	0.318533902	NA	mode	all	full
stDPI/DPI	0.362167416	0.535433071	0.318533902	NA	mode	all	full
stDPI/DPI	0.361011454	0.538057743	0.318533902	NA	mode	all	full
stDPI/DPI	0.360383107	0.540682415	0.318533902	NA	mode	all	full
stDPI/DPI	0.360005961	0.543307087	0.318533902	NA	mode	all	full
stDPI/DPI	0.35697782	0.545931759	0.318533902	NA	mode	all	full
stDPI/DPI	0.356766947	0.54855643	0.318533902	NA	mode	all	full
stDPI/DPI	0.351963191	0.551181102	0.318533902	NA	mode	all	full
stDPI/DPI	0.351664668	0.553805774	0.318533902	NA	mode	all	full
stDPI/DPI	0.350468551	0.556430446	0.318533902	NA	mode	all	full
stDPI/DPI	0.350343915	0.559055118	0.318533902	NA	mode	all	full
stDPI/DPI	0.349970002	0.56167979	0.318533902	NA	mode	all	full
stDPI/DPI	0.349518772	0.564304462	0.318533902	NA	mode	all	full
stDPI/DPI	0.3491344	0.566929134	0.318533902	NA	mode	all	full
stDPI/DPI	0.348079601	0.569553806	0.318533902	NA	mode	all	full
stDPI/DPI	0.346757061	0.572178478	0.318533902	NA	mode	all	full
stDPI/DPI	0.34395225	0.57480315	0.318533902	NA	mode	all	full
stDPI/DPI	0.340996911	0.577427822	0.318533902	NA	mode	all	full
stDPI/DPI	0.340116699	0.580052493	0.318533902	NA	mode	all	full
stDPI/DPI	0.335710512	0.582677165	0.318533902	NA	mode	all	full
stDPI/DPI	0.330902495	0.585301837	0.318533902	NA	mode	all	full
stDPI/DPI	0.330756429	0.587926509	0.318533902	NA	mode	all	full
stDPI/DPI	0.325896105	0.590551181	0.318533902	NA	mode	all	full
stDPI/DPI	0.32569585	0.593175853	0.318533902	NA	mode	all	full
stDPI/DPI	0.325489859	0.595800525	0.318533902	NA	mode	all	full
stDPI/DPI	0.325276431	0.598425197	0.318533902	NA	mode	all	full
stDPI/DPI	0.325073949	0.601049869	0.318533902	NA	mode	all	full
stDPI/DPI	0.324863789	0.603674541	0.318533902	NA	mode	all	full
stDPI/DPI	0.323635877	0.606299213	0.318533902	NA	mode	all	full
stDPI/DPI	0.322006674	0.608923885	0.318533902	NA	mode	all	full
stDPI/DPI	0.321601918	0.611548556	0.318533902	NA	mode	all	full
stDPI/DPI	0.320180866	0.614173228	0.318533902	NA	mode	all	full
stDPI/DPI	0.319221998	0.6167979	0.318533902	NA	mode	all	full
stDPI/DPI	0.316729147	0.619422572	0.318533902	NA	mode	all	full
stDPI/DPI	0.314401446	0.622047244	0.318533902	NA	mode	all	full
stDPI/DPI	0.31406929	0.624671916	0.318533902	NA	mode	all	full
stDPI/DPI	0.313697243	0.627296588	0.318533902	NA	mode	all	full
stDPI/DPI	0.312835236	0.62992126	0.318533902	NA	mode	all	full
stDPI/DPI	0.307629859	0.632545932	0.318533902	NA	mode	all	full
stDPI/DPI	0.305292913	0.635170604	0.318533902	NA	mode	all	full
stDPI/DPI	0.305156466	0.637795276	0.318533902	NA	mode	all	full
stDPI/DPI	0.299971708	0.640419948	0.318533902	NA	mode	all	full
stDPI/DPI	0.297614443	0.643044619	0.318533902	NA	mode	all	full
stDPI/DPI	0.297317747	0.645669291	0.318533902	NA	mode	all	full
stDPI/DPI	0.296890846	0.648293963	0.318533902	NA	mode	all	full
stDPI/DPI	0.293621957	0.650918635	0.318533902	NA	mode	all	full
stDPI/DPI	0.291399669	0.653543307	0.318533902	NA	mode	all	full
stDPI/DPI	0.28892308	0.656167979	0.318533902	NA	mode	all	full
stDPI/DPI	0.287725224	0.658792651	0.318533902	NA	mode	all	full
stDPI/DPI	0.285678354	0.661417323	0.318533902	NA	mode	all	full
stDPI/DPI	0.283259153	0.664041995	0.318533902	NA	mode	all	full
stDPI/DPI	0.279127376	0.666666667	0.318533902	NA	mode	all	full
stDPI/DPI	0.278821205	0.669291339	0.318533902	NA	mode	all	full
stDPI/DPI	0.27862702	0.67191601	0.318533902	NA	mode	all	full
stDPI/DPI	0.278257445	0.674540682	0.318533902	NA	mode	all	full
stDPI/DPI	0.276723865	0.677165354	0.318533902	NA	mode	all	full
stDPI/DPI	0.275616625	0.679790026	0.318533902	NA	mode	all	full
stDPI/DPI	0.274466669	0.682414698	0.318533902	NA	mode	all	full
stDPI/DPI	0.27410854	0.68503937	0.318533902	NA	mode	all	full
stDPI/DPI	0.272695766	0.687664042	0.318533902	NA	mode	all	full
stDPI/DPI	0.270927395	0.690288714	0.318533902	NA	mode	all	full
stDPI/DPI	0.269289256	0.692913386	0.318533902	NA	mode	all	full
stDPI/DPI	0.264510494	0.695538058	0.318533902	NA	mode	all	full
stDPI/DPI	0.264167778	0.69816273	0.318533902	NA	mode	all	full
stDPI/DPI	0.263889166	0.700787402	0.318533902	NA	mode	all	full
stDPI/DPI	0.263588743	0.703412073	0.318533902	NA	mode	all	full
stDPI/DPI	0.263282838	0.706036745	0.318533902	NA	mode	all	full
stDPI/DPI	0.262879341	0.708661417	0.318533902	NA	mode	all	full
stDPI/DPI	0.262102074	0.711286089	0.318533902	NA	mode	all	full
stDPI/DPI	0.261655176	0.713910761	0.318533902	NA	mode	all	full
stDPI/DPI	0.261120871	0.716535433	0.318533902	NA	mode	all	full
stDPI/DPI	0.260585849	0.719160105	0.318533902	NA	mode	all	full
stDPI/DPI	0.2600465	0.721784777	0.318533902	NA	mode	all	full
stDPI/DPI	0.25429854	0.724409449	0.318533902	NA	mode	all	full
stDPI/DPI	0.254062251	0.727034121	0.318533902	NA	mode	all	full
stDPI/DPI	0.253628197	0.729658793	0.318533902	NA	mode	all	full
stDPI/DPI	0.251925003	0.732283465	0.318533902	NA	mode	all	full
stDPI/DPI	0.251532872	0.734908136	0.318533902	NA	mode	all	full
stDPI/DPI	0.244935384	0.737532808	0.318533902	NA	mode	all	full
stDPI/DPI	0.24276958	0.74015748	0.318533902	NA	mode	all	full
stDPI/DPI	0.242368945	0.742782152	0.318533902	NA	mode	all	full
stDPI/DPI	0.241819293	0.745406824	0.318533902	NA	mode	all	full
stDPI/DPI	0.240532333	0.748031496	0.318533902	NA	mode	all	full
stDPI/DPI	0.238873596	0.750656168	0.318533902	NA	mode	all	full
stDPI/DPI	0.23691741	0.75328084	0.318533902	NA	mode	all	full
stDPI/DPI	0.235477854	0.755905512	0.318533902	NA	mode	all	full
stDPI/DPI	0.235207471	0.758530184	0.318533902	NA	mode	all	full
stDPI/DPI	0.234882579	0.761154856	0.318533902	NA	mode	all	full
stDPI/DPI	0.231802522	0.763779528	0.318533902	NA	mode	all	full
stDPI/DPI	0.228136855	0.766404199	0.318533902	NA	mode	all	full
stDPI/DPI	0.226947028	0.769028871	0.318533902	NA	mode	all	full
stDPI/DPI	0.226315914	0.771653543	0.318533902	NA	mode	all	full
stDPI/DPI	0.221839912	0.774278215	0.318533902	NA	mode	all	full
stDPI/DPI	0.221493806	0.776902887	0.318533902	NA	mode	all	full
stDPI/DPI	0.220338337	0.779527559	0.318533902	NA	mode	all	full
stDPI/DPI	0.219882162	0.782152231	0.318533902	NA	mode	all	full
stDPI/DPI	0.219435925	0.784776903	0.318533902	NA	mode	all	full
stDPI/DPI	0.2190835	0.787401575	0.318533902	NA	mode	all	full
stDPI/DPI	0.218667531	0.790026247	0.318533902	NA	mode	all	full
stDPI/DPI	0.218179433	0.792650919	0.318533902	NA	mode	all	full
stDPI/DPI	0.217744119	0.795275591	0.318533902	NA	mode	all	full
stDPI/DPI	0.216333192	0.797900262	0.318533902	NA	mode	all	full
stDPI/DPI	0.21594988	0.800524934	0.318533902	NA	mode	all	full
stDPI/DPI	0.210338692	0.803149606	0.318533902	NA	mode	all	full
stDPI/DPI	0.209816687	0.805774278	0.318533902	NA	mode	all	full
stDPI/DPI	0.20928927	0.80839895	0.318533902	NA	mode	all	full
stDPI/DPI	0.208894869	0.811023622	0.318533902	NA	mode	all	full
stDPI/DPI	0.208482372	0.813648294	0.318533902	NA	mode	all	full
stDPI/DPI	0.207874804	0.816272966	0.318533902	NA	mode	all	full
stDPI/DPI	0.207517764	0.818897638	0.318533902	NA	mode	all	full
stDPI/DPI	0.204589805	0.82152231	0.318533902	NA	mode	all	full
stDPI/DPI	0.202851218	0.824146982	0.318533902	NA	mode	all	full
stDPI/DPI	0.197812025	0.826771654	0.318533902	NA	mode	all	full
stDPI/DPI	0.19390286	0.829396325	0.318533902	NA	mode	all	full
stDPI/DPI	0.193390774	0.832020997	0.318533902	NA	mode	all	full
stDPI/DPI	0.193061638	0.834645669	0.318533902	NA	mode	all	full
stDPI/DPI	0.192551037	0.837270341	0.318533902	NA	mode	all	full
stDPI/DPI	0.191695004	0.839895013	0.318533902	NA	mode	all	full
stDPI/DPI	0.184348008	0.842519685	0.318533902	NA	mode	all	full
stDPI/DPI	0.180045117	0.845144357	0.318533902	NA	mode	all	full
stDPI/DPI	0.179422551	0.847769029	0.318533902	NA	mode	all	full
stDPI/DPI	0.179245395	0.850393701	0.318533902	NA	mode	all	full
stDPI/DPI	0.178127308	0.853018373	0.318533902	NA	mode	all	full
stDPI/DPI	0.174059143	0.855643045	0.318533902	NA	mode	all	full
stDPI/DPI	0.173617035	0.858267717	0.318533902	NA	mode	all	full
stDPI/DPI	0.172054228	0.860892388	0.318533902	NA	mode	all	full
stDPI/DPI	0.171562246	0.86351706	0.318533902	NA	mode	all	full
stDPI/DPI	0.16846892	0.866141732	0.318533902	NA	mode	all	full
stDPI/DPI	0.166099318	0.868766404	0.318533902	NA	mode	all	full
stDPI/DPI	0.165392043	0.871391076	0.318533902	NA	mode	all	full
stDPI/DPI	0.163594677	0.874015748	0.318533902	NA	mode	all	full
stDPI/DPI	0.162757465	0.87664042	0.318533902	NA	mode	all	full
stDPI/DPI	0.161740185	0.879265092	0.318533902	NA	mode	all	full
stDPI/DPI	0.160565665	0.881889764	0.318533902	NA	mode	all	full
stDPI/DPI	0.15645832	0.884514436	0.318533902	NA	mode	all	full
stDPI/DPI	0.151652143	0.887139108	0.318533902	NA	mode	all	full
stDPI/DPI	0.150604671	0.88976378	0.318533902	NA	mode	all	full
stDPI/DPI	0.149177099	0.892388451	0.318533902	NA	mode	all	full
stDPI/DPI	0.148311644	0.895013123	0.318533902	NA	mode	all	full
stDPI/DPI	0.147311717	0.897637795	0.318533902	NA	mode	all	full
stDPI/DPI	0.139481172	0.900262467	0.318533902	NA	mode	all	full
stDPI/DPI	0.135580995	0.902887139	0.318533902	NA	mode	all	full
stDPI/DPI	0.134997665	0.905511811	0.318533902	NA	mode	all	full
stDPI/DPI	0.133414426	0.908136483	0.318533902	NA	mode	all	full
stDPI/DPI	0.129260553	0.910761155	0.318533902	NA	mode	all	full
stDPI/DPI	0.124731031	0.913385827	0.318533902	NA	mode	all	full
stDPI/DPI	0.123920014	0.916010499	0.318533902	NA	mode	all	full
stDPI/DPI	0.123492869	0.918635171	0.318533902	NA	mode	all	full
stDPI/DPI	0.123027158	0.921259843	0.318533902	NA	mode	all	full
stDPI/DPI	0.122447805	0.923884514	0.318533902	NA	mode	all	full
stDPI/DPI	0.118834018	0.926509186	0.318533902	NA	mode	all	full
stDPI/DPI	0.115180416	0.929133858	0.318533902	NA	mode	all	full
stDPI/DPI	0.114315793	0.93175853	0.318533902	NA	mode	all	full
stDPI/DPI	0.110136409	0.934383202	0.318533902	NA	mode	all	full
stDPI/DPI	0.107982861	0.937007874	0.318533902	NA	mode	all	full
stDPI/DPI	0.107483706	0.939632546	0.318533902	NA	mode	all	full
stDPI/DPI	0.097095265	0.942257218	0.318533902	NA	mode	all	full
stDPI/DPI	0.089568419	0.94488189	0.318533902	NA	mode	all	full
stDPI/DPI	0.085634788	0.947506562	0.318533902	NA	mode	all	full
stDPI/DPI	0.084232878	0.950131234	0.318533902	NA	mode	all	full
stDPI/DPI	0.080676188	0.952755906	0.318533902	NA	mode	all	full
stDPI/DPI	0.077011377	0.955380577	0.318533902	NA	mode	all	full
stDPI/DPI	0.076560413	0.958005249	0.318533902	NA	mode	all	full
stDPI/DPI	0.06597717	0.960629921	0.318533902	NA	mode	all	full
stDPI/DPI	0.058424632	0.963254593	0.318533902	NA	mode	all	full
stDPI/DPI	0.052601187	0.965879265	0.318533902	NA	mode	all	full
stDPI/DPI	0.043832824	0.968503937	0.318533902	NA	mode	all	full
stDPI/DPI	0.034637332	0.971128609	0.318533902	NA	mode	all	full
stDPI/DPI	0.026894668	0.973753281	0.318533902	NA	mode	all	full
stDPI/DPI	0.014789009	0.976377953	0.318533902	NA	mode	all	full
stDPI/DPI	0.00908106	0.979002625	0.318533902	NA	mode	all	full
stDPI/DPI	0.007368237	0.981627297	0.318533902	NA	mode	all	full
stDPI/DPI	0.005791315	0.984251969	0.318533902	NA	mode	all	full
stDPI/DPI	0.004709769	0.98687664	0.318533902	NA	mode	all	full
stDPI/DPI	0.003498267	0.989501312	0.318533902	NA	mode	all	full
stDPI/DPI	0.002144921	0.992125984	0.318533902	NA	mode	all	full
stDPI/DPI	0.001394503	0.994750656	0.318533902	NA	mode	all	full
stDPI/DPI	0.000804778	0.997375328	0.318533902	NA	mode	all	full
HSM/P	0.427162809	0	0.2704948	0.947422782	mode	tk	full
HSM/P	0.427162803	0.020833333	0.2704948	0.947422782	mode	tk	full
HSM/P	0.427154123	0.041666667	0.2704948	0.947422782	mode	tk	full
HSM/P	0.427132836	0.0625	0.2704948	0.947422782	mode	tk	full
[truncated: 6,346 more rows]
