# Supplementary material for: Network-based elucidation of colon cancer drug resistance mechanisms by phosphoproteomic time-series analysis
Source: Nat Commun. 2024 May 9;15:3909. doi: 10.1038/s41467-024-47957-3 (PMC11082183; doi:10.1038/s41467-024-47957-3)
Supplement: Supplementary file 25 — Source Data [file 41467_2024_47957_MOESM25_ESM.zip › sourcedata/sourcedata_sfig16.csv]

	H508_AL_15min	H508_AL_1h	H508_AL_24h	H508_AL_48h	H508_AL_5min	H508_AL_6h	H508_AL_96h	H508_C_15min	H508_C_1h	H508_C_24h	H508_C_48h	H508_C_5min	H508_C_6h	H508_C_96h	H508_IM_15min	H508_IM_1h	H508_IM_24h	H508_IM_48h	H508_IM_5min	H508_IM_6h	H508_IM_96h	H508_LI_15min	H508_LI_1h	H508_LI_24h	H508_LI_48h	H508_LI_5min	H508_LI_6h	H508_LI_96h	H508_OS_15min	H508_OS_1h	H508_OS_24h	H508_OS_48h	H508_OS_5min	H508_OS_6h	H508_OS_96h	H508_RA_15min	H508_RA_1h	H508_RA_24h	H508_RA_48h	H508_RA_5min	H508_RA_6h	H508_RA_96h	H508_TR_15min	H508_TR_1h	H508_TR_24h	H508_TR_48h	H508_TR_5min	H508_TR_6h	H508_TR_96h
AAK1:Q2M2I8:S652	1.28719129667867	-0.531675376204021	0.695446552442566	0.660888949621728	-0.288367621018956	0.776877099398048	-1.57833513403043	0.454068916048164	-1.08826727440749	-0.531085704648073	0.542794539708902	-0.437801518944281	1.26976455215394	-0.881989976412063	0.96965154840816	1.22380331290778	1.29189446783973	0.393121096731762	1.13849250957817	0.894327113861042	-0.902567279767704	0.148354064819958	1.09963956269939	0.402016585116739	0.0899268990150549	0.319443621117682	0.373588607612285	-0.803821053876733	0.724459219808263	-0.511555189985613	0.774837047232387	0.487392336633721	1.5020751080748	-0.392345414927369	1.4105026064108	0.645019173253709	1.37195971407586	0.673480940198858	2.05793394802098	1.17233607541217	0.256219674297347	-1.52115130780245	-0.194042939803973	0.912090240334616	-0.205376546281422	-0.529744852060339	0.906155291080696	1.3437991698174	-1.47453947845658
AAK1:Q2M2I8:S678	1.92812123854257	0.00309187219700338	0.541379216955556	1.30564193743738	-0.581315047361802	0.545733247098812	-1.6302320545844	0.290187138626725	-0.828334634667821	-0.809608688663614	1.87285692770267	-0.628118807506431	0.214694316830288	-1.75501670409797	0.717574395513501	1.5237769806187	0.95960244462914	0.921613541382022	0.928364723525152	0.259837424071622	-0.714544523116049	0.88088677123781	0.332544937022177	-0.210470519901533	1.85843349178517	0.584215404776505	-1.08450972531345	-0.989266411699207	-0.170035367593179	1.00692717083475	-0.756717639178917	1.4982790410717	-1.68264069569448	0.336004545527182	0.670797300968914	1.82837927440297	1.3056378069961	0.779101239233933	1.73608136850986	0.730225397425939	0.424814077484518	-0.0050425808684195	1.27577314487272	1.1548088693301	0.88841654452912	1.40823871960863	0.944481548503754	0.723878028400664	-0.425641543309261
AAK1:Q2M2I8:S731	0.320472381004446	0.593787028121176	0.667220698409857	0.696865909041011	-0.0848252057234633	-1.11267496389986	-1.2014073224773	-0.0270762130248599	-0.456319960582207	0.0164184178719198	0.624553588633698	-0.12757632781654	-0.0484496435232932	-0.234193582022842	1.33309219046596	1.52646277534594	1.42577661376959	0.26286594807021	1.25635588101352	1.21811901437398	-0.988843829418645	0.750285650412505	0.959702398861424	-0.213947261063038	-0.485143722414664	0.914092682087036	0.618307822115941	-0.809250218783828	1.01102757415618	1.72196882060091	1.138613611837	0.76014641733609	0.85438066208191	0.50924175373126	-0.217732740882924	1.26715651513548	0.942574373148304	0.911679075153069	1.15837096964792	1.13388968144469	0.387117742374105	-1.00595858263693	1.09208921655266	1.60675661499693	-0.853315313679526	0.240045038144962	1.19681520169227	0.404189580649181	-1.13745575459744
AAK1:Q2M2I8:T389	-1.19955451494159	-0.479616994733028	0.312509555647191	-0.229027862787017	-0.24550949530725	0.185813710299394	1.32072827661995	-0.38615341761146	0.79073816637824	0.0539677826122603	-0.562045827580254	0.442666177561835	-0.246715020165141	0.654811569354331	-1.30801907997523	-1.39965822471691	-0.27587315943433	-0.541334284473964	-0.695834919147631	-0.42685246865331	0.30249097994538	0.132653311613049	-0.391261396263332	0.913169776872636	-0.622732651061618	0.431201855254617	-0.05371022215421	0.695523350180231	0.166960260402946	-1.17322012686742	0.0878972883715221	-0.417039880355147	0.532574218427429	-0.852696456012139	0.19176756000972	-0.27348350185565	-0.912467809540662	0.694127741105195	0.74814821794681	-0.411925470222844	0.332136059345892	0.890511462116969	-0.579868632157816	-0.860518534689044	0.119724627888496	-0.128678318133288	-0.0718384449247653	-0.483983167525501	0.530005838761894
AATK:Q6ZMQ8:S495	0.589699929042063	1.07490278894813	0.119082295619325	-0.523499668031184	-0.544635883242062	0.445937204517317	1.58722396536959	0.628910541192003	-0.847739040487925	0.0963935717957993	-1.30964263878105	-0.384637561041746	1.01694865382014	1.28079562642609	-0.25667144401785	-0.101243241924926	-0.205168089784801	-0.585166191257201	-0.0701915201268691	0.482782014025116	1.6308453827077	0.450320251883482	0.966193331030444	0.118635707522019	-1.6395873553468	-0.122424808150206	0.620951484823633	1.64514708937598	-0.0399117584765358	0.421943752683255	0.75751909587577	-0.846595276328391	-0.207720786703998	0.789909644178557	1.65366490999556	-0.693092108778336	-0.267517390795332	-0.444170118181934	-0.802120423944335	-0.357343368767189	-0.21488891945643	0.956171885268952	-0.392251215605516	0.303999614858765	0.211358328738031	-0.576616676195784	-0.959297515630077	0.439092354163541	1.77202563571794
ABL1:P00519:S683	-1.34093278039525	-0.870677726892401	-0.318411497176818	-0.698471395423738	-0.812541242782501	-1.11370410626213	-0.26571439203773	-0.560034150098881	0.77352265692191	-0.20100826434028	-0.675771135753419	-0.196483555854107	-0.44892386573922	0.50701769448406	-0.896335624337174	-1.10536864733383	-0.274319064094858	-0.569664317709087	0.42126772508318	-0.894802614592619	-0.600444916206104	-0.324208677067468	-0.404182266064756	-1.06795249968573	-0.953163023338369	-0.137171853793404	-1.07203477245043	-0.867949357173467	-0.163733972216982	-0.647578695638958	-0.117059396095764	-0.266791355780584	0.500894681824148	-0.58697544714562	-1.14197274891473	-0.51078924079093	-1.14169407876524	-0.219733804845702	-0.514176696385354	-0.34139670800227	-1.02536609782514	-0.44044801946902	-1.13842439094956	-1.26378303991745	-0.865967872342387	-0.98821634338849	-0.447328870705506	-0.893175974991956	-1.13634507460799
ABL1:P00519:T779	-0.439539304062318	0.952289946438479	-0.613689099121318	-0.272899573023931	-0.290155512756942	-1.02155595971521	-0.885089015609495	0.307650650950918	-0.483126913270399	-0.574300283121452	0.271529280691811	0.0543760361467132	0.519250031499378	-0.0939600528649027	0.168611918260815	-0.496312378216259	0.597559626069735	-0.802872275905675	0.386992156400145	-0.0428869956158287	-0.953116457275717	-0.37471611051212	-0.583820166060593	-1.16908588074168	-0.604224493498532	-0.509382628098038	-0.743877533508636	-0.929446544356192	-0.246021543777421	0.891344111989262	0.123653596844389	0.19934532709798	-0.185612271016738	0.295886095925196	-0.657887657885063	-0.0156378912445554	0.308230536173068	-0.292217481112273	-0.283919073822254	-0.636218519862906	0.10413522772445	-1.03902843677825	-0.890409165288463	0.354054930443646	0.0833060744456924	-0.868645085768358	-0.00979774638451759	-0.995863025047265	-0.97483962873825
ABL1:P00519:T852	-0.602589285152444	-0.143675487776867	-0.317524247127737	-0.806356460957045	-0.0101105180520616	-1.00953458720374	-0.904638408208637	-0.269654796507361	0.559870642486308	0.872543707091035	-0.436980268446357	-0.146136795176201	-1.00717862117219	0.01827220795676	0.191656255032961	0.220566119463584	0.0289896850581026	-0.340163117764086	0.283602548096863	-0.126863714526471	-1.09102777472489	-0.273436371407745	-0.0200360824589952	0.319264486729601	-0.732674712135351	-0.660810626166832	-0.825273126630409	-1.08092940996008	-0.462197542276434	0.454653123108544	0.811812850537045	-0.206587964666069	-0.762323204803695	-0.38671947955334	-0.786307157547173	0.169889213282901	0.2034187696042	0.138288244677359	-0.241705544621122	-0.28366425374123	-0.460906495761493	-0.819074689538996	0.205579904214419	0.261352094625861	0.360847922656798	-0.411858935543042	0.53924120667213	-0.188603850825573	-0.993008503604986
ABL2:P42684:S631	-0.58445128298253	0.21609690318411	0.635710011780493	0.441223826927345	-0.097670272438836	0.425892216199883	0.780345860612358	-0.156018702483916	0.62203329440702	0.233757580380578	-0.038011796698139	0.271291301518668	-0.46719995214381	-0.137747068752701	-0.477599708262914	-0.410711077086145	0.0579319927058981	0.404099658879804	-0.238622623955755	0.135702250216142	0.376766267080411	0.698454824344379	0.43866768499535	1.03746139895649	0.104089781949576	0.28877784507032	0.305628320396426	0.903723845214411	0.460996393989987	-0.215737487236885	0.549685221805838	0.243442940169122	0.651084784020517	-0.280521388300841	-0.312851145400502	0.178957019098262	-0.157733842527508	0.931775072435404	1.17010159744544	0.0901516933590698	0.85826191896593	0.924655819526865	-0.14423816482719	-0.07931400033679	0.84752647192872	0.83763733737538	0.342184040619928	-0.542783231820803	0.61444779617933
ABL2:P42684:S817	-0.682146054417062	-1.37717987315769	0.496972310439678	-0.311960333292083	-0.272713361086665	-1.71377704610222	-0.263860306395922	-0.202699068592065	0.418958539851564	0.273402265866416	-1.37478788114931	0.0427562140560624	-0.900521697170579	1.356849196455	-0.228909507795362	-0.542556151313607	0.813481762897279	-0.00609761582964674	0.973465176718384	-0.311233474647299	-0.328754794657507	-0.753663893540816	-1.51284050966518	-1.27228058874435	-1.72923245559556	0.331922401893801	-1.75818212591082	-0.351314537051676	-0.761871446361687	-0.371741616918094	0.217867758551111	-0.751168497180413	-0.557799840569494	-0.689079611747718	0.156456995780923	-0.590807496153865	0.744940859583314	1.37135487576646	-0.0687741381499689	0.0116033354845802	-0.433782364684845	0.104864809804552	-0.213890028138506	-0.252373631125674	-1.12328270857076	-1.20356900331207	-0.182503764410762	0.506027396827022	-1.15892889740982
ABL2:P42684:S820	-1.01778743097081	-0.437098220780416	-0.609284921903076	0.0398767633573896	-0.081135756989233	-1.34697645587199	-0.245128609005497	-0.755881137923952	1.06374902122072	-0.613667196411071	0.154263622529419	0.166375570337503	-0.80364444001434	0.121985883910618	-0.944068636718609	-1.00389511574681	0.08060631171673	-0.288200810396869	-0.531964672308964	-1.01094793178818	-1.05853637857437	-0.492868317400581	-0.92808636798273	-0.604302779686641	-0.913411301681369	-1.05427705352011	-1.25495799271921	-0.910475584506231	-0.297987418229969	-1.10204546463529	0.309363691431417	-0.257982110946172	-0.522474276049858	-0.966296479246444	-0.601868441168099	-0.985737934136276	-0.92256982608421	-0.240510618863037	-0.26732122539268	-1.29212371693431	-0.997799080127788	-0.97749012196808	-0.931736951428337	-1.31068245537959	-0.533409925980762	-0.571512692852312	0.369271867320487	-1.17208273743035	-0.489773066504172
ACVR1B:P36896:S168	-0.443149741015672	-0.50071523950553	-0.402511678927333	1.85229821582857	0.276156319410669	-0.761696829078017	-1.15683349359394	-1.79634827205893	1.17409375182414	-0.906238654010796	1.76708648885628	1.54611446651274	-0.79935641106492	-1.54490664441448	1.03297445151586	0.478968606325408	1.69770439097608	0.587188592951224	0.716479832829058	-0.530255356060917	-1.04384713581992	0.0110430361352718	-0.827290934164381	-0.599171850400107	0.55792788889335	0.899834384329896	-0.403362758421905	0.859262999686275	0.607627374602038	1.29367807535502	0.33204009658222	1.39227234501699	0.892669855994528	0.710308991216571	-1.04053224100507	0.449971859106641	1.10866018318673	0.944803783906713	0.998064573745159	1.04941625958445	-0.531085129254724	-1.6642647933199	1.77075214476702	-0.761677028690815	-0.66209269421595	-0.461549550626968	0.834920992947297	-0.81056725580027	-1.19166804572483
ACVRL1:P37023:S160	-0.256292615381404	-0.0163160052161465	-0.568258423455118	0.445842844761464	-0.692621669021377	-0.664523942424331	-0.668383377157914	0.758336666239163	-0.228638375154541	0.0961894340928018	0.544009585730026	-0.989720425067037	-0.603977374736431	-0.867638959429334	-0.155002679644437	-0.415194851118254	-0.458107764303398	0.0441019752092017	-0.48267581370448	-0.0434698603424752	-1.02425096607483	0.36734853271234	-0.0708276793926624	-0.439758931161073	-0.579448322676926	-0.699458707156726	-0.607362852469535	-0.751272799368841	-0.0807907380039251	0.160380903379634	0.431887844584982	0.664850723667537	-0.720915248468279	-0.409489917684103	-0.912168978633775	-0.267563947079416	-0.180997189048945	0.115822684523132	-0.186916900839811	-0.593040195350754	-0.294531685434755	-1.06162366218762	0.166142308929633	-0.982903245521636	-0.639124087191056	-0.0280373655247769	-0.266539181809079	-0.31649209899374	-0.69604719592121
AKT1:P31749:S126	-0.186615048441306	0.699686491385664	-0.405839561892491	-0.212093553372608	-1.19182071745984	-0.30192842035835	0.846660333457496	0.977850811186346	0.995675925758468	0.896106589412163	-0.891164965347553	-1.18827172953937	-0.955866338996693	0.7054651073733	-0.559395152156062	-0.253603221049212	-0.628201091037647	-0.782546195791809	-0.689087832012761	0.288725121405801	0.609218314102705	0.396426675244456	0.613630067054694	0.340050315660093	-0.475851463018528	-1.20625806666375	-0.19000977119124	0.177637997085758	0.196088121399136	-0.345065629313881	-0.208591946678497	-0.351031356713011	0.139404320810579	-1.09052155963177	-0.639739377282296	-1.02611348125078	-1.24257820125189	-0.4224973602266	0.134994429859734	-1.05531619823611	-0.606967881008241	0.199846749910502	-0.549524252429742	-1.08917372685074	-0.727824595493162	-0.111732569353587	-1.07914160550229	-0.57390762033343	0.498766776809654
AKT1:P31749:T450	0.34790443165793	0.742049802327962	-0.420174185918547	0.427130451727882	0.198661668767298	-0.375366358004942	-1.46234083480845	-0.229463557768858	0.242777981651352	0.557934243065757	1.04582012169132	0.294241836026166	-0.560361704323652	-1.44517209697096	1.21910497985585	0.687844140365608	0.390015542754316	0.116073424755924	0.852209957614947	-0.439592170093332	-0.361259300374671	-0.741737290264798	0.332730168408823	-0.564213982380651	0.534775357524498	-0.117408454822112	-0.527828567494004	-0.818972227477975	0.283824019998594	0.444055596554799	-0.461276060956703	0.663290525736861	-0.558595335948988	-0.564833988092585	-0.206004455516501	-0.12658510357063	-0.387134907077225	0.66062215974048	0.591056780096371	-0.186945493795537	0.287008179547685	-0.822098953465267	0.721512684361173	0.48048533247804	-0.0374124461834865	0.270482727372419	-0.279811706171419	0.393937847207338	-0.244363758003172
AKT2:P31751:S34	-0.762769345449606	-0.132810322399868	0.8064965698572	-0.570374249501465	-0.506272121307212	-0.85809105027426	0.525644064583049	0.288363656110811	-0.0451337604706116	0.945327123152136	-1.25482470702554	-0.177308544467663	-0.33327501282867	0.94426698200256	0.851608099682579	0.28518532924369	1.08562720555767	0.0473748329295825	0.38706174716404	0.739284106502716	0.94347800172912	0.769117688367957	-0.241440442341269	0.559350024795429	-1.06889495635297	-0.748955142800782	0.384934957530506	1.43509516625075	0.11524436693848	0.324426167506563	0.422556933753515	-0.17453656213979	-0.353163878705672	0.459367255635944	1.03693045695816	0.271943377666103	0.663470669359845	0.284747611143853	0.594577976907503	-0.136810623814626	0.453072382829539	0.962525095782976	-0.128969605854324	0.332166773480946	0.601890061650783	-0.646208634967859	0.193925442324024	0.823201809189017	0.418484071800444
AKT2:P31751:T451	-0.193859122608063	0.123290354441364	0.807450963195356	-0.773234117608799	-0.26404614252334	1.20260982624009	1.35082331018228	0.235032634929794	-0.619737819549386	0.587278580513941	-1.13707759242534	0.671279957354996	0.946498301289952	0.963921366157229	-0.330952541746998	-1.03923527066772	-0.969514642165396	-1.18501468645297	-0.171407092044396	0.1756366797545	1.10975678677449	0.239335483198567	0.0421622389616569	0.600430209693618	-1.13410536497168	0.291822439229125	0.328913159952995	1.13820248181153	-0.430365066669388	-0.312087256077863	0.216797270573185	-0.894545571456765	0.175079478601447	0.103352184717357	0.813296170440258	-0.513901062233982	-0.260107584282972	0.292017340037531	-0.939043985270417	0.079234427595005	-0.124054525613775	0.926569752418566	-0.258622587708171	-0.199409392247963	0.803820616355421	-1.03681244377204	-0.522198040028513	0.218515145295855	1.14812600218745
AKT3:Q9Y243:T447	1.16106798918785	0.548246533209261	0.385715143516506	0.676840586486708	0.574221328254363	-1.02975470245068	-0.575060453852618	0.889854513411353	-0.91094151157001	0.220392805165224	1.47340808651613	-0.37307646729098	-0.316336838635903	-1.16640702215167	-0.75130735583387	1.69162295262127	0.634019043631309	0.0288305695616379	0.212814375624881	0.547102452648123	-1.47568713515972	0.337563458915799	1.07446717500772	-0.582444493600141	0.371771376168483	0.0697433342276167	-0.47954811759793	-1.75081530541407	0.264234146290092	1.01669242500965	-0.328503578109946	0.0319991968178817	-0.372687883480011	0.531322588693073	-0.386888514446936	1.42867374377068	0.899503951563251	0.128189814056445	1.41898940376237	0.494923291077076	0.836282706481249	-1.88247460928243	1.39441383791279	1.78713228659538	-0.109107136368786	0.533829131409407	1.39516508128599	-0.146923392697986	0.0228438769486622
ALPI:P09923:S111	-1.2811651111545	1.4231590504346	0.730221585325141	-0.441759499971222	-1.02153485639359	-0.0970210130470085	0.691978257350004	0.822094443526852	0.281949351528793	0.319842337363367	-0.676857968640519	-1.46740313162668	-0.159537760950435	0.675640453510846	-1.49306451288846	-0.0983576633164811	0.175264931533703	-1.11240239508499	-0.606531960815343	-0.368159610486722	0.595727484676718	0.273212120471781	0.560590495579175	0.946706967643537	-0.11883074921753	-0.253347401376567	-0.759532911878855	1.09039468419259	0.190112480312114	-1.54138691510093	1.45592938904802	-0.881395076812678	0.208878185470686	-0.258409365895435	0.0460322212782615	-1.30941530054239	-1.37185152860289	0.40889957168256	0.217701117346076	0.566594997554856	-1.24818272325331	0.5606008748569	-1.45337580159923	0.27539858820569	0.660331402004831	-0.218621270311145	0.425432846360186	-0.384376672616046	0.374043219936333
ALPK1:Q96QP1:S721	-1.4379080049154	-1.06163756428108	-0.114184736195743	0.142590730278441	-0.297991381280141	-1.45373545159171	-0.808944432657739	0.591264806162557	0.394212292604053	0.524096263727985	-0.208719385762484	-1.02982719447527	-0.661204244300637	-0.263377538255961	-1.29891726653004	-1.15659419469443	-0.82801538681919	-0.167420809020275	-0.822623648485819	-0.874460299084425	-1.23942670379363	-1.27652014017775	-1.28610050856118	-0.872652685081502	-0.853072989563111	-1.25307875912326	-1.4232665346399	-1.2830253663747	-1.24610331808718	-0.915453003721198	-0.405957781814397	0.296855653737308	-0.586663104881403	-1.30630643620909	-1.38871383243928	-0.84549780245637	-1.11544066603757	-0.972752469498048	-0.281518351584014	-0.943982196385254	-1.28773231623745	-1.18656212974382	-1.30675784783171	-1.30933366624666	-0.75215785293973	-0.34150760825303	-1.10080852490187	-1.10625934706073	-1.25676741581921
ARAF:P10398:S157	-1.07240180373977	-0.644996933906809	0.734276972327692	-0.114006514407935	0.637323426893759	-0.766500627415713	0.319710407601203	-0.745156717183548	0.57461967046634	0.451840488237027	-0.413341176062406	0.83643706381505	-0.736950105275244	0.219124071164715	-0.798977575203408	-0.822734384434114	0.338308944090052	0.413671852952502	0.02481600190122	-0.678527053441821	-0.707367305716125	-0.0842732321243156	-0.656521368629625	0.410638609041657	-0.490084684186133	-0.34952985457152	-1.02030571360602	-0.354351991176917	-0.753487391050151	-0.422027759781875	0.46142414368806	-0.0401106737539815	-0.196714034149189	-0.153382107201347	-1.01326451977139	-0.792285350701165	-0.484016035213822	0.461642343499716	0.227014650033504	0.457432105959253	-0.793593666146598	-0.674538831050742	-0.618937021926482	-0.655681066028839	0.547255614458071	0.224924951042061	0.341300030010942	-0.823922541893218	-0.333018443240053
ARAF:P10398:S186	0.204642480956103	-0.748687314193965	-0.673843512586851	0.459683806432259	-0.105574257622773	-0.603942304601585	-0.754410589173036	0.75130440245398	0.500813147518076	0.529884413325823	0.716519069769418	-1.16228637361665	-0.982680251421489	-0.845833584827337	-0.168178644443643	-0.730240884768969	0.102908476360273	0.409762066194407	-0.590614024963893	-0.713020907424425	-0.96301177333945	-0.232812905073528	-0.497805252102135	0.356809928030281	-0.107427871928095	-0.784491758377242	-0.978152768702538	-0.959230209626533	0.364565400890458	-0.146701412136907	0.559014832150925	0.760378309507684	-0.209865851721261	-1.0542637469265	-1.0849657364702	-0.0358042499688076	-0.740425579711794	0.104940312434043	0.813329310109152	-0.42891595671729	-0.887640048911052	-0.861061950656513	-0.286734224710556	-0.818298141383033	-0.524773847242233	-0.0902164973210308	0.563527419408541	-1.2080260146408	-1.11509381008402
ARAF:P10398:S272	-0.587187032800401	-0.543564778559748	0.316488626030623	0.258360705349676	-0.525728695691635	-0.688669890657668	-0.493039745765881	0.206944392242065	0.0522207889762299	1.02210979064924	-0.312498019438608	-0.633306183175914	-0.230843306601969	-0.169282246348719	0.39303098182832	0.467164759048039	-0.255155464810264	0.594504350581354	0.0454221878172812	-0.933553148200621	-0.653548394700673	0.163908274082533	-0.919559303795412	-0.164755420102594	0.2292855046514	-0.942010114705105	-1.19931605377199	-0.647185494941992	-1.44024125153138	-1.0917384687451	-1.88624321287711	-0.536875909666107	-0.857792987886148	-1.60617205373501	-0.670746773015047	0.532732857764437	-0.511455123963374	-0.641625314748017	0.821905942743782	-0.220815860440794	-0.801011170623757	-0.437870293448173	-0.930318544949184	-0.463816497237755	-0.123442515321547	0.371761447114793	-0.865137235147399	-0.695095702095383	-0.276845509280894
ARAF:P10398:T181	-0.963147812314324	-1.00982751824932	0.719165029789581	-0.454287734976721	-0.768898927225073	-0.919777107002588	-0.110499704842324	0.725748415310114	0.819509528108408	-0.512730724308007	-0.718316531053076	-0.62556209678535	-0.594829751676591	0.781485079159725	-0.025575735349088	-0.470431152805085	0.491806373677218	-0.434316944950869	0.464584325010417	-0.724378582365479	-0.169913862550367	-0.643558549454711	-0.623800665879219	0.722787661405832	-0.769049059846811	-0.970273793114779	-0.935403520306389	-0.617056631211729	-0.460759865794533	-0.653292657510531	1.08006749998879	-0.472835316562153	-0.880959276108741	-0.778838366999839	-0.595549364160303	0.18637698506297	-0.771932499319506	0.414638654738449	-0.256561984802455	-0.645306413322494	-0.604380250613532	-0.0498952301015813	-0.444924514703885	-0.860441854721405	-0.544299057240622	-1.00433892346674	-0.174506369740606	-0.84258641926752	-1.00463680907625
ATR:Q13535:S435	-0.745669681156781	0.0519676659867133	-0.0819860331110609	-0.400427503087981	-0.850808463427894	-0.539876727401214	1.00701217118356	-0.560485773872683	0.651000933555665	0.260061435894095	-1.03491745479008	0.384907549194776	0.453038275000846	0.930257226372285	-0.0863605318198552	-0.96990484453354	-0.71366563904978	-0.216074133160937	-0.28499539546853	-0.779297407481249	0.615400291434354	-0.866216098429238	-0.68963035810011	-0.524600311685283	-1.08093336784751	-0.817469083082877	-0.901941873783264	-0.0501848948302502	-1.1950070181487	-0.98456109266565	-0.339522907846114	-0.795010714434573	-1.0270952187659	-0.79201088392358	0.431019394792747	-0.962433087144204	-0.486217300719062	0.225920477656639	-0.644064595387146	-0.622682976976916	-0.684716689317774	0.229733387719295	-1.28391955134618	-0.767064869120424	-0.47111712826931	-0.254820268452452	-0.547674949231774	-1.01004777991215	0.227697941869367
BCKDK:O14874:S31	0.407027503918261	0.951892752610201	1.44317481260845	1.18349165359462	0.715263357304272	1.31782130849632	0.13004828635041	-0.28129445450895	0.0273223475195017	0.337540178273584	-0.424235866093838	0.791606963648017	0.408672969267722	0.046793822942753	0.936856539669336	0.623004691453344	1.23585928974796	1.42286304275833	0.998923343928935	0.987923598382305	1.49681800814922	1.05570934621644	1.03103874534537	1.20120185659282	-0.0441197504613199	0.668757803847324	1.37683408777062	1.35623265331408	0.384119913980798	0.656201707241747	1.12719393855306	0.846690838682414	0.196123882190556	1.11915360403167	1.3268810009706	0.560806543925058	1.03896669272877	1.50741257956219	1.20255680396392	1.23040890503095	1.0023995481233	1.27676509594768	0.662044546433387	1.04027505141741	0.826171300595812	1.10137351387685	0.169301988706468	1.18984401999266	0.649499523796131
BMP2K:Q9NSY1:S1029	-1.65999337807611	-1.63295637786721	-0.213548629747387	-1.82399494903476	-1.31510383735459	-1.60989055653203	-0.275849048879771	-0.685056586635447	0.485430979760956	0.571046587768167	-1.29380989054656	0.491174443634468	-0.966987410475181	1.03625851752951	0.329505975112355	-0.140294275155767	0.27062933891991	-1.02057018416337	0.857318042763887	0.5510052721785	-0.452342078096854	0.220453249369389	-0.121595907879126	-1.16408568233571	-1.90635478736033	0.423859806203143	-0.140196099576484	-0.50855963171822	-1.49938904064713	0.385940040248373	0.375336276596604	-1.63916844786623	0.372998229565955	-0.200964705408287	-1.12172243224075	-0.222905075723439	0.111515023178263	0.202715519240805	-1.18880928217235	0.689273714844835	0.00242559474046109	-0.0801249774293929	-0.640912262427141	-0.314321180518879	-1.5184888709951	-1.86895433147251	-0.142131797324972	0.848521108311024	-1.31049195349585
BMP2K:Q9NSY1:S1031	-0.067888629305228	-0.810122261974101	-0.46750523274253	0.0856315962704039	-0.835646317721827	-1.02735662256393	-0.83160858700623	-0.301785363690709	0.958029862704491	-0.0545019474933456	0.440319594415994	-0.15384709488387	0.66757004966818	-0.598452875526641	1.01452781585183	0.930051077452324	0.814402575119545	-0.531167619544522	0.772885226006473	0.695211539718597	-0.221051771015782	0.512022065092354	0.604402623354733	0.366301894052922	-0.459905201425458	0.579348491467273	-0.343965853876319	-0.190760258585535	0.827277710215058	0.898846596556356	0.440394567485965	-0.656193412019586	0.876155707175118	0.414588456352417	-0.753160962292785	0.530944085420464	0.723777008962704	0.40249997525585	0.222078557294353	0.942391316241801	0.494656463799049	-0.330098541948554	0.866625538433727	0.448047722120188	-0.0745427078001768	-0.55829031170566	0.682259847292335	-0.77047960882635	-0.97926933482635
BMP2K:Q9NSY1:S1111	-1.14105827843954	-1.13453538297531	-0.359099599053799	-0.225445105953526	-0.3612068245744	-0.948127193417562	-0.914081844590535	0.637554046407041	0.971143737702496	0.0666549144736665	0.546345846479411	-1.0318291986939	-0.977886144631733	-0.719790640501593	-0.463716330605815	-0.510184873671158	-0.491591552710238	0.178389713740297	0.546205653892264	-1.06753665522143	-1.56409751286867	-1.25050875099896	-0.88012455289418	-0.607794294153808	-0.404092345941444	-1.27783869821823	-1.3935259982293	-1.61640015129432	-0.982647878127296	-0.333813022795563	0.394616467997991	-0.443245048440304	-0.884001606224587	-1.5084158119023	-1.25154164376307	-0.666700927340129	-0.941211072433558	-0.318388801264732	0.463293917028826	-0.87854977987552	-1.34554631017408	-1.53807685682413	-1.11100669558794	-1.08130270470378	-0.92106537067645	0.236742939919151	-0.516323074949611	-1.46345597313053	-0.872380918756405
BMP2K:Q9NSY1:S826	-0.544127604946184	-1.24641229824254	-0.37338117836529	0.675318465525396	-0.892213514977914	-1.39740367074622	-1.69644460569875	-0.252990468273346	-0.102840061280917	-0.245103310889334	0.741377925369027	-0.472240891273482	-0.361128648537407	-0.8741293130268	1.08912803489757	0.79993702459505	1.0267357602255	0.22044389048182	0.40387304814336	0.354047744841544	-0.966767296546726	-0.438943164804546	-0.159691242742202	-0.67898097201717	-0.447965584489832	0.205601258917488	-0.406643660152216	-1.32130031116993	0.342040323766485	0.87006920210777	0.510171484913326	-0.117833282978282	-0.224083277627488	-0.702039326400933	-1.24333803830873	0.623964906176284	-0.543690270610891	0.314799634400918	0.340839790572818	0.628765751472767	0.236617138569871	-1.62969638465872	1.12245640311767	0.438186740478056	-0.739244918424264	-0.394534111810479	0.485071084407252	0.52188577084312	-1.67201258185037
BMPR2:Q13873:S863	-0.796439168068729	-0.453953294942506	-0.221846744945513	-0.857790084534952	-1.13465827471994	-1.03271055615834	-1.11330648770275	0.448507000825704	-0.907483112854427	-0.072248627853125	-0.323441645670188	0.794540846495846	0.310121346255876	0.20505869649379	0.728319039282646	-0.893040767913318	0.656087626459412	-1.08122771733809	0.830762770429739	-0.294799006082775	-1.25476529771347	0.485289544807114	1.06022293435651	0.214134991574023	-1.15851220538135	-1.0436640263845	-0.435971797172574	-0.2466465196911	-1.07254651853192	1.1358735197383	-0.217721396011728	-1.09577581192057	-0.993582000929036	0.185460196598315	-0.882074804911884	-0.674298187823242	0.421236147810693	-0.25472532869543	-1.18816870492783	0.17795656452459	-0.459669274069252	-1.02706734283241	0.213731316634813	-0.761026324876842	0.133652254665204	-1.05826993639921	-0.50033616577625	-0.777795260594552	-1.17974156529009
BMX:P51813:S254	0.833547257710865	-0.732920768983891	-0.286374706223944	0.0800233173579668	-0.449783832922439	-0.542229159966488	-1.13486825373524	-0.158233453046917	-0.709428289011356	0.213502872253457	0.142121153433814	-0.452022365299173	0.591499974735234	-0.348328231829208	1.2193687088854	0.756324223878766	0.371248203004739	0.923181729410801	1.05916307508082	0.314413063072655	-0.317666436925685	0.491323311730466	-0.429959047525665	-0.526692321557288	0.808438913124028	0.70826325160492	-0.133076619812321	0.111071012786922	-0.469392306554956	0.584670107487451	-0.735116855297458	0.52641289733911	-0.937121902584475	0.423624021198486	0.55397921045074	0.937173270945979	0.847284788390234	-0.0323211584740573	0.391910755029689	0.794498380452508	-0.209694833735176	-0.443473352183066	0.429640091854955	0.820409830388088	0.474258626805097	0.450054571365845	0.912719927278083	0.980352536605753	0.100758782818925
BRAF:P15056:S365	-0.17960568420548	-0.965484818576038	0.189631067999664	0.992476662328466	-1.25452182124623	-0.966108583610455	-0.85173633115427	-0.130288115938135	0.567356344781336	-0.51569803232888	0.840709473162087	-0.414923721360389	0.89101898249568	-1.09965670619043	0.848293978802519	-0.542830920137405	0.269646005704723	0.836888496032077	-0.710116670154176	0.36217179260003	-0.560324549455982	0.877978280939798	0.895348967092184	0.871998808179134	0.466804257221863	0.0872106136616248	1.0811717872955	-0.360594755168225	0.32023453590242	-0.52883194708632	0.839642342360092	0.6891879557305	0.932604588510288	0.631626277008454	-1.35279466053273	-0.558979472906946	-0.645947067991347	-0.226916148123666	1.04692171947338	1.21250156699896	-0.176331971216717	-0.395627013477672	-0.854223737989022	-0.885126284027423	-0.955049326505738	0.852250408430645	0.714841471896865	0.444698566956712	-0.916002612276824
BRAF:P15056:S419	-1.15866964191011	0.651594272462534	1.12577132979409	0.553128738781381	-0.732241855169381	-0.423255633789933	0.745508642771584	0.418545793245691	-1.01853700703167	0.838068230231522	-1.66843895530103	0.169236685748976	0.993379332340958	1.6692807567433	-1.65347631933629	-1.65590141230369	1.08089151836371	-1.11357723420034	-1.72167308598052	-1.53640413194326	-1.35564005261131	-1.66759902697982	-1.33284912188149	1.53160053517966	-1.42616980746387	-0.906278665407905	-1.01495315842957	-0.600391973361637	-1.3157736642574	-1.55844624779629	-1.29979586875624	-1.34365536799658	1.42578879740887	-1.52055585844169	-1.4022265738573	-1.3425051713589	-1.52130919536331	-1.67012247872276	-1.66515711807138	-1.13462959586793	-1.6033617002297	-1.663652997891	-1.34539762398798	-1.30649378921926	1.53002635338955	-1.66420989851846	-0.755450120497004	-0.662570597908843	0.956905630476702
BRAF:P15056:T401	-0.560109963567709	-0.856707285423309	0.15766607189488	-0.432861035061509	-0.185594582945497	0.176241128428736	0.00550091070307798	0.609885428105905	-0.505233320868523	-0.589488149442636	-0.661355146905166	-0.984044599205164	0.984108105060365	0.638078816766641	1.1409907962568	-0.250949077621043	-0.281646530045316	-0.5337961346284	1.21886374489713	0.77227269078436	0.930244593413322	0.882379248559146	0.257309065608315	-0.0391461842464296	-0.695821573458326	0.398084778181708	0.314756366373066	0.606594237350886	-0.153696279223491	-0.584675501301229	0.204848569265752	-0.938826196599941	0.89888724715792	0.0916949725871209	0.160796127772232	0.537301265728646	-0.395234059327741	0.36669486924059	0.305443323639366	0.817036538894365	0.804184354742102	1.00496889546517	0.369174666334433	-0.450196021497212	-0.540785280767109	-0.752370414435448	-0.197381048447762	0.767748371512545	-0.568796213488001
BRSK1:Q8TDC3:S311	0.498482978672926	0.113897105210894	0.301839525548983	-0.127970575492546	-0.840895236195012	-0.608259128285366	0.0230153381334445	0.590499777298618	-0.617516002629156	0.355579000467964	-0.624850434104947	0.186485181618472	-0.0749383367219671	0.615033993505721	0.621508460959205	0.217233923153328	0.812262018039702	0.0785292237878076	0.1186467210777	0.805843300102276	-1.12775159667702	0.947758649667578	0.870520769411708	0.740623271260755	-0.0180072650757908	0.774290047031983	0.271237716265694	-0.561906316772844	0.0736211606350964	0.614019921639552	0.787686865299126	0.24199742740823	0.658470922499834	0.583692913716663	-0.729632717680247	0.319519490190587	0.692989164605766	0.498587100646625	0.0486161401231795	0.792454356084127	-0.664147683460397	-0.764732209492885	0.248854036642999	-0.377720249638094	0.487504353281913	-0.759798725450134	0.439612855111982	0.841680852206563	-0.657631579048498
BRSK1:Q8TDC3:S508	-0.885312955107552	0.225379531535243	1.3116536257188	-1.22595775105777	-0.312685415528821	1.07340147417671	1.41969096169265	-0.0409796011943518	0.109646818270439	0.809295094297995	-1.65294696581585	0.588865466455393	0.396768591615665	1.66411806125594	-0.205381644690365	-1.11995589704046	-0.384731890172586	-1.00549170751118	1.07160344302155	0.777633850918762	1.51139462307688	1.25501695302287	0.910203473462871	0.730470054384734	-1.54215936367485	0.928967164669724	0.832208232983615	1.5134972110052	0.839088218533806	-0.773543061004255	0.47810593165669	-1.46005793282019	0.96239251899664	0.576114699793515	1.2914895554488	0.508585602320164	-0.0422406293740762	1.51892120172365	1.10078528127782	0.236930397792517	1.18835643557337	1.67136521344722	0.0649874475797878	0.174468622051746	-0.630345385758393	-1.31983088472762	-0.235143171368438	0.168357333326476	1.27066091518514
BRSK2:Q8IWQ3:S367	-1.21308905238058	0.00506759469773772	1.20038986708284	0.108118250996729	0.54059313762605	-0.134726468242609	0.647258830349636	-1.10280679415226	1.06852857489781	0.352033374229888	-0.419050276173867	1.34043189861444	-0.742205378518381	0.165212998157785	-1.17432359456472	-0.928057805887716	0.489552134738204	0.612280751644678	-0.0893776473320772	-0.152533367855477	1.02721002722658	0.206090927107384	-0.487666237834628	1.10822575457536	-0.465047167755455	0.162609960448947	0.0604004163095614	1.16221613666063	-0.43173909145226	-0.985899355754814	-0.188021140049118	-0.0758532189200452	0.435971793935194	-0.341407988438432	0.131586408359259	-0.360597690633233	-0.383677309312341	1.34647614677403	0.457742739257757	-0.0626959216625051	0.194233688149035	1.2592962797484	0.15916025583368	-0.381022744442273	0.0024821884037062	-0.404654375437933	-0.500374883469797	-0.881788743892691	0.0872407932179582
BUB1:O43683:S655	0.641201683120738	0.975029785771711	0.546458720801181	-0.127191988973724	0.348262406285414	1.23454407291415	1.33621636137714	-0.0799575451417859	-0.313159712461486	-0.397673989621937	-0.509041492819026	0.458586879535577	0.695017795979075	0.848046801665876	0.822877118916252	0.843152997923187	0.556991133056473	-0.0833450868704959	0.653679065795615	0.87131340937668	1.58047539006087	0.807233122356908	0.960336048316995	0.231756466735969	-0.147913640347147	0.810969859873219	1.01018527408438	0.106070255078185	0.132946136334835	0.619141137669174	0.0618664543637303	-0.286109913994499	0.269854184233713	1.0076792081861	1.78080507270966	0.691338531906404	0.99903854966986	0.508619428493161	-0.246126262447289	0.927999253689751	1.04504536931901	-0.201362294136244	0.722399014983763	0.873310812244144	0.612987269029103	-0.0236564420086366	0.545618047941981	0.942495629904566	1.44317572952911
BUB1B:O60566:S543	-0.533977811720023	0.201175426230762	0.934174964611289	-1.5658434015302	0.0434102390733455	1.34738280678883	1.82557440680011	-0.369715617667362	0.45976444635109	0.102172521132133	-1.83337693433749	0.53148754784781	0.95668708976776	1.90601460345025	-0.511041434219721	-0.412266932244622	0.225348947357589	-1.48207466995353	0.18540200083793	0.676081579706575	1.81298545353176	0.119646304299112	0.272922326451979	0.636576322554443	-1.57827526527704	0.313679809765132	1.10804823139458	1.85353265432424	-0.498274105218567	-0.337470383211408	0.241972261558894	-1.62064689420283	0.20104402032524	0.559575139069245	1.89840334556377	0.0208813885244547	0.179607478930668	0.99873072764163	-1.32033776189077	0.270918882979357	1.30148158765249	1.85867138393321	0.0667681798870117	0.38181224794443	0.590488705752576	-1.49725501942966	0.133574135634936	0.721445778764745	1.80459757406479
BUB1B:O60566:S670	-0.653250055578288	0.090924122191376	0.0510220384207366	-1.76692568394161	-0.0524483035337597	1.13172180080928	1.84427655434071	-0.120992839453927	0.446017873133201	0.087705502532041	-1.80416221141719	0.38207829129749	0.899369257288612	1.86286445695039	-1.0004828442836	-1.08493301067576	-0.414621321902209	-1.72658187497538	-0.509344976023453	0.485829602199349	1.64147624972898	-0.162608148815311	0.157524555600363	0.471894148085135	-1.66878130761533	-0.224986668194754	0.776262206126444	1.80274309073919	-0.469145415329767	-0.555642171203519	0.164059004751802	-1.74742120703501	0.523894758925044	0.434856959749091	1.80274309073919	-0.773296221149856	-0.308991198102679	0.526568681167876	-1.4234942417578	-0.465126318308516	0.989794041974424	1.80274309073919	-0.496359033003605	-0.466170576998173	-0.113608076736847	-1.56737343046582	-0.480573465459768	0.109555966560679	1.72169643673631
CAMK1D:Q8IU85:T180	-1.72185777970554	-1.20740870388704	1.29376101649004	1.85592778151161	-1.30129043400474	-1.29508453265057	-0.441625600239854	-0.900313355467058	1.74701479165583	0.741062329772654	0.314703400906162	1.10674762196492	-1.7813564187326	-0.892014095933505	-1.48756247966057	-1.45774486360405	-0.206828904058388	1.35592037937145	-1.70380699093834	-1.47583715429496	-1.32419281851634	-1.32098461649952	-1.46060645803079	-0.934365560462658	0.726097660437	-1.71687051205086	-1.8617427839511	-1.51760068555236	-1.14510827456408	-0.880385367179767	0.500242561590948	1.51308157319738	0.678621115135206	-0.736219705410913	-1.47768081070011	-1.41096680593602	-1.4155509957586	-0.166539983690344	1.00582622230702	-1.66468483729793	-1.78406981739766	-1.44528383116011	-1.72518603905043	-1.64372747149165	0.682629572979743	1.64043310619654	-0.640459186593677	-1.73798005619051	-0.915245709905252
CAMK1D:Q8IU85:T184	-0.445591448159721	-0.944107704697398	-0.890500119371728	0.862531630927528	-0.388404981489242	-0.17621061167018	-0.620749285411604	0.762404325793805	-1.5094790987286	-1.17485344370782	1.02778610785196	-0.243724015226515	1.79134881940233	-0.992357385884334	-0.729776297242724	-0.800578296756425	-0.69313329455684	-0.145049061814654	-0.662360549258891	-1.4352674689775	-0.100077817188379	0.334977823003009	-0.321477833011181	-1.92930233352218	-0.978782051279455	-0.843576474888293	-0.845509292406963	-0.288085367798204	-0.112628923609961	-0.98757484643495	-0.298515795860424	0.303478114429738	-0.742499453445951	0.734349687458158	-0.535549008079201	-0.475748192861463	-1.24629269242647	-0.813824641170194	0.224628056833488	-0.903484240356856	-1.46818230736452	-0.624152615872178	-1.17696635076294	-0.980423886137735	-0.995224765980737	-0.459067094326333	-1.35923875259898	-0.556293015321729	-0.796473503834406
CAMK2B:Q13554:S280	-0.267900009255083	-0.429617109986241	0.422786213594079	0.854343824157037	0.307197421312729	-0.518208177994011	-0.973277206613299	-0.725108429210202	0.782254252799472	-0.347787543392599	1.10303836702408	0.258888994523012	-0.756315789112397	-0.774327260953172	0.105560231029497	-0.530398466850555	0.932073714147259	1.12710084775282	0.497476700970491	0.181033899307164	-1.03524541400684	-0.515224993805449	-0.388960652084612	0.792505206845524	-0.097919237920188	0.531342125835296	-0.66904273072895	-1.2669350666252	0.423904356331933	0.295292158120586	0.830351045557379	1.1441489447319	-0.173267235955885	-0.231895069190089	-0.952162454007846	-0.0497267811719496	0.343442758336489	0.666867059613721	0.548826730922582	-0.123981110318898	-0.493298311357564	-0.924295915225938	-0.0697667913013927	0.448811810309559	0.76240054391521	1.39148215187289	0.341178391845205	-0.321017459114686	-0.571448050626244
CAMK2D:Q13557:S319	-1.19501225054114	-0.697155526971306	-0.985697949842846	1.11814094439625	-0.892469771902633	-1.33705049745557	-0.518271507415117	0.765047024764124	-0.715295634089009	0.508324215366082	0.571704613275131	-0.182069637344334	-0.733964865878019	-1.0482471787971	-1.30611544926891	-1.17684141372614	0.354101271863297	1.00224009821334	-1.10113127080123	-1.38016872371199	-0.724745501178025	-1.34428851185613	-0.954162586549172	-0.368782567446042	0.0550779217245019	-1.13899148491679	-1.51552718187814	-0.502337435140088	-0.578786291989329	-0.2389205128694	0.340671265557947	0.783550865371626	-0.512463305342909	-0.579483060166942	-1.14940033689314	-1.70565247719315	-1.0495392177923	-0.0948363514434078	1.08757959715861	-1.03844398379152	-1.72258341766045	-1.12887389040165	-1.53643501377445	-1.15578852152037	-0.797718892113877	1.09758911137256	-1.60768472422805	-0.798916686186336	-0.864115407900693
CAMK2D:Q13557:S334	-0.228811348801943	-0.338524845321941	-1.47208343920301	-0.401769541516734	0.81689370743203	-1.08228310038362	0.777056488680306	0.749106509251438	-0.687313457042642	-0.0703801331044213	-0.993837579286218	-1.22488959704162	0.475325194283159	0.661094947257279	0.996186310299297	-0.454388791388661	0.458774353206254	-0.118045982190614	1.96403117579343	-0.579123522108028	0.547892830013337	-0.582284205973606	-2.72879218507021	-1.13404670700796	0.82723975724787	0.106623010224436	-1.20481164470627	0.750662434758733	-0.513132012897895	0.792486236610548	-1.25465212564548	-0.12854990123518	-0.249262364199528	1.21285047609099	1.14419773762085	-0.364769365289919	1.19958183784622	-0.205010833931252	-1.2438186351417	-1.53288782765793	-0.859988132620071	0.273908840306544	0.266599387466541	0.680591053484787	-0.592031702552766	1.05770881171774	-0.565885034496187	0.295011595555715	1.20888636051825
CAMK2D:Q13557:T337	-1.09036212852111	-1.47649015948769	-0.243702649442068	1.35680301857593	0.419388787290385	-1.7258977681317	-0.821825526493458	-0.942125304039732	0.879482687587937	0.412886069820306	1.04719671344771	0.608328875381364	-1.58973794716336	-1.46708328469739	0.510122625368425	0.195230493310586	-0.413921400237891	0.679822581643979	-0.244812160470304	-0.191450494471151	-0.150356815043128	-1.19703340535156	0.660707193114012	-0.117800703757969	0.777602104226043	-0.855439152857592	-0.906465016572226	-0.367302629480295	-1.56334168621663	-1.41254606112227	0.892482732950999	1.20877842836993	-0.519762252020252	-0.715400072634906	-0.196871815019793	-1.71000275165587	-0.820751400192271	0.393549701134831	0.912410767977403	0.417513636032987	-1.19811307709882	-0.339039770286612	0.597187519680525	0.315819581046737	-0.296425200752101	0.695361006395151	-0.490466185791824	0.534271702146915	0.64122339372472
CAMK2G:Q13555:S381	-0.239501526102683	-0.331894660726544	0.211822375156195	1.82626700129956	-0.483983050125959	-0.558255341834277	0.462597986836343	0.0096479406161257	-0.809057217332513	-0.390855583677652	1.86664907483079	0.12710026160383	0.227034058415759	-0.0638698260041982	0.624888267125739	-0.37585432623502	0.237258403692861	1.95986947275059	-0.389404401277752	-0.425007278191654	-1.53661072256102	-0.237753487409644	-0.438159919399331	0.269608673638511	1.10120239299065	-0.298729466897588	-1.06526562141819	-1.74317277131544	-0.528092220170427	0.275478884193129	-0.410414375563503	1.40827789941305	-1.85012877172181	-0.928064162397087	-1.15841021686086	-0.00187262124112867	-0.540081872244055	0.0078754815990662	1.18822890989957	-0.225275146245424	-0.519856323506857	-1.65147183737618	0.123972794306243	0.312256296358528	-0.171555766040025	0.793391967032023	-0.530016374207569	-0.303206068270091	-0.79951998531919
CAMK2G:Q13555:T382	-1.35249928384108	-1.23203098988918	-1.002185974828	1.05478458576308	-0.478340606858965	-1.02635307596026	-1.25864955701514	-0.957170916192589	1.21806745085165	-0.802522161701006	1.49534631821361	0.590429979824875	-0.393110840470827	-1.90174527562366	-0.238891665850368	-1.08838333145774	-0.220663784569852	1.19125263167824	0.686496818564994	-1.28858241850212	-1.36310662967074	-1.37055697096381	-1.42470160592166	-1.46867664269773	-0.282362017628561	-0.986007305938779	-0.856760736529871	1.59865182188355	-1.22191067482939	-1.02134757183591	-0.0999441537312947	0.418538825819027	0.938373726865865	-1.13010231804335	1.64809145764927	0.391497573872633	-0.52416377875268	-0.783593969531111	0.162361282763366	0.456158404344525	-0.838844218344103	0.524351181193738	-1.14909491922778	-0.57911892924748	-1.0841760928521	-0.569648645960755	-0.246811567579434	-1.1391619152917	-1.60478304054531
CAMK4:Q16566:S360	-1.49075530290821	-1.01496264312226	-0.512178994558605	-0.86647828356878	-1.50569293055912	-1.33278382675273	-1.35900238656485	0.477594934529329	0.839520947129998	0.652203616309216	-0.867889429051121	-0.373813065852828	-0.85711845414658	0.582257997421028	-1.07906041107644	-0.387472169276046	-0.310522793376529	-1.55513261342665	-0.538808915641189	-0.830473341005684	-1.58359148336555	-0.748745406613444	-1.36123932651826	-1.29303502628408	-1.10608207447825	-1.23073591261065	-1.19677596628382	-1.52809835649886	-1.72916750909757	-1.49454548565817	-1.15937914251625	-1.45571700205809	-1.46623123972869	-1.42513711733654	-1.50446450995718	-0.87690758897503	-1.10073721641505	-0.279819433710937	-1.50249843663515	-0.824027831059649	-0.5336651105307	-1.479449841137	-0.678573307661233	-1.39035274161932	-1.33304663732245	-1.48839781377954	0.947224577005678	-1.45486406244287	-1.74305360660636
CAMKK1:Q8N5S9:S458	-0.754381652875827	0.300229730528348	0.22802690883323	-0.107754252231971	-0.868159694629764	-1.18926431127344	-1.19470718866033	0.0548434471449809	0.0735634847673426	0.0803244247258785	0.216087954677019	-0.274359714229926	-0.749855441840218	-0.202860285056976	1.04848364463584	0.469623858629726	0.613740225517708	0.469780562179981	0.341882566479145	0.362427519985559	-1.05406760179275	-0.520511214440607	0.252279708022687	-0.759117859315882	-1.04175853937573	0.218883240926495	-1.29288679597485	-0.948964444490858	0.327132166934484	1.21937229524617	0.143782431206828	0.617336516178724	-0.691036708363076	-0.142262753512625	-0.468314153955019	0.609894504964397	0.172557686740759	-0.219515208519048	0.418238523772702	0.131857437063628	-0.741430055923631	-0.913518545736024	0.26517522897708	0.344965766626013	-0.761878576210404	-0.530120808118781	-0.481670050796623	-1.04209202968346	-0.842364177909529
CAMKK1:Q8N5S9:S475	-1.58020363687877	-1.6157435433506	-0.712039686564851	-0.878411967540103	-1.47424570626401	0.556272771856846	-0.754246346683771	0.88583718375482	-0.727313619421342	0.131201457060463	-0.0349182106447273	-0.696734441581425	0.724644324521546	-0.400633394949286	-1.89364730540779	-1.3931358867199	-1.0024934277412	-1.10606815748795	-0.939426371707449	-1.45922220214635	-1.57832420959695	-1.41402358763833	0.921845979049433	0.482227015173444	-0.638459026622258	-1.43057819796102	0.090024979223643	0.555532850161233	-1.24398183962482	0.63271132936788	-0.919099092489289	-0.880056722791204	-0.592408595442242	0.105189294427514	0.660065093453653	-1.23790594323904	0.289893498068008	-1.61017626771636	-0.861452315962036	-0.922178818663028	-0.188252706693182	-0.346728483799822	-1.30756563655531	-1.23218307466631	0.422101572338196	-1.25908568246708	-0.859143711648918	-0.878497159799191	-1.02702446755134
CAMKK2:Q96RR4:S133	0.306874038023465	-0.52079780637711	0.636393688927447	0.604525794635591	-0.547842828623062	-0.659477469027369	-0.759800762395716	0.66636004292776	-0.640977718082306	0.62187846668151	-0.158853830494198	-0.619396688514051	-0.695409903719006	-0.290894699337981	0.1759788880109	-0.457490215616952	0.733166421616313	0.941153511654407	-0.319174251784512	-0.648689347560961	-0.622501682879743	-0.643635507515645	-1.00294522249908	-0.4036682309131	0.301104893031827	-1.11346878018855	-1.35293885236173	0.197447180238287	-0.704425440463665	-0.194696038042365	0.745756803405978	0.634811947746033	-1.3834344446912	-0.347791321596276	-0.178759945697488	-0.302548804683549	0.126060854022565	-0.25141707519082	0.508796467784548	-0.0383272102712013	-0.52229134261688	-0.473694017292744	-0.741006592110026	0.739551343548343	0.0648185907758639	0.372973801473962	-1.212111631265	-0.241430426331481	0.0937474670922263
CAMKK2:Q96RR4:S511	-0.245343558467278	-0.711767228486165	-0.462123112849039	0.4402505165359	-0.704345734726956	-1.09436973737782	-1.01577738352831	1.04193459260884	-0.831649549994888	0.25782290644954	0.544370594773203	-1.12932492054441	-0.633779641053531	-0.679532653335227	0.739951890836404	-0.522766554039008	-0.0677978354888465	0.202241923680517	-0.686829019407123	-0.396973811195251	-1.50430214342567	-0.491853657326124	-0.649926927980752	-0.751884709936676	-0.258233972063786	-0.574598890028256	-1.2225820989802	-1.31575011738261	-0.222346821757055	0.498735801701617	0.348759350437855	0.192662119839052	-0.236775010231982	-0.426778403527908	-1.08719718938038	0.401844848548536	-0.796166279066327	-0.47700948848438	-0.755470596804657	-0.440270609279969	-1.12751517199775	-1.23121737407138	-0.577590574098309	-1.00715406233413	-0.914135847500738	-0.392892522417984	-0.700361961491847	-0.786830787637236	-1.02755852759773
CASK:O14936:S577	0.0414966388903845	-0.156302242767987	0.3454873746547	-0.30051324494691	0.0879021726018176	-0.378882508955046	-1.29024971050156	-0.107019690434597	0.572526799760777	0.248961779537143	-0.101430213875098	-0.349940263387811	-1.09912479234326	0.0263277127983932	1.71526110552155	1.0925837245158	-0.122574706954213	-1.74643750663472e-05	0.743358170515252	0.254409105221223	-0.351265708492899	0.13167693556996	-0.124349596188918	-0.387995871805199	-0.429139961228016	0.0392125092831596	-0.338050349217469	-0.40906682375228	0.343192925717634	-0.820513277631981	0.194103469128088	-0.431616227766887	0.508103936400731	-0.189690688605677	-0.545406516370078	0.0640233965164591	0.834772770810546	1.05872372752132	0.253442147962351	0.56038808379948	0.493788064978408	-0.369266606141787	1.01804599443577	0.310749578068166	0.305353108824383	-0.467520875228113	1.45034395269207	0.0565641798174853	-0.342811247170275
CASK:O14936:S582	-0.219603248820378	-0.775062650123314	-0.558516147000668	-1.08076475028608	-0.343957129590816	-0.24906104655293	0.928356987686924	-0.39450342862368	0.804666802335386	-0.396986154611566	-1.2281789826232	-0.340689723637295	0.600709750537136	1.39460426278289	0.703993524301457	0.102249931884258	0.322192322320239	-0.690831299611858	0.923566978132635	-0.246613245524417	0.848023190300345	-0.230932960621891	-0.735592153599014	-0.58027301524739	-1.05276476648052	-0.432215961875944	-0.602709286028287	0.742033758694292	-0.79134074436029	-1.00359495197897	-0.518053576165907	-1.25232979620015	-0.461477897784465	-0.188440185323829	0.473603130594387	-0.138667873296397	-0.0604983004947198	-0.03163454737745	-0.894955324544884	0.770850725133319	-0.238102527278805	0.724734512117433	-0.530197340746588	-0.647749068121003	-0.607559680299295	-0.919437707140548	0.30603938690243	0.264487888513727	0.54384923744481
CDC25B:P30305:S151	0.433876560666273	0.274141615679549	0.745300007070606	-0.652044922933292	1.25336232344817	1.36821829293744	1.58314676090525	-0.677268198407104	0.108340393553703	-0.987080432660211	-0.962030728554393	1.01356745833309	0.651350110801584	1.7391524881391	-0.387541587624225	0.214117130187502	0.824863017595208	-0.559953306891923	-0.0247126141796061	1.04359616642702	1.27092321613367	0.469154988646978	0.152292658806446	1.0692679176002	1.09218403579644	0.783256781568091	1.09061299500304	1.35070630141437	0.625477152968112	-0.302333494778961	-0.584310354353861	-0.629070690807899	1.20247043712902	0.813510207470313	-0.247129950016866	0.376669871772686	0.437826575648803	0.984921331453104	-0.890235801729464	1.17059738225172	0.897535057997166	0.224523508460453	0.735561865065553	0.630132682898454	-0.850306514748045	-0.939112009120045	0.543537276443402	0.812471875240035	-0.134051543672118
CDC25B:P30305:S249	0.276187739144203	0.237357094886852	0.180484073828098	-0.855215040500208	0.595209402573861	0.751188110314753	0.0322825267297357	-0.0912440625038238	-0.629189317199027	-0.955461102824986	0.195168370353025	0.827285646897328	1.20918418115121	-0.245762698335019	-0.20184366068439	-0.114992515951481	-0.143652356061617	-0.72857580306865	0.316240720248293	0.788378509480262	1.71476933177501	0.449094382681411	0.269385531455232	0.232590409520333	-0.542045831487655	0.551634803832935	0.234153467117042	-0.381244122669799	0.672998770342872	-0.261400433053527	-0.300919810977756	-1.26104768233464	0.804361377548843	0.556432094658281	-0.450776460329343	0.479800707556829	-0.0065841702433439	0.204210206437585	-1.21488157480159	0.850459115188813	0.66444016299106	-0.0848765804553894	0.366809847328635	0.3775450145342	-0.837937026596732	-1.08953684791301	-0.0328859018625533	0.763149847020513	-0.156755196989022
CDC25B:P30305:S323	3.00556337729756	1.28697022884428	1.89194237569203	0.486833209762681	-0.231045884246677	1.83504029490264	0.754278246029883	-0.39341351477296	-0.985946888173134	0.557215309876621	-0.797464745098609	-1.02253711760809	0.447777546901839	1.12136798080569	1.97749503693901	0.147294096590689	0.263023669780023	-0.0376785869299344	0.104333442897638	1.61330979400907	0.845000158838716	1.95776365211942	-0.765921618460279	0.620509617825864	-0.383331421334315	-1.15983959895666	1.49727129536943	1.18105098803646	1.27561795584286	1.2577342431214	0.772258293076535	-0.90510084634489	-0.178550643010137	0.494091830058137	1.04671680189195	1.16280110805466	0.862575066555349	0.495878635361005	-0.260071755729958	-0.587652067164915	1.26949018819034	1.07007803459462	1.05476086975006	-0.228469370348594	-0.318276747603948	-0.451938114004825	-0.753255901135422	0.895524056833483	0.75494233423031
CDC25C:P30307:S168	-0.278306247503653	-0.541301910242084	-0.364013180122795	-1.17330865799459	1.51194344055268	0.670526378208012	1.49986423370029	-1.0557703381222	0.854898618500983	-1.09070604220828	-0.684837040339402	1.10188141310481	0.00594771691590711	1.68338645986997	-0.609343873580198	-1.10109493985627	0.635858209106222	-1.4654004369831	-0.426282579033173	0.567735573337293	0.616644624061128	-0.0487233562248881	-0.0163065439613321	0.66767001521047	-0.00709879269932	1.32910503905286	0.586928483713752	0.737397274908975	0.138016292505743	-0.73161704079529	-0.492539864519	-0.659074155025395	1.06008494125722	-0.191095155962406	1.12330566912071	0.31520290542867	0.0705234290542168	0.776086698174751	-0.983522211546939	0.859118003786343	0.794536422501934	1.53854722925178	0.326234668794077	-0.367371281702273	-0.218239999423433	-0.136279778788941	1.08601792707037	-0.145615942466703	1.38794459080857
CDC25C:P30307:S263	-1.58778843375846	-1.00262591864735	-0.172114421463024	-1.92169199889099	-0.438709754045145	-0.0199170325398005	1.02915442763607	-0.031096975755327	1.06615626584567	0.295540679902289	-1.94054867593996	-0.889868856252217	0.2701489916296	1.88500159452212	-0.494541684359448	-0.00499785109560656	-0.0915176661107785	-1.39032746836594	0.416944803161418	-0.288798448659225	1.76150967107313	0.202658211369539	-0.797102624340877	-1.61710011411189	-1.49592929638228	0.11393329395014	0.0537384049252705	1.66536587987699	-1.74453084417307	0.132342671706371	0.486429843767236	-2.30983096406403	0.822182483762935	-1.31945876692229	1.70518725309557	0.175391947581617	-0.778016760445634	0.673664188754263	-1.32561685326313	1.1502979953763	0.39165778002444	1.92797462446412	-0.609407900924561	-0.479119202685046	-0.0514096437569494	-1.34338686119451	1.00456100591988	-0.0587279002744837	1.37358537488912
CDC42BPA:Q5VT25:S1629	-1.1655181450685	-0.859133633181916	-0.956452160858827	0.634344650007711	-0.813549417021011	-1.95691930776691	-1.70620803341802	0.66396194678657	-0.547651392769326	-0.347039077652771	1.00852855290824	-0.919068466214212	-0.593928009388204	-1.02727938770683	-1.00587445611251	-1.08175609513997	0.153984478030061	0.241011416676915	-0.654333047708665	-0.757556648345041	-0.794320890625263	-1.02488418367596	-0.865178666513285	-1.05364753737529	-0.573408104274806	-0.979836156780467	-0.200558257141919	-1.71658727621257	-0.149780707140105	-0.409290755991632	0.237003617596275	0.515597599679077	-0.588323781254557	-1.23581135540235	0.00106296374006284	-0.866717577784427	-1.08989954473362	-0.69921491240944	0.775210088124489	-1.23795093265772	-1.54748173558426	-0.343828501611861	-1.182167165251	-1.12495542176146	-0.63164143365461	0.663937695726786	-0.841590799298487	-1.65585663503118	-1.19098557936531
CDC42BPA:Q5VT25:T992	-0.332732812588018	-0.222613864803177	0.822443917909707	-1.45964553247241	0.491110122104749	1.64796357081236	1.66839119394708	0.694541848527773	-1.22168614199719	-0.0322111970160345	-1.66711996535545	0.784329972448483	1.5606746406993	1.65954440554282	-1.2873554102212	-1.66839119394708	-1.30467826754957	-1.46768111604617	-0.721150350913656	0.443274636585814	1.37585381666803	0.579576371571043	-0.242693197798011	0.76707919983074	-1.36754668767433	-0.437262130214089	1.07106864757312	1.46026211428284	-0.464473951492357	-1.10031367224234	-0.848533399192084	-1.26499518330406	0.0436217928199828	0.341493539495224	0.355793989001168	-0.579697129074837	-0.880785059339542	0.667177461916326	-0.841331964267721	-0.369527441903095	0.537126246873338	1.29956400299351	-0.993274393211542	-1.23821946635241	-0.821207110344171	-1.52092077048134	-0.651040425612476	-0.467398861053818	1.0470703390011
CDC42BPB:Q9Y5S2:S1659	-2.11135222819086	-0.146920402563682	-0.46434929073175	-0.709576108429239	-0.511887422598905	-0.379181048008741	-0.00164870328560298	0.215813440141018	0.711772344123539	0.306544643663338	0.591598684301732	-0.438776639453221	-0.346703703270495	-0.684768354972957	-0.455118021312751	-0.953712334718453	-0.0419249966183905	-0.30575851320273	0.0596338664107579	-0.0913591072928317	-0.387216635039881	0.0428712745528831	-0.190967019088378	-0.421542550807504	-1.3490033851119	-0.410350946389064	-0.575424567471477	-0.0635756099662701	-0.982603685853262	0.164616479915327	-0.75364819345956	-0.396402270069828	-0.363614219016872	-1.46861420824765	-0.616161970657665	-0.262841055618452	-1.08009710479308	0.781826022086607	-0.93248438138565	0.0731501201037638	-0.662504699171251	-0.113275448762109	-0.0177931262399752	-0.545690813009022	0.638670328742217	-0.512374012760033	0.887780429202979	-0.994182090837208	0.225813312742068
CDC42BPB:Q9Y5S2:S481	0.348164307762995	0.00976515499549354	0.00627489582721668	0.449271215523576	-0.170715889525529	-1.23857529279213	-0.499287651329693	0.665288057646291	0.109881591156258	0.643311197220819	0.317982281009778	-0.988916019480533	-0.890427115827454	-0.79534633103156	-0.937312912310012	-1.16092425406239	-0.732919038074423	0.107218729576491	-0.837999966387957	-0.775644416011648	-0.944131897856891	-0.60102424875526	0.545011147842317	-0.236097701503103	1.09753675044437	-1.16838644303001	-0.602766602941956	-1.16250616087855	-0.072584435100034	-0.328853607163766	-0.25811324928694	0.098398338277115	0.0547781675102405	-1.3532087924313	-1.37139897012936	-0.861048276754094	-1.17385524433293	-0.78912242642579	0.837229415313336	-0.35472235460858	-1.17062414840462	-1.2502600930077	-0.845007115844335	-1.20805248651532	-0.347503525280865	1.05356632893664	-0.729123453040003	-0.999559184053423	-0.914389371403635
CDC42BPG:Q6DT37:S1482	-0.337228906704406	-0.464226660436347	-0.50002293459367	-1.20914552655317	-0.291269846286382	0.29282208044643	1.49420524394212	0.378671529327394	-0.912719347124089	0.431893778271074	-1.59292775646384	0.629629813733648	1.40960071629316	1.63572338659592	-0.466686875373538	-1.07906320658111	-1.24912527924062	-1.27464141923436	-0.0931647850767998	0.177020108116854	1.03302757234004	-0.064177038446225	-0.270807559648679	-0.30719870357594	-1.54396374655596	-0.664522601382541	-0.162722861491603	0.975590637318651	-0.594869404118703	-0.412534012567011	-0.216326869244307	-1.53620276074953	-0.354516601930356	-0.402179733831794	0.844244406305933	-0.713302659907623	-0.672819915083985	-0.54133806382239	-0.798049438765161	-0.43165659844176	-0.263457542133197	0.929884180162379	-0.604856268144999	-0.600712417789778	-0.98084972995857	-1.52842629982622	-1.15280150647288	0.58232609606356	0.70278210758481
CDK1:P06493:S39	0.252929685154562	0.854227487303745	1.60083271107335	1.74871754699381	-0.442369062251578	0.843292299379405	-1.68802475987754	0.349482410885835	-0.0313524710614545	1.07426303082022	1.42138091478158	-0.247518000886961	-0.489908960640436	0.438811669473099	0.164105832334246	0.669762169129305	0.546172520091004	1.54633283152876	0.195679290702213	0.489211890544439	-1.13537843601335	-0.0582353604898783	1.1318177617912	1.43331703633198	1.08614028789013	-0.54951631439531	1.05439250247275	-1.23876379669594	-0.294896772644214	0.930288030041133	1.27240679063682	1.4090396492744	-0.616239947189383	0.450702875509583	-1.55727638744282	0.167876190973985	0.565948357271993	0.729000123686329	1.50332348940806	0.113086827084142	0.110971881343703	-1.39293648603434	0.645212480346543	1.02439332173634	1.43570507239052	1.64067156696266	0.264847020237803	0.638242168888141	-1.17442131967602
CDK10:Q15131:T196	-0.99602855790303	-0.377463848136449	-0.874941265641642	-1.5502238720272	0.356412561167725	0.322275508751425	1.71076218742133	-0.568779959262938	0.356296185217884	-0.457181683835273	-1.46693894951654	0.983227923733022	0.775278990067779	1.76052328765035	-1.07490394248157	-1.49343689903736	-0.693210089156357	-1.41721949927334	-0.0864786993121509	-0.130994019940736	1.13003697682801	-0.101265083949217	-0.329027207084904	-0.546878558009735	-1.31972601267385	-0.0666943110453589	0.275517492110036	1.23265133657712	-0.283540321380973	-0.708453565680943	-0.684930883178125	-1.33981999963305	1.0875457609841	0.0272341714827892	0.957705877230746	-0.421499442108503	-0.984607901579506	-0.216788054461069	-1.13564067271312	-0.426342028227616	-0.0425197395369429	1.07321964490627	-0.581971358302617	-0.895099714667276	-0.896006478340084	-1.37553135407994	-0.371173016243022	-0.17540515160258	1.01484929524048
CDK11A:Q9UQ88:S577	-0.267367791053558	-0.484663358518172	0.293087728015424	0.103804887103459	-0.0820437896751471	-0.516757335347748	0.485526532725681	0.134044050718732	-0.0914871904070554	1.22061083599535	-1.48659334079877	0.0893150411421014	-0.367956574437263	0.701264617214396	-1.44733750640155	-1.56071938953566	-1.1909461760156	0.369811871635297	-0.61489315756083	-1.52216540596391	-0.208655927646022	0.00890709375340726	-1.4270144820312	0.203233777262898	0.0917274079394646	-0.723994607513258	-0.954772435210169	-0.464286329140543	-0.822139259774202	-1.30102488174663	-1.58510785285816	-0.322960921492443	0.483957861912813	-1.4569921294557	-0.786774102199357	-1.17069469150008	-1.42206768366523	-0.538065359476118	-0.112625384646591	-0.919807463392712	-1.69667228859132	-0.450736772801033	-1.64518173100757	-1.5481985602364	-1.09708074686612	-0.157115469881164	-1.06963597239534	-0.79674410414311	-0.815685467338889
CDK11A:Q9UQ88:T583	-0.642661636884595	0.225429902192434	1.30231627088322	-1.02873227224956	-0.361439400465093	1.26436944264	1.75611739048313	-0.175490574315543	-0.465413753539127	0.194523205797023	-1.92430889912875	0.751211871774013	1.24512216883666	1.88850702482098	0.519829207736088	-0.424536423633006	0.261122019932986	-0.970465198191217	0.888712639965408	1.04648353388291	-0.231871663349999	0.943567659036605	0.562980253522212	0.888036111985745	-1.50903951916639	0.465574355673794	1.25062398383056	1.91884790391472	-0.0901891306270519	-0.263220305152917	0.729464784063079	-1.28905895135418	0.669441932938515	0.950611044360683	1.78457737623037	0.273587863718764	0.414833311415891	1.09959843921997	-0.706620659081723	0.616229804545887	1.20040699526549	1.8739343259566	0.410494264058081	0.623001472834306	-0.197373850048285	-1.24899623393813	-0.0864402197636124	1.19096537729476	1.29198935649283
CDK11B:P21127:S414	1.21845289835814	-0.590561026969728	-0.53693662844691	-0.982056958501936	0.693979003202679	1.21954810849772	0.708550750388774	0.913993098476754	1.13797393222077	-0.604118074373672	-0.837736607212576	-0.769703892342494	1.22188197585675	0.949322303726325	0.529687794074133	-0.375330260149079	-0.780140472256697	-0.390988352517347	0.284841630615771	1.05181975850187	1.13544329344877	-0.862339980732057	-1.17018733957625	0.538866330433524	-0.296572474584951	0.566264446259677	1.19292499969437	0.683141286561769	0.597175607225637	-0.891254166314846	0.610811824037992	-1.03121128177002	-0.555176404214464	1.36342822557378	0.669049332773717	-0.638107725340346	-0.457774506043704	0.86404583177045	-0.471347490400698	0.687118236441997	-1.04611446101901	0.522591070299202	0.579355691383883	-1.03537806452669	-0.171180648161742	-0.554651777647747	-0.461048363886448	-0.330441204628899	0.550622347197339
CDK11B:P21127:S47	0.326818273296962	-0.326817774152974	0.526542366476975	-0.331133334422349	0.273323523351491	0.403953967825308	0.306092109535077	-0.264136909831187	-0.250878552319421	-0.0257901250422083	-0.688720840267369	0.454190632328043	0.660504035792169	0.722515658166273	1.12229143849008	0.897453570512048	0.584774968788698	-0.181418401581575	0.281260349342231	0.249610071971064	0.929364752469888	0.200514688876901	0.269308473799192	0.0626130095695826	0.0117594455029833	0.28133862123479	0.650752507850315	0.633400915889463	-0.688954228713375	0.470414744723569	0.188067981825371	-0.372603339050778	-0.37364989567619	0.784933564307472	0.99198222347622	0.478169404751721	1.08035348872329	0.869053398239039	-0.468202978891631	0.745035191162123	0.841171111836919	0.41080539766725	0.763669890893625	0.836929594016546	0.166113653562548	-0.314721112029816	0.64721049856422	1.025467397922	0.479339990662472
CDK11B:P21127:S589	-0.243784076852869	0.373753525468151	-0.502676845542535	0.485450265683689	0.230360825588067	1.29699542445536	0.374789037902278	-0.754956753933185	-1.00313641076006	-0.797024284107181	-0.317417268351919	0.449521737122722	-0.0477569133812767	0.116467774779951	-0.922272823642947	-1.18157516661746	-0.38607869611178	0.384415028489946	1.60153217185785	0.944190286495508	0.619203942966808	0.78980531501448	0.613711926722279	0.777557477668918	0.0409363787628146	-0.618961862205805	0.928043688605999	0.413404661678374	0.680395338012839	0.924022231787442	0.792225130877474	0.274384947360971	1.40905405375253	0.916881431601369	-0.275192760987472	0.721404288512917	0.337359870580216	0.782899166912242	0.527567407923765	-0.570044212959266	-1.03701223620022	0.535807897951353	-1.58196300459258	-1.24857775076891	-0.707002373811159	0.858558666936709	-0.659175015921455	1.44937430075591	-0.522017012243608
CDK11B:P21127:S72	0.0575100297848235	-0.226234134592131	0.477171723722862	-0.611624164912894	-0.251005301301301	-1.04600450813948	-0.931621702561531	0.300060457905268	-0.809131185957067	0.302538119752482	-0.714315908278573	0.094653235078451	0.484749415400469	0.66225198519911	0.82845598537158	0.291606232549294	-0.117467298916488	-0.919164891466202	0.584106227894076	0.222132147259799	-0.488863674022232	0.0452639049156964	-0.0165460770821582	-0.0284167732309091	-1.47795624581593	-0.049299729260187	-0.629946499753492	-0.992957253492074	-0.351982718507059	0.566922626647528	0.180777233858556	-1.14009893658772	-0.581473191758354	0.27431369037559	-0.485743009187186	0.545700961779446	-0.343410730246384	-0.232792861369254	-0.576631919329295	0.427301753784135	-0.0159791514817283	-1.29438097437514	0.523762805317062	0.518418878041416	-0.732355502197922	-1.44645381588005	0.165799440098851	0.488249477367588	-1.36462616055839
CDK11B:P21127:S752	0.453305737992274	-0.723613436875844	0.691631746387283	1.16529622207074	0.299473328008772	0.425698761219993	-1.3863928146272	-0.404008902268965	-0.627271050233316	-0.613337588814761	0.833602049327005	0.257169087604686	0.931259523158728	-1.02075275924735	1.3159007279477	0.460942617253899	0.531095133540484	1.34388951687485	0.715335194131898	-0.110999392111247	0.148166239363066	0.702609925448656	-0.154473798498972	-0.214546220024755	0.88446831290813	0.851856242167399	0.0743401667012126	-0.423459432131601	-0.873265312302337	-0.503152861827116	-1.04394152226488	0.487492417686824	-0.926924648999707	-0.120825710851073	-0.281371313710103	0.751693656798232	0.811236624465767	0.551120479883923	0.94059497953437	1.25386113657432	0.572575004792532	-0.24133441868868	0.934655841966341	0.641016465526477	0.0245917461192289	0.948518104540194	0.784555964136652	0.934713986216632	0.22777515679382
CDK12:Q9NYV4:S359	0.461129181094834	-0.110023965021888	0.441175666008595	0.131862828349971	-0.47375649162709	-0.239089733509789	-0.894734012580625	0.169601509849616	-0.719267964050701	0.197355478801116	-0.323344565151881	-0.176356448961387	0.554865392629454	0.0734435438561915	1.61867230031617	1.2476870299372	0.0846726968921497	0.501363173692889	0.856506752052427	-0.0045631316153581	0.505408637627293	0.154053782017943	-0.367410081192164	-0.39673623055325	0.421305456155058	-0.0968638441757321	-0.160976694077744	0.340802871816764	-0.592874218414182	-0.064129260488443	-0.91953954593475	-0.167580263175687	-0.880273224429845	0.182965791142232	0.697375865922209	0.739453413255177	0.680030271612523	0.0184589957882035	-0.0288596982655923	0.413439545991634	0.0972587538471607	0.0714049469916087	0.406157437799001	0.409142746547945	-0.0221045216766388	0.159266226425065	0.341726398809563	0.787238663050875	0.481199396678525
CDK12:Q9NYV4:S423	0.951426122026872	1.23120823344712	0.751416813469855	-0.100893810357512	-0.385765814917966	0.485515436792913	-1.9072647035064	0.885810562485144	-0.698342504610443	0.318416012084916	-0.341578800710218	-0.745396063280565	-0.142376134685846	0.205351792239232	-0.209788780087767	0.669077440446508	0.492744679532016	1.89294913469265	-0.318069216626836	0.537537880051826	-1.26527941604266	0.293297114511069	0.572531721449891	1.10483712140776	1.21965209584322	-0.757686325370519	0.870773655959318	-1.15429594089015	0.482590404284079	0.746545362895556	0.903681516573886	1.94340766489772	-0.519088357644707	0.295146784079688	-1.8873344452516	0.0813493645808732	0.583970016376946	0.594968966419405	1.67122436833532	0.1852259343279	0.27040017079531	-1.42885453902003	0.521266722664575	0.473870742433221	1.34813752925644	1.94005041013113	0.0144949004886231	0.73874288868682	-1.22700703434108
CDK12:Q9NYV4:S644	-0.540422413896762	-1.44788696409893	0.632485060115464	0.672727804283198	0.0997291037729308	-1.38373891035418	-1.53565831260273	-0.549440538265932	0.668117172723063	0.826432046140541	0.501797460117658	0.279872238764107	-0.894136292840583	-1.06671347704517	0.537056696747958	0.757272140169657	-0.289098515514769	0.420943381640844	0.525465243172002	-0.745570391667282	-0.621878246899451	-0.381804066850175	-0.63188896219366	-0.755013489695834	-0.215987424976723	0.766927655220338	-1.24243800770128	-0.574827709828656	0.199042769175097	-0.40574927794475	-0.58406278949599	-0.629699849529511	-0.241763872347079	-0.319166962320976	-0.625087877879197	0.742222599610518	0.525808557501056	0.553880654582983	0.849780184300173	0.295042975100474	0.0296797734382563	-0.040194138345228	-0.393121451700171	0.335733336556586	-0.542874798757155	-0.401237212224525	0.940831468296873	0.615457684978684	-1.01785349734393
CDK12:Q9NYV4:S681	-1.13769750931085	-0.56956439436515	0.687511947524133	-0.903251012945157	-0.829677957055741	-0.0130788878341298	0.517329817975698	1.59570598315298	-1.39106412304486	-0.896247598749771	-0.745492747483131	-1.05632819589292	1.46928446188476	0.756228485089782	0.402830025936196	0.634804920338793	0.711778609948696	-0.403866226989049	-0.645883039825587	1.00140353338266	0.278132624021147	-0.408315662338618	-0.650685983252291	-0.726583171641339	-0.842781520223419	-0.795432331261788	0.996307165649532	-0.327571326730133	-0.751473729023073	-1.52320596785271	0.56228987055952	-0.921516538112245	-0.0174796313247985	0.213957996712782	0.273740791853896	0.104451690515742	0.224556171599285	0.33167765312016	-1.18967919692762	0.143939433415638	1.29945741108074	0.314416592271871	-0.751099970123564	0.226206629135296	-0.379424861488144	-0.902468171123887	-0.869762989136368	0.941505675252095	-0.94578280849219
CDK12:Q9NYV4:T1244	-0.669614691041312	-1.35476713483963	-0.474498310749715	-1.05789496155735	-0.0147493755556494	-1.30559317937136	-1.05762293897374	-0.833047468397799	0.71234337864286	-0.377927537981537	-0.952680080555678	0.228873145461398	-0.161808198118832	1.1438530507826	1.64860260711007	1.00030923526368	0.870140942389156	-0.660071104243966	1.71822144086008	1.35859269457243	0.683645976804296	0.584540279214777	0.258978601820521	-0.782507083839602	-1.09098311034124	0.698578009520777	-0.274179094950548	-0.405763375953673	-0.108083885164688	-0.161900393516348	0.0678595815997651	-1.28798391955105	0.774632538795145	-0.479933596297412	-0.62481947096017	1.66495878301052	1.19916555906561	0.7439271792286	-0.352084909482942	0.777067188793898	1.33755170625571	0.803035224225518	1.37831766167166	1.25889199208605	-0.872242932711572	-1.13129788057512	1.51534484833773	1.63072472238688	-1.67644923220055
CDK13:Q14004:S317	1.33812704702939	1.00058047502932	0.219718522781302	1.35158303101373	0.26859306691624	0.837387006303694	-0.335976982877279	0.568176565792177	-0.576699577041035	-0.194073186212338	0.243537680137169	-0.313757769421893	-0.227362607063627	-0.18813998722365	-0.223476234579317	0.587293490721301	0.286834553917462	1.23671214762494	-0.185187629199805	1.25198788757418	-0.124598305013781	0.0520606769369537	0.876493830641306	0.645648030021314	0.948917188041742	-0.342202087768309	0.911239911679041	0.197168670833014	0.157298204991965	0.219859921905606	0.407783069929653	0.898338059720429	-0.0907725712852042	0.479143873900927	-0.553645112551279	0.324278425536314	0.709950923923654	0.508772901547004	1.10121608477009	-0.0269298483179407	0.75429113435874	-0.062051476909745	0.502354955379016	0.548523717730949	0.18372509216649	0.991002365788094	-0.0134522160642201	0.914997829421431	-0.125153184901889
CDK13:Q14004:S397	0.311185471566629	-1.44727591050036	0.0986009803668589	-0.476311315873401	-0.557006375426233	-1.27339181921884	-1.11885991449762	-0.622723326736615	-0.053506838519605	-0.46171369353144	-0.322623457147024	0.565121344685023	0.505162375772838	0.207631533384823	0.847734290360272	0.610726785822014	0.646180215934712	-0.0352336697686748	0.683882060456346	0.463602597239748	0.131319408158781	-0.229378412499359	-0.490405587163987	-0.591850340434267	-0.363435589905738	-0.472852225039259	0.196351250091385	-0.241205225119211	-0.282643520440276	0.337029707377809	-0.529760280418321	-0.0901093516763083	-0.854566935410799	0.660441536321864	-0.181046256514519	0.626876017741863	0.789676199693335	-0.38775366914359	0.166545943913339	0.581156826019387	0.936293448703105	0.328449164685275	0.507532570059418	0.767627733046842	-0.681343997563684	-0.543101826930471	0.723891124883623	1.12017048670626	0.0244600314276699
CDK13:Q14004:S413	-0.736439545836438	-1.8691807498343	0.479896393468476	1.17286504573115	-0.873814699991615	-0.483887838631463	-1.68797712655928	-0.187818399435846	-0.879822422820269	-0.294460792952479	0.252109901475873	0.587599245999293	0.721611090253242	-0.198819945671922	-1.08055657827313	0.340397854203616	-0.257062953203924	0.663126496467232	-0.169651584003354	-0.767619168179541	-0.5377545025194	-0.827660566662096	-1.30597548679909	-0.264797474718446	0.566549518001813	-1.32601659945249	-0.110261710971579	0.508581440698889	-1.66750896024968	-0.711012400222938	-1.76127727734208	1.41927252692567	-0.889252478019491	0.0613666392202556	0.525246957532144	-1.87075788893104	-1.67884699392735	-1.52874651996577	-0.49062436597611	-0.457550591704482	0.598533097539204	-0.0724309847743852	-1.85713737165915	-1.19146999790224	-1.52620902367304	0.486173817273692	-0.672756886030661	-0.811260843508271	0.447123327885287
CDK13:Q14004:S439	-0.773394013001066	-0.583682269656998	0.376382958267143	-1.05636899974254	-0.0199249450367932	0.359225914348389	1.50332190278619	-0.0973415097319181	0.303951670646791	0.251120043623094	-1.58012029089191	0.279161301220362	0.719332466565545	1.5861789985514	-1.02694656751159	-1.34628092118809	-0.201975599101372	-1.42084333242652	-0.122674906242269	0.0935820665192661	1.02667810322477	0.168563815535116	-0.392999434260697	0.763740951356281	-1.30296800768471	-0.0145167546451647	0.231024134412798	1.06129847106866	-0.194311982942395	-1.20791522575294	0.159496291582661	-1.06524733180174	0.533636349933368	-0.420265589200691	0.833677480678388	-0.292909359818661	-0.397100731013869	0.75705504198299	-0.663602090021481	-0.182194512450521	0.236343143999793	1.27988940191141	-0.292713026500906	-0.758714841808468	-0.103695693880564	-1.32578085838319	-0.275538133750511	-0.0215884544583102	0.655993380502266
CDK13:Q14004:T1147	-1.20470734806562	-0.77972744880128	-0.0994862414966819	-0.0554818555624298	-0.919251281703909	-1.16611996472674	0.223540718467485	0.586162729607236	-0.441222578306113	0.545604557939072	-0.871817019605904	-0.533850954691803	-0.169395504019739	0.523148952338584	-0.810684992614675	-1.07991958572281	-0.741960091566371	-0.231044107183106	-0.513204100595269	-0.800778838438807	-0.972286979044098	-0.658730017956356	-0.865627500651302	-0.870387590132798	-1.11481687620001	-1.20071897473268	-1.27552034762608	-1.04330455560496	-0.857917960456821	-0.871969954053656	0.484935595448627	-0.646520079872087	-0.546151996319172	-1.07217669079426	-1.19135396701672	-1.06794322223933	-0.966342476529067	-0.306931776165458	-0.131552298016232	-0.691404871863953	-1.13037937516966	-0.819089570280892	-1.14632022784125	-1.12955074598005	-0.983459445184766	-0.591323934730967	-0.677555540380999	-1.18137216834011	-1.12401767579196
CDK14:O94921:S24	-0.701295434112624	0.467438856440712	-1.29097616505589	1.09570620895136	0.482022274561218	-0.425262476891533	-1.23262414284267	1.67866236348275	-0.615600525643999	-0.303641323472267	1.21705401318877	-1.77887216507547	-0.815875344245408	-1.04963735003734	0.263986123719666	-0.886662415342544	0.22979962444535	1.03581693508306	-0.987286618240032	-0.205236194740328	-0.622938594607561	-0.5632076437891	-0.507640274558818	0.52922193086436	0.752853941054863	-1.1235663698088	-1.5640779169469	0.687525714505642	0.245482808659276	0.504585658873649	1.10145037440147	1.62623130750589	-0.16708268158067	-0.000224113096648435	-1.23456085563839	-0.655633390361999	-0.582072861188244	-0.944198199622721	1.15954379564419	-0.520240034318197	-0.996606218337267	0.50652120220235	-0.578286106966545	-0.737362489000397	-0.490483281330092	0.923629817017783	-0.208280487052147	-1.91432782365312	-0.926062067604676
CDK16:Q00536:S155	-0.913175699779872	-0.465483266595227	0.502387839911742	0.250237059820289	-0.143677045445396	-1.34613566134777	-1.92968962355124	0.873954070034238	-0.662130425041782	0.612746191286694	1.40059884353602	-0.932916572186485	-0.630978387822085	-1.76624518646837	0.859381368518606	-0.316348106207238	-0.256191060317167	1.01391473939905	0.846393832035258	0.172167579236245	-1.14991512582603	1.05586764298127	0.326538987381577	-1.21209780384873	-0.109764492600098	0.498753145169779	-0.864286311671977	-1.30369135023889	-0.285462912713591	0.22350308939571	0.938310733912206	0.897185373476929	-0.0142153505206556	-0.415319051250412	-1.60931280453895	0.811765117277507	-0.18256511737192	0.720959663980277	0.88679461092108	-0.0192248788964656	-0.736256239388221	-1.51135034776201	0.979322105789683	0.0265653893704424	-0.954692682703507	0.0798759397127452	-0.0921082355042035	-0.319719228754175	-1.51857678029612
CDK16:Q00536:S65	-0.893173214576782	-0.573238244013877	0.37978772402967	-0.866754665025004	-0.171023733771825	-0.254073495950516	0.917457756868419	0.0115915295294841	0.395073606517012	1.14640965136727	-0.962955826235484	0.276079598117279	-0.9099635459064	0.539346958421271	-1.00331465795501	-1.04992502834315	-0.125730251418248	-0.468995950738548	-0.517004059199706	-0.903898721985054	-0.42050389308838	-0.364700385107859	-0.41655267117585	0.461580474535403	-1.04957115576952	-0.394863871991448	-0.929132279497892	-0.0825863705187812	-0.627353087165579	-0.624446655639034	0.382951973653011	-0.464123972717724	0.293575591727793	-1.22189227201719	-0.678492039077291	-0.964112236184601	-0.966477759396149	-0.34878582984461	-0.293971745142519	-0.72519620137868	-1.09029483963509	-0.37767990701686	-0.989482383631673	-0.972551286745679	-0.647455775355486	-0.148557500814833	-0.644158759508938	-1.14251763280529	-0.312063598919915
CDK17:Q00537:S165	-0.277821201656455	0.695735148955778	1.15912981941026	0.439096894684305	-0.651398253978743	0.633887073258706	0.522123870918157	0.343947654038313	-0.213010627194864	0.765451005257146	-0.834159848880631	0.121575085897451	0.105277680830183	0.472340843086221	0.451269023843667	0.17720542226756	0.700461038465705	0.248704489643796	0.461760898004	0.68099393259681	1.12392677224647	0.68720516040307	0.923332261584751	0.927159563296055	-0.868198191034785	-0.018712104893173	0.73040334535713	1.26564101661458	0.641597335896644	0.370826388240997	0.797999507834686	-0.11423768458455	0.0220476962250692	0.415821954625365	0.844836866103066	0.132358708423303	0.485988682921431	1.18305441530436	0.804501811949835	-0.277135435127208	0.679108076935893	1.11183764585907	0.453307875468491	0.679803539169937	0.260385195715343	-0.498083897583522	-0.391036585136177	-0.459872690762255	0.326027566231858
CDK18:Q07002:S12	-0.936276730158659	-0.90012814247459	-0.876692821229556	0.441851221579765	-0.694442800141212	-1.41812552281829	0.00231944850768057	1.02168059936727	-0.552717701609634	0.623547669953569	-0.675173702215905	-1.26955853552146	-0.489980698472292	0.347326292577711	-0.654077330640595	-0.913904243409631	0.286619223875472	-0.404732603415332	0.130876031050506	-1.22457794070244	-0.80855488940601	-1.24254362983847	-1.33422216720111	-0.761599396593493	-1.06055477803658	-1.39356470805881	-1.61642831946935	-0.826757336784405	-1.32028521124606	-1.07137280987684	0.632416895191181	-0.436192054541322	-0.297643575916846	-0.98523122734554	-1.05875807884501	-0.689276684592734	-1.25911884340087	-0.580771440124861	-0.3680043518005	-1.00092417359095	-1.33594285228099	-0.71281797111017	-1.03046386873453	-0.900295127076789	-0.732794375231099	-0.734556542239556	-0.869685921519906	-1.30635700164181	-0.611319279604027
CDK18:Q07002:S132	-1.42210989532645	-0.726586924545447	0.64155743296569	-1.69116561622583	-0.320859543594106	0.969313212508207	1.80274309073919	-0.413841129777075	0.427617601391703	0.26689423841339	-1.80274309073919	0.906477159784222	0.994827068514999	1.80274309073919	-1.12362725353319	-1.5264199283015	-0.893302277652417	-1.75799685800343	-0.128652194367981	-0.129725966783492	1.46893306786005	0.0284927693077118	-0.380568665471546	0.726132904501948	-1.79162798706173	0.0807883494495759	0.469578559425622	1.56552916692505	-0.508716805744093	-1.27489363036811	-0.368573663243185	-1.69794829742938	0.54299566491841	-0.123048832570405	1.33127928503487	-0.67670558928465	-0.869900560243969	1.15752548339381	-1.01789409277646	-0.619927140118472	0.742361668347735	1.67105544350471	-0.916825969879525	-0.741717943554168	-0.537309146692284	-1.57802779618238	-0.437076195351779	-0.669966030405942	1.43733178835801
CDK18:Q07002:S87	-0.803110460157331	-0.581467588294436	0.0744677970481117	-0.342960027473381	-0.98854100032037	-0.754877896987	0.202747438512846	0.32698627296211	-0.101979639255833	-0.109775003688894	-0.209630204946324	-0.188532410393618	-0.132468939522923	0.496807888418164	-0.901522302061907	-0.509760608927385	-0.0656914724806975	-0.542291022275703	-0.633539225234201	-0.963347203410136	-1.04999131195381	-0.704766530818109	-0.838200357223197	-0.21458548300126	-1.35432318445516	-1.33072732002098	-1.65595323179864	-0.614275141647817	-0.193560769563006	-0.425328595066987	-0.431450955727946	-1.07764335924369	-0.72628979492122	-0.397604884078177	-1.11970313595683	-0.760719241072857	-0.33795739413627	0.33093101696598	-0.534240473444551	-0.95905018108469	-0.529928983885145	-0.214576268296008	-0.49001556355756	-0.142109300726528	-0.362832483338215	-1.25877477808556	-0.316368278095363	-0.987853208850053	-1.07687194684765
CDK2:P24941:T14	-0.677432261317818	-0.610043863008666	-0.8896945548809	-1.63041081714592	-0.331786990239913	-0.311653091130279	1.52309462297788	-0.43939750568909	0.252828862243318	1.51048933980942	-1.53513251384988	-1.06867552529171	1.02690231388315	1.5256617410703	-1.1538591818089	-1.33805904458145	-1.10519472575549	-1.5153451008506	-1.20782236475553	-1.63610456536399	0.462152362397235	-1.23557546431067	-1.51600503834167	-0.819543366507333	-1.38957134884825	-1.20532991774215	-1.38225196076956	0.453186810180039	-1.5809459540008	-1.57365575168097	-1.24415385260005	-1.68112493315392	-1.37563958737141	-0.148086902053525	0.888887919556974	-1.5710801960111	-1.13006284642884	-0.850707874304975	-1.51969391054834	-0.925719472243633	-0.894958354118729	0.778861626925123	-1.48639757984316	-1.42704620303497	1.20824470847621	-1.27652956945639	-0.838505229662021	-0.845840929311048	1.66491573689764
CDK2:P24941:Y15	0.182791434114368	0.706130383661381	0.0538260793453152	-1.74816449822415	0.409189912218439	0.528470912352845	1.77563623857411	0.275999915315925	0.294704223257615	0.474372798522559	-1.84475057558411	0.151777211199697	0.740744693712866	1.94365105594429	-0.395444888125008	-0.747265629560992	0.369259161410994	-1.48637743872131	-0.741490650094232	0.195297974468526	1.42407498068677	-0.541023400457727	-0.183326519640974	-0.281413821806211	-1.56370265434729	-0.412697243361003	0.610135825106286	1.41905150859024	-0.629871806137732	-0.56263620762994	0.304110327023994	-1.49301534716466	0.238410224161662	0.532325061510447	1.57111234094106	-1.19628592198058	-0.0685534313705082	0.446884598726187	-1.42039258613671	-0.0732495839231378	0.353165724467268	1.47700039887908	-0.778449524020713	-0.483590614894949	-0.44558766319769	-1.64288482921526	0.107823248041552	-0.740587516982915	1.51250440555346
CDK9:P50750:S347	0.3441165007732	0.618552820517824	0.952923888348872	-1.13328860440136	0.130461005295534	1.18785571379953	1.55382548960156	-0.00574544865454758	-0.509997309344938	0.129647104438209	-1.64079329799732	0.653585175217477	1.06478110430503	1.75792403294366	0.360032773978632	0.179905460284397	-0.218953338265386	-0.957044588359713	0.663559458973958	0.701229977961415	1.58419058433483	0.813620848627948	0.774984153521806	0.560266431403225	-1.30365257435002	0.167493698412645	1.04514677028102	1.68008574795316	-0.29845691489594	0.223343443815138	0.407916488923655	-1.25038045149984	0.260585460894886	0.600856033489247	1.68318121180518	0.591253923908102	0.506150110612539	0.964269330862023	-1.1181973320885	0.532997359206818	0.974791932753506	1.63455004627623	0.61928706558742	0.818071182415159	0.574411337797046	-1.19941595711728	-0.115487426811844	0.953287842794175	1.55780988306913
CHEK1:O14757:S296	0.424686364751359	0.128080401029963	-0.245552551033566	-1.44799596615859	-0.404849590563016	-0.317030363132779	0.26882012685999	0.456286885568559	-0.652543803714414	0.327297370213538	-0.949276969696155	-0.169030164249227	0.414290267288439	0.938668483934828	0.473172380735841	-0.274411752466297	0.542224259466225	-0.162730938234762	0.190892420904787	0.110012425777869	0.0358563118054832	-0.240825925955	0.319132887794745	-0.420301873448989	-0.316229601020946	0.0529433193429959	-0.702561615607263	0.511428472656971	0.0950771572733227	-0.829622579852384	0.493558780406911	-0.407754624624489	0.194160905997483	0.445432223076439	0.267916614698352	-0.0941892522382529	-0.655972808090896	-0.202159291471517	-0.55898077950437	0.0668222390556797	0.0633793533555592	0.885610558327816	0.0166797209185777	-0.0424502349802192	0.163568734156373	-0.345488884162866	-0.334982270878329	0.368845811058443	1.03817470659373
CIT:O14578:S1971	-1.09542329361909	-0.326952654954324	0.962482334619769	-1.28641569735314	0.478474890442257	1.34201662244782	1.90146712971346	-0.990490897978491	1.16539710787211	-0.14120434637188	-1.65310091501529	1.04036327459483	-0.0903098618603904	1.74873563867246	-0.846746181078742	-0.762652121026925	0.250778606672105	-1.02379165390304	-0.228040361572538	0.0893698172014733	1.78337354387214	0.512240985397127	0.246924353847556	0.995072484872259	-1.09957033314006	1.12195209314558	0.93638461261328	-0.558739368044913	-0.281415966524785	-0.815304835684502	-0.132268087549106	-1.42093134197709	0.80826624291062	-0.121674749124419	1.82797646555398	-0.250256211336667	-0.00771735601757764	1.30754161625411	-0.719203641677663	0.516597126883805	1.34343333876361	1.92260407749763	-0.554941612057157	0.254934925663693	0.650044348114094	-0.783824051222245	0.282689145322363	-0.0129784553736769	1.74766214262209
CLK1:P49759:S140	-0.00297238422352679	0.0193193588028662	0.595750056705342	0.866249636345112	0.170536578538499	-0.604563831536762	-1.38979259639364	-0.368992106533536	0.153177397382174	-0.123643492022514	0.877044587801002	0.319508975711259	-0.513302789927712	-0.966915988921304	0.581539085883718	0.291862240613052	-0.161957914791625	0.504712032087392	0.461716860388467	0.337017913361568	-0.807199214101177	0.747780299785731	0.620551714831843	-0.186992704373875	0.165331348075994	0.0404968695313738	-0.578532596690701	-0.804450046145977	0.122231219655503	0.645645407386808	0.054117708828525	0.947400969506052	-0.743039670022355	0.374174719114055	-0.969305633556815	0.801847657046098	-0.184910948688016	0.269091499394328	0.710741328150236	0.62145255088612	-0.181329482384647	-1.27076694934307	0.595590458250576	0.100110894886504	0.280171133121776	-0.325081623776601	-0.455672597861184	-0.287080759636428	-0.876286056788081
CLK2:P49760:Y95	1.46249994980444	-0.857999244180356	1.04899574711675	1.24304826575805	0.414134366618254	0.0429151641706129	-1.42590562311974	0.451557587865068	-1.06668620422637	0.500252036738326	0.879038556923221	-0.756745712268694	0.184416553917418	-1.4808083231305	1.65305046912166	0.597179558166546	0.432644259348831	1.68644280192513	1.14360951598104	-0.00794822744597501	-0.800093676159355	0.789840363427785	-0.152882548892634	0.681234425537458	0.352891847047863	-0.0770893897768928	-0.407259774346237	-0.670601125767034	0.946514813771988	1.31664069283919	0.670259316406685	1.49401124265298	-0.153203898741913	0.955443965211919	-0.841438264910883	1.13779778918465	0.468344992263398	0.410870839474532	1.01977134170878	1.56781164854751	0.239131456335678	-1.20479740044101	0.775672743973978	0.87214331206788	0.559558420403331	0.761302368761341	1.18254489640632	0.92060058577128	0.0594286403541993
CLK3:P49761:S157	-0.0364998773058703	0.306075530961785	0.795130744713028	-1.28423732970643	-0.265878214612837	1.49582750467681	-0.301612574918271	-0.222965153889351	0.313500462767179	-0.211146825923013	-1.91717026521015	0.44684083444416	0.842527394690624	-0.110645249798204	0.0906935872382953	-0.021710577183522	0.202035111138996	-1.22611656084127	0.0896708205358101	1.11477262240561	0.0987571302503413	0.763409869710791	0.538679916981398	0.690267721399413	-1.37405491269393	0.373683589872109	1.30275522373462	-0.31587215960484	0.164022804909677	-0.0322320191446209	0.499048571506953	-1.49608967009915	0.575028176523052	1.06308010174388	0.164356138537286	0.0469115976143306	0.633521417285055	1.05096099716547	-0.721811014569005	0.75276301644865	1.36762248804422	-0.279405751523395	0.236806738452832	0.296012317795046	0.508428771079578	-1.24195758926694	0.279621913518187	1.20154988258683	0.412650082418945
CLK3:P49761:S215	0.513603375692196	0.818282769938552	0.130796103783828	-0.273823467241209	-0.151716681923818	-0.26181807380861	-1.04001661515967	0.0848774938657396	-0.440210556458103	0.119474706204407	-0.349391518057172	-0.356138689003856	0.10907324361003	0.165699287075711	0.475195776592787	1.30570311566566	-1.16814123553378	0.168812841879819	0.655036805872063	-0.420810961669589	0.00886961425823906	-0.164595798630982	-1.01765741145809	-1.10759266838221	-0.520742158439482	-0.224450185171863	0.734885761528207	0.0726373287556058	0.0754693479691339	0.336264290020101	0.0662921732942038	-0.116955446731567	-0.843539998357625	0.471848760482011	0.13886687784809	1.07863458825284	1.49836289083782	0.411407684862565	-0.0472179310482861	0.140630292837507	-0.650457214868949	-0.436431298150889	-0.279998855935061	0.589859990555984	-0.249548177029756	-0.976831193818522	0.746767137849103	0.522635466846056	-0.772479767980874
CSNK1A1:P48729:S313	-1.05300859142717	-0.889231683873632	0.258181740872966	-0.57129774491729	0.144012667994617	-1.37212535664506	-0.760046348574865	-0.575293767662398	1.15688640472444	0.437746755626793	-0.0448886989850131	-0.692463509280814	-1.062787931516	-0.282490439375267	-0.899259949377796	-1.04737054977398	0.296628488708733	-0.00972992923992326	-0.528238157162901	-1.26742845041073	-1.1235285704295	-1.14563989177525	-0.456717411018737	-0.590920971148312	-1.10578810685944	-0.199894278069261	-1.02232716246798	-1.0947575077644	-0.426709231372877	-0.688206753955947	-0.19588901196937	-0.446561313773611	-0.0345119446590531	-1.13266074432893	-1.11034625723606	-0.521445046043784	-0.645851646970503	0.575885963106898	-1.00524691078124	0.620952912439121	-1.07578417073073	-0.90915235286156	0.251014492095607	-0.676418455954608	-0.414300660421849	-0.39889561882809	0.97214991133112	-1.06194963623415	-0.560732901746323
CSNK1D:P48730:S383	-1.37695587643419	-1.13493637470635	0.273985963341945	0.314035898331391	-0.781157274291849	-1.07978164074093	-0.525392695616415	-0.48014925728538	0.506003923120316	-0.322018881686888	0.199559953709617	0.497693785250943	-0.26575478631137	-0.507905756535978	-0.823650638061533	-0.829604586195468	0.329826556517745	0.513550008354572	0.429595907098138	-0.384115568323943	-0.970756131673025	-0.42414826417126	-0.777583425932844	-0.459116088433241	-0.813717160906887	0.67557936378613	-1.0604668341778	-1.07533044220404	-0.258438635817895	-0.249077734274808	-0.335161089949575	-0.272218185561517	1.03870587773471	-1.02768457606687	-1.47326998284994	-0.521090526286908	-0.903793300969837	0.381456714917097	0.159733130930446	-0.308989885767605	-0.728230815752621	-1.0402730938982	-0.779109592911008	-0.460313593002369	-0.818300584617492	-0.240320589738348	-0.350035030947693	-0.483014765134304	-1.38536317061518
CSNK1D:P48730:T347	0.555591497498687	0.686475749682757	-0.487984710136134	-1.49733820705815	-0.681617742306066	-1.00767048879895	0.462775085372114	0.289983661516878	0.44102594726791	0.537967223697767	-1.45024028421015	-0.877954407512532	-0.375446681466264	1.4512081770153	0.877354511756207	0.909195159446899	1.36578634591716	-0.72181860906397	0.274134790302102	-0.116725546081147	-0.134988517284711	-0.428259614980986	-0.110905460423976	-0.290181371464136	-1.75347644004317	0.395773680793996	-0.958999760656749	0.0187986875422806	0.502213774016042	0.501265891551214	0.826108144713253	-1.40003967887561	-0.86971837012545	0.225298040728994	0.783884999009093	0.428505613060858	0.458590010819235	0.659727831887935	-0.724992954119285	0.166920432955825	0.352649094532502	0.595061772531286	0.73521501369676	1.04327299126335	0.226041905010813	-1.49263439986009	0.243152499783851	0.579379961960568	-0.231436281132355
CSNK1E:P49674:S389	-0.803538529462571	-0.411002843013081	0.452823525761486	0.297685044387881	-0.851724853657258	-0.943325508036184	-0.598505123969129	0.56631635258527	0.248917887122834	0.0894153643445205	0.486605327983749	-0.635850545051751	-0.695351247104557	-0.495269823880293	-0.622372176758279	-0.514015019500623	-0.416808120686164	0.233551948594135	-0.514126405483705	-1.03739088288596	-1.42491033979976	-0.18905990277669	0.207838827645109	-0.254359186534132	-0.750748799899737	-0.480572746598234	-1.20307740202975	-1.06906859278992	-0.249880661252346	0.0156228747321991	0.246708894770319	0.947910319355412	-0.197284381071336	-0.814659789170639	-1.21379794243148	-0.423945205560743	-1.17540544628025	0.204154420699892	0.18229245393934	-0.993591831539868	-1.2843849340335	-1.29384240263598	-0.759679577421392	-0.980181873626477	-0.78432354125292	-0.608620236034255	-0.883371951566981	-1.45610688949819	-1.38212233811166
CSNK2A1:P68400:S370	-0.150175659904626	-2.82805618410485	0.866887553648102	-0.521962448025076	0.278929244299491	-2.84784705661994	-1.22760324176017	0.350165562295371	0.524526498755258	0.642402068612899	-0.775761559858454	-0.910944293371124	-1.05497631864998	0.882898570396209	0.9182177000493	1.10940346731428	0.679989857625903	0.164248573474641	1.31464431494812	-0.278522857981151	-1.42448768664888	0.746684896876498	-0.667680290648899	-0.771573420161283	-1.37068792623378	1.10992107903771	-1.16553028441269	-1.47573392488957	0.317706545561071	0.328558317674179	1.14090001920771	0.367633210814609	0.396375672250318	-0.64693713822235	-0.981971024160214	0.648537383255579	0.655001122030115	0.950321567561872	-0.0710788422417021	1.10681110929621	-0.43336049053177	-1.257140172846	0.138834575386245	0.938399958877937	-1.21770033092844	-0.495641522661315	0.578807912224735	0.0908184991515485	-1.92350766114598
CTDP1:Q9Y5B0:S474	0.37443803015589	0.0956273292747005	1.54799326788842	-0.511439532502481	-0.206711788078591	0.439905872653	1.76369328037475	1.02227664805754	-1.68130727528462	0.444751610248364	-1.7344908374959	0.251087824934729	-0.658483192106954	1.91457147033044	1.15387861331597	-1.03361466071922	0.977313472249795	-0.971203818020237	0.434742971740508	1.13135134177063	1.46663880360786	1.75145869317646	-0.163412335900125	0.0768743099964675	-1.1561576156896	-1.10631181640512	1.2122835835109	0.123292155778003	1.77244720585454	0.00462329688142346	0.237900018076938	-0.635151394495101	-0.604037132701541	1.94382063720042	1.93824412274366	1.91673785602847	0.515376964909516	1.02538752029743	-1.6774783377629	-0.155354638065354	1.2332798413662	1.90447600043696	1.0861328359719	1.62748578227065	1.27388229654371	-1.17159081225541	0.784789163889445	1.77626159272458	1.25800348910556
CTDP1:Q9Y5B0:S839	-0.185374749981447	-0.505082564732943	-0.164881533443526	1.39363485439659	-0.52963173601599	-1.15627008566095	-0.429380122705325	-0.9147918387232	0.232118519154115	-1.04584615011229	1.35146384670662	1.03853272247922	0.196969730608581	-1.2472657043986	-1.2758572697852	-0.327952883791636	-0.165581620388167	1.34203036479919	-0.200067500060547	-0.570565283596945	-0.871269951385973	-0.57704812137046	-1.0646422967562	-0.69747927898204	0.530381099117852	-1.04763061959321	-0.556214485812513	-0.668341151288912	1.35771947535789	0.124675704406597	0.828957494807349	0.185758632949519	-0.562767890262616	-1.03021821238364	-1.2029569413927	-0.746907686949334	-1.13661481132279	0.698247746372404	-1.05994941130419	-0.866749681685269	-0.459223229202633	-0.427891053189339	-1.34331951818687	-0.716302757940702	0.32195489279095	1.33706988305875	-0.887321181164065	-0.570713971789834	-0.26382074154963
CTDSPL2:Q05D32:S104	-0.587243020183069	0.594075152849786	0.132757360937925	0.11784955028445	0.464187180155528	-0.0943072884101128	0.274101703834323	-0.831606353158052	1.18704623244612	-0.0895456416816933	-0.984456766939104	0.454699845293495	-0.628286995286798	1.31554375695569	-0.65816710566811	0.201671078605363	0.766576119365619	0.469578869996532	-0.220103317781937	0.53443698184791	0.639831214121029	-0.208137648293699	1.05249385210003	0.597290157328724	-0.494638683022776	-0.265900426016626	0.0860474155140306	0.563081691654512	-0.230742709140496	0.20063380167026	1.09521059023344	0.694027089022137	0.151923853363178	-0.570696349245146	-0.80782367112693	-0.118375594298542	0.343154817758107	0.796671517010616	-0.0842164227395902	-0.299812142701417	0.0702648070651821	0.871966981873972	1.44218002150346	1.38838035518382	0.263082273791059	0.830787133790271	1.72496182979897	0.272100067563145	1.39033730528051
CTDSPL2:Q05D32:S9	1.89478565292115	1.20318336263519	1.31399502155327	1.13635712972497	-1.59957379790392	-0.968563933375005	0.876663380133221	0.949816238045293	-0.746516483111915	0.758280031998824	-1.31959249072588	1.33527479399641	-1.02426923930359	1.31854581737689	1.56893172066834	0.221569993828106	-0.912377647039402	0.551670750634179	-1.49337051640123	1.26067040104603	0.857830730756346	1.61326909248901	1.95419344114593	1.22098037963357	1.34111572508607	-1.41831733383904	1.9384962251938	1.2529232946271	-0.128097725781909	1.72692803151448	1.69328493467734	-0.018238354465957	1.40871311944753	0.925016172019529	1.83673210755553	-1.46104469790709	-1.03150080050124	-0.725279583854775	0.129057602613615	-0.573361897979236	-1.42171129137269	0.648470611691448	1.80120305917216	1.4062676994313	1.32906405327559	1.11248099786581	-0.449542316109173	-1.79948197337559	1.30697975300436
CTDSPL2:Q05D32:Y27	0.911032020352459	-0.690279378057828	-1.25488197504648	-0.499514474774315	-0.0669027804728911	0.0605660424419025	0.248598741588028	-0.886204503774001	0.601816384785623	-0.728892342493245	0.537383499206973	0.531224509415303	0.0537033812856651	-0.367241294205628	0.69019719409273	-0.163690841817388	-0.143123760155695	-0.408658193457431	0.68631988149877	0.147378603679583	0.5012798356038	-1.05240594055235	-0.585313993294397	0.224355101334018	-0.671508072865504	-0.349644824829016	-0.379955400462861	-0.0891904358288681	-0.397809614403638	0.722155345062597	0.34957713605996	-1.05354629540832	0.598689447474792	-0.333763838379399	-0.0962461953889587	0.233759733642202	0.30209334320881	-0.0647514913631495	-0.0539473628044167	-0.0380850371566215	-0.120679810864413	-0.226722532721485	0.20220649209666	-0.115638030019053	0.755265151455626	0.164652167505604	0.187630142757194	-0.456789462076906	0.410861312712359
DAPK1:P53355:S289	-1.07608775684631	-1.32892720765985	-0.581357508862399	0.228626576147478	-0.220783714894488	-1.74023011236724	-0.571644620653262	0.621992794981392	0.231403271166622	0.0251689949336492	0.305906562916302	-0.979469849071249	-0.812441735029637	-0.358514323936378	-1.16134054808853	-1.27758595004215	-0.592459120096448	-0.314237637146411	-1.03715815820957	-1.55861506926727	-1.85321846684741	-1.37178491760819	-1.70772509335561	-0.973141456534247	-0.449732507489591	-0.70147864574924	-0.074392100597512	-1.74541535350232	-0.92015324629324	-1.19611742516492	-0.356541827379478	0.394166721624168	-0.361785635279068	-1.5802355346248	-1.59957995843401	-1.07148818759342	-1.24453078114236	-0.7855964825782	-0.22125325644429	-0.970693832754567	-1.90835246638797	-1.60236622477125	-1.26805204931413	-1.48517559621601	-0.447440384069578	0.305868059812738	-0.450064796617182	-1.8872460971923	-1.37098581080702
DAPK2:Q9UIK4:S299	-0.990963698131482	-0.967401716292272	-0.91763801785995	-0.904893362482946	-0.500225026786835	-0.246261352722134	1.1822028567309	0.573667690829467	-1.38576183647652	-0.561621408262952	-1.26210552488668	-0.68745951797628	1.64448128009449	1.28904857685099	-1.1747071724473	-0.697865039506164	-1.17719439037513	-0.659550632972377	-0.985274238491882	-0.868340296411211	-0.285503693551943	-1.26612545126768	-1.64602617921366	-1.25043640517686	-1.63773857100285	-1.38459209745438	-1.50607617203852	-0.481679452749731	-1.06973772721944	-0.97120082417955	-1.58932703925401	-1.00448361208128	-0.612172362656482	-0.992383249344871	0.124074624038445	-1.24482389015356	1.17610196916545	-1.43590677314656	-0.769071776594295	0.935523390817004	-1.55448117112701	0.170713213939642	-1.5319737376896	-1.62003796242082	-1.39512793335143	-1.48631585194906	-1.46436514233782	-1.26675678402869	1.02717189521562
DAPK2:Q9UIK4:S349	-0.0384133980568912	0.20265237017286	1.57974688480629	-0.0476319822325889	-1.35947564805988	0.247603652097818	-0.263844423069125	0.228512933728593	-0.224462470548962	0.705092949904385	-0.821110630607176	-0.128201672982231	-0.323121469334868	0.60000065984752	0.444728623408852	0.628224022480316	0.299345104354747	0.0368678016211625	0.324303230330896	0.795882814478557	0.638036853674303	0.0733540009317592	0.932737455560837	0.363258513159672	-0.590840052115719	-0.304279711558139	0.786496198535995	0.740454726045892	-0.271464027826985	0.264793577977671	0.973781720123489	-0.442952538778867	-0.571336109061175	0.141314441038369	0.248959716233471	0.423254588511725	-0.0796584765743748	0.604551350689682	-0.443930433594534	0.00852558490516946	0.728479447433692	0.459010514450077	0.0257201282718347	0.21182008348725	0.562335873886253	-0.743241473663797	-0.551686508199704	0.12967574373166	-0.18424123443612
DCLK1:O15075:S305	1.16103015187733	-0.0932734640180563	0.148661445002645	0.527839394581866	0.332175824987309	-0.469063389801543	-0.861774522474743	-0.463548998310461	-0.48631781956317	-0.735448206985115	0.992818264844644	0.692954878313441	0.268670275327258	-0.545937711924388	0.987118367098556	0.580501923985058	0.640460970163853	0.118470515009342	0.394321715144091	0.112966967616223	-0.328149758089247	0.574505911779485	0.4239230378884	0.00776593716104864	0.543357285242555	0.921088227858248	0.203553283250233	-0.395975336153869	0.428767065296448	0.742658418012581	-0.145652712046736	-0.118505927182726	0.191324277866618	0.0568361098606905	-0.637667509740579	1.01850972688204	0.827976626275164	0.0645180349970002	0.0668766802808244	0.0866908904007991	-0.279449505531257	-0.985097459877253	1.1616700919234	0.30132159632818	-0.749182885583545	-0.44802946505149	0.286982650264256	-0.106876448666122	-0.496874745944131
DCLK1:O15075:S364	-0.23970783124171	-1.62056180924715	1.49848092706792	1.5442630068974	-0.254940832021377	-1.50153519250307	-1.72866243095425	-1.65025140260534	-0.624452893727673	-0.520612637171884	1.38833782025158	1.23521937104439	-1.0721233179034	-1.48699270711665	1.66852392652143	1.80908608895392	0.730608224703194	1.71846238696411	1.5977628336787	1.64919606518835	-1.70676215165434	1.20821116002106	1.54705104571572	-0.612983942381209	1.37164386744644	1.12380036244334	-1.38167425961638	-1.76790465544345	1.1716862312523	1.06070839016151	0.689011099670497	1.35038579855511	-0.150869912456509	-1.31494523582134	-1.52794241054351	1.67499167825272	1.58686648500617	0.0705782969738394	0.550266957276241	1.47499396614552	1.5123972276291	-1.09356466980622	1.85278361571587	1.67616712610473	-1.66816433611016	1.78120003682228	0.708701308061524	0.999256197474724	-1.71148426191208
DCLK2:Q8N568:S375	-0.642474772887952	-0.38869253173914	-0.675563039838145	0.303296508631457	-0.233941545106468	-1.0654007864845	-1.16877763064489	-0.148098047222788	0.524419080554799	-0.978512869736286	1.49845589401961	-0.176564172314531	-0.953944363871004	-1.31271787612737	-0.211799559087903	0.182354875990319	0.592565423089783	0.244554054521006	-1.07999495985864	-0.827966674126658	-1.4002182574526	-0.847839121941305	-0.39641763480861	-0.607044547717679	0.726024774556871	-0.744504172650694	-1.50307853876592	-1.48310762780976	0.34999366367147	0.801052333737897	0.0370255733075443	0.840072112242753	-0.0774283465731397	-0.348993898224027	-0.889600297789166	-0.573490699295702	-0.599190819139062	-0.317483315663111	0.897364773203105	-0.698384940374095	-0.945839541590906	-1.34147782621017	-0.251868541279603	-0.245971142215775	-0.1089875242449	0.596642500008421	0.077589261666545	-1.44649058398265	-0.289989448628827
DDR2:Q16832:S469	1.28425157346018	1.31087721655852	0.810240662404153	0.879845181868161	0.994171321321999	0.712574778634781	-0.326025339646282	-0.797441790617687	-0.933646433456313	-0.368750826197147	1.42885110134941	1.03357416125416	-0.969585165625883	-1.20860685066671	0.887473557564893	1.23941559261449	0.602354219030012	1.05622864067929	-1.9293739365141	-1.36894726481062	-0.847828483845072	-0.866428064066326	-0.596151178805223	0.713698867706352	1.6861594341968	0.991508315977126	-1.7232738946294	-0.934087945164653	0.956806410356341	0.968132935620757	0.366276283093209	-0.875675654369555	-1.08633295733966	-0.519372303518968	-1.72772106401231	-0.581579803270427	0.824298921131296	0.574300963704176	1.37634031648562	0.535847131555376	-0.851918373910357	-0.356098688719451	-0.774891464612697	1.20982558214849	0.685828964322405	1.40591039571176	1.2083156363915	-1.66222964485858	-1.04705341406942
DUSP16:Q9BY84:S612	-0.534497906108725	-0.800765986137547	0.380960773916205	-1.90508393084193	0.57187047347658	0.375779634568261	-0.528610510289899	-0.62939746793182	0.191888370119814	-0.418426457283506	0.509729762819868	0.70939829666253	1.00400681257048	-0.64018396316624	0.539311942991731	0.368282325563324	0.215654320645814	-1.54955091270729	0.676147392338869	0.45558705071309	-0.114623417809698	0.963856449241272	-0.120903584275926	-0.300966184554575	-1.37731828946581	1.05657281388545	-0.111745360035924	-0.204602511533428	0.442133682928203	-0.914005817043665	-0.643651287661151	0.438254641167373	0.947805750700208	0.182323352133914	-0.192683151413566	0.796837092909495	0.263969348280893	0.542148349074039	-1.47542801925627	1.15810873873052	0.860955373171483	0.341369592269479	0.648428774414615	0.356210183220782	-1.48579750725817	0.811604399666881	0.898091838035298	0.717485939943681	0.26107722040891
DUSP9:Q99956:S328	-1.56025676227458	1.88271164620476	-0.129166918098108	1.06957384583252	-1.00512786203188	-1.35570207468266	-1.33579256479273	-0.467001640966246	0.599172366022672	1.07756126801339	0.454890516229775	-1.62423506406755	-0.974130137370826	-0.67747562794831	-1.24486282444731	1.10976156036104	0.249412118912622	1.31315825355977	-1.65135574249446	1.53769295762767	-1.07303271015803	-0.226148271917364	0.396468339181424	0.522870717333409	-1.29308987302037	1.55083639075534	1.87570592857204	-0.472785136883351	1.26454007400384	1.67636617408207	1.2616065106266	0.963824465464142	-0.600004417275103	-1.65900047471992	-1.17006843109374	1.46285656863574	1.62695634006294	0.324860748225759	0.202807131037671	-1.687849725635	1.3894451368118	-0.83109695754341	0.553520806241348	1.30690775172162	1.18024301801854	1.22621437947499	1.5207381830101	1.36930141758805	-1.40093005568917
DYRK1A:Q13627:S529	-1.12701360363617	0.0974699015164419	0.213748985095547	-0.182732659578033	-1.01242256770303	-1.84035111578243	-1.57334170118877	-0.255137780962004	1.34408096331971	1.28334183370351	-0.779400922329846	-0.221566865141018	-1.44589936596855	0.195174548463922	-1.23488053971502	0.171569093586084	-0.155096545019198	-0.261197097265766	-0.390405677241217	-0.768237680086491	-0.437875084383419	-1.36645009275718	-0.995360517745229	0.832684895331273	-1.19565354186007	-0.601898951348954	-1.43660447386085	0.147621956410315	-1.26896299879297	-1.2245765935362	0.103031095968792	-0.987682963034735	-1.32869658840251	-1.57698593488721	0.0144487000272156	-1.07634985324115	-0.986760798862593	0.122730426382652	-0.246200808618268	-1.18372234847432	-1.44826546524063	-0.0832250557623293	-1.34969281647763	-1.29729454499636	-0.552561903543703	-0.913264129547248	-0.593077980358154	-0.88517289817408	-0.578162239039007
DYRK1A:Q13627:Y321	-0.77352469590309	-1.09879637090812	-0.823313730994046	1.52753432799844	-0.460142309640651	-1.95967306908909	0.682826424040642	-0.578405347705938	-0.87248200277909	-1.43804280179921	0.840375185309695	1.09171896787923	1.75407629415374	-0.588159249889248	0.795443518357055	0.177978992549875	-0.279896115180733	0.19106750450388	-1.75454647262522	-1.14274034891771	-0.636903268542337	-0.970250335188153	1.46024615292401	1.06641569809888	0.208054280451894	-1.18158749292999	-1.67212987875017	-0.2694639582292	0.46018639365387	-0.386115901390673	0.211484203862018	0.239908848383659	0.285002381695826	-1.88052191050149	-1.06544480264411	0.181809000673361	-1.29144447370632	-1.33162880719824	0.981877180250863	-1.07073843104013	0.311735449597662	-0.460073463566409	-0.927250372632955	0.903915413902605	-1.02089219839209	0.9921982747366	-1.35792449511112	-1.22428643450501	0.142031234668673
DYRK2:Q92630:S30	-0.175045017361031	-0.318222601160865	-0.831830036709857	0.250703316240713	0.0725773314582905	-1.44333085410958	-1.72925303418133	-0.304407406442502	0.336546295172361	0.135988858649743	0.102465082308901	-0.218681483554723	-0.816473202611353	-0.0456299718427817	0.730890004629156	-0.339267102716486	0.439115738978198	-0.232000565286408	-0.138233020930596	-0.902420448371921	-1.3857229165654	-0.24032680783052	-0.227933272548118	-0.561963563023612	-1.21423157138433	0.421534945748197	-0.663754811375763	-0.918632020357995	0.561961985411237	-0.534047065792677	0.112690492160995	-0.509668769137473	-0.273074286826132	-0.0433331885018821	-1.31354241707231	-0.261181446792986	0.259961755924302	-0.574235548372435	-0.0847417323186341	-0.359055082814766	-1.34482264573075	-1.69060209507203	0.156855836815403	0.237685142463943	0.245647763722089	-0.428813023088661	0.223744177204176	-1.24277017186446	-1.81530251797422
DYRK2:Q92630:S48	-0.890066229600006	-0.203329405604892	0.819618942222655	-1.34675298849608	-0.598376319469394	0.855233738916244	1.77807800494601	-0.13986524425539	0.77131442363745	1.12057509659235	-1.79764579700157	0.444291354557517	-0.131201263894459	1.7984954949852	-1.12404830621207	-1.39360735718245	-0.599143070550847	-1.70948295299357	-0.608959567651754	0.103744630762864	1.26910098138445	-0.247000598945158	0.276703917896273	1.32554073542094	-1.79656945840269	0.285400523837692	0.835046453963886	1.53805407090723	-0.925391331596119	-0.551863198464921	0.924471237575907	-1.79132709383011	0.20869314749988	-0.10579384339094	1.40974900397404	-0.676606483245501	-0.797262586596638	1.32408386704888	-1.04341525587115	-0.89045707695889	0.638721427914671	1.49259785790939	-0.559896276854454	-0.501281641698402	0.939189721292491	-1.72292983078882	-0.44582106464276	-0.613878047950708	1.48234384869853
DYRK4:Q9NR20:Y264	0.444702845022643	-0.3668866538047	-0.512963786653433	0.178662869737096	0.0694126185072533	-1.44954570122503	-0.44573676854775	-0.29773825762027	-0.362097865368798	-0.338149504756917	0.280906545299352	0.633657381879135	0.206004482955927	-0.259420015817328	0.309760884690051	0.0131451424307193	0.253453700731352	0.197817986354262	-0.152070556495001	-0.060475894645544	-1.1634149021668	-1.08221483644614	-0.67609006593897	-0.40229713237029	-0.204685284385288	0.126950115795752	-0.765353575247337	-0.630512049260776	-0.541794355734865	-0.246834288545019	-0.401049525121457	0.25519678751684	0.144298546977226	0.154400958415436	-0.583744732998262	-0.0386647531980701	0.0253282557604764	-0.474260027457891	-0.549896332271339	0.591972456614556	-0.977017143133083	-0.713323636899328	-0.110554496346141	0.518823039553132	0.0217837003621589	-0.117041048542557	0.0589272165880457	0.0270485409914205	-0.295179043904063
EEF2K:O00418:S27	-0.327513542803457	-0.611921908351598	-0.672019702616876	-1.32976714197648	0.98318447193617	-0.799530589400664	-0.567442223044633	-0.989515572514701	0.97685273520087	-0.0848567891818146	-0.44045583759611	0.613742716038659	0.555198678255636	0.31389846771165	-1.47596740936061	-1.69044597874679	-1.21727905226026	-1.39133213864695	-0.586096350365206	-1.54541619543848	-0.117445396092678	-1.78223117341747	-1.22596096999291	0.880581351587422	1.49054980380091	0.46066752474515	-1.16798457135946	-0.616926502914593	-0.60046686632589	-0.195368619723646	-1.88659570063027	-1.46553649830693	1.37052844611717	-1.47245221255025	-0.852638963489231	-1.1271616944448	0.724722764016227	-0.770018376285711	0.954494971261565	-0.183675556192193	-0.818752741679178	-0.644256993279077	-1.18795176965833	-1.33163278844486	-0.844048429782673	-0.588696855015369	0.149302668520643	-1.16392157665346	-0.149129656054692
EEF2K:O00418:S445	-1.3071413789095	-1.36794050777636	-1.14542547096883	-0.98430533305721	-0.565464489145454	-1.13865672475295	1.5043458751229	0.848278683539546	-0.766475534503425	0.447079077265871	-1.42779678978886	-0.705398258782965	0.555964653784931	1.09588508814974	0.457190147927609	-1.14354028228905	-0.0824719689092009	-0.802703084149533	-1.14629559733798	-1.2331845045885	0.843808247572442	-1.38117974238906	-1.82214368380965	-1.59544275848917	-0.291360940320977	-1.08872762512063	-1.7365869580709	-1.50990717123763	-1.78734609768364	-1.5555035718739	-1.31982286399126	-0.916060267958977	-1.95553679675943	-0.411170588231175	0.679958932949805	-1.60127265805908	-1.29526784904688	-0.0891953195611051	-1.55573958773206	-1.17132267633131	-1.47143852607485	-0.542739511248027	-1.06264914509851	-0.978366074469194	-0.218803145070824	-1.59388063273816	-0.821203261730581	-1.2299965075031	-0.767878838406263
EEF2K:O00418:S470	0.474319186914182	0.679888345829449	0.872235262556093	1.00000389161634	-0.829454894585267	0.194473455081439	-0.912029766669178	0.633940220849774	-1.03851159278927	0.936484010095432	-0.191574936139606	0.0187598976353658	0.255206524328906	-1.03865720635502	0.23243900167682	0.356524788969458	-0.557882860400016	0.894804385195675	0.0243372261904375	0.318289763885984	0.362808427823196	0.202380380784451	0.535988305853885	0.461599635432063	-0.501166194133502	-0.885397161320377	-0.139728006812726	-0.6165354325776	-0.370267174782648	0.317755745251865	0.831657113538701	0.361891380379373	-1.07175842537478	0.0218151035858295	-1.0406173471854	-0.190247245601321	-0.0702137233046276	-0.515844178550131	0.784409542905963	-0.398510005399843	-0.157674182394667	-0.765135852080367	-0.0375262690499887	0.512317206894074	0.513077389307869	0.464221249426701	-1.06900084896246	0.761695063437843	-1.02420360063326
EEF2K:O00418:Y37	-1.01577746186289	-0.728815517259465	-0.00297684589979089	-0.93309688101475	-0.441474982053621	-1.25388606589291	-0.104728619096873	0.0396601282381911	-0.490469116791297	0.612457100008388	-1.13161654155518	0.187568663062357	0.284345947834277	0.931695606213745	-0.359796178673248	-1.33695326384636	-0.828879235640028	-0.718357800373317	0.0937217563103908	-0.4421347393253	-0.257749232575416	0.0350462561802377	-0.67689982117873	-0.866419284125205	-1.52609681321495	-0.108730289321746	-0.840939252769279	-0.345160265854789	-0.555591516896723	0.407767753580583	-0.117470518206962	-0.898645433261405	1.39113777804927	-0.641236602012503	-0.684079289622838	-0.423023046030298	-1.40244131806476	-0.1845523297722	-0.366843029005593	0.814100066191662	-0.724436154221584	-1.11707328161684	-1.00930499839962	-0.848940681152021	-1.60167379455189	-1.9019928851136	-0.956967267131443	-0.79678900220598	-1.34803376087529
EGFR:P00533:S1045	-0.56901672027514	-1.31575322676189	0.578950916722995	0.530552301190785	-1.05568386645359	-1.38035890907113	-0.215364540053675	-0.815502007357792	0.803787659282408	1.39080853633854	-1.07680531582542	-0.303482189326244	-0.809896051744938	0.477560530317918	0.614557624965191	-0.883698917921168	-0.915431691410671	1.04681336000324	-0.2247542730873	-0.278462982337144	-1.12226696528853	0.530381055479505	-0.868636697302234	1.03320095935009	-1.32811435913632	0.702365463202643	-1.62777521222078	-1.28721290107849	-0.10223040286737	0.898927655021001	-0.167997652371177	0.204126050572179	0.577937878172878	-1.19330530943271	-1.12298361399359	0.138005487009184	-1.06182222499438	-0.619932037219025	1.21150896801703	0.657077060991618	-1.13867573561175	-1.07868572097998	-0.440049367555786	-1.05430948115091	1.35498648399435	0.842912157434132	-0.181905149896746	-0.569061816771972	0.490081356315814
EGFR:P00533:S1071	-0.50604290832615	0.0844197946257273	-0.131178655466753	0.118981159050919	-0.694571531208475	-0.706309599673244	0.124193547653598	0.375119331055998	0.153458854018052	0.697632643227767	-0.169428502572331	-0.971746606672782	-0.573050066405187	-0.289438731145437	0.0242378903674287	0.108163968327021	-0.266827146493615	0.436903675000546	0.426771422751633	0.260799640868737	-0.396967594302018	0.607560621355379	0.480443854149078	0.0308182003402299	0.146895881900304	-0.929749072015527	0.147829044789448	-0.504683733068879	0.588555333098362	0.614669038122812	0.882569090814041	0.832412524390848	-0.340177572349977	0.0293553689632544	-0.440886168657094	-0.585617130309013	0.101718684348357	-0.849403101243181	0.50324235786304	0.0519427188900657	-0.281931840598025	-0.755781508516443	0.281960126739334	-0.0559111832462047	0.780393641952369	0.728061428764858	-0.257310887296205	-0.786813188907814	-0.643975557222765
EGFR:P00533:S991	-0.50876969522734	-0.293717644612926	0.0863613493580155	0.134381473195955	-0.854493192719668	-0.00196976960803307	-0.609511235706501	0.489020798767676	0.728694847988669	0.542131678383169	-0.445089740070914	-0.865385274529092	-0.470844156464512	-0.170021896493522	-0.695894288966307	-0.633393413926951	-0.192159078986002	-0.36191931119089	-0.10248209191138	0.0747699766045498	-0.591454993736651	-0.654906715191289	-0.397757332190017	0.779935209723622	-0.942138118562406	-0.583896644981831	-0.239395168744676	-0.545037500349026	-0.699850809308586	-0.714286628738759	0.729932326234442	-0.596211087494484	-0.527958451276789	-0.679304770024089	-0.369606951994859	-0.583066274567612	-0.613130780780373	0.878208890235924	0.367174327181434	-0.157029520665536	-0.661732974861208	-0.456639626235999	-0.61887504526021	-0.878537284419597	0.401000269371722	-0.47699863775419	0.33384740574656	-0.308155715834299	-1.17089770248244
EGFR:P00533:Y1092	-1.87429124294689	-1.10842431212668	0.484493298746657	0.726040822367737	0.241207997604072	-1.80645732633041	-0.261221599432977	1.35620064430923	1.04749418064474	1.08438868654385	0.0861735529934363	-1.08241552203017	-1.76462205607338	-0.485534943125047	-1.49457170317956	-0.171189188792058	-1.24889379997047	-0.144746956070915	-1.87170135791043	-1.16614057709607	-1.4487402850039	-1.77178147627865	-0.909342920514498	0.58742172569859	-1.63904275159336	-1.59105275186867	-1.86885246763691	-1.37708069297889	-0.594341275437991	-0.808874472773231	0.8611319212413	0.657228656468902	-0.296261716873834	-1.93167213127825	-1.91240140424299	-1.77138047579599	-0.264500340604023	-1.00614275305244	0.443016380929303	-0.534001515750173	-1.8562509687355	-1.39974434736802	-1.94863133608384	-0.376596639740819	-1.66759207484958	0.654287182790562	-1.10891066898005	-0.247456255325584	-1.63584907278092
EIF2AK2:P19525:S83	0.103731927577826	0.732851798267808	-0.2104134141393	-0.823054205590754	0.207216474623204	-0.540981740601785	0.419659904344386	0.424298904044595	-0.588064664969943	0.778276929487407	-0.766227326239373	0.0977484449667824	-0.292716630173511	0.738701755063303	0.261511904597353	-0.0404598781828467	0.160051250755556	-0.914364140695704	-0.633581259931689	-0.107330376429237	-0.862029742003477	-0.420243491099855	0.366060377686887	0.373963147461767	-0.750673616796655	-0.293069050859189	-0.325451165973671	0.279842567500359	0.000716640533240182	0.544829889282217	0.307567965680593	-0.61289890449002	0.372623837079977	0.167499036395293	0.0974721226680285	0.353817840641051	-0.0273731155702943	-0.626323135053639	-1.01556889030998	-0.523044580706282	-0.166243154895111	-0.247185706442714	0.500242660294557	0.17364870881985	-0.427266633270901	-0.910085442017309	0.373025101506882	-0.93841903191528	-0.495816082381595
EIF2AK2:P19525:S92	0.430208540519035	0.348754779659529	-0.871333530383351	1.53452274416441	0.330066363657762	-0.412931757330794	1.62843633956977	1.14125056664731	-0.56196883815557	0.633283612314086	1.31882279254511	-1.45729373318494	-1.64627340642729	-1.00936687467752	0.994313079103581	0.691676245532524	1.35197028294565	1.5994038134723	-0.629977159721085	0.00976069307967363	1.03426216514266	1.25036294583137	-0.700579163680662	0.946950151673303	0.782983955960928	0.528016208462788	-0.410052994875924	-1.6946211927803	0.882697918098543	1.1655399180117	1.58858025665322	0.263537394565275	0.828055080505746	1.19592187181612	0.712009703174541	1.18844880089983	1.2819155705435	0.122967898661399	0.58786292137101	-0.73839057119459	0.239914761490868	1.58616522181318	-0.378013672621096	-0.984824701978813	-0.262581452476695	0.772975934680365	-1.01267666026388	-0.850134958214315	-1.6423355351771
EIF2AK3:Q9NZJ5:S555	0.82852406257002	-0.385627281435219	1.19893656899509	1.11886731067852	-0.46058851506	-0.835865934926096	-0.251661430323975	0.11136489081754	-0.771117888611874	0.814544921444918	0.395810844197283	0.129912283854586	-0.168461376449529	-0.81435782022955	1.27378460199328	1.25064640565254	0.320156760784009	1.76540828585119	0.492767838538245	-0.181251307859377	-0.743149925392721	0.276756117167913	-0.308514964249387	0.446326927486806	0.707067503707761	-0.399311575844673	0.242800052031958	-0.475595543778147	-0.033415107916819	0.333851126684465	-0.78899161399089	0.775097757970559	-0.848500574766488	0.291637767375785	-0.433947788731138	0.671054383219872	0.690653729381574	0.469359039383556	0.92143007963405	0.354231048484253	-0.072727165367317	-0.506185683226045	0.35778185210403	0.963097925297278	0.443489521313175	0.917743178128899	0.646583169000257	1.16230941991488	-0.382376225673256
EIF2AK4:Q9P2K8:T667	-1.33199614799172	-0.575941202977763	0.63059986170162	-0.799951060958758	0.37350506546472	1.07076449230705	1.55251320803398	-0.799328625213203	0.741946192642095	-0.00471318243379456	-1.16601599470723	1.29680991912084	-0.134220337628049	1.22576876571736	-0.944774737616819	-1.46268472017572	-0.709989015229292	-0.27962862980074	-0.526047379376106	-0.215497734689684	1.20937737245746	0.300260561943423	-0.0104248619001191	0.79244452764819	-0.637180142309065	0.596350137134814	0.248265595482052	1.4851211715875	-0.40800460088996	-0.812188284362377	-0.152714043481974	-0.897556249457482	0.65006873431635	-0.232280384179025	0.65450021557604	-0.639687204185848	-0.570381143353874	1.08123611973107	0.755006674944536	0.306692827919452	0.690086646689452	1.32899370565795	-0.763056271622574	-0.570388672100032	-0.201912874960712	-0.473359149528262	-0.266240380717968	-0.74139753082617	1.0717636859996
EPHA2:P29317:S897	-0.936493391572571	0.0146249098835609	0.844033260676984	1.12378857386926	-1.17977398458945	-1.48929826216386	-1.0440658444245	0.346396304754228	-0.323206827422838	0.773918980143243	-0.102964186359909	-0.227488112725587	-0.216295919000711	-0.715847626427938	0.516996007264003	0.00149392439485571	0.328329471391245	0.73721424305485	1.15602642804515	0.245811986242882	-1.56667639061621	1.00918534172922	1.48548922546036	-0.21941098487566	-0.766315584769629	1.42436792931658	0.174619574506347	-0.554733811741231	0.154324129647523	1.11826869286495	0.985059259939144	0.590699164798662	0.988984648505826	-0.673608883459694	-1.18627576006177	-0.073740458725278	-0.175829204343287	0.36889320216646	1.22362663755521	1.28875756339411	-0.639177273355368	-1.37137076872439	-0.292269953393636	0.0297634924843886	0.247858206882861	-0.402762392723552	0.747975741964314	-0.299392465592454	-0.956999724736165
EPHA2:P29317:S899	-2.04126901420533	-0.255191297256822	0.231478685683118	-0.955814220149695	0.422411316127804	0.740268145747744	1.68238352188724	-0.863214575086295	1.48545493085305	0.054294832538418	-1.27551169226264	0.741676796747253	-1.06716636603649	1.57261546755207	-0.843601077426486	-1.36536437930635	1.18081392216225	0.93726775070638	-1.59210021227336	-1.38454000466043	0.58911992288146	-1.92589156290925	-0.279690968122079	0.3370730596204	-0.574577861190231	-0.134202021558074	-0.549913379970136	1.00719540313465	-1.92759216963563	-0.771813991631884	-0.755803676960247	0.432368246746328	-0.104837000353511	-0.469371608447923	1.23830389033825	-1.78421991959694	-0.800117609510026	0.777438678481024	0.147909483396087	-0.812759041888215	-0.453998988232383	0.903108229183717	-1.26051033387798	-1.23359895371273	0.0694752269943594	-0.840236862284502	-0.643026009088247	-0.275387372352763	1.79989717954965
EPHA2:P29317:S901	-1.21694407907042	-0.922346022574833	0.932493670167901	0.706592021000598	-0.309421941515868	-1.10470296812685	-0.313735010073117	-0.825789519500632	0.98294162124287	0.421726102921199	-0.68142161153214	-0.387013779159212	-0.888747959668564	0.22310447532054	0.754087893724307	-1.1486208065495	1.36677888988235	-0.113723289343641	-0.950114575245404	0.592010221819031	-0.835472791587727	0.379386990677619	-0.773626114254537	0.53371870788309	-1.06983654329217	-0.252968735067617	-0.928613164325599	-0.0681562705157637	0.304465369551564	-0.387967920278053	0.704186477889389	0.839641159587766	0.585624058639021	-1.12383936277494	-0.549997931710437	-0.698845019773369	-1.0676932424785	0.967766639209755	0.797656356865477	-0.167605350464393	-0.95748945171665	-0.0521259157270103	-0.867474722826568	-1.2067912473507	0.613970781022276	0.907635173340696	1.51605255207929	-1.52775353095295	-0.844998658045752
EPHB2:P29323:S575	0.183065250359535	-0.694738558174803	0.67068391731712	0.62950934303466	-0.448466893938403	-0.334546190868477	-1.79486316396647	-0.300995357312417	-0.70884575761173	0.349604191465013	0.190269827141633	-0.439036991812439	0.702177898863746	-0.611203593353442	1.77011916479215	0.85501279862787	0.26788376881896	1.24766544040591	0.662269495091633	-0.68793438892803	-0.504131933727115	0.0755490474127331	-0.61266453267652	-0.432009459470095	0.287033982305402	0.222842808808062	-0.265895388473918	-0.383900660591619	-0.853459995257906	-0.592040762186426	-1.30225431778491	-0.0385238525016202	-0.993067049357522	-0.531089920312157	-0.32423128046634	0.715611436665902	0.880301042721649	0.369182862458797	-0.0922128441161957	0.562956301030386	-0.497697688862428	-0.605968450507482	0.398686201148164	0.522821656843088	-0.251844324608827	0.536639912015184	0.634684967954684	0.916429154795153	-0.0955825010733354
EPHB2:P29323:S898	-0.874786797190334	-0.83740121143321	0.143707456371379	-0.428746221889079	-0.699776100119707	-0.625480486231969	0.025603921551359	0.457261473308578	-0.16274528029115	0.289073047902939	-0.937437752417994	-0.91579289232221	0.290829193901959	0.664621700091871	-0.142594550366849	-0.856902606259677	-0.446290676133623	-0.318059507937767	-0.407674062389047	-0.467988698038717	-0.185106225323567	-0.689986685429711	-0.790490658619448	-1.0827823114336	-1.24322193863453	-0.827839029104337	-0.758186570897911	-0.411439609173899	-0.975430109401674	-0.711508001006718	-0.207968973340896	-0.883221614127019	-0.560731600254589	-0.761866492370349	-0.870980717840348	-0.535063538513721	-0.703669791165058	-0.373141179407186	-0.328153179943552	-0.499316428314976	-0.897465020197395	-0.684114984507097	-0.524407405201284	-0.83541734497071	-0.664564771506929	-0.872531312654753	-0.689742632645758	-0.310670676903604	-0.706476021995725
EPHB2:P29323:Y780	-0.096886097608835	-0.775538314879068	0.774558688556699	0.0486119881458042	-0.159655175295114	-0.150885235689684	0.677501979483278	-0.322706265036763	0.131854268466834	0.0901316595063265	-0.378848651252652	0.342513364918494	0.108635568175321	0.0708362456315264	-0.38871785825163	-0.844004151784504	-0.525003501660988	-1.34649466079964	0.320869101385881	0.482450397176632	0.769036712555173	-0.738423089521958	0.405696757310446	0.347621812363694	-0.00830270939081521	-0.00376147245367274	-0.0417402148422073	0.542604766950791	-0.387705129996995	-1.25110389802033	-0.010320260592005	0.547059302725246	0.343566430383718	-0.254562527225562	0.13234593129302	-0.270794701236712	0.340326687227441	0.64426256558717	0.0413211210149213	0.514557603977076	0.0657365407689815	0.595675954467413	0.0290185654486096	0.305320914369239	0.672886031246951	1.70686301586862	-0.81088901543511	0.896543807927519	0.300876212046726
EPHB3:P54753:S788	-0.0119379070676086	-0.27683026824056	-0.183820358085122	-0.592863041832034	-0.0544645682780934	-0.781549443073286	-1.25518920235447	0.308759575973164	0.045951137580867	0.260902594227947	-0.0159403494386903	-0.989184391410129	-0.189207734728835	-0.0191850519103532	0.748127689233375	1.12204816703328	0.552740373720986	-0.326691467503067	0.94323484183595	0.194734022703121	-0.529264367563557	0.770894609460121	0.325581817332846	-0.86048991332513	-1.25275685617381	0.359585775764966	-0.410750410725888	-1.27471611898605	1.70734103725483	-0.0707194129119626	0.305187846667087	-0.835758884131773	0.699274850745426	-0.251700399715779	-1.26590092677542	0.59291517378488	0.362582534918035	0.044671789030467	-0.117480513182288	0.891167348295517	0.0215681424166902	-0.676178581176799	1.00532666072473	-0.0553235607952043	-0.197524350397499	-1.19429612057262	1.31199471800755	-0.0444230715917962	-1.56453678999951
EPHB4:P54760:S770	-0.985485968907916	-0.479514853623616	-0.600013859908067	-0.338435124413156	-0.489760346778203	-1.24220465531043	-0.332988113721437	-0.895309762906602	0.870664481964269	0.52715847447982	-0.374891165413099	0.570075126468285	-1.05595396706192	-0.218988620284164	-0.578681879785711	-0.782421219070386	0.323739223168733	-0.343916964250546	0.897378676163829	-1.04524493652869	-1.15261534513439	0.293441637807195	0.53099980348813	-0.184099946527963	-0.766772138700031	-0.393651657953375	-1.01280429133116	-0.442086237017098	0.402364161247171	-0.376058637642949	0.382683092604712	-0.164752326424978	1.12924511925415	-0.481365684172071	-1.11499078031174	-0.815380032788539	-0.769421168648843	0.41922891164894	0.242729682354021	-0.458177756909283	-0.615003594779687	-0.590509362185769	-0.760767119794391	-1.11621998306956	-0.560504492718597	-0.676225842058579	-0.792372721936174	-0.799060388719788	-1.01176955098832
ERBB2:P04626:S1054	-1.95535045716871	-1.91040773595227	-0.965277097260888	-0.872393188961949	-0.521713737736757	-1.56156565183934	0.637988316958972	-0.832513830108086	0.93304451488554	0.772345394093299	-1.0016726863895	0.562524300545054	-0.650139768320856	0.846157136043145	-0.206926785857135	-0.665932374975056	-0.607531264263817	-1.57506407456145	-1.03973593968707	-1.74091627988085	-1.20046930971752	-1.26549684456773	-1.5702699727337	-0.939236655273001	-1.42257111692627	-0.37826029040671	-1.17844492033794	-1.216102277422	-1.22908559451486	-1.50294690662161	-1.15155237246536	-1.27984994619862	0.395767219225921	-1.14336407196532	-1.79291128902494	-0.253758185495075	-1.93730610796517	-1.61035309972779	-1.35380069994325	-1.50671139125845	-1.55659199362343	-1.84920274111717	-0.358788822391979	-0.264589737302457	-1.63848549246228	-1.57579151346838	-1.52579565176349	-1.75656696481903	-1.78218251356171
ERBB2:P04626:S1083	-0.449039475093731	0.193290181819626	-0.522531766583105	0.676363747539067	-0.965807011143281	-0.954803139088759	0.591893601808791	0.767468188048232	-0.98554135430379	0.471017637641652	-0.75482095149374	0.216527563269862	0.505249631908705	0.329629111748323	-0.327474453712909	-0.763272354741093	0.167278735009842	0.081159380720555	-0.499285669745947	0.333483017447553	-0.40734236895707	0.59480719964267	0.328451583835024	-0.838123706845652	-0.153590539381749	-0.86554947647536	-1.13401002683566	0.0687037403368501	-0.714961594226839	-0.390657568711068	0.207897252177852	-0.290555863731029	-0.771914002590152	-0.730632461365272	-1.13265814556031	-0.584092244461336	-1.0845558681797	0.438249984335436	0.804385725811323	-0.903043675648792	-0.952628730333556	-0.121648353346554	-0.493332685243771	-0.540920907851468	-0.984924420247093	0.274155898419218	-0.870143999838167	-0.92426381259093	-0.617057569231932
ERBB2:P04626:T1166	-0.449303127466724	-0.562252747393379	-0.588984892830767	0.250869028976014	0.28178657957311	-0.974208323584371	-0.756653560236947	-0.148465367295372	-0.462506215302056	-0.51628683766452	0.679375074090443	0.336864413898582	-0.340262795940834	-0.387618031401112	-0.541785721025494	-0.858606601242752	-0.0262480710111537	-0.210292578747108	-0.614618354654849	-0.82867448847952	-1.25566693393248	-0.261655039661842	-0.362589787301836	0.022845378694069	-0.400436120787871	0.486435747274555	-0.979186799430384	-0.821892238832511	0.273447909797936	-0.21438299199142	0.0819621070175413	-0.218386636049003	0.258925304486646	-0.394390975025943	-1.04429905787588	-0.902895715369503	-0.917528211539973	0.384221344169137	0.207559907267989	-0.808116514175309	-0.989523865175539	-1.00901347669602	-0.795312935665749	-1.14644682282213	-0.584302850695988	-0.665300973300603	-0.31558810181831	-1.42841071007948	-1.20653165713817
ERBB3:P21860:S686	-1.79133250865368	-1.53197761155017	-0.0948443997911783	0.497166967467277	-0.546868507470846	-1.01393025801331	0.589299158649883	-1.28852348046415	0.24069886203143	0.634542465172781	-0.722400321906316	0.564506824861987	-1.0184362256956	0.55480781392242	-1.72048431344748	0.33466629041609	-0.818768875992085	-0.75389538302337	-0.294933852846044	-1.06903776690581	-0.608887972566623	-0.59928605377429	-1.00044775640024	0.518832087095853	-0.881495301047799	0.430135860890654	-0.728813997519033	-0.613946193702398	-0.91647461676212	-1.65669651636924	-0.183190209861391	-0.783207198413171	0.811679034413588	-1.35760228403611	-1.10345321101657	-0.915237101328212	-0.950105007483189	-0.176072790099249	0.515376275958696	-0.281948193704279	-0.879054013666442	-0.569018415783988	-1.14076788958373	-1.30083085073333	-0.395234076924127	-0.392156269004223	-0.442081075209261	-1.52312653507848	-0.777696425456323
ERBB3:P21860:S982	-1.41019348814134	-0.953760485552384	-0.339228323989022	-0.0497082254744493	-0.665635558187893	-1.39765195071474	-0.996443579911672	-0.662555195483544	0.968283211110106	-0.444073102068386	0.294417693876022	-0.527943991769934	-1.08620437759851	-0.151228169200392	-0.819462326864954	-1.17436932190105	-0.173099315193999	-0.356761870522102	0.138405460836527	-1.37026747145955	-1.23268107070037	-0.986813314543502	-0.883777412734313	-0.695398235973315	-0.848653271395996	-1.18871212157612	-1.37493512442726	-1.26205877514971	-1.25082155798906	-0.648494206628739	-0.395345109357303	-0.303617764423914	-0.791045830374996	-1.20405757387206	-1.35560337994921	-1.23122431049751	-1.3470377191907	-0.934656245854222	0.140832653760438	-0.525954991526441	-1.64980757528565	-1.27957165142514	-1.37558110952063	-0.847561629344953	-0.566077553362465	0.331710660382248	-0.426995840176428	-1.1840533073343	-1.26307569695217
EYA3:Q99504:S438	0.267511665331363	-0.37078747548036	-0.351401287130522	-1.76675698716108	0.317062393104443	0.744837562957317	1.94106235378705	-0.568347975843148	-0.556049158273492	-1.2892641414329	-0.0813912650194314	0.962006523077545	1.34655835379563	0.124526151694411	0.516287829867959	-0.0780025184316856	0.174327974686363	-1.6382996888469	0.401305343303455	0.777993579684248	1.72723618764687	0.488680411291225	-0.252010515094155	-1.13166614441822	-1.53153475019884	0.692065745125337	0.941986033439837	1.90856602899929	-0.0286565118038387	-0.131365472163871	-1.12086244794987	-1.58881362664538	0.210385551704168	0.615483189913202	-0.532967623618767	0.583012236342735	0.523736710779364	-0.0530958207252807	-1.62505353206871	0.342655743754149	0.920475570618667	1.90164418626898	0.242139999478353	0.423725032324739	-1.18770269649193	-1.92095151672319	-0.142796338393967	1.27724449869302	1.84333958330504
FGFR4:P22455:S573	-0.766018990193182	-0.659125449924435	0.738895149836046	-0.394478760904128	-0.212623411248436	-0.551251809725121	-1.64776442480221	0.70423514139596	-1.84398521457296	0.197493467643259	-0.422170240942406	0.109295480425626	0.858294196719614	0.131644870134376	0.735902703822171	0.154043472471012	-0.969889963734168	-0.291276099951679	0.535782128859747	0.266682327270192	-1.63091616540334	0.0390007697216588	-0.174123192363194	-1.10814994819269	-1.06510915763033	-0.683832282650082	-0.754135647548657	-1.38171640834937	0.924875987585455	0.933184059737067	-0.54928092318376	-1.01491604674503	0.679761995863536	0.720346571264001	0.74795835581488	0.279571814027828	0.0587335971760536	-0.22424211064813	-0.0471796697560749	0.515342767072534	-0.0971361727053508	-1.31404221083331	0.682789653323024	0.525430277109337	-1.03601121967098	-1.31857823072711	-0.786234187821137	0.562755543823606	-1.1932421620006
GAK:O14976:S1168	-1.16888468899301	-0.778290152512206	-0.293578622376035	0.122963836936524	-0.192492431330336	-1.44846897752381	-1.29152743000661	0.169347022194191	0.52469571306915	0.870340949014327	-0.522647724189469	-0.452844919052668	-1.03180381125927	0.18192096867763	-0.522720394787187	-1.07154930016873	-0.471132459431718	-0.274300765450196	0.216689690459847	-1.34484894359196	-1.52849212040316	-1.24265678662542	-1.06774463636731	-0.684613802534593	-1.2536882935534	-1.05050627129723	-1.86619989887476	-0.911306481460719	-0.970703137257819	-0.988217598848026	-0.154176415230042	-0.277466249234721	-0.827113667272818	-1.34730027978534	-1.29439683826101	-1.14904534391902	-1.11225782545848	-0.388501754907617	-0.109533700271142	-0.326070153682713	-1.01028512514869	-1.27957814365537	-1.08280315019013	-0.562143616881411	-0.514245779939553	-0.683364114296951	-1.07994580529678	-0.670297675504834	-0.801873424035204
GAK:O14976:S780	-0.0176708199670345	-0.490404000660484	-0.568962425358868	-1.15871828044963	0.33724700727618	-0.472101739955387	0.735400081961801	-0.90034771932024	0.203444482635303	-0.730585756214242	-1.31123122823939	0.607628002584271	0.711325267436075	1.42323629605462	1.1181565348089	0.502063606277083	0.631994811114232	-1.02580811676876	0.597192918445732	0.591893044444687	0.799229346263846	0.112199092673807	-0.00604791775641558	-0.580763260733193	-1.05933432787432	0.629621071642341	0.206906426860098	0.325503988669092	0.254065713964769	-0.451048375612842	-0.0314896336568682	-0.438915787296962	0.53388505567474	0.70886863962106	0.954880554194025	0.637663187057418	0.608710378552485	0.533941702345434	-0.276537566568852	1.13260729927504	0.923755692230615	0.762279881930782	0.795960325665156	0.329563722964225	-0.157436340490197	-0.992388425433495	0.630941460185258	0.367781993366173	0.244565269008363
GAK:O14976:S826	1.84741620079165	-0.166704929170791	1.40610172672174	1.35471262300813	-0.924170225984123	0.769869502002416	-0.23271186121943	0.748346502145598	-0.661885661546893	-0.647370285661512	1.02020992892038	-1.15052178296653	0.638292537179508	-1.37097108031262	1.34354587787574	0.536404177038738	-0.232953011507121	0.170413177130654	0.581160963231616	-0.329802532670452	0.816179428805216	0.517535029337883	1.21183411232417	0.472385172742159	0.268060199061899	0.14770634194073	0.253008204367816	-0.616262736954188	0.820514979555008	-0.304298275688238	0.653094331796086	1.70784331425987	-1.17383155903542	-0.0900037604054036	0.456633721747802	0.860812096913914	-0.0693801166369578	0.757504653951716	1.68761068984771	0.52785279998009	1.43121584537955	0.369785846762344	0.705088371855783	-0.296705811013768	0.274938910783298	0.400627360174289	-0.397460278177282	0.75379819166259	-0.046448173711631
GAK:O14976:S829	-0.436906065225018	-0.86864534426263	-0.331446092814584	-2.83131475471168	0.243896802261694	0.149596457543926	-0.579740620539018	-0.271730225213661	-0.148564935823245	0.0954257472081479	-1.78540346883074	0.53752481742545	-0.0607755711343464	2.32729107662461	1.56137693835776	-1.6709336224114	1.42579200829529	0.592478093095954	-1.48509168016763	1.33131888641482	-0.711532460660363	-0.890279483656128	0.832679422580348	0.285449437023908	-1.12553930207595	0.549840295177385	0.624833269364843	-0.649421821448743	0.830817278678692	0.823177807436254	-2.84172666133457	0.689531344683188	-0.471748836520376	-1.88898527142682	-0.370587111700349	-1.22179302666453	-1.32808724254017	0.39741711866557	1.32521482010681	1.0818586700215	1.78594627804778	0.269720552103814	0.592943269372434	0.982152628504243	0.785255893618492	1.05341579305402	0.014165666583272	1.3433617887376	-0.177799100384237
GAK:O14976:S834	0.589802984393766	0.247129133644134	1.25604796921951	1.10600200618899	-0.0424853429919466	-0.721813694748493	-0.905264589277291	1.30552528732395	-1.09671753346493	0.259836333190418	0.639869732952806	-0.801657934126759	-0.160592270820486	-0.715263190332452	0.560014204817755	0.309250701999555	-0.143505775563116	0.779769384823921	0.0293161225299841	-0.380524912221516	-1.02201529700394	0.453765343104957	0.480683881981772	0.667171529388994	0.196516076869552	0.165639981928675	-0.885428243867616	-1.06062684267357	1.0819199803409	0.338586915720917	0.631056680759688	0.567826459125634	0.395113556604506	0.264345258898089	-1.12135595125815	-0.281363608900123	-0.155225785191276	-0.321391418240702	0.748876553426367	0.634217249444354	-0.207279933607906	-0.963739600789194	0.186234590736229	0.345568029012662	-0.137067955244976	0.418700780559182	0.370795302758252	-0.204191199384027	-0.98559340664781
GRK2:P25098:S670	-1.2745867204761	-0.546060500195364	0.303482845105175	-1.42139349298824	-0.461211676035239	0.657547159315213	1.62765701122716	-0.0363958068834204	0.280000116781481	-0.313296879541448	-1.60321984378049	0.464750016852309	0.711545962981762	1.66924080298785	-1.3447055876726	-1.39312863042815	-0.220228089456287	-1.47762492174539	-0.557213318617557	-0.10819711362417	1.2743267646751	-0.0399919089438024	-0.303809093199243	0.522341427285214	-1.15684485750861	-0.0123007815676152	0.188347827607752	1.46874000864215	-0.157949073940165	-1.0363802572735	-0.489306868846094	-1.32717422845891	0.703523427468879	-0.474583771657757	1.14637047573527	-0.172057623829152	-0.745542381507193	0.686013576174028	-0.886607669476585	-0.630349018604453	0.629242819434388	1.56308307419409	-0.340933401795363	-0.690623915889403	-0.342883238736599	-0.919362741821988	-0.281033125021723	-0.274223042591078	1.30331349554033
GRK5:P34947:S484	-0.669261565579586	-0.256297963564569	0.224329304503466	0.58235999270539	0.00944770215926036	-1.20386599012978	0.207834350863927	-0.524303738670084	1.37556042884364	0.138044244669213	-0.429387972353215	-0.0667771897788955	-1.2191793017456	0.224183130791974	-1.06663640220558	-1.05198025860125	-0.361217328907124	-0.0877078767401051	-0.733617809882878	-0.29509223551124	-0.358729948212953	0.600162615292771	0.0455161586179714	0.119477554287922	-0.249810653138286	-0.615476730974583	-1.03653852273359	-0.142888167590531	-0.0915480360168468	-0.756685479918987	0.632143608559741	-0.362485173299477	0.952446589563044	-1.18932382443954	-1.02864519169749	-0.919472870368021	-0.941203237721307	-0.65091636149327	0.387096734616284	-0.511274914955426	-0.714458317446452	-0.348070088103522	-0.724768373182065	-1.20454195523995	-0.231608178182277	0.616329785516922	-0.897077070447747	-1.34309762498548	-0.329775370535308
GRK6:P43250:T485	-0.993711693977054	-0.611503312711975	0.247283366819193	-0.45173297982058	-0.482069522496034	-1.07463440412812	-0.183961500285046	-0.74536640495704	1.35636485859515	0.362664485409746	-0.51502115131588	0.195336008890722	-1.09505786165125	0.539239426615839	-1.02157369699753	-0.843587483737761	0.401242828921285	-0.292011968566227	-0.547958127890309	-0.587526770339329	-0.303739607335487	-0.925194906519258	-0.477532043842981	0.0630771638256441	-0.728510930348445	-0.798461374517581	-1.03050884329662	-0.246378535986698	-0.893490929665415	-0.0709966701449943	0.426334555493903	-0.425134577047733	0.301941936516793	-0.908933930736955	-0.757041971742145	-1.20229606392221	-1.12760610201813	0.274640683512606	-0.468873696412458	-0.504534601108163	-0.583991112379116	-0.475804034860288	-0.923174674306704	-0.70925219434266	0.214248636940913	-0.761939492512107	-0.648322246136802	-0.718584013872023	-0.424437998400751
GSK3A:P49840:Y279	-0.671268223130935	-0.631150837736037	-0.515721914445848	0.715544341014239	1.24771118044129	-0.645401118929282	-0.369999460012243	0.372493180443852	0.494640325394599	-0.41405899419318	0.180647092023127	-1.1679395853432	-0.561643957321082	-0.342467967009681	-0.807918824245136	-1.03455299517396	0.394482706954179	0.237210544358708	-0.438901747744043	-0.928586051746886	-0.762233419153277	-1.19120349971175	-1.27310874087208	0.425264513842575	0.765195260153851	-0.397895749426132	-1.48465115449985	-0.96582595871933	-0.243105934999935	-1.05436891374013	0.80205354963039	0.794525105788513	0.410831217670286	-0.816196914516347	-0.110595696166632	-0.818458120886041	-0.707762806748069	0.194626602865032	1.19355052125574	-0.734972367532436	-1.31607628357396	-0.511855840772972	-0.917164392328818	-0.994270619662502	-0.692954035001331	0.746190436368054	-0.75779067353872	-1.42310849187231	-0.308091614181877
GSK3B:P49841:S9	-1.03886005516059	-0.331576695220749	-1.06253512792301	-0.581361027163333	-0.633609898220439	-1.19644790514106	0.13332087593467	0.795837670479845	-0.651587911440811	0.694884300317894	-0.668654230070161	-0.329327862182874	-0.463068578892744	0.497441664880399	-1.1620804056573	-1.33186822562543	-0.83985453285905	-0.549708165309351	-1.23854588394104	-1.08888195429875	-0.830981479462968	-0.879872035161058	-0.965948276440432	-0.852085691267591	-1.02474040208265	-1.1790047031613	-1.22520090396699	-0.851119444028811	-0.893376813448408	-0.819401390315095	-0.531821003904773	-0.899945669784637	-0.938204704644297	-1.07668432463286	-1.23988731292203	-1.04152761827967	-1.19304187562069	-0.987460667615267	-0.610891050487435	-1.25477092098386	-1.39093232702228	-1.11254934016017	-1.28757983203218	-1.34317621213488	-1.16695309792542	-0.48179550900343	-1.15027517155258	-1.16589863484588	-1.04286775829437
GSK3B:P49841:T390	0.916278264321381	0.356951749801909	-0.59659548406005	1.2087259261565	0.556543760611223	-1.16177526756882	-1.91629194254086	1.29502891389514	-0.715844511130733	0.96512632729347	1.43158921742046	-1.29138226850976	-1.27392493058103	-1.32480941550492	1.02840805963644	0.607152647108741	0.789831541926696	0.994320215954654	-0.719778826400767	0.937494208336637	-1.57059019061676	0.252008326733732	0.710937130340744	-0.294805968202962	1.21073497148414	-0.932915700797322	-0.506148131797028	-1.94847435144553	-1.11353386798343	1.10703843965111	0.93589535728543	1.8840224447271	-1.47889546329369	0.535979663081617	-1.24604280950781	-0.306667448612347	0.948021194103725	0.49605851575393	0.995940958864345	-0.363733953538774	-1.23153949434235	-1.92929251186111	-0.642663957457885	-0.567887556503358	0.538713697945755	0.894377083672579	0.0181496071929838	-0.254114226719103	-0.030249687163122
HASPIN:Q8TF76:S143	-0.318820508484299	-0.68918313928225	0.167138804801952	-1.12950591847441	-0.340880198097552	-0.556405715227565	-0.218176129657681	-0.340461913340248	-0.33930340403978	-0.443154801473533	-0.797378224320508	-0.0345096055668656	0.593472157558473	0.879298344689374	1.11718879396832	0.820630419902592	0.37119784256845	-0.751652292988155	0.799933738054817	0.487145288811097	0.582499823538597	-0.578145402021105	-0.297319004019747	-0.472742491097512	-1.16449424921496	0.234977051223364	0.102423842525984	0.104953681429212	0.00819788464913559	0.474643308944073	0.33191249637254	-0.904567169142977	0.0868615209141011	0.897058816558811	0.877845326870247	0.333021496209666	0.666324239207525	0.278353797435638	-0.831166314071418	0.83786024293909	0.661460089607976	0.469424680014349	0.767510338597069	0.888865069874435	0.165117158036373	-1.07095871417145	0.669139834085293	0.665921630148255	0.187628383245533
HCK:P08631:T36	-0.826342768323639	-0.783610435481428	-0.630522809939607	0.00521487352190691	0.612413191620066	-1.25052757392343	-0.774896820583902	0.612613678799841	-0.682239570394976	0.0411541388605268	0.343129770700449	-0.519026953061981	-0.140141272940006	-0.482974211546012	-0.713968337301736	-0.93038766064246	-0.265871969010521	-0.416496920930119	0.0392230848232316	-1.34531193830387	-1.25778026797372	-0.965868995705518	-1.10358990423951	-0.625184318074791	-0.532405182649175	-0.666793021638153	-1.55273910331382	-1.22436556805335	-0.844185008650383	0.460490824138706	-0.616442204553278	-0.431071258318228	-0.328657056465282	-0.177697523671167	-1.21592335241306	-0.755837002619996	-0.871215902821607	-0.558279765938809	-0.502644165344891	-0.629691043700646	-1.41841633819429	-1.16007398252499	-1.19572241633935	-0.571480495568412	-0.715905560205077	-0.26735463307433	-0.7701585812833	-0.947649071196532	-0.843933806896949
HIPK1:Q86Z02:Y352	-0.308308511625338	-1.15050247123022	-0.215317204872341	-0.209107365006204	-0.126483065546274	-1.30311895148631	-0.478537259452486	0.522067245568191	-0.726407895415239	-0.934110083911168	-0.186891181961535	-1.05828848422319	0.779677846869162	0.206185058823637	1.07155232618228	0.776712130257557	0.517201775850749	-0.348431389164081	0.24550812195315	0.853110225003608	-0.63893055343437	-0.6900995813194	-0.751258135193619	-1.37886810839634	-1.10549599542804	-1.33478491195388	-0.979859531249593	-0.436558485505806	0.90780038173384	-0.572008466170837	0.427783425061569	-0.619935509767337	1.10402166742013	-0.788157388262415	-0.813721036048639	0.751469891263817	-0.884848791658264	-0.339001257939737	0.676820099362531	0.413469597180887	0.603851110922315	-0.459272820629497	0.623272922745772	0.496509073555935	-0.490451917267445	-0.704984969435233	0.87176156098929	0.880131716084857	-0.361421516352908
HIPK3:Q9H422:Y359	-1.21048453054893	-0.928825008388397	0.665036184778275	1.08139977503338	-0.57748907407019	-1.39027277937043	-1.11909813079314	-0.0357050471103792	0.494378316109638	0.684043284649685	-0.190004040129642	-0.832265403235905	-0.557211650061442	-0.26531103411725	0.3983130041903	-0.740667701162776	0.656784143479453	0.294756845833885	0.294681635045444	-0.369615104693249	-1.42933886837663	-0.589573698828722	-1.19116716230562	-0.320575903527145	-0.75257118393249	-0.945225357882365	-1.44423989329889	-1.11766342290957	-0.806306565528728	-0.922894329530112	0.59978446656744	0.565807679071582	0.69901059863273	-1.06354494521038	-1.39291965858376	0.66944451297277	0.288404085542967	0.58088425081281	0.633404557056746	-0.789737452521486	-0.651731130809867	-1.00611362323275	-0.44712877988112	-0.352431337598155	-0.170740802528171	-0.254041724995035	0.347599220755571	-1.28593409721212	-0.791190312375314
ICK:Q9UPZ9:T157	-1.13307438191278	-0.608029725628463	-0.301440097443487	0.718262198450973	-0.120823676217511	-1.28706073954062	-0.51895384641436	-1.02124104781262	0.987167703914817	0.494896324983269	0.381896653079773	0.967580507394592	-0.817902933542236	-0.784383564445644	-0.943404267380955	-0.888906482719382	-0.497162459737608	0.326973375514379	-0.780776112341639	-1.1510169340415	-1.67963415211464	-0.439783918192527	0.67830234055754	0.57171237873362	0.113393026005515	0.240630705225351	-1.53466746221109	-0.888858197160848	0.617150524662611	0.532563421647907	0.729353604330874	0.627201728123796	0.277685290473985	-1.07959849516092	-1.71428088278562	-0.914725324995911	-1.30083120464977	-0.608666214245189	0.592952486255074	0.000205345402506027	-1.06801147050073	-1.34308070565345	-0.878289171082087	-1.6929273168252	-0.294696234259623	0.151227787648838	-0.321946845896483	-1.52660226548945	-1.34334523522041
ICK:Q9UPZ9:Y159	-0.961409649439775	-0.793170345606417	0.240340249751081	0.39712809889645	-0.0945618513833798	-1.21761336030314	-0.814041940968305	-1.00388486738722	0.970730849837421	0.741740414992881	-0.470506947238076	1.12213461665095	-0.846955460893755	0.0809222881021524	-0.357075200809093	-0.71084343197917	-0.331722725275665	0.322628866777095	0.12655193843543	-0.744405787142303	-0.89164483101069	-0.74749572196326	-0.193267699680719	0.433640577374112	-0.16448984112527	0.237002426004392	-0.912814617152484	-0.938419608342147	0.235732823194963	-0.213547999039283	0.655804609698938	0.0229729985407708	0.0819585714038492	-1.01556181370246	-1.3438917998742	0.0240436067536667	-0.74185780335858	-0.282084413125354	0.561573993545822	0.406981089286604	-0.533247085149991	-1.0353490649071	-0.873805665823842	-0.807974350824324	-0.510317120491634	-0.364279870554807	0.169996353483264	-0.759769777295273	-1.2784255230927
IKBKB:O14920:S675	1.29994397079396	2.36206870425864	1.11187257686002	0.0118553580526955	-1.43934300532943	0.180663038696508	0.391595141789043	2.02230308630305	-2.06494687853593	0.365425089761841	0.052818146033168	-0.497684997188845	0.374961372918041	-0.26974118669069	3.02578539644041	1.48982412726586	0.615908631132067	0.488231001176653	0.81230623843285	2.87124315340736	-0.067370362440521	0.897474214796559	1.04835557893668	0.0675694119587678	0.453032639043809	1.6636284461476	0.268651830743556	0.72823462084892	2.19694739119692	2.87545914235172	0.188706508956595	0.0746980805197563	0.971608752432939	0.718533221886304	0.82279442963101	1.32704770342357	1.2478504031251	0.276762653693484	0.684678142252506	0.9999589577265	0.451570560086466	1.1451449998639	0.595685180428892	2.6283387977557	-0.0057709156082242	0.0427029274136041	0.952981163735128	0.343701036153838	1.14669156029629
ILK:Q13418:T181	-0.0644203935328571	-0.0503711422676342	-0.00348992017756382	-1.07049801405389	0.0997921746236468	-0.972795081187835	0.0606465342304598	-0.103898923845457	-0.767110357199279	0.607482733034058	-0.935943881927676	-0.00904670245588278	0.0749284641679171	0.673851083390815	0.112343900165415	0.167149548976024	-1.18530917430012	-0.892269418449159	-0.913232927782909	-0.185104657315935	-0.168486618399641	-0.355467155967566	0.21604742784783	-0.0819284285673219	-0.954789434079492	-0.365191654695112	-0.00560674828706525	-0.755945708164287	0.155748796298343	-0.123514291728827	-0.379655238502289	-0.693740011172146	0.141887012646723	-0.393590640635598	0.844806897726499	0.142286651621161	-0.807388010267457	-1.32436043337541	-0.540778083804494	0.0810733788259406	-0.420369934265472	-0.497684373551401	0.523626355546533	-0.421619053978542	-0.0577824322929389	-0.665546529393738	0.0251068832157702	-0.331491930533203	-0.387514545359699
INPP5D:Q92835:S1039	-0.942298587921142	0.622067875913353	-0.514539006022273	-0.618171866011064	-0.178286355981651	-0.363743527356234	0.723930989315831	0.137303974587134	0.404579471279399	0.376096185909324	-0.228557892554862	0.00880727161578631	-0.763956276149217	0.221223077225244	-1.09137292352518	-1.02360037870654	-0.590906147792392	-0.648561714522422	-0.621308895764638	-0.289490733082188	-0.865177713465406	-0.174731888102519	0.399893251336581	0.543262633934487	-0.428187688726433	-0.443088378720747	-0.135794957908875	-0.918716155946172	0.208540608485423	0.122716404253673	0.64677997701142	-0.394205422832956	1.01707309861689	-0.486136113796457	-0.498685713940764	-0.671924801714471	-0.746273495441192	-0.420325371067419	-0.469721372915838	-0.753262428667715	-0.338329195578581	-0.766245276378068	-0.948598880440211	-0.550942479971403	-0.646914086655565	-0.36698250812917	-1.03215371544888	-0.492343380736494	-0.793293443935909
INPP5D:Q92835:S243	0.476198202254573	0.350385513166174	0.177815499427288	0.808824314255045	-0.626780106405935	-0.0173407269646657	-0.770721475001792	0.890956775600123	-0.862032558889121	0.420814019424922	1.18581095752054	-0.633365516100234	0.100228208133393	-1.3827179701019	0.281997753254705	0.171336719161572	0.264363834359138	1.38410862778292	0.663920049369402	0.383300316603807	-0.161125869022454	0.4891598302765	-0.218386548127759	-0.199138740939873	1.33350893227398	-0.990691380837831	-0.201991568399244	-0.703780103769258	0.925824593258078	0.236423131611183	0.8404421268431	1.56821972611023	-0.00659621721442714	0.0187310465777226	0.859085989986259	0.724294625276854	-0.108405715682381	0.990097805219222	0.737342447747002	0.145523833739844	0.0476080413821773	-0.2167608735325	0.500831164587391	-0.155815268792341	-0.085450441476314	1.40258352272119	-0.214128819820257	-0.243891749978236	-1.68156117991098
INPP5D:Q92835:S294	0.154546589246161	-1.12557230922046	0.805332329408642	-0.701827293024478	-0.32171699455688	-1.05096694379185	0.947828296357677	1.03916315586861	-1.21774416639694	0.917890513732996	-0.998851053084834	-0.288287781066379	1.76643138250883	0.950345829585293	-0.949766590336772	-1.25724745515531	-1.00668913117515	-0.653642572131305	-0.989981446884013	-1.05750452258922	1.21938404252367	-1.0066202731771	0.365266671598892	-1.45681390424046	-0.737251181002469	-2.35892918076206	-0.883307718299786	1.18412212276622	-1.38028346913586	-1.01549185201369	-0.792395796457299	-0.861848044267359	-1.48009880631348	-0.386717244851896	0.81512457506747	-1.48603042010433	-0.681516541509805	-1.25754211530964	-0.815711125218715	-1.06455808539372	-1.74944665258423	1.28742092452571	-1.15389633184623	-0.0647627920593095	-0.693166673935285	-0.520321485878132	-1.05957337970605	0.102965708418563	0.700054903945553
INPP5D:Q92835:S960	-0.157187358574233	-0.351378324071381	0.182892284156629	-1.31224783017014	1.09251211517117	-0.352103298130251	1.21564054815802	-1.37499200319875	1.11144356144061	-0.271273854812796	-1.68748624900495	0.932438184272696	-0.333000623637518	1.3920667729481	0.15523326459531	0.577229459236289	0.185390069191169	0.454208861975371	0.709932349506398	0.0212976814498288	0.480543304752189	-0.0570779522671923	-0.274240823923086	-0.618115341939738	0.984353502775333	1.03656688445653	-0.302242892714354	1.57204288590848	0.00794604675850806	0.0120690776709437	-0.533858485706931	-1.57185222081836	1.12619799849842	-0.131946297615418	1.5826471488619	0.612672779820159	0.557917160398871	-0.0542320934420019	-1.1147696401179	1.0392230081418	0.4649753791423	1.56914153549327	0.172180514722766	0.501061398291716	-0.736432338584707	-0.901123304937468	1.12400991952307	0.157156526787664	1.09009272069154
INPP5D:Q92835:Y865	-0.226833140581482	-0.433639603571067	0.737112978100675	-0.961802877318769	-0.0412538721437717	-0.440331088968671	1.76837716202208	1.42724743554614	-0.550494502369444	0.800898452066389	-1.45450272277766	-1.99638001023706	0.184398225520622	1.56340980515885	-1.49201966419477	-1.14574413177197	-0.536599521169372	-1.52744141506114	-1.3632373508562	-1.15927696837512	0.733229187266342	-0.362923501942558	-0.680654838082212	0.0481234229380869	-1.00459472138137	-1.05129511879309	-0.330593422035695	1.09712173468252	-0.580460823014724	-0.842023469573105	-1.29875676147336	-1.06863186205146	-0.815322462908629	-1.18131640022737	0.867431957723308	-1.63488637961364	-1.46362816503503	-0.849444871993504	-1.19628232744248	-0.539168247142663	-1.23944633679357	0.93234873483936	-0.697370644611945	-0.375673348610077	0.493226750907657	-0.438809047866918	-1.52179082801617	-0.399430586894698	1.07062171483447
INPP5E:Q9NRR6:S99	0.840909422892073	-0.48648591277421	-0.195761386321233	1.71108825221803	-0.166117889295263	-0.518876156107527	0.629905132030624	1.15066575578033	1.2943991142979	-0.301140511354944	0.357832311372769	-1.08780537507414	-0.694898664272893	-0.296385685661804	0.992504756294413	0.36746628020633	-1.54654112347664	1.26800576050886	0.320455224772257	0.206800656809396	0.156651062769202	-0.212836014207436	-0.204146385367253	-0.442250975554563	1.7058075968988	1.02835327619875	0.206913125678397	-0.567914436550727	1.75346367974366	0.697250327982853	-0.284891809003548	-1.61536728541362	-1.21003845089989	0.613917201641177	0.460221297630729	1.36123339380616	-0.0321014397178173	-0.8488239149167	-1.30435656468599	1.85087798149115	1.02445621865597	0.614984164145392	-0.956722439570807	0.800842420395298	1.21519596434063	1.71836654777879	0.963494237727062	1.27446069677162	1.00705678575928
INPP5F:Q9Y2H2:S1103	0.214694460009556	-0.795930416744416	0.0738908202494023	-1.48034150009944	0.533281276657877	-0.0572858798250871	1.87474348546265	-1.23386270108103	0.794184808183069	-1.451753617253	-1.79077312051934	0.436131717992483	1.51459325121624	-0.918417525873765	0.120018095438008	0.914590704840085	-0.535145811673689	-0.898643202004505	1.0436467305829	-0.115077953930394	1.91756682497196	-0.126781720873053	-1.27144225977507	-1.47984336562662	-1.48360454493173	1.13538294683765	-0.430587420047921	1.81630263550948	-0.834598808033182	-1.25612512003806	-1.43599180112335	-1.60200629422116	1.24410345874479	0.650003985775282	-1.28028830034781	0.236614065225313	0.419908123555234	-0.44766954536057	-1.29886545657644	0.838480506777472	0.266776356696685	1.85711319179713	-0.127380931450863	0.108019869762581	-1.51791317364089	-1.69132430014911	0.253012805448326	0.843968070675443	1.78990969955159
INPP5F:Q9Y2H2:S881	-0.255226108835161	0.33012135901007	-0.178779679537306	-0.227543931038585	-0.0255500650250458	0.30696239428378	1.09887957032487	0.177992765352261	0.874212219898948	0.0819416496252621	-0.885869192070386	-0.436677591579741	-0.726176418926255	1.04736674814081	-0.602811973454887	-0.305414537784521	0.373089665069506	-0.643028540060264	-0.0846359362550764	0.242028820098775	0.0751015250539978	-0.084076632131468	0.226275732263995	0.249224061837745	-0.327972667750879	0.327289148115305	-0.193979561971961	0.342096042447753	0.541630436160613	0.109060629680765	0.955057219610209	0.3830628487196	0.880048812453878	-0.38483847261958	-0.263386697995382	-0.281834878678272	-0.319825967427697	0.313347417472443	0.239244069271947	-0.159299139749752	0.141279462645467	0.262307063749505	-0.158231946957301	-0.296290516572297	0.296694895763443	-0.277349969343123	0.103181863589743	-0.443992309107729	0.181191305075764
INPPL1:O15357:S1003	-1.92020055193198	0.340908145504596	-1.12591838879727	-0.845081370320591	-0.275044444110328	0.329548565835863	0.472062217427657	0.0540719882106687	0.846714430003269	-0.652377940344785	-1.32922537255405	-0.486823394628781	-0.488654181802055	1.09066418443609	0.0671247573743199	0.312005212899149	0.939722144467062	-0.269791783249995	-0.23147848941634	0.710778551243781	-0.219289709360772	-0.22689502350613	-0.583365120872646	1.33601473141749	-1.3945589256712	-0.153119118747398	-0.0831724476572799	0.596511969262785	0.662623511502844	0.847894811787983	1.35642394711493	0.304748418900031	0.977913695509084	1.03021964608443	0.831002000597898	-0.0406124145423953	0.439113596694234	0.551376746709551	-0.820225944323108	0.483710347210606	0.852076511845161	0.247542675615685	0.337060337157185	0.720038382335504	0.380624831898523	-0.206361693693562	0.990680057347204	0.0706602934334962	0.138873636344369
INPPL1:O15357:S132	-0.976297835268178	0.129771732878961	0.97926960587487	-1.42887911098725	0.88009911698919	0.340782817553201	1.7797407847929	-1.89246267292458	1.03543533165649	-0.422848997759567	0.548775851757355	1.26415347850618	0.206566791041383	-0.807160182828614	-0.0227597836519331	0.75475334593343	0.481590656541642	-1.45840839102845	0.41892080845921	-0.49231614673493	1.95797380112905	-0.78233389167526	-0.547658555325994	-0.659684005059974	-0.84651880401759	1.13012025112514	-1.10999970385595	0.646660470906853	0.552085920577503	-1.39636481619056	0.699287024708842	-1.36517326996761	1.11637771169221	0.868855892040627	-0.0891256856349762	-0.721105009617844	0.629266432341241	0.802732059711634	-0.414948964050459	1.56088562613776	0.295108719389668	0.581431149250758	0.339553984918384	1.42123145644243	-0.435044879136935	-0.537959723037808	1.44161580686754	0.261053570005915	1.95379715103325
IRAK3:Q9Y616:S467	0.155352551913101	0.253441118161596	0.393735013294606	0.692791046499659	0.00854704166595013	-0.915435117657082	-1.50631704066001	0.744938302013095	-0.896187709859059	-1.06934755254468	1.25083963428223	-0.777036761968649	-0.804757515373625	-0.810484319721829	0.503831624490724	1.09928376315826	0.752400819400013	0.85551522241771	0.273043889295769	0.73327047403645	-1.54595837787148	-0.536792108433691	-0.0649876751486496	-0.696479568264994	0.327483185544893	-0.886954510473734	-1.00428844456753	0.792519305929366	0.257677548533597	0.437943328314835	0.081554267026132	1.18206813345305	-0.363336236001985	0.642329350792638	-1.19412860479582	0.686046754161869	0.817998721212749	-0.172167101784638	0.968395061180983	-0.250033156670053	0.586200674265848	-1.26300727220515	1.00779798137422	0.507068998891799	0.00220166563384834	0.704361573095244	0.851426963747483	-0.183254668392557	-1.0614540913229
JAK3:P52333:S17	-0.84114584792688	0.905893775384247	0.542185308147727	0.780632106187132	0.283989677952461	-1.18550686005122	-0.885776181576015	-0.372254996792206	1.0125056697503	0.742903975634541	0.643965148210362	-0.194293603827525	-1.28913196534565	-0.614867001659583	-0.466698474706697	-0.392157792105966	-0.192222243831036	0.453974705387987	-0.969354647837904	-1.17890082786525	-1.22880610180961	-1.1137672061054	-0.586439718949766	0.515930450612312	1.09565211723592	-0.574986062153929	-1.19329847197747	-1.67017274154336	0.467568237884635	1.02578827294147	0.572705269784063	1.27059652471386	0.724897351181497	-1.15762492577572	-1.13134153830826	-0.519881320901588	-0.861510307883577	-0.850351529382684	0.717169194267349	-0.211308025685502	-1.34164882002154	-1.41988781405089	-0.665170678200971	-1.07299062298603	0.167303057043577	0.93824687264066	-0.234660249464672	-1.29012685318104	-0.451362086458312
KALRN:O60229:S2236	-0.716623865792501	-1.04371863632979	0.159174375111989	-1.34023104634952	-1.00205310940764	-0.890357196955273	-0.830878205162154	0.612194357275046	0.446486806307152	0.530429038872075	0.85178413563343	-1.26959749898303	-0.441369576806364	-0.725295697991498	0.508028948888455	-0.624183066709345	0.124344605665412	-1.3040248491748	0.320769441987657	-0.506099151895691	-0.98716353944347	-0.879078096738123	-0.240914281392128	-0.725018834106579	-1.30917756732687	-0.291654109069168	-0.711802856231579	-0.607803979684265	0.356081447523993	-0.719182977976499	-0.76788092087215	1.28811027311199	-0.0782385569152588	-0.181265536921076	-1.10661213684262	-0.317308685926294	-0.91565185025887	0.353793681558682	1.58031644259001	0.314101110487064	-0.416631029515819	-1.27823132525288	-1.00171408258217	-1.1517666583029	-0.676520695722828	-1.2370252507975	1.13601294575098	0.596339483996913	-0.467324942130097
KALRN:O60229:T1912	0.122093714488632	-0.846410253075141	0.346564649120923	-0.455339505454883	-0.917057745932132	0.525264972912432	0.23136826160366	-0.873072061948476	0.841008859396977	-0.357437413003337	-0.721792446968646	-0.772763089509736	0.61005361866624	0.702508160027526	0.869048865325564	0.0589646457463549	-0.104091639914073	-0.694105919555858	-0.437882270128807	0.484043785178703	0.622490905685236	1.00447575537741	-1.091584277768	-0.29896114198088	-0.972883271253107	-0.134698302033884	-0.237458901814986	0.411735076411201	0.231666987715183	-0.697615738725895	-0.0138746976519279	-0.977251549742718	-0.457870849545876	0.673588741240231	0.35525401653649	0.498469020845831	0.561251921300645	0.488436659486157	-0.24354170891539	-0.143881878468619	0.704524925144746	0.468630798650941	0.18770000119455	-0.85888022768568	-1.07207896157735	-0.770164767173663	-0.61451306675504	0.784138752744109	-0.485308468503508
KSR1:Q8IVT5:S334	-1.29152577212479	-0.782104788926051	0.0750456343876159	-1.37332308343018	-0.236874651192932	-0.0501132235631999	1.43636082318677	-0.362734222053856	1.18861305880421	0.828099217629915	-1.60609715317352	0.33595008033588	-0.653733239880735	1.65600101870995	-1.4281841248546	-1.65074484733385	-0.745539064786654	-1.68065521944833	-1.04865826719207	-0.539377768294902	0.504598514388538	-0.765945301711461	-0.605243720456158	0.766693536036356	-1.65753918420662	-0.0924946364965154	-0.169745482926581	0.848135192537365	-0.889869219273052	-1.21576417761277	-0.0113299071247367	-1.64314720367699	0.153745180643192	-0.192724263119675	0.232284604697991	-1.40127741106475	-1.06130463381554	0.747012202848638	-1.0857809166311	-1.03170731059942	-0.254403452511606	0.797603543346501	-1.11978494919775	-1.21094363136021	0.0463869669946404	-1.65826685808812	-0.775825254073773	-0.841887749761737	0.615669284966364
KSR1:Q8IVT5:S406	0.31480455922814	-0.668647492101856	0.49504723763385	0.690994820489004	-0.00926028063548224	-0.198487462343557	-0.740673828517467	0.0718095942244561	-0.663557137111422	0.112636205532216	-0.303530845408276	0.145630287115695	0.588754831042492	-0.167958397171479	0.892956076843275	0.562571209076048	0.200102705154105	0.859235338022224	0.604512399297271	-0.556396248484877	-0.122550881114654	0.153157301027237	-0.210791301191015	0.040682781379106	0.633287666836892	0.0814357584488236	-0.304507317816758	-0.209770667033901	-0.642760029120399	0.335498756243639	0.0322209497453989	0.892844710773453	-0.813296263136749	-0.0577771782961619	0.0248300647248215	0.233815950726262	-0.443070833087299	-0.420961589863923	-0.112103678990198	0.448165765744174	-0.620383580532724	-0.379103170495431	0.471511288924488	0.528221545127878	-0.0922796113745621	-0.398065526665367	0.0983346076907079	0.319206155746725	-0.213898108243208
KSR1:Q8IVT5:S569	-0.669341715746704	-0.340774660779638	-0.0807684451249975	-0.91647242803246	-1.11709551099948	-0.0250998185706455	1.18025499007557	0.490326529870293	-0.963374518409993	1.18761112974645	-1.23425613527276	0.488529615546118	0.792937625986342	1.18939719989472	-1.15378011054047	-1.20810126601422	-1.25827570760332	-1.28032021075377	-1.06826042899141	-0.57739653845016	-0.236780162278192	-1.03895414031788	-0.104234085282733	0.0183896917805262	-1.35315494377579	-1.13454682615468	-0.466079708278463	0.124958957852428	-1.14817657541215	-0.431799122804258	-0.073050603486491	-1.23784320016122	-1.01371416512216	-0.824974737542207	-1.16547252943171	-1.17075188086626	-1.11051823321801	-1.07578502224578	-1.31504096115981	-1.21059736582164	-0.998193501024012	-0.375843153373919	-1.21963087358201	-1.11698349862727	-0.186061383924119	-1.3492731012049	-1.28142486814414	-1.04465768198052	-1.11122684396187
KSR2:Q6VAB6:S939	-0.83497969287154	-0.539071180607046	-0.641998948415711	0.15687853643829	-0.577659737137146	-0.83206323237083	-0.336241958218391	0.222384123202736	0.681591105028102	0.179269398349124	0.0576065967340311	-0.150127750499676	-0.950949924850312	-0.205396378586798	-0.612705864321694	-0.433036590403272	0.54055852664175	-0.463982627537829	0.163708424362036	-0.181078691044358	-0.981846358475118	-0.75956647083989	-0.353505503768996	0.138185660094616	-0.441093777440028	-0.253875644697738	-1.24592051990415	-0.59819443577328	0.241705673080965	-0.0982388861677911	0.532863829040279	-0.267359470407402	0.504330406253192	-0.628720106567973	-0.802468230388766	-0.456130524381695	-0.0107719567352355	0.286149758809442	0.285118538031451	-0.0214368404824142	-0.791463964608595	-0.623773433628887	-0.607874876702237	-1.01526070502857	-0.183547441537233	-0.553660122210035	-0.456677783722493	-0.673921716483489	-0.438621502135586
LATS1:O95835:S1111	-1.13247279103589	-0.574134320096792	1.44172596549858	0.0566221241535463	-1.11309665880245	0.272585326314077	-0.806712367979501	-2.03594758445919	2.29866943573011	-1.74797601100991	0.025733903683923	1.10065739227157	0.423507950591583	0.088382085384699	-0.295199047056168	-0.198790633920777	0.567547958772432	0.774462852933544	0.642871359620547	1.63879311552811	0.431167450280164	0.132309001508615	0.329690586163357	0.48403584298533	0.232109956940742	1.35531783177135	0.614026027630834	0.167950112604759	-0.262131933302117	0.338109852680026	0.0860851437074878	-0.179407015278698	0.703484542892231	-1.17813847060545	-0.314166764332553	-0.179154396540085	0.39721719391412	1.0008052930176	0.413555249001035	1.30610804923094	0.436987271815145	0.360098733048772	-0.487402916718303	0.241297293048865	-0.127848157695569	-0.340299088576743	1.51844789582919	1.22047944984849	0.0823553095822155
LATS1:O95835:S181	0.373442017786967	-1.10420738333342	-0.239221155688515	1.2526805876862	0.181901971582706	-0.874759509023296	-1.91943974921364	-0.441834940060068	-0.655839960495474	-0.041666874466954	0.070201856610709	0.873032801982147	0.338223302313489	-0.299996197268612	0.790118770904187	0.663732168312082	0.0653594556064946	0.819319798419218	0.641630373555196	-0.0709440452088975	-0.759115483724177	-0.358543515747702	-0.472065773494182	-0.212475500288622	0.43588121450495	0.0923958698479558	-0.723554660629255	-1.35026305440125	-0.158473452330462	-0.0776118442683768	-0.427036266000223	0.231155633473617	-0.397405951443881	0.148731455881332	-1.15380459340196	0.856608002274272	0.14321293785683	0.0723137352235201	0.495012174933342	0.539260540622666	-0.150948516363425	-0.671630290199184	1.4618254503271	0.725068912381052	-0.487595997871971	0.296000427951578	0.0751997477333359	1.08641279810243	-0.676987739508017
LATS1:O95835:S613	-0.578329855625227	-0.159631276014181	0.55066092731779	-1.80336569219655	0.10415951554643	1.02962548448708	1.87454709739163	-0.239326118221259	-0.0834529279851232	-0.0122249030410399	-1.84341038127704	0.789663990219109	1.18043381656889	0.57942995278482	-0.324293369810704	-0.939865251471409	-0.386083917323698	-1.75388710128258	0.43586382917055	0.719342269632353	1.80286088168602	0.450029330217733	0.143699806901331	0.302767485174639	-1.80498416395482	0.217078368867178	0.822079725393268	1.80386263344593	-0.359807804025838	-0.483538665525174	-0.28339533924383	-1.80690179271747	0.681107809716223	0.503756038236078	1.80613758066931	-0.0884945058992919	-0.109176909595364	0.874302505162822	-1.45024231492541	0.14980733600719	1.01271955200679	1.80963166800667	-0.0303668258976053	0.132162895834316	-0.478633859294183	-1.8005959810459	-0.537335226010769	0.632888805098604	1.6894289967639
LATS2:Q9NRM7:S380	-1.12649551652785	-0.14270137194081	0.720812692179388	-1.57031871950578	-0.241668070066226	1.11013300944846	1.79697157010812	-0.257038838026527	0.58982360675853	0.575150310168222	-1.79156215780327	0.57614928060443	0.574655909820556	1.80060793031394	-1.34186438135806	-1.41697189389199	-0.408508566210507	-1.6523284977973	-0.424514667250174	0.0527533416530347	1.42105903357409	-0.181809892138573	-0.00805577630377471	0.804313625800711	-1.64983901739453	-0.102979922607498	0.76912938669182	1.60056707843954	-0.989219654549561	-0.913715957441569	0.319822352387046	-1.61938158623833	0.322731799609178	0.0309183279351596	1.51661072939493	-0.862832273158735	-0.532211463238517	0.848874477905783	-1.31831350825774	-0.568788831568219	0.731067299458664	1.59135156074757	-0.804923146986783	-0.601103284824324	0.340131704981521	-1.47504607736094	-0.299742459550787	-0.159044707943946	1.53337032433263
LATS2:Q9NRM7:S872	0.633875810023804	0.734952305569597	0.607282859986374	1.19522218419834	-1.09224332664003	-1.13674331270475	-1.14730696897884	0.973762048890518	-0.532815507270215	0.64428618197263	0.717668706919257	-0.753152882781751	-0.801449495649202	-1.20450112034156	1.06745030416398	-0.94864978519408	0.884327351013548	1.19592343141447	-0.265358298297855	0.53719118316311	-1.33283466831665	0.769248182268166	1.26867671973326	1.27812830673811	-1.30106887833818	-0.693266435581569	0.697583343027628	-1.19450865731828	0.822204758333025	1.30358462317473	0.77757084894552	1.38428383202268	0.109072276615046	0.436678597627117	-1.25292113630326	-0.800901254551567	-0.419184027963074	0.341659269172397	1.16640823257166	0.466999902373719	-0.950371576115704	-1.34564945378847	0.888257231085882	-0.782987147975811	-0.559074848393637	-1.03071555620103	0.213858461532605	-1.14901420687234	-1.41719342206934
LIMK1:P53667:S310	-0.729255269468302	-0.0828118321100501	1.15386964247971	-0.20086681105246	0.147952599155324	1.28392374657586	1.65141397977453	-0.651772158843348	0.744772423220142	-0.154571104224329	-1.25807940256599	0.800941839279628	0.300238304395303	1.27417261831929	-0.429182126060315	-0.92598897234096	0.207551025740865	0.136121729905913	0.329570474890849	0.497349793334204	1.69194802588889	0.638200998902526	0.345292482542728	1.16141060483345	-0.503587441248738	0.864919291010121	0.980783218436954	-0.232783426216074	0.270968650907619	-0.54111120424549	0.368411789230126	-0.600874400240926	0.886912607733769	0.204331127955879	1.53934561443932	-0.0394961927499014	0.182750760139616	1.40097478050611	0.838000435880024	0.746201593107191	1.35420912487357	1.84829190353764	-0.234850609481144	0.1934933699975	0.442121153571169	0.14804178267543	0.453556407579309	0.0618498349502783	1.61718106427125
LIMK2:P53671:S298	-0.73901699390752	-1.07270715828189	-0.912206532564861	-0.553166013929211	0.103399306079414	-0.0661727218511512	0.394763616735617	-0.249476611547788	-0.187492760140334	-1.16070770859101	0.0505459630841598	0.338253334875642	0.903464210234095	0.210227113139848	-0.62507341318407	-0.960590158432653	-0.753709482729308	-0.925298689619761	-0.510731618942108	-0.150137719426175	0.159199178846222	-0.592487519571742	-0.518350324831182	-1.05968320403081	-0.818916531342954	0.233772262497323	-0.446176606308404	-0.330854148175718	-0.708019533575513	-0.747808967852385	-0.340181533414428	0.16713271460387	0.274770972046882	0.606346521806721	-0.0545223544258819	-0.135808750900294	-0.324409693590289	-1.47812390744618	-0.944519364421385	-0.313705653433035	-0.679287967404642	-0.0714656447452553	-0.307010896224416	-1.21492033728214	-0.655852391761833	-1.80108787985137	-0.68548784766669	-0.381846800368644	0.48529855170027
LMTK2:Q8IWU2:S1450	-1.38193399183197	-1.00119303153074	0.492185323568686	-1.14007676590418	-0.308870966420654	0.112253365073814	1.75669726643872	-0.854906927089811	1.24059228574162	0.84872514849808	-1.78946518938294	0.509103989881342	-0.432646147598718	1.78422880069671	-1.34987910579485	-1.51813829010009	-0.366175876298691	-1.53890764835419	-0.549472213530621	-0.54126271112135	1.38447303444762	-0.626286694833402	-0.821459377581623	0.731772809111433	-1.61890917412425	-0.109207942903115	-0.215310157066239	1.38012258504816	-0.930461565519536	-1.28504180415357	0.448879890171334	-1.40827305899553	0.507065771524954	-0.750578259249074	1.23049679836186	-0.984134258491274	-0.939691555033971	0.759480928858875	-0.870271210793348	-0.547109548941692	-0.257748767408805	1.47786432340344	-0.946929767286553	-1.10833743732453	-0.579867055648079	-1.3876153243705	-0.580116868210434	-0.890173422240998	1.07031620338769
LPIN1:Q14693:S162	-0.68082324241644	-1.52873479513366	-0.148272241038338	-0.302061812561949	-0.457895410327094	-1.50367157157285	1.3395529343449	-1.23144787776554	1.07700837902189	-0.475568211603109	-0.848310271614761	0.141378690023005	1.91991000367373	0.831744980428205	-1.5198606469017	-0.589296095520092	0.382988641019735	-0.724433446218544	1.20111201190388	-1.71829055656345	-0.78826562202727	1.2806961233993	0.223664743156456	-2.22453278469273	-0.655604699431625	0.702659161440658	1.10612556660256	1.68074049146812	1.4528884936346	-1.436531685685	0.887942023552411	-0.688966992959424	-0.18203148438656	0.163846214445724	0.677179343051148	-1.65570347697196	-0.705795893631967	0.633416791096387	-0.41054644163786	1.08108135926827	1.6899933372261	1.22951197291884	-1.21753128483266	-1.37240229521379	1.37729427513102	0.0095652505957796	-0.636850540782628	1.5918917073913	0.829449552639831
LPIN1:Q14693:S294	1.53432675080369	1.34950986268638	-0.402184325052178	-0.922065604768346	-0.317007933458776	1.36068526351325	0.896879268195379	0.408972113062749	-1.62210759776694	1.43040231593562	-1.30225927891901	-0.297071783611486	1.35277000469439	1.12583569154291	1.63116792916546	-1.38478830449847	1.692036423334	-0.706110130767339	1.37445349259531	1.16037546627242	1.11529451792131	1.86308264399232	1.40659033324615	-0.305338719196024	-0.695357928998746	1.54040958791447	1.55200844530843	1.14414620999389	1.58817774905455	-1.65435524243208	-1.69178743594722	-1.78560241089254	0.927516002088879	1.62345063377146	1.88847266993832	1.73082862055767	0.889401345331599	1.3532454558498	-1.51607962169305	1.21308204976414	-0.855716562609862	1.08563162800753	1.72454072098362	-1.21177218451304	-1.83749526582247	-1.27051017514439	-1.73703504823206	1.50964441836168	0.497820857531388
LPIN2:Q92539:S303	0.112011803131638	0.137646846490474	0.332974507899088	1.09494125598029	-0.343776399911103	-0.378189288416533	1.26099934871221	0.526596654619184	-0.33544149666446	-0.0419949131192014	0.450524419071913	-0.554764972150347	-0.0752831768362736	-1.38126241039208	-0.0861445139340544	-0.525354663961718	-0.518007859027712	0.113068157059836	-0.463506888691182	-0.707613690383875	-1.60107202355895	0.038852023991052	1.53970301895153	0.545805100710605	-1.49390478836939	-0.159442873620908	-0.789871022370539	-1.46018739680863	0.284328529827549	0.6998526767545	0.890794143774171	-0.291636139894379	0.0779505996484245	0.246460901790427	-0.832871289618857	1.69996713962044	0.261386789698034	-0.414462487753753	1.63842753667933	0.280301467548077	-0.615747725063897	-1.70621565222147	0.592758761101508	-0.735463763871697	-0.350952851528972	0.805852278080195	0.266945067153392	-1.1350645225581	-1.01991875008009
LPIN2:Q92539:T105	-0.445229926922925	-0.668542220914139	-0.414042146628933	-0.330582857539609	1.06342552840594	-0.242632597147234	0.292756209048119	-0.740213750021858	1.06630993527941	-0.308076042991937	0.148393148832	0.323129837193567	-0.53477765824047	0.269413362273922	-0.914924226529653	-0.539513414684401	0.613983946888931	-1.00546631389777	-0.0552472263541414	-0.386439387691393	-0.196791647778372	0.144296343261735	-0.296261969315664	0.0871337543203281	1.0728586525514	0.616494632761788	-0.0458013361435371	0.0468087631668659	0.290451362375206	-0.477279439466386	-0.669841009435334	0.472916238531479	0.840034818972072	-0.572153829358676	-1.07131571412831	0.385462508510089	0.137939461273299	0.360205910288519	0.98041574700015	0.8079748849651	0.0738957320920891	0.192017390886514	0.206349454744544	-0.347212262091634	-0.030281482363207	0.680726910826865	1.02272569816766	0.201077567075862	-0.763616973099162
LPIN3:Q9BQK8:S347	0.187613717931578	0.154447613495463	-0.0770161373018714	-0.181630569073109	0.987611373437694	0.0383836903254382	1.05825067608412	-0.865471054353162	0.784565773998875	-1.13679492845588	0.186439258575133	0.483517385291825	0.645751070493763	0.265153628655975	-1.07459370598411	1.02004060054437	0.804059176312102	-0.823440722774911	0.667170389376835	0.724941054816766	0.227834274765042	0.778424599571833	0.746663726179001	-0.00511034829805881	-1.10305416224837	0.966904541682626	0.858975242507968	0.713159511135059	0.600501602854294	0.839939192589349	-1.16826592086807	-0.0832243418244209	1.08894898076651	0.332978748722668	0.110422045776524	-0.466646099620687	0.621370066761184	0.565455690670351	-0.282500491588949	1.02263448028096	0.410239678503718	0.452865295796652	-0.431292339890539	0.270807030833177	0.357513097256749	1.04972458199495	0.793565015764676	0.825498793928373	-0.66734866213646
LPIN3:Q9BQK8:S411	-0.067489454328169	1.39056607306029	1.19171029883828	0.599361729701723	-0.286152807964358	-0.11154949271623	0.662901970212586	0.60400750386019	0.824171640872972	2.29546968413189	-0.0228768043217658	-0.268364533709116	-2.86207325405228	-0.137201037529588	0.413786985139546	-1.04310500512563	-1.94880935549165	0.176539566476054	1.82463346184823	1.421638767968	0.253419850451454	1.62314237726705	1.44182223239937	1.65478748652457	-0.415712644464532	-1.07557055561981	0.401600015265385	0.990888867837598	2.19040646289853	-1.73802310533881	1.33951983445224	0.0757608694102674	-1.53388365937714	1.0069527146675	0.956885560143654	-1.53795016889605	1.05691558869272	1.11382398875281	-0.551170711153292	-0.300879948346579	1.40892912186056	1.16589444579012	-1.08449276546082	1.23586926601707	0.275980690400415	-1.079559449405	-1.73798555952749	-0.93266775262068	-0.106486567581993
LPIN3:Q9BQK8:S463	0.458112749908005	-0.0825699592307965	-0.0642432526535397	0.33800780082154	0.604396514089201	-0.577672683253278	-0.633721281309353	-0.214551270934279	0.17766979541033	0.730823114153945	-1.64175749010207	0.773976282703448	-0.0559030273858096	0.949000220206058	-0.474023795323018	-1.83698868956548	-0.68921647479263	1.16699809093253	0.625540212867481	-1.48349452470495	-0.083111213938388	0.470212535593952	0.50682776029775	0.74959282748469	0.163189582819224	-0.96220426583179	-0.919794914048005	0.5176918076065	-0.512189633561806	-0.904098896633859	1.2156008189769	-0.570464269815876	-0.00728206890252491	-0.528546229417321	-0.297085637489767	-0.361730210708717	-0.739456037280103	-0.433339641522917	-0.420316811470293	-0.191771805721704	-0.0826632621745916	-1.27137839257366	-0.724668744280627	-0.907871531070678	0.374627011344245	1.23522420094096	-1.65306019082208	-1.13739811886309	-0.883601835824683
LRRK2:Q5S007:S973	1.20217780478839	-0.0972165133227037	0.427137433316315	-0.166018055841249	0.0316640591525044	-0.424982409565464	-0.292770932131137	1.07292335806031	-0.925066331263765	-0.324555344608541	0.497787112972189	-0.768793167335284	-0.441021451100627	-0.206654210140872	0.479630406284002	1.2403192664678	-0.104317280312488	0.865815113794643	-1.6495648990197	1.30722645221057	-0.536806067330482	0.630075408113783	-0.743753774812365	0.755494756467733	0.526648035296583	-0.1398070678972	0.927313053309313	-0.251947598007058	0.673634456269825	0.947877232564746	1.62776809775584	0.525801223835386	-0.30143832565611	0.679174436418882	0.590010155467458	0.41583935692545	2.33537488246158	0.291226124224165	0.498950017933671	-0.562859386180721	0.585199496713928	0.250920052278997	0.146526502132479	1.70701026957012	0.74369139784764	-0.889789945379752	0.0314922257578452	1.04924096241254	0.966854743532565
LYN:P07948:S11	0.715668718316802	0.305508999061312	-0.903564155233366	-1.12861972345987	0.418635448379439	0.0563839612973692	0.565577010688384	0.696316045328037	-0.870701783764917	-0.951188304243537	-0.83447386172103	-0.467834011564114	1.32446978629818	1.01528933826973	0.958119437582734	1.15023182668891	0.622573175546568	-0.871709799862241	-0.956807130588653	0.419193190593957	0.899810802806021	0.141631689992435	0.879878141505843	-0.242695114983887	-0.196356805975213	0.048013342875884	0.391894479526689	0.695647329341146	0.496554581347214	-0.229825143602018	-0.144065859245046	-0.939141550165714	-0.668317427470906	0.683460796579493	-0.0280121084763584	-0.534871586616525	-0.813943441753676	-0.295154541788753	-0.518764588851534	-0.743118827792394	0.34031630434067	0.274497813119229	-0.0188738771023857	0.748471114134229	-0.607387061978306	-1.08675514138678	-0.639298698868565	-0.856467585557805	-0.299891814804546
LYN:P07948:Y316	-0.271560096105799	0.149684047067041	0.440509080024952	-0.543243365560627	-0.947753353375649	-0.431735192045219	1.09906970678994	-0.2362875951661	-0.345500651843798	1.16426445604234	-1.08646328254157	0.804750701794697	-0.709304645528232	0.631374214738362	-0.93566927752557	-1.6390629842755	-1.49020799869288	-0.501478374973237	-0.588011912631314	0.220083977555439	1.06200146557539	-0.0668190405794158	-0.411656909268678	0.755081902140848	-1.05818722363635	-0.853355470401518	0.230751445749782	0.67619228507644	0.00937483564002089	-0.118303834141735	-0.157133234685769	-0.70410856475057	-0.284848227033902	-0.0363791088185701	0.205509396139536	-0.9778328992619	-0.0128193888727821	-1.0453729734156	-0.446624829711415	-0.232537554313958	-0.577986623226887	0.317323460270956	-0.952268687323802	-0.562001292245803	-0.565867664858049	-0.912081922148631	-1.21385995968728	-0.093768757853668	0.369350842971373
MAP2K1:Q02750:S298	-0.785923396208254	-0.401565830733206	0.773555684414753	1.08909281666656	-0.0972173162601464	-0.459058616015672	-0.922403661741526	-1.36507688237309	1.11320080217081	-0.501772836255544	0.211790176422523	1.06149858171113	-0.827467460136567	-0.212284432821087	0.844878078512455	-0.341288236229383	1.60851469849856	1.18663453448495	1.01872649449472	0.583997293937822	-0.292153800168273	-0.579068166547267	-0.848355066895468	-0.284792087862834	-0.683539427840523	0.0838779195930731	-1.22207388592074	-0.643957296562735	-0.551074104403648	0.7794222383953	-0.0219331858483923	1.74151265307607	-1.06876378642572	0.260890253827986	-0.267254582202596	0.170552403580401	0.69125382635984	1.08408247529069	1.31945794632726	0.888377829823672	0.113203722485113	0.0932774229144909	0.35493433542014	0.882325963560468	0.769704466902906	1.12977247718214	0.89407817013021	-0.18462415503414	-0.755284792927427
MAP2K2:P36507:S222	-0.71253772440665	-0.867789607387298	0.320761709566217	-0.311772147981489	-0.601670115905983	-0.750041430630159	0.449730940866848	0.870096476296992	0.340066238348867	0.733478559502677	-0.883322187569204	-0.941652698741212	-0.93227673345046	0.395040687524005	-0.8003475810099	-0.909134445496655	-0.249491851253781	-0.403377212870367	-1.40601478596092	-0.720026213537133	-0.761475721315344	-0.843546172548914	-0.657871117677598	0.137842954541239	-1.04283088892441	-1.32536739281553	-0.77237904488659	-0.370350879648831	-0.682449172445564	-0.808769493445261	0.8106205449664	-0.707593872195193	-0.528032903775336	-1.22772852486177	-0.810509914628319	-0.778498999164496	-0.914503817524447	0.273499835683082	0.5561920695824	-0.873822136509787	-1.02082606912635	-0.883724271705503	-0.886856245643067	-1.0854586057663	-0.896555835616631	-0.586796474925401	-1.09470662594051	-1.2358227986891	-0.818488037150561
MAP2K2:P36507:S23	-1.08139614115119	-0.553830191526474	-0.287983938660379	-0.145256343084725	-0.366780308417976	-1.3183604216473	-0.731709735366545	-0.119809961145153	0.711107548492549	0.658176040044235	0.0336173026612529	-0.659609851870985	-1.05413779019925	-0.266543499206934	-1.05276333354731	-0.701550131921533	-0.74242396999258	-0.707958907954246	-0.201206938589117	-1.0439047703105	-1.21136837284707	-0.405169927069385	-0.72455507356052	-0.967645866007913	-1.06267953141703	-0.684959717079487	-1.09593569336891	-1.16295814768693	-0.531556663252248	-0.426081997705058	0.542751443026769	-0.46520885539941	0.694923220461177	-1.08034423691101	-1.65464721541427	-0.708716424895008	-1.04252148179855	-0.980450883474703	-0.388635825807873	-0.67378648025121	-1.15556470926963	-1.30016817143302	-1.01753459387956	-0.94055265938098	-1.22427198404549	-0.890859286205656	-0.924157926837924	-1.15517236336701	-1.1640550056702
MAP2K3:P46734:S218	-1.21447734865571	-0.856455047153142	0.318609171310162	0.125765938858127	-0.543871701373251	-0.590771795069576	-0.509651797043348	-0.996078083488742	1.02369232808498	0.0868409804175247	-0.426902788193648	0.815983263348073	-0.860121125815563	0.0109734953481448	-1.05186891731724	-0.8117130535689	-0.548339763685221	-0.235219319908704	0.405440348341816	-0.993972219579125	-0.818507801514992	-0.602594276848518	-1.06490501279383	0.502333352527078	-0.5724993716018	-0.63545201673174	-0.957217450772961	-0.981001517537037	-0.96746714157565	-0.9327288070721	-0.375337093954376	-0.419758392907479	-0.673188806491835	-1.08653770801054	-0.819621591840312	-1.06275833360414	-1.00068411803124	0.552027085672847	-0.636132909351101	-0.479697413493815	-1.10730675617953	-1.01565660256791	-0.545539309912632	-1.0353289402943	0.572129957723741	-0.514908744312387	-0.385765049571583	-0.827146951236749	-0.864493242183453
MAP2K4:P45985:S257	0.33523518189479	0.335146329953794	0.0733268784811037	0.224359867893716	0.903223157980072	-1.34038449601315	0.165137133970845	0.219934888611055	-0.637625711461073	0.605093738228435	-0.324343949897963	-0.43190795121909	-1.28045902664958	0.333714826879672	0.732508764896953	0.233712250011277	0.500032899291474	0.258664449020782	0.278633538402284	-1.25398355888187	-0.433861090969151	-0.947955528677237	0.486546238563618	-0.341850795330033	-0.480324707426452	-0.86665275602884	-1.5131051926851	-1.21311793298381	-0.322644445339516	-0.0316738028249647	0.158371456821642	0.485417965810722	-0.343466539857842	-0.784495152888596	-0.666437798504845	0.481722826128756	-1.30291778554291	-0.579030442304394	0.16890359338906	-0.56641128554196	-1.55557414743216	-1.29988434462752	0.716083339919619	-0.219631102638728	-0.975872159433782	-0.103315653081813	-0.414858207146318	-0.740354348894181	-0.647368903259224
MAP2K4:P45985:S90	0.840774730245438	-0.513442982470184	0.764809579077095	1.45021086112032	-0.487990211056952	-0.600199171790434	-0.471219507158609	-0.244074383394314	-0.64293858968683	0.397579130754306	1.26540335335178	0.381177610794368	-0.176323869821168	-1.50339019088687	1.94466079844754	1.60057910000821	0.800733804298743	1.14930065693028	0.476432586718949	0.411740642334178	-0.778245550054925	0.694991599046929	0.174070656876553	-0.459172839945211	0.784170300802493	0.365715241472271	-0.343044875881355	-0.860966731192824	-0.794434652286882	0.339319454462633	-0.821809319052158	0.768781989475249	-1.58030235192598	0.350117575926812	-0.742817604752123	1.21437775593321	0.593527995513886	0.623497040851991	0.849036887434396	0.223996834706171	0.62243679563902	-1.21435868965673	0.97085089851483	1.08950557802748	-0.269068037687081	0.448334796020744	0.70494381909194	0.696755543769263	-0.846161289579378
MAP2K6:P52564:T28	-1.06338853116579	-0.58258648275578	-0.496449820814621	0.14028263895934	-0.601243944475453	-0.851365466158524	-0.22760942061635	-0.597989986366014	0.620178488146599	-0.518805765590221	-0.084476868293723	0.37087111015219	-0.109739770239579	0.0136223001245338	-0.694885990824703	-0.129544661559252	0.0107316386566921	-0.0353967364680868	0.529694809123308	-0.4346856323922	-0.267098965600277	1.05565406169153	-0.368314831747401	-0.746474976275188	-0.50094698057881	-0.509590792658107	-0.730817646278281	0.0286178202281597	-0.692194605477511	-0.839335302150461	0.318053199212401	-0.427844616292878	-0.317496571912099	-0.519895884566445	-0.590214886617207	0.265303418625536	-0.202374766075781	0.645183227007996	0.190442118193654	-0.761891077276246	-0.669271792533595	-0.496371425036512	-0.632284301846105	-0.784872335662183	-0.629669810241492	-0.279947189139781	-0.2924999407239	-0.176800280618627	-0.465434154531963
MAP2K7:O14733:S61	-0.477680786423084	-0.109559429520375	0.863792903749981	0.591525967880943	-0.531045119016982	-0.557051583948313	-1.44654124135783	-0.153000138122834	-0.378888689787091	0.47290386996794	0.363694777848969	0.0216322743026853	-0.520773818212354	-0.48283970990351	1.30909589158386	-0.356832631295789	-0.540195131490338	1.41071459615786	0.772455706149601	-0.498616549395624	-0.759528713311224	-0.320222865073841	-0.133895287889846	0.181762340156985	0.285161713873064	0.286109382494629	-0.444473814295065	-1.19384731908525	-0.166489128503857	-0.546893669791076	0.343597105615544	0.111395174837136	-0.858005446937574	-0.957183389975218	-1.2134827397119	0.881786326639874	-0.333840241174218	0.176994437076411	0.275843408541739	0.491662570430242	-0.376438324650953	-1.19408344502846	-0.387937870860525	0.787531511644759	0.215263280825067	0.557724308279006	-0.472223865619078	1.25885066568883	-0.863243996989702
MAP3K1:Q13233:S1018	-0.0254612916353445	0.550625284581458	1.26329661938983	-1.70471172690828	-0.0275313733044028	1.21435474543617	1.92522886087546	-0.639331348902712	0.133474022422043	0.780103733334093	-0.329597675364028	0.783102334700453	0.874944027531611	0.136473961108774	0.495817691980024	1.00292042989083	0.491154044308723	-1.33414377269829	0.673247733219843	1.08404443581669	-0.138486446971821	0.59169596254948	0.553785816279847	0.725708007916615	-1.93932784665108	0.483920245977197	1.32112535194053	-0.259029613782429	-0.363141708926793	0.933358236255012	0.541859770704421	-1.90036877969579	-0.115860048884226	1.18857096468696	0.0438236507305389	0.422015701754243	1.15550328461167	1.11661408860647	-1.44052806067667	0.753464514434707	1.33229347763188	-0.115752825900685	0.463928739354919	1.36813813064404	0.214277047442727	-1.77602491248364	0.169487813165661	1.21881588687322	1.68325169065365
MAP3K1:Q13233:S1026	-0.841785177714824	-0.915900270926791	-0.0636444241870876	-0.440786042835043	-0.13916031796217	-0.15047332067599	0.575477608894635	2.51294530726649	-1.59417221747689	0.554177636630799	-0.929914407617722	-1.36082914120177	0.482732398259739	0.780539064813975	0.0177525530480625	-0.842665640001931	-0.734953764836613	-0.466790597888468	-0.11507046025993	0.502561301408329	0.268839790223643	-0.114057651949415	-1.022259610318	0.628292690398844	-0.99247479969718	0.242623153060742	-0.500219500683145	0.716457754131293	-0.582309548115125	-0.65886314255527	-0.378857013049179	-0.1665238458797	-0.486301582778484	-0.0834764944090896	0.439337023803529	-0.063643866235776	0.511212252509722	-0.287650729746812	-0.965912067795595	-0.0723847533857546	0.773105495288869	0.931684667938544	0.31682589107045	0.00314155176240576	-0.237066383548881	-0.803714748495831	0.0041795080585267	-0.0715712121770615	-0.264294093861807
MAP3K1:Q13233:S1157	-0.233791243188582	0.182015178678354	0.374180583992908	-1.55119934240285	1.26698195364446	1.48102979801408	0.0757138039602127	-0.989810896825185	0.901255223763825	-0.152298355574241	-1.88688616655287	0.933248021090409	0.99235077542801	0.191846946035204	0.541142203310981	-0.196758630498848	0.248604093314027	-1.57960845732002	0.749289829176715	0.986131387051324	1.84596982048095	0.65922838296236	0.785448508841158	-0.055149290568185	-1.49718310748049	0.52896710523089	1.49319214895074	2.03006567806484	0.0507318592502687	0.59776388344811	-0.194842947338794	-1.70850484338618	1.1229311461073	0.570658801336708	2.06514385507594	-0.084668247832878	0.719901619430318	0.639042940654174	-1.5520324673809	1.07938544689402	1.64131511553631	1.91989306846811	0.0801205469393019	0.752525775893319	0.160214411061689	-1.5894359636153	0.699639543299441	0.267201597530229	1.80173053553112
MAP3K1:Q13233:T20	-1.0980224622542	-1.5031443125071	0.846501865902822	0.958846673311057	-0.779658091208485	-1.83927882362569	-0.47505121082627	0.886104288412347	-1.01640364087964	0.871924579386059	0.0224875531815982	0.328728211097788	-0.826734397448413	-0.56435512859294	-1.16866997037183	-1.21338373312728	-0.843238971466366	-0.242383505267453	0.794744151023301	-1.15750088815493	-1.09066693436524	-1.27727397800353	-0.96974649702606	-1.13588180755741	-1.07307137431704	-1.01258471204619	-1.65439127312052	-1.19396603333759	-0.957122931355629	0.792192105469166	1.00772066163456	0.421846714128119	-0.986277642300535	0.718171914815425	-1.474760091976	-1.08361463104365	-1.06255543701792	-0.743108044515876	-0.77083117348384	-0.98223531941174	-1.34826539451573	-1.02639248162097	-1.02673364815868	-1.1606753423551	-0.910688406102516	-0.959117881393887	-1.02639356965014	-1.10357591311581	-1.29469847311313
MAP3K11:Q16584:S740	0.28770725697114	0.528007254511614	-0.0250947313691745	1.04719019293898	0.189686993006478	0.735637662666306	-0.994123409034722	-0.648594090813627	0.686995294921425	0.153051382662489	1.35455590353983	1.28039951184935	-1.15779976630031	-1.42517830969257	-0.652971293836971	-0.179162549194142	0.621771194669063	1.24881329245684	-0.136393682999894	-0.0383043803927069	-1.24648493405287	-1.12962361221435	1.23871005346577	-0.146247788940076	0.93198340756336	-1.1096264816525	-0.101607380394785	-1.13985223723291	0.0741112947692795	-0.75915444112623	0.136951135823613	1.16313768633502	-1.00086177086841	0.219726641150431	-0.74793680313747	0.233601046302144	-0.0681289493614943	0.201072769039033	1.34989578510032	0.0871991949936481	-0.0779464585019521	-1.05209623003049	0.983206224188334	-0.382225020671503	0.382091703424801	1.3477332393736	0.24868044288621	-0.573700373166359	-0.813183863045877
MAP3K2:Q9Y2U5:S153	-1.40483854668934	-0.681952902553438	-0.149077016228265	1.43603246822181	-0.336369661268031	0.27607735198269	-0.483102823000314	-0.447956908268462	0.868040961982962	-0.780114585646706	1.55741212860895	0.688296529420326	-0.909927938232799	-1.53648626231439	-1.34047157564502	-1.07482145241263	-0.73081559406259	1.50814575765117	-0.716172472574164	-0.794175668572568	-0.781833419901996	0.168475318045127	0.204870740937488	0.655721808197425	1.47179756977995	0.697462000888329	-0.655287680930264	0.535813584560285	-0.338685618694466	-1.13219570756119	-0.278840278012767	1.35389769231148	-0.0433666863741975	-0.908585194597039	-1.33731493712635	-0.676564747472187	-0.917432794805603	0.155268529556365	1.74454646755625	-0.444681245631241	-0.187883570481652	-0.133330998073591	-0.924702789565766	-0.47504640665935	0.117133734013817	1.70817069112788	-0.693148023607092	-1.2205746711215	-0.63221507495982
MAP3K20:Q9NYL2:S302	-1.59189451763634	-0.392922158099109	-1.57122762837796	-0.268395650770441	-0.828202990154152	-1.47675003806837	-0.1706486967493	0.933344264066698	-1.41879270054098	0.502035134973502	-0.59748880304354	0.976779723594891	0.913773622804329	1.13533693561937	0.54102164116165	-1.26996139420702	-0.962155928426171	-0.422894496915981	0.276939477323679	-1.25750644068231	0.891475028447398	-0.605040183492923	-1.00679330789854	-0.508620744684904	-1.28382065990945	0.0531849156902445	-1.42576206206747	-1.03753588272148	-1.14723564901427	-0.581735860998857	-1.00286348201097	-1.09158964247081	1.08512831641333	0.471153267910837	-1.88410783631586	-0.612276914918772	-1.31947335742755	-1.11203174358739	-0.906183973466096	-1.01908404126363	-1.13421374116014	-1.50485457447199	-0.644216382374184	-0.0876632781201471	-1.09182425982404	-1.21203750708404	-1.11111179798575	0.514154527640853	-1.56679986667756
MAP3K20:Q9NYL2:S567	-1.73390540406576	-0.228654777765808	0.24317721244785	-1.29897606627813	-1.30978656091787	-1.58092195232365	-0.877024535399872	0.881429634494112	0.00767272098917607	0.778269216529369	-1.16453085431517	-1.26285386342097	-0.915368260587413	0.8538545038334	0.402933572943585	0.00765261735191023	0.517103931756396	-0.735397233336074	-0.701671770410693	0.205574882713439	-1.25729498889305	-0.920115026072607	0.562171511423616	-1.00190982706103	-1.7704092142274	-0.717175562682465	-0.580406081444246	-0.411301983595832	-1.01712724805309	-0.0840037793795566	-0.924595520202491	-1.57870208870928	-0.862844787681335	-0.268597808313133	-0.856846106460839	-0.175174882834793	0.268905228488088	-0.138612404209519	-0.965246344051483	-0.18418493809057	-0.661458246764407	-1.08932059191417	0.560437304504243	-0.348257180490895	-0.773781463481666	-1.15384539801903	-0.121600685741344	1.042991396533	-1.03139197048942
MAP3K21:Q5TCX8:S528	-1.3893851899592	-0.851297989265194	0.24181259979129	-1.30368468699112	0.259784087382826	0.632359136588582	1.77586776946252	-0.83754002383456	0.962866943943434	0.263669023272231	-1.71675923989337	1.00283495025765	0.192796299790674	1.77464801526167	-1.3572430043326	-1.73627412694083	-0.445816361381897	-1.40699737766001	-0.170302250890605	-0.277835314756497	1.08896494170372	-0.333642979858376	-0.689136583222374	0.714367429696172	-1.42594555421386	0.148598339474547	0.153798595097842	1.30975665789755	-0.670940475820106	-1.32564983052656	-0.333928712390238	-1.40447743846092	0.710138044145726	-0.388962626227415	0.884158175050187	-0.805874134241049	-0.753562541079668	1.09486626130149	-0.603369850928096	-0.310683192442259	0.383064653894942	1.37698436133092	-0.906199346149159	-0.819121750867813	-0.129936069520648	-1.33747272425442	-0.3094584662007	-0.559167209276865	0.726676520072627
MAP3K21:Q5TCX8:S614	-0.764439691723342	-0.685100049692111	-0.660321786456696	-1.0201868256808	-1.24841076447713	1.04947014352593	1.28376424564899	0.972430663296164	-1.39117665496698	-0.484174549366419	-0.978279205044478	0.165415433584548	1.48339596153055	0.939366621814904	-1.62253421856345	-1.72065426166172	-1.75854769718825	-1.27610803473011	-1.55591896918713	-1.30269487203585	-1.03564419563952	-1.06242351755989	1.35750486033233	-0.659940526296966	-1.44120314977499	-1.36825609762372	-1.00344172867846	-0.63786988468585	-1.48810476549832	-1.6097095104303	-1.62308402198346	-1.24406886870734	0.763005621578738	-0.731472649884431	-1.3827969942971	-1.24148675121133	-1.65743853121631	-1.12045143291803	-1.09821209338751	-0.860145080879714	-0.870049451316176	-0.945683484621728	-1.67010540139198	-1.63755626557805	-1.09979047798752	-1.67278017123041	-1.34146160094726	-1.59815673365149	-0.387303378043836
MAP3K21:Q5TCX8:S775	0.906767888121264	-0.30423746057335	0.520065887360054	-0.0200348157864675	0.0370114229672854	-0.272172381211042	-0.648576962718176	-0.62411331932188	0.533358349897131	-0.146983315581386	-0.258190985876548	0.571994172326516	0.316285711751955	0.0915372076655804	0.860415336482078	0.260130639142391	0.077463685535547	0.20190829223818	0.558900666070096	0.20071119459618	0.721309184944988	-0.0525173806966268	0.336665133877615	-0.00187210291759755	-0.38495429069764	-0.22067381417537	-0.359766232771713	0.221617649531691	0.197662267060673	0.226824119730863	-0.0819376185023937	-0.33155002420581	-0.191026513892137	-0.338510373106009	0.487446643548107	-0.5971576116944	-0.405245431665106	-0.154864510349592	0.275773117410955	0.371713860909616	-0.293920657090954	0.110920008808752	0.140302243967367	0.285857126023262	0.127508902540757	-0.0932338498397765	0.298093354131062	0.713010332901571	-0.359695716533335
MAP3K3:Q99759:S176	0.916737450890719	0.238434559418408	0.167293210920367	0.540117759754438	0.471956676251424	-1.1618273833783	-1.24576851387979	0.20055308782795	-0.720381148317967	0.380111991295282	0.602539212051548	-0.221528848261455	0.375455641552764	-0.886273548950211	1.2118907385945	0.98499859099276	0.712807329000259	0.73333032439732	0.72428851950767	0.630262154627315	-0.568155878463723	0.458745253757835	0.411418356758218	-0.0145210440178374	0.604529069555259	0.188506804733306	-0.721225642095865	-0.77560106864269	0.317384218546164	0.781439814606798	-0.451387318340669	0.46934796190896	-0.940374281880344	0.164603274681183	-0.0804230731672001	0.680190782467665	0.0955743727631603	0.254774621931179	0.352185687231873	0.56834322749111	-0.442957237391729	-0.734377151273837	0.874706138393982	0.90587325545004	0.43150811187138	0.374301886075813	0.644552048767801	0.114435362312839	-0.608078160614534
MAP3K3:Q99759:S340	-1.02165488577735	-0.207807346899998	-0.332390802601562	-0.193736316954136	-0.438792562459138	-1.37183636440508	-0.43367068971345	0.30450719594644	0.57511616474715	0.497743999935832	-0.628469969247445	-0.508220002571545	-1.04065395266045	0.609255132104096	-0.390716201824202	-1.05623211046124	-0.200216295736267	-1.21729872241709	-0.453174180378206	-0.846420631212929	-1.28538392577928	-0.222357014581367	-0.665205069224414	-0.400731268243095	-1.31258994554155	-1.01137405527044	-1.25909943878907	-0.714466209577677	-0.0103119777134066	0.560305814707254	0.536393353153724	-0.297496482952506	0.265250604735268	-0.311074951207162	-0.972523046198768	-0.70760977377239	-0.934129377337621	0.0861122394023858	0.109872326649144	-0.989156017942524	-1.20016446380687	-1.09887795349804	-1.11127412535283	-1.24231500539218	-0.299573409422227	-1.0401900108676	-0.376222658167498	-1.52843354473211	-0.870191965104572
MAP3K3:Q99759:T274	-0.293725985595436	0.302373860556835	0.272042924517568	0.113441322386622	0.588556152476074	-0.245158039455978	0.628439881564354	0.701051425360142	-0.963652072324521	0.750232718156028	-1.12514237491299	0.154811608142557	0.495507801707728	0.894329628096159	-0.446762698040965	-0.760749073470936	-1.06410400318555	0.581678322640386	-0.90600803454089	-0.99239988140713	-0.32144079357037	-0.820865719759464	-1.17961174433948	-0.61031619707519	-0.623567786458522	-1.16954406086032	-1.05999941207604	-0.542118341103618	-1.00433495237889	-0.982974658590918	-1.16370691292896	-0.539824591520373	0.249767957446281	-0.846730230678624	-0.325057340754813	-1.03408523670791	-1.20798145888631	-1.16558047905681	-0.0758900801064439	-1.28154265307385	-1.27238481051773	-0.278141134523778	-1.30744521859538	-1.12263677340583	-1.1967080716186	-0.166112585425805	-1.06956979354769	-0.349389283912888	-0.520882587368272
MAP3K4:Q9Y6R4:S1252	-0.852919333570577	-0.37475089771803	-0.334298692224248	-0.702905667894418	-0.948775200733571	-0.53415703413316	0.693875770963275	0.658576560298789	0.534902946322922	0.308286025099498	-0.316267598331568	-0.804945988328103	-0.428112141871097	0.382159272287914	-0.820584972373416	-0.785787252910062	-0.755560907770317	-0.446442367833761	-1.26250035806358	-1.05426283695786	0.235255029727106	-1.17446432242955	-0.781451355006506	-0.494357669592578	-1.20733666446811	-0.521931246563799	-1.0262744456358	-0.164514873678193	-0.696115912347126	-1.34823281325679	-0.0398982278579076	-0.410671160866847	-0.306847624345778	-0.715536671373109	0.0795509731539194	-1.05736541729798	-0.551562522247388	-0.605811944394361	-0.95741804962308	-0.514874475430272	-0.638300676717517	0.439959726238388	-0.956313673342561	-0.952248468790736	-0.274205301582194	-0.56859809166279	-0.721199643040794	-0.605586003616852	-0.0840169485360456
MAP3K4:Q9Y6R4:S431	0.825322997051112	1.10278976804266	0.0111818382536986	0.572356990998057	1.11411157002031	1.15340597830014	0.957420487430186	0.0680318282506815	0.299108793049222	-0.307761076892156	-0.701045251808747	-0.990903888080574	1.76241505120191	0.388746187725937	0.000613141016360086	-0.79021010025354	0.471683349558429	0.615869277455017	-0.148766235411848	1.31035869537716	0.875127446983592	0.970484040943211	0.587571419637129	0.762414155884412	0.353360974873085	1.62210024947741	1.68407999577586	0.951220198313334	0.890297595967453	-0.691299938575386	1.24322134544163	0.528170430660644	1.43694363654115	-1.11597876078482	0.699377208056797	0.103281258298769	0.891477239149618	0.57601033544506	0.838252243099779	0.387762858708092	0.97526103642468	0.466120149999061	0.845334025462003	0.932445216336846	1.32439271272421	1.00360888480318	0.93549014215665	1.55163890308675	0.935906232116567
MAP3K4:Q9Y6R4:S499	-0.56091329877212	-0.00957243647532572	-0.313417391281248	0.503041573491884	-0.63214016454987	-0.638163078352211	0.103849133578095	0.716019310905419	-0.121936810992817	0.0755897675494684	0.0229289628708687	-0.814689553470415	-0.411372498513541	-0.293844529300956	-0.491653023055181	-0.635913459496739	-0.179722168573138	0.650777464643712	-0.561141454974113	-0.689707938936093	-0.812094104706751	-0.569787047218567	-0.436110171870238	-0.465444748075615	-0.0286242282611557	-1.01088410698219	-0.870939617561871	-0.764223809103496	0.108164862209823	-0.367417528220647	0.98311859049778	0.482271880988551	0.490474248172534	-0.630021722187181	-0.651820110573422	-0.483168304045778	-0.578280425483845	-0.00608622724109792	0.245058703721382	-0.150765065445508	-0.838390031666433	-0.655040778724788	-0.595005559006419	-0.389984112284443	-0.349602900384741	0.0416687351451903	-0.329155760784106	-0.654977461388968	-0.249912030071947
MAP3K4:Q9Y6R4:T1254	-0.00172283418354954	0.113016358665141	-0.114439625323031	-0.949752409342141	-0.420843469783938	-0.0758605796952318	0.755448664727999	0.0469651780229525	0.478458872870026	0.3788011435382	-1.27757521347391	-0.435415578664406	-0.159496809954984	1.24585925422775	0.17371599835653	-0.445869370022533	0.191737378103485	-0.950345040255285	-0.133820706157579	-0.136068469154989	0.330537284121041	0.00371926594554342	8.51765521906479e-05	-0.17172701822992	-1.31803615539938	-0.409663678233757	-0.240367912437261	0.308674090981864	0.26586806501322	0.0112772789309661	-0.198019272488291	-0.938664732087601	-0.202928026174242	-0.207632930311736	0.260376600248945	0.0453071601301742	-0.0793344047583788	0.357494479871761	-0.847355949052472	-0.189141490238245	-0.267867441439467	0.402376582277934	-0.0295529190827597	-0.530040394347039	-0.587371817020823	-0.728569288018	0.387640074879931	-0.746970075062247	0.503371469284862
MAP3K4:Q9Y6R4:T213	-1.25116024849037	-0.432458168334501	0.830583306900924	-0.326151521403687	-0.211268114535757	-0.94424883093039	-0.833075074902002	0.208901346248947	-0.63397099296517	0.73388479551099	-0.680542573985665	-0.127584750989523	-0.631808056978809	0.346075941017723	-0.739046346739116	-0.390464114538816	-0.550711720600012	-0.529865152579555	0.384586726609422	0.437128363135077	-0.822858753411029	-1.01170962228421	-0.873076309268973	-0.783869931546541	-1.08964477074624	-1.07044026411913	-0.869098197436979	-1.07757886208946	-0.587153217757219	-0.385237316319884	0.519433527411054	-0.473496539918179	0.751871304699381	-0.951922018631229	-0.936090999267224	-0.960827912896828	-0.998572541563861	-0.81337143470703	-0.51037094518517	-0.698393966918838	-1.13896974390999	-0.784648771877514	-0.54575219918318	-1.08284914642136	-0.74023156325903	-1.11592903206968	-0.887178913828365	-0.274559778702335	-0.901670406099023
MAP3K5:Q99683:S1033	-0.316651886429769	0.374276874688746	-0.0589291805458443	-1.04514850362179	-0.108212109565736	-0.551702043790274	1.40434901737533	-0.0519121578080648	-0.0577170491440128	-0.700719246568339	-1.06890735307412	0.170753839498547	0.289348050490434	1.22127986921142	-0.801768788967736	-0.302955425734057	0.456934562383889	-0.637028310872247	-0.528230986146655	0.0774233056322381	0.514029440482622	-0.157731163162265	0.148446993604756	0.167348784667981	-0.478595438349115	-0.757446831899481	0.165195991284221	0.629105108358323	-0.21026454882944	-0.637634464637801	0.15862297273663	-0.580423679761008	-0.460616489696114	-0.834037233787757	0.676727520862996	-0.672196542668864	-0.361543282216373	0.119837242695035	-0.123331021519663	-0.360144215876725	-0.16731398380889	1.06051130271286	-0.326103288714168	-0.869793748319	-0.609070342605729	-0.552411969396654	-0.504660110210893	-0.777496995291718	0.688405780478849
MAP3K5:Q99683:T838	0.874022682262783	1.29677160676924	-0.068546601676878	0.319010164311454	-0.244545394594418	0.475151936561207	-0.846813567795313	-1.74279486337128	1.51436805994531	1.44228297415143	-0.54683621624199	1.43128859482876	-1.35846456925736	0.216416213256048	-0.721156068479373	-1.65189120630965	-1.52307380204774	-1.22489220905599	-0.816075304364428	-0.636726486178788	-0.749061848939843	-0.191707191120363	1.73296730793437	0.215396140922561	-0.805040002993521	0.88268031633438	-0.0047543516447228	-0.467141104240027	0.713334626908518	0.66150337185023	0.801657467382955	0.616816860756992	0.890781446683489	-0.671292340179984	-0.998304245332802	-0.439087453178555	0.982511255898001	-0.098963429509697	-0.157098905639336	-0.478226751342484	-1.47515194980535	-1.12856259820937	-0.714976248272647	-1.4123186733204	-0.330933141310057	-0.554027172773954	-0.649051152492904	-0.813567448541546	-0.629317493133395
MAP3K6:O95382:S964	-0.493645717429819	0.898603529804289	0.772251477741286	-0.407229306640552	0.267590799958324	-0.592597926468633	-0.131850529746411	-0.932518744037685	1.04919865278211	0.487999456113189	-0.766292883556824	-0.319386536533758	-1.15325068154705	0.726612249732482	0.722579913530613	0.213659525145359	0.785725328599254	0.221352517814732	0.793271650544793	0.657439519041046	0.663846867443955	-0.591044246211378	0.432602970096735	-0.135316123766529	-0.618956068503437	-0.345333403023303	-0.883314641452098	-0.57377433865945	0.590108739082895	1.04767607281351	0.964549933033615	-0.544758460552794	0.254040651836763	0.359435181854599	0.665049549782996	0.832137046283654	0.859383827104088	1.07310904179799	-0.710175704654508	-0.240619130898386	-1.01282680849019	0.706295378081908	1.03011088524523	0.782249899000545	0.923130652245406	-0.846685172688539	0.876121648969628	-1.0894745510155	0.0612189275882495
MAP3K6:O95382:T806	0.213634439636678	0.722987381332421	0.873321740111174	0.632729600886428	-1.0913295215744	-0.424171941295057	0.125007392997187	1.14417263264121	-1.49825598947375	1.11219351695876	-0.0897087788552427	-1.07990720982213	-0.377846393002832	0.0641726697608054	0.67647308508863	1.07147524338322	0.883034339450901	1.07035048723314	0.181031456316653	-0.187407567579587	-0.0364482288669897	0.455718079309588	-0.303664627050647	-0.251641427275633	-0.284176478347807	-0.123362663190335	0.659147886552239	-0.209868931350032	-0.29348625950102	0.663413009451233	1.05978473135457	0.847539736484193	0.948054034643801	-0.162872208883675	0.453221730482749	0.196924399757887	0.330582356426669	0.593673309416141	0.309172362599667	0.346356063266341	-0.140287086347527	0.272472529910352	-0.284052169851667	1.253311291799	0.646268770319415	0.278548173737569	-0.367507447200331	-0.228037108470719	0.134977802759771
MAP3K7:O43318:S417	-0.738033191288923	-0.31651753895595	0.080408013434045	0.437076520536127	-0.613768229916772	-0.9776500176399	0.064042107754297	0.439448386456617	0.16434560703554	0.394318742667107	0.240660986016966	-0.187996225027835	-0.592548806955395	-0.660935976540628	-1.11232946032706	-1.10089842711383	-0.510874276725254	0.662643951609779	-0.677814929180699	-0.615140922312764	-0.934634568917904	-0.731611516607112	-0.528837724772134	-0.180193726818375	0.19513253939373	-0.596281850278827	-1.11297306815131	-0.90859331688157	-0.355782290662755	-0.817619986857665	0.102626062242011	-0.0764919984291057	0.169952464580088	-0.992257101969266	-1.13304445573453	-1.01539491014757	-1.06901337473462	-0.383699099332686	0.382701252595013	0.154701171758485	-1.32564466915155	-0.838021441648099	-0.597793764176535	-1.10292112498679	-0.782330942477939	-0.0894363919246878	-0.564347376206268	-1.11297048736597	-1.10701069357043
MAP3K7:O43318:S439	-0.614226246819016	-0.657379940634081	-1.40964422971855	-1.43502084493477	-0.564837541042742	-0.301824879933593	0.601202018154093	-0.785584832380358	0.656493077754433	-0.890439965219992	-0.338391292422696	0.725004031574869	-0.515579705684912	0.878071938400152	-0.430179749822217	-0.910720951726559	-0.57551909679328	-1.86129738010339	0.344251935563537	-0.306192753957155	-0.651242739840992	-0.528205407181408	-0.28432814936199	-0.710841123934781	-1.09028834334452	0.271429556971405	-0.618937088908357	-1.21785693047356	-0.542636564987596	-1.01251733405198	-0.694262630494036	-1.125386432823	0.600812006847648	-1.06295094244949	-1.25496314506679	0.576459511509863	0.0602633301946921	-0.55407573165401	-1.28610835181923	-0.276861829059244	-0.414628322645343	-1.17369464812139	-0.441729280310912	-0.558174253158075	-0.851077122074846	-1.24205038914472	0.104113731063461	-0.667756741143375	-0.441285809374814
MAP3K7:O43318:T415	-0.922475862306455	-0.668158489321981	-0.309756989296846	0.198267843615845	-0.623469248407733	-0.959812925965389	-0.642545189875409	0.732540413409507	-0.524202974997418	0.189498455926013	0.147945135523682	-0.811584004443286	-0.688384589468412	-0.33405697128012	-0.83969711776235	-0.883924014925237	-0.487825579011429	0.045796779755447	-0.587605824097907	-0.68937272012274	-1.10884327066138	-0.604012508903735	-0.503852540566378	-0.260673480489432	-0.531108216233789	-1.03137324285605	-1.08789834106451	-1.06462797093418	-0.199869955465117	-0.598797761784278	0.603970157054443	0.413475292854622	0.201937209148632	-0.931976193019978	-1.21745112662489	-0.515718804550544	-1.07268134142255	-0.297520992139167	0.35909418252599	-0.836953778270369	-0.994508447322061	-0.880200112643585	-0.402768326058226	-0.687181908124626	-0.415762617663717	0.141900084368204	-0.866746497030235	-1.05038182217453	-0.84385227027033
MAP3K8:P41279:S141	-0.92633913092942	-0.329281624593796	0.627880487529096	-1.23583879453803	0.152826982663978	1.00041015559406	1.78139557781458	-0.44438036820633	-0.380185819721187	0.121757443903889	-1.78541646905108	1.28136012887563	1.0846962159612	1.7977899517422	-0.638327225657095	-1.29896818481909	-0.631161506119735	-1.23709567233522	0.428005487277075	0.321419971868859	1.57166542224332	0.676280474438233	0.0426702272508368	0.101381084936703	-1.49733279577339	0.327315982448669	0.537414271649074	1.50005019215335	-0.200044592637163	-0.369060816721709	-0.449279763471543	-1.51233827186176	0.693356160313477	0.230787052815647	1.27731258600278	-0.256514157496682	-0.250395542882735	0.597415912522167	-0.877226125654151	0.025738420144569	0.737050043053499	1.5553186174182	-0.324696696075189	0.0660700251764919	-0.451882261791987	-1.57925612439176	-0.722274777700601	0.261414581683351	1.01198870189195
MAP4K1:Q92918:S326	0.445130788526031	0.742495967585889	-0.839890205131782	1.44490346916113	0.0148868006919238	-0.993018127301293	0.444675021013149	0.829695353882342	-0.852179472328252	0.125339769496165	-0.367082622863772	-0.732482391250497	-1.17885427571812	0.524973576163528	0.234968950891616	0.452313813224934	0.995316306175813	1.0807087662361	-0.521846817382069	-0.791096977534264	0.30590949979822	0.263740542240059	0.577827112199348	-1.46846134323329	0.363209106028326	-0.812326998362354	-1.95655211371021	0.321956984313021	0.829533145474793	1.03706591560913	-0.325755688174235	1.93312179639067	-0.669288824375152	-0.040482672531775	-1.94770950030071	0.558040220143421	-0.112807431426431	-0.693167616044477	1.2304765521893	-0.174593514121166	-1.27004809235959	-0.431445623121508	0.493352939148087	0.560226714952243	0.246918805442481	1.22018600382332	0.716759565771663	-1.74326613639816	-1.70474976162683
MAP4K2:Q12851:S328	0.17920940065895	-0.154504593813428	-0.191754071143244	-0.23330395982368	0.487648231877971	-0.730707339692238	-0.65816283736988	-0.602579941360853	0.545463456502756	0.0487782088477183	0.50401622387564	0.572939582249072	-0.889514854283904	-0.445699000866825	-0.171556937822645	-0.0501557554259914	0.284370644710998	0.273238965838407	-0.903063408830011	0.159861309585784	-1.00831476341293	-0.78316489797614	-1.11534374240111	0.574444643729028	0.617914301454901	-0.157363480831936	-0.867547607368619	-1.26867029478189	-0.766577794270601	0.47138299666709	0.491524100619349	-0.645493613560944	-0.856701477939027	-0.804990826985054	-0.707294767717739	-1.19615183673531	-0.554307702700754	0.659331125002386	0.181095154123347	-0.841717603311384	-0.680434962444151	-1.04216604753688	0.367629043125028	-0.82208913943941	0.508610294053561	-0.46057471899914	-0.41403640921921	-0.313049120144675	-1.059753804773
MAP4K3:Q8IVH8:S398	-1.45798426054295	-0.703706752029256	-0.789949526057418	-1.73277354346061	-0.597973312814052	-0.474999185493804	1.76425332667319	0.50170538364793	-0.292998181657603	0.251293047738745	-1.62972946155398	-0.189990778053143	0.499367359884661	1.78275008074403	-1.4377094979146	-1.50575839781347	-1.11147579583291	-1.801878706742	-0.766363221562737	-1.09751154578787	0.265492514535199	-0.166864629198165	-0.658979802553482	-0.78774145692203	-1.51560937892803	-0.523047866204618	-1.13927446000545	0.819775018321945	-0.913367989061694	-1.30321513537479	-0.995064173708471	-1.59335126146647	-0.13484419960485	-0.955154416152146	0.145317805481937	-0.49426382878412	-1.39939746238669	-0.709542519858089	-1.38306630234837	-1.11569063739978	-0.752296347566101	0.663414433541158	-0.854973497813553	-1.15066607601306	-0.657396946327087	-1.30658864672179	-0.735360438898323	-1.01599770588573	0.363898236578605
MAP4K4:O95819:S710	-0.202293940481548	-0.0370253162004906	0.161501865375663	-0.139870079265395	0.140720848862199	-0.989750874723125	0.860607364838956	-0.449458973793078	0.319010592478247	0.791824479289707	-1.29988570738457	0.385222525023159	0.345873376739973	1.07009193206285	-0.169272325865725	-0.156916399657749	-0.0544949453929019	0.278844371708585	0.0228020658069717	-1.40632065163012	0.253153237420008	-0.90038208835044	-1.34402840653523	-0.562848610170491	-0.660756383896246	-1.1462056573771	-1.37846134926623	-0.0407123197440275	-1.63323453965445	-1.29128711836453	-0.984279003487052	-0.590435403455512	-1.34700850978881	-0.692239419250086	0.27857814777574	-0.176918121624404	-0.0681005261708189	-0.125386628634471	0.239235450289177	0.0586107097063293	-0.871941184012764	0.74650485688842	-1.52317151084448	-0.582807478696192	0.780225542924644	0.309436767515161	-0.345461448035543	0.063457177200503	1.23421114165971
MAP4K4:O95819:S805	0.319279236234876	-1.47833278885642	0.10949568116299	1.40853578424283	-0.362474039732438	-0.600363694595008	-0.486905719147434	0.357240203632421	0.152875520769302	-0.124293424052517	0.782977953814597	-1.14996560230198	-0.399567008152704	-0.661924179890316	0.16285217581549	-0.766430561543064	-0.302010602816544	1.06133849657119	0.254914777226045	-0.123108074481377	-1.10787239965997	0.285652065742861	-0.903176254978386	0.307758718923105	1.02031951005917	-1.37609056207929	-0.574200225824957	-0.372260066571301	-0.187535243833055	-1.39051172729805	-0.77240500703226	1.35289672713021	0.201794495992928	-0.936839494146364	-0.618287179329839	0.35687373485867	-1.55108774168673	-0.460434369289335	1.42433163408628	-0.997628451351828	-0.549369063211738	-0.580598763612272	-1.11174638289618	-1.45657356607218	-1.14005797947723	0.905981481794113	-0.827374511689367	-0.51855492194879	1.46708205869397
MAP4K4:O95819:S900	0.518281179556727	0.299958295727062	0.552584986886675	0.580560479360739	0.954872342752003	-1.01053815484228	-0.806335673404592	0.803957948359493	0.873207791037775	-0.723628062674431	1.03514401910664	-1.22499546375707	-1.15392248134114	-1.00298951114857	-0.935086440550965	-0.766625255185459	0.304495359128314	0.884197764770774	-0.45148910081348	-1.30974919851753	-1.42952353384234	-1.21834559055037	-0.613974820767201	0.887802614247811	1.05646462578332	-0.711025585722618	-0.391664155674751	-1.33251185465675	-0.288468190059685	0.153355329529466	0.585658909696692	0.692469862093845	-0.784820150945172	-0.483117343903884	-0.99532950415404	-0.926405032313727	-0.745267646387613	0.492619259140824	1.03383537560762	-0.685573262229245	-1.64212860165588	-1.32434927254648	-0.678287731446112	-1.02198110697233	0.855028247414499	1.11167172311632	-0.185148937682123	-1.59050000963853	-0.453565468293432
MAPK1:P28482:T181	-0.5791988579081	-0.0573155691461591	0.299482877032735	-0.525454406217709	1.21547230873291	-0.440545121743505	0.168962393286664	-0.778798606872232	1.55378436703927	0.0826946588736995	0.344425416519877	-0.834699772926848	-1.85317922114698	-0.242714580758155	-0.726931191698795	-0.991198529607086	-0.065785141912781	-0.0859907046425489	-0.790031716052429	-1.10173985070811	-0.866418739170425	-1.18322875059239	-0.542234937330128	0.972628875114295	0.499522897069081	0.164381769886719	-1.18404389496894	-0.909484417502118	0.581284953548703	-0.756030627722606	0.623847009442775	0.140072655633545	-0.644487851753143	-1.08585022869845	-0.471056102462702	-0.672572352339052	0.519430193676151	0.896806406840901	0.837235819269701	-0.326616411635019	-1.12813663049389	-0.826283963547597	0.231406739991113	-0.765630270901886	0.566233470855069	0.443293643286004	0.0587385995358808	-1.36045428505368	-0.000802141920636495
MAPK13:O15264:S350	0.579156682999284	1.17660148238609	-0.387772675995288	-0.765885778807449	-1.62850907339072	0.273252536106096	1.67403371049851	0.865106241673277	-0.921724266162532	0.380448536965172	-0.883258947125923	-0.0874084990493004	0.201015361312567	1.34948679346514	-1.0428897048239	-1.29604011038737	-1.18867610485008	-0.813426789424813	-1.77310744920842	-0.155630427611051	-0.972980299386775	-0.625648201855885	-0.0813720091884118	0.0291238728621853	-0.825264659154153	-0.581371263935967	-0.660669156167942	1.27228057665386	0.211577090586545	0.139863954972618	-0.68706390440265	-0.761598191283061	-0.838416132290244	1.19254216693626	0.756623463511254	-0.892582945045518	-0.884062745698736	-0.419654204998486	-0.911842613103385	-1.19787944136635	-0.271306418724765	0.84399527373419	-0.36781527469383	-0.483262063988178	0.958901583765785	-0.0440072813174106	-1.56392212986655	-0.517730278195372	1.48905415942309
MAPK13:O15264:T265	0.400777925443154	0.480764694479453	0.631697444210925	0.766465365817888	-0.832358047713753	0.399264332923251	-0.982024680367035	0.688400586418168	-0.937367145292021	0.529782409634402	-0.719135985546325	-0.0658961641350736	0.551405747312462	0.674854398236254	0.118685364192404	0.10637231205744	0.190921766332149	0.400885447801939	-0.676022734081864	-0.410882175591458	-0.33022093764038	0.273161787161342	0.442509298886508	0.610430871308916	-0.76701433005335	-0.557470006929118	0.105317431180741	-0.326320191951633	0.426066815688553	0.241408742219668	0.460259635745514	-0.583027199524109	-0.11832133987115	-0.389826540916423	-0.568279494519461	0.113486550300681	0.117683390941233	-0.308144522669884	1.14678376914993	-0.37961258790036	-0.30113434598246	-0.762555114686925	0.0374779609429405	0.197408099496264	0.475885064663359	0.296642059494979	-0.635085521196172	-0.22842537828011	-1.13262121448638
MAPK14:Q16539:T180	0.618442683198431	0.839675994774139	0.469723013678591	-0.436504945516435	1.06068633413305	0.126640828783013	0.325417636976988	-0.851627630420919	1.20831264210802	-0.318998715207252	-0.94686094807293	0.402248175500388	-0.893419444254786	0.914218460409279	-0.676033693640365	-0.915641197760417	0.680288245278529	-0.537506541992527	-1.27000636157924	-0.274425837453624	-1.01966402587701	-0.931301336786879	0.409713602136185	1.15739527978195	-0.71955610834868	-0.506879333905757	-0.76275889839439	-0.80228919956965	0.357311361770701	0.631411204602176	1.22729431961536	0.473796985442329	-0.478347404125086	-0.428976975005347	-0.601137232894109	-1.17237340722007	-0.574401492744442	0.98616329248923	-0.143112876187357	-1.16418396668482	-0.822421130233688	-0.610097192981534	-0.421169887779758	-0.621713304641726	0.712669331739692	-0.431658338955756	-0.939454542197917	-1.18275592908219	0.713394362175304
MAPK14:Q16539:Y182	-1.45853038996774	-1.26628292367135	-0.437068618055451	-1.44207861547685	-0.955594007271051	-1.30733644858376	-0.428692635276588	-0.136579737102454	0.197725504533054	0.681602762120594	-1.03116021749991	-0.312808673858496	-0.268532270538078	0.77991785615748	-0.688401463368263	-1.17522014252876	-1.16959894291257	-1.27702218053654	0.226970394770865	-1.0406426482971	-0.805589229719414	-0.497249175910387	-0.499179193257913	-1.20767675320381	-1.63439489053729	-0.620589251053266	-0.869831621578635	-1.24219827944885	-0.850852516512042	-0.186640284860319	-0.738899866258361	-1.64513149259166	0.663835659942243	-0.664394810478709	-1.22600225158129	-0.837572462523311	-1.37360604720656	-0.981358851800339	-1.25228437959432	-1.24785557827033	-0.803936246802349	-1.24081496522524	-1.20402009700495	-0.939827728948481	-1.69866139917778	-1.95088871509277	-0.963974828412599	-0.793771981383619	-1.84275100206629
MAPK3:P27361:T198	-0.496271054781462	0.28224929582898	0.115408621968212	0.234481475803547	-0.899052601900191	-0.536770074121717	0.0510034170469046	0.826917205932617	-0.260233366182219	-0.24306521720425	0.515268070869401	-1.32434682920214	-0.391772215303648	-0.515355583230208	-0.672242897694934	-0.310790443420385	0.215237462697193	0.588811868257369	-0.386178303548664	-0.432067195160904	-0.676774477981762	-0.471020229893468	-0.670192297800993	0.353622226173688	0.13279022720897	-0.371260854245061	-0.662919556619143	-0.823982763435739	0.674296094753824	-0.262794954526998	-0.316779120166659	0.554023448593923	-0.290723661151063	-0.777570408012422	-0.299115960234588	-0.379474170906568	-0.180543238753498	0.282597423088055	1.16612222690056	-0.705959229408035	-0.799179461795232	-0.260659874348187	-0.0607036392811044	-0.733709882482455	0.408027117086745	0.86624460249373	0.0708402825732746	-1.07072447132734	0.114091002549033
MAPK6:Q16659:S189	-1.29058063623299	-0.619422135983881	0.702688789535439	-1.76395156968709	-0.542128598158706	0.176070040082672	1.80274309073919	-0.020640617739787	-0.123173425998718	1.18921597505656	-1.80401271264408	0.613411940420064	0.560661694070149	1.83223200859008	-0.900185890909901	-1.57877255472396	-1.11851406401191	-1.76178955401113	-0.118254370677671	-0.546517044345059	1.49161862838667	0.268448779666972	0.0292358453899323	-0.461784222451766	-1.77625277213769	0.18951508308893	-0.133702418385016	1.64478491350144	-1.00892510591222	-0.875705088373995	-0.722326224900953	-1.77551372017792	0.415014799139925	-0.605990691910462	1.51438694071927	-0.614295181720728	-1.07011912135954	0.412238526587436	-1.68366566610617	-0.92585741096625	0.365881431058902	1.55149726372434	-1.03326683869985	-0.618949361437996	-0.673844656030336	-1.72866344982617	-0.81426068906635	-0.452663160936455	1.37767770978285
MAPKAPK2:P49137:T222	-0.70313405093763	-1.8914927179091	-0.869307771879192	-0.913498097334554	-0.0406948631747227	-0.24687381058329	0.320668312262198	-0.506386755295325	-0.900832271525434	-1.13163321306005	-0.789140671893822	0.592940203637131	1.27044465696677	1.01757447019608	-0.926835302682385	-1.46122885791264	-0.619655528351447	-1.27846467870937	-0.793883031096862	-1.32465403943506	-1.63099328267715	-0.698207146472222	-0.769024899610543	-0.285292790780569	-0.924698502114253	-0.119729277768889	-1.14418718707756	-0.528069007380334	-0.615938972098118	-1.33393418772059	-0.821879032874917	-0.797593171928447	0.38704570332953	-1.21816564911497	-1.87035416415243	-1.11033010127519	0.450646586987443	-1.59620700538907	-0.613150772924586	0.0655180423251331	-0.23553250291034	-1.43658904376746	-0.947250313306906	-1.43182855237479	-1.2106769801939	-0.77472006454101	-0.970440551213405	-1.28697283227114	-1.23357320518927
MAPKAPK2:P49137:T334	-0.696011228680219	-0.0747714629973538	0.143326384211506	-0.201033143393034	0.294835682812184	-0.489726579785159	0.340209340538273	0.945092649365349	1.00655423545191	-0.739053662548638	-0.68405216883762	-1.29402397420648	-0.758999826432326	0.64967619544142	-0.411165953103556	-0.687122240510385	-0.0507537522449322	-0.47959709505173	-0.964050275973526	0.243947230983519	-0.597494896102212	-0.937412209036905	0.281461384955256	0.280924937681012	-0.545667025429022	-0.251311385401103	-0.57461816875564	-0.341971791027039	0.216596666720958	0.201070394230128	1.08166481077075	-0.190422127735259	0.486864382935081	-0.969699840497594	-0.635340005117844	-0.87700328802464	-1.21518456655005	-0.531636620141654	-0.0307908134290892	-0.375220157468427	-1.275931977142	-0.572011966824809	-1.14071674900513	-1.4411013113484	0.252875893839802	-0.393928678420788	0.27706863502396	-0.50537986226786	0.32854442110785
MAPKAPK5:Q8IW41:T182	-0.659130055036206	-0.818329045640536	-0.319614960716152	0.35002094852175	-0.628822144243078	-1.48515258567452	-0.938542872222064	1.20680617960886	-0.718165336249948	0.78614707019771	-0.425850883753675	-1.06788062825409	-0.422337800180335	-0.140090034631619	-0.793002453973671	-0.525816351798277	0.228836284489937	-0.258641119724335	-0.698443317682621	-0.345307537425186	-0.930146945072131	-0.535210190384885	-0.714890410655036	-0.70224762649598	-0.805267421430748	-1.15728896143309	-1.2107556743864	-1.02621185478945	-0.645761958313905	-0.170551072172592	0.802977335254021	-0.174049898968695	-0.852475569473797	-1.07449961059344	-1.31519084396207	0.696704190846667	-0.390841540522943	-0.620127866735766	-0.839212523444	-0.667753346208246	-1.18423251118832	-1.15425297359157	-0.738094546813023	-1.26917076528604	-0.294491187149384	-0.631968341444237	-0.417018930718396	-0.889152466409412	-1.39207889140457
MARK1:Q9P0L2:S649	0.963517424582496	0.188453501250399	0.740565367352762	1.35186196324228	0.209327375134046	-0.635661922186855	-1.75978242087128	1.49496198424876	-1.74239561154865	-0.308237060933159	1.06208214261793	-0.775954408120928	0.78504799064913	-1.01167199694509	0.540477015348164	0.509675090237146	0.252795917349092	0.758449154185186	0.0845149501670955	0.0203593696502335	-1.49762082634446	0.681953523913345	0.623281179486998	0.272208364541393	0.736577098979368	-0.112763716712372	-0.638831364174265	-1.53682358418541	0.780952732844595	0.167683086013199	0.353943191713851	1.19825445665854	0.703964701132265	0.925980694423834	-1.21183247584283	0.384626441944207	0.426301757800153	0.164030237667349	0.953737060972852	-0.0641732999556213	0.0688948751095605	-1.23219633011275	0.657282470319423	0.308036871247135	0.483503494439865	1.26901987177538	0.502347498359299	-0.340869290616187	-1.03976912609715
MARK1:Q9P0L2:T648	0.447757501844705	-0.0930246446950496	-0.154509523878002	-0.753559320011561	-0.139459511686871	-0.732597369829719	-0.109132167142796	0.570019497064722	-0.0446129804481187	-1.27040320407676	0.403765617384491	-1.24164557313564	0.153282439308574	-0.0570497316132296	0.834237458513025	0.851716158134314	1.23194299157063	0.0997735892416338	1.30454926651269	0.247964656124355	0.0173384646997782	0.724452103076838	0.686075139380914	0.0515396409851511	-0.442016214372035	1.29582210474286	-0.969003800944738	0.193250727685583	-0.412167521621388	0.756556576806439	0.422652019177511	0.107689266884604	1.66497752810112	1.75102341709344	0.0682474804107019	1.93667119330021	1.45090800584534	0.510246167381556	-0.0550701179686046	-0.047773263938672	0.335941130611181	0.770313945764544	0.953777223785857	1.94960306645038	0.0356310902679298	-1.34855888424641	1.36756314157993	1.36418830775217	-0.411645328578197
MARK2:Q7KZI7:S514	-0.390945075832214	-0.720766141185487	0.565120767423676	-0.103897345086776	-0.78702943502171	-0.724386813426558	-1.14442174137635	0.807393875837518	-0.930285843223145	0.239578413032668	-0.0167332107176741	-0.457540994000566	0.175973522850232	-0.285316519781528	0.655343228063891	0.326760086786728	-0.483328913806948	0.162013090870645	0.485324130735545	-0.538761771607995	-1.15173801096602	0.148242498387303	-0.10444651863573	-0.534051916335802	-0.95207687317219	-0.141005953762699	-0.871586294662903	-0.893874197517767	0.406556382876689	0.677680419226917	0.61499567044187	-0.429520912799461	-0.12567487822153	-0.315878877384918	-1.16713616937356	-0.0350273813613522	-0.211692933182054	-0.114718597027728	-0.439956581424059	-0.0436838564033383	-0.325437747451998	-1.10663513501097	0.0878433989829159	0.0905820586185515	-0.576170399806545	-0.980701555990143	-0.175035949754306	0.268832768142477	-1.19759532934566
MARK2:Q7KZI7:T208	-0.722813703356186	-0.712145747470188	-0.428612779888316	-0.339167988624998	1.47622122022801	0.467068863595796	0.13864168880404	-0.532367966678351	1.06153161094644	0.346778355615916	-0.717353178373144	0.752471232957969	-0.709160070921051	0.57803609858869	-0.404895062694952	-0.158958309038448	1.00236032468263	0.288549376996586	0.551631271599203	-0.547877543128877	0.356660500782532	-0.614827830074873	-0.181001588011257	0.74885609544178	-0.0693260748488383	-0.539237337022512	-0.255150361537979	-0.0403600436273153	0.0687193767949445	-0.396739402285368	-0.52223078173999	-0.813351633826465	0.466097762535288	-1.54982533744866	-0.196864993689463	-0.286611254135931	0.503068386131818	0.620071409094897	0.403522414289684	-0.562668215016516	0.286266893064739	0.40317091755653	1.11901649536457	1.22935678639348	0.888642173134343	0.0969396631021824	0.328440271117073	0.39636039965263	-0.409072618528435
MARK2:Q7KZI7:T596	-1.19921960903745	0.820869077967442	-0.895618661474041	-0.640656833226952	-1.18718722093817	-1.23407456577654	1.03015820504953	0.889560011534352	-0.241308228041749	1.04236285768894	-1.20009682192477	-0.394768027504308	-0.996625914683863	0.904628394755918	-1.32821203383499	-1.35602462487513	-0.871248919351789	-0.767847015784	-1.56500609401344	-1.21354010537708	-0.631106155596154	-1.12296402549146	-0.307350535523942	0.637811333210753	-0.640711382159066	-1.14218989133088	-1.16069729718566	-0.315865028784382	-1.06676215765837	-0.546077064528505	1.1906496837508	-0.467583253843155	-0.23163422449859	-1.2209903592078	-0.603948099382118	-1.70537429126077	-1.1547468674683	-0.661805508371587	-0.379820042292244	-1.21584128307311	-1.55276333068072	-0.432339930335674	-1.21723272034943	-1.37327257935783	-0.531970498839324	-0.346692900568088	-1.24093799505532	-1.23234877707019	0.26027197777233
MARK3:P27448:S42	-0.956617398224907	-1.13666689019001	-0.238107270435633	0.148737376238511	0.615440243449074	-1.6490911371135	-1.43520407630043	-0.357276175407752	0.932010745531347	0.274464711926597	0.718446865124353	-1.02279279430546	-1.27535185688837	-0.847359067737734	0.541769296024413	-0.708069986508097	0.90045698183737	0.0921193130075038	-0.544361730884414	-1.26734312378738	-1.21626659125523	-0.607103792430138	-1.23109495574399	-0.759865153714938	-0.985867006153752	-1.3764143081139	-1.79145609590101	-1.24725870496412	-0.897019105541122	-0.634731650640872	0.0293763883116566	-0.652890693440174	-1.12088595599893	-0.718010075009299	-0.973071591832546	0.93138889442582	-1.17636104170268	-0.896745706145697	-0.35656638300201	-0.76711610239159	-1.73225206791613	-1.59692652846723	-0.947644560769066	-1.26098058282772	0.69726446396794	-1.23200265130861	-0.453810863300225	-1.7030298620591	-1.26967837167626
MARK3:P27448:S469	-0.860985842575257	-0.673848347646674	0.266982716733311	-1.58874320976225	0.008090892949973	0.625313228762739	1.79611390163576	-0.481069581223963	0.535619147127702	-0.123739372486587	-1.80274309073919	0.765770097679475	0.853585995309949	1.80274309073919	-0.166220415761459	-1.18035145432652	0.0987727756251577	-1.42834850470789	1.01084124996061	0.617235397747404	1.64361566769545	0.488308973240928	0.0955953405762792	0.0139263727845085	-1.69925591418761	0.45479524562299	0.594093968892737	1.54520602615121	-0.100082001505249	-0.856178142396107	-0.21794486499479	-1.62232230488209	1.03338606858497	0.129646892962759	1.22708481761291	0.414726376634039	0.0405820609818616	1.09509742229779	-0.83808978792999	0.515191349771907	1.19845405513493	1.74156486386142	0.093354632394436	-0.124887821362483	-0.572484519394492	-1.54220918248688	0.133431963776311	0.418306788281849	0.807318801115691
MARK3:P27448:S601	0.245068218991206	0.502839206278088	-0.291022117552102	-0.199982090942635	0.309270408805573	-0.839468942068411	0.755360195680089	-0.0128452960230059	0.301406146082968	0.34923892404624	0.0449641499349302	-0.103176790889284	-0.501361590276442	-0.0932808606450944	-0.66887322180991	-1.00670090672568	-0.452912754605216	0.385104049319634	-0.600378384688761	-1.37893084884055	-0.573630266301722	0.198746784368577	-0.311189932462823	0.0926664302239029	-0.496059543929968	0.510648888791078	-1.42890934968952	-0.234197525594849	0.182243318575579	0.422534942005417	0.282140013953165	-0.511114581081864	0.771943147019296	-0.943802517227645	-0.417896209527103	0.448684643084348	-0.645449512505275	-0.598553085229614	0.25013806366908	-0.196101953964263	-1.49386463671719	-0.350718032700885	-0.204759031290949	-0.407828476588004	-0.588271128843854	0.128651511908263	-0.309541311680812	-0.78362059861944	-0.0915075654001426
MARK3:P27448:T507	0.116605268489965	0.706567936854027	-0.225395173408484	0.582846432039922	0.386969508633532	-0.39064925524433	-0.355278542318834	1.21340193679992	0.354518148157003	0.26582177882684	1.02302430928591	-1.29234107822111	-1.63377314625482	-0.905502142343809	-1.62467627576646	-0.955277021791566	-0.295432667080014	0.533261311546639	-0.147337169281097	-1.70840389556609	-1.63173257989219	-1.16030330631369	0.232152890993547	0.997239031318275	0.814118768071066	-1.00016870587424	-1.32967084605055	-1.39584231128804	0.143765220111549	0.0234154551453097	0.67111419807003	0.42337467113132	-0.865969996444336	-0.635806511344558	-0.580688181179472	-1.70060527378564	-1.32411226019827	-0.279782666553388	0.179859220810994	-1.15376773651637	-1.66076261068788	-1.54583105625885	-1.11135862587366	-1.62104321064206	0.495425839547183	0.675202554970647	-1.3048036999627	-1.39706758076221	-0.185879620999402
MARK3:P27448:T564	-1.66411689769271	-0.401603535656089	0.278510538492071	0.531113140490059	-0.944222804682025	-1.27040806005076	-1.08470081732695	-0.167299572019985	0.181293406029266	1.23483946002372	-0.704979819980673	0.473582801441264	-0.924205657415971	0.0121382836726405	-0.79920012490173	-0.557239170435972	0.321622380704523	0.0811520093349156	-0.274866946538173	-0.590871613028328	-1.10196210032609	-0.975231272911063	-0.373310507468849	-0.46403405286262	-1.00777068712545	-1.12299863156413	-0.980866597454937	-1.15035845155332	-1.14065175029973	0.0995318064875261	1.13394680070301	-0.0612489399040418	-0.449872490031913	-0.517425918126153	-1.28392647856768	-0.957113243808697	-0.628758727929927	0.456435489222973	0.439330039038166	-0.696071927146297	-1.0113121305885	-1.14844717922027	-1.19535514285071	0.154767784160902	0.665718516195908	-0.670633595791957	-0.460818647681284	-0.681203997160332	-1.34071085688197
MARK4:Q96L34:S26	-0.627270158763369	-0.641677962467279	0.22914210145654	1.32457463469776	-0.566390552131627	-0.57923536040556	1.53090785126108	0.555374101449715	-1.07237894135236	0.112108085877324	0.732863053648182	0.0146808903026873	-0.117138678177267	-0.853720182487776	0.388214819333149	-0.0852580443783145	0.30041739714095	0.211611345366371	0.39839960937869	0.0568132421478014	-1.62243272708714	-0.262791916960698	-0.100343545699801	-0.486674340189391	0.110051598706039	-0.366726761575037	-0.849516103107691	-0.959753349015526	-0.105758323526769	0.660946297087156	0.216993156636537	0.750487021901923	-0.450836523543667	-0.423965907641935	-1.48693942764096	0.595081056089549	0.318390776782908	-0.708288294488699	0.077339404055021	-0.896332293695886	-0.263615805838835	-1.39278455655482	0.039976882690149	0.515995737253254	-0.132668518997509	-0.55912558059461	-0.141107596322872	-0.665857674347989	-1.59198431346041
MARK4:Q96L34:S423	0.218038215651952	-0.596445254115681	0.560925310757281	0.333994913565265	-0.615693427376509	-1.3960542556069	-1.71911156053281	-0.269574589391247	-0.630419463614631	0.356923929805696	0.0177902886656899	-0.164490745798147	-0.569847560647893	-0.108668744873008	1.60190357868056	1.00924893850585	0.613538608583382	1.13344980183754	1.39149761403778	0.408788339764254	-0.455718626640842	0.681565759257588	0.453971687222119	-0.464440036919079	-0.440633428325645	0.678700139121243	-1.00620055502498	-1.02295981981445	0.29746177115505	0.714014307083737	0.217536592095666	0.260965805417302	0.34217277846703	0.281535311477611	-0.701187435792127	0.968185549061671	0.748502522881123	0.360206577780585	0.491975088785691	-0.217413337498481	0.481170347917178	-0.754800104871058	0.591214391321989	0.828445152910697	0.202415610748858	0.233587971793677	0.862704562672848	1.12682902646716	-1.08844931323737
MAST2:Q6P0Q8:S1032	-1.02096207812599	-0.13273090966273	0.170084231681607	0.522306193289734	-0.675199658508858	-1.24487572800848	-0.688087577118395	0.249037056347965	0.620664001292984	0.823268955526389	0.335323126057046	-0.537688896490274	-1.37759188745639	-0.652797282894974	-1.02317634305804	-1.35494528254853	-0.1424155771016	0.305912464391601	-1.34788409702963	-1.44741060281492	-1.52983489071711	-1.26420032408402	-0.945351902465215	-0.276524565374444	-0.57306022979624	-0.98866755966323	-1.56855598396705	-1.47337165453295	-0.389236850192599	-0.391803683055446	0.24898736119416	0.20146102528121	-0.722959131262053	-1.43321871575763	-1.56964357658823	-1.4513151275886	-1.44756863926269	-0.687299772830252	-0.259159211787097	-1.16068355558729	0.258669430292233	-1.5649093298202	-1.37174188658798	-1.33287424350791	-0.418579792528775	-0.133343916822064	-1.0671532991042	-1.67599474583689	-1.14067269869298
MAST2:Q6P0Q8:S278	-0.0578810410906583	-0.0842330968276188	-0.505440926092449	-0.892265057830485	-0.509748145245998	-0.776932728757863	-0.367384404921019	0.442639323630495	-0.700275037254497	0.143867477335188	-0.549199207111731	-0.154586870188341	0.519794823349624	0.527071419345078	0.809310616189753	0.532863176217189	-0.622336291655103	-0.642393247506809	0.876833383306152	0.587036401146817	0.27194364514102	-0.608111229497324	-0.104833509531761	-1.11375316718004	-0.48154410702786	-0.494113185120478	-0.277639416953704	-0.192030429374862	-0.714825492796015	0.102848758091627	-0.234990348074479	-0.8672254972865	-0.3172729341513	0.305127820440834	-0.209162018632189	0.199837816624201	0.668278642782645	-0.202411182261917	-0.978564874085853	0.380409529182914	0.849291958740844	0.137165935845553	0.621565843624992	0.416097719225359	-0.900208844655123	-1.0548760500415	0.241741397458576	1.153120516379	-0.24562298977588
MAST2:Q6P0Q8:S876	-1.07860768103932	-1.05906410144638	-0.251668801144253	0.475833858478467	-0.629281168010868	-1.33955503114788	0.0489494990472223	-0.387273782939878	-0.487121162339268	-0.0191680913165384	-0.238044775484963	0.148557187492471	0.630408819882875	-0.0988361930200962	-0.760293985418328	-1.11079081273704	0.351686398289332	0.270565553828272	-1.30246702554397	-1.52379582649923	-0.545761120514087	-1.21965341497651	-1.32600145692423	-1.20914375870019	-0.515342232104225	-1.13524184325142	-1.48104589664384	-1.10617255644708	-0.653176539906788	-0.856077231091028	-0.503727690667495	0.387540507052363	-1.1301008408302	-1.32999017533871	-1.15958442976473	-1.32838633408582	-1.30185132430336	-0.767233883243142	-0.444787108695581	-0.935059727337886	-1.65994000071621	-0.830620563396607	-0.880073309273532	-1.2771208869961	-1.20216921038677	-0.732226176850375	-1.10038227546302	-1.27758526705226	-0.916432367768211
MAST2:Q6P0Q8:S92	0.931152772290615	-0.502202443624578	1.09906258503721	0.843829038476484	-0.0734423045284456	-0.328283241477457	-1.16484553290197	0.749639076906119	-1.0710068307562	0.37087172399027	0.646629645030684	-0.793705820223006	0.432537697306648	-0.705990708660849	1.40140545791183	0.670057206706997	0.29449728957273	1.34416439194726	0.915433988522387	-0.590552312158687	-0.288037760209589	0.484539541918755	-1.17791314294798	0.124909625826513	0.856750834258392	0.838886952102842	-1.04831552981788	-0.162376563106087	-0.900259337901409	-0.864308437219478	-1.02187657656457	-0.74741497287119	-0.80863456710663	-1.01886819622241	0.146355443808316	1.02359692482107	0.575384779619582	0.221562942896135	0.220797023057107	0.342915610157111	-0.772919290221915	0.0892418905458992	0.336287737791656	0.884468348523094	0.641391024820114	0.799910737756895	0.680098278015953	0.732016317824899	0.0891721815963984
MAST2:Q6P0Q8:S931	-1.1947307019271	-0.352580533478617	-0.307511554683675	-0.379294714279724	-0.614017054449219	-1.04124727535385	-1.24713931733501	0.469033818090866	-0.520404915794011	0.211940553097098	0.467415889514857	-0.486066266560577	-0.428016653232731	-0.788742045154517	-0.396599871823741	-0.752749764704297	-0.389266511446985	-0.627920489098027	-0.679848634634026	-0.953427270111648	-1.6814565409754	-0.44066943867647	-0.499996710155055	-1.27423960436521	-1.11981076446896	-0.514143262152451	-1.7975634039634	-1.23638358978413	-0.800197661529492	0.208420065947079	-0.0783347556968883	-0.301163561783224	-0.856243092660969	-0.813447198838143	-1.32278882682614	-0.291319913613633	-1.22322676506429	-0.662806359452618	-0.635257637623241	-0.883377114413102	-1.42632534744588	-1.31879385534439	-0.838419436189016	-0.78530232990704	-1.20544478243292	-0.858367614437001	-0.572611556464948	-1.21755187369209	-1.36210889370417
MAST3:O60307:S1215	0.251877874378619	-1.16192588360229	0.333031629262045	0.0766658250423047	-0.218339279049802	-1.41598895464193	-1.39741750003273	0.451041541609362	0.54574177073314	0.929689888018072	0.0227389138497551	-1.5467616852026	-1.42546438847881	-0.117887527301211	1.51052858491355	1.08049340013501	1.1067993024117	1.19832536395912	0.810432976775454	0.225854988465228	-0.33170607369011	-0.443837027027866	-0.74482152326402	0.289026590515182	-0.52425317797553	0.141251798122313	-0.736290485080913	-0.363278025656368	-0.0982741350033428	1.44931891061666	1.077884631638	1.16472351278584	-0.577214608594964	-0.263035686621728	-0.143979350324862	1.30986935750756	1.13777955627968	0.776341586888971	0.269669262831739	0.222614870027329	0.156553830931273	-1.22510742619856	1.2130773100424	1.12642793594133	1.13369847453902	0.544890251028739	0.366018670234395	-0.303839675331791	-0.614205199485439
MAST3:O60307:S134	-0.191546461287681	-0.160138717103848	-0.0373406492512041	0.332903232432278	0.325908390073994	-0.506704254944666	-0.45809337185252	-0.0541669714357857	0.703003450191987	0.216956167096501	-0.163615278418749	-0.465769972177037	-0.885896678614986	0.0615966926481128	0.179292815798043	-0.804982474035082	0.427001387321495	0.215046768263278	-0.148390361058065	-0.883234820630482	-0.991006995881356	-0.226621550806025	0.0669176850199819	0.262856408847995	-0.261334633696249	-0.371048375717278	-0.585644365901438	-0.512323567787782	0.372172192445075	0.0592221634359055	0.146734842356491	0.116368361787225	0.257028821767045	-1.08885852687545	-0.636198615316809	0.957363893005097	-0.44059177936511	-0.207513998942534	0.184420971305901	-0.205110627951549	-0.539453076986481	-0.645518483313307	0.356368088630206	-0.412120614862478	-0.53109652921636	-0.37544864824253	0.402870007413091	-0.766995357582475	-0.747261687604996
MAST3:O60307:S348	-0.0633721362507948	0.317652779896965	1.06092331606173	-0.637994216747495	0.0913671845824205	0.96515322261438	0.952913375814137	-0.451264703667212	-0.346970911038104	0.263273148980677	-1.62147612316595	0.839891234678247	0.996724825766313	1.49007475419412	0.743967926706172	0.472956631211122	0.620089579325487	-0.348483195667253	1.13277445524586	0.969789594859892	1.79085826773002	0.912348971684252	0.697084455069041	0.374662059463244	-1.25208325731318	0.599048505673616	1.08503725208061	1.61167726961298	-0.0691186074775156	0.275404397496411	0.491196209764259	-1.00316830662156	0.544934469945871	0.739919261309357	1.43244313224048	0.771797176808132	0.806544205835345	1.18716979949733	-0.561794486419986	0.837194108547891	1.11666317631124	1.54292979908766	0.897206986704442	1.1717427319664	0.170059123410655	-1.00027395563924	0.333827304548539	1.37340629883236	0.959571773693778
MAST3:O60307:S66	-0.722671673628178	-0.8119690993812	-0.126112645810884	0.852315513571472	-0.320635841229111	-1.01215395101178	-0.993232093178856	0.086313036810592	-0.719237200132929	0.644613137886287	0.117141509264623	-0.023241849700953	-0.373073617601349	-0.673520718073358	-0.410759376011484	-1.04657939863979	-0.732237550644346	-0.251356183403165	-0.510713303636793	-0.951653240500298	-1.09307555626636	0.420905037632232	-0.611028854666847	-0.856130507476129	-0.720953897799165	-0.53311206545155	-1.29701586568781	-1.05207234065863	0.473736831718692	-0.525462625516404	0.831468738184249	-0.0274409248559277	0.101143986981876	-1.07968759318772	-1.33073992088697	-0.785668189654452	-0.817480154270202	-0.570196860851811	0.304056633050035	-0.392629663593802	-1.2521446510685	-1.306537773222	-0.644230132122729	-1.15079309806049	-0.872907189753342	-0.534434220432952	-0.926296250371847	-1.09446922407939	-1.13630954322745
MAST3:O60307:S710	1.00184449198048	1.05018127915932	-0.893017349145992	-0.429326091740288	0.189260312626856	-0.845374558254614	-0.531159508420675	-0.64294146167138	0.932688338908974	-0.635655246558739	-0.416800574438882	-1.0297245244644	-0.959389583389352	0.575697430630878	1.39382786537223	-0.95324430500327	1.03223972725409	-0.947746662700054	1.13895956346201	-1.15655634398583	-0.925907968654472	0.401770462692699	0.572774080571001	-1.07626559995032	-1.087211275181	0.855068374251243	-0.814669903769675	-1.15823993473604	1.53295262622459	0.913938866653081	1.25136048969736	-0.839043196200833	1.09838726534891	0.820779146344569	-1.00693155910364	-0.742334228960137	-0.82437519981422	-0.248001050635226	-0.490444093229657	-1.31142338368965	-0.907196031904424	-1.04316043862099	-0.753264989761455	-1.42133132042781	-0.93499423077704	-1.362736613582	0.88329005686377	-1.30221204926388	-1.08395698505694
MAST3:O60307:S728	-0.652380926137903	-1.55279731742181	-0.19589447730683	-0.75628336689113	-1.183353088838	-0.815640969129293	0.185922499232398	-1.62142505914752	1.06321183791073	0.137460633836985	-0.606507627490108	1.6176993797663	-1.01255159607721	0.724347233909146	-0.787297095960984	-0.909348798101425	-0.704055780265917	-0.453808864890474	-0.64099252726168	-0.997768354568731	-0.611352872465288	-0.582083131386787	0.0700668353005715	-0.570003225176182	-1.53719969014874	0.461568224150141	-1.10926906657827	-0.000110084959113462	-0.851804601343859	-0.483094654994225	-0.787956956807586	-1.09136722945084	0.109027528471903	-0.576737363499087	-0.958148390241345	-0.399945211291922	-0.856302656325697	-0.638181831759584	-0.726181869423244	0.438639426633048	-0.908400133431269	-0.478057921660504	-0.887832826683166	-0.868853919795475	-0.795554126240807	-0.535249176974539	0.371822002962106	-0.645239088548461	-0.149779302959011
MAST3:O60307:S782	-0.652804081790118	-0.895417351368181	-1.3904656471114	0.240825440391006	0.512601937096302	-0.769737211818485	1.07133073207488	0.741002399647036	-0.695467253748564	-0.23771558102462	-0.646923433458386	0.875202976582476	-0.642500745571352	0.619683154165719	-1.62535174595668	-1.63953516580856	-1.30111635298612	-0.042162817173076	-1.62765092184594	-0.977631380961534	-1.31202930917681	-1.13601220969181	-0.657842515169098	-0.859300317192195	0.0747119162829386	-1.20765074278925	-0.693123984028069	-0.742357514031192	-1.19385480235745	-0.90957227283365	0.747961074927667	-0.439563486900076	0.58474925092423	-1.409436461869	-0.90471863650069	-1.63244285908295	-1.06459245894251	-1.19056248849202	-0.747290984824904	-0.935930392959116	-1.12303431392223	-1.18281294835198	-1.35398989502526	-1.53970323877458	-0.795031515502038	-0.459996005248306	-1.44622312398794	-1.32462110341155	-0.43176636651427
MAST3:O60307:S85	-0.114153626875032	-0.538905976239967	-0.44397649476898	-1.35208424444572	-0.760790607576728	-0.158940337340642	-0.165921864276549	-0.900991513863212	-0.0720024361035776	-0.472291577900015	-1.96621081012154	1.21962556176427	1.37620913545301	1.95077121866649	0.106531445442098	-0.0619076625923034	-0.317469508088333	-0.37162759307212	0.327262494859879	0.486806726172396	1.05645967409664	-0.328854879511093	0.0407200224364541	0.749435992060958	-0.65021588827703	0.411562206204754	0.220535235295353	0.866247970443197	-0.254435283648753	0.283519003269665	-0.371067546578561	-0.974403583997703	0.198346465484806	0.189338235377564	0.378414884939984	-0.375797895889498	-1.01646071073808	0.187210173854154	-1.36666943020374	1.00285443544191	0.262778853805778	0.659892355717692	-0.56818762348078	-0.169730705172993	-1.36514863015792	-1.89095769519481	0.658879509916505	0.464433058258856	-0.834640106950179
MAST4:O15021:S1286	-1.08032203054992	-0.914460906342715	0.0740036997592211	0.724439429793336	-1.28909121492364	-0.997237166295161	-1.39330804554144	0.387776474095743	-0.652778411619122	0.624025150324984	0.78178242166315	0.433383652291982	-0.86294677868635	-0.897144822504086	-0.353196013839712	-1.17496192799102	-0.848349414474529	0.717588670371066	-0.867652482098366	-0.83114956551044	-1.51044476232034	-0.334479354776211	-0.648288712376394	-0.729088100243635	-0.66123674247966	-0.712056289066072	-1.20861245864719	-1.45114160852002	-0.248348272095094	-0.112158921448422	0.447764968760569	0.660568278897053	-0.830675954127539	-1.07510488053545	-1.91103741202205	-0.994218358046225	-0.884408425164033	-0.562948130414633	0.741753957141675	-0.434835802394813	-1.10845798632037	-1.39120473783266	-0.952713125947624	-0.999854918011421	-0.781807802157352	0.134772327121277	-0.71027769424613	-0.897510228296086	-1.35256650174842
MAST4:O15021:S1400	-1.20931270829528	-1.20909956153162	-0.550801245417997	-0.440988848862578	-0.407957816763316	-0.720431912117686	-0.590224350105678	0.702345562134826	-0.306471077070157	-0.347926938752573	-0.280461640128272	-0.371271907089474	0.299406895777803	0.238213666719409	-0.515888283022403	-1.1091992533599	0.624435333991453	-1.2566963258394	0.030840184992797	-0.351041213070228	-1.2860645194777	-0.334299907762244	-0.21102494660787	-0.892451376723025	-0.531940324414764	0.821124159790606	-1.08920778898006	-1.40766753441261	0.184624024485409	0.486122556211257	0.241899330209429	0.676612690482341	0.55898742572133	0.516218073112606	-1.53341233042222	-0.717080111254434	-0.539021686581381	-0.21389429281547	0.495508433765118	-0.318755675275571	-1.18782983727721	-1.35924581459144	-0.452887402023103	-1.40688695983418	-0.308576300061592	-1.23077907922427	-1.26955101270926	0.0378731607198411	-1.17824144781897
MAST4:O15021:S1441	-0.746260446157855	-1.2968470260906	0.17303968062948	-0.744544979095424	0.173901967764755	-1.21755527312604	-0.565214075038736	-1.05727476469249	1.39005555751636	0.684311207992245	-0.788359537439652	-0.835774799127956	-1.51047952991352	0.562145194214571	0.897624847736267	0.471050108460303	0.278538120084868	-0.0483548768801078	1.0386087123811	-0.562223361090822	-0.305413580760407	-1.21937281458535	-1.12070299408028	-0.824615715276736	-0.816760501088992	0.866915467033979	-1.12343293469149	-0.614635178123629	0.597720972667922	-0.493985397022636	0.66375914777187	-0.140724829625047	0.673934827822569	-0.825111106734165	-0.411331142867782	1.07333618074974	-0.47260912319768	0.685647363107968	0.345367198590814	0.954431329821422	-0.840370808756571	0.0850953393191424	-0.788014773149595	-0.49321363349582	0.252271278619042	-0.7878382796036	0.855432906924179	-1.01294205966236	-0.253647935571329
MAST4:O15021:S1825	-0.808766261445821	-0.806687849863164	0.189843852140668	0.383577606093746	0.219100873362784	-1.14022708321976	-1.46502805744426	0.111339592820123	-1.05812773426875	-0.0543144754094278	0.517078184310831	0.0071598760285312	0.377383111583526	-0.666836639749566	0.437829710605467	-0.107480977121334	-0.391670009373453	0.545523370778854	-0.28554134502966	-0.998807734199227	-1.0447495435416	-0.921142837532768	-1.01543353117351	0.0862333422472042	0.0945239806144482	-0.804923084888567	-0.92660660969333	0.342553909976518	-0.503581352974921	-0.360295588982774	0.272660347012408	0.686347164233611	-0.880255455902382	-0.448258518562205	-0.791213709399183	0.514650480768105	-0.732340026360833	-0.167368836930966	0.311684075487788	-0.270519161466447	-0.849833817221829	-1.28592058427171	-0.454805441596931	-0.256525171389869	-0.725338501933563	-0.420404928779047	-0.31411837570427	-0.710897631243335	-0.900066639572793
MAST4:O15021:S1863	-1.63755006713229	-0.641157868095555	-0.805294056780148	0.471504672405077	-0.378376956696844	-1.60064464753641	-1.28631683446357	0.00360290737733105	0.960459488832154	-0.0599933099487738	1.30550466697502	-0.268154686484107	-1.76307519445792	-1.18310045927612	-0.263644802593467	-1.29012736351404	-0.231696716188446	0.126056370963116	0.241373279908523	-1.30966820488394	-1.84268100741248	-0.881319856752397	-0.349882091109529	-0.837049125771564	-0.763352749243584	-0.439413456172892	-1.61109230423886	-1.5979019930216	-0.492038015931904	-0.419937953431522	-0.113127062172071	-0.196778932035464	0.710465076742426	-0.748965468124259	-0.156257956150508	-1.20514383258681	-1.36085577783621	-0.298725677130007	0.13243318057875	-0.0692699412875926	-0.912284048863628	-1.70803390462878	-0.909564937552885	-0.085169266112278	-1.19095989998035	-0.495917489263663	-1.01457830791588	-1.47029107604955	-1.75594626800171
MASTL:Q96GX5:S370	-0.452492064350256	0.34018821511402	0.488939571783356	-1.70049101797913	-0.0622636720413487	1.27984534045712	1.95018053595317	-0.28218733175046	0.246151967493819	0.0956478346074183	-1.85442268703616	0.70306214716029	1.06317279351744	0.0971508723430822	-0.51673596825257	-0.612004145036878	-0.065113028527534	-1.68662592662353	-0.233995289582465	0.818009178879285	1.80919276738854	0.073463435740745	0.365798533643957	0.624493568499887	-1.76928683079855	0.00394659196850934	1.02775873364032	1.83441536968276	-0.422828444449908	-0.183987908110011	0.473152498294969	-1.78307981984808	0.491793775241273	0.866445490841129	1.86761169655829	-0.517708230044546	0.0551006362740964	0.626721442923919	-1.3712854527204	0.121055117372188	1.27044666192864	1.83617357611625	-0.217034371599691	0.0247440413596606	0.0632793471801807	-1.63108525553714	-0.212627677000117	0.52913044510613	1.80157418190905
MELK:Q14680:S356	0.0190958919918073	0.563327555156193	1.20710013418822	-1.75907794066874	-0.551135796367716	1.33825698937684	-0.194755589562533	0.313537433547774	-0.20733019126026	0.604091300854451	0.271157666703024	0.0718123552883589	1.03559713573262	-0.0860228296128218	0.170225554498145	0.119689939509284	0.309235884728109	-1.76028705238837	0.0305464102331862	1.01079723105426	1.87763123931973	0.51116511573509	0.723847323271889	0.655080802130538	-1.78425895525625	-0.0175318155305849	1.2496120059457	-0.201756264602662	-0.249819165018252	0.208968507519816	0.848865941389748	-1.80263860594479	0.0553325754695308	1.04800590826223	-0.208275354323546	0.0389207184106278	0.320736374579836	1.05972472835219	-1.50716454004336	0.148358326180467	1.24601932259902	-0.257324230637736	0.298591824393171	0.53815508320484	0.606230440418672	-1.7350769715858	-0.383170233598309	0.981801150949813	0.127689463229622
MELK:Q14680:S505	0.611463884557654	0.974171225946748	0.582053055797188	-0.954793801008693	0.29507783577072	1.51786571469273	-0.0557296433922374	-0.491482182509521	0.0455247627619315	-0.62797114149714	-0.91699687470272	0.821236566885752	0.564792256466763	1.48317909073131	0.366584908534992	0.466494560316243	0.228742678848655	-0.924219735991627	0.610757882834514	0.902818505342808	-0.000682827863442752	0.778213739657747	0.976044620091388	0.449039236250646	-0.815845186191061	0.764020431558499	0.973252330970167	0.34802611956514	0.077079869828493	0.668651700672154	0.0881872216891769	-1.13279291953197	0.60473435900431	0.859632452214268	0.497904183578712	0.351144069817645	0.949726178579353	0.68834402835283	-0.893417019410279	0.830550297012446	1.07319097195431	0.578963178319034	0.294034785941492	0.472851844822141	0.450664390056318	-0.698851257926752	0.141675435785353	0.765998404663514	1.81155618674018
MINK1:Q8N4C8:S641	-0.931342707839709	-0.953100595682093	0.0831924082781154	0.0501205085541694	-0.624185105995593	-0.264847406817122	-1.07198217660386	-0.733104567482428	0.845591001696064	-0.194385054413717	0.291083112101392	-0.202409217443905	-0.170855345087243	-0.677011152811946	0.397568627391199	-0.421676916891492	-0.337794311378042	-0.0205723436602594	0.251303372522312	-0.643825331186328	-0.736115077900044	0.160564537064833	-0.719705822152383	-0.0144813629436925	-0.616310901052903	-0.100170456214394	-0.881221937921077	-0.900728140333206	-0.636400184119762	-0.69886044424316	0.0149652116056565	0.0176304091410245	-0.848300799317035	-1.09669049812824	-1.03194298930081	-0.417017548414435	-0.33356484382375	0.230122498436799	0.163960156936169	0.808974495255272	-0.562408522652311	-0.535774907733838	0.776855989513302	-0.532553949089454	-0.143684583804139	0.140112525112238	0.568356380148801	-0.444012886016861	-0.949651229608628
MINK1:Q8N4C8:S674	-0.114245311922219	-0.184340165789676	-0.229205633012768	0.36471076558472	0.66320464263635	-0.941749821140168	-0.450291156240114	0.320801737823116	-0.485513559870088	0.439160116958688	0.0982016902820568	-0.0444219242073517	-0.838942820604137	-0.153108499708056	0.365432814312963	-0.62239127024277	0.766681280017117	-0.108471023363512	0.283772874588245	0.301591655244614	-0.820065091628395	0.562346616096274	0.377164026433291	0.582837096315021	-0.0799227219586935	0.334549445487605	-0.806263499003732	-0.807127231043464	0.683915164096412	0.79314891623877	1.58829263098038	0.744438203972338	0.626689359576513	0.505187398998302	-0.949476111976231	-0.220757680552591	0.438499524781246	0.783973260803666	0.597992763442074	0.273610709994347	-0.550209609130359	-0.781620099120169	-0.068940030823698	0.249555240421049	0.905891702547358	0.22281612003681	0.607509673755086	-1.2936230010953	-0.756080229229714
MINK1:Q8N4C8:S732	-0.517507472114489	-0.891574035629292	-0.65942013024185	-0.492810809105949	-0.764169055887623	-1.40786463426489	-0.169695248921875	0.513084241901449	-0.322711853682356	0.763012250873226	-0.871044938596921	-0.425104235142867	-0.463604124159055	0.762164810078623	-0.735739766701295	-1.09566954756597	-0.292321688956636	-0.467132027415484	-0.827109246166187	-0.684997154903029	-0.934190619550227	-0.573712811393659	-0.879904807867333	-0.477361572034156	-1.23656431066923	-0.944271315162737	-1.22068349019959	-0.658304359630585	-0.431613818383967	-0.554873731707115	0.443887816211821	-0.567180425223141	0.248907649810405	-0.710942702194888	-0.913822671011081	-0.803679469585066	-0.978071878900154	-0.77705838943812	-0.693101336578562	-0.728819073368015	-0.989908957602286	-0.898386305823432	-0.913122331217746	-0.843186916311737	-0.644462075808624	-1.02935561184205	-1.07110242033104	-0.771853344428049	-0.681201645763145
MINK1:Q8N4C8:T809	-1.22869001912257	-1.3215024708944	0.774735941251976	1.19091250992984	-0.68527408942436	-0.990056140527305	-0.917178328278471	0.289638069947118	-0.635843312331101	-0.133654313555226	0.701356208800018	0.385829081703514	-0.266135214584449	-0.585895430853079	-0.485869941575271	-0.0039983588042169	1.3596491689746	0.785636082484805	-1.10296250526322	-0.574894253116385	-1.13963682711058	-1.20607368878414	-1.24153529486877	-0.391988581661895	0.885473479611085	-1.17055475651998	-1.11337434813258	-1.22637267075927	-1.02549019305357	-0.549408989906605	1.01194650877726	-0.593895126256703	-1.17325234759293	-1.04919240201875	-1.42719088911632	-1.34871775275952	1.3280519148899	-1.1178216246092	0.677693171082667	-0.996404515662774	-0.120424180740455	-1.22883621926103	-0.688135501856842	1.19055433475131	-0.784482441713697	-1.46758615748469	-1.91707206791185	-0.722368348817055	1.28666338779543
MKNK2:Q9HBH9:S437	-1.07225052771092	-0.836576968695907	-0.629119102778544	-1.04046106644065	-1.06498771048804	-1.53018735512465	-0.604385641790162	0.867998495659152	-0.920164655037575	0.373184101683188	0.19082606591685	-0.569835434675343	-1.13153805675806	-0.320969646193332	-0.759272431983162	-0.682723495855788	-0.464609052036978	-0.953138049029411	0.287851090606481	-0.636783253417086	-0.921821825006176	-0.630445527540429	-0.934121017098146	-1.41300603889128	-1.16134356157281	-1.18319712617525	-1.45842779904191	-0.945924480816984	-0.97469572741049	-0.924693059349114	0.512578541244157	-0.823996187919028	-0.70153044360822	-1.06797624116343	-1.35486918415646	-0.734767576792899	-1.03730566030327	-0.609298042957211	-0.899911121426858	-1.02165172709943	-1.36083194595606	-0.846838134943021	-0.971859918091988	-1.0149010384133	-1.36656983785081	-1.30046058858343	-1.23767948380213	-1.44440589394373	-1.62491268573986
MKNK2:Q9HBH9:S452	-0.771659779447682	-0.432681791899405	1.35821900978422	-1.24585976827798	-0.0381310107228217	0.596176461406082	1.59386989468473	-0.0488833462012725	-1.24036161050481	0.746115216399352	-1.80745578916761	1.56528800749112	1.47735310682208	1.80274309073919	-0.288265428419605	-1.57406776295431	-0.443575249045867	-0.652055492906212	0.240904521728424	0.298905669759781	1.2817671159128	0.483245475538387	-0.0303703960389418	0.352484607224876	-1.74019311561518	-0.195334354931545	-0.263793876316489	0.768552862872901	-0.202398739440457	0.0691972925692894	-0.256485407840954	-0.882837566808478	-0.0390857611471377	0.096058337052104	0.14823397083531	0.0893089485253543	-0.635914405167087	1.04456872533963	-0.540463303933013	-0.115881513893672	0.309046375350984	1.0745476098967	-0.332696428314601	0.476189263219643	-0.211974884653905	-1.15569313902786	-1.07651491905112	0.0744385142583193	0.62763754666343
MLKL:Q8NB16:S106	-1.32680304587005	-1.31161367517158	1.21449861067384	0.496182860678975	-0.0428888802902346	-1.46833578279514	-1.23938064841483	-0.271353844025976	0.686816779690732	-0.45779342222552	0.763834441555011	0.275850614189731	-0.554966768176949	-0.858491982365093	1.19109423777684	0.890326858877377	-0.940787025521895	-1.52696198357973	0.695621485407254	-1.20514202210535	-1.03007241311824	1.05818877837406	-0.575358298702555	-0.992878341157024	-1.10269000524198	1.10771489461453	-1.1861223408766	-1.23846050389155	-1.36780736392229	-1.01096278825648	-1.54646905193461	-0.748258168222522	-1.77712784048489	-0.971090316943293	-1.54038518810543	-1.03130772752112	-1.16210399802745	-0.214257515851409	-1.58204613242109	1.22343794945556	-1.20425769498482	-1.33622363372051	-0.246482946604306	-1.19464477122958	-0.356099453677931	-1.51081345814601	-1.50780866658598	-1.19032221588737	-1.25188152031806
MST1R:Q04912:S1043	0.434012408657867	1.03260592369802	0.0906333029800143	-0.664429367817639	-0.426963455630832	0.0162845647842371	0.397330726680195	0.405475174865724	-0.77041001405953	0.205888691769948	-0.929500383284383	-0.3990575342093	0.257110046083462	0.941947286662179	0.178165790701065	-0.0489240469508972	0.27106042020576	-0.474378741630231	0.397261524240859	0.566967541535881	0.438070350993125	0.411000872867727	1.14400469441518	0.977318618068071	-1.16367785824726	-0.631518761088646	0.183590925282334	0.813733909335565	0.208313009428848	-0.333826140122226	0.954507056867612	-1.10130968481171	0.39726526382981	0.269339614161783	1.07118483963156	0.607750390360315	0.641575147331052	0.838199297257007	-0.247548149171914	0.686231550610937	0.503331916553928	0.394127787428126	-0.356522616039891	-0.287756815863168	-0.383966149482237	-1.30803074559757	-0.862379660845915	0.335693761049664	0.895729053387706
MTM1:Q13496:S591	1.00952696226478	0.133024646862199	-0.557432138057101	1.69566795181358	-0.27096010799252	-1.83879311196524	1.53142517664028	1.11284454836443	-0.47847658839433	1.37519509280667	1.91755405898924	-0.729805243294424	-1.3757761853397	-1.83905561171696	-1.37446173298502	-0.601472309024025	-1.49934245896098	-1.64375802813117	-0.478730464107108	-1.81796181159157	-0.599461860857461	1.294624921295	1.80526644221616	0.173539117858815	1.66580185159512	0.205895281334731	-1.67589600833286	-0.648753510236421	0.582617142909275	-1.29114727101891	1.79870305950367	1.81919577921054	0.746412750591668	-1.12634275373677	-0.522300581078775	-0.085833051626051	-1.79248106483569	-0.725272411703768	0.0658078045027091	-1.29023486920397	-1.82961913595966	-1.04357244898641	-1.52486078375161	-1.70959893705309	-0.496015412969112	-0.221248691583128	-1.07637325892638	-1.60989917944971	-1.40156009087573
MTMR1:Q13613:S49	-0.353287520141574	0.592840055393634	-1.23392205345951	-1.25857346089347	0.70358453449855	0.00585038080861788	0.961171459741246	0.00507839331505686	1.02692426904596	-0.927449769445263	0.435819849108491	-0.395854434656204	0.202206405821558	0.0882872091742042	-1.49129318348419	-1.04708580002745	1.09179691609814	-1.27515389021376	1.42990404933251	0.687166836772289	0.227742604855319	1.24368990268952	1.24464006163187	-1.36553416804316	0.166886910844095	0.799987848075012	-0.179334595556035	0.974706499606808	1.07053410129585	1.47753873705442	1.02968053342006	1.36791598479849	1.08148982271571	-0.535713951052488	0.636789408647967	0.465078383927441	-0.447052200037394	-1.16432354323962	-1.16186695461573	1.7879589451749	0.732312255690634	0.203368009825588	-0.499214918699029	-0.326679376809301	0.469168062127173	1.24798302435799	1.12613863065615	1.21836069867565	1.54642705599127
MTMR14:Q8NCE2:S624	1.16927124449072	1.82729630220841	0.719589561395186	0.299372059319824	1.12814365754081	1.14323372227397	0.975271436288673	0.718714354405218	-1.31638311234901	-1.36249365775565	1.18609366296485	-0.464422680366975	1.01274502865541	-0.206006893161908	1.79710315376641	0.92788725970872	1.40120786910601	1.09416307932937	1.15017390317484	0.826846878284399	1.22514199953915	0.827890919353253	0.435725216168733	0.538062581313454	1.1531038634146	1.36224906401507	1.23220834767346	1.40700379676952	1.13596017578783	1.18632984300503	1.17458210476426	0.00723632531736722	1.83439063140279	0.913074579528933	1.12515353447722	1.2051953856105	1.13293933907236	0.759178363733949	0.689487882222949	1.30924093101509	1.45544570650424	1.44558172647209	1.24357772628935	1.76592537483461	0.287172002106885	-0.563355131980468	1.64196714243654	1.31337531656656	1.40100298030167
MTMR3:Q13615:S613	-1.66709040498321	-0.0926038720368749	-1.18955041911811	-1.12901065358907	1.22708221675191	-1.25131013593712	1.19223702392924	-0.77641578681463	-1.33518770650219	0.701639349542185	-1.4761808546813	3.574774942078	-2.98792377082588	1.18481831554861	-0.940949931540732	-0.488368316639013	-1.95744203765091	-1.33264412985385	-1.72388018434951	1.40654698974782	0.649968603534958	-1.32899254225081	-0.304028782261051	1.26354669251445	-1.69595621770985	1.29652218170544	-1.22340541185576	1.21239735156554	0.81412851068575	1.79364256035189	-0.566940186319496	-0.951568674894417	-1.67946649218905	-0.479366646886867	1.19616967495719	0.87458764791837	0.411368235874372	1.09027183277057	-1.34190745573195	-1.03592956743169	-2.24916635475549	0.494280889288886	0.56202043377933	0.472569534368658	1.71337675977992	-1.5824881439352	0.323167940986252	-1.52754102329905	0.535182145663197
MTMR3:Q13615:S633	1.29804747704059	1.35477294398415	0.86507000326793	0.822577364026161	0.702371367749521	1.59758962864215	0.940662607060935	0.378888609867925	-0.794237196070067	-0.353907943815184	0.944755659179983	-0.035727670657547	0.204693566086138	-1.02443604336533	0.643039959911636	1.12733203696682	0.950513969042159	1.16367457336666	-0.330629577602251	0.89163037606747	0.889648316078585	0.633873616928509	0.955494957892686	0.963196860327848	1.48169134375737	0.103706357165313	0.899731903397463	1.06837911755766	0.961531147439109	0.95582505338803	0.768855731969604	1.37618419129797	-0.2472990590872	0.801991085435413	1.64971661773762	0.67962184424604	1.24090821360028	0.690892429449456	0.861984779969658	0.8362813297213	0.716837281875558	1.16558386276739	0.808483334563042	1.03117824616379	1.4956042436558	1.59421015225438	0.292018986212908	0.928952845554831	-0.235348254244719
MTMR3:Q13615:S647	-1.10060530347038	-1.11141373374752	-1.19356982778759	-1.4295621053199	-0.375929749689704	-1.26428886420859	1.18726854692021	0.381208225190527	-0.572683219907729	-0.359805833683435	-0.804456142240867	0.0165287382896479	0.314783492319804	1.41091484580488	-1.22986664812272	-1.57237869737354	-1.5790716939583	-1.24081258546112	-0.999730840451098	-1.06363586920607	-1.747648676935	-1.31629164632791	-1.08406603728372	-0.939975334389775	-1.16841810931192	-1.07218846007837	-1.33025918687862	-1.41676812550674	-0.811614033590066	-0.959907545648704	-0.944448036281514	-1.43398933210352	-0.0802266885614335	-0.940643923639791	-1.66203681782679	-1.40824310507798	-1.46783498594833	-1.39651840710872	-1.22938929432381	-1.04350735066811	-1.42059465677988	-1.66052828301906	-1.22039801397634	-1.50058334361281	-1.3189328919836	-1.50314326612505	-1.4129602895205	-1.20581841864018	-1.44048744488018
MTMR4:Q9NYA4:S610	0.370771422655554	-0.162595023664989	-0.451518923222042	1.58328150994039	0.699920207715896	0.301370387901036	-0.038708225593581	-1.60258875661275	0.941291927080245	-0.587355490472278	0.51746636206424	1.21585151565739	-0.260925612755819	-0.311663839389589	-0.210252905597297	0.462794328170644	0.725831260271721	1.13483762773362	0.0966585833394839	0.673123862782858	0.472363314735037	-0.463699631458808	-0.266065173928225	0.273870008239938	1.68359852919027	0.956772721092153	0.320592563734957	0.621855796902284	-0.856970785135577	0.125742453116435	-0.182313657233245	0.764720333487288	0.251017422956434	0.361820617584157	0.679292020195545	0.535846191531915	1.47778036043675	0.807000104899911	0.507446543100319	0.893689037085769	1.12659193541996	0.856183873614935	0.470016410573406	0.525223821376986	-0.593451374252509	0.971315629063971	0.510779486462543	0.633608278164573	-0.465651477958473
MTMR6:Q9Y217:S589	0.531152970163065	0.7121542877078	1.04775672304327	-0.465555995703143	1.52018453679247	0.763871866539785	1.35508952798647	-1.84545297622254	1.85355933525782	0.0886837537347011	-0.529318326748488	0.964509840128092	-0.499767206216579	0.753014965030447	-0.147041965700217	1.41839641451414	0.935062360412635	0.0910923252752117	0.177250141932202	1.26324896258084	1.63582858361459	-0.0736414054049011	0.634162035907453	0.974813640754658	1.14998939654026	0.267628910367169	0.650816227236505	1.39703794158368	-0.892520157644038	-0.0284946122668456	1.46223751585602	0.608987736245751	-0.0921866169314198	1.13406545560244	1.90474175761211	0.678173434669402	1.25924325749101	1.32977820863472	0.866008205662627	0.349065812058061	0.180283291021807	1.47680214792267	1.35081728126099	1.44618410947773	1.4141560249934	1.00459291477614	1.23768860636378	0.0226210359125349	0.460210473603231
MTOR:P42345:S1261	-0.0345602574108849	-0.692612669031172	0.31743627993496	0.398471525575197	-0.973826695929582	-0.345772461037537	0.185327357231088	1.12859904660428	-0.867462019753291	-0.346161777018534	0.50465600463665	-0.979879252654449	0.940694513234975	-0.758504603025415	0.26108943298028	-0.039760152114114	-0.906073026851593	0.769699142316184	0.645416586387706	0.62851353042119	0.565162377250525	-0.620941743639938	-0.691131354525273	-0.581472588271928	-0.180117860815452	-1.77770313777238	-1.16189869264672	-0.391076713896966	0.115390672085227	-0.399790678962933	-0.336729204977901	0.39816842444348	-0.938271703283077	-0.624851623329888	-1.10900113665832	-0.770868342202573	-0.538473829712474	-0.143891783697071	0.770206591135401	-0.075501083444022	-0.806947677816412	-1.06542520330127	0.19032203389071	-0.294040558839597	-0.228239189528745	1.8951625429904	-1.20460566378575	0.720873096954197	0.0235852783020335
MTOR:P42345:S2478	-0.826479590823859	-0.54780593415146	1.02195333500782	0.806510326999382	-0.895995185906776	0.577722974658274	0.787380866322553	-0.812131866173828	0.660645638994351	-0.531771045228597	-0.161574140940634	0.692559022403588	0.657434228088145	0.100335860158809	0.368392374890593	-0.957388201342529	0.434609946181311	0.445622636845988	0.469708879049386	-0.765984672514348	-0.18162491145275	0.465225248621818	0.50971428387859	0.568971489645005	-0.0810091848643952	0.0995205949250842	-0.912581506429281	0.162671136816299	-1.00064902020629	0.122946147336727	0.91229507947313	0.0611967080973295	-0.482581358069713	-0.447654081755839	-0.433964182988327	-0.764727736070819	-0.850762978071419	0.590213745284555	0.674037491775751	-0.831592940849617	-1.05001530119028	0.288751779477923	-0.860419553546794	-1.08936036224534	0.915499593155823	0.469609332367776	-0.960222267531708	-0.914594840194644	0.715650279005257
MYLK:Q15746:S1788	2.2839352953465	1.19649253822418	0.915422671429816	0.767249331628566	0.446766322920218	-0.694713820864564	-0.536834372925324	-0.00335862355556443	-0.438236371026342	1.51375733779253	0.861072671505973	0.30297352872901	-0.747460685675055	-3.06552222819354	1.17683484213888	1.11729462875358	1.84444668396762	3.06387679342398	-0.777097546167261	-1.24566878602962	-0.423153731612464	2.11305455753983	2.12755518190559	-0.716984957454946	3.03173026068992	-0.945642884509904	0.624313706162325	-0.450462909595516	1.77988814642807	-0.376348696020326	-1.26661478426542	3.80193208904922	-1.94070673247587	1.83901469547929	-0.0948405251081478	-0.24898185304233	0.414613098152902	1.59060845744038	2.6911245707832	0.545104760262186	-1.77241751832263	-0.74823401117627	1.292907668745	0.77353138478598	1.8457968677221	3.7902829750228	0.539183491796677	-1.28563031280715	0.482633928400093
NEK1:Q96PY6:S1052	-0.354505083802421	-1.10474323807096	-0.13467916037737	-0.115991805631868	-0.115906634740128	-1.23501659264935	-1.13130853110935	-0.732564586071229	1.04383771251771	-0.0753915358176908	-0.38874389308021	0.0716341937456248	-0.563303367567108	0.511681304554406	1.56423628032859	1.11990314113836	1.06558975137595	-0.0184701743186678	-0.229018369295792	0.961229956872052	0.630922575241935	0.635728110197146	0.232670045744763	-0.257772009149601	-0.527999961214781	0.595994088487754	-0.200459234658379	-0.0908065664489505	-0.0376147939649095	-0.168140743257489	0.443853265491303	-0.47199061945997	0.511803225203384	-0.163904847721915	-0.393254097661692	1.76036156944423	1.21995364796655	1.0508817018698	0.430975225739673	0.696255865151765	1.20174655449627	0.526125374238136	1.15529390668685	1.41846915224222	-0.317115775339966	-0.40255403953752	1.61185995009907	1.05962031899551	-1.36873674083469
NEK1:Q96PY6:S868	-0.61893351621948	-0.5714677293873	0.671207948352745	0.20438951667499	-1.10339398462337	-1.16696006406416	-0.77915710319223	1.00153365251671	-0.844976152874677	0.0216999644923966	-0.454930738364163	-0.749074912804023	-0.305763499826491	0.488955680146757	-0.347945891338514	-0.753312264077194	-0.503496875071776	-0.152673006480149	0.299287442799091	-0.537635471511366	-0.392225526129993	0.500847400125488	0.188553954896895	-0.256609688401252	-1.22316199618709	-0.84633443100588	-0.724766139867604	-0.740681263139942	0.89196000050138	-0.321163465595936	0.839352332291864	-0.235619792669385	0.518987411693218	-0.704951201994611	-0.768436969662832	0.257766251368815	-1.05124430124864	-0.341723062509502	0.408553866428477	-0.191929222683981	-0.828844990280499	-0.45851762650695	-0.39154228833094	-1.15511250440008	-0.460233622328521	-1.09549046054614	-0.576472815033474	-1.00923537000408	-0.746147167867448
NEK3:P51956:S319	-0.391015844941987	-1.20262909386544	-0.402462247289793	-0.364152484678138	-1.05104519536423	0.256575457001337	0.796394560023209	-0.510914558712479	-0.554704238555435	0.526134241156529	-1.65386468530157	1.0757762806273	0.800385787173702	1.1756238942522	-2.05833057621087	-1.64965357458228	-0.302285240713309	-0.403142118007823	-0.970525277455936	-0.343498522348112	-0.801350862527509	1.11552967234316	-0.934245082040608	-1.17075136208501	-0.880349854580845	0.921838970345447	-0.664936968780772	-0.520261970555479	1.07647396788353	1.19688557764811	-1.86627020928419	-0.60447633195452	-0.617106812461496	-0.167122946069418	0.821802370956753	-0.616815543833674	-0.457596682519322	0.0793200613475577	-1.43143556897875	-0.596155076570047	0.541265820448349	0.786072973248414	-0.410529367473221	0.467686301862844	-0.784888661554738	-0.561478731548435	-0.35127706538823	-0.612721625626003	-0.253416883689588
NEK3:P51956:S355	-0.188367004870833	-0.0584598595998328	1.53169565633284	1.05657085247548	-0.524178166900626	-0.153780283451287	-1.64520231063336	0.350526131506516	-0.420866167985935	1.31038882741249	-0.389837865826084	-0.130432961019306	-0.0933632552177065	-0.883213428174433	0.348908522405637	0.446935603312096	-0.132699021689235	0.637271636401578	0.35734454532544	0.356984724357122	-0.595067769583023	0.418273303067685	0.706296974331414	0.966525121114425	-0.53321356609834	-0.398285421788033	0.483179671647144	-0.574800220235614	-0.184176584618906	-0.131744973449675	1.02996904325758	0.563612633620813	-0.547620608265399	-0.201167643828822	-1.07259035822544	0.288327539676654	0.0838190659821074	0.317849262571483	0.908912416998071	0.411369143400313	0.153366970671438	-0.797188263511734	0.131187369455581	0.433217985622995	0.53840106307744	0.26888047032246	-0.420903807289901	0.192845636956893	-1.5093879765819
NEK3:P51956:S462	-1.2844864450295	-1.25704234444581	-0.597390380272764	0.375921627924672	-0.631132124350623	-0.843535526381579	-0.39029886711644	-0.873843236714838	-1.09108704624326	1.07151978708771	-0.535437434835649	1.09778043431215	0.578446649285624	-0.0285558403751145	-0.288741709117184	0.777108677830563	-1.22725123211345	-0.334537795217076	0.656717466305016	0.323660623916328	-1.00122076313943	-0.084608132433045	0.423711722681161	0.629183920176477	-0.120904619762535	0.847945674527919	-0.96827061317994	-0.655217537271595	1.14084671105874	-0.75885860846658	-0.350236222832964	-0.237851601004573	0.642626455361269	-1.22547072123424	-1.39112228352434	0.921954297143861	-0.343533097332232	-0.29136439847977	1.04059033226051	0.511217351644579	-1.14704512579252	-0.50893228364413	-0.0994187210811168	-0.764544552435356	-1.14357867297157	-0.100294723296475	-0.917469240751135	-0.549796901695691	-1.10056135059441
NEK4:P51957:S661	0.0699632692329454	-0.257641857793949	0.599310769411427	-0.334470499313861	0.967859382942688	0.326597391321455	-0.837490574083822	0.0161638052549184	1.25047018070072	-0.474947973908055	-0.104809392007468	-1.23885157708202	-1.17777456114175	0.421052454688598	-0.810632965019976	-0.682413981810639	0.558650321533273	-0.479259744519124	-0.733957862712095	-0.117219651910646	-1.12057685554088	-0.414992765986114	-0.565101404621357	-0.0140841577197228	0.043504091264823	-0.543340943015449	-1.09069101494395	-1.12623898663216	-0.488025682811986	-0.367637245967173	0.155695544941272	0.0337333107812709	-0.512778027824943	0.316397264849677	-0.872368484298668	-0.365706601144821	-0.596545128901107	0.353351870235288	-0.19725364091054	-0.218124557453209	-1.0075516384042	-1.08423655163467	-0.250814384077797	-0.30103586407435	0.780473402505633	0.00410837844541682	0.385391068272207	-0.966972584259878	-0.737510463995797
NEK6:Q9HC98:S206	-0.85575294475397	-0.80235590654515	0.230923201052867	-0.877223729963646	-0.772353167348402	-1.15069962003678	-0.749261366600636	0.800968802617919	-1.05144328872679	0.711996645064466	-0.598504823247295	-0.56928495206376	0.663838173091398	0.597446854046232	0.870111261332025	-0.263761175474611	-0.228428484552838	-0.682945208688517	0.738427486434044	-0.315733053283122	-0.580777657080147	-0.690347994400412	-0.586730284283648	-0.997328092904478	-1.16589044449938	-0.152963960945814	-0.779174193873616	-0.636639073471588	0.409304056089629	0.149026442574816	0.734941413289754	-1.41690226134983	-0.606552130145964	-0.285909764615187	-0.597528153945723	0.893948306507966	-0.718918499683961	-0.325204902812599	-0.646954073192291	0.183669786121659	-0.692215263161604	-0.654359012804965	0.403896909586781	-0.551982015534175	-0.727254412672289	-1.11617413195735	-0.145731276021062	-0.830812570956931	-0.880605576413087
NEK6:Q9HC98:T202	-0.534097056999447	0.243598957887887	0.468992802851005	-0.0996731499009156	-0.196676973917943	-0.381156756052136	-0.151277182557034	-0.918240090639054	0.801290198063761	-0.476458937942889	-0.534447524232924	0.581174749265086	0.0201212932823716	1.11508582073895	0.337478810734442	-0.574204888363348	0.358016168598742	1.26753088669697	-0.666188785873642	-0.790886624421079	-0.0500864910942053	-0.855439480807893	-1.48334011300408	0.16257131777229	-0.562929719149745	-0.182762163544917	-0.439312537641393	-0.956618666301607	-0.304895374860951	-1.05967321859603	1.39423571545878	-0.272872512849116	-0.614833535145548	0.35476488746822	-0.289524330403665	0.56616444196505	0.288919163601399	0.148731175014195	0.015896779988407	-0.33570420084375	-0.494641446309286	-0.382685527486982	0.200855749068851	1.15147365851264	-0.265420658637984	0.578478306598118	-0.191655165113574	-0.337185721756465	-0.230298638318522
NEK7:Q8TDX7:S188	-0.115198776338729	1.11620219792962	-0.202979793434794	-0.726453435825571	-1.6148872135702	0.00452375028760999	0.362030492788015	0.145772283602807	-1.0807902332518	0.179137251416934	-1.0657218931105	0.686132587106495	0.181860693724824	0.890401939301961	-1.64057582684698	-1.49998713226355	-1.05040044232858	-1.18240048669021	-1.54033142141502	0.658162922960744	-0.850859791967637	-0.71569655650002	0.45493351984025	0.600312426074365	-1.10238261918281	-0.444698382005895	0.789614224093931	-1.0189855126351	-1.04124896293269	-0.102710054420712	0.300973027283078	-0.488942435588665	0.29474853513155	0.661383521107475	-0.864387997260808	-1.39230016513645	-1.20343024286262	-0.186583778405148	-0.457255527648185	-0.0236899937211936	-1.31419264360462	-1.54674852120664	-1.21138270843621	-1.4353347913239	-0.671056421777592	-1.11380977495648	-1.0424567701876	-1.50818714895721	-1.09241194391608
NEK7:Q8TDX7:T191	0.374907713606893	0.060216689480735	-0.457798450692966	-0.557231836645194	-0.687911809157993	-0.72793215875294	-0.373195660465572	1.00443762509631	-0.0417777078172472	0.605533934019865	-0.448420015640168	-0.979990577733853	-0.874708518472561	0.526014306573651	-1.0225505810676	-1.08127195082994	-0.378947021370665	-0.694102101092654	-0.992381868305055	-0.609913451943919	-1.21997042171788	-0.87802706161804	-0.533781140576641	-0.993989496685339	-0.953146995283947	-0.78866227474073	-0.790057300171914	-0.992549724772833	-0.335591726290004	-0.457780535805363	0.272857334905662	-0.703551261528709	0.00193331298125121	-0.447345035173774	-0.933907860790783	-0.849057996779852	-1.06819573671569	-0.513351689999125	-0.535334684119413	-0.723165933415457	-1.30943705257627	-1.12385233306532	-0.952257141749603	-0.868151274344091	-0.140964374756279	-0.807368533638875	-0.755625643768141	-1.50568529309179	-0.570841309409769
NEK9:Q8TD19:S331	-1.61942180180107	-1.36414469499221	-0.0815626891824591	-0.0512382689709306	-1.34720920050411	-1.07195509454819	-0.589293399325999	0.783772915979667	-0.667239684347396	-0.62765175771648	-0.302901498494729	-0.474417442415861	0.841112077660266	0.147253397630564	-1.11410606951164	-0.967333564573118	-0.252974168940041	-0.422169556818197	-1.15619980560083	-0.990731958021382	-0.698817245743579	-1.26929271706629	-1.35174106080192	-1.40092093777812	-1.21165326481899	-1.05243069008078	-1.00828971900947	-1.16090208320856	-0.960517715576161	-1.26927581639496	0.261698323174704	-0.367299285617756	-1.10517668679268	-0.916822120240524	-1.34415497316126	-1.37647671838182	-1.2483768651563	-0.674221973550965	-0.542526681845641	-0.888241715722368	-1.30321041705914	-0.779790613658029	-1.21863262551017	-0.852634748724911	-1.10154855629217	-0.703635200290301	-1.23570096401789	-0.0489609886700421	-1.13508184735295
NEK9:Q8TD19:S332	-0.608543788821486	-0.398184191177782	-0.127305272324913	0.498001137857228	0.644006334765967	-1.2520394660329	-0.428710560287129	-0.685591280261698	0.957248473345935	0.650840917654195	-0.576747624945209	0.357232242090368	-1.03257712206158	0.231831317332362	-0.416598910545847	-1.00815698388814	0.146754651063881	0.0485841889657194	-0.355475456915622	-0.27049959344428	-0.978754206929512	-1.09712614533377	-0.00985492492947262	0.221159133356315	-0.471099291221731	-0.129862336004596	-0.679453711686085	-0.803576878916559	-0.188689981391981	0.116809083520231	0.697118054078675	0.176709558811031	1.12919091433885	-0.967601395067404	-0.689985961043643	-0.890426324514781	-0.750965639920334	-0.92882197212125	0.0644234443417076	-0.30204140102685	-1.33494542451572	-0.894672875806354	-0.268323363540067	-0.712060741570218	0.150892034643115	0.0530474955125002	0.108845175602396	-1.06097792314915	-0.478584764337727
NEK9:Q8TD19:S978	0.843599810715683	-0.260707464140147	0.600318148111677	0.667213377271899	0.00999129940237124	-0.0430980292792782	-1.24074826877137	0.314057110962282	-0.643873357150171	-0.259866455225896	0.7497025007559	-0.360905455035352	0.312665030690556	-0.782438779484268	1.12804091534598	0.46288418506033	0.558629301527219	0.856354957751299	0.830923972527239	0.578921060435765	-0.502156365632897	1.00371513002062	-5.75926524583803e-05	-0.327890922567255	0.33312845791337	1.62587074917484	-0.0635926029861329	-0.394298441264446	0.246148491994791	0.925573935464358	-0.148977322994023	0.456282370505197	0.163994589679599	0.664214801504749	-0.164643901714841	0.734259316886644	0.432691624973155	0.0153097428384787	0.62290822286017	1.37576924064932	0.693664969960393	-0.76589514637729	0.485525961223108	0.64806183983284	0.316910045467088	0.371516054397959	0.68172163699973	0.76626997429358	-0.26482496122987
NRBP1:Q9UHY1:S49	0.892386177539967	0.255121705350945	-0.171127217433249	1.20075227127456	0.304426900193172	-0.176956139115983	-1.15405123638378	0.541182417401718	-0.546447221865407	-0.355094611148472	1.24739529439544	-0.974812229163039	0.446515190307864	-1.70480084532831	1.09161047978423	0.4271249556382	0.48100279479525	1.07281841488663	0.275598258541147	0.762408209025285	-0.802809630195094	0.822983315304118	0.222163851695837	-0.36885411169168	1.22825742476071	0.500059806475794	-1.00957521351728	-0.543618633848735	1.16774568813645	1.24455566403352	-0.91748487944924	1.24346524869421	0.0257243517378585	1.15896045852182	0.264307379086833	1.16546600827705	0.444332540760952	-0.0768840097269963	0.821190417159604	0.595092954666034	-0.195179848589251	-0.399314919643641	1.52744922889748	0.56834796105046	0.83975421111442	1.38541889307192	0.974418910599334	-0.302836953057692	-0.0604551410941908
NRBP1:Q9UHY1:T433	-1.01845092204651	-0.483582617886872	0.384486364072346	0.375248473814757	-0.197216388620512	0.623733927979266	0.525035165097308	-0.357433569233476	0.701815461658369	0.42147341951375	-0.15887425965707	0.623843502557965	-0.407043193037202	-0.436909192992426	-1.02893886788799	-1.32378897247594	-0.502805709026521	-0.171187343933205	-0.79406673418309	-0.114371629783687	-0.570425629845149	-0.030398206299216	-0.392219864579052	1.05065899559389	-0.14865048494451	0.398690773769938	-0.199788344837563	-0.156243574186287	-0.484660081976803	-1.11750968241714	0.201811941144536	0.0402704834240443	0.430501346717038	-0.788545369971411	-0.957165272315038	-0.453428718242504	-0.838591346664509	0.948911736740557	1.00533849167	-0.159881957065404	0.285510328441191	0.30362131339796	-0.535796914349196	-0.790441943317492	0.0467265888337771	0.371785358967646	-0.0786341902028987	-0.874019953237479	-0.857732170117398
NRBP2:Q9NSY0:S361	-1.14389091384627	-1.50242205971142	1.46575013087787	1.58353793971303	-0.172277167859933	-1.06054924441682	-1.53614965821372	-0.856053217765364	0.294818704695534	0.12885951700859	1.3042787054113	0.541607644546368	-0.853923859268343	-1.56246924474494	0.62170571337233	1.15087611101964	1.21724618759038	1.7143610460033	0.0350574899504393	0.181931011929499	-1.57888227797185	-1.49088456421621	-0.915205066134651	0.567191012529923	1.41900784534777	-0.126160183150889	-0.367098021958987	-1.61319186746913	-0.836739678871379	-0.363755272033125	0.936544640311231	1.77398129492446	-1.47936513172677	-0.0960242024285144	-1.11761251853759	1.27104440994651	0.478769015456157	1.11940220766753	1.07766652365368	-0.554119220909374	-0.00627749298171987	-1.22569083750838	0.586516600127699	1.44364678164903	-0.223748105251309	1.29898234454549	1.03997547939788	0.0954934909565519	-0.226693643137803
NRBP2:Q9NSY0:T409	-0.511545991327092	-0.372522680833207	1.30549743460626	0.458152920006742	-0.378965845326149	-0.945317459778652	-1.4233722183598	0.164329259635195	-0.164034063671429	0.822234358539004	0.298412604920018	0.123965653894986	-1.16054420968395	-0.379955599052199	0.758516966359751	-0.0893173432127506	1.0138044874923	0.678317749676899	0.272850714785143	-0.177793450757442	-1.20638920176539	0.204441104083202	0.257337316946403	0.586208675786086	0.385400863451048	-0.576048096718783	-1.14456339919613	-1.07730474623654	-0.126136021893675	0.558119891669294	0.495917263683466	1.26631796589417	-0.56405548752242	-0.861721365497376	-0.90462963006863	0.289900038781418	0.31748700335569	0.871817257717681	0.894957167157292	-0.166559106099644	-0.281525539218924	-1.27789039342468	-0.41697307110466	0.790690515721407	0.724564105545021	0.34551548667388	-0.183997861175303	-0.950111549528065	-0.775596553686749
NT5C:Q8TCD5:S182	1.1035283758958	0.743447661951325	-0.609898667754735	1.07502588589567	0.173457498821906	-0.459164109449073	-1.42331898500177	0.789986773182429	-1.17325625041666	-0.317054124123657	1.40178368091249	-0.107224096442854	0.550878310078923	-1.54303953030694	0.855061491124478	1.10031424788655	0.636929320351261	1.15708488971545	-0.689763419117337	-0.12132793451917	-1.08121431380521	0.0862356173227095	0.154902496068408	-0.354884640106985	1.169650552603	-0.821671363124018	-0.206624926942616	-1.24822109526769	0.377093937844242	0.993039178014299	-0.0185107624626347	1.16162542808402	-0.857306197096671	0.610413806981867	-1.21213969696248	0.209128152099426	0.424341970883337	-1.1101805408284	0.59720398967723	-0.099843518049666	-1.03320012809041	-1.39143236691342	0.946447688113841	0.600341112207914	-0.538578555443088	0.684189770352776	-0.562820431750729	0.519257685670051	-1.06472237332286
NT5C2:P49902:T510	0.096156258306246	0.412339575338991	0.402142162078907	-1.07889835753802	0.232388176224348	0.181194727623026	1.1942703777229	0.564235447261441	-1.85988429443044	1.60732281415264	-0.742180823034985	-0.327775349490797	1.72336823516963	1.24073164618489	-1.85432829466344	-1.75107849354024	-0.725936416911208	-0.956626791414293	-0.377561153206149	1.63615762307955	0.405348318145092	-0.479814662985009	0.203846781799674	0.359806201305736	-0.743686335134331	-0.554155324261242	-0.149082187410389	-0.0567616234751706	-0.473001964919734	0.199352063383252	1.02503532636843	-0.76197033411518	-1.21561581469396	-1.37241548839345	0.36641924368193	-1.67556653521863	-0.64198571620691	-1.35831061032066	-0.860056076657288	-0.709610178627735	-1.27776248868325	0.260334259346439	-1.24265601047747	-1.79092729117172	-0.318001862676042	-1.27370782553594	-0.874620596726303	-1.28623954494701	0.163525468815697
OXSR1:O95747:S325	-0.498485566184355	0.629148397554614	1.31403021266832	0.932683043833116	0.343700903777436	-0.617545023967222	-0.365448075312883	-0.895533700687843	1.30598269641322	1.65595706738073	-1.00208897090321	0.380863302296084	-1.7628034086579	-0.760825326982691	0.662920719195103	-1.18713906619443	0.797468790388008	1.00476119066859	-0.962934318025591	-1.34634462110672	-0.406413760446702	-1.23733176955245	-0.930739762733949	1.22920908844423	0.658976383231667	-0.830683259130521	-1.43809376441381	-0.716817734443735	-0.975386100969827	0.847894500967627	1.27349334409675	0.837063509834983	0.817209207861185	-0.966282593121452	-0.813090862287215	0.361614479521653	-0.894785664102319	1.16166845437103	0.429188692131819	0.271632386793203	-1.1805892652041	-0.843971952035886	-0.937784891320217	-1.4292326859678	-1.30007887974055	0.481133474277828	-0.640712504450883	-1.31517621579806	-1.19286328856654
OXSR1:O95747:S339	-1.19459385837046	-0.343907981828103	-1.16938239245973	0.94921591415103	0.92038565565382	-0.838383589005886	-0.0243381759508976	-0.473306036425988	1.16635476445664	0.458875816420086	-0.631143686417074	-1.18282728763122	-1.53963711235627	-0.615892501896265	-1.2817998533211	-0.042316168421418	-1.18633271003868	-0.453350112346516	-1.63326584841073	-1.17705629695375	-0.138033140462697	-1.23040520209532	-1.02645977565278	-0.900236515292748	-1.3273330211993	-0.707740854961658	-1.64109584487606	-1.07784968125182	-0.141482780563745	0.617553877643234	-1.63249298950726	-0.87432739630017	-0.0519690089431621	-1.64894455674664	0.319424664020117	-0.0821833769398867	-1.0759279973486	-1.48511663119287	-0.131058105882663	-0.899661169212019	-1.86148693509394	-0.0876846114231906	-0.749106097386787	-0.798923130553386	-1.95087829556495	1.56062864194096	0.407856034037623	-0.562142088111513	-0.194171306282428
OXSR1:O95747:S359	-1.5043136259718	-1.93942908169817	0.725418936927632	1.75102763361331	0.767469217744372	-0.851373940470604	-0.827710714945533	-0.774578208038401	1.53217995008343	-0.316779584666087	0.927732288902338	-1.52198126184469	-1.08832854189382	-0.996711282062967	-0.934399876903516	-1.74804384570113	-0.493710148467563	0.118391648023341	-0.174671254433841	-0.0572644617975863	-1.12052909910668	-0.89776300020006	-1.82114768320338	1.89707202963817	-0.77006264520765	0.548298267270606	-0.605838967925675	-1.32562868832607	0.637327772327588	-0.704887380178062	0.0558304838883802	1.16302792014147	-0.377594156971895	-1.9744007944375	-1.07889195705009	0.528916914048405	-1.52380781448003	0.368288713328926	1.86594233856635	0.616328347764798	-1.82509806194685	-1.0293639980907	-0.915143931255779	1.3294326335259	-0.631227373947245	1.12770764656109	-0.690991766920068	-1.07503194159468	-0.802482615990591
OXSR1:O95747:T185	-0.993404728872739	-1.00362870498	-0.71341930098326	0.453678769431576	-0.762921114971914	-1.18609573912325	-0.945846340748507	-0.708132019717215	1.1284556930435	0.275981434439115	0.536979832325043	-0.4270936669731	-1.10358056285966	-0.67140679857862	0.230184609027903	-1.00424816328276	-0.344338678764027	-0.359227533741308	0.145310495999527	-0.936462702993291	-1.48066932015232	-0.919526582530869	-0.973096182266967	-0.87355735732646	-0.579858607233815	-0.510785027330841	-1.47574236409035	-1.44895493980587	-0.510927607939889	0.562463326200716	0.348004704680918	0.926356389283119	0.444037197322101	-0.771163327276809	-1.77582791721258	-0.582107300634395	-1.04697550885618	-0.40428336730356	0.681617656606187	-0.732834556084705	-1.5072218808053	-1.52538207353462	-1.1640750845167	-0.768750326947598	-0.015154628469814	0.655428580505729	0.501610234511569	-1.35944558359633	-1.32390418487373
PAK1:Q13153:T185	-0.832792472216691	-0.664959618059084	-0.471564918051698	-0.816865931681853	-0.560104724151951	-0.886567804295647	0.231620285419686	-0.7938924140743	1.467269410979	-0.623076219821581	-0.347391795612889	-0.725253299517822	-1.53765561791478	0.454738246866479	0.695733782706555	-1.2147238103667	0.239425663721858	-0.80595528817047	-0.559927308001238	-1.05265748048839	-0.44438497615041	-1.36299634885809	-1.23711253961869	-0.823326973936611	-0.98408729462431	-1.19107866932571	-1.00661672184415	-0.769984661005287	-0.940507532393027	-0.901330584478105	0.3005859597039	-0.24788643112313	-0.310644103968718	-0.201154848018948	-0.103760400600819	-0.659185552943322	-0.745811095982484	1.02132845811213	0.0054301645535224	-0.562316386838863	-0.731664645263104	-0.409985977837306	-0.925033937883616	-1.20133755075284	0.845288917480369	-0.850058752443871	0.540484853303389	-1.04736941368442	-0.0157053399861203
PAK1:Q13153:T229	-0.894727670127677	-1.24909062958477	0.11787230578462	-0.696258278441473	-0.0141020558801532	-1.14507408343381	-0.75882966724589	-0.515002008296281	0.750792898873589	-0.166081435777908	-0.888189690031139	0.0175338432190546	0.332813172775617	0.791442078596658	0.919141396448899	0.761672895259856	0.472262338240698	-0.394338357177049	0.891026179540486	0.447159145225878	0.76356682867286	-0.505374781524357	-0.29592855475281	-0.713451642921966	-0.871732651767364	0.301629084891513	-0.252684952864975	0.0121769143029842	-0.500925093739511	-0.416789056382023	0.585165543986838	-0.893647838614179	0.457817177737685	0.217062018493515	0.0683569106088322	0.586861682248933	0.228856052411789	0.231584154304272	-0.493935341189099	0.891867923800969	0.743089743095105	0.338625815820582	0.28101033008802	0.275060819111187	-0.456582140936127	-1.21628481472074	0.888855902376906	0.756783019007111	-0.708859778044313
PAK1:Q13153:T230	-0.0442133596369357	-0.253283995872043	-0.280125390014288	-1.0833221717156	0.348426050099465	-0.68399979023693	1.01768406125762	-0.511044949308923	0.796161626998484	-0.0302032237921015	-1.59409953706359	0.126000599479614	0.42418516581083	1.71340386697323	0.647724182342905	0.387040277964186	0.0893899951450591	-1.28739980262879	1.3331108823374	0.905190716752414	1.35370345078776	-0.00776889059452714	-0.412482845475837	-0.676987270281598	-1.36275180827837	0.205389943080872	0.00404562998539127	0.841101983798718	-0.116299757836847	-0.112742802621859	0.19218216533032	-1.22685989430597	0.114269011041122	0.287445977914026	1.14987736752529	0.27465669953607	-0.0655472830517266	0.48504660471567	-0.72113389291377	0.534984814701957	0.73528183373473	1.47590024700827	0.621266283201836	0.178153557771591	-0.383310878023289	-1.5447938588057	0.0724562802604284	0.603941475527099	0.852344049907784
PAK2:Q13177:S152	-0.242908035667731	0.969874226307053	1.3063843114829	1.8401080085346	1.48893767562061	0.910140815370818	-0.405284597393437	0.121450953988409	0.530700698537007	1.30170528861521	1.21154975786747	0.595943099920822	-1.37987008620075	-1.67504988367182	-0.869061189950911	-0.478491797135715	0.509491621044177	1.60436664434531	-0.245465913980748	0.648742433808795	-0.893138680547279	0.678068843558868	1.86691122353995	1.94627359067433	1.005301787662	1.71181524179476	0.91431953568472	0.0345617671487841	1.4398498049246	0.719968277781128	1.62110436136279	1.44844340775956	0.957065865611276	0.185295693319554	-1.12661035116431	-0.371304615398617	0.514457190531067	1.59257639106396	1.92814844761963	0.210700036523731	-0.23545537817348	-0.510998563632167	-0.601925960116758	-0.47660662858774	1.8183982731671	1.77995190288325	-0.28332804149082	-1.08266891839039	-0.589796729053254
PAK2:Q13177:S2	1.2643037034253	1.0685030292156	1.11162016650487	0.466728060052978	-0.460261735301171	1.08799920965124	0.581840907087254	0.586438753862694	-0.658092170270154	-0.00167962921837625	-0.263362418826603	-0.334801981532995	0.456800709901297	0.331464956349807	1.07090391035972	1.31106588188448	0.980213453685571	0.65646760542195	0.457032601675287	1.08286020842514	1.18289420106786	1.04421471642223	1.0647709030973	0.539281511712924	0.30944183845662	0.303642559221083	1.03058656900191	1.20258939231084	0.526064820469369	1.1576947333613	1.15432048139196	0.335225900064055	-0.121026166285057	1.18916103010294	1.34471785805707	0.954571180868935	1.15044173557531	0.53449995416986	0.588396605259755	0.83835708388274	1.04850785518809	1.19228276846082	0.929518643635707	1.00998990442438	0.99231030325988	0.393660687345325	0.159159718358368	1.0969346221043	1.16272660905924
PAK2:Q13177:T169	-0.70286859618031	-0.827209710027462	0.695662508372687	0.49027907785527	-0.854540167971587	-1.16688602235753	0.332911973985457	0.262206854570096	-0.598741032887435	-0.74277158870587	-0.818765784799046	0.26821785742624	0.875714849374475	0.894702053662312	0.842332995897247	-0.663846463903949	0.567788323504937	-0.744060446964073	0.814326010034309	0.344003506094864	-0.359015824570848	-0.66970881010481	-0.42930262060724	-0.725515977733553	-1.16532086699383	0.614960038979943	-0.989274278202804	-0.309238807837899	-0.732035978495602	0.630013779030678	0.99019988256514	-0.893881944892078	0.941690852240841	-0.0898097260892173	-1.09154144389701	0.555888391416073	0.566814407441233	0.692103432549071	-0.408211936232327	0.663588853030867	-0.604910435280602	0.64909978175665	-0.620259296374243	0.575081822910975	-1.01174710556039	-0.991636738744358	-0.367317086267709	0.451270145509977	-0.955977413922649
PAK4:O96013:S267	-1.55322697000303	-0.774568201699405	-1.55123780797018	0.353359940687188	0.0179259440539226	-0.739721884147485	-1.38837411624909	0.715485435400756	0.347006936160707	-0.297474072681287	1.72494485378254	-1.1898465293537	-0.288245174806202	-1.8415593639557	-1.14081027347841	-1.2432255191617	-1.29157796270191	-0.00393772690841654	-0.123950199732292	-0.809997818548343	-0.65599365548789	-0.608630567699861	-1.30461380798608	-1.46089862808203	-0.140533820882404	-0.728576279260384	-0.739347563522278	-1.59880730076887	0.830926163566562	-1.16072123273203	-0.540557631568459	0.620178501470592	-1.43362545388314	-1.64044451772659	-1.64133350223758	-0.465399355315159	-1.21986750054073	-1.06310700194936	0.913517350731794	-1.07571101738219	-0.457760949898175	-0.623033905775612	0.945958252105518	-1.00011337141199	-0.488362270221446	-0.605727609524214	-2.10840052011645	-1.47975581129002	-0.757022090246999
PAK4:O96013:S474	1.32519396448857	1.06975450535529	-0.596995583475368	-0.122305478368001	-0.618049185047634	0.641681534397787	-0.330515342851088	1.20268797238582	-1.47689642292216	1.02706893162304	0.228854188097898	0.784315896423328	1.02677993522289	-0.757348187964943	-1.04390809671237	-1.13559495172893	-0.896461340916917	0.256405219378363	-1.31001177347492	0.583061256691684	-1.04841579798304	1.34710511020627	0.909475342981163	1.2796500955937	-0.0470864430644936	-1.70975373858843	1.41948503079409	-1.03195085090524	1.1111957320874	1.21442943355071	0.304854100882631	0.104489528985796	1.42117872068684	0.99561127275876	-1.5449466302306	-1.1349596095322	-1.13419283106678	-0.63873250586057	0.947255394964344	-0.79635251962073	-1.47128983171924	-1.18994126267097	-1.43879183924421	-1.24824101264235	1.21560830658028	0.718931312400236	-1.56833201361954	0.0215606138096674	-1.22514825844952
PAN3:Q58A45:T350	0.663027158317679	1.04977764100426	1.80233609409743	1.74053863391183	-0.832517645910196	0.419555557693622	-1.89330467725865	0.52334165157326	-0.797188550278246	0.939133961480259	1.08978011709644	-0.245174265160389	0.284900926145736	-1.7506138349713	0.938439312929499	1.39818087982851	0.433179984785575	1.69103223621683	0.660973696136107	0.297576192528271	-0.51141020844641	0.714133228651196	1.25732707830089	1.00237471096751	1.02408495551554	-0.421563317899753	0.933812055854748	-0.658697756617283	-0.281443420183195	0.863946196857797	1.07985698479533	1.48344670411159	-1.0518329733171	0.31756377194248	-0.696712987752086	0.917186483339542	0.572972006765171	0.415790875287828	1.28767177902916	0.525173671202232	0.302409872345144	-0.957780031297351	0.787726295609864	1.37538405050424	1.32768735212333	1.69382303405968	0.222837463320503	1.06922480523904	-0.576251942384704
PBK:Q96KB5:T24	0.395073764122244	-1.35548614885767	1.45464085124105	0.646484325631739	0.449077447091318	1.90990144720673	-0.000496973449246115	-0.0786798714453599	-0.640042997681265	0.717103376568891	0.13226309969201	1.45033764721004	0.160645309783814	-0.51525091288663	0.68715592936805	0.288318067988941	1.41790622924967	1.18724374095333	0.147614378973099	0.95503632399962	0.480819173623024	0.235336396146409	0.465529085637391	0.153728935825505	0.261128502809681	-0.0341626146830196	0.252331740668667	1.30006382206473	0.823869156217073	0.802823129258208	0.828959147113617	0.327140970996955	0.334638544249862	0.7622595852636	0.834117547833095	1.26349351130055	0.524847287288385	0.69929872044757	0.667958219095213	0.0409841431989425	0.242169005981199	0.383723295006395	0.637768829077693	0.281399475279299	0.398214809542959	0.0371240667857534	-0.729157907775324	-0.000330514914379218	0.831411753196195
PBK:Q96KB5:T9	-0.255646609484575	0.138205233089504	0.382995969209598	-1.41320546682929	0.17876685729987	0.95414449395894	1.6557221215823	-0.18859903369007	-0.0337394240977523	0.128890652434945	-1.66989605718616	0.595238461903871	0.686700948118587	1.73685947955461	0.140616555075314	-0.011228899617137	0.0682690509327208	-1.22791685405197	0.825440562823117	0.755747065517803	1.68793283041835	0.689497532404514	0.613777987669247	0.274554499988543	-1.62153643848159	0.353898167609848	0.805096359705792	1.65878160066075	-0.308137963089069	0.0355142374363396	0.118540205913036	-1.5759555090592	0.0444339530403337	0.68137815171219	1.66337633569058	0.174524109616761	0.411783533119625	0.701074187846346	-1.017136381347	0.145218929819797	0.920729675049147	1.71278200764912	0.359027836084644	0.875720460238157	-0.558885191085927	-1.58233559887571	-0.318487953137873	0.708531446018016	1.31063240708025
PDGFRA:P16234:S1042	1.39512745017815	-0.656671807126672	0.299790603947149	1.02965151128697	-0.141328311194628	7.7619013438108e-05	0.200657852254277	0.348250949490685	-0.503495186845544	0.609637972029622	-0.391034333765963	-1.31020963110409	0.203765359279891	0.180077283910164	1.8898938501876	1.44017810460836	1.53065072908895	1.45406038452885	1.43225409275721	1.51881407262612	-0.36629577105729	0.215908547457303	-0.0866934607795962	-0.491436636269561	-1.26382528739411	1.41074827900521	0.517366575643013	-0.839265548590092	1.44980786644388	1.60622302089708	-0.417820921376897	0.547862219380723	1.28225713955288	1.87689116904813	0.262923873935073	0.86745965355317	0.847563549398626	1.24749481867513	1.3959880631421	1.40520590043686	0.536344823078419	-0.0199626877375904	1.32909572026185	1.49112072232729	-0.295936245252113	0.482559047302724	1.46288808610224	1.17711274704377	0.541873999178516
PDGFRB:P09619:S705	0.0718299198091712	1.02332303193899	0.100625839061062	-0.058081472569879	-0.438534078487528	-0.517394485619925	-0.613283996598005	-0.446158264236906	0.676457034216774	0.842112968049596	0.891620344168494	-0.40071596128648	-0.903713199778066	-1.08279368901419	0.977192503271963	0.205913027880804	1.05316581808004	0.742113795826828	0.578077175153712	0.329646054567137	-1.65867807019793	0.445051284006732	0.756079095745727	-0.431160737053279	-0.549961630216105	0.843908245246981	-0.925574676004429	-1.73724515563324	0.416254715932217	0.616415523082515	-0.464633802759274	0.534941076304813	-1.52306659836391	-0.0176586654010497	-1.57907124354495	0.694448546696112	0.923925496149216	0.362080557074425	0.148206397033531	0.84873138480176	0.249876789379359	-1.54728145787743	0.919733582103869	1.01139951338724	1.02249170282459	0.617208510449694	0.978314268058274	0.609481081431021	-1.53874788686955
PDGFRB:P09619:S712	-0.862234722074594	-0.8856966535858	-1.63530446239449	-0.895767539271583	-0.699101663348159	-0.913752494408762	-0.859627162458598	0.688246803684966	-0.978611662665682	0.614836611017755	0.116543097046132	0.763295872595737	-0.595275445079132	-0.400577223319009	-1.13001615156916	-0.543722813607146	-0.842549391224899	-0.563078710921442	-0.570842031010926	-0.284242918038562	-0.614466880917168	-1.21589614796696	-1.12816415159	-1.11768569167066	-0.870014701391125	-1.01811396562685	-1.41759434674311	-0.976914038250583	0.449507644782752	0.851538276004251	-0.486909069366687	0.886911609663937	0.767763122898997	-0.416150335981459	-1.1317856010613	-1.1640921818633	-1.07160773314967	-0.665530372289883	-0.449147261435216	-0.588619405172048	-1.83875618139306	-1.5402713747335	-0.768818898060449	-0.970911654964152	-0.701812369492683	-0.814424455755155	-0.467175443920354	-1.01726975868606	-0.637755016082217
PDPK1:O15530:S241	0.25778696888238	0.348426910085264	-0.406739956558332	0.680105730801471	-0.207433001716599	0.590150611478492	0.750134450196276	0.79555807768437	-1.81516582932134	-0.303291687092035	-0.412878250323785	0.594624442915695	1.69256591394706	0.0307011252707121	-0.153955616775971	-1.30901043025751	-0.493003816230095	0.128120231232133	-0.424252732293614	0.368781040270856	0.951636704805958	0.594260367095072	0.334817173312469	0.0322673893750743	0.10429249113258	-0.753537545325803	0.217774129828529	0.525783238071906	-0.328269715908365	-1.29519465494965	0.549889547654963	0.394318896459347	0.737888601181837	0.713366460077621	0.0109686054823512	-0.721192781466302	-0.487342961308002	-1.03302697929007	0.884647462330876	0.356864897816151	-0.525068085005663	0.0316509170098972	-0.522159271261339	-1.58764245546866	-0.439706337407461	0.153758977456357	-0.137763587463212	0.911919796667776	0.553792606489269
PEAK1:Q9H792:S1374	-0.188637884487011	-1.72457431649721	-0.0681986179507231	1.45923342252226	-0.000650247849579692	-0.98916656958656	-0.804823589104917	1.10314343373538	0.631112032573828	-0.318650204948095	1.76039499457689	-1.54268216109272	-1.53473257709601	-1.62392135997358	-1.02691137936114	0.871950106859954	-0.331141986825667	1.08513045746796	-1.453961656836	-0.745713746269033	-0.787268007625087	-1.08435999762517	-1.61312515249814	-1.46107007591133	1.18402558814485	-1.47127173313017	-0.872715989942077	-1.18717402531954	-1.19752666893899	-1.65732784474664	0.155554671132822	1.46245555852444	0.314707042065484	-1.22592436089067	-1.10537360089498	-1.39707596785139	-1.54867888802749	-0.0238544353607576	0.796205545450486	0.176564834587333	-1.18627917124742	-1.12309401328956	-1.14006597236405	-1.0193277878122	-0.0291889837549345	0.393299817500712	-0.38200498733022	-0.0243095779901391	0.0197708038209348
PEAK1:Q9H792:S281	-0.872537380661555	0.0191974618629447	0.558424860780607	-1.71043856219451	0.141860965377052	1.28457515576106	1.80274309073919	-0.431081599048278	0.620881574667082	0.465295826357848	-1.80274309073919	0.719169558242448	0.616194607166777	1.80814807417484	-1.1064035407595	-1.22286284437115	-0.190163139431286	-1.67584225735985	-0.266896932965496	0.286788758057107	1.69683614475374	-0.0873305217219466	0.148071434728934	0.47707667354457	-1.66988281205286	0.15507843151848	0.907331782497383	1.80274309073919	-0.657756566472788	-0.541909437239241	0.152071402614752	-1.70592583423281	0.445487033857496	0.394890255656544	1.80274309073919	-0.764334934501696	-0.252102417199475	0.819805769937471	-1.34996443125747	-0.184993129537215	0.800835917434123	1.79986802556287	-0.586338250010707	-0.208991371484984	0.274231565027949	-1.62824086668631	-0.156146281388813	0.143025006400924	1.74877969871315
PEAK1:Q9H792:S779	0.202807901533595	0.220941779287819	-0.606691742522189	-1.31855777658675	0.489668149933257	-0.292328917154582	0.289426239807947	-0.0315996011306646	-0.717051337116839	0.486176227456331	-0.427764292292832	0.912286643629745	0.370821433704984	0.144439188471879	0.364895466066858	-0.626490153422126	-0.833899504095623	-0.11763593073406	-0.148524788621069	0.128921606494798	0.117077645428957	0.0537910613264581	0.431222769280205	-2.63204212143836	-0.964759309605963	-0.0958680987576988	-0.555521641411562	-0.0339489317214757	0.0794348066417804	0.435615167160293	-0.46798641493332	-0.182459624850848	0.584684492753483	0.931925527694453	-0.596237582715453	0.0318742888112577	-0.679412008184598	-0.505958077403385	-0.0189806559124419	0.295030520124609	-1.17722560644065	-1.08170363805088	-0.386695266738905	-0.119575804526123	-0.297048268660654	-0.0755277703363969	0.44641760726461	0.184515252467062	-0.0764378558012671
PEAK1:Q9H792:S826	-0.669513261976376	-0.481803721087874	-0.536812722586996	0.300734698977336	-0.0979907280270658	-1.31326350200963	-0.586700469242343	0.978087665219814	-0.321167937077898	0.734020203318434	0.405011162385721	-0.771611130021602	-0.875430163182813	-0.864351220534733	-1.12445657807421	-1.23541734053602	-0.054275958085253	0.437050453281104	-0.636801404071492	-1.14236143606474	-1.65494997481058	-0.475442119434857	-0.770960189456433	-0.18692197005227	-0.567237434472929	-1.078575406191	-1.71853604166487	-0.919404250262382	-0.152753187558924	-0.221310213751317	0.135520750017453	0.851364459071487	0.538005989554821	-1.14179788168307	-1.29360838868737	-0.488547392278308	-0.915667092729659	0.149814982287549	0.533433332472416	-0.850452550927826	-1.56992783361376	-1.12935279534953	-0.310520267761527	-0.968653822884426	-0.244104748569156	0.678864493173819	-0.357748478034292	-1.83854782567568	-1.02365311454954
PEAK1:Q9H792:Y635	-0.937098810769581	-0.60496598866783	-0.0823868119206487	0.258405141280761	-0.743893882859481	-0.589401450329736	-0.274428128631461	0.045548018478762	-0.284084477991506	0.272379697571026	-0.639994916439487	0.365148036665864	-0.0851274101050517	0.261588002057285	-0.534965009670181	-0.541706564046482	-0.281942089802392	0.109737158018701	-0.246603527702685	-0.194179810205165	-0.584421817325035	-0.4856177581196	-0.647044114080407	-0.444024765834942	-0.919173887766195	-0.836830345217172	-1.26180398679526	-0.85128159062149	-0.259535125498144	-0.692529165185833	0.230543288696037	-0.383110374102439	0.138025112180964	-0.877894135399063	-1.22432440798984	-0.285240281557275	-0.318510003593421	-0.129026448703539	0.339626016536468	-0.683731948466469	-0.902152120662014	-0.873091128665128	-0.798726935413722	-0.860945235837593	-0.918112120920788	-0.789258539257492	-0.694765054913263	-0.329055835309448	-0.807798019254734
PFKFB2:O60825:S466	-1.22750473256739	-1.22229975359142	-1.23446289666987	-1.78834868419344	0.497049639068906	-1.10882944951182	1.22725740449486	-0.596997005566629	0.881454613512435	-0.388589947945789	-1.0075744412357	0.379761464701854	-0.744604350417402	1.43264263613665	-1.25350436470491	-1.26967244545366	-1.14416853090687	-1.69061838031728	-0.944993200203034	-1.18847435202512	-1.28227390643062	-1.17082275942228	-1.20281652186499	-1.21561119774191	-1.12821226275262	-0.659356059277074	-1.26172781459873	-1.39455459465023	-0.962473654639107	-1.19079042634226	-1.27366349291339	-1.33742458798632	0.0833348487358349	-1.23635744430061	-1.46958269684989	-1.11894060561881	-1.20388736435701	-1.12355621921291	-1.50178197764	-1.01259081911279	-1.09865024769034	-1.30223199511257	-1.23676967963251	-1.27912506518072	-1.25532482196553	-1.29306904374575	-0.941493987503257	-1.20213779480626	-1.30187573222694
PFKFB2:O60825:S486	-0.371341327118246	0.422080333321092	-0.0795800058189556	-0.266029396558584	-0.93751739486636	0.259573471179021	1.41671023576704	0.817809293862563	0.372358095174409	-0.276400099866526	-1.24568069773186	-0.795463000664662	-0.510065623410409	1.08933818319349	-1.46758985152673	-0.652407555305003	0.183715181063606	-0.138855793922539	-0.468675029283088	0.332916379649045	0.731334166062574	0.456856209764297	0.480659896337185	0.536355298760153	-0.264155010963263	-0.0753749502445825	0.0344914450075063	0.986077814384412	1.04563520027003	0.675580909698663	1.06046449243102	0.798910688977522	1.12051935434537	-0.223131289434426	0.447075260877579	-0.228753052352675	-0.520181874159024	0.329317318397012	0.379701285900605	-0.166996939778274	-0.120504360257548	0.565664937147138	-0.332646154413811	-0.644792373469948	-0.271709914611111	0.183952505731593	-0.519993606961477	-0.792130228649702	1.02875391677401
PFKFB2:O60825:S493	-0.423484997008815	0.684975170735619	0.069772258277452	0.295695090043869	0.811116338176291	-0.679484649695815	0.135154765736372	-0.0512418558266829	0.0764587461801074	0.739505948767382	-0.969352940720665	0.40020210093293	-0.883581555937392	0.276055181395922	-0.961371424668562	-0.0620599394433467	-0.104801429404737	1.2372113957343	-0.207226837595952	0.0769675064615526	-0.866727703967687	-0.458315013436245	0.326629642089838	0.431870558093497	-0.532563787128837	-1.0023376567309	-0.710186786727815	-1.23245612338345	-0.277695797883607	-0.346651238500166	-0.320247524497988	0.57186963947251	-0.607987547276816	-0.956295995190345	-1.12462231967565	-0.918454081528451	0.0564658847649746	0.200443000122777	-0.166363320040433	-0.83836869055146	0.0988513465441408	-0.199123880224837	1.20989892905808	0.657990081150382	-0.157313435281075	0.562572742805856	0.69760154648306	-0.823340155594704	-0.0542162331262315
PFKFB3:Q16875:S461	1.31212200473391	0.568683930801044	-0.917621603342425	-1.60686613678608	-0.763964136906286	1.05189053673234	1.18411775286884	0.128079463877298	0.640274305358856	-1.65688813873497	-1.65070729958588	-0.881866461003317	1.21034409621424	0.28710029608964	-1.29212772987945	-0.637269254726014	-1.12664913167485	-1.42837905038534	-1.44881902600281	-0.264387788281338	0.579727719027322	1.45427951239588	-0.600820058293237	0.199382463309162	-1.59726489063841	0.640904453057536	-0.730625863342878	1.75966537240917	0.586031676894347	-2.12437575736053	-0.250901345728436	-1.22515828163134	-1.09920915344308	-1.09941649000745	1.80655746641964	-1.07534855737199	0.646596470859947	0.832119086947248	-1.93882112851054	-1.58434819725011	-0.723212284512807	-1.2251149201729	-0.578988442283065	2.44555679807383	0.545493588350209	-1.60753364017614	-1.66759058660179	-0.591852214856416	-0.34306982906207
PGAM1:P18669:S118	-1.30785777187719	-0.351977423590506	1.29366190067622	-0.293006030570212	-1.41303503652934	1.31944515510688	-0.183633334352219	-0.966262472774188	-0.312723086167461	0.732794626657319	-0.328628016677898	-1.59423015903836	2.20265553835776	0.25710210192534	0.65145099242158	1.66786809520631	0.668941134170528	-0.465879558075541	1.72173171219905	-0.492385116003316	0.392816533153241	-0.548122613981353	1.45419792975143	0.7305219941028	-0.559990243619624	1.78121146766276	-1.51809768104116	0.336161953705104	-0.307293029996448	2.01775852356099	1.59958638835911	-1.04423588028527	1.0258688900214	2.65204645573537	0.439655024736417	0.293703444421828	1.08719271197042	1.92490054988355	-0.117468116461494	0.990409469699693	1.86455519732915	1.56136051444259	0.945792999779375	1.10330251438377	1.12452604999644	-0.0768681491308509	-1.73928143989076	1.30411633642413	-0.328092292632647
PGAM1:P18669:S14	-1.27716899675716	-0.933446542344076	0.107898842101993	-1.0829304044889	0.287986737218977	-1.06552221426338	-1.13299937517608	-0.919306210419463	0.957614724384917	0.224660042657876	-1.18864431893699	0.634757733816886	-0.508742889750987	1.2694761199687	-1.15068238922339	-1.26899017748039	-0.680478656145988	-1.09904016275889	-0.290102934071196	-1.0728866395955	-1.31708146644034	-0.623050206353101	-1.13601924750001	-0.29131487225872	-1.0213875490257	-0.0536788686979213	-0.849702780389707	-1.48839654639653	-0.72726963916136	-0.527871235658413	-1.00110754809618	-1.00454870052888	0.0725117243914885	-0.892597829406081	-1.3756850500458	-1.20902209577967	-1.06352867251592	-0.548958472866312	-1.30453479098452	-1.17626854370313	-0.842574828287846	-1.25108702958878	-1.15732809159718	-1.0676929148991	-1.21311993553808	-1.22848596543196	-0.383963920218005	-1.3606896537974	-0.493190869219997
PHLPP1:O60346:S425	0.520549301506405	-0.61236294092602	-0.549618908153888	-0.337679319118273	0.672635130230638	-0.144165221949532	-0.951292172733673	-0.889499907573447	-0.0932330621944687	-1.34892599962144	1.19606183251775	0.85535349153951	0.836195377577938	-1.03353375452095	0.701308725821532	1.04607586712359	0.249567976991929	0.792195858814431	0.695615211398403	0.778362690886598	0.0959352618179122	-0.200682848719173	-0.569322596210423	-1.0830667737065	1.17768011815885	0.603330824388331	0.260018544998169	-0.394636082165544	0.213912070040683	0.413504202430024	-0.812451878666203	0.78430455483122	0.523745686957517	0.490480789638595	0.831127606508865	0.524320631705101	0.770448012951176	-0.68460745482529	-0.373175691794335	1.01702982827729	0.400959801256455	-0.115892570979903	0.64877406249049	0.729165640238029	-0.813152125431132	-0.67123372894955	0.338610530278836	1.21780480691146	0.595925270570989
PIK3R4:Q99570:S853	-1.33006811283306	-0.551468950037675	-0.600217112223364	0.109882936167945	-0.365003159063678	-1.88738512225357	-1.02279444925298	0.454980631146745	0.403099751422359	0.615714070134613	0.580283475818083	-0.817119272460528	-1.32458584477436	-0.810060621041937	-1.0396913448799	-1.27462362963291	-0.375495617721736	0.577247658375415	-0.902312747860316	-1.32311776642241	-1.93850031770102	-1.14763887108055	-1.12409832833737	-0.641240281472623	-0.504365831244581	-1.06008581794469	-1.92724487228727	-1.57202620993208	-0.458266531090271	0.205826575574047	0.573485192654651	0.497243069800081	-0.467020214419129	-1.2934300552016	-1.6414944258905	-1.10232204283343	-1.27382855863492	-0.512234681395338	-0.0232694485785861	-1.21894514610958	-1.84075111307838	-1.75744995641784	-1.39953302062559	-1.41455672293172	-0.64265831609791	-0.560049075161303	-1.06019326219005	-1.84910186325766	-1.64391983960013
PKN1:Q16512:S916	-0.608660625111751	-1.37152008840666	-0.327647719571832	0.278143420416769	-1.93888288574634	-1.14021642894434	1.12711312825618	-1.62150525426255	0.810828134649064	-0.20414996684145	1.14206739159911	0.846962399835966	-0.620003925289076	0.23866090276454	-0.595169314604375	0.832146004140078	-0.0232272299124774	0.728011583076459	-1.01105303975441	-0.669158334273267	0.931869001892504	-1.22624006473432	-0.557589195492664	-0.43991857885008	0.558026981398873	-1.01695379726959	-1.14334678893123	-1.93027092902864	-0.391367417051421	0.403975288254248	0.117653093377056	1.15891907793721	0.112565902289018	-0.730708822727561	-0.908453193461705	-0.570142892450136	0.509771539037744	0.124862211756437	0.0694442207424485	-0.241420105910729	-0.912494613285035	-0.402755281588364	0.466264605599849	1.01376835226802	-0.422601307130581	1.02606344426565	0.109659188631832	-0.848306094663454	-0.508000174653651
PKN2:Q16513:S306	-1.32085060959377	-1.14044631513682	-0.977282351467365	0.544050787576557	-0.916455496653704	-1.1558798230802	-0.156571548314635	-0.806378078188998	-1.00566751998517	-0.0526240995479708	-0.441403624477141	0.207086972800702	0.590161906297147	0.331571165833271	-0.739373912986708	-1.15922260543969	-0.233697136156443	0.102506118421153	0.36062396114185	-0.895323650455663	-1.15343996934459	-1.01261856349795	-1.10735494924044	-1.07723938682402	-1.02966549370831	-0.592346058595051	-0.963421559609015	-1.07409477408554	-1.23873534686497	-1.01418731040563	-0.628916951565591	-0.296516350211647	0.307339960457695	-0.604704524656974	-1.11017846513984	-1.06400882500958	-1.00654793029261	-0.452553642003775	-0.474043822215322	-0.0952612922431377	-0.233278190411076	-0.603622227445362	-1.08872809667069	-1.26364562033673	-1.23242501169703	-0.999270127421422	-1.04450080445762	-0.459600690244125	-1.07431386709599
PKN2:Q16513:S583	0.758515491849099	1.4497273085268	0.482969194043179	-0.99594129543924	0.8742602128516	1.43112171136219	2.04184174566989	-0.8796860725749	-0.562753636194101	-0.226214477933256	-1.8125728740293	1.2011224776963	1.56687086862244	1.79706235275197	1.06923712588063	0.653130143770713	-0.411058363254196	-0.385658191224874	1.0554703629975	1.45206162105095	3.0574463272061	0.788189729381197	1.27821126066266	0.271297324399351	-1.38048850162081	1.15195760620334	1.47992770775902	2.96025791466452	0.836505939172513	1.32091271496382	1.11488608567953	-1.11129841505331	0.760899597679375	1.52406325640697	3.07345024353255	0.163202433444083	1.12563570383566	0.580380918698608	-1.18543161701035	0.910533227605634	1.25273401376832	2.97890041191173	0.455074223362126	1.15074068566076	-0.153737702118115	-1.30494805478388	-0.0318525124341557	1.12421963414357	1.83787900138253
PKN2:Q16513:T124	0.0452397620735824	-0.118580273057688	0.674330917209859	-0.887756031247653	0.0244858677172416	-0.295479709617777	-0.159995281911331	-0.0403867415193363	0.351587025187342	0.476062566062422	-0.765826982694635	-0.481533619954474	-0.323112366375612	0.618735322740918	0.869363211245179	0.731694009646839	-0.0818309340044767	0.115039063726095	0.577716246373901	-0.531871382689174	0.0847778442226254	-0.0279502216371194	-0.556467113216311	-0.514209593897832	-0.675834103207299	-0.0442552226919852	-0.33796972580543	-0.472758064532961	-0.946464578189167	-0.8174730115767	-0.774436821172717	-0.6659697596375	-1.13729175971807	-1.02896834206505	0.15349669488925	0.439172908189616	0.417752784636353	0.513721891319362	-0.712410749502062	-0.387740790003392	-0.280929502871614	0.114393698660762	-0.157277694801057	0.379413085750491	0.439034490713374	-0.14220466369682	0.648087258235183	-0.156910866046653	0.975127605049057
PKN2:Q16513:T816	1.0908319667378	-1.27855221623588	1.56425018613426	0.573540925914265	0.191400424245815	0.653291496548074	0.0263421160236378	1.02441847565217	1.35094051078724	-1.72337984450453	0.984625224538685	-1.21402167323985	-1.87381879563072	-0.338477530851173	-1.19323200743897	-0.876959792648148	0.20885406913228	-0.0856019732105911	-1.76208314130626	-1.65226300218296	-0.810324322518571	0.236286176408024	-0.981133723042711	-1.3375452344843	0.922501271231588	-1.4117030493801	-0.788467356975459	-0.303302870279466	-1.04803864215627	-1.90685698836811	-0.465923369320482	0.7218339419942	1.58511503645457	-1.48776173080739	-0.805772606869383	-1.38056013170649	-1.25768132832922	-1.5481638107878	0.968594381391257	-0.162365963433426	1.21081523767688	-0.623670912018232	-0.810651854805498	1.2111293213092	-1.39188215579819	-1.08268271965184	-0.359671386976144	-1.91231598971739	-0.687426663284683
PKN3:Q6P5Z2:T718	0.78984879205457	1.31630204915125	-0.230120760830866	1.03630298972561	0.788531439763996	-0.537119444247814	-0.990879476822982	-0.296268451063988	-1.14018896340507	-1.45711052463443	1.28393239022745	1.39817463248707	-0.745520544317738	-1.12167924310801	0.0206634645820244	0.518901216992548	0.538513219614536	0.75172659609606	-0.732034237740313	-0.339011373311252	-1.57677615730719	-1.51334471532519	-0.25068903135574	-0.450448390103659	0.479562066408687	-1.65600137620326	-1.34861694754837	-1.71318624677782	1.71859972220587	1.53843744922269	1.34754341574705	1.76639535731913	0.513231109800337	1.85851040750757	-0.8293158957401	-0.731355803803117	0.583446806740935	-0.302237801035587	0.796208419508411	0.501699060688469	-1.39301469668795	-1.80568502253745	-0.284505002603897	0.040839751900435	0.520935940342363	0.73420699608353	0.359810492164976	-0.950754796192447	-1.06171489791502
PLPP3:O14495:S19	-1.37211463126328	-0.436115774803168	-0.818115485149189	-1.15767601041707	-0.205134317084599	-0.626804372490205	1.47966275150478	0.139132694928722	-0.211275653836021	-0.352891461285629	-0.924170124150281	-0.280928608273968	0.50201363450839	1.20596434359647	-1.51575033138808	-1.27413437784551	-0.751038925897976	-1.08187406269907	-1.33268525828467	-1.10844384006169	-0.448361072845613	-1.31276126634076	-1.04650278702518	-1.84518549144976	-0.87111733911965	-1.51306700360086	-1.32117989398524	0.113283859297842	-1.23684855070808	-1.10413997721874	-1.28942005401564	-1.39953406155667	-1.31990469455147	-0.66016790805966	0.626565947396769	-1.10759995158943	-0.814444756030133	-0.893046763653575	-1.34886689559877	-1.34776774511368	-1.17112522198524	0.0484690290440213	-1.2966390913102	-1.5984506599774	-0.100759409374194	-1.11755471667296	-0.573908710374926	-1.63748094411544	1.20080315524188
PLPP6:Q8IY26:S63	1.48385369790008	2.17726838538289	0.268174014175015	0.668513115402346	0.620958473072808	1.16371069723356	0.47949345326006	-1.3214854312181	2.14424629892247	0.795073220121079	-0.142258207205006	-0.748055023029252	-0.884166543983861	0.138417525207226	1.49708058207219	0.444643442974664	2.38525327947436	0.51859357534523	0.592644128780646	0.724329299271909	0.77667886478597	1.73558115412525	-2.99011535946315	1.75947678771338	1.1638730369747	1.44584702581515	2.86783321183547	1.50189256520314	-2.95398930716945	-1.62692756385122	0.408293654601308	1.25716867829446	1.81428522023723	0.875933540973051	1.86280173639217	2.17704819517115	1.68621459155915	1.91758680057345	-0.615173578303721	0.611739864429861	-0.210378785868991	1.52699790153032	-1.97811522482031	1.88071483313205	1.68852741654665	0.703848789755379	1.85922271861248	-0.752259912602754	1.35794284382519
PLPP6:Q8IY26:S70	1.16577031339715	-1.74554977197813	-0.928813105388236	-0.687681659634815	1.02682322521794	-0.187109546440572	1.18916728758228	0.575350222631372	0.665844387477837	0.849327607196254	-1.34303583266937	-0.85749772272619	0.929313236681761	1.11087029612725	-1.47560844341715	-0.917030915545628	-1.44282100122085	-1.31861372548716	-0.894140563320636	-1.41380701677538	1.92631104422416	-0.00448968255397895	-1.51426767341077	-0.632911136804318	0.0137522864736588	0.0995086345686013	-1.1788778817942	1.5192278351672	-1.81253553250535	-0.749766435353633	-1.94276013170202	-1.38679864336063	-1.50050093506169	-0.673478120987191	1.52954439960468	-1.76128462215316	-1.79478664640762	-0.847676889680736	0.297091803428506	-1.3355502503707	0.544120000569394	1.01263831177531	-1.95138940714149	-1.65865915448026	-0.00412901882871597	0.526886961410291	-1.64223256252157	1.24962591800077	1.65396788290777
PLPP7:Q8NBV4:S43	0.594826020224906	1.12367900063642	-0.161068859948252	0.573133422316726	0.143487286760032	1.14971247953712	0.108405221009762	-0.247504438004842	0.92766565464622	-0.470133391925379	0.437074266122992	-0.145521178442027	1.38401177455594	-0.223807794462063	-0.816187788823027	-1.55362238872987	0.534506180493092	0.809789633346401	-0.445239732640536	-0.0216131369065269	-0.0855109775072546	0.135037581658153	0.650954520016817	1.10098320950115	0.717526119930769	-0.265407782150758	1.41647975682283	0.59931505821186	0.940727330777853	0.630756089253199	0.551327222432512	0.664373430707466	-1.00922624783049	0.109283346052525	0.329286055227217	-0.204837759052186	-0.682089685918889	0.459289522189346	0.892861567582361	-0.433256645119216	-0.0475934915395347	0.923652121788566	0.777515968682584	0.895306170399136	0.886630326054674	0.945790926682842	1.51014175184866	0.951166886156864	0.870974611212543
PNKP:Q96T60:S114	0.32196901562179	-0.0282142226607776	0.691364950896006	1.55581536066107	-0.668905555127684	-0.899456722752994	-0.674554397742628	0.149539598702199	0.0397950713565641	-1.61992867119908	-1.53292652612857	-0.475210227810437	1.41912365415272	0.394575492630403	0.341417857190101	-0.0541704965751365	0.975681296479235	0.00724673169401747	0.817146797296177	0.969915440970032	0.850194943162759	-0.0704002504336533	-0.182327226618211	-0.57515253859155	-1.46557832481796	0.744853676277373	0.127617666926474	1.32944234635054	1.01604806649274	-0.332851784084092	0.239390867439036	1.46635351261731	-0.0425553105898052	1.63944555610864	0.520561560060566	0.515259978451679	0.087198226950331	0.412685351031282	-0.494217019124466	-0.345088698144596	0.809609536341693	0.272014837782627	0.471936673778699	0.952798740839218	0.0540411094362796	-1.81495682857164	0.268714849573215	0.222420524711896	0.333028853958455
PNKP:Q96T60:T118	0.170163900258664	0.294607478621628	1.10675791869234	-0.935559277984459	0.929271374343895	1.43634036907944	1.91454656992229	-1.13198942762915	0.18235990353984	-0.867271441805429	-1.93414853578719	1.22307211348343	0.879880805708335	0.334326093809472	1.58036082989951	1.52938871635072	0.529816482459594	0.803717932778707	1.54771604862131	1.13242680272568	0.611951219038536	0.473566641486328	0.753233483509381	-0.459619455971164	-0.246988630638966	1.38674268432765	1.00050257208111	0.611883512345582	-0.0137535893114397	0.615044134533708	-0.650893690637399	-1.22164594340929	0.38603720635703	1.39503482422494	0.772669967211262	0.576061750233728	1.25842751708025	1.299907783115	-0.564596803693426	1.49956061846627	1.57779359146342	0.482420606805531	0.975650177919238	1.86304110559808	-1.16751075942037	-1.00858862707518	0.744424864629912	1.73597331465337	0.721716849441381
PPM1G:O15355:S201	0.715389649891164	0.43524884846009	-0.195406371622616	1.88459652190474	0.0711412115887661	-1.08934855021692	0.0543168287269129	0.169014550109651	-0.194302324457842	-0.388617588778303	-0.279666759092633	-0.480517413791543	-1.16507002555263	0.130140521716172	0.101486846296455	0.827712144275241	0.391613158332842	1.84901005360568	-0.66036108779912	-0.696945043379596	-1.91194013239377	-0.160456724584556	0.119932061373405	0.313432496890663	1.86435985382688	-0.254762157786471	-0.808485529013788	-1.91658706191906	0.65298980786229	0.136914952865928	0.124574062195644	1.8894190526823	-0.934683227750414	-0.513226678710539	-1.93770899090451	0.101158710137654	0.0432698823167915	-0.742668872477147	1.73137880035065	0.246038854359669	-1.18677242954783	-1.92845080027534	0.210837394335999	-0.510763033511954	0.22104201049014	1.8281954220195	0.320072923747457	-0.476602152036584	-1.85266468884683
PPM1H:Q9ULR3:S124	0.751552689642985	1.55006854160354	-0.686289789761915	0.293800593305558	-0.412323600442196	-1.36448365012559	0.314426170552499	1.61002700682152	-0.944377467804946	1.30927166073011	0.199188097709769	-0.826804121892046	-0.983975481290241	-0.249810651599723	-1.43119698749306	-0.467550921494679	0.0719896203775113	-0.0102436748715737	-0.360266280069043	-1.22608177103831	0.0257264595380622	0.458171120387335	0.754113170508757	-0.0886620425391386	-1.43581260718234	0.521176781455324	-1.56197233954865	0.680589320434005	1.1703047041616	1.39162170643003	-0.515234408486369	1.06992477107985	0.322537966591811	-1.63232399156166	0.37026062029378	-0.0680013416235593	-0.117418339656432	0.216639856159768	-0.412279661897565	-1.42475163600093	-1.01152088078649	0.232924896092346	0.178908560045253	0.160901149628299	1.17077036430901	-0.196125807682302	-0.370072332130975	-0.457624684264821	0.231792380893014
PPM1H:Q9ULR3:S221	-0.898458066530868	-0.942993968401477	-1.11780278154446	-0.95996478166459	1.41285449507261	-0.408282123138615	0.897767142181498	-0.955325210065306	0.866580125525714	-1.19509071613791	0.656180931582946	0.888073034176818	-0.261901249468837	0.90881179997603	-0.915051276669815	-1.36502279698542	-0.365459181309628	-0.911466198503294	-0.209851646230358	-0.602879646397235	-1.19121723381281	-0.611625522652365	-1.07519110636401	-0.34190757506573	0.547368744462588	0.573935416300015	-0.606733933438757	-1.3952627295703	-0.361296219057356	-1.01513403891283	-1.40401967188047	-0.447789789932013	0.702693016867827	-0.623491776650836	-1.4030252740276	-0.419053026357498	-0.414369114259937	-0.471063223921593	-0.656766408150725	-0.0483395601801627	-0.223164759161045	-0.984428819351682	-0.821794734434063	-0.784650668028922	-0.908111126832534	0.253471914446553	0.561340277486307	-0.905819261818648	-0.772459809609201
PPP1CA:P62136:T320	-1.75271676249113	-1.64502426611179	-1.03802079848265	0.173972014746135	0.296726920246759	-0.885540413993199	1.94954808698447	-1.20034130055036	0.72814536361545	-0.00933813909630104	-0.145273389604817	1.471794308255	0.297198173760526	0.146429846552317	-1.76055316611627	-1.90090260159657	-1.11071990142517	0.2630630805099	-0.962450838341176	-0.706494230944966	0.332269107368391	-1.64859915092192	-1.6469728533232	-0.960894409220968	0.033174455240185	-0.963517815917258	-1.50928145320574	-0.403628181359185	-1.65104766301168	-1.76196801792919	-1.14155387941929	-1.94056661223361	0.355198305678684	-1.16194657839309	0.761479345592522	-1.62899771221086	-1.64846364095196	-0.509607832457377	-1.72480308791684	-1.20583409972965	-1.060662166291	1.06208931180152	-1.70532703192556	-1.43182497678192	-1.48335220943128	0.371387574217305	-1.48910032181051	-1.27401831560453	0.559147029725029
PPP1CB:P62140:T316	0.778184239254049	-0.671774119526564	-1.146948256637	1.48497706600297	0.374059834922737	-0.958883071521491	-1.779456774832	0.279750527596315	-0.501712695466042	-0.790326551653941	1.80274309073919	-0.48613930090039	-0.266485989723696	-1.80187079534765	-0.6144437920215	1.29626858587496	-0.915614867226165	1.34268623129861	-1.01628955124705	-0.456679318715408	-1.80274309073919	-1.03209555765489	-0.42011125084473	-1.00922139184001	1.56715905654067	-0.950263340700731	-0.744621583649582	-1.80274309073919	-0.611845173024648	0.234071689457292	-0.118078987178365	1.52853534378727	-0.808576707234956	-0.308792656841048	-1.80274309073919	-0.652335186627393	-0.315443301925115	-1.46370979154937	1.22887951993282	0.402275189121829	-1.26471108340997	-1.80274309073919	0.119601341131052	-0.872007790464497	0.833406977740385	1.43086212091672	-0.234788181606238	-0.43538076263364	-1.58329419803556
PPP3CA:Q08209:S492	0.222051305406919	0.671803314168111	1.22445681425824	1.61441566968178	0.0896506723635596	1.4277691882335	-1.05589095382247	0.78306486244587	1.38935405082052	0.442123878774338	-0.286218497730769	-1.41045646614999	-1.87747651756842	-1.34369693449941	0.412239724739524	1.32903448478527	-0.850371793106973	1.80216007735761	0.858920774995254	0.959867319108058	-0.570374386554508	-0.650376707570416	-1.11622849223546	0.371752364435998	-1.58197581435902	-0.208612068449968	0.577019918242069	1.22385179036621	0.81475128648676	0.268372636265913	0.111604976829586	1.01817782317046	0.0600984496720788	0.143836225218468	0.863344050313143	0.265225112887173	0.852932596900154	1.57899880223592	1.69643371361021	0.711251030825246	0.123940561688683	1.89332244150242	0.256646140440282	1.77972462973261	1.78123653378294	-1.49970007730081	1.16159112944876	0.0667511226991428	1.4821245525569
PPP3CC:P48454:S483	-0.33194991586028	-0.767374607180832	-0.874275703468414	1.66481549955703	-0.676968992009735	-1.31707663194003	-1.34716376429025	-0.0627305958080162	0.240947423688635	-0.824080065785751	1.5673946131974	-0.639775924707732	-0.508417581390176	-1.66794250263138	-0.0655297783153405	-0.762929475531788	0.0117562821232795	-1.5806080916618	-0.00552783687739643	-1.40599034532098	-0.828335013426639	-1.43147622285602	-0.435438959936688	0.515927575464623	-0.973449600940362	0.204510012340986	-1.30947374027196	-0.24515625266984	-1.30946915046687	-0.0166977298026356	1.23781346666974	-1.12024628361197	-1.49055414016076	-1.10391351221752	-0.707003848501467	-0.135464696723755	-0.90120702259169	0.287858166576784	-1.65828747142275	-0.433284133063486	-0.477003341327919	-0.283566766734825	0.24946992277608	1.08249698598572	0.72994482931247	1.68368330423129	-0.651065539375123	-0.537887880547913	0.891938477896573
PRAG1:Q86YV5:S492	-0.990906323569019	-0.775504853444245	0.308460062332335	-0.605053350842387	-0.317061760335416	-0.573321458726925	-0.238316731191009	-0.767411216447133	0.358960992811868	-0.446743765092399	-0.15307116374327	1.58071580509474	-0.0342954237813985	0.551547649860852	-0.754036242851805	-1.20553816383726	0.000280155156062468	-0.226449033206399	-0.163204537061766	0.278215570341663	-0.644792706506082	-0.231519989897615	-0.386929132710431	-0.060593832225456	0.0210021139376863	-0.282291193798109	-0.113983307288513	-0.553559558292306	0.0845918159279213	-0.441114472219336	-0.40038896358493	-0.313592612691883	0.475325252199796	-0.885274530674062	-0.833471815443524	-0.685727358242958	-0.354738399012158	0.249359483295732	-0.391959656744065	0.504462995687563	-0.223689619087387	-0.397394388899117	-0.152171916354255	-1.31056141973549	-0.322399064531837	0.82001459951882	-0.695364746307598	-0.681218182583491	-0.365829878668073
PRAG1:Q86YV5:S653	-0.959999648734006	-0.788313438880285	-0.508317872978101	0.741090423833421	-0.797493990476647	-1.01005574999778	0.125005303315891	0.843929964445956	0.397692256783089	0.298580859630759	-0.357351803580217	-0.945347930771063	-0.807657527696758	-0.411439550572953	-0.534335195156651	-1.04867788992388	-1.02664837928011	0.374363102763203	-0.906378215039902	-1.14115761107189	-1.02966323329611	-0.690804846855755	-1.03339529235097	-0.347308462331892	-0.926649473129478	-1.0127869189431	-1.09721722139288	-0.874440627597755	-0.89429981039245	-0.873856114640692	0.521383911375447	1.02894470507309	-0.949812300517719	-1.03044834063869	-0.97513159795593	-1.09244320989707	-1.25893553337681	-0.697795200080025	0.798939383775493	-0.822227999089295	-1.28409842183426	-0.849265231477819	-1.08172974407689	-1.44925607342547	-1.00886200281722	-0.527042039000736	-0.811086115862717	-1.43044132030539	-0.621035064027035
PRAG1:Q86YV5:S740	0.514306661047751	-0.604102398183304	0.189964765216576	0.891818791080488	-0.564091183564106	-0.854008349028689	-1.19323887643051	0.32893578854537	-0.717976062979773	0.886711149260339	0.279268313260079	-0.338920834779268	-0.802799464407498	-1.07348992225432	0.802669496158551	0.164720956741887	0.682629896710708	0.791736757532186	0.55572404137878	0.134952492610195	-0.689649652887268	0.933533575528772	0.104184133373198	-0.317264539567036	-0.687496665219233	0.5106576544084	-0.552751558833002	-0.895667100126306	0.853059668006741	0.477588392024711	0.562518809894936	0.41115548688467	0.599011339529823	-0.182943251322913	-1.24392812685713	0.416184857275283	0.548828400787202	-0.537751269870762	0.828291999952431	0.848591221387927	-0.107106935323936	-0.809137630337685	0.604471904231666	0.566406815338027	-0.537419524980241	0.253180070671755	0.673797658638484	0.517878417617102	-0.975947673321805
PRAG1:Q86YV5:S827	-0.450956435648173	-0.376002482634252	-0.173136088213434	0.292531093525396	-0.852980724288703	0.000849368112961059	0.192122300869819	0.787845254955092	-0.67631818083361	0.211624763677596	0.749724543342226	-0.888660093973063	-0.913267241926158	-0.976068644079753	-0.920983657122431	-1.05023227154628	-0.417881572265015	-0.737760295184	-1.03532581431837	0.178983221243302	-0.427841948026037	-1.03009126880156	-0.557535688048207	0.542451661023617	0.114462897987725	-1.47627906516001	-0.0530445825677461	-0.974312358824638	0.527304710649142	-0.156505324031887	-0.117214273268838	0.214745286005246	-0.349166578073603	-0.531183852681962	-1.18017355850215	-1.22964048391363	-0.913344942874445	0.0808272938882863	0.945974404920347	-1.09242980014444	0.705812681806572	-0.191445983965386	-0.896359709258774	-1.53033461614322	-0.90188503981367	0.553786416209277	-1.09581954928522	-0.624602194148333	-0.161555071341613
PRAG1:Q86YV5:S878	-0.751793326177823	-0.957033102796273	0.555789748668558	-0.566327665086394	-0.490942779517468	-1.5641359547887	-1.70486779247273	-0.0385771193197746	-0.188687127276567	0.275124154717602	0.74638219463141	-0.333426633712391	-0.41098917577231	-0.949340927416477	0.482525044872932	0.569925372200734	0.340534301948623	0.622734860781897	-0.404815906498419	-0.819507893594064	-0.780467732239086	-0.815296689086266	-1.48370622679032	-1.00338773220858	-1.02691583980157	-0.966284377073678	-1.65235978760072	-1.64711083771705	-0.5440614742213	0.507919582207107	0.810926647753828	-0.340083815600908	-1.02481779894534	-0.47147389471427	-1.41021758575855	0.764735313389173	-0.677508185036642	-0.284600922945869	-0.142313203516064	-0.517318392348746	-0.0304672281594167	-1.63709071109834	0.281882771392857	0.645675891456794	-0.106612087922052	0.475545000093994	-0.152688427030808	0.208324928416109	-1.22614974159904
PRAG1:Q86YV5:S889	-1.20811506498796	-0.87174834581526	0.146970607360358	-0.11139014593288	0.592220179738074	0.815132189801696	1.23822398418765	-0.85366549089151	1.14385134088186	-0.292876579020483	-1.02716693214774	0.617903777458149	0.0505428255381553	1.22343240199247	-1.24308127760793	-1.40912565153745	-0.741996939949228	-0.786007553611551	-0.218216969156296	-0.858944932624155	0.469892969584126	-0.101300286670913	-0.583204783830214	0.744617680699764	-0.448383708992154	0.805620961958514	0.256508263654316	0.982236347787605	-0.647731637849302	-1.40778824675947	-0.272494078642301	-0.902466025090596	0.718091079847796	-0.748508957434376	0.415683922866489	-0.861460817821608	-0.972799445975924	0.574680686622695	0.0574946781000584	-0.320080766904401	0.480285756023275	0.9256090120908	-0.720990245625525	-0.847450892594028	-0.0766240439070908	-0.503478882417836	0.192454943565111	-0.620607708532251	0.842166688830298
PRKAA1:Q13131:S176	-1.21109083357575	-1.73247421846263	1.54816606032186	0.54987681190167	-1.28116214319688	-1.67834095515858	-1.11261213347272	-1.45645796187795	-1.38479684947163	1.33087955480536	1.03051197065308	1.02342704593635	-1.16028924837079	-1.63985321545302	1.52741191103568	0.766086794453468	-0.983166699216169	1.49493792041615	-0.858914182591921	0.853524976623552	-1.15296412926564	-1.74044964685899	-1.59323242136864	-1.28823653131592	-0.222034697008481	1.62464373779255	-1.67779558690398	-1.12879310434649	-1.66909438604332	1.55235623301776	0.847390571344881	1.25725979781557	-1.38093829482357	1.28412451925772	-0.867061026698867	1.48152352130313	-1.11853064441968	1.11764318481224	0.00359754566432828	1.21223877446992	-0.994868347088074	-1.27955280329633	0.916600945715958	1.67985920135082	0.731477207192426	1.07495796544253	-0.301783797655902	1.1665166028765	-1.38543219648065
PRKAA1:Q13131:S486	-0.277804551939812	-0.30511577770078	0.471323717957783	-0.704577585158814	-0.20271405006012	-0.883447072138431	-0.691150355108917	-0.348940760426492	-0.00543626503621982	0.962609129324524	-0.44338770765706	-0.0180384004471951	-0.427005953542477	-0.131912829744857	0.749295127365028	0.437889908126603	-0.0158404804089725	0.442342513230215	0.484213483200225	-1.1176098236366	0.290176887581693	-1.23941581346045	-0.7787536015054	-0.691637917671562	-0.475099612171702	0.287256794015875	-0.452741928686539	0.0727188675280103	-0.290648052243532	-0.375755700138082	-0.949469409281308	-0.935216970659737	-1.0528785166306	-0.727671015892358	0.662531040023126	1.23755137304315	0.179062210475979	0.405298577240451	0.765451899177033	0.582181805488808	0.420772347931984	0.445461784459353	-0.826436079864731	0.786509554584404	0.844448250459421	-1.09481925055973	-0.705839442745055	0.209291302293183	0.871335025959445
PRKAA1:Q13131:S496	-0.281808684384438	0.675658690746789	1.49178078333425	0.462557237462471	-0.217259373509186	0.906540114670889	0.596712130098763	-0.302089771394487	0.102978506508652	0.549237442377565	-1.15383786729733	0.748135305662175	0.335244113958253	1.00421100892706	0.188425544131136	-0.785056913372824	0.580315121372983	-0.00777831126574865	0.814603194167905	0.825953982619914	1.28585449805452	1.12919374288458	0.999508900879872	1.21580676771453	-0.813227822635288	0.515537994471442	1.0708113260536	1.36959591329068	-0.257693865852855	0.0299435878890389	0.353693486886749	-0.324117025970874	0.391391918045579	0.320261895980662	0.749371861998644	0.315167710349622	0.466482290539615	1.27150183410686	0.740475385468854	0.718979405648935	0.846125432728948	1.23121814772282	0.274322561208392	0.493955835621295	0.572642964147336	-0.309400885948046	0.116099808353867	-0.00315168781000212	0.493710349403123
PRKAA1:Q13131:T183	-1.88556555241277	-1.89541360090893	-1.28784547356625	-0.241228140797161	-0.668086731528044	-1.54638900023878	0.18014452771867	-1.01373680731092	1.66371066099359	0.45467690744385	0.0156144890043656	-0.493499178518294	-1.31349773597261	-0.361817244796151	-1.93470561221299	-1.91559562625457	-1.36804248425794	0.0503278763451318	-1.11285958100606	-1.27283640190465	-0.380049869224603	-1.57351679063201	-1.08181389914864	-1.89744514287013	-0.830704488310626	-1.7821782194543	-1.25393423281458	-0.867838978846337	-1.25393742102513	-1.7457053547222	-0.796883107609592	-0.467911171528868	0.959547680176307	-1.14657944729358	-0.957054280875036	-1.80729933972199	-1.25522122776917	-1.07371038133366	0.396194490762644	-0.94131897452107	-1.92320471328617	-0.694111731414463	-1.16735882043515	-1.89547452906205	0.786312095955077	-0.571583421868327	-1.28667244889297	-1.02571705259381	-0.958794777490198
PRKAA1:Q13131:T382	-1.2291747597092	-0.410711655592766	0.357275548791948	-1.48904281225439	-0.317346574270079	0.937895577738776	1.80717858084207	0.212181713437698	0.287860690730848	0.719300841763336	-1.71304890853212	0.610235516412739	0.862849017128702	1.79699978964215	-1.5539772934105	-1.69119529611965	-1.10369060748002	-1.63570265003164	-0.954853430681155	-0.460647707308359	0.929337178372474	-0.147914406377093	-0.226562549904809	0.837680948600535	-1.52631995674842	-0.0819416067986184	0.314059208567531	1.43107030292567	-0.862010315082926	-1.14710231800555	-0.498995814181169	-1.52232111706294	0.474613313080211	-0.468180815533358	1.13772989554203	-0.870216323730739	-1.1766707972207	0.667057204999708	-0.962469823082597	-0.914929028082884	0.171115369175729	1.40013996780891	-0.992741328581488	-1.15753708135475	0.457098785096934	-1.30180604815029	-0.779829461382526	-0.786796472389227	1.18232290914936
PRKAA2:P54646:S377	1.65110698209253	0.588403420642043	1.43387280291239	0.68760554232155	-0.246539332012942	0.235448474128561	-1.16561367873783	1.01816940036873	-1.7897035166194	0.815719676898558	0.255221486111292	0.157874028775604	0.0495531483106102	-0.721207242572282	1.9074711376341	1.68493814499657	0.740973939005575	1.34059023180301	0.218478882730361	0.493472782999874	-0.635351107790518	1.16244395665241	1.07172357950601	0.207322791909843	-0.286712367431226	-0.43476873264497	0.567901721388726	-1.08454792678263	1.83093236596621	1.33515673651745	1.21292586419981	1.50374749079275	-0.566627053598999	0.999186837221449	-0.626171208776937	1.49843038809463	1.41023492278074	0.485527035256798	0.820072546590846	-0.815377990636953	1.7934373496125	-0.54136016387679	1.54257713223077	1.74420813997009	1.01869531837651	-0.291432492142083	0.341439627505338	1.07216712160962	-1.08064262992194
PRKAA2:P54646:S491	1.70623247427834	1.08195252174378	1.60857247781256	0.820632588305338	0.32439289842061	1.85169754052661	-0.357393183018537	0.590908058883256	-0.833154173240295	-0.386841645301772	-0.524418799435771	-0.750569462642388	1.06119859501433	0.402518419721834	0.144915645254019	1.33963491203395	1.56079371425281	2.09329065673678	0.587922021730089	1.47347772271	1.51631371688319	1.29438028173653	0.739003571679703	1.49740755851862	0.898701228988948	0.567652756719344	0.695189672848164	1.42452271041767	0.969910292834466	1.55725916458046	0.994971103431195	1.25946837065633	0.382112571426148	1.18198713969982	1.92226186545007	1.85808993139132	1.36887624608874	1.43929589627742	0.902972894363544	1.07376203174207	1.50641774147853	1.50877663142988	1.48937582135326	1.71680445075443	1.35343702491871	1.17258508941144	0.926781813281743	0.211464919231055	1.68987512156987
PRKACA:P17612:S339	0.456435386794605	-0.558584595872316	0.25038784270655	0.508124320046287	-0.268462987544859	-1.42819633648954	-1.4304166031646	0.888462352261432	-1.15685967015877	0.402016603927152	0.128832150538639	-1.23205444003052	0.331274182787517	-1.04069027059587	0.832519279513562	0.203970215084685	-0.258758709509087	1.26371721791867	-0.113557795642947	-0.643080543421908	-0.549142618079192	0.269336741220304	0.312269324842085	-1.14659301693106	0.790992734503848	0.672540306814875	-0.228458602830631	-0.311497936654409	-0.461513360560929	-0.291074331676851	-0.944800128225533	1.9430567118359	-0.913165668849679	-0.407525867617673	-1.29838040148659	0.686921329819808	0.497563817231226	-0.341674604461488	0.0958640781777003	1.18318168643178	0.0013653016065584	-1.41372934189624	0.11495451509595	-0.291316508372963	-0.380525212289547	0.120882545706164	-0.0258074006401649	-0.119381482879591	-0.332736769606888
PRKACA:P17612:T198	0.666388140051586	0.250197433461963	-1.57112702669112	1.13617936832787	0.524985112312358	-1.0785980400356	-0.42970065232856	-1.02582453330991	0.247208356988198	0.235519983013227	0.766235548964895	0.676793401218802	-0.483645497499164	-0.880465343733514	-1.02788510487093	-1.24108338016036	-0.725490207069723	1.01888057604384	-1.28967121694793	-0.910377331220829	-1.03204678969324	1.57090505456227	-0.12698312144748	1.54899232720991	0.137388536217641	-0.863696892628573	-1.72737653909349	-0.628487019513815	0.158962844906827	0.788621314098591	0.303313560866418	0.017748184388447	0.991390330095666	-1.78868098010709	-0.859258413637548	-1.32735291080181	-1.40580743064427	-0.631628197765368	0.878678850600348	-0.73481843838055	0.932903333021474	-0.582624521434428	-0.91313450990137	-1.09252777917841	-1.19770453142795	-0.118269571781262	-0.164443673093637	-1.55782666901455	-0.144123355556172
PRKACB:P22694:S339	-1.24964752105479	-1.21124871016175	-1.59390298396105	-0.939958084856134	1.36577569850222	-1.17470428771044	-0.0408280552061936	-1.51654081869382	1.35599179629361	1.24785617360071	0.654110198560141	-0.406977433673081	-1.36056117950564	0.298375535958994	-1.7282791261575	-0.924144671887541	-0.975007798494032	-0.197394477301422	-0.512880519447092	-1.19168248843046	0.158315344211421	-1.25415320305835	-1.46470055693462	-0.432341200694304	0.416814167039413	-0.28170309499534	-0.616297872323746	-0.594088808625493	-1.44038119239969	-1.64719491629434	-1.10089672159447	-0.902508328479434	-0.0497388144828147	-0.892373789665097	-0.812694357071486	-1.52648759981775	-0.926797962334826	-1.16462220502274	-0.721489829169977	1.11091705090451	-1.31604915497336	-0.681597561636611	-1.50614178371119	-1.54678215616266	-1.24543251760496	-0.792945070396743	-0.120761843331617	-1.60207605903	0.227606254086255
PRKCA:P17252:S234	1.2582837093656	1.02450752271907	0.855021178410878	1.30400534510786	0.817283495415213	-1.0314537048175	0.478925018101632	-0.243556266962119	-1.16034920406815	1.1749414245217	0.458575966843943	0.499466320632678	-0.0939403546206615	-0.390307908558386	1.0066665467884	0.462285735845053	0.741180001044298	1.3141691148205	1.24532976482557	-0.888607434492023	-0.786965072919278	0.668515160943162	-1.33827530825546	-0.407430568060863	0.710617586007546	-0.508166974944765	-0.707677597574489	-0.797792598920945	0.866836448910702	-0.809540490229264	-1.06873522314636	1.15214481753753	-1.11131697151805	0.485775078620005	-0.843134737121721	1.31002852479917	1.40179426605315	-0.0864086403190844	0.71209295156187	0.976148366332841	0.353004776277942	-0.550771666601106	-0.862949350218125	1.11047254497118	0.613130617530296	1.80649427095323	0.952093657595163	0.470779682811319	-0.514643762406669
PRKCA:P17252:S319	-1.34143429495664	-0.659492797335755	-0.737466910611177	0.337874976377331	-0.457526649768668	-1.20310546301715	-0.335963645693372	0.802529686776851	-0.420390325681086	0.966795732260454	-0.723161038373334	-0.290172037175308	-0.84639012107308	-0.316543385335903	-0.580530052877484	-0.999580829816387	0.0264740885926015	-0.877727669701346	-0.521830717314754	-0.779997001506272	-1.01106418345237	-1.01352053153361	-0.462016417001918	0.12685492678015	-0.980796054886	-0.448712121787677	-1.3199195807621	-0.814370352213583	-0.853499407351745	0.723988929951705	0.772101187806381	-0.408308421984504	-1.06269448646576	0.0641317295914907	-1.07724151859733	-1.00000375431568	-0.678269009136107	-0.275263200348531	-0.339805629676294	-1.36871850830025	-1.11839784876816	-1.03019257784786	-1.43335119292005	-0.772455817156708	-0.672468031108972	-1.05953305877194	-1.00540135404966	-1.30436056842578	-1.08073249794287
PRKCA:P17252:T638	-1.01444432453728	-0.860886425282427	-0.147653703085854	0.664629571791938	-1.04472134326722	0.656675068515315	-0.712399867176482	-1.11091823041624	1.37051613320782	0.00163811620744232	0.727168246432178	0.654439839250269	-1.26947033206737	-1.11885529249463	0.827298726073581	-0.891399032545591	0.345678784946945	-0.53219878160722	0.331182273151497	-0.998644837790922	-0.339210345123025	-1.16116175974474	1.14449771661561	0.463785424888799	0.654116441430509	-0.735482274046397	0.806492571171122	-0.890137043581475	-1.01205352514007	-1.15726021975407	-0.383969133249753	-0.655101378267308	-0.387148459403171	-0.770534715070794	-0.335281068012487	-1.24508874553679	-1.10907457212248	-0.481205714055411	-0.325582359336296	-0.323473465421372	-1.3696121447187	-1.21951239078055	-1.38234838500164	1.18177789213769	0.410436037681366	0.704426998895958	-1.20307868082185	-1.19677867125377	-0.781982328763363
PRKCB:P05771:T500	0.16384143212281	0.776636401071829	-0.485403696858031	0.0222849107103757	-1.30685635720647	-0.8936631240709	-0.610849799518247	0.906821942305459	-0.633587963271749	0.325183004866691	0.45231574156089	-1.35874990609165	-1.60264507715196	-0.624809212284742	-1.28160911754781	-0.95288309155154	-0.720562024187681	0.629146924566752	-0.820381263896651	-0.989434953877746	-1.32314946826226	-0.515913616367097	-0.456023257940022	0.724817376904092	0.552001867406154	-1.23595723371641	-1.34724543721473	-1.18437286978673	0.412146951882246	0.0931792432830145	0.839668151055002	0.895590018392438	-0.753347992408883	-0.564348324663667	-1.25540959718892	0.822542547653546	-0.919806932803114	-1.12778669511804	1.30290279578221	-0.225216237203274	-1.88832144940728	-1.60258527794699	-0.626845942413841	-1.15581223539904	-0.867040913150975	0.899455988952953	-1.34639566646445	-0.564163700148363	-0.988485529108036
PRKCB:P05771:T642	0.305622174364996	-0.466587561497684	0.681073888414227	0.388442353618708	0.033579539999697	-0.846173173757362	-1.17613162364478	-0.591475102522281	0.739522583787966	-0.152522354935298	0.502476354041623	0.156826783122293	-0.65162048212806	-0.505270390181974	0.803310361959344	0.599727651829788	0.579436384786426	0.505013944266415	0.636324597625965	0.545195323031951	0.170697422180341	0.530870452186204	-0.39198449137072	0.489422899908724	-0.107279480334769	0.760741658253676	-0.497382490224986	-0.308820568444381	-0.0949423157762602	0.431770100077483	0.279149747577841	0.196933484528013	0.468818394807294	0.284926079819243	-0.151123473911767	0.556801653251777	0.475779511492481	0.519521527205778	0.300033452073373	0.415306323634345	-0.341994107923612	-0.452924521337867	0.507620727893999	0.614103989213766	-0.488296998294432	0.500168204535087	0.545149800878658	0.592914599250008	-0.601867162339065
PRKCD:Q05655:S304	-0.938368513407709	-0.93119620156349	0.799238675817684	-0.0308206572339319	-0.856964749429308	-0.507039415587846	-0.618079523123373	-0.24467587908361	0.880177112739987	0.234744761847301	-0.489288728593867	-0.543756253157254	-0.617123525194347	-0.462449199082693	-0.455634500451164	-0.643273134001712	-0.641129943935885	-0.806946763882263	0.279651305733317	-0.665028493880525	-0.236367273645793	-0.388636104972754	-0.670134524469937	-0.499690832332751	-0.780997175736151	0.291749393325475	-0.515046204622763	-0.876168091038254	-0.843348455731454	-0.829540436301004	-0.0738172093850702	-0.810918529864274	0.384051285776473	-0.997129712077826	-0.978129584296432	-0.635629080079888	-0.788504637247806	0.343237471699614	0.598215642483492	-0.280713443140411	-0.814123533122284	-0.199767039145831	-0.869660449446398	-0.943770629742993	-0.783150760506603	0.121017135395921	0.622913984599117	-0.949008288281108	-0.89667168085035
PRKCD:Q05655:S658	0.494132897742646	0.977893618559279	-0.937618209269428	0.68215783760195	0.311154050036952	-0.929505477193633	-3.17014019885887	0.353343179986636	-0.687086473087252	-0.233114907367674	1.53733624520986	0.0305863875585574	-0.175419873840705	-1.33794050639455	1.33674401547533	0.370246254486488	0.69349377186035	0.0387010834669529	0.82399431083329	-0.313954933974538	-2.95409805178722	0.192040278306352	0.329306206734205	0.701297078157635	-0.127707858845128	1.06258158875096	-0.628130747165605	1.12173475809642	2.20662304443971	0.16521951398167	0.445142638033458	0.901872437255251	1.25781759462381	0.731879600238295	-2.42710898663185	1.33589938730155	0.316446214276414	-0.0417568070530785	-0.16539841058841	0.986210180197417	0.253528195987153	-1.82404061799926	1.680886116484	-0.0319591187234609	-0.575045034232116	0.471597452309439	0.739446653796601	-0.658878550801256	-1.87765282033114
PRKCD:Q05655:S664	0.420930752472168	1.00718837606045	1.24498770809601	0.62839319048223	0.530318063189549	0.295472561279773	0.520067276177425	-0.278414694392339	0.130281995332718	-0.177664126733495	-0.0512123999420593	0.548177299586751	0.202201267631944	-0.109318354058752	0.736747685967953	0.112114423200429	0.121834563393122	0.706954140071995	1.13944690515744	0.819735377739821	1.09707537194733	0.684153598085159	0.259844814854982	0.57940712459071	0.771409877807961	0.382613121037657	0.327867819825556	1.1500376694779	0.826102308992486	0.0876070455526351	0.82046326365106	0.387551136525425	-0.779718107293643	-0.0979369545791175	0.583660561296528	0.661403384181082	0.886122904246295	0.265167094299287	1.1466331245114	0.306404760646483	0.0596239628845475	0.220867993885745	1.07790447221506	-0.0387536035360909	0.654487831426914	0.405877626199176	0.226619747320134	-0.427925918745128	-0.813043520787139
PRKCD:Q05655:T218	-1.06538974442625	-0.534423059874734	-0.686485927936645	0.691982382006144	-0.558824687760367	-1.00714282417079	-0.379780074520464	0.536592907973118	0.529807442072585	0.152519050048004	-0.286780259889203	-0.371969926247135	-0.21064076314927	0.0879631370551253	-0.923084037014105	-0.519285360020946	-0.669132914205864	0.217018805393854	-0.0408839547084948	-0.922920831516506	-0.742662075334886	-0.669342338390052	-0.801935407377887	-1.1004036937632	-0.722157329047036	-0.520417464378569	-1.23663280943089	-0.918921000968033	-0.405043589104447	0.319746288712935	0.422756625227161	0.0162642226016048	1.0689358474553	-0.928986867482946	-1.4356145851305	-0.444548104243158	-0.348243776683779	-0.275455289914865	0.310036342879313	-0.123677341894387	-0.901267648174757	-0.864597339154488	-0.847627682886678	-0.434454966754059	-0.777256174891351	0.23134643017547	-0.285811634750774	-0.913045037168374	-0.980674175167095
PRKCD:Q05655:T507	-0.0392735773601994	-0.22429099881569	1.02629748913568	0.246340524532176	-1.03967334211147	0.471850157112506	-0.300321517779865	-0.392863826797905	0.690526022139648	0.422962579763785	0.175956642551955	-0.0452429005592937	-0.712286803642104	-0.388761774799948	0.478027087281893	0.963895515254494	0.528317699381599	0.326577026679308	-0.262675696897208	-0.372822052739823	0.534882435021318	1.43079779070081	-0.4245626022164	0.674506421310198	0.202483648762753	0.404537387689093	0.647850511453508	-0.536474711467321	-0.361657969636661	0.572943834297912	-0.583967094206887	-0.180302086983291	0.0122475408293432	0.734427737905627	-0.298545042045077	0.403724674246799	1.15462196902639	1.81230839665121	0.313182373459175	1.03436246184253	0.590535104154628	0.198626127714618	0.50766358050192	0.669822205730885	1.54867421756954	0.337232589760646	0.861651832434203	0.464955037849577	-0.215568040254468
PRKCE:Q02156:S368	-0.604420957689379	-0.577719055646181	-0.858508278154923	-0.0874354686143738	-0.59919157742575	-1.58091313802262	-0.994644648354558	0.164313445199125	-0.286426329311746	-0.781153216699218	0.362177347222462	-0.320493980277286	-0.14979269283062	-0.0879190544468062	-0.386681760278045	-0.685620184705967	0.0914104338077581	-0.0549833561304548	-0.531428121444528	-0.638300453505519	-1.77109836491799	0.305525952731144	-0.443238902937052	-0.561800140233478	-0.917460259228675	-0.212452018848533	-1.49088537020969	-1.64196771029608	0.0477163455539352	0.380522988657831	-1.06645018778797	-0.227243693684278	-0.230641675535971	-0.786485010564778	-1.82710191993842	-0.482140782762404	-1.00327512187196	0.0178166969156018	0.0618041688802603	0.625685237164062	-0.379450541572954	-1.81540349572024	-0.408407403780476	-0.620493162979464	-0.759613869626792	-0.846684321586654	-0.465125321692801	-0.63532132669872	-1.68731496667053
PRKCE:Q02156:T710	-1.05153874550344	-0.630918246391453	-0.344671291351669	0.658300202186585	-1.26935664291417	-0.999909009586912	0.125733587569652	0.417193908135375	0.323243954127733	-0.899925992820276	1.27784974604355	-0.383338099630336	-0.336552993391452	-0.926258711357809	-1.93623106520987	-1.38548979861971	-0.821876860934315	0.410373059898293	-1.19284826143857	-0.865994821048533	-0.982722810063353	-1.53571784896964	-0.560858313367232	0.401049027456714	0.224887153988177	0.940357305969164	-1.3040940056616	-1.21489687706499	-0.2904827991027	-0.115122640357019	0.178819588203115	0.209908627676018	-0.155587831917392	-1.80436934566861	-1.34909632953173	-1.74813497159417	-1.21290906452157	-1.15990975192346	1.17482079432633	-0.515258079500149	0.633688952459707	-1.28368471617039	-1.00449108703753	-1.33983904104805	-1.16290364093213	0.607601196184801	-1.01047557298367	-0.824146441285072	-0.982740016073502
PRKCH:P24723:S317	-0.781242007527379	-0.366348528640933	0.0649185472397428	-0.0405247171944235	-0.576295843247175	-1.01629633854906	0.34279358782377	1.0284082220533	-0.303189818152813	0.723134503560052	-0.729455893483206	-1.18199195026383	-0.167158571980293	0.49225138822336	-0.444668639913173	-0.462308899814761	-0.207312071848685	-0.148444012850559	-0.592972712228939	0.052642228500057	-0.493974562628161	-0.709202969964279	-0.637542056901518	-0.422778766999785	-0.863529746175594	-0.813580823901343	-0.724290047742459	-0.897211045497341	-0.815940116042602	-0.940277694792151	0.125997974921066	-0.373474234503366	-0.447930161584442	-0.86376966935091	-0.322362564628931	-0.208368050261847	-0.242329683881129	-0.503579697390263	-0.505691769443433	-0.359061202226158	-1.02808393559433	-0.70655215255207	-0.910122094863945	-0.763951305720534	-0.201950340772635	-0.821295095693294	-0.786226282803853	-0.617026359285625	-0.552701269655957
PRKCH:P24723:T656	1.1034577540254	1.19828049378234	1.40850083481169	1.35207674285865	0.520579471159687	1.34138173162817	-0.0309254257101395	-0.649537009349902	-0.0711007943608025	0.119535533291799	-0.622632258364006	0.603036325636693	0.782706917158664	-0.285185080804794	1.39535113313312	1.41327689620432	1.38115790992516	1.52201174942146	1.40095215711303	1.40564036099018	1.71082660935529	1.41088157711927	1.33647772872537	1.31831196669532	1.18041690924656	1.31973801225084	1.4403650341392	1.64896392742004	1.20217777114654	1.32202109275928	1.22773636598902	1.25028757915436	1.09843582709577	1.35067468034797	1.50899554888066	1.48682610279204	1.46663372063616	1.49459050388188	1.37172943276959	1.43082590429026	1.4243451757821	1.51150554473908	1.48239356146291	1.58897265802417	1.31927501972296	1.15531583403632	1.33061459728141	1.56702216506316	1.36559062311167
PRKCI:P41743:T412	-0.97866401663928	0.0137769265503385	0.034474859179	1.90616714343016	0.772220291010008	-0.707415003359747	-1.09862427156326	1.02497460571148	-1.72556258680325	1.56359347910709	1.36464673624371	-0.640216937653658	-0.614498247304976	-1.83646961684696	-0.825829923921079	-0.476569120196214	-1.93939095872445	-2.03260956490837	0.216580321306734	-0.0581350171523654	-1.09054745993586	-1.04867468223412	1.48248753082944	1.25451330904477	0.689695154222296	-0.323879375405593	-0.431846987948792	-0.436129195891639	0.634431274237187	0.617918640850757	0.119293494821046	-1.55425884475182	0.562573613616669	-1.34766892196945	-1.33291854020707	-0.50912398841408	-0.288838998048551	-1.54294785428966	-0.971594267470697	0.262025676960416	-0.288808912801262	-0.793385109770092	-0.954292333299435	-0.506895170948426	0.682710323040537	0.948602671754653	-0.619042356790405	-0.10921832773577	-1.23146219242493
PRKCI:P41743:T564	-1.09881927817372	-1.42611105704873	-0.205568565802465	0.26778680017042	-0.594979757234374	-0.178193165221021	0.0196249941386772	0.10002119572354	-0.850793663348808	-1.03023725012895	0.732266476639044	-0.0522386213736119	1.20886557632648	-0.670921164650056	-0.802934092583915	-0.215950722055848	-0.0566863782564263	0.71119913403756	-0.0126017562272216	-0.964785399555136	-0.896958012551682	-1.4877393784045	-1.09691282768196	-0.124325248638371	-0.152945461617204	-1.2459635705514	-0.607123730403156	-1.22615151768491	-1.27691396189095	-1.33096804709345	-0.774986190255301	0.442813348446445	-0.901720532866673	0.439311009388568	-0.58816000384668	-1.30839187670994	-0.943433699522343	-0.412094305044694	-0.23443507103978	0.249339530713885	-0.779633116958685	-1.15468045406501	-1.05791711199134	-0.830461778582486	0.0509984991693352	-0.106404358129713	0.652687969964657	1.0775194210357	-0.391826686979727
PRKCQ:Q04759:S695	0.995404496862028	0.645930693279105	1.85180494067818	1.41117438170291	-0.105207631946915	-0.0618327201148296	-0.703969994742426	-1.12971486749164	-1.02136662287131	0.00889041368472971	0.0933075671629704	1.02218763180553	0.465457530058082	-0.426167917015904	1.57114551913645	1.08706296279657	0.999449139432736	1.41813061480138	1.208336730514	1.31399789757554	0.255309506605958	1.28612433648262	1.70712735451451	0.823298749009825	0.439609631069863	1.1398529277515	0.782960889002728	-0.0761997036770968	1.50968084144492	1.97536487462775	0.322441433980274	0.262682139902457	0.249802918395465	0.662779687689417	-0.488807145103247	1.36917734104193	0.524190457374206	0.840822420558665	1.41998422445077	1.693684107208	0.395480227351705	0.188236441584864	0.85718383372325	0.422038430017832	0.202930677562297	1.82901571761947	1.01899704116037	1.40865441247605	-0.955359341449758
PRKCQ:Q04759:T538	-0.364837895984952	-1.92167215659063	-0.626718158981346	1.32590505578292	-0.685790412942839	-0.390324478547473	-1.35071928312834	1.12456944978705	-1.13052726432025	-1.01666415284815	1.09619873920985	-0.802021930940357	1.31648169989261	-1.17950300029952	1.90270418109342	-1.59578053499244	0.564182241837986	1.16281689984312	0.657576713999747	1.20459919762756	0.891369794683431	0.889650006051982	-1.54870305549682	0.821342632545536	-0.821631156894097	0.164365211074901	0.644383150425601	-1.6626943062865	0.420838776823745	-0.958331644434685	0.631036307579565	0.875803075722475	0.966103029570701	-1.04522405317811	0.195830521019768	1.93653060960882	-0.8741434007235	-1.32463520097009	1.32194985625493	1.17683799037951	1.46141013410696	1.71618729632341	0.838058702590882	-0.621733918325315	0.309440691389254	-0.60933681581241	0.430854161129024	-0.09446816126228	0.588774011961022
PRKCZ:Q05513:T410	-0.934787059995759	-1.00937737946165	0.344555637698883	0.909712748677025	-0.136961832947051	-0.614505350996664	-0.616348281414096	-0.296634331335472	0.741857282249039	-0.835517506932105	-0.184424537405735	0.258738157444893	0.613356180454806	-0.19780068560954	-0.993024502120722	-1.46674904346957	-0.01153047887704	0.575938631132246	-1.64785156509306	0.450866116448287	-0.272141671314298	-0.946068863120216	-1.73296923470951	0.991554131018008	0.482966734293291	-1.93372210926908	-0.442717031909187	-0.821705516258503	-1.17876239939294	-1.24989335371506	1.01053467597316	0.995526652635466	1.21581434798868	-1.35185266640305	-0.933657635840088	-1.43049766133788	-1.12201291731382	-0.26621850871939	0.529810419561448	0.113989306395826	-1.13947606839139	-0.230565537019241	-1.24179536437849	-1.95210160314398	-1.11300367656582	0.535861582746556	-0.945395045461809	1.05370619133964	-0.73582799650253
PRKCZ:Q05513:T560	-0.708233863775914	-0.911911129131642	-0.270977505251907	-0.58765721488716	-0.160073432711327	-0.503427270658376	-0.885546521988942	-0.896732510146632	0.694817979834186	0.0536807231995661	0.0754291723438762	0.774778042593351	-0.604079764838378	-0.261427284843598	-0.565446352546761	-0.55593467263166	-0.361965996661838	-0.609222571288634	-0.48930120093651	-0.42684466214724	-0.44889432309152	-1.20188830342827	-0.353795578169705	-0.662267111017936	-0.543763838907632	0.452615436156354	-0.933330647097982	-0.648233161708683	-0.14157585340222	-0.652569010659694	-0.290516608310347	-0.0754085018036764	-0.653433088088555	-0.426101829654562	-0.838885244184072	-1.16272377515709	-0.472134940484854	-0.608216124305941	-0.528831217908586	-0.607311943144445	-1.07789722272869	-0.355196216758288	-0.824029761656872	-0.982779997452431	-0.645940760481202	-0.247454976961323	-0.907496365085941	-1.18325082429972	-1.06533073555357
PRKD1:Q15139:S205	0.962837384632938	0.401367023443017	-0.379162005761951	1.34617656198098	1.1688173856998	-1.68811684296088	-0.758196885081922	0.394814792315241	-0.462388604911673	0.387491235128702	1.26778022925373	-0.653010545127181	-0.415753048554162	-1.78650564866475	0.137546335464617	-0.717628316379329	0.560897679273738	0.948423191834937	-0.137419732714678	0.0882627404750711	-0.956434593507542	-0.69831641895848	0.687750772559122	-0.133136291862728	1.83081492390032	0.365829320769079	-0.564718785814007	-1.4185348298442	0.214714649173452	-0.697062682388559	0.0021035072133932	1.05539069456167	0.133955556080703	0.541657251532043	-1.45421705770789	0.377993040361152	-0.417407956077997	0.659710224799244	0.678281254351582	0.576711558242154	-0.724641930141204	-0.965543454909228	1.47063923469643	-0.54739793945149	0.524642902518544	1.79224047176006	1.32376919410834	-0.549123591481529	-0.0496947767318076
PRKD2:Q9BZL6:S197	0.95255655786635	-0.516768692828386	0.0363668967312645	0.748216150894399	-0.660170499567576	0.541862648930192	-0.744153874748595	0.323154206625902	-0.597769001648433	-1.16504879497374	0.995318248579655	-0.24315904270775	0.870174430841791	-0.640992991346377	1.01755069600955	0.450325969806884	0.281716611654973	0.361787295310725	-0.951492128155756	0.394074518185146	-0.471579571408209	-0.842064211664518	0.478382923668298	0.462155521388487	0.741470619344709	-0.823543026946766	-0.359494867721877	-1.05097563074583	-0.898867421607977	-0.689271506123504	0.323794999263279	0.497498201470297	-1.5449931900222	0.552878765993746	-0.550371831857225	-0.769675239952132	-0.185675043885867	-0.346281401553766	0.833735515412654	-0.203062443931946	-0.332246363680538	-0.797539653040029	-0.522915711866303	-0.186770376372317	0.386166071011699	0.633461113335401	-0.89427259202734	0.559543651014333	-0.608290031718408
PRKD2:Q9BZL6:S225	0.66893221662315	-0.837488635067335	0.682507120262258	0.425059660259802	-1.05682048086115	-1.00407360108788	-1.13873296306399	-0.690277951526496	1.10456107445802	0.980442328320519	-0.426952696101158	-0.314823711576527	-1.43221447829547	-0.589200066102001	-1.03150930217459	-0.457037473819887	0.946965530764721	0.552312243464709	-0.0889745733347609	-1.12396055892828	-0.893504176961239	-1.27188324159553	-1.58176670461777	-0.601283583330955	-0.552332032529672	-0.808741935301335	-1.48052663991151	-1.00005169677366	-1.05971744623285	-1.0476212772655	0.759032770150016	1.02936385823958	0.540819795890748	-1.12175401061916	-0.868623061601876	-0.674630772649779	-1.05925027108579	0.835695856686516	0.778426251153824	-0.732832894860135	-1.20892180190562	-0.898578689751092	-0.270303488523715	-0.722213523171569	-0.44389548244863	-0.321380367673031	0.647475852779985	-1.023402541903	-1.28702106730852
PRKD2:Q9BZL6:S710	0.438367669871327	0.752306687264848	0.705029162626948	0.235220135011247	-0.652993485751058	-0.853914373043415	-0.474252672310588	0.918620326917234	0.451364463290277	1.18536149921566	-0.593641812739456	-0.97031135231226	-0.753720844980363	0.0613625233895768	-0.517929157055131	-0.458624704633085	0.443353432816711	-0.90426090219176	-0.341263478078161	-0.512101073666758	-0.397361208236668	0.281657559591545	0.698306696699044	0.916528330756354	-1.08854269817722	-0.21908703897629	-0.644344112412892	0.113384345508933	1.00294308468291	-0.360487272632916	0.605166859299938	-0.106700184991519	0.802621999975052	-1.13272233457787	-0.343636792176448	-0.360067916915734	0.237578351081579	1.30328583590437	0.228644207753702	-0.424250846366633	-0.114511736278746	-0.383294759968331	-0.229116521323537	-1.12709094155718	0.374749165888234	-0.473913017782207	0.187923379382046	-1.01507684366112	-0.294641336543688
PRKD3:O94806:S216	0.548802636744531	-0.182610089641317	-0.54614227906463	0.496199909087713	0.516814989086383	-0.785243118145636	-1.32702837958647	0.229034330799996	-1.50985003825831	-1.20397529165794	1.61914336771154	0.037533598802006	1.08736052551901	-1.48444017278079	1.65677246236765	0.783804980752439	0.729974648337307	0.907959550721919	0.728273804911038	1.04370221912983	-0.397391442075655	0.805441621716461	0.540123095843842	-0.663322225219798	0.280549051995422	1.03800019231134	-0.748082087896481	-1.45840368560903	1.09039190254979	1.23126230391125	0.780108781963797	0.936117504672947	0.244727205944185	0.915992548168832	-0.596536919438678	1.11603703294543	0.356214483967368	0.276852526827655	0.60008247429811	0.455764016561882	0.810171086526929	-0.887849235957726	1.66802523293589	1.06704682759061	0.8536426045269	0.8900783235125	0.861506582364453	0.574863228110198	-0.177687464682172
PRKD3:O94806:S252	-0.166116640727884	-1.08817009430346	0.340944701593026	-0.605192463827334	0.44223785403924	-1.06268672729765	-0.430781406199029	-0.976917245767453	0.932043250508615	-0.0287246590618056	-0.419063835622865	0.310570491723036	-0.777990479306148	0.367867572292011	-0.305751865903024	-0.568733758942436	-0.175430490344733	-0.393878167059639	0.103108736190226	-0.929809255734108	-0.33955156548073	-0.859883066363502	-0.486328033355429	-0.488291542596747	-0.565853082784475	0.722079447550074	-1.26457734118009	-0.381719158643188	-0.499527704832509	0.219128342076113	-0.252228939303996	-0.920238594422205	-0.40809257558096	-0.800392717741388	-0.480747043270976	-0.377705781943282	-0.817503450164911	-0.346936355595664	-0.744951415407037	0.13971378437086	-1.2354558630694	-0.330773820819099	0.0507814788299923	-1.05699679304017	-0.329221734641804	-1.000361856675	-0.233813270869392	-0.911919267374233	-1.00717205990185
PRKD3:O94806:S31	-1.24947453499729	-0.93359827016282	-0.153151876522842	0.519335506471675	-0.489746620082802	-1.01649728164588	0.353294829097833	0.611105448326207	-0.636623402645891	0.478153425561978	0.196046892006567	-0.356673359537337	-0.751981273980252	-0.306171429256179	-1.15786285943812	-1.26858916791768	-0.745489079961613	-0.37502260141356	-1.1158763487806	-0.75855643071338	-1.18926655110581	-0.287475676362981	-0.849490415738171	0.256580411931284	-0.618101564110929	-1.23020833377389	-1.21199315489801	-1.25148084770555	-0.610958747677227	-0.739680855199114	0.460509381459997	-0.130824286151537	-0.252078467796633	-0.883540864140968	-1.40298733253649	-1.24872108743099	-1.08066142436269	-0.721297489044375	0.843283583573962	-0.4023538595859	-1.20175949033207	-1.13735879550918	-1.24015357654958	-1.32548184969415	-0.601902009882539	0.0730443657230078	-1.01398946430873	-1.09683667490261	-0.84887974425849
PRKD3:O94806:S364	-1.40475410752961	-0.975867876679851	1.53507557172	0.379360105284057	0.26645436243877	0.333907639541762	-0.855928153049065	-1.31639511810292	1.41114960355512	1.09737754748173	-1.33546976521551	1.11716808370336	-0.997493422875728	1.17496552950166	-0.209353397180033	-0.142514909528279	0.791421187542606	-0.3187209463893	1.10418486649783	0.0516060343276998	1.28075961699285	0.299470311339507	-0.1380398953047	0.297521410388678	-1.08345773866953	0.888087271068554	0.629185153522291	1.28486676887529	-0.992500123291365	-0.95568169068271	0.685705094136592	-1.12745995475887	0.427267090152459	-0.994783281203168	1.2225016039231	0.105807316311534	0.223497630498768	1.09792446934893	0.225406882628762	0.415008183881215	0.039874445243681	1.41738849525881	-0.27028780604075	-0.198229311659927	-1.0798833835923	-0.715672054318392	0.013679308011196	-1.04517318500019	-1.38564063537952
PRKDC:P78527:S2612	-0.424457805319683	-1.04853481433972	-0.0972488294621635	0.171828413180615	-0.148571511000104	-1.26193897161539	-0.812881986550474	0.113780598173105	0.50376687236917	0.628450808352626	-0.0505107811727666	-0.324813696057883	-1.15911101546937	0.091482116800714	0.863404312080484	-0.338379145061614	0.52075453790597	0.202363146914055	0.341274188167827	0.606814631093583	-0.714543117997485	0.148556086373992	-0.291514439519779	0.53997967517858	-0.374942378818616	-0.740810382077075	-0.744227775791889	-0.924402468740738	0.259543163198819	-0.472448671211469	0.685061991709514	-0.430801037640028	-0.20263432077015	-0.867207984695004	-0.940127778412105	0.755233974687624	0.552580637543149	-0.376228226528659	0.546343934426255	0.473111430861215	-0.512873308648318	-0.60633425665834	-0.450599814490801	0.49390778103565	-0.479168890156868	-0.295864143334391	-0.781742185972527	-0.759012200637699	-1.18679591603981
PRKDC:P78527:S3205	-0.90345633176713	0.151264418391755	0.506486766759412	0.770332719712105	-0.203094881949326	-1.2126493699436	-1.08782194220994	0.448426234088568	-0.656480695058879	0.173822300364202	-0.00213911538635235	-0.236286057760088	-0.557962780319916	-0.278781845712214	-0.634519083281919	-0.768076688889602	0.39452238975044	0.0655315543773364	0.920990234301711	-0.264094909861264	-1.16413307981774	1.18699431241356	0.492204276531723	0.337858650707743	0.136712363919492	0.986836908459622	-0.977693929826829	-0.949642502069397	1.0027055672822	0.58523064004536	1.22950987722414	1.08965375888173	0.807884105197659	0.851613487275482	-1.37303198169333	-1.00461755625224	-0.949454513488437	0.594819076750507	0.299992787715936	-0.86179468922976	-0.979357634702506	-1.02234093739569	-0.958810878669407	-1.13285424722422	-0.45890320499102	-0.228397963202232	-0.916797989771203	-1.13372156224371	-1.19432508425634
PRKDC:P78527:S511	-0.475740882590991	-0.37375280579517	1.51951362443516	-0.47897701099703	0.813205833350854	-0.448236180630514	-0.707825831880369	0.22040235311976	0.0666144520909433	2.10734787852438	-0.155425329854765	-0.146163479088752	-1.4365680427825	-0.76333817294251	-1.27465912649256	-0.999049045845105	-0.591940539304915	1.01354519753082	1.23684927696898	-1.04014233867093	-0.231088339418927	0.377002084143853	0.631154454417153	1.38194789179986	1.35120806910574	1.59986680853847	-0.891301287646174	0.649737249149264	-1.16215717333797	0.0754418185519773	0.377190403263677	1.40516509731976	1.53822467991689	-0.270816446178376	-1.37720875973064	0.268513122366383	-0.00852377494694351	1.48642367831571	0.154064319299507	0.429882905393213	-0.351845969612943	0.0461540942877681	-0.566892178041069	-1.49410485472423	0.354754623500001	0.0725219388717954	1.25039366554166	-1.52290255026324	-0.928726415265552
PRKG2:Q13237:S110	0.369547718867909	0.120126117703154	-0.244175880661867	0.154143659243817	0.301540042887288	-1.02645315692144	-1.23837975481496	-0.292564537979689	-0.145196901878988	-0.12282883369823	0.147564148329222	0.375102017356262	-0.723876264778793	-0.1463263621156	0.950314101963209	1.7102462089622	1.13139588470042	1.15749396079634	0.522999746566838	0.661429468504372	-1.11855713620189	0.235561094872616	0.665777255917638	-0.686175976200963	0.16567636862364	1.00363242755984	-0.233620973944559	-0.725984589166891	0.675786557469957	1.34711448719128	0.698034775508997	0.590064901291795	0.647362445149544	0.9087696749375	-0.346960169654665	0.265687712050678	0.844905155893569	0.239004558813664	0.364108293807163	0.544879652441311	0.553305739398955	-0.952737387218495	0.263014532391176	0.805542800437132	-0.75827377020118	-0.112439252076519	0.83068478582507	-0.133117009294239	-0.880306981441204
PRKY:O43930:T203	-1.03432310718147	-0.706575206745724	-1.20682797307883	0.325055387245816	-0.704293365921116	-1.12596990756773	0.667906442984877	1.39277965217823	-1.33207490925505	-0.767609959779058	-0.763462508534758	-1.06488644456795	1.27019069249799	0.258448726681983	-0.946113333676747	-1.58974490193597	-1.44332101273845	-0.913819764161074	-1.3097283395189	0.475926071077089	0.663325886817781	-0.782750379872038	-1.05227226569814	-1.03965581684756	-0.994157429128458	-1.39750839360031	-0.59640203406357	-0.10128166192535	-1.18723711337859	-0.6159143657925	-0.971181804015211	1.00629536267233	1.34256665660511	-1.26262773770758	-0.361563125945194	-1.30614547104101	-1.25892630481219	-1.17587575664948	-0.132729543706252	-0.770598486708306	-1.05324689983761	-0.185568140564853	-1.12145547065262	-1.53961911057825	-1.28495074382702	-0.669885709055553	-1.1685632562215	-0.89609781524351	-0.751884205095597
PRPF4B:Q13523:S142	0.632366253231607	0.291435623652795	-0.0131757743482544	0.640137243194733	-1.02597932924451	-0.323505541499436	-1.00630880271534	0.346793756280353	0.199768515735233	0.967009231012233	0.525297325279786	-1.00286068345034	-0.883349504858552	-0.985673094093314	0.676757008139826	0.553205686331627	0.105381188343631	1.03276183114655	-0.525282960525528	-0.216905977005801	0.0236757467422611	0.862271799392554	0.562802457727298	0.631743236335455	0.966535517494171	0.732796221413652	-1.37616761943032	-0.758323088028047	-0.197595760281865	0.525976347999784	0.366395170942989	-0.267146660954637	-0.928111102266826	-0.696992338292284	0.516962494334898	0.870121220801308	0.902346423625405	0.539321007786591	0.296050681731433	0.652236976453532	-0.823187229463002	-0.33395598197192	0.906486911784022	0.147919894564282	-0.224452892600435	0.821980383314174	-0.298730685218121	-0.725895170329346	-0.0651675378186953
PRPF4B:Q13523:S294	-0.137677332483193	0.225157959965282	0.943919373677845	0.776518671811614	-0.11077255261646	0.940557355997737	0.91581997205523	-0.100619270209744	0.172198948293931	0.414260412329166	-0.959345417770079	0.160171227256543	0.191843009882723	-1.05830950435444	-0.495680778234885	-0.394081188908641	0.220408384812559	0.79991541454819	-0.0667645390228466	0.117873370295973	0.40566835141124	-0.02027747495626	0.183954064728733	1.03511473012379	-0.842848461266587	-0.047076835232371	0.772973473519436	0.720564540728104	-0.215041074908911	-0.0475309888239764	0.489038717875827	0.906871359003768	-0.234476441162633	0.108932371792015	-0.689943890939028	-0.0984082394445256	-0.0558761135732487	0.723270791258116	0.97748075985672	0.325416502879507	0.446038671521664	0.695742715621947	0.331086836665481	0.338621688622084	1.06964325190145	0.965280153577624	0.24047270980568	0.47277488461454	-0.845145161253831
PRPF4B:Q13523:S36	0.768816387187468	-0.634229168047222	0.144387826592656	0.809329560932839	0.172229913102424	-0.56891912072061	-1.79671290120349	0.210763109215898	-1.37174612596999	0.0741772281128673	0.667331576755055	0.228842656897072	0.313847091759175	-1.06975167897506	1.55098743937367	0.728698522757123	0.0984470317482573	1.37688475548699	0.397874535135053	0.247026477020093	-0.929821386272281	-0.4906590585179	-0.154642888969913	-0.399443262353509	0.459989097659655	0.36119298823534	-0.536470319981409	-1.57251251422196	0.190862576800242	0.530448923455563	-0.231319988203139	0.473589477525938	-0.456738531763473	0.420640252932198	-0.300381454372418	0.662481996458061	0.62226774654227	0.0399286083160201	0.682939755809417	0.819615031128677	0.083654976166703	-0.841618527765372	0.524473383554245	0.72354004645823	0.0027329214942579	0.535063037844297	0.377614421779261	1.5370947796157	-0.183596132396306
PRPF4B:Q13523:S427	0.645304751266108	-0.45161450709368	0.434531067431411	0.476034778196552	-0.206587628887668	0.0677411821952115	-0.928425011694312	-0.386951444549876	-0.624554777084602	-0.0245878475715187	-0.027007240268932	0.40404633498209	0.846021806207058	-0.257105305799903	1.17251018163815	0.525423247375551	0.284723775673096	0.869773082699795	0.63249332491795	-0.0631513856606396	0.200592884271503	0.0540627073291958	-0.551297644675359	-0.00910084682978067	0.19602367259521	0.26863219553593	0.247544226551622	-0.169202543465519	-0.630522941493629	0.012541408241648	-0.817956711083722	-0.0357503668748991	-0.904294659959591	0.242930256412855	-0.022588062361201	0.580484077022876	0.804419995521228	0.436500385653741	0.38510900726849	0.945985629225122	0.224615734266055	0.179962324143278	0.471027274341613	0.55632539076761	0.549415319376041	0.383024126580377	0.390117220597466	0.836335788693609	0.455144365976567
[truncated: 208 more rows]
[truncated: 287 more columns]
