# Supplementary material for: Network-based elucidation of colon cancer drug resistance mechanisms by phosphoproteomic time-series analysis
Source: Nat Commun. 2024 May 9;15:3909. doi: 10.1038/s41467-024-47957-3 (PMC11082183; doi:10.1038/s41467-024-47957-3)
Supplement: Supplementary file 25 — Source Data [file 41467_2024_47957_MOESM25_ESM.zip › sourcedata/sourcedata_fig4b.csv]

	HCT_C_5min	HCT_C_15min	HCT_C_1h	HCT_C_6h	HCT_C_24h	HCT_C_48h	HCT_C_96h	HCT_AL_5min	HCT_AL_15min	HCT_AL_1h	HCT_AL_6h	HCT_AL_24h	HCT_AL_48h	HCT_AL_96h	HCT_IM_5min	HCT_IM_15min	HCT_IM_1h	HCT_IM_6h	HCT_IM_24h	HCT_IM_48h	HCT_IM_96h	HCT_LI_5min	HCT_LI_15min	HCT_LI_1h	HCT_LI_6h	HCT_LI_24h	HCT_LI_48h	HCT_LI_96h	HCT_OS_5min	HCT_OS_15min	HCT_OS_1h	HCT_OS_6h	HCT_OS_24h	HCT_OS_48h	HCT_OS_96h	HCT_RA_5min	HCT_RA_15min	HCT_RA_1h	HCT_RA_6h	HCT_RA_24h	HCT_RA_48h	HCT_RA_96h	HCT_TR_5min	HCT_TR_15min	HCT_TR_1h	HCT_TR_6h	HCT_TR_24h	HCT_TR_48h	HCT_TR_96h
CaMK IV-mediated phosphorylation of CREB	0.890320831623585	-0.951378064983213	1.33093005303292	-1.22276664056513	-0.677709802120104	0.728771881528414	1.01919388872596	-1.37051969099217	-0.990532720197405	-0.54007961223005	-1.00736102331225	-0.983349688232817	-0.547937087646434	0.952284965316171	-0.64056404149112	-0.741409454227807	-0.810482576981686	-1.21852914176444	-0.858394855676499	1.19714408259615	1.01871785873637	-1.27421340367673	-1.414190591311	-0.926254611459476	-1.42048824292841	-1.3175380722022	0.641777992031375	1.34632154844772	-0.727696683489655	-1.0711916115562	-1.24153972496203	-1.35743839881547	-1.154719576195	-1.02552601500957	1.06396667739531	-0.964390793887761	-1.17211698368783	-1.1754033553386	-1.1221987788371	-1.42967975771606	0.767625398412447	1.14913681148768	-0.969056922252276	-0.941808382033683	-0.839511200809688	-1.11029221124024	-1.28095348608037	0.868576827161216	1.603437454315
SHC1 events in ERBB2 signaling	1.04041064145545	-0.761174049993825	0.687757285049641	-1.24303795577059	-0.893861600212757	0.938487532631832	1.2920134672529	-1.60785657617002	-1.15009200668507	-1.6604711091238	-1.46665753079849	-1.55990286276678	-1.09869274858968	1.42205231865325	0.717738197510547	-1.53971871522717	-1.00961109610011	-1.4387883416219	-1.69715832435068	-0.878568705970828	1.20276303422212	-1.34993163733844	-1.48731742228755	-1.32331451565796	-1.75454223693848	-1.57359373960666	1.050742909047	1.26375734862692	-1.53928668922834	-1.468237190622	-1.66761405758223	-1.45621265277764	-1.49665610753739	-0.757336507629926	1.52538947723662	-1.48991326080636	-1.3367483796029	-1.56506064340876	-1.65532983361884	-1.46268560732031	-0.898751015196879	1.16944775516977	-1.54757234042192	-1.79534516754515	-1.70542869911842	-1.65606094556343	-1.56056171456549	-1.49471167415755	1.38429477107251
PIP3 activates AKT signaling	-0.742948504733284	0.654209946440676	-0.856777439011589	-1.69089015125913	-1.09104102462998	1.49455628760824	1.38968388886794	-1.35002396034194	-1.09020214776356	-0.931111039566155	-1.35626213400274	0.845336193655887	-0.822905540942886	2.05880635497013	1.03218809119761	0.8351641423851	-1.18161546244247	-1.10279431091023	-0.819537238147368	0.919149353261409	1.18371856642668	-1.59023263919754	-1.48160037034682	-1.182954499663	-1.77878903777243	-1.65487014206499	0.803841635137921	1.47819882323262	-1.03844030396908	-1.25023924322564	-1.1939461914264	-1.32657642168518	-1.69669280904623	-1.16064104174791	1.38827263146179	-1.35822608571688	-1.14041047535629	-1.10813589258892	-1.80102438395272	-1.61333641467476	0.589759426529783	1.89834701335605	-1.63889184992775	-1.60264497084117	-1.48063831697392	-1.95080595477967	-1.92488974744374	-0.942008231468432	1.52289393788065
Signaling by SCF-KIT	1.19228730090325	-0.551216228104924	-0.943251782991083	-1.2975936600058	-1.25365027478441	1.18622927602386	1.51608704050779	-0.681202703009014	0.730098791041944	0.621187972304203	1.01791199285562	-0.758123564361066	-1.1810682759894	-0.789276226336486	1.05493017761273	0.584041885452032	1.04656803873703	-0.776754224756065	-1.26464438837091	-0.743998886731371	1.66242001374507	-0.62998951579881	-0.97721452870367	0.820307607042539	-0.513784981161145	-0.969267376354924	0.755241454274552	0.737414989194738	0.638884626040048	0.71153093399649	-0.685578637825177	-0.764695238243458	-1.23425015441504	-1.34326237913191	0.817435187416901	-0.814594727360757	0.55269117452816	1.1913915994695	-0.563737573470108	-0.621559824987194	-1.07690862335308	0.874602049314133	-0.642929041832253	-0.958366978542301	0.92138687312966	0.63307509383557	-0.566666582494307	-0.93139614348124	-0.506914782933582
DARPP-32 events	1.41301964925255	-1.64006094605024	1.37516047022283	-0.962670038896108	-0.844870689029666	-0.65544798409369	1.09475685913683	-0.890297586827993	-1.03234637903155	-0.691780710879048	-1.12997959050537	-1.76250548516406	-0.737732803055676	0.640767152544978	1.2520181067118	0.698192318900474	0.900702107832552	-0.835574727697882	-1.57903324783167	1.06564335929365	1.1182045560319	-1.37926208408153	-1.10537872806279	-1.43089667301947	-1.59747597538662	-1.6256494849299	1.05611062631736	-1.1794995514762	-1.36589231778655	-1.35415070198894	-1.47207715214444	-1.54682516165173	-1.50676682582769	-0.638100235008174	1.1525897689848	-1.08895002116681	-1.32145996407258	-0.952681138174144	-1.34161457283029	-1.35207614693307	-0.550408749869821	0.820811421125345	-1.14212797769394	-1.48801581669126	-1.25006251142025	-1.28889259091132	-1.74870236782319	-0.758101945101337	1.06231785148571
AKT phosphorylates targets in the cytosol	1.07827816276188	0.74500980247486	0.794842533651359	-1.46884742832925	0.801318458045423	0.836176304998598	1.37236968979554	-1.0313215291153	0.998925970049209	0.937532054171846	0.919087351401902	1.17926548379409	-0.998321449459784	1.44250170830687	1.79911953266665	1.3273160497874	1.13448126117411	0.944411856752938	0.964983434432601	0.90787512250841	0.945356650545892	-0.688734488853982	-0.409776774953994	0.952400376113058	-0.918408211005958	-1.45159153972767	-1.1394184864165	0.941332032487737	0.760311199178649	-0.563241034298105	-1.18087226638698	-1.01567798922258	-1.55202383407821	-1.26220670796671	1.02337757973289	-0.590652308961548	0.837876080564383	1.21502424931846	-0.785536513578543	-0.840716393911844	-0.66200004063276	1.37541777494815	-0.920217718654722	-1.26924866485322	-0.846041747563153	-1.03165546988944	-1.05805936297064	-0.554430026586994	1.31442454808959
Negative regulation of the PI3K/AKT network	-1.31890959205919	0.856687091144446	-0.491432796665188	-0.842760905060572	0.970460100908442	0.840163202705785	1.19176769652006	0.783054000979305	0.957039314886123	0.94052685819215	1.28426869176163	0.988395040377124	-0.493406717107238	-0.76401917245762	1.21215903617103	0.986830868829798	0.529674426640166	0.627756116547541	0.768720255654137	1.1960263725825	0.873962270302648	1.35078756842947	0.870988921216847	0.73456910766944	1.07982560471397	1.13659528555075	-1.09543197238528	0.974570674909642	1.1908309537337	0.700996713845333	1.26016717521039	0.977534698771903	0.864395715947218	-0.997193821514774	0.445472129957302	0.934839672506758	1.42285651521445	1.0313826672191	0.810908858889154	1.31266458996045	-1.02717250099987	-0.844781126751666	1.36955898836447	1.08495971275761	1.22635201313135	1.28360481160778	1.10840735179161	0.710760906041336	0.565018811082658
CREB phosphorylation	0.798641718228884	-1.25637141845889	1.34275727280812	-1.58682870194423	0.530261237310177	0.861122616769629	0.734341743942124	-1.41744981889644	-1.20649965312623	-1.47120288323047	-1.51791871954682	-0.960743934866911	0.957222069305288	1.43127389062154	0.829033694230415	0.638530814648122	0.573007283893818	-1.36648546311817	-0.528312837058362	-0.678818790490805	0.967741635835617	-1.45557238079706	-1.3632329707083	-1.41120943463804	-1.51077257204635	-1.23854916973811	1.04042650907895	1.24570026423634	-1.16011808548257	-1.65565973685385	-1.48955728232502	-1.67044365770087	-1.25230354397264	-0.795869877455675	1.40253074953644	-1.17066360080671	-1.46103485045014	-1.27945689603937	-1.14821861735426	-1.40984203919421	0.94249099683268	1.2257414409287	-1.3067840963299	-1.20730569258244	-1.67140896868115	-1.70055440790106	-1.51033433197183	-0.578798922565589	1.39625219117821
Ca2+ pathway	1.30903397956365	-1.13398889473043	0.940431549732484	0.865168990765186	1.08162206867844	-1.35276480659466	1.40785994584575	0.47471925876288	1.88001733557707	1.06417611572697	0.923944046778342	1.1778511753513	-1.45891738431713	1.32638029554796	1.76948129219066	1.54895662073838	1.41440993955969	1.36288341555532	0.84215309009408	-1.50237674794729	1.52601455056534	0.930635723784707	0.79737286388807	1.08714242551406	-1.18515455163023	-0.713345388976601	0.539785399079706	-0.832240287238328	1.26355598971843	1.40250033687222	0.820149964689167	0.793758052776401	-0.839477488688115	-1.46927853428551	0.897923996667888	1.12875329648861	0.89891924860257	1.35871982149028	0.475373169719542	0.730128617131958	-0.948643496356217	1.39074218982693	1.1465519937803	0.724398380433049	1.11107268551655	0.523527052998177	0.511752866642447	-1.37166501985207	1.01402714075825
G alpha (q) signalling events	0.803272038576442	0.757244055187067	0.87710491666197	-1.02698557099013	0.70116600028627	-1.06238842948697	1.22035510178667	0.879969900802148	0.717067938454232	-1.03878647750407	0.758590117168009	-0.837721020578285	-0.611870979812328	0.866383656680709	-0.992206953224396	-0.725776638331598	-0.85133857729126	-0.850572726027726	0.948952679091533	-0.858034491866804	0.582674303948218	-0.839726968754483	-1.00875547967894	0.862759557876632	0.962434151696119	0.759763031737631	0.605650391016722	0.95927327398116	0.767697757897099	-0.849940339746315	1.02324932080005	-1.00943523723041	-0.969569452062996	0.692195904455575	0.961019105059303	-0.873247512151569	0.598597921194178	0.923464111273931	-0.741353306589465	-1.10122709346408	0.68495468409196	0.524062623982261	-0.671507056910219	0.77594745681534	-0.810726156779307	-0.756228551169228	-0.777615265660947	-0.743731268455733	0.718135748258974
G alpha (12/13) signalling events	1.50538746490836	-1.02269131957935	1.32337307769644	-1.26933566057463	1.18481903740371	-1.09329448098755	1.42245791518885	0.987631783744219	1.15170652834342	0.962610435334082	1.07537014534383	0.965120385218369	-1.28352274969853	1.16090798414745	1.30998335139444	1.37964057910378	1.34773522023579	0.839494400434349	1.11881130633067	-1.28107620765487	0.711279656237494	0.902474627401413	1.07582210541075	1.25230623083377	-0.534163375220434	0.978430265401114	0.839330435166389	1.78963842688729	0.668536513518054	0.794652505668299	0.918425515363091	0.743916025242887	0.71136150296857	0.539303890135884	1.46849326615904	0.764179975911722	0.728980615884693	1.24865483885844	1.05656783743098	0.55215303276109	-0.614863315229551	0.831894672708811	0.71551807630342	1.31524609328246	1.00102212913618	-0.589819179812071	0.942560529092947	-1.20630435425209	1.17753627128427
G alpha (z) signalling events	0.934733132639076	-0.657211769063082	-0.681176414259218	-1.48325462886734	1.35370703562007	-0.964069674783783	1.387539525976	-0.821410615599042	0.760971283443423	0.887319258319191	0.842665965914378	-0.557705372468288	-1.66838487778105	0.71633357265022	0.85112589293348	-0.619947047112401	-0.890745882988493	-1.4547073041928	1.09340814364028	-1.45253924220638	1.35816750549023	1.18081117570066	0.570730018871734	0.832999841617379	-1.06950748068292	0.849345878573837	-0.778338564660186	1.11816561438104	-0.739714023047978	-0.675861548294042	-0.661497738329155	-0.895206608663246	1.05951672450231	-1.27511912089986	-0.781935169516986	-0.93029864805854	1.09073535522621	1.11492979544627	-0.793302503015702	-1.01468060778958	-1.46242196034807	1.16613253158165	-0.582160491123974	-1.10758708339799	0.607182262225097	-0.799215128038951	0.917463023866788	-1.59674174153829	1.01937707821053
VEGFA-VEGFR2 Pathway	2.02428034536995	-1.47004555954228	1.23566600423622	-1.36682758605916	-1.15247567819566	0.606493011440218	1.42540378367433	0.867414825674386	0.916690398430522	0.967751506376458	1.25382988514401	-0.719924642100314	-0.785547580372223	1.13518851082702	1.0696999980835	1.12167697264612	1.15022893577903	1.11426632886658	-1.29555276896771	-0.651730795520641	0.994845271288246	-0.449369478929951	1.11504298915269	1.2815868130151	0.879898245735931	-0.862888966767699	1.03004574427522	0.837786977024316	0.692281665867953	0.665585960859511	0.897606234486556	-0.753063380584703	-0.908245606246043	0.798092604102344	1.32030984395702	1.03616555677632	-1.06723874572952	0.995088420867729	0.945545744083998	-0.658286315584359	1.17930951957151	0.601882581883125	0.707821792918089	-1.19669386620385	-1.08691187081627	-0.882333602825424	-1.22971921930224	-0.560483996172713	1.25343291005617
Degradation of GLI2 by the proteasome	1.82245264946625	-1.63430661079634	1.39174365858746	-1.29765313180908	-0.994517304379484	0.763988422552676	1.51592300462771	-1.30814597468757	-1.10413886814414	-1.36725539272909	-1.40858354874094	-1.41057105541985	-1.02956385255842	1.20604364027678	1.14700868685786	-0.65889977230899	0.71660515231787	-1.12033353037452	-1.32557706491988	0.747273575626114	0.937259418412284	-1.40275501340028	-1.23963280182245	-1.38821382161412	-1.46918941302555	-1.44309294573167	-0.993789208151207	-0.856749717258477	-1.45726802298937	-1.15316109967178	-1.4955987044697	-1.45609807019087	-1.49197428088811	-1.27562123455524	1.17917929481387	-1.26602661744905	-1.65759298031422	-1.33705812464475	-1.65584409206346	-1.38598017838984	-0.879656951449642	-0.534097911872077	-1.43633596794881	-1.38163433118569	-1.39494389114226	-1.46122691274441	-1.53816875941149	-1.11374991707077	1.05868029804936
RHO GTPases activate PKNs	1.03626587177271	-0.784192938018603	1.20841636521302	-0.708424081960499	0.759058223382915	1.08562344632019	0.743775099075305	-1.41862312609826	-1.00328204967311	-1.18916422610598	-1.24725502643148	-1.34519833284251	0.938653916591258	0.971622037852003	-0.821142614213019	-0.722540339034052	-1.17942212031836	-1.347094145133	-0.903183564294015	0.497010664629849	-1.11156612664526	-1.29075625767029	-1.30467102714268	-1.39166254998868	-0.869323988816153	-1.25549988846623	1.23938727550786	0.971196328252131	-1.20662158110992	-1.52363321283393	-1.25345719533247	-1.10348902528733	-1.35201972056373	0.713417067690399	0.866849284132869	-1.56219472884579	-1.26671894939019	-1.59865999697816	-1.47007045316316	-1.45862092147566	0.775034980285052	0.737798420644696	-1.28926679165028	-1.51936876625394	-1.2128536656918	-1.08972378438166	-1.16745684053593	-0.883733986613105	1.10528613188238
RHO GTPases Activate ROCKs	0.927839259959593	-1.26053129163928	0.780644342340349	-0.914741808842973	0.570425844246515	0.772308985956369	-1.36481566724885	-0.620630232058643	-0.645669270660679	-0.831974676325215	0.929981360198622	-0.836485773756488	0.931629803651136	1.03260761502905	1.05594328174313	0.708700529635846	0.814843867404475	0.842150428537237	-0.780601874943451	0.863362282922717	-1.39682476537223	0.48954419612459	-0.77983789052032	-0.747691408423166	-0.850926513815395	-0.563878428374307	1.24033921513258	1.38270434928838	-0.880400155918014	-0.918991365467783	0.851594443181212	1.11253076045731	-0.684731306092513	0.944315296682465	0.885814543931116	0.593475064838254	-1.0784755346207	-0.974561660282887	1.12749543039819	0.76803928738165	0.760284844405173	0.536465465913777	0.723070894369137	-0.749998473663651	0.97302090097253	0.666585314392132	0.879803040576354	0.941173262509082	0.712742855931637
RHO GTPases Activate WASPs and WAVEs	0.653746596715472	0.489771145735815	1.32528556525297	-0.751330249490914	0.955699538902915	-1.23562829353475	1.66772894894628	1.20053932161805	1.40306941287839	1.3331040351369	1.17167639368333	1.32004238478762	-1.34954566984767	1.16654967887571	1.33613938370016	1.22012671314016	1.42989725874204	1.15897591325656	1.31055000848578	-1.12353454072512	0.81894139192405	1.03426562655377	1.20195472224563	1.45138472024225	1.00143820516307	1.35020892261749	0.914794220511348	1.5578164457871	1.31698638718565	1.259309286937	1.09430432502762	1.15172495944024	1.01166454112712	0.998285924294083	1.42586875309138	1.26645363622784	0.669049887355568	1.20998224814471	1.30354742514926	1.19337844998473	0.970863604063203	0.856674839074959	0.934424434209588	1.59251020545551	1.04026473862315	0.971036704221107	0.902090381366272	-1.0092061057196	0.614649208647452
RAF activation	-0.605463400462668	0.795324164285048	0.626613578593113	0.780998489100342	-1.40328771098849	1.13048106252682	-1.0835193832372	-1.23774032920032	-1.33249052195639	-0.990442417921491	-1.58955368089423	-1.41465020818594	1.32362146121128	1.7028916184093	-1.5089719640214	-1.59366231991826	-0.990757560617957	-1.5084265180006	-1.52432280525415	1.03481495068392	-1.39468257755614	-1.39814288089943	-1.40547605531117	-1.41382150592493	-1.27504173368552	-1.16854777829414	1.42329081835928	1.33928070317665	-1.32901465501488	-1.13311488008959	-0.949934704501404	-1.10628082417363	-1.4525569183191	1.28569471400038	1.0657451310491	-1.05562436431049	-1.68998816734065	-1.494881569276	-1.30929207987443	-1.78499186080414	1.48248905766309	1.20806841438542	-1.02682022446318	-1.12576126305304	-0.925166607883804	-1.21513601325578	-1.35455814786593	1.19463005929942	1.18778956348545
RAF/MAP kinase cascade	1.0893973593214	-1.26103801490713	0.957900817371318	-1.51061640731997	0.691474788181853	-0.728827807788788	1.8178130614533	-1.11139859932476	0.805987585082361	0.850986132403674	-1.23110105649006	-0.643315146902249	-0.874807179238156	1.73244750947291	0.765797262535641	0.768410047393985	1.19783402880617	-1.00602420242443	-1.0221224471577	0.661522883149082	1.50378581376694	-1.53105886175184	-1.05458051255563	0.752889396476884	-1.26759848190742	-1.11117713700254	1.03284584825226	1.87341481954306	-0.776186103801331	0.866955735296879	0.702510410319908	-1.18842313912243	-1.09590377725212	-0.972623571668661	1.6283178306317	-1.04147855378931	-1.53135213912172	-1.20087087169	-1.23383639481319	-1.31722915195236	0.754186467493559	1.59748633839191	-0.94269555132077	-1.25338906930518	-1.14421736756984	-1.52578777602304	-1.37197102660805	-1.26472045358783	1.44382839218851
MAP2K and MAPK activation	-0.872031061578909	1.24366402593009	-0.837302185329238	0.866933720463588	-1.00787500820336	-0.844768172273589	-0.972187512507966	-0.943647580611095	-1.10132848490181	0.754992490814817	-1.31911732009302	-1.11330030279976	1.22168833820363	1.65131585200186	-1.23627476045989	0.819910132914021	1.00061407063215	-1.0326996197925	-1.06519810274185	-0.940233989730432	-1.29051870015301	-1.31671772606648	-1.04553543234943	-1.18794822284894	-1.17313692781269	-0.798997234035172	1.45215796853328	1.35793576982332	-0.713789553556993	-0.859919638735193	-0.904395423365617	-1.0718456532879	-0.950422106565778	1.4548634900003	1.21413845530982	-0.94073833544357	-1.51861310515803	-1.1304552693977	-0.947995414181994	-1.3307374468983	1.28068219268716	1.00996357736274	-1.01398497957033	-0.993579778781517	-0.918013166837279	-1.27412555465286	-1.30128967533035	-0.657428065070866	1.09604790560619
Negative regulation of MAPK pathway	0.449880975414698	0.854450819293344	-0.80910151138652	2.11676992341921	-1.15309826148831	1.09921149194999	-1.34803542577041	0.611881533609954	-1.24148396036836	-1.06441290686075	-1.18829083911048	-1.43659868136593	1.79652774039181	0.926493601805847	-1.61046083919821	0.862818634302924	-1.22111344032727	0.733676789746202	-1.45581072378624	1.50592401297333	-1.8676384822217	-0.738478608702264	0.718732627245888	-1.29459749619786	0.827027909235045	-0.771188805886555	1.56871066236739	0.979285589717954	-1.08874452201724	-0.85858302479234	0.768178670119216	1.38998508321713	-1.21539047855284	2.03007904529718	-0.684518868843124	-0.601220184012063	-1.40445986134062	-1.41347355568467	0.807186450328113	-1.12639628000218	1.88433071167475	-1.0213006002808	-0.541768664728839	0.715921458086144	0.78927507528891	0.788311677210531	-1.24714105179902	1.53773692374693	-0.68494807551966
MAPK6/MAPK4 signaling	1.533611882345	-1.46399231672176	1.53626082998813	-1.38684700219877	-0.694900549993231	-0.807897811859259	1.17123742788018	-1.03898396917857	-0.718379721118409	-0.880432303518247	-0.954318292282748	-0.622756137777425	0.628251864274365	1.41190184307062	-1.17698806639044	-0.934690588627874	0.817694804763356	-0.88460840773364	0.904113971321194	0.771368697509291	0.823740509568737	-1.24085705109144	-0.965079757091801	-1.16239438567178	-1.25212295217204	-1.110816622465	1.24195412013575	1.29953006917836	-1.25468491579478	-0.723215398651299	-1.14892249132432	-1.12021233624274	-0.970681101857728	0.60531689115751	1.44829604837061	-0.943986327028494	-1.53410868447979	-1.30286404658188	-1.48799345751359	-0.976214596112224	0.78059048687721	0.634566295867102	-1.23500431566212	-1.03878236416739	-0.977118659144834	-1.17417337955319	-1.14389040352431	-0.97321348324349	1.11292068593156
PI5P, PP2A and IER3 Regulate PI3K/AKT Signaling	0.768999163023545	0.559326261288762	-0.891797172266272	-1.42835076252806	-0.912917988663273	0.993467544659103	1.48333133141169	-1.27686478131193	-0.997375348670667	-0.77053754912891	-1.15697834574928	0.69110119672228	-1.12147162683923	1.88694307871164	0.848361849771678	0.828806956730466	-1.02615764496187	-0.771608716292655	0.579710794738703	-0.766207481219467	1.34858182577289	-1.42027832241537	-1.321586749898	-1.04783830372856	-1.54620178543616	-1.15135271584739	0.91748922911413	1.57012113611744	-0.908186011969074	-1.04862454625655	-0.947239608664535	-1.16767712313242	-1.30272644431936	-1.09364774586312	1.18808809451058	-1.23622615121263	-1.2659979597332	-1.07844430412492	-1.31428180374281	-1.3110780581936	-0.863705346292151	1.42199711182183	-1.41630943270856	-1.33662691965112	-1.26027574599027	-1.77152203734054	-1.67101749039267	-1.52703601195178	1.3503672093593
[truncated: 287 more columns]
