# Supplementary material for: Network-based elucidation of colon cancer drug resistance mechanisms by phosphoproteomic time-series analysis
Source: Nat Commun. 2024 May 9;15:3909. doi: 10.1038/s41467-024-47957-3 (PMC11082183; doi:10.1038/s41467-024-47957-3)
Supplement: Supplementary file 25 — Source Data [file 41467_2024_47957_MOESM25_ESM.zip › sourcedata/sourcedata_sfig22_sfig23.csv]

Cell line	Compound	Concentration	Gene	DeMAND score	DE score	Classification	Label
HCT-15	LI	C1	ABL1	-0.638625135	0.211964852	TN	0
HCT-15	LI	C1	ABL1	-0.566396362	0.211964852	TN	0
HCT-15	LI	C1	AKT1	1.06388211	-0.302541055	TP	1
HCT-15	LI	C1	AKT1	0.043747011	-0.302541055	TP	1
HCT-15	LI	C1	AKT2	0.217568538	-0.286785059	TP	1
HCT-15	LI	C1	AKT2	5.333127264	-0.286785059	TP	1
HCT-15	LI	C1	CSNK1A1	0.043543292	-0.437321386	TP	1
HCT-15	LI	C1	CSNK1A1	0.000379394	-0.437321386	TP	1
HCT-15	LI	C1	EGFR	-0.105476525	-0.451824656	FN	1
HCT-15	LI	C1	EGFR	-0.731671358	-0.451824656	FN	1
HCT-15	LI	C1	ERBB2	-0.252658101	-0.36439703	FN	1
HCT-15	LI	C1	ERBB2	-1.940025447	-0.36439703	FN	1
HCT-15	LI	C1	ERBB3	-0.045366143	-0.228894356	FN	1
HCT-15	LI	C1	ERBB3	-0.007088854	-0.228894356	FN	1
HCT-15	LI	C1	ILK	0.034483517	-0.690995232	TP	1
HCT-15	LI	C1	ILK	0.014003615	-0.690995232	TP	1
HCT-15	LI	C1	INPP5A	-0.097578259	-0.26640308	FN	1
HCT-15	LI	C1	INPP5A	-0.216147845	-0.26640308	FN	1
HCT-15	LI	C1	LATS1	-0.336593543	0.182255126	TN	0
HCT-15	LI	C1	LATS1	-0.350333102	0.182255126	TN	0
HCT-15	LI	C1	MAP2K7	2.139917871	-0.214140139	TP	1
HCT-15	LI	C1	MAP2K7	0.509424938	-0.214140139	TP	1
HCT-15	LI	C1	MAP3K4	2.074271578	-0.273426754	TP	1
HCT-15	LI	C1	MAP3K4	0.059011349	-0.273426754	TP	1
HCT-15	LI	C1	MAPK14	0.431516724	-0.292164314	TP	1
HCT-15	LI	C1	MAPK14	1.245597175	-0.292164314	TP	1
HCT-15	LI	C1	MAPKAPK5	0.418073881	-0.215867125	TP	1
HCT-15	LI	C1	MAPKAPK5	0.67260562	-0.215867125	TP	1
HCT-15	LI	C1	MARK2	-1.20294363	0.463134145	TN	0
HCT-15	LI	C1	MARK2	-0.192033269	0.463134145	TN	0
HCT-15	LI	C1	MARK3	-0.150423655	0.30677723	TN	0
HCT-15	LI	C1	MARK3	-0.370012964	0.30677723	TN	0
HCT-15	LI	C1	PKN2	-0.790645614	-0.377825837	FN	1
HCT-15	LI	C1	PKN2	-1.343831257	-0.377825837	FN	1
HCT-15	LI	C1	PRKCI	0.074635412	-0.316466831	TP	1
HCT-15	LI	C1	PRKCI	0.003184436	-0.316466831	TP	1
HCT-15	LI	C1	PTEN	-1.705329185	0.906457247	TN	0
HCT-15	LI	C1	PTEN	-0.114883664	0.906457247	TN	0
HCT-15	LI	C1	PTK2	-0.052358406	-0.656798839	FN	1
HCT-15	LI	C1	PTK2	-0.672855928	-0.656798839	FN	1
HCT-15	LI	C1	PTP4A1	0.417782989	-0.248940543	TP	1
HCT-15	LI	C1	PTP4A1	0.03960544	-0.248940543	TP	1
HCT-15	LI	C1	PTPN12	0.031816523	0.405615959	FP	0
HCT-15	LI	C1	PTPN12	0.047028954	0.405615959	FP	0
HCT-15	LI	C1	RPS6KB1	0.003909067	-0.373311131	TP	1
HCT-15	LI	C1	RPS6KB1	0.013421117	-0.373311131	TP	1
HCT-15	LI	C1	SLK	-0.027053795	0.241420058	TN	0
HCT-15	LI	C1	SLK	-0.431009983	0.241420058	TN	0
HCT-15	LI	C1	SRC	2.303544651	-0.196204644	TP	1
HCT-15	LI	C1	SRC	2.671332332	-0.196204644	TP	1
HCT-15	LI	C1	STK11	-0.128444188	0.364925654	TN	0
HCT-15	LI	C1	STK11	-0.006655083	0.364925654	TN	0
HCT-15	LI	C1	TAOK1	-1.055247424	0.225312531	TN	0
HCT-15	LI	C1	TAOK1	-0.186208872	0.225312531	TN	0
HCT-15	LI	C2	ABL1	-0.638625135	0.317703403	TN	0
HCT-15	LI	C2	ABL1	-0.566396362	0.317703403	TN	0
HCT-15	LI	C2	AKT1	1.06388211	-0.359001303	TP	1
HCT-15	LI	C2	AKT1	0.043747011	-0.359001303	TP	1
HCT-15	LI	C2	AKT2	0.217568538	-0.433753667	TP	1
HCT-15	LI	C2	AKT2	5.333127264	-0.433753667	TP	1
HCT-15	LI	C2	CDK10	-0.118487421	0.465683748	TN	0
HCT-15	LI	C2	CDK10	-0.23070788	0.465683748	TN	0
HCT-15	LI	C2	CSNK1A1	0.043543292	-0.663857782	TP	1
HCT-15	LI	C2	CSNK1A1	0.000379394	-0.663857782	TP	1
HCT-15	LI	C2	DYRK1A	0.034027947	-0.2523647	TP	1
HCT-15	LI	C2	DYRK1A	0.002283919	-0.2523647	TP	1
HCT-15	LI	C2	EGFR	-0.105476525	-0.640410828	FN	1
HCT-15	LI	C2	EGFR	-0.731671358	-0.640410828	FN	1
HCT-15	LI	C2	EIF2AK2	0.006299699	0.234667735	FP	0
HCT-15	LI	C2	EIF2AK2	0.040353038	0.234667735	FP	0
HCT-15	LI	C2	EIF2AK4	-0.065601068	0.695153806	TN	0
HCT-15	LI	C2	EIF2AK4	-0.065082377	0.695153806	TN	0
HCT-15	LI	C2	ERBB2	-0.252658101	-0.409498111	FN	1
HCT-15	LI	C2	ERBB2	-1.940025447	-0.409498111	FN	1
HCT-15	LI	C2	ERBB3	-0.045366143	-0.358360676	FN	1
HCT-15	LI	C2	ERBB3	-0.007088854	-0.358360676	FN	1
HCT-15	LI	C2	GRK2	-0.001948404	0.439070996	TN	0
HCT-15	LI	C2	GRK2	-0.16758789	0.439070996	TN	0
HCT-15	LI	C2	ILK	0.034483517	-0.728568224	TP	1
HCT-15	LI	C2	ILK	0.014003615	-0.728568224	TP	1
HCT-15	LI	C2	INPP5A	-0.097578259	-0.396033772	FN	1
HCT-15	LI	C2	INPP5A	-0.216147845	-0.396033772	FN	1
HCT-15	LI	C2	LATS1	-0.336593543	0.203192523	TN	0
HCT-15	LI	C2	LATS1	-0.350333102	0.203192523	TN	0
HCT-15	LI	C2	MAP2K3	0.41835264	-0.589151485	TP	1
HCT-15	LI	C2	MAP2K3	0.898278746	-0.589151485	TP	1
HCT-15	LI	C2	MAP2K7	2.139917871	-0.247979891	TP	1
HCT-15	LI	C2	MAP2K7	0.509424938	-0.247979891	TP	1
HCT-15	LI	C2	MAP3K2	-1.183934563	-0.24847846	FN	1
HCT-15	LI	C2	MAP3K2	-5.083505774	-0.24847846	FN	1
HCT-15	LI	C2	MAP3K4	2.074271578	-0.290154834	TP	1
HCT-15	LI	C2	MAP3K4	0.059011349	-0.290154834	TP	1
HCT-15	LI	C2	MAP3K7	-0.018861413	-0.311250183	FN	1
HCT-15	LI	C2	MAP3K7	-0.487926342	-0.311250183	FN	1
HCT-15	LI	C2	MAPK14	0.431516724	-0.419399348	TP	1
HCT-15	LI	C2	MAPK14	1.245597175	-0.419399348	TP	1
HCT-15	LI	C2	MARK2	-1.20294363	0.834659772	TN	0
HCT-15	LI	C2	MARK2	-0.192033269	0.834659772	TN	0
HCT-15	LI	C2	MARK3	-0.150423655	0.53723575	TN	0
HCT-15	LI	C2	MARK3	-0.370012964	0.53723575	TN	0
HCT-15	LI	C2	NRBP1	0.045728955	-0.495021932	TP	1
HCT-15	LI	C2	NRBP1	0.037161645	-0.495021932	TP	1
HCT-15	LI	C2	PKN2	-0.790645614	-0.557740598	FN	1
HCT-15	LI	C2	PKN2	-1.343831257	-0.557740598	FN	1
HCT-15	LI	C2	PLPP1	-0.00746832	-0.228042778	FN	1
HCT-15	LI	C2	PLPP1	-0.007832632	-0.228042778	FN	1
HCT-15	LI	C2	PPP1CA	0.090447558	-0.565879286	TP	1
HCT-15	LI	C2	PPP1CA	1.510204967	-0.565879286	TP	1
HCT-15	LI	C2	PRKCE	4.45324567	-0.323758611	TP	1
HCT-15	LI	C2	PRKCE	6.735068319	-0.323758611	TP	1
HCT-15	LI	C2	PRKCH	-0.727447103	-0.225415482	FN	1
HCT-15	LI	C2	PRKCH	-1.135717593	-0.225415482	FN	1
HCT-15	LI	C2	PRKCI	0.074635412	-0.543908431	TP	1
HCT-15	LI	C2	PRKCI	0.003184436	-0.543908431	TP	1
HCT-15	LI	C2	PTEN	-1.705329185	1.818056528	TN	0
HCT-15	LI	C2	PTEN	-0.114883664	1.818056528	TN	0
HCT-15	LI	C2	PTK2	-0.052358406	-0.76432085	FN	1
HCT-15	LI	C2	PTK2	-0.672855928	-0.76432085	FN	1
HCT-15	LI	C2	PTP4A1	0.417782989	-0.413486173	TP	1
HCT-15	LI	C2	PTP4A1	0.03960544	-0.413486173	TP	1
HCT-15	LI	C2	PTPN1	-0.080462204	-0.199091958	FN	1
HCT-15	LI	C2	PTPN1	-0.302650064	-0.199091958	FN	1
HCT-15	LI	C2	PTPN11	0.305112909	-0.359507212	TP	1
HCT-15	LI	C2	PTPN11	1.11671089	-0.359507212	TP	1
HCT-15	LI	C2	PTPN12	0.031816523	0.645334729	FP	0
HCT-15	LI	C2	PTPN12	0.047028954	0.645334729	FP	0
HCT-15	LI	C2	PTPN3	-0.027669354	0.268511505	TN	0
HCT-15	LI	C2	PTPN3	-0.008039279	0.268511505	TN	0
HCT-15	LI	C2	PTPRA	0.784544318	-0.18535573	TP	1
HCT-15	LI	C2	PTPRA	0.050566651	-0.18535573	TP	1
HCT-15	LI	C2	RPS6KB1	0.003909067	-0.532954992	TP	1
HCT-15	LI	C2	RPS6KB1	0.013421117	-0.532954992	TP	1
HCT-15	LI	C2	SLK	-0.027053795	0.228887163	TN	0
HCT-15	LI	C2	SLK	-0.431009983	0.228887163	TN	0
HCT-15	LI	C2	SNRK	-0.055912682	0.36821824	TN	0
HCT-15	LI	C2	SNRK	-0.048788108	0.36821824	TN	0
HCT-15	LI	C2	SRC	2.303544651	-0.264179724	TP	1
HCT-15	LI	C2	SRC	2.671332332	-0.264179724	TP	1
HCT-15	LI	C2	STK11	-0.128444188	0.723248251	TN	0
HCT-15	LI	C2	STK11	-0.006655083	0.723248251	TN	0
HCT-15	LI	C2	STRADA	0.018856519	0.262234563	FP	0
HCT-15	LI	C2	STRADA	0.068516415	0.262234563	FP	0
HCT-15	LI	C2	TAOK1	-1.055247424	0.358921429	TN	0
HCT-15	LI	C2	TAOK1	-0.186208872	0.358921429	TN	0
HCT-15	LI	C2	TRPM7	1.351336022	-0.528314758	TP	1
HCT-15	LI	C2	TRPM7	0.145391549	-0.528314758	TP	1
HCT-15	LI	C2	WNK1	-0.073630415	-0.445891023	FN	1
HCT-15	LI	C2	WNK1	-0.171228244	-0.445891023	FN	1
HCT-15	TR	C1	ABL1	-3.19139201	0.220763442	TN	0
HCT-15	TR	C1	ABL1	-0.344462166	0.220763442	TN	0
HCT-15	TR	C1	AKT1	-1.260439895	-0.746074853	FN	1
HCT-15	TR	C1	AKT1	-0.352551021	-0.746074853	FN	1
HCT-15	TR	C1	BMPR2	0.209140675	-0.725687093	TP	1
HCT-15	TR	C1	BMPR2	0.001507696	-0.725687093	TP	1
HCT-15	TR	C1	BRAF	-0.104446793	-1.092696551	FN	1
HCT-15	TR	C1	BRAF	-0.680293268	-1.092696551	FN	1
HCT-15	TR	C1	CAMK2G	-0.016260409	-0.20899772	FN	1
HCT-15	TR	C1	CAMK2G	-0.007764662	-0.20899772	FN	1
HCT-15	TR	C1	CDC42BPB	0.047879566	0.238968267	FP	0
HCT-15	TR	C1	CDC42BPB	0.061173919	0.238968267	FP	0
HCT-15	TR	C1	CDK10	-0.144663072	0.390364371	TN	0
HCT-15	TR	C1	CDK10	-0.189284881	0.390364371	TN	0
HCT-15	TR	C1	CDK13	0.455333759	0.397277508	FP	0
HCT-15	TR	C1	CDK13	0.22112629	0.397277508	FP	0
HCT-15	TR	C1	CDK8	-0.177082499	-0.5373026	FN	1
HCT-15	TR	C1	CDK8	-0.299277893	-0.5373026	FN	1
HCT-15	TR	C1	CIT	0.395211464	-0.660570535	TP	1
HCT-15	TR	C1	CIT	0.363942988	-0.660570535	TP	1
HCT-15	TR	C1	DAPK3	0.002560873	0.326559194	FP	0
HCT-15	TR	C1	DAPK3	0.002653137	0.326559194	FP	0
HCT-15	TR	C1	DYRK1A	-0.13705349	-0.422701425	FN	1
HCT-15	TR	C1	DYRK1A	-0.507569285	-0.422701425	FN	1
HCT-15	TR	C1	EGFR	7.525052619	-1.664135474	TP	1
HCT-15	TR	C1	EGFR	6.92004037	-1.664135474	TP	1
HCT-15	TR	C1	ERBB2	5.031665578	-0.967524037	TP	1
HCT-15	TR	C1	ERBB2	3.98148278	-0.967524037	TP	1
HCT-15	TR	C1	ERBB3	0.910917722	-0.216297656	TP	1
HCT-15	TR	C1	ERBB3	0.187595284	-0.216297656	TP	1
HCT-15	TR	C1	GSK3B	0.068550145	0.322141122	FP	0
HCT-15	TR	C1	GSK3B	0.000219853	0.322141122	FP	0
HCT-15	TR	C1	ILK	0.003763163	-1.682240196	TP	1
HCT-15	TR	C1	ILK	0.000269872	-1.682240196	TP	1
HCT-15	TR	C1	INPP5A	0.008883626	-0.582021038	TP	1
HCT-15	TR	C1	INPP5A	0.003395463	-0.582021038	TP	1
HCT-15	TR	C1	LIMK2	-0.462083782	0.478548222	TN	0
HCT-15	TR	C1	LIMK2	-0.175974686	0.478548222	TN	0
HCT-15	TR	C1	MAP2K3	0.894165378	-0.795715082	TP	1
HCT-15	TR	C1	MAP2K3	0.304149302	-0.795715082	TP	1
HCT-15	TR	C1	MAP2K7	0.082506008	0.277737123	FP	0
HCT-15	TR	C1	MAP2K7	0.009462647	0.277737123	FP	0
HCT-15	TR	C1	MAP3K2	-0.231507027	-0.557008564	FN	1
HCT-15	TR	C1	MAP3K2	-3.061404525	-0.557008564	FN	1
HCT-15	TR	C1	MAP3K3	-0.386307475	-0.270229472	FN	1
HCT-15	TR	C1	MAP3K3	-0.102589447	-0.270229472	FN	1
HCT-15	TR	C1	MAP3K4	-0.427628442	-0.242323892	FN	1
HCT-15	TR	C1	MAP3K4	-0.037383794	-0.242323892	FN	1
HCT-15	TR	C1	MAP3K7	-0.011227736	-0.672577139	FN	1
HCT-15	TR	C1	MAP3K7	-0.273535401	-0.672577139	FN	1
HCT-15	TR	C1	MAPK1	0.645620302	-1.00011347	TP	1
HCT-15	TR	C1	MAPK1	0.183678536	-1.00011347	TP	1
HCT-15	TR	C1	MAPK14	1.295361764	-0.822806633	TP	1
HCT-15	TR	C1	MAPK14	1.67400738	-0.822806633	TP	1
HCT-15	TR	C1	MAPK3	-0.025566221	-0.324426791	FN	1
HCT-15	TR	C1	MAPK3	-0.02790102	-0.324426791	FN	1
HCT-15	TR	C1	MARK2	-0.026831852	0.774016692	TN	0
HCT-15	TR	C1	MARK2	-0.003399611	0.774016692	TN	0
HCT-15	TR	C1	MARK3	-1.200642509	0.419027245	TN	0
HCT-15	TR	C1	MARK3	-0.34930755	0.419027245	TN	0
HCT-15	TR	C1	MTMR6	-1.307689979	0.240253589	TN	0
HCT-15	TR	C1	MTMR6	-1.206247046	0.240253589	TN	0
HCT-15	TR	C1	NT5C3B	0	0.240189914	NA	0
HCT-15	TR	C1	NT5C3B	0	0.240189914	NA	0
HCT-15	TR	C1	PIK3CA	0.169981482	-1.357335155	TP	1
HCT-15	TR	C1	PIK3CA	0.093915793	-1.357335155	TP	1
HCT-15	TR	C1	PKN2	-0.117523203	-0.488674469	FN	1
HCT-15	TR	C1	PKN2	-0.198601152	-0.488674469	FN	1
HCT-15	TR	C1	PRKCI	0.153932283	-1.301132571	TP	1
HCT-15	TR	C1	PRKCI	0.004004198	-1.301132571	TP	1
HCT-15	TR	C1	PRKCQ	-0.19167279	-0.225670041	FN	1
HCT-15	TR	C1	PRKCQ	-0.372353556	-0.225670041	FN	1
HCT-15	TR	C1	PTEN	-0.069554051	1.88969011	TN	0
HCT-15	TR	C1	PTEN	-0.057319315	1.88969011	TN	0
HCT-15	TR	C1	PTK2	-0.039788488	-0.817865156	FN	1
HCT-15	TR	C1	PTK2	-0.47274296	-0.817865156	FN	1
HCT-15	TR	C1	PTP4A1	0.02573954	-0.320004309	TP	1
HCT-15	TR	C1	PTP4A1	0.010184777	-0.320004309	TP	1
HCT-15	TR	C1	PTPN1	-0.127146565	-0.259130967	FN	1
HCT-15	TR	C1	PTPN1	-0.159476919	-0.259130967	FN	1
HCT-15	TR	C1	PTPN11	0.661218793	-1.31409745	TP	1
HCT-15	TR	C1	PTPN11	2.535665613	-1.31409745	TP	1
HCT-15	TR	C1	PTPN12	0.142311811	0.402288642	FP	0
HCT-15	TR	C1	PTPN12	0.222194807	0.402288642	FP	0
HCT-15	TR	C1	PTPN3	-0.048369018	0.299434097	TN	0
HCT-15	TR	C1	PTPN3	-1.0325954	0.299434097	TN	0
HCT-15	TR	C1	RAF1	1.508959931	-1.482197946	TP	1
HCT-15	TR	C1	RAF1	3.225529144	-1.482197946	TP	1
HCT-15	TR	C1	ROCK2	-9.19E-05	0.875933938	TN	0
HCT-15	TR	C1	ROCK2	-0.000344577	0.875933938	TN	0
HCT-15	TR	C1	RPS6KA1	-0.253259081	0.248892381	TN	0
HCT-15	TR	C1	RPS6KA1	-1.783339202	0.248892381	TN	0
HCT-15	TR	C1	RPS6KB1	-0.042947209	-0.609908477	FN	1
HCT-15	TR	C1	RPS6KB1	-0.075968597	-0.609908477	FN	1
HCT-15	TR	C1	SLK	-0.00448199	0.346305541	TN	0
HCT-15	TR	C1	SLK	-0.033639269	0.346305541	TN	0
HCT-15	TR	C1	SNRK	-0.356595386	0.347839401	TN	0
HCT-15	TR	C1	SNRK	-0.129192058	0.347839401	TN	0
HCT-15	TR	C1	SRPK1	0.111375339	0.287562045	FP	0
HCT-15	TR	C1	SRPK1	0.001730119	0.287562045	FP	0
HCT-15	TR	C1	SSH1	-6.820301095	-0.549499418	FN	1
HCT-15	TR	C1	SSH1	-2.947166723	-0.549499418	FN	1
HCT-15	TR	C1	SSH2	-0.290051064	-0.37772264	FN	1
HCT-15	TR	C1	SSH2	-0.176464468	-0.37772264	FN	1
HCT-15	TR	C1	STK11	-0.010703274	1.181288042	TN	0
HCT-15	TR	C1	STK11	-0.007285198	1.181288042	TN	0
HCT-15	TR	C1	STK17B	0.934150878	0.257661423	FP	0
HCT-15	TR	C1	STK17B	0.342237088	0.257661423	FP	0
HCT-15	TR	C1	STRADA	0.003970488	0.533674193	FP	0
HCT-15	TR	C1	STRADA	0.001925754	0.533674193	FP	0
HCT-15	TR	C1	TAOK1	-0.039103287	0.478673541	TN	0
HCT-15	TR	C1	TAOK1	-0.433235348	0.478673541	TN	0
HCT-15	TR	C1	VRK1	0.029654743	-0.323567939	TP	1
HCT-15	TR	C1	VRK1	0.651817012	-0.323567939	TP	1
HCT-15	TR	C2	AKT1	-1.260439895	-1.368120347	FN	1
HCT-15	TR	C2	AKT1	-0.352551021	-1.368120347	FN	1
HCT-15	TR	C2	BMPR2	0.209140675	-0.903308459	TP	1
HCT-15	TR	C2	BMPR2	0.001507696	-0.903308459	TP	1
HCT-15	TR	C2	CDK10	-0.144663072	0.920430889	TN	0
HCT-15	TR	C2	CDK10	-0.189284881	0.920430889	TN	0
HCT-15	TR	C2	CDK6	0.486675012	-0.927526842	TP	1
HCT-15	TR	C2	CDK6	0.664082186	-0.927526842	TP	1
HCT-15	TR	C2	CSNK1A1	4.101368971	-0.986121146	TP	1
HCT-15	TR	C2	CSNK1A1	4.431553128	-0.986121146	TP	1
HCT-15	TR	C2	CTDSPL2	0.003896979	1.093868058	FP	0
HCT-15	TR	C2	CTDSPL2	0.00022714	1.093868058	FP	0
HCT-15	TR	C2	ERBB2	5.031665578	-0.813812913	TP	1
HCT-15	TR	C2	ERBB2	3.98148278	-0.813812913	TP	1
HCT-15	TR	C2	GSK3A	0.004678372	0.943412808	FP	0
HCT-15	TR	C2	GSK3A	0.00455416	0.943412808	FP	0
HCT-15	TR	C2	GSK3B	0.068550145	1.048959479	FP	0
HCT-15	TR	C2	GSK3B	0.000219853	1.048959479	FP	0
HCT-15	TR	C2	ILK	0.003763163	-3.473573105	TP	1
HCT-15	TR	C2	ILK	0.000269872	-3.473573105	TP	1
HCT-15	TR	C2	INPP5A	0.008883626	-1.435127221	TP	1
HCT-15	TR	C2	INPP5A	0.003395463	-1.435127221	TP	1
HCT-15	TR	C2	INPP5K	-0.000780377	0.855582027	TN	0
HCT-15	TR	C2	INPP5K	-0.010792044	0.855582027	TN	0
HCT-15	TR	C2	MAP2K1	0.184449449	1.002861859	FP	0
HCT-15	TR	C2	MAP2K1	1.518877603	1.002861859	FP	0
HCT-15	TR	C2	MAP2K3	0.894165378	-1.843738425	TP	1
HCT-15	TR	C2	MAP2K3	0.304149302	-1.843738425	TP	1
HCT-15	TR	C2	MAP2K6	-0.471282018	0.704294059	TN	0
HCT-15	TR	C2	MAP2K6	-0.231942762	0.704294059	TN	0
HCT-15	TR	C2	MAP3K2	-0.231507027	-0.863333814	FN	1
HCT-15	TR	C2	MAP3K2	-3.061404525	-0.863333814	FN	1
HCT-15	TR	C2	MAP3K7	-0.011227736	-0.839082426	FN	1
HCT-15	TR	C2	MAP3K7	-0.273535401	-0.839082426	FN	1
HCT-15	TR	C2	MAP4K5	-0.086211053	0.719762224	TN	0
HCT-15	TR	C2	MAP4K5	-0.104084929	0.719762224	TN	0
HCT-15	TR	C2	MAPK14	1.295361764	-1.551876071	TP	1
HCT-15	TR	C2	MAPK14	1.67400738	-1.551876071	TP	1
HCT-15	TR	C2	MARK2	-0.026831852	1.382345938	TN	0
HCT-15	TR	C2	MARK2	-0.003399611	1.382345938	TN	0
HCT-15	TR	C2	PIK3CA	0.169981482	-2.623714426	TP	1
HCT-15	TR	C2	PIK3CA	0.093915793	-2.623714426	TP	1
HCT-15	TR	C2	PKN2	-0.117523203	-1.002364727	FN	1
HCT-15	TR	C2	PKN2	-0.198601152	-1.002364727	FN	1
HCT-15	TR	C2	PPP1CA	0.241616279	1.044865391	FP	0
HCT-15	TR	C2	PPP1CA	1.811323279	1.044865391	FP	0
HCT-15	TR	C2	PRKCI	0.153932283	-1.301934413	TP	1
HCT-15	TR	C2	PRKCI	0.004004198	-1.301934413	TP	1
HCT-15	TR	C2	PTEN	-0.069554051	5.495111841	TN	0
HCT-15	TR	C2	PTEN	-0.057319315	5.495111841	TN	0
HCT-15	TR	C2	PTK2	-0.039788488	-1.180862673	FN	1
HCT-15	TR	C2	PTK2	-0.47274296	-1.180862673	FN	1
HCT-15	TR	C2	PTPN11	0.661218793	-1.69240451	TP	1
HCT-15	TR	C2	PTPN11	2.535665613	-1.69240451	TP	1
HCT-15	TR	C2	RAF1	1.508959931	-0.886293742	TP	1
HCT-15	TR	C2	RAF1	3.225529144	-0.886293742	TP	1
HCT-15	TR	C2	ROCK2	-9.19E-05	1.689772293	TN	0
HCT-15	TR	C2	ROCK2	-0.000344577	1.689772293	TN	0
HCT-15	TR	C2	RPS6KB1	-0.042947209	-1.362365508	FN	1
HCT-15	TR	C2	RPS6KB1	-0.075968597	-1.362365508	FN	1
HCT-15	TR	C2	SLK	-0.00448199	1.026075035	TN	0
HCT-15	TR	C2	SLK	-0.033639269	1.026075035	TN	0
HCT-15	TR	C2	SNRK	-0.356595386	0.813183774	TN	0
HCT-15	TR	C2	SNRK	-0.129192058	0.813183774	TN	0
HCT-15	TR	C2	SRC	0.629523167	-0.680349592	TP	1
HCT-15	TR	C2	SRC	2.162557647	-0.680349592	TP	1
HCT-15	TR	C2	SRPK1	0.111375339	0.94149349	FP	0
HCT-15	TR	C2	SRPK1	0.001730119	0.94149349	FP	0
HCT-15	TR	C2	STK11	-0.010703274	2.447696669	TN	0
HCT-15	TR	C2	STK11	-0.007285198	2.447696669	TN	0
HCT-15	TR	C2	STRADA	0.003970488	1.142125704	FP	0
HCT-15	TR	C2	STRADA	0.001925754	1.142125704	FP	0
HCT-15	TR	C2	SYNJ1	0.175308913	0.957410757	FP	0
HCT-15	TR	C2	SYNJ1	0.259627978	0.957410757	FP	0
HCT-15	TR	C2	TAOK1	-0.039103287	1.122101884	TN	0
HCT-15	TR	C2	TAOK1	-0.433235348	1.122101884	TN	0
HCT-15	TR	C2	TP53RK	0.538885417	-1.119659143	TP	1
HCT-15	TR	C2	TP53RK	0.805130821	-1.119659143	TP	1
HCT-15	TR	C2	VRK1	0.029654743	-1.32944122	TP	1
HCT-15	TR	C2	VRK1	0.651817012	-1.32944122	TP	1
HCT-15	TR	C2	WNK1	0.054839114	-0.926260609	TP	1
HCT-15	TR	C2	WNK1	0.058460259	-0.926260609	TP	1
NCI-H508	TR	C1	BRAF	-0.107179777	-1.063673505	FN	1
NCI-H508	TR	C1	BRAF	-0.228938702	-1.063673505	FN	1
NCI-H508	TR	C1	CDK13	0.665594579	-0.633344349	TP	1
NCI-H508	TR	C1	CDK13	0.260138976	-0.633344349	TP	1
NCI-H508	TR	C1	CDK2	-0.026095761	-0.975647615	FN	1
NCI-H508	TR	C1	CDK2	-0.001049056	-0.975647615	FN	1
NCI-H508	TR	C1	CDK6	-0.018624118	-1.280210974	FN	1
NCI-H508	TR	C1	CDK6	-0.008505379	-1.280210974	FN	1
NCI-H508	TR	C1	CDK8	-0.170369179	0.719873756	TN	0
NCI-H508	TR	C1	CDK8	-0.270046655	0.719873756	TN	0
NCI-H508	TR	C1	DYRK1A	0.115162354	1.003309779	FP	0
NCI-H508	TR	C1	DYRK1A	0.022749699	1.003309779	FP	0
NCI-H508	TR	C1	EPHA2	0.355460604	0.62625993	FP	0
NCI-H508	TR	C1	EPHA2	0.070422147	0.62625993	FP	0
NCI-H508	TR	C1	GSK3A	0.015725274	-0.944213623	TP	1
NCI-H508	TR	C1	GSK3A	0.222840789	-0.944213623	TP	1
NCI-H508	TR	C1	LATS1	0.835370642	1.068149596	FP	0
NCI-H508	TR	C1	LATS1	0.390189836	1.068149596	FP	0
NCI-H508	TR	C1	MAP2K4	0.31750946	0.57804104	FP	0
NCI-H508	TR	C1	MAP2K4	0.026796059	0.57804104	FP	0
NCI-H508	TR	C1	MAPK1	2.306162814	-0.771025398	TP	1
NCI-H508	TR	C1	MAPK1	3.607020974	-0.771025398	TP	1
NCI-H508	TR	C1	OXSR1	0.839534963	0.608358083	FP	0
NCI-H508	TR	C1	OXSR1	0.623436315	0.608358083	FP	0
NCI-H508	TR	C1	PAK4	-0.046383215	0.581875291	TN	0
NCI-H508	TR	C1	PAK4	-0.023698388	0.581875291	TN	0
NCI-H508	TR	C1	PRKCE	-0.12488049	-0.649853591	FN	1
NCI-H508	TR	C1	PRKCE	-0.01274629	-0.649853591	FN	1
NCI-H508	TR	C1	PRKCZ	-0.196666213	0.609067184	TN	0
NCI-H508	TR	C1	PRKCZ	-0.192849323	0.609067184	TN	0
NCI-H508	TR	C1	PTEN	0.134293864	2.215229132	FP	0
NCI-H508	TR	C1	PTEN	0.023339995	2.215229132	FP	0
NCI-H508	TR	C1	PTPN12	-0.177133078	0.700511177	TN	0
NCI-H508	TR	C1	PTPN12	-0.46882766	0.700511177	TN	0
NCI-H508	TR	C1	PTPRA	0.267194638	-0.64032899	TP	1
NCI-H508	TR	C1	PTPRA	0.060572352	-0.64032899	TP	1
NCI-H508	TR	C1	RAF1	2.515094177	-1.006104974	TP	1
NCI-H508	TR	C1	RAF1	1.976770932	-1.006104974	TP	1
NCI-H508	TR	C1	ROCK2	-0.010715588	0.542948542	TN	0
NCI-H508	TR	C1	ROCK2	-0.066093171	0.542948542	TN	0
NCI-H508	TR	C1	SIK3	7.137275326	0.534200269	FP	0
NCI-H508	TR	C1	SIK3	0.245584345	0.534200269	FP	0
NCI-H508	TR	C1	STK11	0.042226496	3.323050812	FP	0
NCI-H508	TR	C1	STK11	0.276481575	3.323050812	FP	0
NCI-H508	TR	C1	TLK2	0.004523257	-0.719909804	TP	1
NCI-H508	TR	C1	TLK2	0.012677299	-0.719909804	TP	1
NCI-H508	TR	C2	BRAF	-0.107179777	-1.160640491	FN	1
NCI-H508	TR	C2	BRAF	-0.228938702	-1.160640491	FN	1
NCI-H508	TR	C2	CDK11B	0.710042728	-0.772465864	TP	1
NCI-H508	TR	C2	CDK11B	0.369689156	-0.772465864	TP	1
NCI-H508	TR	C2	CDK13	0.665594579	-1.067584212	TP	1
NCI-H508	TR	C2	CDK13	0.260138976	-1.067584212	TP	1
NCI-H508	TR	C2	CDK8	-0.170369179	0.929636435	TN	0
NCI-H508	TR	C2	CDK8	-0.270046655	0.929636435	TN	0
NCI-H508	TR	C2	DYRK1A	0.115162354	1.224753548	FP	0
NCI-H508	TR	C2	DYRK1A	0.022749699	1.224753548	FP	0
NCI-H508	TR	C2	EGFR	0.925027176	-1.364088221	TP	1
NCI-H508	TR	C2	EGFR	1.305528074	-1.364088221	TP	1
NCI-H508	TR	C2	EIF2AK4	-0.010573319	0.897934785	TN	0
NCI-H508	TR	C2	EIF2AK4	-0.001571909	0.897934785	TN	0
NCI-H508	TR	C2	EPHA2	0.355460604	0.73622456	FP	0
NCI-H508	TR	C2	EPHA2	0.070422147	0.73622456	FP	0
NCI-H508	TR	C2	GSK3A	0.015725274	-0.922801044	TP	1
NCI-H508	TR	C2	GSK3A	0.222840789	-0.922801044	TP	1
NCI-H508	TR	C2	GSK3B	0.320711303	-0.826773253	TP	1
NCI-H508	TR	C2	GSK3B	0.411528818	-0.826773253	TP	1
NCI-H508	TR	C2	ILK	-0.101308245	-0.86145114	FN	1
NCI-H508	TR	C2	ILK	-0.017006433	-0.86145114	FN	1
NCI-H508	TR	C2	LATS1	0.835370642	1.235062672	FP	0
NCI-H508	TR	C2	LATS1	0.390189836	1.235062672	FP	0
NCI-H508	TR	C2	MAP2K2	-0.933108416	-0.831285832	FN	1
NCI-H508	TR	C2	MAP2K2	-0.246612029	-0.831285832	FN	1
NCI-H508	TR	C2	MAP2K4	0.31750946	0.750707461	FP	0
NCI-H508	TR	C2	MAP2K4	0.026796059	0.750707461	FP	0
NCI-H508	TR	C2	MAPK1	2.306162814	-1.488756831	TP	1
NCI-H508	TR	C2	MAPK1	3.607020974	-1.488756831	TP	1
NCI-H508	TR	C2	MASTL	-0.001163911	-0.945739111	FN	1
NCI-H508	TR	C2	MASTL	-0.001565354	-0.945739111	FN	1
NCI-H508	TR	C2	NRBP1	-0.055038499	0.798024327	TN	0
NCI-H508	TR	C2	NRBP1	-0.022246934	0.798024327	TN	0
NCI-H508	TR	C2	OXSR1	0.839534963	0.655268366	FP	0
NCI-H508	TR	C2	OXSR1	0.623436315	0.655268366	FP	0
NCI-H508	TR	C2	PAK4	-0.046383215	1.018946477	TN	0
NCI-H508	TR	C2	PAK4	-0.023698388	1.018946477	TN	0
NCI-H508	TR	C2	PRKCE	-0.12488049	-1.021585108	FN	1
NCI-H508	TR	C2	PRKCE	-0.01274629	-1.021585108	FN	1
NCI-H508	TR	C2	PTEN	0.134293864	3.099874827	FP	0
NCI-H508	TR	C2	PTEN	0.023339995	3.099874827	FP	0
NCI-H508	TR	C2	PTK2	-0.048452948	-0.657713071	FN	1
NCI-H508	TR	C2	PTK2	-0.071005787	-0.657713071	FN	1
NCI-H508	TR	C2	PTPN12	-0.177133078	0.734339402	TN	0
NCI-H508	TR	C2	PTPN12	-0.46882766	0.734339402	TN	0
NCI-H508	TR	C2	PTPRA	0.267194638	-0.798046305	TP	1
NCI-H508	TR	C2	PTPRA	0.060572352	-0.798046305	TP	1
NCI-H508	TR	C2	RAF1	2.515094177	-0.794359401	TP	1
NCI-H508	TR	C2	RAF1	1.976770932	-0.794359401	TP	1
NCI-H508	TR	C2	ROCK2	-0.010715588	1.382992364	TN	0
NCI-H508	TR	C2	ROCK2	-0.066093171	1.382992364	TN	0
NCI-H508	TR	C2	STK11	0.042226496	4.307589861	FP	0
NCI-H508	TR	C2	STK11	0.276481575	4.307589861	FP	0
NCI-H508	TR	C2	TAOK1	-0.031087266	0.882351036	TN	0
NCI-H508	TR	C2	TAOK1	-0.241654085	0.882351036	TN	0
NCI-H508	TR	C2	TLK2	0.004523257	-0.740148358	TP	1
NCI-H508	TR	C2	TLK2	0.012677299	-0.740148358	TP	1
NCI-H508	TR	C2	TRPM7	0.021632296	-1.136825705	TP	1
NCI-H508	TR	C2	TRPM7	0.020100344	-1.136825705	TP	1
NCI-H508	TR	C2	WNK1	12.36011089	0.766132453	FP	0
NCI-H508	TR	C2	WNK1	8.521911599	0.766132453	FP	0
