# Supplementary material for: Network-based elucidation of colon cancer drug resistance mechanisms by phosphoproteomic time-series analysis
Source: Nat Commun. 2024 May 9;15:3909. doi: 10.1038/s41467-024-47957-3 (PMC11082183; doi:10.1038/s41467-024-47957-3)
Supplement: Supplementary file 25 — Source Data [file 41467_2024_47957_MOESM25_ESM.zip › sourcedata/sourcedata_sfig13_sfig14.csv]

	HCT_C_5min	HCT_C_15min	HCT_C_1h	HCT_C_6h	HCT_C_24h	HCT_C_48h	HCT_C_96h	HCT_AL_5min	HCT_AL_15min	HCT_AL_1h	HCT_AL_6h	HCT_AL_24h	HCT_AL_48h	HCT_AL_96h	HCT_IM_5min	HCT_IM_15min	HCT_IM_1h	HCT_IM_6h	HCT_IM_24h	HCT_IM_48h	HCT_IM_96h	HCT_LI_5min	HCT_LI_15min	HCT_LI_1h	HCT_LI_6h	HCT_LI_24h	HCT_LI_48h	HCT_LI_96h	HCT_OS_5min	HCT_OS_15min	HCT_OS_1h	HCT_OS_6h	HCT_OS_24h	HCT_OS_48h	HCT_OS_96h	HCT_RA_5min	HCT_RA_15min	HCT_RA_1h	HCT_RA_6h	HCT_RA_24h	HCT_RA_48h	HCT_RA_96h	HCT_TR_5min	HCT_TR_15min	HCT_TR_1h	HCT_TR_6h	HCT_TR_24h	HCT_TR_48h	HCT_TR_96h
O00418	0.782030165164099	-0.58972820450173	0.690368415896964	-0.298624260661679	-0.226848481706843	-0.11081180890079	0.11288783509126	1.2287569039906	0.818248129917177	1.49936636464511	0.651804910809057	0.469669205125901	-0.488808814105096	0.895615607427971	1.18577603450124	0.884807928098836	2.63279083821005	1.67160284197303	-0.490668924629763	-0.833138694315045	-0.761541476528685	0.903217268457706	0.963660013419235	1.85193438853759	1.28837100253198	0.850527408773393	1.20195734973264	0.995891707998979	0.84847176055754	0.723749538093012	0.587791101638243	1.2803408407316	0.632191122326815	0.99713868817629	0.487630434907916	1.02758534754805	-0.420876282624877	1.12319954332446	0.914850380376076	0.576008476253089	0.928184232191075	1.12524655412439	1.42655147952251	0.485236384027299	1.26036245707853	1.00106530210885	1.41238906552267	0.0864034970050588	0.0976530953035816
O00506	0.601611866685708	-0.338116905940841	0.706943584966526	-1.0846167036197	-0.668465363555059	1.58044159551446	-0.102782439107919	-1.31918907247631	-1.15686862264831	-1.11095305546892	-1.32078452930446	-0.918761089513572	0.946045115252427	2.92098038587618	0.611768804100052	-0.322509647726824	0.17362419171426	-0.833839056594676	-0.916092837783177	0.526202363036826	0.0476582321744752	-1.52581230918175	-1.23714970597681	-0.861990574331217	-1.35691169894876	-1.75778301376201	1.36501046655582	1.60071029355733	-1.60504546262657	-1.14896619059627	-1.38807606322285	-1.31264899522032	-1.52266902661173	0.442775919392076	2.53325090424067	-1.10402659021788	-1.62539409113889	-0.81833650228341	-1.12039989342575	-2.19597133812647	1.27225994949104	1.46512417014314	-1.38997642961488	-1.49543349583534	-1.9047076650466	-1.77244798710628	-1.57721558288993	0.45021244318261	2.18417325324906
O00757	0.459461869572115	-0.349167832272171	-0.446814654006495	-0.0640971718023433	1.14814218552885	-1.37179833279753	0.360844953448438	0.915910599542435	0.321887138893013	0.383399565046691	0.265761414289816	1.47562613411156	-0.562385652218452	0.0795864729336249	0.245118551294098	0.941836210194216	0.720307851428645	0.682213556368671	1.19547358807886	-0.683453711123729	0.738510118885881	0.530259777279945	0.356289816229875	0.468998655944167	-0.185550426482488	0.606667056459168	-0.0631127804269498	0.738179679119819	1.09103567589315	0.451728124741956	0.694889129508954	0.712255274249698	-0.0571809494192378	0.590630148801581	0.216825606534835	0.389090698529823	0.700507539987159	0.386442877824248	0.271919888961842	0.496558387754543	-0.56126865969637	-0.110196098364132	0.543906902124075	0.269005532828539	0.553230655314219	0.422073365100869	0.598156377423957	-0.494767828096594	0.43332523783444
O14494	1.80896798186535	-0.632829992324161	1.06648485295086	-0.394718685968289	-0.065073518428959	0.251689336261663	-0.103135842567493	-0.776398641440211	-0.659514431605994	-0.0427199391981893	-0.0955326944021104	-0.661965156316335	0.317359902017038	0.940372478021084	1.06057764428661	0.138267613079967	0.228183482442173	0.102197513542544	-0.616270037548469	0.268851543742862	-0.501568895689354	-0.529146165563554	-0.234066837535807	-0.40522566401212	-0.247099831378595	-0.627351849619082	1.60787491972032	0.789443947205023	-0.0569496495315208	-0.306134992775862	-0.551198843334634	0.0221258720911787	-0.626380065989821	0.0395108646523795	1.90755718289319	-0.209869046236782	-0.778367200167634	-0.348368687003253	-0.266792601495588	-1.42579814983725	0.526508947491056	0.542617166324832	-0.494889393328289	-0.358806456912444	-0.0626578734606059	-0.416278825576246	-0.551515254153479	0.342448975386629	1.12822028059523
O14730	-0.617668305505938	0.43169551336993	-1.01259389627436	1.31989575386747	0.611879675993734	-0.287189486582804	-0.799188388384089	1.14010367713606	1.0439348117198	0.130452754515808	1.06698200095991	0.0564248630911112	0.207010139527803	-1.55870128354737	-0.97112758734704	-0.0796354373779011	-0.791620564464105	0.362628727358387	1.05950837499307	0.172749067040086	-0.351799887949489	0.78178188746394	0.772122729205941	0.220949428152625	0.924455145352088	1.26883260435354	-0.796816993338301	-1.75048176581958	0.423593874547626	0.522395290609176	0.905902558201332	0.8532249446075	1.04882631136127	-0.275832637479927	-1.62202810413309	0.6298346804519	1.48178966847044	0.649016247665747	0.717693709092501	1.37980338665324	-1.08213858481384	-1.187242127077	1.07179044164471	1.34553841979128	0.78224197932028	1.10999922697816	1.30750022589663	-0.599786619865758	-1.57268443242973
O14733	-0.944850881562219	1.44772844244869	-1.8912569784666	-0.535381012453655	-0.277726879197123	0.684145844237488	0.538102708439466	-0.991978232454136	0.0612361624418939	-0.352480270319361	-1.25118442112916	-0.246934079883197	1.08212509574748	0.251141506815055	-1.17635311056188	-0.300574012941726	-0.920060664595803	-1.38169814771568	-0.70571187604253	0.00801671540255313	0.116547269779505	-1.28161008480039	-0.995123631200838	-1.25565329128418	-1.35145052009725	-0.502853102204494	-0.581784787341411	0.131859356855172	-1.34306060083373	-0.4371650357554	-0.681718577717736	-1.35467254455059	0.013742534057175	0.101571769002616	0.194833138923799	-1.21119259432597	-0.525150181255388	-1.5648010402902	-1.44354016957348	-0.484691683498878	0.081360864916095	1.04964144371806	-1.01805277062141	-0.22059169732693	-1.09982892243508	-1.45795942965543	-0.536623829073148	-0.272742231745473	1.03876777070652
O14936	-0.329074000683644	0.427511557993273	-0.68724083360891	-0.730241320189458	-0.298702941724953	0.432498336690044	0.0114200194334437	-1.91173115354029	-1.95875177109508	-1.88189832203856	-1.75449010743312	-1.22526649745969	0.785437428519301	1.91288533844895	-0.69077784061784	-0.941582090093556	-1.01431399402032	-1.91160976556321	-0.998506504561785	0.18759702898102	0.931003214401887	-1.613755639352	-1.86335843785241	-1.94620256573221	-1.90247830155581	-1.92236035880723	1.39687259828884	1.94071664014803	-1.29861813382481	-1.24396152813552	-1.55576524323484	-1.89249277131332	-1.35735591499801	-0.165875931429942	1.2335209251093	-1.69017632227583	-1.89710193234782	-1.87065719146454	-1.86374308797396	-1.95747808291453	-0.300413540628328	1.25668433372691	-1.59295694331347	-1.82721751684315	-1.70089913755086	-1.92299628667672	-1.9142713099803	-0.735643566169685	1.60649492775111
O14976	0.243244116971195	0.120315487692015	-0.016144545338011	-1.8566584170445	0.116835902470326	0.0865749045015178	1.35489615654192	-1.78538691558601	-0.672130647673072	-0.521965310168432	-1.23968766615113	-0.474939039221389	-0.679844336808938	1.58449244457816	0.170442882899681	-0.108532153846421	-0.0531969755997306	-1.28636262344247	-0.317181884167618	-0.362402628718431	1.08919034091622	-1.29299595373648	-1.35563650329483	-0.69801542158905	-1.72717893990555	-1.60160329536281	-0.457916566590101	0.694330539784742	-0.793903008305105	-0.709350289393677	-0.886493277782435	-1.87454838478676	-0.944546162868136	-1.15911743214498	1.09786132846693	-1.26028368232839	-0.665960635596492	-0.849638278780313	-1.23597040435236	-1.0314181557186	-0.553818352049451	0.800136898313575	-1.48092908414481	-1.07481066593992	-1.03851905312052	-1.53198145081576	-1.31641971164588	-0.733998981165258	1.56879377901463
O15075	0.419753097850542	-0.00931551972855235	-0.243582715807719	-0.290388752123471	-0.139510960936478	0.0917444360988687	0.815160441515434	-0.0302407053347449	0.700712721710906	0.745620318300867	0.44978520311503	0.276653304925367	-0.637314369639567	0.146579265440872	0.54299283942479	0.582905407793788	0.549946425114784	-0.189884602271577	-0.117610262261363	0.0759224710691309	1.06698695140332	0.0341258981138845	0.12771215608992	0.461953865196967	-0.414324462123406	-0.497065004737237	-0.427526324451914	-0.0213900425101201	0.246722229035945	0.106391016147343	0.220325435525919	-0.0223148971155884	-0.32336499155412	-0.95334843130821	0.0813659243664517	0.111414429715501	0.837317488712571	0.979522731268888	0.110878991376867	0.153490065866567	-0.119554002025973	0.864423769135929	0.00528768238499982	-0.0603272694830402	0.0716889202488458	-0.0791569678721483	-0.0257803873847166	-0.101231631430151	0.667433660661368
O15264	1.13482653417608	-0.79669879560109	1.00810418365857	-0.538589003238534	-0.725245070627271	-0.167919397344771	0.795387308638698	0.916908416785949	0.821451025291452	1.46534644650333	0.908191349652478	0.645196635407631	-0.842722858864651	0.946935292769282	1.780194083217	1.06177550734521	0.830141599600364	1.24869971131005	-0.513397505914483	-0.338980443880781	0.109836684713167	0.780510285392993	1.48378346382238	2.14518889364469	1.11123069857972	0.813066727873624	0.696562463374715	0.250360844337086	0.692738673610551	0.834083470836988	0.112126434937134	1.06842604398796	0.115313127375558	0.079031090903932	0.836947711995597	1.382557509074	0.220994099665777	1.61023132640346	0.983234764824383	0.27107294366547	0.627451275684967	0.525195582527748	0.913552802469356	0.370050318142602	1.32104345007982	0.737663304972751	0.736161208282706	0.0672523212139675	0.470200559985943
O43318	1.31103366922196	-0.655797157824152	1.13722616070569	-0.744309502050042	0.558401036983402	-1.3850390911817	1.37824434402272	-0.742650799146902	1.71726862575685	-1.19792794072131	1.53262604647341	0.979726594829525	-1.83851975310627	0.384859390252608	1.04051722733168	0.502643411500732	1.69384044304775	1.49542206183736	-0.194515076381222	-2.25501115959945	0.358613688964906	1.33498283643227	1.65276750233015	-0.506817406200825	1.52158289087977	0.955285816130117	-0.566552390054492	-0.0319867400582356	1.5239750265392	1.34353476216193	1.56159946360196	1.68510116769664	0.609818734905388	-0.567484383569103	0.141088841036625	0.701075099896692	1.03464493846585	-1.00340714968059	-0.844758368261741	0.800567210591579	-0.323600855002543	0.354865906679388	1.66324538434896	0.986434956453655	1.73960740322672	1.06132551053181	0.593367228883268	-1.13614729264893	-0.0641946332601639
O43353	0.0152875835060335	0.645257181795739	-0.818584132696101	0.937311931705132	0.417146836111162	-0.95119319795209	0.365947781130172	1.43952397660308	1.40511607312681	0.807389028840354	1.53530461982217	1.32853352628458	-0.173908895930832	0.94743753293813	0.790719985388619	1.46937796133737	1.42640659168776	0.938340345696043	-0.159623638388526	-0.324054592697197	-0.16971607538181	0.630297762579749	1.36692595383618	1.37654772407968	1.06298654059565	0.659903542013953	-0.110570160208037	-0.211772772826024	0.218447373802437	0.815185163130918	1.1116503971589	1.41775937978478	0.135119568290827	0.500913782189487	-0.543165631437386	0.397403999859572	1.37119402785669	1.2411991282728	1.53636399986868	1.35364055499568	0.455463706110365	1.13027643214002	0.717622315691274	0.750588776195146	0.844306497852118	0.515540453267481	0.598789332567412	-0.0338366033446398	-1.09144307283482
O43426	-0.567599445275956	-0.129599374675031	0.259029463582689	1.4527764364437	-0.849040162344756	0.0678320353694281	-1.8639016640018	-0.333519960156003	-0.902194732058213	-0.929168308313369	-1.11069353147925	-0.777089057584397	0.20488149518116	-1.26492972854375	-0.209808831798775	-0.321949650347074	-1.18056752399682	-0.254126201902297	0.256564661436028	0.141981259627989	-1.32799986323978	-1.08687656018752	-0.572998844013064	-0.838526731613707	-1.00680357056612	-1.2910645282488	0.460873469239327	0.150888902580211	-0.0803502467952434	-0.440418454646839	-1.2198445036267	-0.871762562889104	-0.714541916887923	0.181144728072165	-1.14699550386696	-0.317659968927469	-1.0785867252907	-1.1575565819416	-0.673983295681489	-1.37969141123879	-0.568665103550258	-0.91715178739257	-0.976810745307306	-0.63629109068358	-0.651966552923467	-0.384576437973494	-0.984097418395264	0.0649707951730768	-0.798795384763735
O43683	-0.177744341666822	-0.198824926425111	0.199113458142417	1.01447282643493	1.65405590496657	-1.48492552622637	-1.07136006666219	2.9693879538732	2.09655898716986	2.8569458628842	2.95350178794361	1.03097993524759	-0.790662092909169	-2.35915410810526	0.0698329831549465	0.468534620134873	1.36946690039155	2.68719863830901	0.965093001258279	-0.671110482049976	-0.641550357602829	2.86590923430374	2.92331191771963	2.81994402854633	2.86039515332379	2.9442969488785	-0.629289770434229	-1.69792436217213	1.33010270683377	1.66991699262989	3.06827279585899	3.1573291103973	2.82246845952147	0.0446376474520706	-2.95033167811357	2.54952359613748	2.49403928580366	3.00166047725092	3.16325228857887	2.94234662653221	-0.561687055872314	-1.22517384227293	3.01025315423733	2.92505512974929	2.89336992170777	2.96217125812815	2.88939664014673	-0.48780062772141	-1.80358213494388
O43688	-0.725333498196647	0.413298193762614	-0.794471090384132	0.628650654170523	0.572934782214403	-0.294857805722417	-0.194901473521274	0.350736150608713	0.206970135700334	0.0576781202831659	-0.415787820502266	0.818802120097688	0.716277503359841	-1.07415255971569	-1.7648244968024	-0.484634115178533	-0.998173182901656	-0.353924932175813	0.642192014598693	0.447461178842114	-0.422795918073893	0.2284187613719	0.139160757582849	-0.348872029981985	0.311788219727527	1.24116192943988	-0.102367825336096	-0.597375316893224	0.174628325760984	-0.299413875885141	0.364818345412044	0.127988136093533	0.889043561531151	0.766257931716723	-1.62994277102569	0.0512565353252681	0.0306920678006777	-0.168778288010024	0.0688845327995945	0.598767296237063	-0.757316879918743	-0.777788480106367	0.333198929044136	0.422298844009027	0.370641174296508	0.284862140700548	0.943320895508579	0.409447231000726	-1.30831838914121
O43930	0.0412186529816861	-0.140628787788864	0.441886565354491	-1.5434793024771	0.155840698725043	0.465187732978225	0.764614073235499	-1.78044287492573	-1.22696445556693	-0.873515709572554	-1.60422981383202	-0.409314639719982	-0.146413654661648	2.03322922852402	0.301850019128822	-0.683283555090767	-0.208245498710396	-1.99012324764819	0.389019379841984	0.0679527690642123	1.31032661081784	-1.4685510199508	-1.46521744336455	-1.33953761953568	-1.68995266784386	-1.39044094335687	0.170367129011367	1.42805010651681	-0.748829243107994	-0.914780398091194	-1.05738657888613	-1.73465160435577	-0.979129813543049	-1.38576407333083	2.30579278037195	-1.2667988202618	-0.898826155053255	-1.17785968555961	-1.55731823137858	-1.16125467302306	-0.295214994567849	1.92604741697868	-1.42215221606673	-1.31017825207036	-1.25756532442766	-1.86568422189691	-1.09493328145863	-0.461317232922251	2.50672847752614
O60229	-0.337459919455744	0.223453777680133	0.911956754900111	-2.36747344748251	-0.429194840938019	0.738267734414099	0.590712066779214	-0.323473486945722	0.436758443495366	0.466383200358281	0.0290582627892912	0.932828946414552	0.0768974020444907	0.662706222561077	1.14381345804683	0.93937930677366	0.321152713651734	0.118771107771808	1.19447342342233	0.513544478444973	0.680084909053041	-0.825532084647442	-0.570486656066872	0.496920916589357	-0.509647086214497	-0.826915077027124	0.223661574435836	-0.566307247896165	-0.541729788943718	0.15164732165832	-0.427889150768153	-0.671304722194254	0.00218734737713506	-0.462494598306787	1.42439870466841	-0.000244475103453246	-0.720572298820118	0.214774565444786	-0.413402115054063	-0.674601411981761	0.524985864463591	0.333793814300985	-0.689883232087873	-0.681655925729534	-0.618967858149448	-0.527408731769689	-0.223082906557188	0.01693839042046	0.813126845396578
O60942	-0.491773883141873	0.847696568417579	-0.820251705449073	2.06092168116299	0.0769946228115496	-0.0348092448484648	-0.573317601446267	1.80582709960653	1.14648316384138	1.26198518372786	1.29783610559932	1.16751510463027	0.350061138646196	-1.57085269765666	0.119828537265157	0.898800255099472	0.180252711572582	1.4165561387178	0.176059909624724	-0.080349687062014	-0.707869268417524	1.73420765652012	1.02130425294128	1.53657296049309	1.81422164176389	1.25880568202218	0.206254576917936	-0.815913322687931	0.658201104936271	0.54769961064746	1.22184818121481	1.24884172659441	1.13342155378156	0.980058376241026	-1.37700237214314	0.959423909141171	1.4732654119047	1.12374164557409	1.37178777437194	1.06367258276334	0.195577267688836	-0.593491007249698	1.50256026001313	1.3472104793136	1.21490938385859	1.42427396903409	1.18190277428912	0.485115849827434	-1.61909682567785
O75319	-0.380074423161165	0.392002040545391	-0.45542334403418	1.68962844847128	-0.256185648818974	0.164538230966267	-1.86819673674346	0.499780076105309	-0.660776953859032	0.294727149204073	-0.721731462644771	0.54911617157443	1.19681680462024	-1.69714996283429	-0.583797561448975	-0.34720068344606	-0.817635846580201	0.646948526547512	-0.0485018172323817	1.14114744314527	-1.32556981960698	0.487743538408713	0.184879694417758	0.287228220813662	1.09383161697746	0.491537514760531	0.467102059233529	-0.291796771629691	-0.22788762979332	-0.460232208227558	-0.706828089923636	1.05869492409021	0.967133152389164	1.2158464540725	-0.764046740108323	0.538205272346068	-0.592873658620662	-0.231620352590285	0.538816423372594	0.231333926500277	0.583915870638391	-0.856253630546034	0.335035483463475	0.824170105020604	-0.129979631037402	0.894631979422725	0.0882265431818708	1.34371753147987	-1.45738727513562
O75365	0.894835017388715	-1.41248337268355	1.42576356834419	-0.209812310223603	-0.734018848100932	0.618032569972176	-0.325433684897921	-1.37828411034976	-2.38432181518679	-1.57735489770184	-1.06317425968336	-1.00197618830296	0.881053571147797	1.30020417128477	0.207709112700563	-0.0945189255178673	-0.584878674349107	-0.38144694021704	-0.900768166416691	0.822692467971462	-0.253784240879877	-1.41349976446058	-1.68036501848874	-1.38455643710975	-1.12524550865012	-1.40357909218855	1.23764725034371	1.18001001572156	-0.782547215383058	-1.15531477077241	-1.84852263450021	-1.13424858375056	-1.77765938435722	0.297299881992616	1.85313425904703	-1.41470806019754	-1.88656141975283	-1.45435015086937	-0.62210139143072	-1.67745273497452	0.846617846095363	0.479857580218064	-1.21056511705914	-1.32726900978625	-1.35763445367235	-1.28650548709497	-1.88222486087002	0.292867340018665	0.961389672602639
O75385	0.0598374031572746	0.126434699877962	0.556160759472216	-1.13710077413328	0.488822853120511	-0.952742700451014	1.14395625254062	0.835644928326037	0.719820378320507	1.75693777998997	0.818443451421598	0.86816002884044	-1.31160440824532	1.16132253859036	0.781940782421316	0.641627185208238	2.03051344669662	0.70114470053416	0.15514866770903	-1.13461640598883	0.500084292432318	0.742687268282233	0.884629427835167	1.8606890848907	0.53358591885892	0.657600565582833	0.427085160598577	1.65363922188596	1.05038947955924	1.0690116785168	0.826253205638397	0.804846798046681	0.404620829714827	-0.274031664922841	1.07706523075821	1.12058889602794	0.44729385665046	1.14512210977766	0.866844157455936	0.340121925468546	0.0959442130639158	1.41908060350324	1.16714120196899	0.851619237055336	0.828152774490164	0.577310949325994	0.854024445040935	-0.864256751382053	0.819244712357041
O75582	0.732816075248715	-0.731933409791051	0.957657484917109	-1.19311298057311	0.0956721487837561	-0.217720684728474	0.887965318043853	-1.33986094124605	-0.806404388014152	-0.687224866016269	-0.87700372665723	-0.209112879439765	-0.609776959523761	1.88540826514729	0.954363808460065	0.399498532877746	0.33831927753803	-0.509326824826179	0.425312205908162	-0.340084780117384	0.766870269465845	-1.17251859493716	-0.79862666723978	-0.695086228784565	-1.28408755641421	-1.14996455195506	-0.278668388599231	0.977272881696755	-0.465406685834262	-0.15219890919629	-0.827089525030668	-0.800155052227883	-1.05892734436177	-1.0123151006245	1.49419573252576	-0.910348591809668	-0.637037397143204	-0.411520262278536	-0.65466388025513	-0.840984680966246	-0.52741507390945	0.69269788737454	-0.878684788120109	-1.08815914757048	-1.11133150107218	-1.26743089327437	-0.803320825306654	-0.652131072201749	2.02080213472611
O75962	0.0895491230472997	0.0529102866262928	0.594545331386847	-1.00066061768063	1.04543576211695	-1.826017859767	1.93134942054881	1.13339547806774	0.861008568217411	1.48103263374588	1.00778289132879	0.970794038298303	-1.48581701094297	0.614117400994426	0.810939468262164	0.482688695251717	1.37454615782403	0.949252108505573	0.566865667306822	-1.5465768685535	0.201876459162497	1.05725450642513	1.12757466322781	1.55931932630978	0.516516722028839	0.850627606913652	0.0112382677391038	1.6987984912583	0.904810779655618	0.927657197362791	1.05219611181879	1.0524629712057	0.499182694322297	-0.16952301828311	0.70255458602432	0.88367750220294	0.364457544559225	1.12391612494344	1.2144750227168	-0.0850873073490962	-0.33473460989363	0.967538548599335	0.893657556747464	0.938415484328996	0.894333938746421	0.36855626738594	0.861252540086973	-1.00418080039127	0.55661553286127
O94768	0.834519870923483	-0.406239565728918	0.472999671326641	-0.503464442076725	-1.00955448727021	0.618281327602322	0.234054057168274	-0.0895548810269742	0.108932467563201	0.35496112017343	0.306351289210936	-0.320914614507514	-0.126552228661266	0.0409142437785197	0.79275375152803	-0.159995562318998	0.153753015174361	-0.253979063382894	-1.02597905077984	0.257461276027894	0.0959075371566945	0.146574111089891	0.0540733154057366	0.222728074925766	0.0483785930503648	-0.141534574852962	0.0545572703438142	-0.53624427175387	-0.0482044406505586	0.258533986626098	0.176380036247109	0.01433534198227	-0.360021660026006	-0.321669279839922	0.1992478730719	0.0479197989477754	-0.128516962766528	0.252775326760741	-0.188610003245026	0.0864785820691361	0.363136341536711	0.405218350667331	0.0184711256239489	0.0142943052222923	-0.0965322366116028	-0.131005607764458	-0.305252937297291	0.0667133348326962	0.359461870521151
O94921	1.05732998496821	-0.420568671601633	0.537796301278385	-0.969437714478567	-0.183349136211346	0.0342857664372858	1.0393976052961	-0.941278606309671	-0.0749270781308915	-0.193023298716151	0.0586487654889937	-0.0919902051613227	-0.459995112483603	1.10562625737948	0.75251416315877	0.221522259793431	0.76243878397084	-0.118886501815735	-0.161668778773302	0.12313126787947	0.797487329640276	-0.812629550865676	-0.805488718332486	-0.196690235973007	-1.07456206737677	-1.06400416203535	-0.531506621951652	0.077644121719853	-0.559770322457506	-0.439936091338234	-0.50672171693923	-0.415105290541174	-0.746440711122127	-0.820705006956199	0.803042479714251	-0.557101412946499	0.0895998003701738	0.604936275105018	-0.158795820057462	-0.454785069319081	0.653794759880293	0.80317029833491	-0.907192833946517	-0.589023432764595	-0.375916854612036	-0.938543172126223	-0.518544880038602	0.333495570561574	0.97548013133869
O95382	0.433422773971557	0.04497515766485	0.860829115505144	-1.69720307911699	-0.0565442645529316	-0.299177684019874	1.15477752885129	-0.503851930497277	0.0331764194053328	-0.228839188913944	0.178414790210316	0.109691500610584	-0.87792798206101	1.57161648135263	1.30565155788465	0.66538162721433	0.748593143398356	0.0561057145155199	0.113326988165155	-0.607342590602564	0.602258396279435	0.19367230001528	-0.524861774595751	-0.276737732501437	-0.706355913249449	-0.91130386158311	-0.734173057732981	0.327978947106141	-0.368818857204798	-0.744078822270999	-0.409577247799016	-0.856731693380889	-0.534141835450142	-1.51295866956592	0.692793950025268	-0.639531534020086	0.410657530122602	0.570122705806759	-0.420588608901779	-0.411341914353995	-0.209811124220598	0.882633214823231	-0.57378486432532	-0.811630271644408	-0.79936312145936	-0.725893070537725	-0.70693463104065	-0.50208918156032	0.975865008160753
O95747	1.02540593384795	-1.07238319679558	1.36312974023584	-1.71253542999194	-0.47039806102922	0.668798220206076	0.554190376543229	-1.14511933794472	-0.76412341370052	-0.501477161454446	-0.812420527829733	-0.0202290223093979	0.571176453413012	2.09674798248756	1.07502503964616	0.0247776585321933	1.31980210292036	-0.542064468372056	-0.00519743525776364	0.415204913850119	-0.0754828948080883	-0.904563624288269	-0.408939330554862	-0.310180009055347	-0.449033632450449	-0.690157009113748	1.46549650160708	1.21090280032661	-1.0632317887534	-1.60436778849046	-0.948002702100224	-0.224425388413574	-0.754181962654341	0.0776201690924447	1.88203784906573	-0.80600430197228	-1.07762502775164	-0.709391288445258	-0.466127729679891	-1.23649051074699	0.914686969555956	1.67639734991463	-1.03283136704	-1.38887355081568	-0.83939162689719	-1.14043579385423	-0.420727910394811	0.217642913117823	1.8400824731372
O95819	0.0503166923192645	0.121485456706404	0.378748163243621	-0.696255014331102	-0.028344503246171	-0.690466296453329	1.20918708665934	0.179105707154883	0.512502178480486	0.765310607782986	0.490648782383258	0.510621536047104	-1.62412698783531	1.42701393027084	1.18059201880468	0.639255689465688	1.38392837173297	0.409410440094772	0.425278863572109	-1.08127637086211	1.14433026815565	0.239631651810101	0.32909655738275	0.966986196114339	-0.229491405150149	-0.449572259775729	-0.129131430002646	1.30629818111788	0.50798706873875	0.54297508016578	-0.152974819961002	0.236182179391798	-0.239498817230791	-0.71167358320063	1.54041259212623	0.587286149483297	0.304370047196886	0.764549933511118	0.385947479495356	0.244538564133573	-0.270068859644696	1.38891627924422	0.199950792553927	0.246892442931463	0.341510211406429	-0.027633233999776	0.331051329749257	-0.592399300328924	1.7444878213504
O95835	0.644206976436523	-0.327440152247213	-0.21674078705006	1.84894799130007	-0.153671851727848	0.418044803246175	-1.72440546474189	0.142535816952357	-0.294221306096217	-1.02735188725379	0.028943910213298	-0.488470108221736	1.34359253563593	-0.910794501290718	-0.995808321616801	-0.878051599940215	-0.839846868049092	0.311747923808119	-0.381197180412758	1.27036175406155	-3.07751025204732	-0.462790992541001	-0.449260312816173	-0.840032856673194	0.394792900579463	0.0771005674870248	1.23238779995281	-0.818618192963479	-0.603392628629988	-0.339526126138865	-0.134929106617227	0.389545077913819	-0.260448621811633	1.65171940847517	-0.387640707088641	-0.305512962660865	-0.40334451439493	-0.704882785901992	0.00954609069788795	0.343764754381636	1.27865532280802	-0.381444130618057	-0.0857800014907533	0.208076715632991	0.0464846307074257	0.206003394004107	0.0310200109930902	1.60401330842517	-1.4763447685246
O96017	-0.592042221194339	0.784866332539861	-0.264987177685933	-1.08689874082386	-0.375803886317372	0.882970648432112	0.259988164086066	-0.924008563126196	-0.877065232817187	-0.649149906315765	-1.26614673219795	0.0549244045711527	1.1468452827387	0.745473387161193	-0.0364106580815753	-0.21848922801252	-0.0488825998143524	-1.33271737617105	-0.119851629508795	0.95640198155792	2.18208602829966	-0.381314041540673	-0.183208387864157	-0.340552129200715	0.164751822685753	-0.0894544518918214	1.6119920054642	0.347128325280963	-1.24464940013561	0.131504626709839	0.108052701727085	-1.33578097534428	0.0620955040612401	-1.89318618402203	1.24122978978469	-1.02779194977015	-0.723434450408641	-0.367684848813451	-0.739574157106166	-0.785045663036121	-0.222625504558301	0.328194419238372	-0.306269700043301	-0.127535491668714	-0.275843751834144	-1.15348940019773	-0.791437552851477	1.09304462441877	0.213595682180225
P00519	-0.69505648385009	0.562464688995431	-0.114624686645065	0.269550640798735	-1.64632296078836	-0.819862497683051	0.236169740062485	0.983886026170403	1.26476052165611	0.836753095222297	0.802073601700494	1.68548298298374	-1.70672639819615	-1.40622056507886	-0.0396001203734625	1.0190200928483	-0.940837180048957	0.292474765691419	-0.346185654224634	0.21750868917892	0.0331828565712468	1.73233855673993	0.634375624336425	1.64699029402324	0.560057123654548	0.12544102181052	-0.420710018140601	-0.422709257001668	0.192280496575778	1.34039344883029	0.544339007738072	0.0546406333655359	1.30202982012281	-0.0110784676824815	-0.651512628111849	0.360789493316084	0.913215844422107	1.73241957007658	0.695493493807926	1.32233065947444	0.737762579390702	-0.161966699157347	0.160676238269171	0.0974588734218154	0.908516727846106	1.11703577655854	-0.00566855909715447	0.944126012834912	-1.00287345405673
P04049	-0.295902564200812	0.141130139936775	-0.25851583166088	0.911782566138293	-1.07173911115463	1.39949625952225	-1.62244488659911	-1.95069226487224	-2.29882499627412	-2.12613782406336	-2.26355522315865	-1.8084817826897	1.94071250602036	0.280949171026797	-1.06385577656179	-1.15418289917797	-1.32175108189716	-1.20750287285102	-1.93949247642236	1.72077852774572	-1.01067376618369	-1.95388604212602	-2.3126475386222	-2.57543369373582	-1.40778601619101	-1.52474755184503	1.83958980603188	0.318373828816469	-1.34497626986382	-1.65562639108166	-1.52512313107987	-1.20625390838757	-1.65099071835511	1.91677454628663	0.140831672296164	-1.69334344317403	-2.89238434150099	-2.68266854781676	-1.58138782895186	-1.51948753345634	1.41437386165461	0.157677346023019	-1.34721987740551	-1.88710537548996	-1.58834740198298	-1.29798488140296	-2.14559683563936	1.59928169588927	0.0884362264885804
P04626	0.51071228350126	-0.405722859646754	0.212998090451668	-0.785152569495443	-1.18355370139197	1.63916598332523	-0.209809970100566	-2.27710898291483	-1.73762780876707	-2.31520317448021	-2.87343602220554	-1.15604110586403	1.3955561713025	1.87611102421926	-0.128082816874121	-1.06519771592402	-1.02567975698226	-1.64387500627256	-1.23831225278477	1.42397593814782	-0.287459173413659	-3.03453493795987	-2.11204737665442	-1.9210417031642	-1.86076632748312	-2.25103257205018	1.72252719830877	1.26980474664458	-1.74067108877055	-1.84830828394415	-1.70715316592616	-1.83816136087026	-1.73771732957216	1.13091868670934	1.91049943551566	-1.87518403891603	-1.83904363789434	-1.42180429846996	-2.97613867682027	-2.13125094591466	1.16271394733565	1.37439708263186	-2.99403842230332	-1.88659276740087	-2.92710198199015	-2.99207891815563	-1.75125813076816	1.22676562021752	1.42418589196538
P05186	-0.0540600285939343	-0.0565287116738847	-0.957530296382336	-1.85959127606323	1.71741621471361	-1.62180643094652	0.863761343880838	-1.46308860667094	1.2946786373706	-1.02652600768052	1.54485229559961	-2.0680530519002	-1.53480011573667	-0.0905037090292286	1.51238572066128	1.4618915710154	-0.997614896135853	1.7060673441739	-1.06061834802396	-1.549346138454	1.15510002838553	0.978429481191908	0.865496089561115	-1.35766091202658	-0.848155424685107	-1.35160021727163	-0.608840897499269	-1.25369983352119	-0.203326027965888	-1.33421043147524	-1.41424062291149	1.33367857282506	-0.950830572191714	-1.57209463161405	-0.18343942507211	-1.55497690149656	1.37113440153521	-1.50025644186568	1.74830845718248	1.15318676658633	-1.4770151996488	-0.584264018055267	-1.24889089044515	-1.32148713286997	-1.41236287188483	-1.47771958477754	1.39214086031077	-1.33693153251563	0.32409244193133
P06239	-0.895126286653621	0.273727628377953	0.39914234181974	0.0369614796846404	0.277344952891664	-0.643128442775184	0.841972333890495	1.25820856760474	1.23093040043803	1.82633698776071	1.92419720461547	1.32699029465089	-0.936375720131772	-1.00553892717194	1.45538911704155	0.563975953485789	1.11304543828462	1.60877691045459	0.406996113072042	-0.0476411428288237	-0.0322200310040226	1.56603197101587	1.52928874505157	1.85918143372952	1.12635678522516	1.41735205000898	-0.19834617052793	-0.47310529431636	1.31534164666562	1.53825186275766	1.36242015672205	1.92619632031201	0.849084830998988	-0.148071371946806	-1.21543646724296	1.33089999076947	0.957383271106001	1.59359660208013	1.65107224576023	1.33745692354112	0.338806308877449	0.350990707891322	1.28599417094296	1.25041044512418	1.67138269101863	1.0608724722799	1.40482987726665	-0.000266448081795114	-0.440004445661886
P06241	1.23772331943377	-0.340399941672631	0.23720352566648	-0.926288692381142	-0.538317316976613	0.0206017936564385	1.35595633148238	-0.0987971479843436	0.565454645807501	0.583774386407349	0.40814803998648	0.159974372309376	-0.805341667530586	0.68006185877312	1.97674263535322	1.12987990256363	1.10436206983602	0.812946794787552	-0.611534011222204	-0.296281710483701	0.358327857732393	0.277726856680974	0.386922450765016	1.02356077570102	0.203327530107944	0.00640195286979046	0.300709136332827	-0.107778339673961	0.184267524780277	-0.0909897529595087	-0.628552309289516	-0.121756473281525	-0.588693266599349	-0.479042092266815	1.03401287238903	0.237504368263017	0.170324674011259	1.00018227094163	0.313286998238258	-0.0383945093657505	0.135986468464459	0.515439042094463	-0.0810765620586732	-0.254281613159935	0.597620901443173	0.290086562684743	-0.259184506924286	0.103386364934402	0.0299241869874854
P07332	1.65136737767762	-0.920491634484922	0.628469644315472	-0.802087069935153	-0.439376817378114	0.0253501653656639	1.32617590239846	0.466786036821955	1.12258832925423	0.926346796746778	0.577836480296811	0.416461494602572	-0.670191222307275	0.522997613380237	1.77160484245615	1.21312271503392	1.55885269645403	0.61955590994546	-0.171379704618868	-0.114012294706839	0.539890720532788	0.471693566738003	0.914487912041536	1.51889241757085	0.551349201145948	-0.00665717714878222	0.241292225530997	-0.112403752195904	0.159714324912005	0.751611645981722	-0.335292366911386	0.26349124004091	-0.408087622422861	-0.472998672248938	0.546042935013666	0.748196215381566	0.557245004967239	1.34945769576287	0.484623840692098	0.383659398742275	0.264317224250978	0.510216269057349	0.38524033274996	0.33019783298716	0.769925429404641	0.534888001738205	0.4005976589204	0.0398024763456585	0.414890322812676
P07333	1.24623728875562	-0.65834142618371	0.991506887211268	0.227338116006791	-1.21252782225101	0.297636711150414	-0.0333087536478645	-0.102271030831277	-0.0529216784825392	0.188099820007819	0.452242065822903	-0.208331488298069	0.113582849751532	0.744594844357532	0.683666264390312	0.333737694988021	0.830599168751012	1.46348199495363	-0.852680053209676	0.595328398355134	-0.413932157144411	-0.162407192324021	-0.063204950512704	0.289243715602938	0.278125120814043	-0.624993526032736	1.7196238700314	0.396274121843319	0.17335346539841	0.0987146456444613	-0.0658534163912474	1.28851112755933	-1.04363684706862	0.551649004692211	0.476039087609047	-0.0403821128584279	-0.788055173761007	0.0431500821707257	0.296926577759612	-0.696504612486953	1.14768451272234	0.539704081900526	-0.128644043392367	-0.34399775466086	0.147543012055005	0.0897323176121708	-0.303732852918962	0.547776325109325	1.00332200173949
P08069	-0.757108612886579	1.22793329260584	-2.15440525071781	0.680285725613151	-0.998751352015167	0.310078179089479	0.386304620571337	1.10252893502627	1.42099734618974	1.28543977375394	0.685240357102607	0.83870078416549	-0.306212082010366	-1.81753243006991	-0.449459395028338	0.266813685623608	0.112625274367415	0.377080330602467	0.10511527802937	0.152323411765915	0.830282158923959	0.920730812633986	1.28816389324884	1.0695223329207	0.641305658285662	0.631745645273918	-1.22983515393453	-1.40778884908892	0.564398126649179	0.840135550288631	1.19614360141422	0.545939951387363	0.986560725538068	-0.0868533035846212	-1.54203428217235	0.887226121848476	1.51175151015885	1.14605648378722	0.344265774358067	0.822195549799722	-0.617038913968573	-0.868871485037551	0.858955162894507	0.873089181661469	0.723682521829343	0.697146989505363	0.862323015787895	0.225602964773691	-1.2908871629132
P08575	-0.603433090657444	0.608448003643733	-1.38444780887977	2.40829006434375	-0.269262309957095	0.255133597981184	-1.27993758038501	1.22974287464452	1.68697942586828	0.623442843408931	1.54864261004363	0.370272828828134	0.509817872991035	-2.1592219076042	-0.578317097789577	-0.286254352029622	-0.0252618229179169	0.818973748495328	-0.157385882344841	0.454358051889249	-0.580768539195518	0.86690173128721	1.15368311007755	0.601214287972014	1.28402088106878	0.971207345343609	0.233200162578729	-0.961612467670576	0.22263783705138	0.618363443465609	1.03144481615704	1.25538004319835	0.918670118256492	1.03156197461976	-1.93746534409091	0.865932375957016	1.12324487899489	0.406559070164769	0.95001501068185	1.27330375308044	0.679444652637166	-0.64231043984128	1.11524976722767	2.03191371906214	1.35462078641613	1.52767420274543	1.02281164044938	0.416062909697952	-1.19924336801592
P08631	1.23662821649164	-0.506664092676697	0.683669020329079	-0.713215807460993	-0.632962475084582	0.619211334074456	1.17454879201214	-0.975952021299287	-0.192135824453977	-0.198453615445705	-0.187012726466999	-0.305080341923867	-0.161095151806687	0.726297222317532	1.41988765095577	0.274227109078375	0.280549331315216	-0.159776362508678	-0.314351659566932	0.242617695353152	-0.285222580308724	-0.48993682875214	-0.869274793654726	-0.0300366039653135	-0.581526954621018	-0.909181317522832	0.198976906001389	-0.144215897990213	-0.410567300699397	-0.809017380264196	-1.70697597872417	-0.982119084861252	-0.971908881837129	-0.355571054046877	0.345927543702487	-0.572598903482024	-0.476779766185085	-0.116721114364218	-0.378259852661802	-0.58902523889545	0.293011213512961	0.188114221719284	-1.05992602760777	-1.22998795391138	-0.291346899188509	-0.718819167148732	-1.04560979747582	0.26544010199412	0.496615510377023
P09619	0.660817013985337	-0.45930374347937	0.780402399773984	-0.889230577498719	-0.574882767087016	0.000721664374805399	1.12090037601149	-0.581309292211162	-0.261186889360865	-0.089802453005243	-0.26442604230741	-0.0505450808791292	-0.388459959210448	1.727504319373	0.399589881797062	-0.0942011637906803	0.486957202056955	-0.298550733116205	-0.332586397330434	0.0334576202824211	0.327349474948014	-0.358139483316245	-0.444555836342397	0.129161009053197	-0.539429460878725	-0.824000478494479	0.498355616421189	1.01467650899912	0.0411285990641252	-0.319250547957528	-0.331332106309744	-0.421683355570244	-0.666693176103122	-0.199498618629221	1.61861512880868	-0.328065651419583	-0.397331219438662	0.0715560873153683	-0.331410502313674	-0.611731770222282	0.428222002858164	1.71221692007506	-0.330209235280828	-0.777090841791756	-0.598468251697447	-0.82021400794025	-0.425473105946712	0.0227758310015916	1.30873038293593
P09769	0.513114147018136	0.253666057597576	-0.226375488973843	0.728380849199696	-1.22576213713701	0.744990666120321	-0.674449520756058	1.54376528162902	1.28245360706124	1.29307637839408	1.2217251078726	1.00829318157096	0.0137691791488381	-0.323449235703075	1.55784008895165	1.28938473062813	-1.42369596355612	1.88461145518858	-0.995203382612454	1.05155933194716	-0.476016911081368	1.5038261072981	1.25477205659546	0.366941419097775	0.5512845817401	0.891428030771844	-0.940580998236124	-2.1524332376789	1.62611805742396	1.65045971955655	1.27536562252805	1.877625522395	0.539011727444274	0.0492155257383963	-0.114553978024674	1.26594535792172	1.21115800306252	0.602023758554658	1.95476655813781	1.40929612947956	0.905010778587603	-1.94329865295202	1.93505032513503	1.52677906516936	-0.231204527546039	0.631438372201917	0.71346641595127	1.69409506350124	-0.0633697883218033
P09923	1.13572102787666	0.107798800019749	-1.14001924915036	1.59038305865706	0.308325840461331	-0.189195652996038	-1.47493298217016	0.0786473247499605	1.18513451429075	0.358768025532369	1.23376122434549	0.369250241373425	-0.179513552820657	0.00665445477504602	0.2531280596433	0.206010741092499	1.29144629241406	1.49372611984504	0.351161064079583	-1.10712943611245	-1.8556984014351	-0.110273345268256	0.707247419724039	0.227925148184937	0.0197674143300461	0.0908568145948905	0.738650602392416	0.492608634359636	-0.280884479489957	-0.0723326849879637	0.923285920665394	1.22595097839949	0.082369397681775	0.337228417799967	-0.0968720195882044	0.584950144546449	0.135224787232155	1.10872700688204	1.33215200809606	0.459674396101873	0.447270720127893	0.37302353413712	0.150362362554833	0.190254700388575	1.06226254160774	0.971674557207725	0.780729703317796	-0.107638491989544	-0.926242823720839
P10398	-0.893824780421091	0.692649645732961	-0.712949354401249	1.59585622210192	0.183580902691146	-0.0403382197700606	-1.32083678287284	-0.0267767082443541	-0.483001727065117	-0.566680592322874	-0.0155369286347808	-0.636887083753358	0.908045695200335	-0.551737084446791	-1.09402304042818	-0.119304909574972	-0.825601714343727	0.380795834823352	-0.351176438738625	0.540175199985273	-1.12591193100076	-0.324180652375057	-0.12016315838799	-0.812444584558231	0.0877665304040886	-0.111468556049588	0.51910491882348	-0.411556385882776	-0.370481833433742	-0.416825599188824	-0.362798781201203	0.0140407247155329	-0.30741653047067	1.16839359237077	-0.720327309512611	-0.110358698192663	-0.517667132675742	-0.749679629805682	0.183084148203028	-0.183426661960186	0.551583785003589	-0.843006576742726	-0.26800448866393	-0.33476711279953	-0.243064105231169	0.136590678707904	-0.312151777190126	0.650071616015995	-1.14027023110971
P10721	0.67369065022734	0.101551383568108	-0.634356294083956	-0.426567068671792	-0.0654072226858327	-0.149748740385239	0.553341442341224	0.648483838837919	1.26720470504069	1.26470990924081	1.21205779973006	0.723506084074729	-0.874619606729501	-0.2149384466177	0.834669563228043	0.529905088220239	1.34790451085816	0.721999986085693	-0.118667542070511	0.186746370001395	0.426066406596077	0.4502640225559	0.740638497937	1.48715316459262	0.205944427907418	0.243405012506959	-0.325128243377727	-0.291197266046498	0.641553553682634	0.739995331596874	0.822376985692681	0.569888293124664	0.0449632335162754	-0.452693635453752	-0.421355098865229	0.494413459227619	0.774932361171448	1.76473671685079	0.618371513734404	0.911433290601284	0.432258288178902	0.682080197965676	0.606923123893588	0.496732451258537	0.81766250937538	0.310988811265488	0.686974821696007	-0.067780461270159	-0.0899919539532421
P12931	-0.721565048375132	0.684552819776832	0.393879984702583	-0.143817266935678	-0.655409850857993	0.962922502032782	-0.337921269814829	-1.80399247787236	-1.44356347218588	0.155568205203998	-1.77591919573199	-1.18407099684748	1.01160160425901	1.57559198136816	-1.51708469617483	-0.759281855437044	-1.74966069608524	-1.57944206539219	-2.00133142662316	-0.274723542399905	-0.095959838383906	-1.80307030947236	-1.76598107686372	-1.81715044360382	-1.35350571755545	-0.839244519070062	1.47246666693784	1.37853152376034	-1.28946483132424	-1.68019718388254	-2.18911847969223	-1.82072181143978	-1.79269491158745	0.282627742110991	1.40464800051162	-1.80227044883239	-2.16638217511519	-3.37254253238471	-1.84687753064158	-1.5500894351715	-0.0712840861101099	-0.189278219070071	-1.68009559018482	-1.84035289826845	-1.88679603798908	-1.83530034955889	-1.90846946718038	-0.0866557570460736	0.816290161084906
P13686	2.2556483341471	-1.75108866263884	1.14870221293541	0.0663591596643594	0.237187091773903	0.218481799928454	-0.211524911306219	-0.434995913389889	-0.0159115350287255	0.229871176201915	0.0619264699666538	-0.0563242434257359	0.068679706866512	0.633893924843273	0.273474218999278	-0.203127988953593	0.676469802951711	0.238329033393026	-0.0106880395483144	0.634534351158052	-0.70555048344958	-0.198205583651054	0.192653672431639	0.362611769800899	-0.435163944727237	-1.72718944154199	1.50533469746577	1.15638914333094	0.227635928247217	0.829466233281307	-0.481333713215185	0.363939518904527	-1.76363533747371	1.34818442651547	0.356627552553876	-1.16700066162942	-1.06339909787092	0.468919811705492	0.168748308084105	-1.03118019891444	0.850013129447169	-0.438898780267027	-0.268459202389537	-1.51192786319802	-0.442766329774418	-0.421426623134544	-1.57429452059352	1.29655989902991	0.272000866023433
P15309	-0.144392438787603	0.392690656012928	0.691188841926063	-0.415066781215231	0.30528531993264	-0.590147866435574	0.788301499492041	0.736019606666838	1.26883528011371	1.19687983692061	0.857292143970606	1.40798363790466	-1.19389493598106	1.71930312909611	0.317892233679967	1.2855243293913	0.896035648270336	0.797448511678613	0.800992797953079	-0.849831128579393	0.998383192968644	0.764069703373119	0.464621546689235	1.01524522563985	0.676185491662294	1.48922027826926	-1.05741456867243	0.568876163029527	0.802909388165629	0.848984131393859	1.05917436815106	0.87710433218829	1.22813950480614	-1.02130872842257	0.30697120019347	0.99410935721092	2.20227884419297	1.12089461477711	1.13618305158603	1.24148580094616	-1.0795528673323	1.28587060431347	0.769698401307444	1.00863987204143	0.992222146673392	0.924057600321098	1.06056364325044	-0.649970639559745	1.01907855029521
P15735	0.477434008172415	0.169909328792852	-0.174204700719541	0.535891074133982	-0.88183342801178	-0.0858526902378713	0.443965738434794	1.00064391780252	-1.45237067906586	-2.04009406529161	-0.058132686190905	0.568422456935122	-0.860446535160336	-0.691227784065544	0.935151003752108	0.940227039952204	-1.06583523179702	1.73235746228348	-0.566456059691343	0.468620194168476	-0.0762933861211907	1.16239351090732	1.33519151604706	-1.11298055832546	1.28049126284768	0.357655725128271	0.0887845037506951	-1.01783562056194	0.901777730179955	1.71464606660019	1.12693038302036	-1.17036573084609	-0.0328125719800931	0.251657618498216	-0.994840402431745	1.11564474613714	0.953138154853421	-1.21438793263249	1.87513778914749	0.926389646951819	0.89528133373995	0.0389602854414666	1.10488356861293	0.920508602176373	-1.49202067343463	1.46102217658004	0.563429988920383	0.531841332379202	-1.00553041938973
P16234	-0.536397045196948	0.512952006714899	-0.12255574132857	-1.71614408519928	0.270943965368962	0.532416763479038	0.861995292373457	-1.8653863956133	-1.60293702697672	-1.3783358552597	-1.88498213223293	-0.457774518684811	0.160317119757207	2.85203317533644	-0.103313640426417	-0.43688738081981	0.126137799969665	-1.73514362503996	0.503407324443635	0.543023478668893	0.95321457741762	-1.91748056019375	-1.68992620466194	-1.54945129230892	-1.98012874808329	-1.62932204769546	0.409201372430885	1.46373699795738	-1.22258986099798	-0.804296133447597	-1.59418064705455	-1.6373617221855	-1.59828759845763	0.0576007775480604	2.04904886820612	-1.64039003758694	-1.70454591209895	-1.59593404101932	-1.77848836862332	-1.81267276003421	0.222909667588742	2.04022621844065	-1.7508817997286	-1.6299993255907	-1.47051412206618	-2.52073379046937	-1.60722408817005	-0.186298204462304	1.65941682119339
P17252	0.864188765147705	-0.200724681089817	0.0357426883179319	-0.77686371992974	-0.154411607212577	0.331577233282498	1.21592524998577	-0.933666134038899	-0.0924208667477224	-0.156155102299462	-0.239698061241348	-0.121452658609336	-0.159105826326461	0.604791933848692	1.62504577866547	0.399204166925274	0.388323975353251	-0.260589888879011	-0.12338279344744	0.266508800951811	-0.14778501978972	-0.483320318752491	-0.76496259084927	-0.151918725784223	-0.703954618247237	-0.871643545257284	-0.0544777626890104	-0.0958209809206756	-0.643857553669966	-0.828699550008624	-1.06533863975558	-0.986204189654018	-0.878124374230538	-0.431713897265952	0.548830307008527	-0.532932277158626	-0.365608575864561	-0.093725926761886	-0.640406618056469	-0.443036117516664	0.249883537290815	0.324979491392765	-1.01590805594822	-0.977186444183459	-0.378797594692986	-0.969387674020669	-0.637048953973654	0.405269899477985	0.430589226047519
P17612	0.891531468266374	-0.101218483187621	0.00780550534018981	-0.628223627667121	-0.378232149262701	0.0562709298433952	1.55319555731827	-0.391933636449215	0.326158921569933	0.120212822797751	0.19861197890784	0.0766010334974989	-0.580001077298199	0.936516257696806	1.96632876520247	0.40382658149337	1.4474140564165	-0.00502726068915218	-0.393006633662094	-0.0496457888960706	0.342740432913208	0.0089270712105486	0.016350147014035	0.405644656177613	-0.257754689275183	-0.265302169110045	-0.273209719721617	-0.227970246535564	-0.228693832615992	0.0496980213121601	-0.740198320284683	-0.37187882805476	-0.422183839565694	-0.806575937183333	0.831646555976666	-0.0182259701446301	-0.0083481300527244	0.407125908560686	-0.0673209151278961	0.0476990229425894	0.280671760136354	0.581814191685341	-0.391559621718044	-0.619110036404082	0.0138207505207318	-0.265923113233366	-0.449285366385754	-0.118053378470924	0.461650440691033
P19525	2.30054544663409	-2.03212833668837	1.21329494646844	-0.0470143566047361	-1.07351804864267	1.39912245070336	-0.405710263065311	-0.839313680797337	-1.4657613134335	-1.34228825791746	-1.29403966566105	-1.0632359178392	1.60310255946904	1.00869390706396	0.724084898397304	-1.0890477363507	-0.218508878482399	-0.459830333497777	-1.0927331903924	1.25724726300537	-0.91181439133282	-1.67450461982042	-0.724981276697587	-1.603200300084	-0.841188953091258	-0.948047898238137	1.78198694921596	0.841773377179397	-3.19997458837295	-3.17134435011972	-1.28990951467213	-0.653239409367757	-1.35350297396781	0.992788694598755	1.28700566520781	-1.13830508860788	-1.64090579979746	-1.6614488747026	-1.93958266161169	-1.20412793891629	1.83235211858274	1.05333101502253	-1.3806219838152	-1.27074040828913	-1.17785601418611	-1.65067926237742	-0.83649899439341	0.92956128479745	0.938262987643856
P21127	-0.785734577191109	0.88350095176757	-1.83538348483746	-0.6066087797294	0.392956406646255	-1.1609569255078	1.29699542247697	0.233258977279354	1.51316051402186	0.427722821846035	0.0442826452138734	1.3894808761171	-0.341388723844692	-0.551974019375464	-1.01901852609254	0.0430793931592947	-0.416328949441462	-0.861109825415141	0.30730542972336	-0.535190350002962	1.39644302356794	0.326611371311041	0.0322619488742019	0.0692532441806839	0.0870103967894425	0.705917675137644	-1.87487974562517	-0.017635647737795	0.070478786445202	0.515989621827723	0.656128542259706	-0.349176050602505	1.60148933886129	-0.566529717991269	-0.310139298149857	-0.116641475737949	1.08733692754076	0.0238565963567969	0.0603398072960248	0.741697479622146	-0.856816706372327	-0.0411774148341961	0.00467717407066475	0.681034428962721	0.062419918375946	0.0374619419206035	0.669794995428719	-0.921323736593243	-0.00834976700374337
P21860	0.285024794442952	-0.687477246582354	0.718343471286321	-1.29743223036111	-0.00648514368031818	-0.174540623467941	1.89377065684426	-2.41485292625436	-1.12731307207451	-1.17188728498878	-1.4822701121584	-0.226129729666722	-0.452030804524825	1.54092721521191	0.100843292854092	0.0711266237041054	0.421347498935917	-0.899754994971464	-0.0926431683990588	0.328520513240741	0.846379399928018	-1.2834233155707	-1.47589244345589	-1.14496604960385	-1.92221615493806	-1.30821869292433	0.0736325532217705	1.70913279324909	-1.12636730892672	-0.686769053508364	-1.79039621498512	-1.66510622846305	-1.71315811067188	-0.363269294989799	2.48263588870041	-1.09223773767446	-1.69215327237356	-1.39444012507612	-1.55217355108466	-1.60978323695474	-0.430313429450627	0.531978538576758	-1.97952629497994	-1.47191090052016	-1.72209956733226	-1.8760984446522	-1.46514969544445	-0.235627682537793	1.5530531512413
P22612	1.8587232301034	-0.869215961910728	0.676622337848805	-1.48051364382635	0.0385389919835306	0.378164950415989	0.810078869017153	-1.25296791712721	-0.355914648999557	-0.323917174581041	-0.40213137576541	-0.284762815432608	-0.629302291927555	0.553883309548512	1.04300597965333	0.332491244942592	0.479912780339032	-0.233148758082898	-0.31190646411737	-0.172990504741811	0.334801502323364	-0.528399254855529	-0.665834681368851	-0.225500067683439	-0.824158071160468	-1.11963360255264	-0.356357902559956	-0.15748012777503	-0.393386252735833	-0.777153229787672	-0.701985170333785	-0.861297443835755	-1.11821705604523	-0.770830456093587	0.445727803586456	-0.623667212170672	-0.347270512210554	-0.14815028331959	-0.574524368266754	-0.587406168463915	-0.476646360589228	0.294807666677664	-0.703516980548594	-1.34386907552527	-0.501685624157628	-0.948358584619828	-0.770726448090124	-0.388073056893067	0.766036082478043
P22694	0.47390120727957	-0.97797519293676	1.50243218694879	-1.59409564914073	0.0436655546956095	-0.0662628861022128	1.56517069002333	-1.06161559372928	-0.381403254375316	-0.414843371685116	-0.514789788106375	-0.848465568588759	-0.318744133335587	1.52269663101776	0.691025886504627	-0.485901783405168	0.035846296766224	-0.51933390960803	-0.338478148643729	0.0603056929417227	0.417265557430992	-1.09850263636414	-0.953331341820766	-0.357375356452564	-0.88476893276952	-0.930430786544383	-0.0202172954183656	0.5075849665331	-0.767778465525255	-0.801672556773171	-0.797663607488473	-1.20790189867295	-0.893560660829344	-0.720045243052724	1.03828857746563	-0.652508961795574	-0.797585389587382	-0.492653879394329	-1.31634105725833	-0.932165809990224	0.249273797415941	0.52754016792262	-0.659095273390073	-0.88075262969135	-0.856760245980153	-1.10099768709003	-0.762608849015241	-0.00463661982296639	1.22736423426438
P23443	0.518274197659006	-0.0664774110701856	0.166125316127466	-1.24195134789795	0.168677558669668	-0.577577825201116	1.56231693436698	0.287948493249289	1.46860487143907	1.51977686826622	1.08636507026001	0.857734576703334	-1.44317156825067	0.329131677500537	1.19691400027221	0.893041902953012	1.62131844935703	0.260811525400897	0.404413547674104	-0.345862035827049	1.18942225173983	0.673196379223364	0.720303877667149	1.50988985283119	0.0625103199964879	0.34547132679093	-0.480059352074652	0.405673896851746	0.462432232053278	0.719693753547143	0.609469192723275	0.491185868695475	0.141010764779087	-0.892991620711819	0.257559996241176	0.487669759533726	0.876868657603727	1.44674058577369	0.550404656499833	0.681380758863349	-0.137234713463273	1.01319674802199	0.328981250822185	0.391937461995684	0.706640643192092	0.302103413118793	0.607422486038184	-0.527702138945566	0.689410054712167
P24941	-0.0327041585715955	0.054518477618809	-0.3675664857453	2.25372964614118	1.16179666308629	-0.650750181414543	-1.24630753525678	1.47859590929424	0.502736586566992	0.239430689050849	1.37090182384583	-0.241529046566379	0.158492492644944	-1.52257816925982	-0.701931419382505	-0.390399662369032	-0.0964712450470006	1.01671727710946	0.108761280355525	0.0853092720559394	-1.54987754183953	0.502673275700372	0.767025009539601	0.395083179666121	1.25174564696767	0.997816575798898	-0.0501543232959289	-0.695321202120892	0.00249272147306245	0.526577321790697	0.595959311009639	1.57578838635855	0.65628365629059	0.392905885904387	-1.98548131838758	0.734434511833873	0.41018236398838	0.530453777420146	1.39023374346931	1.55192381956983	0.0265397960750313	-0.91369068624963	0.905286411874521	1.50017248101195	0.819690095604998	1.30885287888408	1.16032971273389	0.139923592377415	-1.5446276322846
P25098	-1.36207050367381	1.31614534731193	-1.15438057959958	1.88856495817566	-0.57120613352494	0.348502196592347	-1.38724552996488	0.182988207625883	-0.651211778926329	-0.491060394666702	0.0968094211944985	-0.911418807492536	0.579816565814327	-1.0405943205556	-1.79360585073268	-0.223943949497565	-1.42133780423175	0.192292478144457	-0.691209945497344	0.189781447323481	-0.762803444620734	-0.161075232724076	-0.350742064641836	-0.825172896001471	0.142098167209447	-0.14396364779648	0.324465477608838	-0.866374603717265	0.0906893258824561	-0.499081374552349	-0.139643386603751	-0.0293446064269754	-0.311400780923567	0.356685576098592	-1.61360029592955	-0.068297191722665	-0.445065532161979	-0.461609739803642	0.00674421271533266	-0.339740833577459	0.125131418112252	-1.05326884726989	0.331441112273072	-0.0448780005388902	-0.213197748644627	0.198306281451611	-0.431398751770781	0.438267532434655	-1.55792516351263
P27361	-0.0985463972353632	-0.131652133056282	0.949685434480462	-1.01916966553751	1.0612766225231	-1.59757390806808	1.15826114956937	1.19139032081938	0.892561346411461	1.5306745728747	0.914723962318098	1.04827647888322	-0.582588384350994	1.03207832187026	0.976933857582842	1.17728223498594	2.0416877425992	1.28436712336015	0.78055201858878	-1.39704673941105	0.214365085742263	1.15653727809778	1.4060403873831	1.53794870607828	0.819138778671947	0.957926068894548	0.512924724044111	2.19485747198819	1.50572463871985	1.10359734360725	1.23600061234351	1.27274568269161	0.446585256884611	0.0447601958602589	0.987336711781905	1.50867088372157	0.270465722516439	1.41468205798602	1.41895398514355	0.280808048455469	-0.0361721390096123	0.506330099511762	1.21330952927471	1.08801060085227	1.28043511345441	0.504748958044699	0.823310912208435	-1.07327695509949	0.400763628551179
P27448	0.589035299615608	0.401370482366697	-1.47818323010203	2.04676137516927	-1.4319410981767	-0.0882037716272183	-1.06856196736228	1.5857007816308	1.57216943273637	1.92063829453475	1.38709636554285	-0.476425230868381	-0.1891744463136	-1.15103932659886	-1.03782226275873	0.0389343938503373	0.766863536709282	1.57770918284031	-0.691592495143737	0.0567895738879389	-1.89473227899892	1.64968808672555	0.855550741169745	1.17379561902103	1.15541748023092	0.850621582309182	-0.633852500658852	-1.86296607873337	1.12964798261718	0.468764250395649	1.13356460838418	2.27184566851225	1.11025754043877	0.11299327540399	-2.32068343410565	1.22981259977576	1.43198683935507	1.11580922657442	1.18211448136325	1.30312807706481	0.563959533343437	-1.89902069491963	1.06936135400775	1.75052259886592	1.78642840218859	1.64017991046456	1.61245821228848	0.671781140690172	-0.99323678709192
P29350	-0.821270468920834	1.51730634501289	-2.0100364832074	1.58665408623426	-0.24544706336781	-0.524280117267861	-0.185178390784772	1.40858702122972	2.27247524522326	1.30789172013115	1.81734885845946	1.18757019879474	-0.0610439822883619	-1.72297649125297	0.112904590856	0.73087998408116	0.602341092548627	1.58928978797662	0.315499703121653	-0.463999371388488	0.231452035103596	1.40929351944871	1.25555542826162	1.03546743067104	1.39802492181681	1.51576766116703	-0.553126172493028	-1.54702782145406	0.826385746283687	1.65778312010869	2.01286131953888	2.16047931988136	1.45412775032001	0.186066206498657	-2.29387015416065	1.27141376465278	1.85212610497148	1.72181621951664	1.68617134122067	1.77525562663122	-0.11702269788728	-0.279997542225288	1.52955131293024	1.511312639348	1.83702108095686	1.53955775758771	2.20727234099631	0.123616586086736	-1.49737408782756
P29597	1.05552359558793	-0.805186488416318	1.6833813021399	-1.32470815139501	-0.121710176576886	0.519825102682034	0.378292078318186	-0.432844605770957	0.111647520914454	-0.430129110702706	-0.0483143389040216	-0.82829871447043	-0.59500927021884	1.61663171284839	1.16401196622507	-0.57218743625596	1.38221090723322	-0.716625035296962	-0.829138807662048	-0.198636891769327	1.05337327437969	-0.663843191378642	-0.0817074801520159	0.242238318219839	-0.0920372565814258	-0.173847103586415	-0.435648488904796	0.336380133737146	-0.214013737400264	0.220673286062273	0.777903797928538	0.0165281352962645	-1.04108712664841	-0.156923119636318	1.56521416403908	-0.323065803878882	-0.763288814199647	0.237934387295497	-0.413017292990083	-0.412711033727847	1.00993824191527	0.967011362683065	0.18431891240065	-0.58370775243066	0.430147272262039	-0.454481040953376	-0.524422424442688	-0.135241919271582	1.10311083560929
P30291	-0.913279031045921	1.29947781253118	-1.57714411402723	1.37289945800962	0.886237262889317	-0.970707851503245	-0.542311585146939	1.19730674592554	0.943162437969655	0.793373141378519	1.05935089061795	0.68560300977625	0.139022897361083	-1.3733610295932	-0.697128165262369	0.521962849918004	0.0483638724603274	0.749602902297149	0.889776951669827	-0.213752594827224	-0.435067903510028	0.859641063417666	1.19045842156004	0.714676211586674	1.17065691128331	1.23924731758248	-0.488980178592128	-0.462176984604888	0.423078774241123	0.825639724767474	0.751415013263757	1.03967026824051	1.25868744565652	0.647108961660402	-1.09975574855873	0.824045366897152	0.860241802442084	0.765789085468012	1.66433814280558	1.42516186772514	-0.094944133638559	-0.932020760927127	0.927675718431578	0.94263681617769	0.693899191009955	1.21574100118051	1.23120343821525	0.352408640027229	-1.50735181016216
P31751	0.542620353074849	0.16022360453446	-0.227085437288808	-0.716621018482469	0.288566147405673	-0.186428057620394	0.987703067809526	-0.50056581883351	0.500105144902724	0.387463308629311	-0.0152525899248898	0.420375487002169	-0.765976094421993	0.740670594245312	0.442975379241178	0.531556480190606	0.373375825770457	-0.530690269915252	-0.310382474426725	0.143830271441514	1.1479866087277	-0.530695975063056	0.0872784323020586	0.306774972868599	-0.6453976051496	-0.71378362534314	-0.194000806519033	0.713111849753471	-0.251411896460394	-0.397950406160968	-0.124729274590936	-0.498453886778464	-0.586186920674799	-0.592727626400468	0.500102894050926	-0.165871260085928	0.341025799735867	0.458716692240956	-0.402832768489626	-0.0416274964246164	-0.199175146365581	1.16200856392733	-0.39795002067025	-0.397288915516745	-0.138063663459984	-0.627265727746337	-0.1783467480289	-0.103773797713661	1.13026103170808
P32019	-0.151042429265202	0.341829360652303	0.060093042017084	-0.745107722274738	-0.061086774699273	-0.382080340952617	0.788836239383135	0.186163680798055	1.33033013433629	0.843501585409652	0.817487059293231	1.18135043652736	-1.00255078674369	-0.566452916962732	0.766612873675931	0.670051247263097	1.0206784235727	0.736256619054488	0.418947532471714	1.39651744374799	0.227817939427701	0.345757531764339	0.360380847409755	0.964117333760232	0.152772225927597	0.231999343226039	1.23356308245502	0.373298904632771	-0.180751669996597	-0.0255197504661382	0.0971733447631149	0.505067136478935	0.0877557069377659	1.37010480833601	-0.964437431084314	0.0374446122420453	1.2950658554442	0.726421218084318	0.43277124785131	1.01163865183723	2.00150062427966	0.794071683003448	0.0433147295095797	-0.00500520610024743	0.211851408191077	0.19170649369745	0.41635901533473	1.1740094055473	0.665888946768003
P34947	0.907306725340948	-1.04465314377081	1.67844015704164	-1.39817369539716	-0.146892343566091	0.595663614957583	0.27752291738437	-1.33592473243828	-1.47124176065225	-1.08366143368534	-1.38724479705819	-1.35624133023786	0.0160386656677662	1.71063427000041	0.870822208682044	-0.42615231734624	-0.243538040045272	-1.13610861841317	-0.669647931592828	0.0234815343958301	0.116441837972756	-1.14191212079359	-1.54810203684929	-0.584385641247729	-1.16491676606917	-1.49873999033227	0.0327010894524961	0.618193924107609	-0.352289326035855	-1.03796715786769	-1.43414712715064	-1.51070187000742	-1.17619935482427	-0.655727358315537	1.37988517878841	-1.21120597781372	-1.1581274551662	-0.676984261654238	-1.26319756456261	-1.50137007992312	-0.260475926104056	1.03646526846307	-0.941966774716604	-1.48001843648968	-1.4342008616285	-1.38105167559044	-1.45596307834265	-0.29696882036881	1.63758270813185
P35236	1.13609843719316	1.25625824839083	0.808411203088321	1.40917447968168	-0.216904435861611	0.0560445786592337	-1.1391236607666	0.24124861346633	0.564205416473629	0.623423128394331	1.45791064759365	0.251861021912933	0.30295817238907	-0.657977107248553	1.43451181722208	0.58089700527757	0.417336236667142	1.00832218920077	-1.20399988591026	0.654257964308054	-1.69641007409118	0.611681831336868	0.655155832353801	0.611268136583002	0.88760321374747	0.204683345539189	0.428419297916974	-0.869239439191892	-0.0552593384756364	0.836649875083459	0.582797509300535	1.11369494477779	-0.517683359773117	0.362279240180427	-0.953852353697861	0.286521430340685	0.0812271090560563	1.02956118292636	0.876870740191625	1.80480142957044	1.4435676642342	-0.823479544021175	0.459552614662515	0.669387585658186	0.300588105357531	0.727254854019865	1.17254609917455	1.61378103122093	-0.756829298064767
P36507	0.569242498309531	-0.0183820639312546	0.158626992053251	-0.671875951531844	0.394875444318045	-1.30642457704802	1.68067222780702	1.52207847918798	1.40484847930831	1.81562723931688	1.3252367780498	1.07574139211469	-1.09832393692734	1.13804603344344	0.636097335689262	0.340131389562393	1.96030862135092	0.600603452144923	0.423555038678505	-1.30223745220579	0.328257148037932	1.03995193296912	1.21045592339609	2.5947561395656	0.68685571011319	0.948218967424058	0.25088524557358	1.43834640145815	1.21426472680257	1.33916046357914	1.3701744005606	1.23752692993467	0.55661491076914	-0.174581388844289	0.667132943926111	1.09203571674353	0.837341603726328	1.92649203654877	1.3483328473644	0.551511057528862	0.106369353072512	1.44848752277725	1.39536112117505	1.17484013739629	1.02741592360741	0.546291920716362	1.2892843476522	-0.706905377023168	0.624009616079377
P37023	0.557354399985217	-0.220966179958227	-0.0429999288933871	-1.42916742248541	0.293488806400531	0.0394167884925763	0.953234664744037	-1.48940454866188	-0.107764311277451	-0.473300590620181	-0.369501461121625	-0.0528054486714033	-0.252883904771442	0.641307643362051	0.478002141406012	-0.296168910041764	-0.167188975712978	-1.24906093222163	0.0152002136532479	-0.212431431626475	1.60317870393765	-0.77139260642276	-0.407584683326706	-0.548345771134519	-1.37878246610885	-0.319928551771018	-0.497710312470935	0.0137258503341443	-1.34675193217989	-0.253019196731255	-0.178355336351757	-1.00053449319746	-0.352539214992569	-1.17856510586143	1.36883031086674	-1.14507349695112	-0.16304178924246	-0.203573139099104	-0.551871900342028	-0.0525097703471595	-0.0374132901481185	0.987146047336055	-0.735079217387768	-0.794746846112647	-0.892954734217442	-1.61391596452651	-0.334062084668614	-0.434218171499844	1.44516345422789
P37173	-1.00645854689653	0.569483209755703	1.0951395736332	-0.304216877482805	0.00643397829968888	0.08419345140926	-0.16459013186809	-0.697682157830647	-1.11936189216373	-0.957784760480401	-0.820713948702274	0.15270542140044	1.35220034043841	1.37251969423341	0.30308017591841	-0.3757943335127	0.52222581719152	0.64802343633658	0.0696634417570521	1.22406497838444	-0.957894903739339	-0.564847888135202	-0.610306096476892	-1.361096662772	0.411487318460927	0.01695473279858	2.97789083914342	1.52276674172236	-0.379103662872725	-1.04722875958835	-0.480121965305804	0.367680712090624	-0.926275841880536	1.82181076582033	1.67905400360994	-0.787942959165266	-1.40519826378979	-1.17727003729528	-0.587518176934974	-0.859699766873243	0.851794935907815	1.69884273962267	-0.965253249644968	-0.833753129001752	-1.31392803495146	-0.808657832899113	0.307135125720215	0.095833389423028	1.92881559676717
P41279	-0.580536417496518	0.591750742256331	-0.616394991088369	2.13653751876655	1.38183858394026	-0.672828314539498	-0.702873383265823	2.0859337818203	1.52749826807792	0.610038443689439	1.46249566893843	0.384891988410274	-0.00332799693608735	-1.94210537185923	-1.11247071202826	-0.560869479224961	-0.151723405238727	0.311561397140345	0.734556198075339	-0.168799066460182	-0.549782198695686	1.14748992973178	1.3994763939414	0.805552117953528	2.39858221701764	2.11243086213333	-0.412685132260863	-0.568424538193977	0.254925675539083	1.35756800584454	1.40391882210455	2.01464983887459	1.3195793151972	0.352848905009457	-1.63682819332094	1.11970188132985	1.42055284368756	0.603116304373162	1.89742519736819	2.37799000357	0.000754949229305837	-0.774691170729454	1.86885853271654	1.86749880495425	1.41667225831925	2.08239372899688	1.94822494814336	0.140355174059949	-1.95649638258734
P41743	0.373516678336354	-0.237883942761763	0.271180909319021	-1.35159455900403	-0.51129501646839	0.718027196475746	0.569770227567577	-0.486765191725285	-0.0871749754431396	0.0345802889787743	-0.403428414923452	-0.0622631674324651	0.0327169972606356	0.995425981889931	0.728963362415216	0.355767924071272	-0.0396042767356217	-1.16868000782091	-0.137164898956913	0.00397974427222227	0.379045802544757	-0.315244843204194	-0.576042866656479	-0.495274932129998	-0.85762820662568	-0.925703055737882	0.00230234041902607	0.252128129524227	-0.270747323420185	-0.021484224734751	-0.156560380137794	-0.653547969135152	-0.0653723238928694	-0.388776212262378	0.786876260990222	-0.0935514397597133	-0.613317351704116	-0.28266691266069	-0.62068034986586	-0.636520344936832	0.177674265988038	1.11519674426628	-0.95753408362414	-0.0244427337956733	-0.57648987222683	-0.546734394777194	-0.391452500028907	-0.0728139021246812	1.29526680587013
P42336	-0.97884827177323	0.57804515853583	-1.5288940031522	0.38319400258751	0.564646823668986	-0.622368436236952	0.0394538542120905	1.57294749455828	1.37265151599322	1.03019625359467	1.20217726381978	0.464563057992454	-0.277893479278816	-1.64626335585603	-0.668342660945695	-0.0142420302634619	-0.0761235633225696	0.112063079369291	0.493636143728035	-0.947585812308064	0.851538388761429	1.35191403846659	1.21127614159282	0.9205117919047	1.37529971017783	1.00279754586482	-1.45191062543348	-1.63152783396334	0.84730089662649	0.753787553383838	1.72173877748556	0.814961101571077	1.63357859803877	-0.0731587836271754	-1.86012154339475	1.06992308728259	1.99143490542226	1.31467702373311	0.537920669164887	1.61435506006502	-1.37877559431975	-0.60054469052953	1.77378170763569	1.72688836310453	1.37870147520055	1.50850989064724	1.77399935974114	-0.437423935619055	-1.5519748269482
P42345	0.340218004665519	-0.408881245208268	0.970017896639694	-1.51754788286451	-0.418968277715152	1.55772388317762	-0.231407597555745	-1.56844968821764	-1.09708939031001	-0.930103219475239	-2.11254421907053	-0.178017011276952	0.937361500437106	1.63377438809355	0.813160640124084	-0.193979788440633	0.25387429881641	-1.5177986659201	-0.30389039373053	1.05815065241477	0.207446493662113	-1.87283849135409	-1.94248060958457	-1.1944882992795	-1.60087170594238	-1.32948920183627	1.4162375053393	1.12250143418584	-1.1562180888589	-1.42992674251634	-1.60811770110084	-2.05111597604651	-1.4032410243185	0.703174260800149	2.26973968416622	-1.50500651013028	-1.23200669545116	-1.41393808598925	-1.92363578264885	-1.27462341001867	1.06447414023655	1.634237912395	-1.81616229130161	-1.26682250771534	-1.45309881323195	-1.92975615534933	-1.23835716498864	0.975136754064905	1.26397695590972
P42684	-0.282363305641353	0.0778705020486274	0.531373428148018	-0.620159993930789	0.782383373067756	-1.67805404158288	1.10795519445751	1.45956302082603	0.99698413608834	1.42150490799333	1.14222398741931	0.960299725862145	-0.674228589150222	0.564166024594517	0.421629213393016	0.769872061207727	1.54996060787615	1.49361178806952	0.567803364198818	-1.17953365680465	0.0699894025874016	1.319988586261	1.43165499790171	1.49260137916934	1.18081812634745	1.15210477601604	0.294792135983789	1.82137559033007	1.15026991419972	0.968445319441241	1.08712731814931	1.48914907607546	0.55161296466544	0.213938400727279	0.742469790965883	1.25813800854667	0.185658516567589	1.17615341606591	1.45081895766997	0.287045912450706	-0.0282820867514969	0.516641807793671	1.15258761336517	1.10826016827165	1.1082930545508	0.642778708163374	0.745487067388561	-0.972547648044637	0.132363895748438
P42685	1.1552931475185	-0.842995645347875	1.23198409968313	0.863439232378923	-0.681320167222325	0.0920284560899502	0.977719637481663	1.18850312425036	-1.94031350214936	1.65414740704261	0.027460110126391	-0.379012574297149	-0.164656804279401	-0.29155788285607	1.27808330486473	1.16046244205692	1.00768804216112	0.288024818189413	0.412604562388622	-0.601541866805985	-0.4368736016137	-0.502792674274947	-1.22750103997064	-1.07372263432703	-0.408812803603069	1.20283979363035	-0.279282444413309	-0.698631343680651	1.50214945272113	-1.94663265891826	0.680290556456832	0.618141305265643	0.685776413840211	-0.0383956122763964	-0.0320239153042208	-1.19292795884931	0.626202079727088	1.95704090458436	0.0655949430024469	1.44199211796507	0.184945526093082	0.203073525912528	1.92032307774466	1.11495397220349	-0.358212193282529	1.82067846325134	0.853567832036534	-0.416971242784287	-0.332964387454061
P43250	1.11193004537616	-0.973504232138017	1.09581011977641	-1.15897961707686	-0.0202387372592603	0.319120998845868	0.698668333995764	-0.522631746935626	-0.0983938161268286	-0.221659092036938	-0.0739587323500138	-0.224769097276539	-0.321239649289988	1.12426774353821	1.5862722334739	0.144763545235705	0.902200490048843	0.0281267781972926	-0.180243255200368	-0.280133159626132	0.13811818311865	-0.298095468677148	-0.286399638618397	0.172592959954888	-0.511844608050798	-0.584958571978315	-0.231839193807285	0.0996701560214767	-0.145483957169782	-0.398320484995589	-0.452984115202186	-0.520406558646162	-0.76015472685458	-0.795595562953129	0.837638581350232	-0.282674276072909	0.0719170688534121	0.381518518679515	-0.177086341954112	-0.536193625042626	-0.0786027331707473	0.0693013866473223	-0.432120615133642	-0.594927888013571	-0.22373158099215	-0.501816017502754	-0.483988388841777	-0.0547636814917066	0.710820640046551
P43403	0.478773120257225	-0.264065027249177	0.365573857862475	-1.54155656874364	0.366417422190943	-0.698228306948481	1.92809283253159	0.520921662213848	1.03246491569338	1.35894617756963	0.404502601805956	0.949609330480338	-1.50809534374496	0.957034716782308	1.29614691768565	1.06093930496275	1.47934901574981	0.0582756551699147	0.585857219376802	-1.09298970112789	1.27231359176763	0.45893947962325	0.545560936642157	1.32057147297295	-0.0533258090431687	0.327421273454493	-0.721821366306103	0.618070062287919	0.927447614919631	0.57846915577536	0.886176518498932	0.298667152894005	0.381638324540922	-1.35624710696655	0.889314081727617	0.779652790416696	0.762503459863713	1.26048193625306	0.23990480470023	0.24593571002906	-0.834527292156394	1.21229665014682	0.3065800451333	0.563002038202475	0.594326893318844	0.0368487558977287	0.758583765274033	-0.934233255042847	1.33844585805279
P43405	-0.360256999903803	0.587674011304223	-0.788668788601576	1.42369530712538	1.43854688307224	-0.646789016269074	-0.876691576332997	0.813975696831336	0.926473834278705	0.68996697442976	0.964398142340912	0.498993012939381	0.121609893107915	-1.20405112454247	-1.03002556961515	-0.59762888041659	-0.58114985910718	0.441362468828149	0.846417156584105	0.090515318222557	-0.794744963607481	0.805566873926788	0.631092962101037	0.466767081909139	0.999733234687557	1.2570443019364	-0.0883434928751025	-0.439718075020629	-0.384021231861192	0.330272397714152	0.815133037079646	0.616461984878692	0.992221986459631	0.981687155332781	-1.08732283627856	0.483091306275274	1.24175045900306	0.42979055846661	1.00833241420859	1.3416876285997	0.0226440080344719	-0.669607121070621	0.599118106556564	0.917393301666471	0.854286816875156	1.29749881420426	1.02182626457519	0.0516301461904397	-1.71079787612356
P45983	-0.278149225987364	-0.348958768070655	0.829651719944232	-2.13285981224256	0.499852785383792	-0.989796730298817	1.89008319919057	0.332941137057042	1.05886636955738	1.10651842398271	0.356995500042999	1.51615360135621	-1.6361924498842	0.626465526387607	1.43199880357914	0.869862993815685	1.18329190981736	0.616897534657573	1.02261506148009	-1.24962735095023	1.20656163466881	0.872079051999428	0.394893749811731	1.37861777329173	0.454842319515526	0.770596494064199	-1.12106908880131	0.737978441042337	0.49555780782219	0.243692388321085	0.568559456075558	-0.0954561046470213	0.77993641173846	-1.1203677387776	1.23510227248482	0.334084040458978	0.928426436261412	0.851579038827794	0.89328670711178	0.589042794808438	-0.725525614308275	0.943134908371652	0.287030907273506	0.361548344042228	0.122159437711009	0.333307725499901	0.66232395966481	-1.32778696317903	0.996686344747886
P46734	-0.0222369464179803	0.0735011935565963	0.0278978790529391	-1.30982413240884	-0.27104119087373	0.631864659295943	0.514473559292772	-1.63926982096612	-0.527706808182956	-0.521931115041441	-1.2123311465429	-0.050683473820907	0.670576705848305	1.61824506307021	0.118268035219316	-0.354596274291312	-0.187555278135145	-1.70110731099669	0.295474998369525	0.420260796317118	0.970275732454547	-1.1597365390633	-1.48489009031032	-1.10554780216542	-1.36320273792006	-1.00755372509143	0.10901356600339	0.918669190494461	-0.737633032040763	-0.365253556647697	-0.855997005300177	-1.483953532477	-0.880744941372695	-0.249515857135409	1.45118900597555	-1.1263313480236	-0.494672401652585	-1.14269817286946	-1.5463520386687	-0.858996640247681	0.0794699406423297	1.40456573458148	-1.23886384282685	-0.750615228330778	-1.12950286371909	-1.73076215088048	-0.878275300867765	0.14454320184483	1.80005351722388
P48730	-1.10698038490859	0.989978570237855	-1.5625134429831	1.28064367243298	-0.142245916651705	0.279124543363993	-1.07572987212534	0.418242987963386	0.211436782470633	-0.126771378583249	0.328204987356878	-0.165670303192759	0.542347764030716	-1.47461415939636	-0.813695538554031	-0.664958590685564	-0.894363685199615	0.4522717693698	-0.102149328792242	0.444172080263653	-1.35462110210739	0.369912025700396	0.226839521258073	-0.0923542336473658	0.618546082639774	0.575613143100285	-0.0820312791456839	-1.26335656220503	-0.227944323289194	-0.0309017424619196	0.358440414831663	0.389161421090708	0.463919824592105	0.721514865610915	-1.51223133952938	0.121016442307251	0.365081482920734	-0.0600804240318368	0.430320751236817	0.46129354950196	0.087520216163158	-0.999082916828591	0.193606373487789	0.494179421959416	0.135565090151205	0.633114828882022	0.272415085264948	0.769245385710019	-1.00933255565456
P49137	0.135229887493452	-0.0827024666795483	0.713664022378978	-0.565811055837804	-0.502846873860555	0.323004731307699	0.136397922241609	-1.34536771747803	-1.24716751696309	-0.812061929319196	-0.719363695134655	-0.0942086007095954	0.127629269784066	1.12059587899004	0.81681364653145	0.885952801139082	1.17744434171342	0.274938995147657	-0.296889559478471	-0.679700504100117	0.00290229669717281	-0.749154128766726	-1.09628057762836	-0.490194465145196	-1.05505442899596	-0.871840819212153	0.744056695461212	0.534931694256231	0.139407780565144	-0.135003133378455	-1.3805121566499	-0.509940325914437	-1.12179407191379	-0.688456279966042	1.441984750518	-0.241270119399886	-1.50116643416204	-0.49165014104953	-0.0730032305536224	-1.49951866755723	-0.334666536669931	0.369809340572871	-0.834615209684344	-1.52050528287857	-0.906475619528258	-0.77715636964005	-1.13552452743803	-0.298159704216404	1.33978836161166
P49336	0.535483761275574	-0.532250191572556	0.489924274484813	0.306470658658145	0.187600168486732	-1.47803120341895	0.785179298917025	0.844210568455658	4.01323157204287	3.29822783721592	1.05301690003677	1.6410657192859	-1.89932830966796	-0.920822117026827	0.979432312643204	1.72897233227629	1.73757641616569	2.58643014635445	1.3488718551497	-1.15207147878435	0.326479620763186	1.39525941042636	2.46885359074904	3.48829486589535	1.06378550599777	0.637001126976553	-1.14620141422281	-1.49467194545528	1.82354757889639	3.21874360143433	0.116960348683236	0.823847239265504	1.4271790656171	-1.00987505333527	-0.716882476265854	2.19178956669192	0.358152651105246	3.04311561480823	1.37845049851657	1.36035612305614	-0.118120920064263	-1.29886870311022	2.29479457026879	1.12755812501898	2.43124674224547	1.30444994218175	0.4477351829403	-0.532625307666883	-0.803946162114854
P49674	-0.0596006836288881	0.273206399153203	-1.00334744608349	2.04335529749977	0.342756723771277	-0.649231875630679	-0.99871544172258	1.06189976786063	0.732787095160715	0.673287073654245	1.97950444790969	0.162040699373073	-0.155070296812636	-3.15493039232659	-0.576652552147889	-0.116024401299664	-0.140141433242757	0.887545806842334	0.517531870473648	-0.0141796701831726	-1.32006820836729	0.735717778908496	1.04726966675089	0.793570164508916	1.74291854110367	1.07523396973035	-0.404417752276552	-2.6019336581909	0.568644394774147	0.523468486150386	1.01107623109215	1.27921282343725	0.96254187584417	0.450256603635613	-2.60917311490849	1.17339223161488	0.997136850115296	0.874023517348293	1.78723644446494	1.41893992993952	-0.363399140456781	-1.18026413136984	0.7273124790279	1.43067110543179	1.00542452340476	2.03604498112133	1.27450236802646	0.0730316855424616	-3.07205357974917
P49760	0.472221735413374	-0.561943300213884	0.413837414302586	-0.820664112557536	-0.649400133524833	1.14207639922823	0.68670736586196	-0.734065811523418	-0.390223843128714	-0.528738338081004	-1.52654334927171	0.0297647801400849	0.802387688965537	1.13804627908278	0.255474058677542	-0.333187730572208	0.0747324019872855	-1.64685155297797	-0.304254647384481	0.915952305849384	0.35877918695527	-0.818582672185504	-0.91624954806102	-0.73343268804236	-1.4239957839825	-0.607782845220311	0.337579130631355	0.598608901052602	-0.109338995107314	-0.275724173944396	-0.741617325818138	-1.14900962684849	-0.552568988528472	0.114891447892955	1.34673520247208	-0.86619996940114	-0.491971630449864	-0.839653784792333	-1.65448400478329	-0.790040523147899	0.45796948793228	0.6170938504786	-1.08180625477995	-0.445308127833195	-0.718746463073516	-1.45613884523634	-1.14046707287834	0.407904194322766	1.32120078593829
P49761	-0.645061559457328	0.803172982385768	-0.722684252059519	0.939760429915251	0.337072974313102	-0.109441219152012	-1.17450724985826	0.676071912299649	0.592751936638789	0.399177809602467	0.452914243823445	0.140099594191589	0.415125896034022	-1.48868084561088	-1.68146104132677	-0.723092107742515	-0.1543618040282	0.129752941975838	0.170444276945271	0.079324059245197	-0.434570285038077	0.798596703086359	0.562633025449641	0.3785795370488	1.12652499537482	1.10561987390023	-0.335694680875033	-0.878104951771722	0.478984409753086	0.622871478948614	1.28943231068464	1.2574843560139	1.25140606138172	0.764787793986164	-1.16165002764014	0.511456026898794	0.567115190411059	0.182830851474263	0.547753691363741	0.708473646268467	-0.269686582974489	-1.25022265032674	0.870681107755267	0.892184691547225	0.780669271279793	1.1278652727477	0.67398381524137	0.671237121994698	-1.66393629733779
P49840	1.31404610168068	-0.776057428167892	0.564559896084178	-1.29451315168875	-0.172505327060451	0.464909751421895	0.906317133637157	-1.00547764577859	-0.281905744840394	-0.404764993598198	-0.283722334084805	-0.481825989247406	-0.358149591395232	0.903619019682784	0.97206719645616	0.13263614364339	0.474505770506631	-0.292855981334911	-0.228133984983725	-0.0196503074678628	0.429043906252562	-0.70919586773283	-0.581544233972764	-0.174160215219834	-1.01887628152692	-1.21996611619047	-0.172570821707436	-0.208792663946076	-0.490134528354785	-0.720670929047727	-0.8425675348841	-1.11708858784815	-1.16001761091813	-0.733310172046989	0.817286332570988	-0.669529033218444	-0.202038567969581	0.0330546654241888	-0.521615865648387	-0.695974576575287	0.000616916398196075	0.289123193760712	-0.889934008157363	-0.995851152738542	-0.637637701192234	-0.977187486205916	-0.959954461135538	-0.0246086042705186	0.723117655447224
P49841	2.62621956829721	-0.7376113828503	0.214250707062557	-0.753460079496156	-0.132022474504544	0.125388400551456	1.2415986578616	-0.728204921006588	0.200528091581293	-0.0878009383960768	0.122180864343115	-0.219733151106171	-0.633261255064821	0.295987210475827	2.0318020304055	0.314472242481661	0.58209255655131	-0.0957816408564613	-0.438052202888354	-0.0910974706149604	0.536396322680735	-0.0679682142708761	0.0264989718965329	0.363374971729285	-0.212175012205097	-0.238137026957205	-0.215426806241889	-0.205534288857226	-0.29100946376737	-0.0556604102018816	-1.06626550518079	-0.262778118569291	-0.791086902737174	-0.796049772505226	0.0747030919403732	-0.0390549041496253	0.000601578893023138	0.437422903590462	-0.368630917834461	-0.182745069312877	-0.103951535097611	-0.0434484528463057	-0.202200478547689	-0.832106529337268	0.199001424852215	-0.127880274417556	-0.461091605397129	-0.0162689577192377	0.134344790157063
P50613	-0.153742231574333	0.135000166262023	-0.865195030521724	1.39743084937714	0.703688529769474	-0.388054397657328	-1.03532841591706	1.21549887388597	0.79427173005242	0.406711609373713	1.33539034774037	0.302111152065018	0.234227112448797	-2.38053961802395	-1.48931560401494	-0.233879200007081	-0.24661810744091	0.863935840301811	0.314393746382615	0.068156987619743	-0.734368023985122	0.873322567281004	1.41186123378111	0.314756384502301	1.43545515982423	0.888073436477053	-0.0485403861328665	-0.895558213519308	-0.0918983621972411	0.39883641176106	0.389204515944134	1.23099930325592	0.646183525925176	0.742355131422189	-1.85880955161637	1.03794767386667	0.58806450891424	0.4266693268158	1.4949379329127	1.01109692175666	-0.122107028317076	-1.73923687789229	0.719043442614282	1.24144475307402	1.03881078857274	1.48288019254096	1.14552749730126	0.253830023992093	-2.88009905081653
P51617	0.807460245340152	-0.359143544636608	0.633954044404931	-1.9916706227482	0.276693388564054	0.127933574326016	0.940798366690229	-0.722995464075127	-0.279758064077668	-0.311329317787694	-0.269354087901717	-0.408988718858396	-0.938297264463261	1.36964638721515	1.21196554078311	0.500800072290862	0.86657568276489	-0.0217833759280328	-0.120209577175326	-0.495223322484944	0.676097731533835	-0.292013224835881	-0.154644063385515	0.0706854211047496	-0.522440879398753	-0.861453994984046	-0.344210423102612	0.152136822734051	-0.355414833276546	-0.681760735034099	-0.755007962597693	-0.690858063451357	-0.944833448836723	-1.68038468478159	0.73889794399049	-0.445789280674287	-0.102943217334627	0.39403733835995	-0.0892930631067461	-0.361814333109579	-0.0286112819902106	0.478792656647768	-0.600379911787417	-1.06467203059746	-0.345205403787138	-0.56196823568694	-0.716641653133768	-0.58997401394292	0.922187712818329
P51813	-0.863094550584923	0.849352825662563	-1.45069149412219	0.343274431219167	-0.15390805171926	0.416125467258681	0.231005525001044	0.373333003395746	1.19042795675274	1.56417622271781	0.370439676384906	1.39009762374652	0.242074060097765	-1.78882430550863	-0.685973209031836	0.338740678286157	-0.0198003818686289	0.152210018695306	0.605239236468093	0.249717494849566	1.8130851354885	1.27870101377781	0.659778288791057	1.68710579180878	0.852356202650373	1.46655665800854	-0.371007591157299	0.591451542303436	1.50146240402213	1.60623120089842	1.04133541483847	0.341163741711688	1.49248174987738	0.798248727739336	-1.3159187504838	0.763939330060741	1.90972550577291	1.17410808344645	0.9559510382689	0.641418687907271	-0.704897317435868	0.134416988082258	1.61800147055998	1.77229397448328	0.823679671546292	1.66764294575319	1.48999819495262	0.635906969873383	-0.6466855981132
P52333	1.64488576501485	-1.20730370821257	1.07745377942455	-1.04932006722252	-0.493432058739977	0.774155249064463	0.617401010229414	-0.687919604262607	-0.030966787308557	-0.432377111268626	-0.30931841831044	-0.261487320605722	0.0684605470502894	0.533639826970609	1.39355032023898	0.144604617120912	0.848507339312036	0.0169294417529564	0.177149120790368	0.24889545079438	-0.174341376527334	-0.415929656510182	-0.441112462775643	0.119567810351698	-0.41366362659694	-0.820847964593936	0.0867045489244797	0.209776859516875	-0.220673868100877	-0.618826870131996	-0.957462432840611	-0.904901247395008	-0.556879948645091	-0.0831623921881589	0.670652869422988	-0.433978455897994	-0.433857871260573	0.047973155273198	-0.441402656177065	-0.624026640880315	0.07092447429238	0.247872698022819	-0.74703374321228	-0.831696752114318	-0.293699046473191	-0.545374900661726	-0.539817646236608	0.373199573033124	0.196840626964226
P52564	-0.509519959655596	0.354397271751818	0.714367358887527	-0.371642008030205	-0.494777130409532	1.15678615390545	-0.449033385165468	-1.09740046189429	-1.5696529083745	-0.94085723521973	-1.20346307723623	-0.725678974112465	1.68218617977196	0.486525609144722	-1.09537096542935	-0.338782852720721	-0.30867973381	0.0642111558233545	-0.316484639887251	2.14984471349754	-0.720749011771735	-1.94818301375011	-1.60079554582732	-1.43657719433854	-0.727506199084861	-0.67263089175296	1.77443920792692	0.95276896595727	-1.03933878260894	-1.14940985555749	-1.39901439891431	-0.566192705835011	-1.06817823609626	1.68836943703584	1.11619543182757	-1.25234447175213	-1.55453481847627	-1.60720949587882	-0.915390533983053	-1.50342317939378	0.285022365058596	0.859761323590828	-1.79960233337802	-1.09231206275917	-1.12956326863487	-0.929252620051528	-0.938973400620336	1.60164277192376	0.570268134987827
P53350	-0.330747113040632	0.481025911435136	-0.903922788249777	1.5822457120904	0.311845222909513	0.46105094861181	-1.39650668833257	0.727264368956916	0.150529996575139	-0.218731501168979	0.346076862498726	-0.687714901953045	0.813497473982653	-1.39771023882898	-0.898805283169326	-0.643476464308842	-0.628023351314915	0.0815940255426245	-0.206053617615734	0.417227422183829	-1.20568908156663	0.598327528189723	0.486518491762907	-0.0623976417798118	0.798446198114285	0.506781450690894	0.424200323095934	-1.00291461245309	-0.333269096413475	-0.0985284872566045	0.342977470464607	0.744430220202439	0.373902263081362	0.94217022644192	-1.85538947544237	0.378220411158334	0.462030697643695	-0.0752082239313799	0.534199140835247	0.540953655305671	0.490365343071391	-1.37499095362674	0.643764616504576	0.544153016678723	0.372784104240536	0.923013952461596	0.588174448874694	0.579151966371926	-1.70331468521992
P53355	0.936631735996991	-0.543632520493278	0.724710139749933	-1.60688941642855	0.383672976448654	-0.280311063473008	1.25006535013965	-1.53730027239447	-1.00722755533675	-0.559498635614918	-1.15741821406237	-0.0974933711828968	-0.663222308511254	1.54803419958912	0.747804482249892	0.372125334057194	0.201577035779647	-1.13814346411352	0.129408756655483	-0.0954034494878478	0.850363181907364	-1.13931379828769	-1.2266330373689	-0.660620423201997	-2.47651386089426	-1.37784559206014	-0.281524745256486	0.831300957887281	-0.733025913391877	-0.825100973835914	-1.19820403330876	-1.29090989768463	-1.33197526029126	-1.12435717514991	1.13773833186124	-1.49746571021014	-0.883896408859123	-0.580353991184414	-1.09205480839963	-1.07450069992471	-0.485110325071524	1.13375708463213	-1.32401108141498	-1.62241522442268	-1.28420591684446	-1.58656482079375	-0.895813544336219	-0.321059155001692	2.85848685276048
P53667	0.447334101128777	0.261326645227822	-0.864374256987745	0.273633623784169	0.382631269572698	-0.84327603904017	-0.602125219942687	0.905323853732651	1.50041151825872	1.40062991718654	1.84330649807089	0.235471370241293	-1.08043154248545	-0.00973842114655241	0.739884201473244	1.4118964014824	1.11598453219904	1.69203861741393	-0.175585857116975	-1.11183746561072	0.266754749292039	0.904485229852917	1.15906791735364	1.46382033416769	0.699712497125902	0.559190188865756	-0.890789581218921	-0.771459511932747	1.29290086649302	1.36186499819713	1.55832269193759	1.53412064040512	0.513803945563485	-1.19592628572448	-0.325207139437095	0.965330654310478	1.36903184522746	1.42897574819675	1.56707589305253	1.29532333866507	0.0468849055708228	0.486167422063438	1.20068195431964	1.16337289183341	1.3235157489323	0.92557956573784	1.26363085938748	-0.708266434807671	-0.261993031735595
P53671	0.34451927839286	-0.276086268464034	0.0704708588114061	1.4205532990648	-0.694975720678003	1.1570389904923	-2.70522980668742	-0.413183222037485	-0.901449907551808	-1.15905911991728	-0.574829382756224	-0.981021473724665	2.52682043274649	-0.62213340971097	-1.29491041959471	-1.19357531875888	-0.812990967432624	0.338564009851146	-1.12077817664798	1.69882445567666	-3.0964457625782	-0.877490917043695	-0.722300849920581	-1.0727975080362	0.16034305109224	-0.380408130526464	1.88737465335769	-0.337523587412543	-0.995540367963842	-0.978851186121307	-0.623501167688927	0.26580890701199	-0.697323667347987	3.11026596421075	-0.124249215607463	-0.795433464235233	-1.30739542987799	-1.134053443106	-0.419876959459845	-0.926289877909282	1.69704428525002	-0.679296471191062	-0.39006202750232	-0.558308952495405	-0.598500620412936	-0.412404567581146	-0.583260595691211	1.62757878374986	-0.958639825990302
P60484	-1.01628494477575	0.186186975977738	-0.478314158757207	0.212945528968292	0.796820846477254	-0.926068876849704	0.109912864868823	0.80962213141058	0.100034637694224	0.448485643049565	0.330473266958262	0.500757999596647	-1.35848311801236	-0.254835604907617	0.0542095380895638	0.458496397643478	0.0679225179058696	0.0231945235132349	0.414640829600856	-0.593494981669622	-0.0530466506656712	0.4187591196032	0.492494550839657	0.386534336069022	0.334537824840716	0.364245152366843	-0.140687370946477	0.0773071335739384	1.26847589140593	0.219839576830074	0.956268893541483	0.77558227371714	0.309302532565774	-0.030407586238263	-0.373474721076462	0.693384837059359	0.0223344624732747	0.401899656356623	0.349858988284625	0.265867820132671	-0.378461729229783	-0.486688901550797	0.933114487843896	0.232909882626927	0.581188704200993	0.503726460963318	0.513476992766574	-0.313141109723046	-0.523565939161339
P78330	-1.70390115933415	1.67024487924214	-1.83379708722346	1.30336321397354	-0.0775540172665047	-0.424277843346402	-0.188392241924007	0.966341939363546	0.474866152077045	0.468390227169999	0.199833613549736	0.56124729774764	-0.266810638633515	-1.65199184046054	-0.643927181646686	-0.00224609160411013	-1.04583992883661	0.708573803311178	0.589290690443162	-0.244046022346618	-0.0809131830524618	0.277653446183705	0.569359811714554	0.572659423632878	0.738086400923449	0.556049743305998	-0.222449306706837	-0.56494637837447	1.49334439461059	0.652813559119268	0.633801417653607	0.474386316041881	0.602717042780395	-0.0836512905441177	-1.69372294851366	0.800710182632438	0.563579489295864	0.565848135448785	0.627882903747933	0.377752484858464	-0.445237139556975	-0.141778027237041	0.937478588825729	0.792116744866048	0.579930535062699	0.691549903631245	0.591385931583614	-0.450399174525642	-0.64852935584132
Q00534	1.6160414309144	-1.74964017831649	0.947411958136362	-1.44834995043937	0.817818647046969	-0.458576966703107	1.09602171838698	-0.999961071643023	-0.396153127228711	-0.419237939934975	-0.32710448800742	0.0202226270394286	-1.6997959411324	1.03673253595601	0.0823399944012879	-0.27374228756412	0.610688683580112	-0.553897102701243	-0.111847556569761	-0.921627255639271	1.04881398760907	-0.490129715941762	-0.561709975594326	-0.550613011274167	-0.609959240413833	-0.50755468698189	-0.579815263475093	0.0090040436622724	-0.222169421965751	-0.421725828673605	-0.23231186151053	-0.642076584400693	-0.432048953998388	-1.87944162999687	0.567813125391431	-1.08088909405888	0.00438411074865028	-0.38746676782978	-0.772424634304201	0.134514140606768	-0.702948929449629	0.735746128665388	-0.255540453882159	-0.571837748878956	-0.436599597261795	-0.988834144627121	-0.409936000040366	-0.736108625649812	1.18774604199517
Q00536	0.214703271517057	-0.22644149238635	0.694419493322094	-0.0173953956518875	0.00949822916088159	-0.919052280566098	0.30092420305979	1.45345581845737	1.14191114521808	1.61327267033451	1.92067112633083	1.25731942173653	-1.4457502424213	0.283608345260896	1.17815028692116	1.20700797431663	1.876466526668	1.86696277720887	0.529051697462584	-1.46600589191591	-0.157237068097796	1.35051096149301	1.58511569704482	1.73854019782048	1.72270951563425	0.492118158107818	0.250108730364203	0.739462684398425	1.81436027817817	1.64653427496371	1.47036036241043	1.83243328908003	0.379847405753572	-0.0775801278158018	-0.070316231604927	1.49868539335459	0.804830137722781	1.41502067555895	1.80959194833422	0.836615476991018	-0.00404674502573028	-0.240604253015346	1.62979619915281	1.22556592016453	1.72016782678788	1.78914322579067	0.992369656311078	-1.0702845650502	-0.115029010191908
Q00537	0.222444193116055	-0.157256192862795	1.74698725102479	-1.24663182660807	-0.0853791197232578	-0.550259376720465	0.759397581917373	1.01980937354919	0.714857499311876	1.54583221492511	1.34829476096517	1.27002097676324	-0.718276086992499	1.13801614375284	1.72082216590703	1.51435956973694	2.41370935438619	1.72016987236291	0.0181099592290429	-0.800135512842877	0.166793182731301	1.09004740389429	1.82776645351014	1.91806097925546	1.08964343456899	0.74505100238645	0.432152831588824	1.3130769487861	0.91518480329834	1.51412625603889	0.302075843834608	1.37547810220016	0.449950646761512	0.204084635465486	1.49997479625538	1.97619085480977	0.124051754014059	1.62701508155458	1.43438168711257	0.172685048050065	0.378046615759144	0.683242706944262	1.59013528693385	1.03469204566808	1.48067459740501	0.938522695863062	1.18818212406098	-0.282407801175373	0.439263706500785
Q01974	0.774095972937469	-0.594872417838955	0.644307270325759	-1.18184396337713	0.142943407406634	-0.512415637286835	1.55386422854207	0.228273731119972	0.892329757489696	1.3174576163796	0.612216709005853	1.37939834591593	-1.15735301161579	0.553816703554356	1.52825246486154	1.10221342855689	1.56990466055256	0.279925400168589	0.256707641072738	-0.158731635466743	0.694504291189275	0.665948034310244	0.538711250401311	1.24114428675506	-0.108076627929102	0.103129300582646	-0.0297091076869378	0.970417812674517	0.740580894443283	0.430321450920628	0.267446767147147	0.386341943591769	0.128012148071378	-0.617136619246456	0.675021473905506	0.232877493306341	0.420813473746128	1.14290801529936	0.316168905740063	0.39859755518496	-0.0727313143136163	1.43674421214829	0.235205846171511	0.0353694762261328	0.310355938249279	0.0251633575283284	0.343001584558232	-0.279019607119294	0.816674836322758
Q02156	1.26927820509894	-0.335702899028963	-0.00617329535197407	-0.692391823810697	-0.449166259242107	0.462581936864614	0.908159969058847	-1.06415843023884	-0.316890055664696	-0.536943769128387	-0.396066943447434	-0.309124812170296	-0.265560366582456	0.857854121166579	0.489930540422989	-0.0102011718002137	-0.270951304799981	-0.581099075693171	-0.464177359955807	0.207145291126545	0.365578257394865	-0.92430490338878	-0.72934370523319	-0.478201370719147	-0.915756667949872	-1.40080077823869	-0.157268482326202	-0.151423081361076	-1.37565938109519	-0.971081238932352	-1.34084543921228	-1.0805056675126	-1.35096415454678	-0.517544495256966	0.877802678692895	-0.969845934527124	-0.299294261647151	-0.3027487408982	-0.648489882600863	-0.374991541307769	0.0570899136200222	0.85786357102394	-1.18002612431594	-1.47726679392228	-0.709544048834547	-1.38171858176555	-0.740537165786591	0.0410711369837268	0.761838918893407
Q04912	-1.24996015956898	0.82394397310179	-1.02859529679135	0.555604749335885	1.31874502421501	1.10601105938749	-1.3357405013845	0.962490189832109	1.66106089854777	0.986143373728817	1.45744900521876	0.964771279141927	0.537925221278082	-0.771287033059647	-0.706219694371592	0.780727287146305	0.0482079162159167	0.1344403482108	1.07593707923679	0.709382872469911	-1.02961948247389	0.481435884813301	1.3713487531253	1.38285096589385	1.73576121035236	1.1099090388104	-0.416722787427636	-0.747562815333863	0.543948032866818	1.4267949427119	0.317102205087033	1.40865399095779	1.88291805226644	0.887518019034751	-1.75997006005643	1.36292135919522	1.21985646518009	1.35803169160452	1.32473322605306	1.87911463456587	-0.643318216841925	-1.28199042932215	0.709456510417561	1.44936168280455	1.23398099018812	1.47021672213465	2.41710444766887	0.475150549551452	-2.66289180227993
Q05397	0.417220980493036	-0.441342271905433	0.768486373144985	-0.720191683178737	0.0250641347936171	-0.566820027131464	0.919186608718807	0.96600591562829	0.914939059691077	1.3039807078309	0.976787583481002	0.461733784734661	-0.48050804708594	1.5312925787055	0.27201891680451	-0.245491820655385	1.53288809076714	0.503346822429162	-0.105771660443523	-0.514313338602668	-0.335261400230513	0.422338035188554	1.00415749783156	1.77161039379394	0.620352664527759	0.5572886799193	1.10409138638591	1.31752505286034	0.991136190091905	1.44280069843323	0.838765310153347	1.01792710199181	0.0113738745172058	0.489104914290762	1.03555072922762	0.933693634786365	0.131841291283417	0.908840404107238	0.67904202955612	0.0797142116307961	1.00571055713584	0.950035712119711	1.21953765607645	0.898857115439961	0.831638555606309	0.238936495430647	0.893559924627453	-0.400659747797483	0.61637338412051
Q05513	0.31422109589107	-0.228643189215693	0.399297484698096	-1.89550030503347	0.107009893134313	0.489109700248668	0.830042988003097	-1.88014284456789	-0.907902315038531	-0.573264665150837	-1.47836171271334	-0.219155918340118	0.116096447269226	1.90215737869965	0.460629859817601	-0.174986525203843	0.266414244846313	-1.5528723488446	0.164795210681451	0.0659338990022434	0.901511880056303	-1.73745942863337	-1.56010718223971	-1.38553580079051	-1.62703321726827	-1.53185876869393	-0.00888874033793129	0.469352457689524	-0.871294905633125	-0.765855775691017	-1.40722202048762	-1.62374291458924	-1.45021140572285	-0.554419142580422	1.95928539837985	-1.36629941859005	-1.22692523695341	-1.24307806716962	-1.46121667975027	-1.44481915353834	0.0207988950088019	1.34952119693959	-1.49425735957382	-1.52809558033657	-1.30362319842328	-2.36508691959173	-1.37016567229772	-0.215351119999025	1.88585914802267
Q05823	1.26703147847789	-1.7106887629653	2.5814575497426	-0.97635672857242	0.367948983162862	0.305700604841596	1.32563524900223	0.984817790479073	1.55766381786023	0.850864001352235	1.4397947966644	1.1521442192402	-0.0394924358876995	-0.896015336455072	0.955463040053419	0.673967759025635	1.73010488070813	1.33139396703126	-0.106270852505087	0.603484647987586	0.572024279872322	0.368036180746853	0.941923198037321	1.21473439652153	1.01084875631233	0.580372502327999	0.159358312732565	-1.30041426535679	1.46489268069811	1.49504993444032	1.18704172409667	1.03793829305373	0.371229204189007	0.0481791207897806	-0.226411443626094	0.991067866953181	1.07330974921642	0.819983149958859	1.29601670747141	0.585601399558906	0.493007050970202	0.160252937109349	1.11325085361382	1.35688465692008	1.41646576054416	0.940037995721254	1.23211424320112	-0.709888604753047	0.524137842801777
Q05D32	-0.406817776822814	-0.243535753517416	-0.627293557499222	1.40390638229341	1.11037567758763	-0.884461774211351	-0.686736186501909	1.54907667443048	0.869599114709166	0.953497126746453	0.685583623539106	0.19633299215297	1.05486161926812	-0.659136697117012	-0.435875086534307	-0.151948120421106	-0.613742609194355	-0.0362547678106658	0.513341771121915	-1.59637038081533	-1.29735289759522	0.453048027568427	1.0245780984507	0.2653335469984	0.0964988552492681	0.493355525110596	-0.151361385541142	0.285125281917671	1.26195027189873	0.698193120892218	0.867922409696654	1.56669678540648	0.627653365582812	1.37674900381056	-1.24801062503427	1.12001030068161	1.34801835269251	1.00546407275191	0.613775791901726	1.22714005971044	0.588199676636831	-1.79991645828503	1.10996397282435	0.713189186493585	0.758217303937946	0.572111899021637	0.993780837572465	-0.202899210454185	-1.72053639707869
Q06187	1.78597638739958	-0.991904523148775	1.47621456928948	-1.34896555159286	-0.224281178948927	0.192107732777909	1.59004151321944	-0.290949925262293	0.430804932135758	-0.0757256069821191	0.0965159888629091	0.180718698106375	-0.250844162272978	0.780029933350952	1.42129250299486	0.451670531277697	0.817101202048005	0.00462672550621614	-0.271452975411889	0.325757214416084	0.573259543859449	-0.146761788816517	-0.0305735376227996	1.15008828520619	-0.456301839572229	-0.329579371649843	0.269462895481792	0.18794552973427	-0.493884467819198	0.203859356423544	-0.947759931572138	-0.62329393886968	-0.727315036645888	-0.285247312897745	1.49044730193735	0.124583022373994	-0.125316674733266	0.697703184438932	-0.414943482633972	-0.664711759313151	0.382410450927192	0.474879589631953	-0.326433046184962	-0.34053823599111	-0.0782438929733601	-0.434597003523487	-0.431038393107982	0.272534569062549	0.434610363143943
Q07002	-0.947606491557821	0.712144999458356	-0.737870736032805	1.427492076569	-0.175049832885638	-0.205045367187932	-0.583500265455979	1.5184447667932	1.32587705369154	1.00673515702574	0.764446490994744	0.0666455419139308	0.716191928193173	-0.622144938865549	-0.484675020865049	0.952668634663189	-0.00771998028206075	1.32106667756388	0.437282228030243	0.448612906407095	-0.297495756582344	1.53670807048302	0.724047655681182	1.22706328118583	1.5780412907998	1.80516951544548	0.22367431583914	-0.266817810912661	1.71590099305523	0.649092170007568	0.823063099199475	1.67759287389144	1.37166036845686	0.944479749256852	-0.505967849079604	1.69268693047873	0.940775547949937	1.66438850714502	0.634781120585496	1.70200694568672	-0.272453635308807	-1.73436699840381	0.474897921722197	1.74519303848379	0.967330868577906	1.23782058816057	1.68793356597156	0.292505958718333	-0.305331810988859
Q08345	0.848641365742265	-0.552392631935102	1.28216779857553	-1.63637715470044	-0.219092104704463	0.416325876250826	0.999799772184893	-0.893776562207316	-0.618054667399852	-0.468660735166069	-0.217900356044783	-0.491810796244419	-0.51939087119982	0.755333908309554	1.38390116502853	0.185929005030379	1.03318177308282	-0.082121988470555	0.00139304906427931	0.0361723406908964	-0.0958827488748994	-0.501056378326446	-0.651224941525368	0.011565763712192	-0.817920134536466	-1.14431520050478	0.172879519265842	0.25082508929757	-0.133785181539923	-0.323608801986896	-0.878604965346296	-1.08216764270652	-1.08791181514855	-0.6486600107293	0.665518058931774	-0.321151458491422	-0.888394366639447	0.0473461540287686	-0.539902630048305	-1.36260351875149	-0.00130035704550809	-0.002018081783951	-0.396828713041646	-0.986800992079553	-0.512215255320784	-0.623543362274641	-1.11919319017409	0.168374327947832	0.526737491328045
Q09013	0.761296631320607	-0.529750939729449	0.580290355586186	-1.19082602729414	0.334185966848408	-0.390273571014409	1.35233349912302	-0.182640392922383	0.43886683934824	0.615464880310481	0.136119235695796	0.789599388192031	-1.02234379321103	0.60631058148519	1.15657739134711	0.605235647159026	1.08220866054212	-0.0665783524329256	0.265490326721166	-0.119841139971472	1.45066792020823	0.0351348520298663	0.22812293575995	0.683681954085718	-0.523028338007772	-0.182080305731684	-0.517763295463816	0.349199792029044	0.221759441316179	0.18110814295193	0.12793647396305	0.102423461311997	-0.165628487759603	-1.33116400037631	0.62600125100035	0.182710725357794	0.334291261146677	0.86699744199635	0.0969165796301786	0.245875713899684	-0.165057800807236	0.870535093342522	-0.087111307821594	-0.15057345825409	0.0530735804339521	-0.468033678640151	0.217299642859985	-0.260800071031822	1.09024348902701
Q12913	-0.301431329415784	0.965771484482324	-1.65457766152834	0.659417289985145	0.114802537461318	-1.06781994458616	0.68912003792603	1.42800150223305	0.901105766983853	1.51141301930324	2.17101660215734	0.615634759107799	-0.550809588003366	-1.28873325815381	0.996497308702528	0.982590768897576	1.5829065325808	2.17968183337919	0.658166562408201	-0.818968632754161	0.37258749061838	1.42730167421988	1.425093289065	1.81217782604215	1.43278300497592	1.49052008773023	-2.13469001123337	-1.89727971066146	1.01616679516376	1.45182208107174	1.83460647559839	1.73507120458011	0.6872232138641	-0.439432893830766	-1.31038199247434	1.43393277864626	2.36543255734879	1.83322259315063	1.66770921908259	1.43518638672204	-0.00710931254675628	-0.324869717816045	1.51014190940374	0.951896446924557	1.17073314637899	1.15153208799306	1.84907074895643	-0.0276407451866778	-1.61177845135924
Q13153	-0.264228275522473	0.0523834313610359	0.60345584662134	-0.119089261015847	0.419377863623854	-1.00298160194828	0.720437719102104	-0.524116324559984	-0.301750247390434	-0.162255809749512	-0.199212062083739	0.0194550110862665	-0.118701021709015	1.30069559337672	0.255166993646919	0.74681503659552	0.906324031491549	0.501202263789767	-0.0637138145636258	-0.291916272960667	-0.301334689626131	-0.26795336190953	-0.177598118191392	-0.479523157904753	-0.41517472367568	-0.43634873825202	1.33030186657969	1.93982565070073	0.148599254049204	-0.240824173532475	-0.214638514601931	0.209892535201201	-0.468632987748715	0.250900334931429	0.861928681326043	0.185945659864972	-1.14254524560731	-0.995245416195824	0.164571013530743	-0.718970600267402	-0.0615391810940782	0.858176129665536	-0.47047228789784	-0.39001811784734	-0.169795824479454	-0.341844243923428	-0.543049827730652	-0.723016551499152	0.465398780429786
Q13188	-0.0791606594256626	0.523530668626019	-0.647653200153915	-0.691373224469093	0.691306299320983	-0.886117943891794	1.07450305444332	-0.176679765094935	0.976772845462067	0.897057086268972	0.527626560698054	0.764419764856974	-0.954607469642175	0.059880205595276	0.178077132234833	0.441859621961017	0.567935783735184	-0.644781207978157	0.761673098247243	0.257285213801705	1.5325019982218	0.26607121005313	0.326023722412165	0.291342624586593	-0.449810582131915	-0.127011055819548	-0.682823771410029	0.298105363844503	0.406593998614137	0.300478294881804	0.162124628152356	-0.0269372058014243	-0.171327195839473	-0.94566836978792	-0.23009534437882	0.145797722101774	0.921711391900084	0.693475717167847	-0.0956692092659335	0.553377059874758	-0.358651404219083	0.956702738058147	-0.0289886236582439	0.329445324950294	0.242303199641132	-0.172981296018189	0.312972381470809	-0.308238096667618	0.974491546623632
Q13233	-0.218314861524197	0.18420313342212	-0.279983941286072	1.11313535356043	0.819317785230897	-0.337401296869066	-1.71178840463471	2.02877569326443	1.12027096775822	0.611429967372417	0.957262429615733	0.567187851011111	0.0227211095687741	-1.41038036448834	-0.770114924100731	-0.637163963978754	0.0564612444874859	0.812913430685268	0.48138334015163	-0.321211251005523	-1.44508968232638	0.999573412057714	1.24900237423228	0.89184014845279	1.61400091241079	2.04124171696503	-0.317341468810278	-0.840848493019194	0.277092828636163	0.98304288489455	1.10665655272103	1.8935314563535	1.39121974689025	0.755195368070307	-1.32562327538936	0.751272559815992	0.685545209508489	0.733239976679694	1.12870972225545	1.81711544843123	-0.0516957761175118	-0.429502200229495	1.65355463588808	1.59540223698118	1.25220346435052	1.41187814358073	2.13720551153982	-0.0147466784351534	-1.74385762092341
Q13237	0.575025609982885	0.0077191197892437	-0.0327258937384381	1.37769704047606	-0.806213734855512	-0.35943329797855	-0.180235452981849	1.09868621668101	1.78576360685209	1.44403495445113	2.15942006297254	0.76633615959321	-0.810925040503322	-1.28564474683963	1.29171466100976	0.87369192479599	0.896937479705647	2.42025888471576	-0.028495655279432	-0.327101464934759	-1.12358782907169	1.67241304910023	1.72238054615612	2.92663752865026	1.18067062586659	1.56345890828936	-0.0656872963045241	-1.66615226062954	1.43474324873916	2.30874674902704	1.16177700962333	1.9222912706342	0.898807661497933	0.118606317864701	-1.39211144660582	2.07504437740247	1.23449019723037	2.25483398645852	1.32258338645454	1.79539245041283	0.668896792158261	-1.13704950847181	1.76279541352145	1.25811524665989	2.87325726922527	1.7650447411167	1.92937459644425	0.424990730971125	-1.58701869427836
Q13418	0.885206209091357	-0.185497275543838	-0.00833860621651997	-0.99639365251358	-0.589823318062078	0.360357585884994	1.11644568500422	-0.55332714007771	0.234607040033857	-0.0188035143517994	0.195242839142484	-0.0558374594572354	-0.564165485793744	0.750937979672394	1.07975309154944	0.0626623505020081	0.695115953572668	-0.0973274035957319	-0.386463071183687	0.032230100673815	0.660053293963323	-0.578007550615991	-0.196225584965086	0.120197630698235	-0.550836678737745	-0.826107060354824	-0.457312024809199	-0.286620326790974	-0.4584251186909	-0.350979152167874	-0.915743166939338	-0.406725679769185	-0.598557381376788	-0.736445758954607	0.78167387406322	-0.275069696378464	-0.0121137524369771	0.330060473499057	-0.399852793826692	-0.219063218055671	0.111932691613746	0.504666396563635	-0.692885124780124	-0.856298012588094	-0.0972693595176064	-0.719548570713509	-0.491351632137507	-0.133030604186621	0.761665119256826
Q13464	0.840457062585328	-0.318535738153312	0.318033813230608	-1.20204174791125	0.256298771487153	-0.481776248398004	1.02085369995804	-0.353770050339988	0.0898961199092386	0.581816515783258	-0.123365307227991	0.59740508028238	-1.03093040096671	1.6699667038435	1.11423893106908	0.602594089574024	0.96552343120024	-0.223369356905704	0.0158884005553609	-0.550211278024033	0.787068405704101	-0.0576143133765554	-0.0737185229494327	0.452267981515061	-1.00860481743342	-0.771665960112938	0.406604538800509	1.64782959518875	0.431621742132796	0.0931383058841501	-0.161438222427264	-0.187732243747293	-0.338277333708887	-0.557036532778865	1.56697591630579	-0.319575048574369	0.167667424944604	0.239435782850264	-0.300492520566519	-0.242547914379106	0.0968573464204216	1.69615197822397	-0.203436495320045	-0.378500921406752	-0.110683754164554	-0.512680120021689	-0.0729354929487514	-0.513199863037137	1.79404596093282
Q13523	-0.970698916325663	0.700481179756114	-0.762468343082644	1.57326933258859	0.211666797553417	0.239974851858721	-1.91291303044903	0.315041526980498	0.0643270430289609	-0.389606225103419	-0.230308600542778	0.215873261962028	1.16864612630813	-0.762041147765604	-1.49846546711057	-0.655104392685998	-0.446835351720873	0.0984954964020434	0.201052950996119	1.06269972368084	-1.17422546441041	0.0982889380525543	0.0714255403119444	-0.379417759753879	0.333461021647955	0.322958996183157	0.485897740484866	-0.120566530779174	-0.2214132679192	-0.0177094762928101	0.00643213564098459	0.155366050097944	0.183065895875288	1.99204697681519	-0.435367611177791	-0.13326883817741	-0.049195869783543	-0.406204557656691	-0.0411078982302212	0.230597488691607	0.670574143135392	-0.31741668828145	0.143227723015231	0.252106606385793	0.0311200652742493	0.314026028529686	0.314792874766105	1.59550518516998	-0.915143349415757
Q13535	-0.306697405537418	0.607291888039746	0.245411234945496	-1.01192738942205	-0.739094623608773	1.13826490376549	-0.0188657930663923	-1.00970623778927	-0.306936163367833	-0.618621236080185	-0.90687347215463	-0.343140736054308	0.627503560101675	1.44361990823768	0.950517689379575	0.118856839723734	0.0779246645045291	-0.894575774873537	-0.170759462201653	1.09822038757528	-0.632280584304511	-0.908054167359927	-0.51845629331344	-0.637465670371415	-0.78813779532102	-1.56923221571749	0.603386887580382	0.255000762043069	-0.943212914135436	-0.47411815860038	-1.30272636855666	-0.955109938893386	-0.686061629866332	0.0920882638085848	1.75839448055067	-0.492496196533608	-0.737854384757428	-0.76422364297539	-1.04913324067884	-0.608298468825623	0.817771703925942	0.679297524985971	-1.45187464401292	-1.30960100374969	-0.784449309544607	-1.24338527675045	-0.939216739780145	0.662412859267287	1.6429805031873
Q13557	-0.0287527601993647	-0.153238064445324	0.580743675056687	-1.78281991564793	0.596550462894415	-0.0397659624074528	1.08010129733252	-1.59638945041523	-0.736500409044637	-0.541982661017498	-1.49057674003414	0.076804682124937	-0.725732968261969	1.70804828242959	0.905158304628446	0.268489736696202	0.423944990249054	-1.67309104182946	0.436902633759569	-0.454949121833337	1.21035252066327	-1.30630305263766	-1.31968293608555	-0.774759755269624	-1.71025537607954	-0.978415919852511	-0.574159560669488	0.81280376299694	-0.681626016214688	-0.483105218281676	-0.730865610903643	-1.40195202635804	-0.90627640574324	-1.52846788083456	1.54435927553967	-0.981792686517044	-0.847286163506804	-1.12815921035472	-1.32225468957421	-0.991661383881709	-0.597479147636758	1.68285881033405	-0.923783370906523	-0.952987065994023	-0.950611658215986	-1.83323367893291	-0.724850224362458	-0.876321860776998	1.72984778608456
Q13627	1.43906380772963	-0.524003425190181	0.933586098005447	-0.74140371307888	-0.568048558695201	1.00491456107247	0.34067415584817	-0.340673272854084	0.316963249910676	-0.320346508233503	0.115144694379266	-0.227751023366128	-0.0617251512843541	0.0261931194975487	1.31791195646328	0.458594396006617	1.02265083357042	-0.00984897722098871	-0.502044554737023	0.461086096228473	0.0135093324875051	-0.304527103659064	0.12482469757269	0.394793808475657	-0.154131165375692	-0.73993164146045	0.237398495746958	-0.365419965384596	-0.247634078273881	-0.240396922680061	-1.00000064972071	-0.498920881954573	-1.12714091993952	-0.248805705452587	0.265065582551932	-0.0658075663247305	-0.00807995552472897	0.406402013183735	-0.00663528611747191	-0.457336051414639	0.39451400027275	0.51345647875999	-0.338485182373977	-0.493401201498905	0.18513227701698	-0.0830598115519727	-0.338260946291112	0.0405890223546114	0.375487939796304
Q13882	-0.374976275190613	0.395288006213142	-0.951394194189373	1.23011941739103	0.650114985868624	0.873152537185094	-1.44554886311371	-0.544542163232176	-0.435456116115018	-0.80472334557155	-0.822463391104996	-1.00869096070157	0.0739596837786428	-1.39326226488106	-1.64336938862847	-1.01365684994326	-1.31938810103143	-0.866989121092337	-1.34821799235092	-1.0049585162498	-0.285800199873254	-0.443697195776992	-0.765236385655839	-0.802254683584444	-0.588278713970102	-0.163197738806635	-0.520018169880321	-1.21171876686349	-0.614482851759516	-0.785428423879404	0.431028437457722	-0.838235382252581	-0.197888694006407	0.335748043350493	-1.57208439327952	-0.417205648207338	0.170592213780392	-0.663666740496342	-1.12899142820543	-0.975824276966259	-0.594044988683168	-0.804939045356	0.769011035295094	0.71987226316068	-0.456582345884597	0.391493918592382	-1.02096290114056	-0.92376362780521	-1.78178482026775
Q13976	0.749462714882611	-0.335998999670859	0.415176426476536	-1.00034572423933	-0.104339160508023	-0.171178255158737	1.2414458529839	-0.333955349468493	0.300489239137132	0.507101966302285	0.124975272388509	0.246225027755275	-0.835314998605382	1.44310238625225	0.913634958838072	0.240417215955598	1.06688922155274	0.0196352225968847	-0.124612163432776	-0.220709927433288	0.954443611309286	-0.167771090137114	-0.176881368468577	0.53883139563131	-0.374375125986701	-0.384288714518596	0.154700502111848	0.920893288124659	0.508948390874827	0.105217031715203	0.032929190292256	-0.126418915173609	-0.394224933311888	-0.682567148953996	1.1648670632085	-0.0270139048722925	0.312888711362582	0.549836132717941	-0.0236150210245131	0.0893363174407496	0.0880252972709621	1.58844037973927	0.0135216966617721	-0.308320176329497	-0.0400010799805331	-0.307124884396522	-0.111624250164871	-0.126707893785305	1.27001823504131
Q14004	-0.767073156881486	0.676513483950307	-0.572156904951034	1.47017158756792	0.0708342434930964	0.236351808393737	-1.48986598260485	-0.293740969115033	-0.964107672305317	-1.02504575998136	-0.357368351985418	-1.1510718200228	1.13317621425254	-0.383380869673501	-1.48543249693579	-0.881057348683605	-1.00290297794075	-0.132879478690126	-0.737834901383938	0.701459402886196	-1.3778719717063	-0.519049219333779	-0.499698536450348	-1.20984843459619	-0.125361216986057	-0.405315323874791	0.989294532692494	-0.326126009593631	-0.455411911922048	-0.511605252048944	-0.412430410925993	-0.172662511286796	-0.625964780100745	1.31660015618564	-0.44119065831448	-0.427876806603905	-0.937293059811383	-1.0989994207512	-0.267547947562355	-0.549002106253945	0.601835562621015	-0.60805906209692	-0.399071212237058	-0.250610687193509	-0.394949771398724	-0.148927567118958	-0.480131220145934	0.594517149875723	-0.731360643602813
Q14289	-0.620063700030833	0.357600476431403	-0.468876824406677	1.724645245715	0.39678512940656	-0.334843244949902	-1.3837816721273	0.498224836707317	-0.170045817855412	-0.258929189568651	0.128860488271496	-0.273476599311357	0.475536799463666	-0.433742533827624	-0.308002864944703	0.109943152026652	-0.285039421275369	0.746836952532316	-0.526533628607779	-0.133964040767315	-1.19231522804795	0.489832029433514	0.422975720824915	-0.145059702145596	0.591211796797017	0.0352975311958354	0.612785668888223	-0.160305110357828	0.115479639496738	0.0373693012982781	0.179019721679315	0.85222458825067	0.111740352141328	0.886831169580773	-1.02543972501887	0.4196716780312	0.0559138256334165	-0.0512809965294424	0.378793860906463	0.385246371845391	0.591227268818562	-0.953691322190401	0.077511429595687	0.379995322505432	0.321563191841402	0.770430752395016	0.0197232250615632	0.646474444067751	-0.968887286387322
Q14693	0.660367605444167	-0.861166827229952	0.316170579488701	1.44988843446802	-0.227465979113796	0.0668619207703793	-1.28908944726011	0.399716983792491	-0.109332267948003	-0.0672772244075569	0.752259580352226	-1.03884848652893	0.230271238322884	-0.308867973824499	-0.879011218489697	-0.173037500821228	-0.0627587224994366	1.14898895619131	-0.191271184275669	-0.0218412453347959	-0.840374401724839	0.225987911978125	0.992814446540265	0.00451442198830139	1.60929413011712	0.306959510500415	0.244282617622738	-0.383977435532825	0.279534553398765	0.202833168482972	0.282805355006584	1.18051876863741	0.0511639508041026	0.611457927622771	-0.303784813101506	0.823278974757023	-0.153691424833059	-0.0731286812121637	0.532775757260982	0.0525948107592151	0.147286785324238	-1.29061345026135	0.815240965281774	0.36621458219745	0.689308300469807	1.27934971719631	0.0615178733151198	0.224495118427095	-1.19543490144435
Q15119	1.48446402028288	-1.14834591608402	0.477648727990229	-1.23131470557069	-0.00453594927744834	0.32704902225218	1.54592517620586	-1.24239468040054	-0.497315630646687	-0.275116155204011	-0.901685826151705	-0.641566563573554	0.146064897596304	1.5522098075264	0.403793274512791	-1.06641381838397	-0.0316957894797236	-1.42470278201769	-0.466813309674666	0.209998254399918	0.582200914843966	-0.570172921338978	-0.610945235674591	-0.300009970717715	-0.866236024844489	-0.753389730602633	-0.100318606288424	0.671841087298785	-1.76482681372163	-1.51019594819759	-1.09473477315508	-2.00372638202572	-0.433285318794545	-0.401977956997472	1.65917406328219	-0.350766394976027	-0.48645114970574	-0.554016310153472	-1.37874535507611	-0.0488976371942759	0.604413053659514	1.57003466519175	-0.968271638232569	-0.589053576458689	-0.648405349263798	-0.801498550273483	-0.626533104771316	0.23870397746288	1.79327968071124
Q15139	0.858039366953032	-0.309281202210216	0.718475855873896	-1.03297364604228	0.122749331359415	-0.64032915329926	1.2995920162002	0.560284003441378	1.28312528343943	1.22811211345112	1.15783909642731	0.940474317607299	-1.15286364328605	0.797132825545861	1.41084985160275	1.08492995269424	1.46553017239296	0.580637031725054	0.723649213342252	-0.340877763082563	0.241265880023647	0.720429857236282	0.895519243310772	1.43384563696071	0.201312604063751	0.205609312310045	-0.127987878438365	0.697679339981005	0.641045726799488	0.610613855500304	0.515541325202637	0.916276621705955	0.0985408702079583	-0.453167647941781	0.592645091507264	0.472380476035	0.681021633393081	1.36717344803933	0.637246276876126	0.596457766236151	-0.0592862041693821	0.876786157805915	0.400133262394708	0.237487097258814	0.724445488593651	0.329102733887022	0.620322320074293	-0.272252499697448	0.986511164414954
Q15349	0.514939477615541	0.0556431867261443	-0.119376830635749	-1.43553885518716	0.0800409604483496	0.0423252686033335	0.695655497248453	-1.32506469803916	-0.399431371402366	-0.526925471135619	-1.27041429523129	-0.0634069715528571	0.155182056786206	1.26604277676021	-0.102764031888059	-0.271503295916333	-0.567796783422848	-1.8692340639204	-0.0793518058659542	0.183610683383461	1.13554189294417	-0.965812903471132	-1.2218253445609	-0.855591463082149	-1.07942654173982	-0.699868752987101	-0.502867246342175	1.10443238569116	-0.552082499709435	-0.446833283705214	-0.496128475706343	-3.64380462327602	-0.734855810579151	-0.418799794949855	1.34064835432616	-1.14952190864514	-0.416467800423278	-0.606844857047216	-1.32229481251409	-0.607160886429062	-0.196393305141997	0.92826330010977	-0.91087542355326	-0.845879577999733	-1.1472673080082	-1.62347688076929	-0.963661153592636	-0.0801968626029434	1.17725997528328
Q15746	0.222268947200223	-0.225678754083839	0.704607650124836	-1.30524404848004	0.637271945737973	-1.91905881439244	1.85491291605407	0.74895771168433	1.59851819388256	0.393847607543955	0.850896908927648	0.868748978205038	-1.47878244774842	0.0851598184949585	1.29387766394208	0.181968956153239	0.18700857585738	0.277288346014109	0.216137949064315	-0.77728012818708	1.00128451714402	1.56200985245182	0.543183949903817	1.31334990996137	0.354089453250712	0.319303974429937	-1.78237348239619	-0.0677159200372216	0.414039369780237	0.797666827123428	0.847888901720334	0.142617234674956	0.380254892219027	0.122735396979051	-0.186920552505295	0.272987782173678	1.60235035895628	1.30711489861631	1.03503734352759	1.35695306062523	-0.573721989407475	1.38574361927835	0.630976753631158	0.441223591117544	0.401690206937559	0.0487565782019237	0.017284088655455	-1.87585498443641	0.183398679857233
Q15772	0.58765185346254	-0.245737928996488	-0.46112242113528	-0.545953824875876	0.270599651664347	-0.731326937938965	1.133296658969	0.879184966852305	1.73298570807047	1.65443140477497	1.43346724449761	1.34266054043548	-1.30940130410103	-0.28129525980005	1.00763756003542	0.825888082994277	1.38540085185523	0.742287243215886	0.57141535631215	-0.592883665410017	0.923817012623103	1.0676038742395	1.33311912934781	1.69466979887859	0.527361206423135	0.841198566671543	-0.718103289294141	-0.379933087457646	1.19322681857366	1.28018742682308	1.17562135406514	1.22133286783928	0.744003024317916	-0.787870494051631	-0.406362787464243	1.05068528141684	1.38109594407616	1.68643579639873	0.862831809912819	1.30864876652714	-0.233257997852238	0.655277966859593	0.88011676251036	1.16159183068369	1.33886657999187	0.821128735062958	1.24441204319237	-0.676833898571825	0.111292951658057
Q16512	0.732018984966804	-0.297519063949488	0.281649819389203	-0.516378333875843	-0.225659848311424	-0.0354023787678654	0.960438398992946	-1.25429152278138	-0.544319670211944	-0.296511068455738	-0.284923794844046	0.073274984755735	-0.188701706578835	1.31306544002082	0.666511243585279	0.21305733353383	0.0268841940774735	-0.591334020897773	0.105547642925313	0.0875083836354766	0.244302590022436	-0.796412411039804	-1.06310216930494	-0.262890580478096	-1.25250253798763	-1.0786508347087	0.00979345477716562	0.72523985769235	-0.791768403908803	-0.508635785103094	-0.722817414218622	-0.761358419683955	-0.93612581814569	-0.504150846731636	1.25995068156435	-0.946011241276625	-0.340211944475203	-0.164225089159278	-0.55811085404108	-0.506994706770482	0.0834751813020614	1.4279730506849	-1.0535271923669	-1.39366706437793	-0.892958990349928	-1.10682155431423	-0.429262678597509	0.13638855859159	1.90171721440778
Q16584	0.962187191514624	-0.648115033241988	1.72202049297662	-1.03441567727203	0.217421674576943	-0.836264054822444	1.0459041232808	0.937474374071237	0.940979798941456	1.16906219953221	0.917057307160429	0.478401418456674	-0.663900005952757	1.21582234862993	1.52873254722893	0.106924877330745	1.37214605101028	1.03111973902926	-0.119563825501086	-0.964505122752339	-0.495513671808607	0.732095755025881	0.977830315309942	1.73507153186385	0.962929215748901	0.410384264663691	0.233764687892695	0.956382227612234	0.540642302900151	0.520764479530684	0.0927783035593823	0.479586045553909	-0.198926276492815	-0.0360139207570885	0.989196551949564	1.14375200874978	0.00133565775989353	1.6066421128745	1.14153247610973	-0.0944595059601055	0.633958783573429	0.454012381337943	0.892555047134163	0.421471839284468	1.46769884583363	0.683798371508137	0.650692725159683	-0.519447106295758	0.18572380606931
Q16832	0.742071259702719	0.0783026475355604	0.161558678068609	-1.139066214417	-0.0387360137470874	-0.696438248720914	1.52740364728348	-0.478117093310296	0.58313472479132	0.915277968160117	0.177790556941085	0.762122343245359	-0.961557768622023	1.40459730722811	1.04791438804222	0.684530486521726	1.02928503925931	-0.462814070051331	0.494916604306574	-0.328261491373525	1.03778930764164	-0.258748848629957	-0.142725049709294	0.812749676152588	-0.959302333083386	-0.692535022020805	-0.699584196452174	1.04500551518673	0.136875268275078	-0.0569352938970229	-0.134497242919257	-0.243757598276446	-0.640600015293674	-0.883605506441411	1.08142518450594	-0.0795629359667988	0.3298259675602	0.832078052748215	-0.136175721682512	-0.109928124419363	-0.267760217460972	1.60198503156959	-0.428026365285413	-0.29575911065177	-0.0806632394676839	-0.665768624010232	-0.0120058695728473	-0.266747140427977	1.43973601202426
Q16875	-1.80532832482606	0.981713231043649	-1.23997926335186	1.12164483340039	0.313397208814724	-0.977529905659322	-0.0597942788329536	1.74581101628643	1.80033218928764	1.75932915638933	1.86150756903186	1.46059576726744	-0.71623754762219	-1.24682457243484	-0.382483161072864	0.552358875934874	0.0399852574032739	1.68743697189627	0.829941982544772	-0.350442760830543	0.244686709933258	1.71859963380383	1.0747202656895	1.09851664004606	1.18838460698101	1.86347821321303	-0.66228489110763	-0.76893136120326	0.998964492000782	0.957035232941848	1.78678632436709	1.79452586225355	1.72401737324847	0.942372473462136	-1.46057764169452	1.72950230790961	1.4139724505253	1.53880616365062	1.62936965466266	1.70707847273026	-0.861324267711068	-0.860265774821575	1.33680934972485	0.951058722753882	1.38883437528825	1.92588258636635	1.75038201860796	-0.942658757789807	-0.856012054766799
Q2M2I8	0.648672187857701	-0.486597342102414	1.08873860417037	-0.332351576279808	0.0889480851307838	-1.13826464713067	0.94886795388006	1.87359041995588	-0.401885844594243	-1.49059900425655	-0.604691661434702	0.619706340588972	-1.69406568786107	0.237004283549579	0.304559840152874	0.726654876448676	-0.836490548500124	0.0747995291662233	-0.00809128637059069	-1.12979072659024	0.499865696914546	0.685298312480139	-1.27514199449003	-0.344528398864637	1.6796176617859	0.877504860575117	-0.506171448651138	-0.448903048856769	1.59395111878572	1.6478163926182	1.59602624811273	1.76821864123639	0.564519625314385	-1.17688274798522	-0.153017253713854	1.88533812967156	-0.0062589220095914	0.0522785344225644	1.4214323373657	1.22674630365306	-0.172409484475109	0.456510058178358	-0.959534705669207	1.0735939696555	-0.991128921645055	1.3077324917029	0.839603812340157	-0.87508743703543	-0.0257534038380059
Q3MIX3	-0.471664247212295	0.569040607000497	-0.322985930176076	-1.27391274626537	0.785638914300796	-1.96113020416377	1.94502058100432	0.234180206862638	0.514266578837402	1.0145040753682	0.463056385695412	1.35837715557657	-2.09330083046438	0.69114440386136	1.72137295382313	1.90130012200497	0.715801056392005	0.934522628648036	1.23088582610538	-1.38268389989781	1.69926476764723	0.536396123674234	0.342875853131571	0.922276630993907	0.128415651466303	0.147707409533153	-0.663565323482814	0.00347338537406437	0.350988333627488	0.29053264699067	0.281214029887918	-0.119468283107631	0.218118855747576	-2.24028220576422	0.487109048823077	0.357381580588867	1.24526567867561	0.658222787112567	0.620990256294885	0.211468331048423	-0.692717789054344	0.147246492103662	0.0545263940789237	0.331758013607626	-0.012361627646899	-0.0542523828474476	0.0339063409192671	-1.97186580774732	0.607115319130919
Q5S007	0.973005099746856	-0.460379371827936	0.332337294926475	-1.59575985344957	-0.116422530639462	0.395943129196698	0.565601806651343	-1.5794440626302	-0.507399938054622	-0.841019290249027	-1.23862966072686	-0.352846291554902	-0.0132100183559004	1.63827429261903	0.407923988685554	-0.165452888902468	-0.0909879175902386	-1.15771408534376	-0.0696099713267308	0.619959504528658	0.618828273892217	-1.6131101346962	-1.46101881510313	-0.918837748903439	-1.76893341052926	-1.51111449004092	0.00160155711132968	0.46798154591946	-1.09784036374471	-1.21940634973471	-1.50635002543961	-1.59946648948412	-1.28835195556384	-0.413462084935058	1.40215096558908	-1.48570945021585	-0.815383672418212	-0.565443050783348	-1.41988801825669	-0.959829387257292	0.142664571292263	0.947531574286214	-1.65228306269398	-1.41357607023043	-1.3674757779659	-1.68986187259852	-1.19481268060053	0.26527833648219	1.52553176658029
Q5SGD2	-1.26699236189448	0.538724051589829	-0.579205487250821	1.17480199101094	-0.0828967644854881	0.23456975747528	-1.34309600274232	0.382417794367283	-0.179839148539532	-0.333445546635421	-0.0116788386223657	-0.277723756687789	0.883818944093697	-1.24656162805465	-0.922695173282172	-0.556140211016972	-1.04897355941728	-0.0560787274649425	-0.145433395486021	0.0784260965796381	-1.50432283835673	0.131724917467189	0.0244968567802056	-0.326549365753291	0.483925444577995	0.109482366840807	0.0313784626595701	-0.643317017611216	-0.01918823711646	0.0154121432141724	-0.0819408348780568	0.124086297109203	0.326073902568207	0.792441142167619	-0.755850829336408	0.0655383160918254	-0.0881404512943331	-0.554961662045372	-0.00583335916795232	-0.0188895957551219	0.0384658689800909	-1.32322094884667	0.177655277612016	0.352989191006546	0.129274470854134	0.129157634180753	0.00209489157866638	0.0460842604697857	-1.31248823661717
Q6DT37	0.234930228345812	-0.470921772303952	0.3468879939798	1.41005795645425	-0.722673263373606	1.36050244477723	-1.95949629767256	-0.723041231169471	-1.12873891075791	-1.13014983997445	-0.69883790854081	-1.38564280861511	1.33602850320578	-0.482499375053417	-0.635265651525746	-0.837794960061402	-0.931610717277017	-0.0883734348496084	-1.04244354858988	1.18531458613655	-1.48760400973998	-0.908707425825552	-0.948153667402023	-1.22455929128398	0.183912502212752	-0.795600145659161	1.35249153990058	-0.536998341017923	-0.707832176972802	-0.665293673055854	-0.93715198057138	-0.165133403666493	-1.08693355141513	1.41877617572329	-0.356342517541535	-0.512264262143713	-1.31265656088277	-1.13198102109189	-0.500477413063456	-0.9430873216828	1.21091856889893	-0.890438162265859	-0.621081974623728	-0.815309059270545	-0.537294643717132	-0.352757112405368	-1.19569393937902	1.20433192963193	-0.864163497441958
Q6P3W7	0.901240136408671	-0.447415424755216	0.759758870610126	-1.82871957662659	-0.0711867140024444	0.256248106779095	0.997267724039328	-0.648656816015554	-0.253377407132278	-0.355434480926935	-0.337465070844401	-0.262494682850034	-0.709535612729071	1.22580482547132	1.0769408043796	0.313330804045978	0.537099044678723	-0.0469599639867197	-0.281818682489795	-0.643348798456378	0.193162344128006	-0.439232397524298	-0.30095359291228	-0.104563960753936	-0.739743540884425	-1.26205422137916	-0.558466194165126	0.448591000761199	-0.266480567990357	-0.631446209037363	-0.701811191617512	-1.14867506768229	-0.788690778068155	-1.13886563492261	0.883050652250961	-0.560849843663259	-0.17404653226645	0.387880818699278	-0.199999412128328	-0.667468200667336	-0.0547818722887729	0.102788511514056	-0.759976007722889	-1.00516523266436	-0.962366250173539	-0.956216888706379	-1.08430959645316	-0.524804702940535	0.898202826804108
Q6P5Z2	1.18363425016343	-0.788443328916668	0.644294307887683	-1.04411167863548	-0.811516909657553	0.768038990282578	0.416394806529517	-1.50721235627215	-0.820282727374232	-1.04084605679278	-0.966470851415512	-0.887759032653907	0.243718851126809	1.7069690009839	0.9914830352436	0.0310478076464248	0.871368224405002	-0.397327356101758	-0.651582112677581	0.236005793645967	-0.0576614943521659	-1.26459263568333	-1.25052192470885	-0.723857899157201	-1.23253294551118	-1.75549745076626	0.58020548275184	0.859939186945638	-1.28198897276111	-1.37341508360317	-1.69051476626397	-1.10539893771579	-1.71883599946548	0.149940077926785	1.7817917089489	-1.25624521211286	-1.03004926485763	-0.474526041514746	-1.12706609608793	-1.25218901129364	0.454662573876719	1.08076094757185	-1.67901195592074	-1.43379604535867	-1.20374888021766	-1.4908985628924	-1.01850897261694	0.0997010830230225	1.38756607042333
Q6PHR2	-0.354053136840539	0.223211988818445	-0.564115444627303	1.38541431415928	-0.566583120795092	0.370831763319748	-0.616494318787425	2.63845663902126	1.3985049723339	1.82996734814302	0.902318205752697	1.50667166153287	0.245012626009759	-1.09734947581256	-0.0880588313247589	0.280154859113197	0.00395650319271884	1.6566471191724	-0.101766385913145	0.332610142764989	-0.943560639277566	1.73453193005845	0.707579149813006	1.42166030428949	2.36844104985207	1.87238807388563	-0.746656236309095	-0.995607110236455	0.908554572501715	1.46657268518454	1.9029184116471	1.49431159058612	1.0851220992248	0.293110260046013	-1.7415491421869	0.260637225121458	1.3120649017567	1.75050029067572	0.714935718474585	1.69935504646365	0.217675142809363	-1.36756061960255	0.956090433386204	1.76736633423549	1.48433697363339	0.895317688289465	1.00749959239315	0.299298088817992	-0.72826772428334
Q6VAB6	0.255910228260582	-0.166095890933474	0.482668432471306	-1.75426002129287	0.263836904563559	0.208898201586683	1.15070301619558	-1.28044097174096	-0.791382023330392	-0.702846405914987	-0.994362050812058	-0.285578386335363	-0.69515024850483	1.29919961154981	0.771896582169409	0.386685058481573	0.369842513964674	-0.963879795911225	0.308284880185486	-0.516854060928491	1.40133801455027	-0.907825882492977	-0.990330415091821	-0.809345474946909	-1.44510790339891	-1.19728898822658	-0.715171205733319	0.578448717207091	-0.57194545424783	-0.875862442841399	-0.856077405723743	-1.61785123281568	-0.992235201380988	-1.49698342393721	1.07681822790432	-1.09247266585587	-0.421934519507937	-0.634199389049619	-1.0563226984054	-0.787846591230015	-0.588392051060335	0.956870463609667	-0.86574194982318	-1.23802032025176	-1.00940831210147	-1.46531388265422	-1.12185902112168	-0.769754873190683	1.76619872232332
Q7L7X3	0.327364863121228	0.174738417355826	0.0782469879833452	-0.307959646659449	0.0940312470497484	-0.858388982796118	0.710751338192371	1.32192119220422	1.80144391463498	0.981313210920071	1.92687329767436	1.5006038699361	-1.21008102342362	0.183010871877016	1.10571701932228	0.66806825871136	0.910232529503564	1.58756105390429	0.392424605920915	-0.438648115607249	0.116293041192861	1.70790756521952	1.12895986469576	0.28383119004944	1.23985275735533	0.984914700414548	0.449672169471323	0.268089194352084	1.26796124051489	0.0553848646081142	1.41846111069064	0.475916792204729	0.575316301022128	-0.126867667218903	0.275612157871184	1.68008935449906	0.677996682179195	1.92318077493791	1.49650852602011	0.957054285485244	0.211788275592401	0.22831226154038	1.59365785105232	1.52702148169081	0.842653018672181	1.49405616500798	1.19215906190619	-0.253003255005994	-0.180796320194885
Q7RTN6	1.01319245866748	-0.580167411983308	1.22137343431622	-1.76032785797693	-0.232888468606382	0.749400749895941	0.190412603736673	-1.14533561653752	-0.259849864799953	-0.957262885192047	-0.646168119710564	-0.500988002252754	0.283836619403134	0.836981157180847	0.387393236607988	-0.460662231393384	0.452544995925243	-1.24795350283027	-0.486615474045954	1.10702527459477	0.419060793250551	-0.921907008167455	-1.19119796643094	-0.604128479979868	-0.671956406729135	-0.641114363563416	-0.35962613609851	-0.215250228761512	-1.44167607290794	-0.717484128059922	-0.304148716191627	-1.24473839924905	-1.18782437329043	-0.147110716714791	1.09641960882142	-1.76787451208891	-0.897258389332835	-0.974258439878544	-1.10546321285886	-0.745505924262012	0.857972542275751	0.369932847134371	-0.914287402791103	-1.11840469026209	-0.706492679708112	-1.18971014042063	-1.1139147688878	0.423427845601765	0.974031455675228
Q7Z7A4	1.90667170829336	-0.539843313763554	0.523935228896048	-0.547701737440194	-0.748591352684483	0.741019488813716	0.842582033198533	-0.609254685917822	0.0153722243013473	-0.10927913622415	0.175720160084192	-0.130693948205578	0.133047806824178	-0.0145044298766774	1.95767905455185	0.742635275648184	1.16963111762695	0.110006031377128	0.0345503733958985	1.03047655542747	-0.118319122586669	-0.351356194303726	-0.108205857535439	0.230586236011663	-0.144347725957974	-0.565939538765829	0.056207035811366	-0.322464616474775	-0.519950595812924	-0.108822240143389	-1.40586691588229	-0.345954411191771	-1.14926914548997	-0.17733322506021	0.169932617811871	-0.123404142807364	-0.289371331403946	0.246299511116656	-0.126137494939855	-0.27487728960129	0.258230645711014	0.145475906257136	-0.362424214610015	-0.79949778323157	0.158254174371412	-0.120732816168872	-0.312701929910913	0.506684200077643	0.0611528711039122
Q86UE8	-0.236119247351526	-0.146912447618511	-0.116132229325499	1.48703392331768	-0.644522426978741	0.957156196658808	-1.91208503694223	0.685520318102935	-0.0288782156392472	-0.0195096971844032	0.0721527263710824	-0.155867524190048	0.821952074510662	-1.43656968141823	-0.876504521522688	-0.648396355896574	-0.934712939591418	0.420094417704808	-0.0654031615501652	0.855771412847821	-1.38008885280526	0.432194890679662	0.284806484346735	0.042297156207647	0.82484046186041	0.703055285206617	0.776761777315495	-0.802585236938423	-0.130125240662877	-0.184399445759664	0.0669417992553481	0.2984988978081	0.813205986667412	1.02753878560065	-1.39932063557776	0.124044859329058	0.0243776774728629	0.0305406759469124	0.0583617892904848	0.557706662239616	0.815460725051319	-0.98533315829683	0.245167808180886	0.524168327951833	0.224717868604329	0.773603783369292	0.525627210256398	1.34753249956732	-1.68640969278963
Q86UX6	-0.659873187401107	0.425535208352539	-0.382531002847849	1.11763188208584	1.6144614994792	-1.62424238733743	-0.385259723175858	1.67704146637273	1.21170080933189	0.945386535435416	1.71988029146963	1.06138171407041	-0.751241599349054	-1.94470356894618	-0.174372587794229	0.333467421971004	0.197644660393885	1.34166840459768	1.33931662739165	-0.975322943335282	0.0698668033617982	1.58579479806134	1.82788071472806	1.20416654723349	1.92903634815304	2.00027130140993	-1.37865693134595	-1.0589206619815	0.619013871356799	0.919602569591513	1.40101436617909	1.86874442456064	1.79191616881674	-0.555609577336605	-1.73173467581478	1.41856046026208	1.35260920948628	1.15259313623843	1.93571496734392	2.19045351725146	-1.10217481833363	-0.808961395566358	1.31885415944404	1.34896495891312	1.23055170764065	1.81509326642476	2.09010192388567	-0.754477795169228	-1.89697681229114
Q86Y07	0.550425061537477	-0.489230737461929	0.546197868139906	-1.25675085541483	-0.0659606124941872	0.257211636520571	1.23766228990157	-1.42891436093045	-0.284794099434105	-0.293070763458557	-0.84943932597819	-0.196292482953661	-0.329449513196983	1.91954948007056	0.235457585272027	-0.163311960704099	0.0806695768551773	-0.856016566640583	-0.0373087587528951	0.0662339630511165	0.788345302545328	-1.07512754222486	-0.763751351792702	-0.232673672088924	-1.47451427914762	-1.0966064572418	-0.458782896796569	0.167225011760163	-0.400789956729392	-0.389771917895366	-0.388818808162811	-1.61199203356447	-0.6259156628201	-1.34214130441645	1.45433942655434	-0.638175831383507	-0.273098543039866	-0.267157085704764	-1.30787743326263	-0.863445957529921	-0.405125047301237	0.518275539193127	-0.701843882275114	-0.605996925166439	-0.626293051830639	-1.30043142315511	-0.725257829869505	-0.192568922755171	0.638671605330666
Q86Z02	0.632785031706989	0.142149164157428	0.199868209670454	-1.10988458970689	-0.544206941961283	-0.327002890885582	1.912800672566	0.100808591216702	0.684515001790627	0.713339852162133	1.18841228304871	0.391742220402018	-0.802906811528441	1.27464896051455	1.70054366813357	0.831039101887547	1.1094927474076	0.504563667602912	0.052446534168553	-0.118287379312481	0.608997715904339	0.325624425712806	0.431085418862192	1.10428114130932	0.394056805106927	-0.17099129508813	-0.233637962018337	0.201696247045709	0.0402696124145525	0.2829167179345	-0.153599178264439	0.0224626692314841	-0.132888431421155	-0.857970539331261	0.921412756288084	0.144175955102034	0.200744721703378	0.905508120552096	0.62176067992895	0.357253376339987	0.1720638579382	0.739714789098749	0.0852219778379874	-0.326182145245005	0.360953739635344	0.205850190043772	-0.0272068483508389	-0.0383391316003291	0.267358985643773
Q8IV63	-0.423098493249219	0.533485651527661	-0.618172527051359	1.30678290033607	-0.121215013017615	0.484074991179742	-1.64492396718651	-0.310498799204756	-1.01853571845549	-0.884848830499094	-0.505367951678914	-0.908444631467368	1.27590297714589	-0.418761092221753	-1.05003988226549	-0.225821337010346	-0.74606365194694	0.295998817373165	-0.48331116536935	0.995259788064149	-1.36271501162731	-0.834211847851553	-0.515173369816773	-1.07160477095042	-0.0111562343722589	-0.557312815824873	1.22356018207061	-0.0748057026953594	-0.669089890014791	-0.797001401427716	-0.784847730264772	-0.0545286032795291	-0.704941382622462	1.73323814357773	-0.562310655967542	-0.460194003042956	-1.0505539077331	-1.10734331868522	-0.0703927964368099	-0.698160828663268	0.981320452684317	-1.09546929718272	-0.826513148093257	-0.671290286078589	-0.783091268613217	0.0178505025455136	-0.354223747850564	1.0077012067057	-1.04225897853853
Q8IW41	-0.20509925745654	-0.217701189221376	0.267177182169149	0.241665937590798	-0.561790689211654	1.03484374927314	-1.16862852521524	-1.21743952655326	-0.667059146267007	-1.60507551722494	-1.93881763133456	-0.14552675474132	1.34476039512569	0.851181626828728	-0.601664274815042	-0.864087892428498	-1.36215320919388	-0.819498920480251	-0.703957693266159	0.437017720673884	-0.905786890543334	-1.51005779989657	-1.47630379109048	-1.75595365579473	-0.960609388945447	-1.68882919087477	0.797511896891905	0.050221060328715	-0.894918488150607	-1.02004727904947	-1.64240113471188	-0.710321833284698	-1.31031915007572	0.709297813748698	0.693695102637289	-1.27717921704883	-1.86491258986437	-1.45789944565062	-1.09200829124762	-0.597501235088331	0.310874076443115	-0.676875843440158	-1.32936614764849	-1.16603497155409	-1.20623579361386	-1.156533248296	-0.7128872702441	0.199838122825909	0.311009994305724
Q8IWU2	-1.37444715545202	0.977444323799003	-1.35543903125981	0.789375132675351	0.115717028811085	0.0689713094163546	-0.419640060012316	-0.0646242769578499	-0.312301519272064	-0.624527335936781	-0.153653730798804	-0.688459422103937	0.3562288628608	-0.986966573546365	-1.77019854224069	-0.52525987095364	-1.18718485011431	-0.152145271134889	-0.231498930697756	0.132617006398408	-0.16884906612639	-0.186987162539241	-0.142809869741991	-0.725205416384323	-0.00671251892570402	-0.0373617102025821	0.110107193134255	-0.307326308871938	-0.242887776350297	-0.210997026402787	-0.182768906805719	-0.157701252487842	-0.0381775482481559	0.493427758072089	-1.07815746645969	-0.125492012738774	-0.198043609226847	-0.731033045948847	-0.241994006875104	-0.138991171907234	-0.208275472597309	-1.00949681903337	-0.11434301371034	-0.0867846632254145	-0.125135717782207	0.0532876340063984	-0.133214337475073	-0.0775288774364555	-1.25891455609554
Q8IY26	0.602327316204371	-0.353120633359412	1.52915566434895	-0.801710026956637	0.25168218866899	-1.62085155102252	0.856576533813548	1.33645139958865	0.220989943632361	1.73933832829749	1.08782522066507	0.719279520783657	-0.62632356490311	1.12814743716467	1.61909274470065	1.86038564994113	1.62299995036759	0.590629186937334	1.30301241493019	-0.897866380016228	0.222015806133314	0.836547956211093	0.536506361980795	1.39724061115732	1.28801050879059	0.273446644573816	-1.04563031084407	-0.0116977261164288	0.797396898522148	0.738117785487542	1.26450179193579	0.960021579332371	0.755101935488289	-0.762644148717014	0.91454241828061	0.837870097819737	1.23798276072644	-0.554551259708588	1.66494963520917	1.55631352241853	-0.54723238643085	-0.0506030378634394	0.742369923575927	-0.723908844510478	1.25396339903876	1.14313705688375	0.466679168700742	-0.678420265946783	1.12504771054992
Q8IZE3	-0.856242271581735	1.00257861177869	-1.33900238987455	1.93961400861923	-0.162427504318688	-0.548969632731135	-0.959058827498686	0.908837694661229	0.325553172180263	0.0595933162860261	0.634541977745339	-0.736688083275764	0.77979997566782	-1.52640034626316	-0.429490806238315	0.341265100426501	-1.07727089632316	0.881672365592399	-0.240048232968795	0.200511711732033	-0.525233719710999	0.996454581675944	0.208298474501369	0.362500025182956	0.864916129777026	0.812798606979825	0.199521369696899	-1.52951622136643	0.107183397893486	0.102465805393742	0.620947648970448	0.708473307166345	0.505045340577642	0.283136100831241	-1.8787246773201	0.518654128061424	1.06732804672577	0.353851526779577	0.955016736062138	0.930102436633944	0.581781078436151	-1.20416970452181	0.696751652976248	1.00790350031689	0.609568212452924	1.25509658798044	0.355244279097215	-0.156928606613394	-1.63944354896264
Q8N568	0.7137921704397	-0.0525634161412353	-0.0248966676278716	-1.05297255387091	-0.116174019877755	0.35942361119044	0.760613781702316	-0.882688287851425	0.0710346307042548	-0.120450319766997	-0.278766955772348	-0.00619750914331317	-0.398865531396141	1.00737351595664	0.571435300635044	0.234332755652343	0.241229394299572	-0.650658100318253	-0.172097871217718	0.0436823494995513	0.616522205313416	-0.381450553628031	-0.590283960575934	-0.224505885651803	-0.968533507164718	-1.03541518510824	-0.194708997524209	0.0414066382144115	-0.640851918194401	-0.37229695378319	-0.47538343896764	-0.663817734736869	-0.744799782663065	-0.56824494268563	0.904903695319947	-0.535179952633161	0.0185177914694985	-0.0876848679601209	-0.491722088915563	-0.325200391175956	0.0499416873650981	1.08072490992776	-1.01362403971654	-0.593250936744495	-0.313141483659465	-0.917682708532786	-0.322358745156057	0.0400904133049772	1.18869392295572
Q8N5S9	0.692873531944952	-0.105738349687817	0.336474862507438	-1.41836938345294	0.38330089052428	-0.703303361579221	1.68772541587244	-0.852465885455753	-0.243483147095863	-0.0214601572604226	-0.359859255739152	0.408378337216358	-1.12058255293261	1.357119794189	0.985554994442909	0.292155597596642	0.625309588313037	-0.67767276987941	0.720044456672081	-0.146841018975278	1.22019664718051	-0.566225686134089	-0.793205181671243	0.0301631285022012	-1.16295579745765	-0.765481453164784	-0.724696097901219	1.02237770514292	-0.385169994866101	-0.349271103214777	-0.54638314267881	-0.781721761698685	-0.823621329911948	-1.12403945667799	1.15404201739299	-0.963543138866674	0.0977986174422223	0.156720962684318	-0.264926845609592	-0.154909113982621	-0.358343339461261	1.35485923567894	-0.883538270760749	-0.970505708773337	-0.728891942801818	-0.997353364293636	-0.269002303940755	-0.487367263844653	1.56766717522928
Q8NI37	-0.880688497237534	0.29308641887897	-0.551812463993882	1.61900265690093	0.147011869059675	-0.149492612206635	-1.09030632885015	0.962648760773584	0.0860903972772518	0.125657443465248	0.454583564905716	-0.378904077718523	0.151708606896662	-0.476497434558065	-0.310701397084024	-0.035573273434591	-0.283696440913422	0.810139913261648	-0.00749197345157947	-0.1727736208365	-1.56646488785572	0.269926042247653	0.661287758759025	0.760639471506513	0.61276196518094	0.0720595196614086	0.588532989031237	-0.690036829637518	0.473175283875062	0.526676339501723	-0.0693297305845859	1.2463112000268	0.110089875973187	0.810064275137788	-0.858454779962587	0.434564535113618	0.402113072574742	0.538322998300773	0.826839527224499	0.550371188889433	0.582186524660975	-1.09789533157937	0.334841795880733	0.709289506195197	0.318338042734867	0.793458860808899	0.519660131423921	0.0345264889888161	-1.1475159969428
Q8TBE9	-0.128502132117492	0.0754896435911019	-0.848472685611199	0.345797529984874	-0.643058344673724	1.12605398589196	-1.44885934711986	0.205065839195014	-0.0332976863909578	-0.563316252570752	0.445767923213149	-1.29620842236019	0.487420024310409	-0.989722088058608	-0.640076269720116	-0.232915455607107	-1.29586685174128	0.0583627643867056	-0.511757160202381	0.511440602271552	-0.628664419473537	0.970049076318496	0.084539067542598	0.274027578164716	0.494519245976724	0.463047281817178	-1.30142656053179	-1.28892127962048	-0.608620622844384	-0.313072885367174	0.33214954591359	0.13405459657912	-0.58822766395891	0.0130206507813899	-1.88096488210815	-0.0110283648124778	1.2678080170784	0.23350343991902	0.271228611643949	0.521826398411941	-0.370155224051943	-1.22881703945658	0.31800881908555	0.422836144777837	0.381924939609195	0.47776021377282	-0.276893290613419	0.835202973454492	-1.76626029714962
Q8TDX7	1.11287859099309	-0.925792596012579	1.20020766572216	-1.44091261755001	-0.244633108072251	0.478721617092131	0.770289207792117	-0.785069254247528	-0.304167233538886	-0.566306201148463	-0.666483121220382	-0.221435640729117	-0.0913102300074757	1.00012981536116	0.933744235460654	0.124885871658006	0.586534071395075	-0.183984603565332	-0.0861847441451183	0.134515245121391	0.140716978478379	-0.759282280369774	-0.693316579858014	-0.161755007722938	-0.612787833311554	-0.767653175539687	0.33962231408401	0.1980244075012	-0.363722147340388	-0.657689306453231	-0.795722803465038	-0.598393517052212	-0.573138546468957	-0.424617751135197	0.810666731992588	-0.457396546167838	-0.704625406499597	-0.15610199513085	-0.611934814186027	-0.699175120665234	0.155209381917558	0.317397154128586	-0.757769996566403	-1.37064522113666	-0.57195051471076	-0.96554047517214	-0.624701687836266	-0.0841454898147029	0.808776609397469
Q8TEA7	0.593396019441038	0.0715869588470567	0.272399405674155	-0.0713712813167978	-0.996653989404067	-0.239311195924154	1.01977605306435	0.970965295928366	1.63393915887152	1.89493074226605	1.84410961815541	1.22825503764431	-1.10595978132321	-0.315454621657993	2.5457673138507	2.41421714623846	2.83367522276206	2.4413908444907	0.562802207340583	-0.950421329751823	0.416141276361727	1.73968703442841	1.69192825370133	1.84943905276635	1.75629404451059	0.902983981376739	0.246748954636184	-0.201325160702902	1.94410534914816	1.85545458797733	0.737115450400735	1.51527519488132	0.63594479753436	-0.564879589792809	-0.215970534661436	1.74833891333477	0.911196660726749	2.00262066440507	1.66580681484425	0.631608102512092	-0.0220934923552846	-0.0448173667512651	1.15323223085164	1.11250079270604	2.05327534858595	1.77418534008973	0.689966467556776	-0.337884869138457	0.175479582333282
Q8TF76	0.565801343475272	-0.931967439853427	0.625653367334941	-0.37760248201042	-0.809883560964142	1.75880661421696	-0.288044793832701	-1.28149445380556	-1.64366772148332	-1.82716511776505	-1.32395766806625	-1.98362271595514	0.861747781014327	0.968283499399968	-0.371734243671676	-0.561018227690956	-0.491662083498302	-1.13628602290546	-1.83935150788998	1.23834756944124	-0.510377634499201	-1.1740138533568	-0.510970130539166	-1.50685108990369	-1.23124689046992	-2.70801675673061	1.63080695309631	0.651941787505166	-1.89952632411594	-1.73000044809146	-2.75755608013941	-1.3178634578805	-1.9139129279262	0.715542079559094	1.35410952390361	-0.782521050295493	-1.98195241091134	-1.92095507187108	-0.523964392420452	-0.4857077837184	1.20751952895275	1.15951512239411	-1.86838366927067	-2.29302610967974	-0.922690923385215	-0.383134693184467	-0.21581646205657	0.550133438957294	0.64357851996442
Q8WVY7	-0.187929993790352	0.202436729768322	-0.60944342873699	1.95260360219907	-0.0818207643270537	-0.0681135769405988	-0.854610050424993	0.381517701092288	0.0237914359179907	-0.0088381191500484	0.395190249335764	-0.0758342584974138	0.333277755900628	-0.589865876315897	-0.566825509391471	-0.297679079910937	-0.0711962957275422	1.58199488732986	-0.331197092963002	0.0538303339646311	-0.654869496601057	0.138536965722681	0.394176538422917	0.0632755320646107	0.574142059450166	0.368761902363136	0.533324030695741	-0.149254745723628	0.341800219808989	0.0208025181288709	0.252554468967042	1.16121723145638	0.0402295511574178	0.791454321932923	-0.527637249772134	0.546236458713037	-0.0632851419173791	0.0511608071186165	0.37411275994508	0.0622491545008059	0.0526440832303413	-0.575036994294933	0.428216566544564	0.342362621372261	0.380493979828939	0.735650996303511	0.125431111545954	0.0412580060274142	-0.860402802554872
Q92539	-0.309237235725674	0.7753069653389	-0.689435195289325	-0.849815268995913	0.133755618388938	-0.818214407567278	1.67683265033171	0.791484899318016	1.32150477876714	1.41682093243642	0.913832993314528	1.49193385739429	-0.865100492605627	-0.20369849197217	0.935899309678369	1.85224621208041	1.24091578346183	0.763722648240177	1.12786486936517	-0.230043505538123	1.46153116119587	0.813113162204154	1.08326349920878	1.35641872183311	0.500205115156674	1.18537154839298	-0.589560423162447	0.722070775189326	0.342255390976538	0.738068725706912	0.713523618445174	0.824254820216732	0.981357313840011	-0.4786957765072	0.795537631371078	0.557940036575004	1.22759535013038	1.04623562494767	1.0186942151446	1.80320299060972	-0.168584552042795	0.512867721955816	0.398553811612978	0.7105875646558	1.07277932735952	0.998993743690453	0.955443335969088	-0.447785824506949	0.0838385475836359
Q92871	0.128795281812452	0.447352122729533	-0.536264848773134	0.810300469598966	-0.80162529572359	-1.24418300998763	0.431972324401686	1.69338424657597	1.65610937818742	1.84378496978473	2.88759054380397	1.70990134258329	0.425170189393219	-0.986976306403985	1.83893024768481	2.97563558439882	1.94425449961631	3.55112069050479	0.671027507719535	0.716899718107251	-1.04225772848182	1.38793779247276	2.89945275542116	1.79551640104575	1.75677960598143	1.09351072721419	1.2160076594743	0.593973394975069	1.4366258493331	1.96447278815359	1.35956925765572	3.47316020305797	0.694685090355696	0.820400462591368	-0.198876141176421	2.13495649421915	1.65234686079775	1.51670247487494	1.63102402073614	1.14148298273864	1.52526180916852	-0.749179026710168	1.41564622417092	1.10490369541875	1.9072968607614	1.7736084471473	1.16905651153322	2.0120236796933	-0.755601340900211
Q92918	0.749295826977478	-0.197696904206178	-0.162300839881816	-0.463054087193627	-0.133332713651458	0.104761144576082	0.477700429029897	-0.639923655659778	0.0686788352827972	0.161541732645728	-0.0107954711411981	0.25071987991366	-0.523817126042778	0.593757965525912	0.709336838471792	0.44132337829776	0.153579851712368	-0.516800208870505	-0.0997296812625919	0.25743520431602	0.348710522119948	-0.522702375144464	-0.57575908177042	-0.211410773848195	-0.974817530250451	-0.845055600736888	-0.127018047513059	0.289234514018794	-0.155739864061651	-0.53660493448485	-0.296423736394987	-0.565200594939472	-0.811594667381666	-0.690400715675204	0.300401177725805	-0.87606427180688	0.0763559218484677	0.153236282401128	-0.505019378281466	-0.190954163395702	0.0995597503710303	1.00815103077854	-0.806150152941782	-0.676024030358186	-0.516676363742536	-0.733443169284316	-0.354441890427678	0.115399807549656	0.894556588735369
Q969T7	0.781971683800059	-0.688250324072124	1.07318416501794	-1.16686077613211	-0.122380079149075	0.0624280090083601	0.766335492239134	-1.05772662695739	-0.482723445059545	-0.110200353259342	-0.834951869627971	-0.160346435832406	-0.502726262228023	1.71843920212065	0.98438316047734	0.289131628347919	0.817220484715175	-0.688432469978333	-0.151303591453721	0.255010731391133	0.3344756815997	-0.901318836320455	-0.813559649066658	-0.370806809445617	-1.36700895380269	-1.05145350968805	0.668126551019594	0.815032903068396	-0.184291791159055	-0.46533042807618	-0.82973948175022	-0.612197108475736	-1.35733196885552	-0.646025365301987	1.62440634041915	-0.505324210553018	-0.939552446403861	-0.549792603013084	-0.976810848983431	-0.89354483721862	0.342219759515721	0.91965110989659	-0.95567231660399	-1.21760569894223	-0.840740485462858	-1.24069389409067	-1.05914789356014	-0.176238717861267	1.52763752051099
Q96BR1	0.822033969248294	-0.482966937542201	0.566311594690823	-0.223509489482852	-0.33249589164823	0.0738062841342455	0.495710247361183	-0.785696342718552	-0.181632038100529	0.162747559691437	-0.023839064240309	-0.18340257382426	-0.313496550097931	0.588033528717872	0.498494440738851	-0.0445783655300519	0.15628840062584	-0.589361648725754	-0.368114759219886	0.00615494137952791	0.666673762949087	-0.538749948249507	-0.883078051637563	-0.0835700615409475	-0.456573663285448	-0.738886521961564	-0.0816045755526633	-0.0379235422966169	-0.614639989861788	-0.0151990541343191	-0.155711863084519	-0.454089204500689	-0.260288128826771	-0.765465476076839	0.148342158186394	-0.839528101217086	-0.0195662513019846	0.0579671092283464	-0.492252353967544	-0.25068792435598	0.00017320356794313	0.24184792825075	-0.731387028133768	-0.212201708843174	-0.316624706016642	-0.481616792100392	-0.701516545990331	-0.0613399122242911	0.436964159701529
Q96D53	0.780636391509876	-0.207965307510275	0.396328733449422	-1.32267803948803	0.377169757678536	-0.110488223879641	1.06289707334673	-1.2072025302799	-0.619400985090684	-0.248023361513075	-1.44735565914953	0.0700712198658637	-0.0550414772345191	0.493095335718084	0.182545585859351	0.152758821727601	-0.187303807509918	-1.15189231885085	-0.231690364237783	-0.0630439451362168	0.989908585343278	-0.377006550320596	-1.06736467076721	-0.411059930687524	-1.78926669069367	-0.700631277397706	-0.304093194353579	1.05384543747391	-0.287832505685809	-0.16252273551065	-0.274511123540921	-1.0634687806473	-0.363503024701379	-0.42573538473117	1.70063300643625	-0.921302286807055	-0.445781569397916	-0.300555418225845	-0.928094950628217	-1.02223389054152	-0.508050267443173	0.873416876875732	-0.740375006105827	-0.750318804875305	-1.25630742740787	-1.168880277888	-0.72704169687839	0.152511083318752	0.66761813916544
Q96GX5	-0.952800790871637	0.889715216553653	-0.956628765174343	1.92946603830861	0.354027111069563	-0.611766234630894	-0.991380049040698	1.05579079250497	0.541962008391394	0.716019702046468	1.12968635896841	0.320116113354021	0.00899475359027225	-1.35296034802852	-0.226105138329523	0.558227565036289	-0.100734034851427	1.29810710539225	0.295940063095837	-0.274906642758148	-0.97917416583172	0.876713953635855	0.855358142562135	0.543026317669367	1.11921287428587	0.737961869500819	-0.260658999959779	-1.72944176101606	0.35473494955824	0.48491771298265	0.567550567782913	1.15942870264329	0.685345800681438	0.499486441810735	-1.97390772334293	0.763329812411739	0.59575718771095	0.624717076337977	1.38546962805636	0.833605392208427	0.0127236175527719	-1.6124492156325	0.684004120900003	0.836860154435052	0.613261659491472	1.22425820894021	0.682941666866282	0.246708706095378	-2.44379227326298
Q96J92	-0.232480387137857	0.0901489650768209	-0.408509981412865	1.61914381461462	0.340874983505059	-1.05847303148125	-0.819249807537545	2.98604490945438	2.01871175147216	2.05048508390538	3.46683519291555	0.488553544848151	-0.973767464169309	-3.23669675496508	0.0801119499830624	0.531439367572577	0.433952645810591	1.80825770060094	0.932285576690426	-0.779243031864523	-1.64900943222569	2.37668444340145	3.11202254026996	2.42809692822801	3.22381187992349	1.57966876533731	-0.925091380128174	-3.04687829970241	2.08441711847916	2.03525695919887	2.19686136561062	3.44531422177334	1.32261656615904	0.0103509126456415	-2.88735723164622	2.09434701605624	1.9307821212096	2.41314583142988	3.34879431307226	2.31258085056161	-0.913989338139732	-2.4170479364175	1.953198612853	2.2698364554793	2.67959473164734	3.49755475069249	2.10704888939253	-0.428473626991718	-3.43165994819916
Q96KB5	-0.62018829937335	0.360650531399038	-0.532836777468608	1.77217803827831	-0.118741295397841	0.700952642641188	-1.74776977217068	0.642228489857086	0.576359865785256	-0.0586562218143359	0.558090146152825	-0.988552286828155	1.26597207998563	-1.17276630499338	-0.419911400369894	-0.355196595392446	-0.365881482204963	0.600435901505214	-0.14401306564939	0.799037940847902	-1.57313964478799	0.429449423069049	0.3514435032192	-0.0687496408793185	1.16471310908169	0.507067306567293	0.378005427625576	-1.22119070504741	-0.0819425847968336	0.224426755674735	0.170597414682762	0.448996202019172	0.257287264379778	1.31632256266326	-1.08820053878775	0.340489186225329	0.357098797711431	-0.335589423076124	0.887029479814297	0.300254893741959	1.15539962730922	-1.2045442951345	0.482889236513321	0.81950197238664	0.43638324070907	0.942535796815172	0.408988361360367	1.01872476930458	-1.61092130664468
Q96PY6	-0.200422624675879	0.194858424565822	-1.35156064198605	0.365561556143277	-0.42731534252562	0.875594612104409	-0.859840802685062	0.261194058829055	0.399450544142075	-0.749707920108925	-0.808896325148275	-1.2953356789428	0.338531413861243	0.308831992735207	-0.791558438315705	-0.710599473592155	-0.956126395467568	-1.02765331207059	-3.05438383806682	-0.13765690230211	-1.29016462801523	0.0603035205293746	-0.394396561437212	0.17202720270399	0.128248532364831	-0.213012321001211	-0.212165335399804	-0.314257603943637	0.0894543370757325	0.219295380070399	0.19450336448553	-0.397354617659469	-0.552932790193821	0.357757692859344	-1.0067197628832	-0.615546630761385	-0.149221116288562	-0.317692429708113	-0.549066770225253	-0.431293766552961	0.0256600023925305	0.134884384203868	0.103159984355035	0.19355938536374	-0.818753663256623	-0.2775990801061	-1.0610299126368	-0.432926724869568	-0.400946863585719
Q96Q15	0.779217998608372	-0.68813387210024	0.75752671916615	-1.82064349138698	0.0886658651916288	0.332784165713444	0.789708892098813	-1.76888109205844	-0.715562419022749	-0.822415619240561	-1.742996306142	-0.317649058510683	-0.301238081763074	2.14611164118419	0.312461180241794	-0.143129339677085	0.144935779416073	-1.80036490014199	0.0271683063873399	-0.217529285091612	0.856437253122891	-1.31652985683449	-1.63161816235831	-1.18000954918413	-1.76412778291683	-1.42575890659926	0.182634308825432	1.21590618043207	-0.679676182697119	-0.693758211471874	-1.30048893150848	-1.75081845131877	-1.17221506372863	-0.603148868224396	2.83785586053491	-1.28424484416008	-0.873454037677691	-1.18121119015909	-1.67915180302318	-0.981648167132985	-0.265814097564646	1.47569558603719	-1.47260698634779	-1.87192585022227	-1.55842631088501	-1.96729079335331	-1.16870290400698	-0.338196069066931	2.96525660110699
Q96QP1	0.580343542812207	-0.649710469657389	1.12671152145098	-1.94328894514492	0.441849107778044	0.146909957464575	0.563340783729094	-1.36514609894811	-1.0973174989768	-0.875380307210072	-1.41312764591124	-0.305820004262741	-0.0216988719425599	1.51845811998736	0.914919751799401	0.383101978659386	-0.0231446278696767	-1.09370128283108	0.373396349734384	-0.0868707699347367	0.375215234894164	-1.08228779461663	-1.37488572847781	-0.903887821317408	-1.51238954867208	-1.29690833033638	-0.249784273618448	0.94988353560944	-0.576454557296503	-0.922465316717217	-1.40727502125318	-1.46390712949929	-0.934646860114284	-0.913835983044349	1.46585114252365	-1.33750217659909	-0.975686055029395	-0.572340268673644	-0.991943768673013	-1.21293527825285	-0.506199580973605	0.679058293837177	-1.3822525322583	-1.56607442375981	-1.46012458456498	-1.54881587769573	-1.09884086711148	-0.259110123254974	1.654616283016
Q96S38	0.397532456075517	0.108751071315093	0.0419051326384325	-1.00165687810867	0.198466279249973	-0.505077400658644	1.31624302956861	-0.679352967288243	0.278403288597037	0.463646470185204	-0.147483775937436	0.80293846432604	-1.0667310046294	1.65776578494482	1.02395772616798	0.825579387662344	0.923039419007584	-0.52332192059804	0.48079757369265	-0.484057378838217	1.20058156298584	-0.121051400007662	-0.448270835429866	0.10936834203699	-1.06818947299213	-0.813892334035608	-0.0639690043585449	1.50351373517002	0.25302343081309	-0.118111748406689	-0.366842851014908	-0.639629010177796	-0.523840945281891	-0.860880499778537	1.40146239453234	-0.36266744448062	0.336930028236517	0.265405907656423	-0.202608674747239	0.19515488781456	-0.349043913719073	1.85666084484046	-0.537959502711566	-0.597811106783932	-0.419401909774481	-0.808846587680445	-0.322179320741954	-0.360233642608715	2.00239862332364
Q96S44	0.590272665432359	-0.415341828461046	0.465267003419354	-1.7189880547629	0.245788693681623	0.197883223931992	0.674124567277367	-0.852095602896522	-0.198690919177501	0.0935579898154749	-0.707229969631134	-0.0534315418057944	-0.379384086651194	0.947678208214431	0.328366332992117	-0.0931641475438967	0.0190137259455477	-1.74639098650914	0.283172013537539	0.151978519156639	1.06896433446223	-0.601356586263549	-0.751574894002197	-0.20451859193668	-0.924111861680836	-0.541375192898919	-0.601360971106733	0.588345201981512	-0.622304744108324	-0.545274964034009	-0.39760839714592	-1.1432076809314	-0.271980506113705	-0.956477558439918	0.635994695304168	-0.575117131731803	-0.0934412401874102	-0.28846123902055	-0.719026020989588	-0.305453017482162	-0.482884004802449	0.784186780233471	-0.62705186561686	-0.465878348376004	-0.460229145752721	-1.04067442578888	-0.371579402303802	-0.262026538765556	1.5830218320978
Q96SB4	-0.813824368358355	1.22117079899042	-0.961125838992658	-1.01113867469772	0.171569713909968	0.522456430154061	0.562767334574674	-1.56184505514088	-1.71662180038315	-1.88801643679584	-2.1891607496822	-0.57990774376148	-0.106367694243451	1.22674726927603	-0.975841987874448	-0.808462761479705	-0.94313028166933	-2.90944693274344	-0.982602056423463	-0.444773510389129	0.872601446334831	-1.48909816516025	-2.30774482498576	-2.3384154843687	-2.90311927325036	-3.31363143684374	-1.23133914499144	0.127973110567893	-1.77942877250047	-1.37762666918331	-1.64666017874278	-2.46597958089747	-1.60185471660545	-1.26404713607826	0.514785870997029	-1.04465897517088	-1.14118499292829	-2.17689503164198	-3.24953433912912	-2.88755421864029	-1.72116678781363	0.11076347718265	-2.06738578796032	-0.758033041681571	-2.26018899132937	-3.61682849167595	-2.68522445002985	-1.41704136417793	0.797752027680327
Q99570	0.840407007357635	-0.489877736837089	0.593591781420418	-1.36934245493786	-0.182739272318645	-0.0227889787883955	1.14865426441682	-1.49363977319187	-1.05720893898371	-0.694426088715796	-1.15365889388098	-0.448219898887441	-0.415298805730359	1.46811152834218	1.20459140761421	0.5802229833941	0.514261173694738	-0.697034395653948	0.293420818639424	0.0429849891072982	0.563458646186665	-0.833790413243264	-1.51019581602524	-0.687803469218137	-1.53622396843681	-1.84129953750815	0.0536451698280472	0.95718210830304	-0.717568724412857	-0.7609388421549	-1.32245604043184	-1.25460028103364	-1.52092924750204	-0.784810104646904	1.34171635923218	-1.13167805460202	-0.681378185231779	-0.478961827310117	-0.807488977537805	-1.35500014656594	-0.158236092448132	0.988733335507095	-1.27133009786088	-1.47817390347028	-1.39431798934998	-1.27106008605874	-1.28162315708393	-0.292738483227558	2.23317949420146
Q99683	1.05330097697722	-0.865367562860985	1.00137604463425	-1.47307253206136	0.298011405778819	-0.259873252221191	1.07140455018531	-0.705450109667775	-0.68947794913309	-0.841684869655073	-0.475373325318704	-0.693824942030053	-0.873302297270219	2.40795228744362	1.06221083653944	-0.0582019763732887	0.211339174094675	-0.400234653191678	-0.592864015775007	-0.758133724456326	0.167286409728322	-0.811110415500033	-0.588568261068956	-0.601221695579966	-0.992394601723725	-1.25073056818331	-0.422302704409141	0.601794580736809	-0.428480637706927	-0.668901484862821	-0.919565693088164	-1.07360471415176	-1.04075779020005	-1.40734168193596	1.66764566180225	-0.741098029910792	-0.61297659653037	-0.0389259135849417	-0.418412880872371	-0.82903770742521	-0.0479368930671519	0.34540040987177	-0.757128958050955	-1.01352656674271	-1.00319185103532	-1.39377999624786	-1.02011969917841	-0.534161864610926	1.27052621575052
Q99759	-1.41666614119525	0.714968378514293	0.0263070995833025	0.049844747502563	0.670643445928897	-1.41154836050194	0.487604473213953	1.50609360603331	1.24367218781206	1.63299207180008	1.2854201649371	0.844855797500495	-0.492208576303587	0.0666202293734581	-0.0101968241085312	0.458288342811882	0.773118897071869	1.54634281591052	0.54962526959865	-0.604237342232047	-0.187900440573675	1.25284727910631	1.78110792282826	1.15031306235479	1.86228864277945	1.11313543132183	0.376164657182529	0.85107322848001	0.776162318159627	0.991244019589064	0.761921601822686	1.42663907513247	1.01685659235678	0.555034182782814	0.236673439119588	1.39835268909248	0.42503228763279	0.527270633362944	1.63231664404119	0.585579799478497	0.00799948429835246	0.162309191683837	1.16592235966568	1.3774115250569	1.22444751226293	1.32599991719216	1.13610914562505	-0.417508775510755	-0.403475555163726
Q99952	0.246227099296989	0.554641234169366	-0.23558781689272	-0.762590764196765	0.342566235561598	-1.03486393953454	1.45930392710181	0.780614617156911	1.23161876252031	1.14223617367363	1.1983179364525	1.54754155022072	-1.114017966909	-0.19954695592424	0.919880641722087	0.956230626346474	1.18686805882768	0.382916875217987	0.997168957590261	-0.400102364032222	1.05911832671738	0.956748789211495	0.715674930232396	1.37271869459986	0.485584525701537	0.894483181743445	-1.4897786019287	0.623629869791351	0.667206793746512	0.715017765234056	1.00371323793643	0.837082532877575	0.53137895861349	-0.993179887310942	-0.1224044502093	0.597766862492061	1.32829722434796	1.29656011739421	0.714472362748309	1.11309866423459	-1.03384563984574	0.757285452909081	0.598645491918149	0.732546830009347	0.715032762284869	0.504951635257077	0.675124772513896	-0.562831198614366	0.504259885597016
Q99986	-0.103602016502333	0.334870540475311	-1.00711815938606	-0.440677838874939	-0.448726046639801	0.817355114832978	0.294895892209883	-1.07765530936206	-0.387787442900327	-0.207693815775076	-1.40784229399279	0.421492115600294	0.604433376796737	0.664845349504289	-0.508030321827587	-0.488238350038456	-0.792569926192809	-3.02210850488923	-0.0534433719997074	0.119078813059768	0.8132418609797	-1.25049110676026	-1.23590690446645	-0.7766659244488	-1.33327794151729	-0.546946543840351	-0.576933560697105	0.0780962377759126	-0.778686413126127	-0.259985162531542	-0.132232989609083	-1.26207513181977	-0.279698766708872	-0.0985394047537311	0.949616598251748	-1.51727504000222	-0.207968941017576	-0.890748732736506	-1.83199112973868	-0.325851231656847	-0.123658538310441	1.23214826051295	-1.34253213669286	0.0566557181166825	-1.1089635499013	-1.30549431650704	-0.544732199914378	0.0538889684180841	0.747809844164961
Q9BQK8	0.905651841271281	0.980709804581079	-0.148017034890236	0.140613799351605	-0.287882518986688	1.09185892638307	-1.00643186818817	-1.58444507033011	-1.51733652624012	-1.59569256585754	-1.77331333211023	-1.68599672970188	0.958586551157533	-0.0110880127521062	-0.800847613068317	-1.51112168687266	0.0261335744391419	-1.95774671949023	-0.245284680464385	0.848592016851	-1.27015129802395	-1.85646734032014	-1.81631686532718	-0.86374577940809	-1.53948190024307	-1.25394310233683	-0.0198808389286548	-1.58885974055385	-0.706414094228222	-1.29620187221524	-1.05326222960051	-1.82229768816676	-0.7463254493612	0.0395839401076284	-0.0490378385865177	-1.75036892415642	-0.623689200155935	-1.90751268208561	-1.72464854643478	-0.853867965599293	-1.09806238081218	-0.154230119846155	-1.58267890346241	-1.18496252409581	-1.91980050317488	-1.49935809316866	-1.57407515853588	0.413873778854378	0.633116497805344
Q9BX95	-0.572963420232307	0.839533650873349	-1.52961820411943	1.7482881488713	0.653085627894759	-1.06952140296586	-0.225399805474216	1.87844164929682	2.18749919762137	1.77496709686184	1.95507191890124	1.41395487759198	-1.44296000346195	-1.94524873561631	-0.566377724016179	0.440381724815518	0.0968918567537243	1.66882135031765	0.358984070363788	-0.528022219461104	-0.127625660464161	1.71439477665278	1.8079581336563	1.6168746610208	1.33289668449133	2.05326842409537	-0.723837761809642	-0.718050008998306	0.712770141915425	1.28946289494148	1.84770364778995	1.65181081273842	1.09193401899846	0.142009458991658	-1.03666922791359	1.48139254524096	1.87689990732522	1.28888491987909	1.80997590273024	2.85482952070074	-0.449042556223151	-0.185312226926052	1.76909218187481	2.1131696764736	1.35257839714849	2.05427962263759	1.56047513858237	-0.317084668653669	-1.69536720794379
Q9GZU7	-0.483038523015051	0.597862295572605	-0.853411766262677	0.68147067677458	-0.447250206409697	0.203235267768205	-1.28783599531215	0.261904493308323	0.563213340694153	1.2868670342674	0.961674786906104	-0.85611710552476	0.0245383583770417	-1.51831068643475	0.76527803607945	0.221070430159695	0.166947107177872	1.10720975887485	-0.151532566675893	-0.25050794185267	-0.321426464539177	0.208279184184082	0.469902660088185	0.682965104428587	1.50137609290912	-0.0170662101296149	0.1591302427206	-1.01818722327778	0.0676466695008135	0.834226216582565	-0.00201378524553647	1.47606755808174	-0.379688371056562	0.110990930853792	-1.34032066502829	0.216161695029198	-0.0340534843412295	0.42208220847122	0.802075960445385	-0.588952798367033	0.137477486719223	-1.45377366061993	0.374200879511331	-0.278089731361932	0.918152031121296	0.670284165589865	0.300695599809337	0.406786271328872	-1.4511444663893
Q9H792	0.0321093527644341	0.447146979889898	-1.23609186667306	0.481090496315681	0.922389522694409	-1.22811259552837	0.444147707600456	1.80672987797531	0.629694430774591	0.409280680045127	-0.130993002113577	1.85132974374954	-1.26478737785699	-1.84290414727707	0.245123733612923	0.932143263166666	0.789687003121282	0.886569808002836	0.670032138658202	-0.272455943117405	0.231163937166767	0.259223767859574	-0.0708402636887	0.0080396304702807	0.941414994953459	1.93912171575397	-1.38550310645877	-1.51221188544991	0.910695682655425	1.42841135308733	-0.58224654370259	-0.385479472574918	1.4119041115608	-0.262955481785492	0.43111143789	1.47420416634402	-0.158177367456557	0.0857697365492439	1.74064626018355	0.433882159605703	-0.283091853494608	-0.270337154184457	1.62453173093107	1.74636823480889	1.81166032365719	1.79983746738527	0.317014169479092	-0.312839933602945	-1.33778274394816
Q9HBY8	-1.05319180728837	0.381478530290562	-0.825089010412286	0.410277328477392	-0.127551351847366	0.398663621411394	-0.155129657009228	-0.418465935279873	-0.641825361904297	-0.963275083631431	-1.12389432099608	-0.584000519244072	0.516564610762905	-0.989913807735462	-1.35162704581354	-0.583375730953304	-1.45968923159197	-0.910970746201029	-0.483402528283509	0.0734138254991562	0.55193443260061	-0.926395072159175	-0.988530704449751	-1.46980048325231	-0.914405228201724	-0.658654151478807	-0.723361055100284	-1.14754182127309	-0.727377673031202	-0.254321707027392	-0.630654813007874	-1.27468326705133	-0.0597067280316045	0.0262672454475239	-0.778210844068229	-0.862495526226731	-0.231049846141023	-1.25007196537804	-0.938900276609079	-0.931575492287664	-0.48844300380341	-1.075829139612	-0.815916385581027	-0.501486627830676	-0.814472949311834	-0.889320143508714	-0.828393816478376	-0.341616533770808	-0.805994797483531
Q9HC98	0.111152278350625	0.0483172707228342	0.555381024518682	0.6284510877021	1.17541583300893	-1.81731550818006	-0.224804008388336	1.70675153755483	1.5586329907111	1.19726526405545	1.91825760245242	0.233383023807371	-0.105677799171824	-0.83790524438953	0.221539355508313	0.204513383175918	0.841250256566695	2.3164817863056	0.169416104471007	-0.176240747894251	-1.54213377738515	1.56269557567122	0.64106045464112	1.7538246873381	2.07474019864954	1.92837135439363	0.259292337507218	-0.105832733412972	1.15251174554917	1.72958310693415	1.73244435115579	2.72001070528545	1.28149879052569	0.219334491038336	-1.19660688697739	1.80481523308487	0.43675755135874	1.45734803843631	2.07904912536646	1.94223193363895	0.43753067344082	-1.80662736443644	1.86031368975983	1.66017615570002	1.33835358574292	2.22612544758181	1.95023766199993	-0.345716827942	-1.17013615757939
Q9HCP0	0.185645040978333	0.16613162260233	-0.710770721480414	1.69367060984188	-0.08687213622881	0.41620095178377	-1.5593456130266	0.704073230816864	0.368839145843497	-0.257085115406811	1.01651458846979	-1.05514958080173	0.693045588621842	-1.35453870427539	-1.12823262411196	-0.361451619740152	-0.613483881578072	0.881118047156192	-0.764287737434902	0.184407763900622	-1.03192331072253	1.0007774724698	0.593428616403983	0.076065774303437	1.00147003221499	0.504209512977539	-0.0733145686863572	-1.3432968854509	-0.232519172540703	0.0484281412906195	0.64960064794151	1.03067757864882	0.58322732426899	0.744749258537973	-1.65728719910707	0.562373822890943	0.431278192761382	0.13947214457352	1.09099468420726	0.772458562455014	0.348664538626428	-1.59588817511045	0.741572442371805	0.374912547877461	0.673360725335665	1.12182613574428	-0.590190178639245	0.454022170103175	-1.15519203524253
Q9NP77	-1.23725592826306	1.52648617933145	-0.655159851813824	0.0983931932737334	0.426749660071394	-0.571142893487504	0.0162936863167174	0.38835595701082	-0.0259993398548829	0.898790498992373	0.620322684638944	1.27016272837899	0.792204700410877	-0.397869459423731	-0.289932879788415	1.27397650261346	1.21882854295661	1.24939761650374	1.67231798832228	1.00167781143267	-0.658803323608414	0.273084154578524	0.784995765018455	0.291207300150315	1.01101740965321	0.324636752183684	-0.280814009878398	-0.897863912419884	1.47267823444889	1.03635386230339	0.20539499230519	0.950244357876706	0.76818756805712	0.217775717265881	-1.49208905477858	0.842752228614734	0.0375215813907081	0.525103604096313	0.612468653309413	0.238635050695689	-1.00347614462249	-0.759664503033592	0.797630961944115	-0.124179547213435	0.572129817303605	0.770350960390388	1.39084558438993	0.784024508622555	-0.656632678188746
Q9NRM7	-0.423927459743258	0.141067850388899	0.155716423555177	-1.29491388724293	-0.273467514047377	1.2079920684294	-0.0377053714803805	0.635461305718546	-1.1917180868112	-0.985504203475561	-1.35523094162499	-0.164959296768677	-0.169768252314127	1.10075869942328	0.453746668178645	1.11409873027109	-0.412433141439617	-1.72932691722104	0.461591994836096	0.832260275062197	1.82782761301086	-1.0079705624576	-1.60715168414196	-1.75336230898321	-1.94245632046429	-1.86802210000491	-0.244596447103419	0.667626795889653	-0.618040297729522	-1.16554594757111	-0.882663227450009	-1.86784565004866	-0.832898982047609	-1.13594587428212	0.420154972327059	-0.669479609131259	-0.477254445055032	-0.668107964222386	-1.36088792175711	-1.17998845251302	0.295553711378779	0.712465501949327	-1.57567000441603	-1.84922961086774	-0.721444025500253	-1.90647133062077	-1.17004711250625	0.724924692779276	1.77702252182952
Q9NRW4	0.707709552250386	-0.678345881700204	0.530187705078527	-1.30278936204981	-0.245940460242412	-0.0318563236980156	1.13816556398739	-0.416556914712148	-0.04503253060848	0.20906370958587	-0.216785819398555	0.274074178794711	-0.400234999389176	1.16442338620004	0.726828447782243	0.682004437024297	1.06192243273533	-0.429245578255122	-0.165429270519954	-0.207623351972741	0.707731422181536	-0.219747824149956	-0.190558605154797	0.210630765533977	-0.558235487120269	-0.529582548038189	0.541689427788478	0.721647619131307	0.12471676689958	0.123733176153911	-0.138438756099587	-0.349174956766683	-0.413930092552825	-0.957384952648787	0.984829296733426	-0.203765328805064	-0.471342867197232	0.10731250643138	-0.261684456423311	-0.408123313423587	0.0333582612344512	0.83615628174613	-0.307269812962259	-0.378986106082062	-0.173122407631722	-0.667952626263924	-0.454551284800588	-0.33772316691715	1.15208513315933
Q9NSY0	1.05817224011274	-0.794876034733453	0.562850733131598	-0.690453144968508	-0.0358028364620247	-0.0890769345333414	0.598889438362805	-0.666367134289995	-0.184587515739939	-0.173338615010602	-0.572184396398339	0.180038492979644	-0.308158842215671	1.56237567182322	0.819980216296584	0.103663016135807	0.143861774897472	-0.733876940230252	-0.0688491492626991	-0.0296546568879755	0.391695301300907	-0.271852729187663	-0.336995889788046	-0.0975280184226827	-1.14852893689772	-0.494105478725359	-0.147735143794897	0.488308584853537	-0.303544464255723	-0.408528084040427	-0.587570472819702	-0.582514959099963	-0.485996251101398	-0.88781515629652	0.781377184088322	-0.57674746838906	-0.141045872158792	-0.0965299856442366	-0.424674240675399	-0.222336852073146	-0.055426643006642	1.56660480619195	-0.488164909642704	-0.857725018522357	-0.644170407450527	-0.883876287637762	-0.305816458461635	-0.0565806958621198	1.8045098534665
Q9NYV4	-1.84161835810236	0.283686644509821	-0.865722288647005	1.54052044467548	-0.229843900519616	0.827312460880215	-1.17452756193705	0.245917723521599	0.111457056136699	-0.0958293228439532	0.0474968310669525	-0.0754923204003164	0.674336302491859	-1.32870459997979	-0.452146520692657	-0.281064771193596	-0.672150818159599	-0.00482556639792604	-0.00500890592333334	0.642134769438164	-1.60881187719735	0.244456149213248	0.286903846094742	-0.175840483146474	0.418266603649227	0.181044668132548	0.0478993466325288	-1.62528628366527	-0.324657337609032	-0.186210471550747	-0.244460890445804	0.0257015897902012	0.38793887612227	0.62391611927547	-1.20171509795506	0.263913790199245	0.171040503885673	-0.0589337688972639	0.0196946050677717	0.061754551328439	1.01166580705054	-1.04012093971623	0.116265412893341	0.432841266446126	-7.84546134953326e-05	0.368110552580463	0.0858261418269863	1.10432915891811	-0.62779279139289
Q9NZJ5	0.127356342198988	0.704392756543607	-1.16049430502155	-0.0902215850027296	-0.926100114652643	0.757414309124913	0.129793172419372	-0.0504222069548745	-0.0758333489415699	-0.418647363710673	-0.457930660884425	-0.565240318646287	1.31847598655424	0.406589515133582	-0.433900181948463	-0.667888554676586	-0.971654356141153	-0.718449311761023	-0.146871192141218	0.872059906395658	-0.271495262071476	-0.661832144235234	-1.06971562325807	0.103535478208505	-0.309823072832252	-0.349498905173712	0.861426592472004	0.258160440236656	-0.453684517710454	-0.238444600348669	-0.304156318538259	-1.41222498389286	-0.408014420942954	0.552687460003144	0.44078583803942	-0.957509073610133	-0.0635051745572567	-0.210445129541234	-0.56650067222891	-0.61660104435061	1.30922868667969	1.23080240257155	-0.7708217936279	0.11439372852879	-0.162737810275084	-0.148335194261756	0.0545914675885998	0.996306797331973	0.357220786187619
Q9P0L2	0.321876406628111	0.225238264217278	-0.450000563689294	-0.935807441125582	0.69268041819625	-0.594375851609501	1.10170159460825	-0.606370127043493	0.340086991310321	0.384481542235386	-0.330969595603663	0.520406494087071	-1.04065694671854	1.05028756481012	0.528024358503771	0.364650352902834	0.264877138520186	-1.23196353091322	0.0341724677787442	-0.16870075797705	0.971846637632018	-0.337894613924868	-0.426693472880794	-0.124661271148539	-1.83897373473644	-0.804066174014793	-0.459025803176557	0.75390549358546	-0.048413082834529	-0.29281860782454	-0.446802479364166	-1.03031337663257	-0.735224717772869	-0.69567169218137	0.675389163491044	-0.454902685861304	0.143029176597322	0.0826584231671297	-0.907964315394924	-0.156611604386612	-0.536452439105378	1.46919986376281	-0.557108223498385	-0.367952382140608	-0.41677616556127	-1.2105682793831	-0.245730218362942	-0.544882735349871	1.69170207095317
Q9UBS0	-0.421258154397511	0.84947953208237	-1.512684671186	1.37296805773294	0.269052816791194	-0.784822576847206	-0.316570754927059	1.67618076667311	1.3966967259373	1.47318590183307	0.887107971825375	1.15307088766775	-0.16459956964847	-1.13932105692416	-0.429142289216377	0.291356330419614	0.268711958373953	1.65552513989308	0.910703468066801	-0.163658193663456	-0.206476771147227	1.91052758668951	1.5595332120265	1.93944553069138	1.70347011914318	1.08855245713606	-0.420070639041911	-1.42997809543864	1.0386930731663	0.739726472685109	1.79516636534216	1.03012694788949	1.65148421756401	0.28187565755543	-1.35086024766663	1.80927821119854	1.43230639863236	1.39225760743042	0.806461979318878	1.63115967633281	-0.122530629919361	-1.45326215181785	0.846869871385004	1.66330863361188	0.810151740091924	1.72050165185982	1.53998338195344	0.13940233278218	-0.23666480545672
Q9UEE5	-1.39173946001756	1.02902231743776	-1.10682352935135	1.54073590124294	0.592514797976341	-0.395401220616682	-1.00365107857644	0.177623081694865	-0.0741067393283472	-0.309203565372369	0.14557101504503	-0.372521728428068	0.635570227271429	-1.00397844814119	-1.16348091030833	-0.260321886564017	-0.820846322669918	0.271812590528933	0.291929477487354	0.157918368688914	-0.770425784334969	-0.146530837676652	0.273793905037177	-0.614414468603136	0.31749505572994	0.175973166810976	0.0647484382969611	-0.905307304597623	-0.0778098842877318	-0.122681974926492	-0.0926984099539754	0.274147375144947	0.124597349375742	0.712751661309234	-0.878075548709441	-0.0386845687893476	-0.0248445329762039	-0.469569502537205	0.473348661624336	0.331360580550425	0.105321509698712	-1.11862281064695	-0.0668663223403144	0.175587472866777	0.0589441493744311	0.511488725279116	0.261082746087528	0.328030146035681	-1.25341943293714
Q9UEW8	-0.716827478632033	0.752957618304166	-0.821627318970977	1.50884136405303	0.189276684102537	-0.0260338933480226	-1.41068130447837	0.217014911750417	-0.324930535309849	-0.367043277614094	0.192373076025857	-0.311904261648634	0.619913436407416	-1.1011272859389	-1.01434953609456	0.0508498188390239	-0.660362441421795	0.657961637574237	-0.394872398560636	0.418844181485199	-1.22668874496315	-0.0787278402056742	-0.0154043285939997	-0.498534994455726	0.408417108948194	0.0710080816583806	0.263739668946632	-0.837225758004367	-0.354999816383691	-0.322792454629953	-0.369825073026068	0.371167086160394	-0.120844723359922	0.787956076395877	-1.35553958545417	-0.0631628418741758	-0.231643381046543	-0.40389418451912	0.405879192341054	0.0547521832681403	0.284247374490268	-1.32375888674592	-0.210846663082658	-0.0924103566681905	-0.168990036329465	0.482754582811841	0.0489687220173052	0.430276729200988	-1.67069740255797
Q9UIK4	-1.45921861300835	2.30966277366992	-1.74828753790037	-0.628807289818312	-0.0545500843180178	0.622210463528079	0.858601152517306	-1.33586390094291	-1.67637908060667	-1.117880406106	-0.982842328908898	-1.28677847939248	-0.292863070034648	1.53452109106933	-1.93072249357855	-0.732873570999581	-2.24496807873339	-1.59249062388309	-0.715361563796882	-0.510997388931673	1.47165773581861	-2.24079091357138	-1.59297881820922	-2.24312044724265	-3.28927625953538	-2.03814807859086	-0.817235732003521	0.613073587172666	-1.49012554307068	-0.741005790840827	-1.20336689777178	-1.80128239584465	-1.38884758214643	-0.772475954689451	1.02889367101115	-1.62782674964255	-0.839149307525762	-0.905609550534582	-2.90297565572388	-1.23977353377121	-0.833378150162945	0.700251237724177	-1.94162418361529	-1.59941765257498	-1.45410830503691	-3.23425796120271	-1.43986793807025	-0.65885591216017	1.05269172236059
Q9UK32	0.49608029412265	-0.444400265809935	0.891785103578421	-1.98815749056493	-0.110322977739624	0.130342929298226	0.961789121323653	-1.06539051862608	-0.6488817524152	-0.387645437841246	-0.801343396743805	0.206580439369565	-0.439876103130088	1.93928792927001	1.1964223267024	0.410328720048262	0.518384968710443	-0.885077197921529	0.374177356413732	-0.268096898489885	1.08807060348448	-0.703967183693758	-0.910143737795482	-0.390564884159076	-1.53995228397167	-0.892668795809135	-0.185951467348989	1.08376693317967	-0.0760352306375797	-0.439522162180967	-0.726407082636092	-1.16241419155192	-0.598731549912325	-0.947146333949482	1.38951113612309	-0.55298443353211	-0.303222508866014	-0.203732462778348	-0.615149802902737	-0.729533533727908	-0.32899113016639	1.91847982237718	-0.809469192190076	-1.24629896122253	-0.979930029722133	-1.12744556832736	-0.624699155809146	-0.407550507021543	3.42522591437012
Q9UKE5	-1.25598152652513	2.09827373507149	-1.33771965166365	0.698451648216401	0.0564666817960209	0.32374279239567	-0.558976395685361	0.328239687092009	0.00641734959939551	-0.451974042632184	-0.438578624497658	-0.604203550106448	-0.233345776447669	-1.30122528119102	-0.94302834929649	-0.435220744379939	-1.41793982914151	-0.639540765084448	-0.44474802066472	0.157343525357349	-0.772400686606064	0.35381521786233	0.370296954095607	-0.557938684146897	0.373746070156057	-0.233476042610299	-0.289083470190958	-0.405846251837072	0.311754884626466	-0.301900597910689	-0.00670473907157533	-0.4840689730127	-0.0651503712206015	0.0817616994846242	-1.33309423835566	0.404742011327693	0.19813400057565	-0.495255639139643	-0.684006338977671	-0.29043480548444	-0.553992786909005	-0.695523381270939	0.509675534346282	0.256057083618211	0.253397181609418	0.522984080684452	-0.397220106986171	-0.262666766622858	-1.65345507803695
Q9UKI8	0.803133113838489	-0.419445056812778	0.8651072409562	-1.41592675118664	-0.111743885913573	-0.139373181283444	1.32503218975566	-0.536243112936517	-0.00566866893109111	0.0224675810585584	0.142426915990696	-0.138378358423788	-0.70740273126014	1.02182548225372	1.60789762159912	0.265060976547803	0.819836696215686	0.136240707723896	-0.0873063455796214	-0.3007462701534	0.439764082213958	-0.134103335892514	-0.135320494839298	0.212277763505418	-0.314664143574187	-0.272128006492489	-0.337429560663568	0.0230349747893746	-0.222274406674542	-0.244996183727748	-0.509619743084572	-0.243621333845581	-0.780292298240283	-0.83639926418589	0.661643237221067	-0.174918913567999	-0.0987069647133204	0.386090855746495	-0.118852786799555	-0.419114940491783	0.221333421544724	0.346580802090992	-0.113410580942379	-0.591793133309415	0.0349646969551084	-0.429279132949729	-0.378588712032761	-0.0774993158980441	0.539754421297749
Q9UL54	-0.478539230975611	0.474324810780502	-0.937327861082634	0.465527877984921	-0.32994871211062	0.0500150190119054	1.10589553221073	0.682399524188889	0.985113190448764	1.27654050064085	0.732741604540673	0.809944537812919	-0.478117941020124	-0.787235500257397	-0.0919321465309602	0.171706885320476	0.791042126741718	-0.170519962066219	0.216755645478381	0.112487768439335	1.06578871292486	0.543195912831688	1.10191455174986	0.951809627539674	0.0975385272242057	0.554776813536017	-0.621524739024991	-0.299561735235772	0.275245864348693	0.769346318167273	1.39894710867176	0.731814099555341	0.446974774560117	-0.582448207454766	-0.723777395124758	0.743307004160515	0.79329234642181	0.790007861931473	0.464477401491627	0.676086121264607	-0.587358936369847	0.675514854232322	0.925116036450549	1.5492540141953	0.87896330882446	0.407853279486477	0.805816503306005	-0.542202778445209	0.307805777662511
Q9ULR3	-0.748276748997436	1.01589773178065	-1.22931589196059	0.158383837307908	1.40914641060858	-1.43474247360392	0.514652497130486	1.46080053359931	1.38249742031658	2.08522283750163	0.579521276679423	2.1985045918344	-1.17083158678553	0.0120535435953278	0.301368185746959	0.970813324609692	0.752949487653031	1.81942555075868	1.48909580706637	-1.83741298617183	0.875688096852144	2.25912554840591	1.18074237251894	1.91727756930647	1.34095483992989	2.02255520803828	-3.36530240215263	-0.501448800906681	1.48878396729161	1.22437630119184	1.85581500193788	0.0721424267187386	-0.734265215176209	-0.604527318447995	0.412318471856551	1.62305712931284	3.582953552833	1.66369310689137	1.50906798786987	3.33978722900454	-1.11673521950948	-0.25968816628082	1.61526049271801	1.50122919548545	1.5353067234783	0.747473061003926	1.21583963892103	-0.588674931825378	-1.29315412523716
Q9UNI6	-0.347563233432697	0.518241741815134	-0.618557805573872	1.29057681434061	-0.302437200055161	0.0636547999319103	-1.4866968288629	1.33945662488653	1.90233271463644	1.53871575124325	1.86936171939778	0.370595876687109	0.538341143168116	-1.85551775786361	-0.997622630194478	-0.394377715431024	-0.13688934543479	1.11813471655675	0.400597537147751	0.124712165247776	-0.52100272290345	1.3414936650761	1.42667982487681	0.855262965893754	1.64683916935145	1.36449511371188	-1.09207647667207	-1.95486139743369	0.474136744758037	0.737663948652244	1.46715559910085	1.78837332488277	1.41332454286729	0.53485350301408	-1.42313280390182	1.23640868513199	1.89396239890032	1.05850268384611	1.02437059028961	1.07176762467907	0.19042315409865	-0.977909301035889	1.78957843811602	1.37545022199026	1.30888231488926	1.76616286623456	1.38749355423695	0.601889148367426	-0.962497551233768
Q9UPZ9	0.04761467494159	-0.231012013289858	1.22981805431015	-1.38862536236891	0.4985730252619	-0.58263060550863	0.916798760254406	-1.94822406300802	-0.950474012069243	-0.550481815419233	-2.23297614796172	1.46334504024457	0.0324579997958831	1.04864926116641	-0.0388107630217626	-0.0592925958140939	-0.392521062680155	-1.87964482622713	0.610123052230365	0.119187778054999	0.758362569840693	-1.16923485803077	-1.24647624774828	-0.795148506245706	-1.34804091638573	-0.298629844717187	-0.158986737448238	0.853787982198368	-0.129694891651348	-1.25891768898147	-0.902560395039672	-2.24253202113607	-0.518128074850143	-0.704271678202927	1.5207799221058	-1.27093212776365	-1.31447819113132	-0.722242455622449	-0.695200807554028	-0.403956585123223	0.183135374349071	2.99714955109657	-1.05661283108786	-0.821919951382532	-1.32398762872775	-1.54188793696736	-0.953480271487215	0.0983195244750422	0.516355927415608
Q9UQ88	-0.845890100168965	0.56324137049366	-1.46197946174247	0.0534239698026294	0.671168745269753	-0.171955980195771	0.28270353067898	0.289950023943521	-0.431160704815251	-0.430619710550312	-0.45674855971156	-0.144983922085602	-0.398065245213058	-0.797789065502053	-0.334267257560144	-0.483911142305537	-0.701622587940112	-0.475613923978897	0.230397821486679	-0.582149291883046	0.825820583863935	0.367656243228174	-0.000323481038245275	-0.587456200720709	-0.054943459762009	0.41452520824145	-0.657243581220645	-0.264795069427409	0.23245073895808	-0.307382343453841	-0.244324762044998	-0.763719363245966	0.076834466718477	-0.499471174767676	-0.332710723696611	0.0563711455211406	1.0968002122429	-0.465603105592023	-0.0686024195063672	-0.766392973142177	-1.16569778531232	-0.328222323387073	0.242337781390918	0.163626402635627	0.0477218901057103	0.253583235720907	0.257337491499308	-0.333547375618011	-0.0745816363259883
Q9Y243	0.542211324271537	0.0547985787655717	-0.102555615259434	-0.377803653838196	-0.429701842839321	-0.061380006580421	1.06876159031427	0.200468353305431	0.666076306019314	1.05395576362778	0.440269265916729	0.66109256743536	-0.990399762046549	0.242102473736982	1.21616288464767	0.979995125874351	1.06552722729303	0.142244463552485	0.208080024507036	-0.0955833688249046	0.733086964127992	0.0953236717466919	0.19113498816241	0.835682996320209	-0.208484418614359	-0.317256875101538	-0.401000263349796	-0.100872424236653	0.597549686162333	0.514542759659328	0.434892701659263	0.125292016864739	-0.0077966627260763	-1.00525262924647	0.158015049537593	-0.0889693570741034	0.697287179073665	0.983596483913592	0.172419319330064	0.325852764338626	-0.121446834186321	0.728539417038198	0.140214776443884	0.312819544426531	0.250248154066695	-0.0783951408120768	0.166384593661277	-0.107753240105745	0.588127534463338
Q9Y2H1	0.215852861328599	-0.335238284234684	0.760907655938338	-1.48383615132452	0.447859420368612	-0.390083972713728	1.42364274594915	-1.14559320430686	-0.912619809690765	-0.714458349836874	-1.24322382847476	0.189326601280497	-0.457250318330824	2.21766970697174	0.775671765733274	0.612989377536908	0.67447523441081	-0.62808925408509	0.587434457849191	-0.399499684731748	0.214588677218632	-0.983028957642289	-0.947886663560724	-0.695428793717093	-1.55726296240711	-1.24237360898207	0.418126447132984	1.88955845690362	-0.557601998184701	-0.785790553899744	-1.02485496284706	-0.92247398628077	-0.959465477456313	-0.65823030463325	2.22172079554306	-0.869524835070181	-1.21812502080336	-0.803313559059543	-0.690399637943481	-1.25110844294982	-0.132194222378829	0.889603486731493	-1.25440590849661	-1.1656835100914	-1.13155662911507	-1.48256641397075	-1.20178853325241	-0.719513127208433	1.92185000907851
Q9Y2U5	-0.425009873904697	1.06910859556463	-1.61796200921152	1.17841952108604	0.0734763591949073	-0.912096681414924	-0.0224057756948797	0.521064550112079	1.05010185212483	0.491977095277159	0.922950136020662	1.57500576113675	-0.703269826007144	-1.43825737861366	0.130004174050813	0.166330983337939	0.774144062396863	0.397222222351956	0.194754222090965	-0.0534030972893759	-0.162564021070012	1.80393024585033	0.505649300753162	0.419320337292514	0.191458097342064	0.12642456961901	-0.559248389253399	-1.10237297195625	1.18038280598209	1.81604549155829	1.90816995430462	0.0476552362496061	1.92035631614008	-0.107786504267906	-1.76775152994807	1.75340627101422	0.821719696767809	0.862382460125021	1.92875229190387	0.980155548865793	0.0533575483934058	-0.07449384365269	1.70657205001005	0.876598709106389	1.90267440022979	0.345178371019016	0.504589933150396	-0.0365489112252908	-1.57724403586141
Q9Y3S1	-0.527339049443106	-0.491810449415763	0.687571117373989	-0.329676693391859	0.602508969626156	-1.08796583111225	0.69846901434576	-0.697603123018669	-0.163807989911227	-0.0034623647364797	0.486086960401744	3.02806276700189	-1.23983234700835	-0.72809056235705	1.49642291408651	1.63887822540236	1.86778580447246	0.550293563121548	2.40875708999572	-1.09679213114226	-0.0191568082948066	0.392107948180413	1.74330075002596	0.652502167592541	1.87667660020564	-0.233465638887747	-1.7137971677508	-0.96204538549444	0.110360056972622	1.74727272617558	0.154572130523588	-0.576442945496518	1.84296530196212	-0.723238142257209	-1.01566820801627	-0.686736727881679	0.822052252460582	1.09301392317893	-0.0235040081987324	0.0285157976486749	-0.585941565886835	-0.809183613875232	0.211785400140832	1.74067005953925	1.45413241227213	-0.128435914182141	-0.0135594753650099	-0.933584784844708	-0.687835707352566
Q9Y4K4	0.511319605655656	-0.154777853608774	-0.496654961821305	-0.0367464948809729	-0.454870037537699	-0.393196716613811	1.04831129729661	1.10015054915806	1.33615766222482	1.60104855016132	1.28479116188307	1.26600060252217	-0.950589204710541	-0.623387488188647	1.21019693729907	0.808600056504769	1.26668999084761	0.756847570248319	0.607264138299213	-0.226312074077177	0.770824717002882	0.949823920042614	1.18097447834552	1.80413672261531	0.533774525069904	0.792416106850256	-0.974305119664378	-1.1804440416901	0.825518203290602	1.06965755354854	1.19876874048698	1.14405442102016	0.386206139494193	-0.745967662701348	-0.673055006316013	0.929255344235359	1.11770933601695	1.93761737286362	0.967110633357788	1.25779546895529	0.0135083229980689	0.36051685843129	0.837586864821238	0.98920888461168	0.943024840319159	0.727043606669594	0.773015287341914	-0.114144909195632	-0.459276585391838
Q9Y6M4	-0.481923563183183	0.40406543773264	-0.735965537333447	1.6591462119476	-0.578085023463639	0.507199686778654	-1.33954753230668	0.154255412844558	-0.210291833462596	-0.636165390172983	0.0842424968158294	-0.624403831741325	1.13524059975884	-0.988078626373792	-0.906336951056743	-0.444879238055369	-0.959082235893047	0.54490570549166	-0.236213605857007	1.1866133262348	-1.67792271086223	-0.00983041780443838	-0.0184993462816518	-0.558906394488606	0.845819354058106	0.0135365593416898	1.12946286899478	-0.869529394429177	-0.43920542313428	-0.601461035445293	-0.531947980028407	0.219086687554433	-0.0479769275468742	1.31091767070468	-0.943220443473619	0.000565231370937248	-0.689359022727721	-0.817795813943697	0.205566795063473	-0.0144680355902931	0.93820973455168	-1.10190408876644	-0.598493896656129	0.154518678971828	-0.165108153211189	0.715824478794584	-0.214322370582865	1.04077273288396	-1.20491336033123
Q9Y6R4	-0.430369746290156	0.402795775130316	-1.22306484670391	1.73070666437607	-0.587687343571336	0.436758233806719	-1.0451201197109	0.510450873545539	0.0571534028409181	-0.0417973957115714	0.403044070567688	0.29460775583288	0.970408077416428	-1.5003353500388	-0.350563208898427	0.23778506468602	-0.961369643284283	1.38845742116544	-0.497232256894302	0.712461497405144	-1.37163952291036	0.194208229634424	0.0512367368768122	0.353136968029408	0.981459900291225	0.0574934697809426	-0.0355702891176334	-1.85718454774062	-0.121386510901614	0.0187655720421565	0.0284377580396957	0.503398924214991	0.498930210558444	1.03934298618684	-1.74265844798008	-0.445600855418819	0.704557253333613	0.387255149010618	0.598552711348389	0.135226802710455	0.494619903826612	-1.4436451344589	0.231454211449902	0.241044971887014	-0.29868465503783	0.724386612938255	0.110204697603025	1.18559287875087	-1.41361127149704
[truncated: 287 more columns]
