# Supplementary material for: Network-based elucidation of colon cancer drug resistance mechanisms by phosphoproteomic time-series analysis
Source: Nat Commun. 2024 May 9;15:3909. doi: 10.1038/s41467-024-47957-3 (PMC11082183; doi:10.1038/s41467-024-47957-3)
Supplement: Supplementary file 25 — Source Data [file 41467_2024_47957_MOESM25_ESM.zip › sourcedata/sourcedata_sfig10.csv]

	DATASET	DRUG_NAME	COSMIC_ID	NLME_RESULT_ID	NLME_CURVE_ID	CELL_LINE_NAME	SANGER_MODEL_ID	TCGA_DESC	DRUG_ID	PUTATIVE_TARGET	PATHWAY_NAME	COMPANY_ID	WEBRELEASE	MIN_CONC	MAX_CONC	LN_IC50	AUC	RMSE	Z_SCORE	IC50	Site	Histology	Histology_Simple	drug_zscore
1	GDSC1	Imatinib	683665	281	12974626	MC-CAR	SIDM00636	MM	34	ABL, KIT, PDGFR	Other, kinases	1045	Y	0.007813	2	2.804463	0.988837	0.027779	0.062613	16.5182032488228	haematopoietic_and_lymphoid_tissue	lymphoid_neoplasm	solid	0.057481927592564
2	GDSC1	Imatinib	687448	281	12977245	COLO-829	SIDM00909	SKCM	34	ABL, KIT, PDGFR	Other, kinases	1045	Y	0.007813	2	2.918118	0.953334	0.106459	0.174069	18.5064255720738	skin	malignant_melanoma	solid	0.16744938831706
3	GDSC1	Imatinib	687562	281	12980010	8-MG-BA	SIDM00998	GBM	34	ABL, KIT, PDGFR	Other, kinases	1045	Y	0.007813	2	2.841678	0.986341	0.03486	0.099108	17.1445099014943	central_nervous_system	glioma	solid	0.0934894860005718
4	GDSC1	Imatinib	687568	281	12980656	GB-1	SIDM00581	GBM	34	ABL, KIT, PDGFR	Other, kinases	1045	Y	0.007813	2	3.394979	0.981672	0.086804	0.641704	29.8140273737892	central_nervous_system	glioma	solid	0.628838621422014
5	GDSC1	Imatinib	687590	281	12981606	U-87-MG	SIDM01189	GBM	34	ABL, KIT, PDGFR	Other, kinases	1045	Y	0.007813	2	2.955545	0.965336	0.163083	0.210772	19.2121905109294	central_nervous_system	glioma	solid	0.203662068379843
6	GDSC1	Imatinib	687600	281	12982550	NCI-H720	SIDM01120	UNCLASSIFIED	34	ABL, KIT, PDGFR	Other, kinases	1045	Y	0.007813	2	2.914877	0.973195	0.130017	0.17089	18.4465433383717	lung	carcinoma	solid	0.164313542641919
7	GDSC1	Imatinib	687799	281	12984437	NCI-H1648	SIDM00746	LUAD	34	ABL, KIT, PDGFR	Other, kinases	1045	Y	0.007813	2	3.359016	0.975957	0.139931	0.606436	28.7608762485005	lung	carcinoma	solid	0.594042441843157
8	GDSC1	Imatinib	687804	281	12985129	NCI-H1770	SIDM00737	UNCLASSIFIED	34	ABL, KIT, PDGFR	Other, kinases	1045	Y	0.007813	2	1.335534	0.927967	0.077578	-1.377896	3.80202568614693	lung	carcinoma	solid	-1.36378763480744
9	GDSC1	Imatinib	687807	281	12985471	NCI-H1838	SIDM00769	LUAD	34	ABL, KIT, PDGFR	Other, kinases	1045	Y	0.007813	2	3.998215	0.976729	0.03223	1.233268	54.5007792645998	lung	carcinoma	solid	1.21250261453804
10	GDSC1	Imatinib	687983	281	12987995	DMS-114	SIDM00865	SCLC	34	ABL, KIT, PDGFR	Other, kinases	1045	Y	0.007813	2	3.573498	0.984224	0.027601	0.816768	35.6410477386433	lung	carcinoma	solid	0.801565568068235
11	GDSC1	Imatinib	687997	281	12988938	NCI-H1092	SIDM00653	SCLC	34	ABL, KIT, PDGFR	Other, kinases	1045	Y	0.007813	2	3.274372	0.976864	0.04037	0.52343	26.4266243482621	lung	carcinoma	solid	0.512144718508819
12	GDSC1	Imatinib	688001	281	12989279	NCI-H1417	SIDM00642	SCLC	34	ABL, KIT, PDGFR	Other, kinases	1045	Y	0.007813	2	3.328196	0.978314	0.067597	0.576213	27.8879863689718	lung	carcinoma	solid	0.564222397502574
13	GDSC1	Imatinib	688006	281	12989630	NCI-H1694	SIDM00741	SCLC	34	ABL, KIT, PDGFR	Other, kinases	1045	Y	0.007813	2	2.378077	0.970758	0.058642	-0.355524	10.7841450008061	lung	carcinoma	solid	-0.355069968131115
14	GDSC1	Imatinib	688007	281	12989975	NCI-H187	SIDM00767	SCLC	34	ABL, KIT, PDGFR	Other, kinases	1045	Y	0.007813	2	3.497033	0.985036	0.077512	0.741783	33.0173440278174	lung	carcinoma	solid	0.727581476877363
15	GDSC1	Imatinib	688010	281	12990179	NCI-H1963	SIDM00760	SCLC	34	ABL, KIT, PDGFR	Other, kinases	1045	Y	0.007813	2	2.880765	0.989932	0.02269	0.137438	17.8279063126031	lung	carcinoma	solid	0.131308307322452
16	GDSC1	Imatinib	688013	281	12990784	NCI-H209	SIDM00706	SCLC	34	ABL, KIT, PDGFR	Other, kinases	1045	Y	0.007813	2	3.485495	0.981094	0.029072	0.730468	32.6385792085934	lung	carcinoma	solid	0.716417827571664
17	GDSC1	Imatinib	688014	281	12991135	NCI-H2141	SIDM00699	SCLC	34	ABL, KIT, PDGFR	Other, kinases	1045	Y	0.007813	2	3.234663	0.988379	0.021938	0.484489	25.3978112740849	lung	carcinoma	solid	0.473724077992265
18	GDSC1	Imatinib	688015	281	12991344	NCI-H2171	SIDM00733	SCLC	34	ABL, KIT, PDGFR	Other, kinases	1045	Y	0.007813	2	1.905716	0.978417	0.12879	-0.818745	6.7242204462798	lung	carcinoma	solid	-0.812105203846951
19	GDSC1	Imatinib	688021	281	12991966	NCI-H345	SIDM00719	SCLC	34	ABL, KIT, PDGFR	Other, kinases	1045	Y	0.007813	2	3.929055	0.983294	0.052072	1.165446	50.8588932987475	lung	carcinoma	solid	1.14558651244217
20	GDSC1	Imatinib	688023	281	12992319	NCI-H446	SIDM00965	SCLC	34	ABL, KIT, PDGFR	Other, kinases	1045	Y	0.007813	2	3.221285	0.984718	0.072803	0.47137	25.0603019881534	lung	carcinoma	solid	0.460780127531904
21	GDSC1	Imatinib	688025	281	12992664	NCI-H526	SIDM01128	SCLC	34	ABL, KIT, PDGFR	Other, kinases	1045	Y	0.007813	2	3.378807	0.986847	0.026352	0.625845	29.3357526760024	lung	carcinoma	solid	0.613191322360499
22	GDSC1	Imatinib	688026	281	12992930	NCI-H64	SIDM01126	SCLC	34	ABL, KIT, PDGFR	Other, kinases	1045	Y	0.007813	2	2.118379	0.989029	0.060266	-0.610197	8.31764365352748	lung	carcinoma	solid	-0.606342060122052
23	GDSC1	Imatinib	688027	281	12993270	NCI-H69	SIDM01121	SCLC	34	ABL, KIT, PDGFR	Other, kinases	1045	Y	0.007813	2	2.272336	0.952107	0.113275	-0.459219	9.7020383246927	lung	carcinoma	solid	-0.457380198780615
24	GDSC1	Imatinib	688031	281	12993621	NCI-H82	SIDM01131	SCLC	34	ABL, KIT, PDGFR	Other, kinases	1045	Y	0.007813	2	3.166827	0.977429	0.06023	0.417966	23.7320629279401	lung	carcinoma	solid	0.408089018683771
25	GDSC1	Imatinib	688086	281	12994196	SK-N-DZ	SIDM01100	NB	34	ABL, KIT, PDGFR	Other, kinases	1045	Y	0.007813	2	3.506469	0.980996	0.076682	0.751036	33.3303702210423	autonomic_ganglia	neuroblastoma	solid	0.736711325624857
26	GDSC1	Imatinib	688087	281	12994540	SK-N-FI	SIDM01099	NB	34	ABL, KIT, PDGFR	Other, kinases	1045	Y	0.007813	2	3.091152	0.983398	0.09844	0.343755	22.002410158127	autonomic_ganglia	neuroblastoma	solid	0.334869295923433
27	GDSC1	Imatinib	713878	281	12995371	LU-139	SIDM00293	SCLC	34	ABL, KIT, PDGFR	Other, kinases	1045	Y	0.007813	2	3.637149	0.979104	0.03925	0.879188	37.9833915609322	lung	carcinoma	solid	0.863151409804849
28	GDSC1	Imatinib	713885	281	12996019	SBC-1	SIDM00365	SCLC	34	ABL, KIT, PDGFR	Other, kinases	1045	Y	0.007813	2	3.088462	0.975506	0.047269	0.341117	21.9433032092898	lung	carcinoma	solid	0.332266573039715
29	GDSC1	Imatinib	724831	281	12998822	NCI-H1299	SIDM00649	UNCLASSIFIED	34	ABL, KIT, PDGFR	Other, kinases	1045	Y	0.007813	2	3.66073	0.980241	0.033795	0.902313	38.8897220087534	lung	carcinoma	solid	0.885967323678804
30	GDSC1	Imatinib	724859	281	13000371	Calu-6	SIDM00921	LUAD	34	ABL, KIT, PDGFR	Other, kinases	1045	Y	0.007813	2	2.326421	0.954968	0.099432	-0.40618	10.2412225281511	lung	carcinoma	solid	-0.40504998793829
31	GDSC1	Imatinib	724863	281	13000723	LU-65	SIDM00547	UNCLASSIFIED	34	ABL, KIT, PDGFR	Other, kinases	1045	Y	0.007813	2	3.724761	0.974054	0.066217	0.965105	41.4613223045495	lung	carcinoma	solid	0.947920836306055
32	GDSC1	Imatinib	724866	281	13001069	NCI-H1355	SIDM00645	LUAD	34	ABL, KIT, PDGFR	Other, kinases	1045	Y	0.007813	2	3.828563	0.975619	0.107985	1.066899	45.9963939028561	lung	carcinoma	solid	1.04835497785833
33	GDSC1	Imatinib	724872	281	13002292	SHP-77	SIDM01078	SCLC	34	ABL, KIT, PDGFR	Other, kinases	1045	Y	0.007813	2	1.952538	0.971475	0.114437	-0.772829	7.04654904628099	lung	carcinoma	solid	-0.766802344790664
34	GDSC1	Imatinib	735784	281	13003868	TE-5	SIDM00347	ESCA	34	ABL, KIT, PDGFR	Other, kinases	1045	Y	0.007813	2	3.316333	0.982422	0.068635	0.564579	27.5591057987379	oesophagus	carcinoma	solid	0.552744292829883
35	GDSC1	Imatinib	749711	281	13004804	HCC1187	SIDM00885	BRCA	34	ABL, KIT, PDGFR	Other, kinases	1045	Y	0.007813	2	2.666489	0.984302	0.057384	-0.072692	14.3893593585205	breast	carcinoma	solid	-0.0760155025777015
36	GDSC1	Imatinib	749713	281	13005351	HCC1599	SIDM00877	BRCA	34	ABL, KIT, PDGFR	Other, kinases	1045	Y	0.007813	2	2.633575	0.974623	0.138856	-0.104969	13.9234573930002	breast	carcinoma	solid	-0.107861607036687
37	GDSC1	Imatinib	749715	281	13005999	HCC2157	SIDM00774	BRCA	34	ABL, KIT, PDGFR	Other, kinases	1045	Y	0.007813	2	3.402721	0.985788	0.028434	0.649296	30.0457433890194	breast	carcinoma	solid	0.636329432041248
38	GDSC1	Imatinib	749716	281	13006348	HCC2218	SIDM00772	BRCA	34	ABL, KIT, PDGFR	Other, kinases	1045	Y	0.007813	2	3.154802	0.956237	0.06371	0.406173	23.448393849783	breast	carcinoma	solid	0.396454170105071
39	GDSC1	Imatinib	753531	281	13006978	BB30-HNC	SIDM00172	HNSC	34	ABL, KIT, PDGFR	Other, kinases	1045	Y	0.007813	2	3.092597	0.984427	0.042547	0.345172	22.034226622665	upper_aerodigestive_tract	carcinoma	solid	0.336267412862828
40	GDSC1	Imatinib	753532	281	13007321	BB49-HNC	SIDM00174	HNSC	34	ABL, KIT, PDGFR	Other, kinases	1045	Y	0.007813	2	1.87659	0.918419	0.119581	-0.847308	6.53119546974319	upper_aerodigestive_tract	carcinoma	solid	-0.840286210059275
41	GDSC1	Imatinib	753533	281	13007663	BB65-RCC	SIDM00191	KIRC	34	ABL, KIT, PDGFR	Other, kinases	1045	Y	0.007813	2	3.428354	0.976691	0.075131	0.674433	30.8258616000624	kidney	carcinoma	solid	0.661130768724641
42	GDSC1	Imatinib	753546	281	13010099	CP66-MEL	SIDM00190	SKCM	34	ABL, KIT, PDGFR	Other, kinases	1045	Y	0.007813	2	3.48972	0.984507	0.077224	0.734612	32.7767689259633	skin	malignant_melanoma	solid	0.720505747342558
43	GDSC1	Imatinib	753547	281	13010445	CPC-N	SIDM00953	SCLC	34	ABL, KIT, PDGFR	Other, kinases	1045	Y	0.007813	2	3.793566	0.987945	0.028126	1.032579	44.4145003242155	lung	carcinoma	solid	1.01449345638567
44	GDSC1	Imatinib	753548	281	13010791	CTV-1	SIDM00951	LAML	34	ABL, KIT, PDGFR	Other, kinases	1045	Y	0.007813	2	2.166474	0.985328	0.017803	-0.563032	8.72745671173307	haematopoietic_and_lymphoid_tissue	lymphoid_neoplasm	solid	-0.559807503582132
45	GDSC1	Imatinib	753551	281	13011457	DMS-79	SIDM00524	SCLC	34	ABL, KIT, PDGFR	Other, kinases	1045	Y	0.007813	2	2.667827	0.959225	0.061104	-0.071379	14.4086252073208	lung	carcinoma	solid	-0.0747209140206702
46	GDSC1	Imatinib	753552	281	13011758	DSH1	SIDM00970	BLCA	34	ABL, KIT, PDGFR	Other, kinases	1045	Y	0.007813	2	2.948584	0.986391	0.090755	0.203945	19.0789188429684	urinary_tract	carcinoma	solid	0.196926918196365
47	GDSC1	Imatinib	753555	281	13012405	EC-GI-10	SIDM00278	ESCA	34	ABL, KIT, PDGFR	Other, kinases	1045	Y	0.007813	2	3.075332	0.983391	0.06355	0.328241	21.657070865607	oesophagus	carcinoma	solid	0.319562576213244
48	GDSC1	Imatinib	753558	281	13013052	HA7-RCC	SIDM00188	KIRC	34	ABL, KIT, PDGFR	Other, kinases	1045	Y	0.007813	2	3.4755	0.982073	0.053842	0.720667	32.3139814887805	kidney	carcinoma	solid	0.706747115592945
49	GDSC1	Imatinib	753559	281	13013384	HCE-4	SIDM00052	ESCA	34	ABL, KIT, PDGFR	Other, kinases	1045	Y	0.007813	2	2.630182	0.983981	0.05158	-0.108296	13.8762951580434	oesophagus	carcinoma	solid	-0.111144521068082
50	GDSC1	Imatinib	753563	281	13014256	IM-9	SIDM00632	MM	34	ABL, KIT, PDGFR	Other, kinases	1045	Y	0.007813	2	2.520577	0.98934	0.060726	-0.21578	12.4357700331705	haematopoietic_and_lymphoid_tissue	lymphoid_neoplasm	solid	-0.217193384142372
51	GDSC1	Imatinib	753564	281	13014597	IST-SL1	SIDM00223	SCLC	34	ABL, KIT, PDGFR	Other, kinases	1045	Y	0.007813	2	3.007791	0.980121	0.061512	0.262007	20.2426345203991	lung	carcinoma	solid	0.254212945622481
52	GDSC1	Imatinib	753565	281	13014926	IST-SL2	SIDM00230	SCLC	34	ABL, KIT, PDGFR	Other, kinases	1045	Y	0.007813	2	2.509502	0.963996	0.077927	-0.226641	12.298803730923	lung	carcinoma	solid	-0.227909055494479
53	GDSC1	Imatinib	753577	281	13017496	LB1047-RCC	SIDM00187	KIRC	34	ABL, KIT, PDGFR	Other, kinases	1045	Y	0.007813	2	1.982705	0.942085	0.100274	-0.743246	7.26236112650985	kidney	carcinoma	solid	-0.737614113848991
54	GDSC1	Imatinib	753578	281	13017841	LB2241-RCC	SIDM00186	KIRC	34	ABL, KIT, PDGFR	Other, kinases	1045	Y	0.007813	2	0.867964	0.875489	0.101759	-1.836418	2.3820560468967	kidney	carcinoma	solid	-1.81618731463633
55	GDSC1	Imatinib	753579	281	13018191	LB2518-MEL	SIDM00185	SKCM	34	ABL, KIT, PDGFR	Other, kinases	1045	Y	0.007813	2	2.00104	0.953893	0.0818	-0.725265	7.39674471466071	skin	malignant_melanoma	solid	-0.719873993375773
56	GDSC1	Imatinib	753581	281	13018536	LB373-MEL-D	SIDM00184	SKCM	34	ABL, KIT, PDGFR	Other, kinases	1045	Y	0.007813	2	3.209212	0.982402	0.034247	0.45953	24.7595679958348	skin	malignant_melanoma	solid	0.449098836314387
57	GDSC1	Imatinib	753582	281	13018833	LB647-SCLC	SIDM00183	SCLC	34	ABL, KIT, PDGFR	Other, kinases	1045	Y	0.007813	2	2.992613	0.969258	0.153073	0.247123	19.937711726507	lung	carcinoma	solid	0.239527396206473
58	GDSC1	Imatinib	753583	281	13019180	LB771-HNC	SIDM00182	HNSC	34	ABL, KIT, PDGFR	Other, kinases	1045	Y	0.007813	2	3.558658	0.981518	0.090552	0.802216	35.1160397842044	upper_aerodigestive_tract	carcinoma	solid	0.787207052233899
59	GDSC1	Imatinib	753584	281	13019528	LB831-BLC	SIDM00181	BLCA	34	ABL, KIT, PDGFR	Other, kinases	1045	Y	0.007813	2	3.106418	0.984435	0.149371	0.358725	22.3408758872289	urinary_tract	carcinoma	solid	0.349639990177272
60	GDSC1	Imatinib	753585	281	13019836	LB996-RCC	SIDM00180	KIRC	34	ABL, KIT, PDGFR	Other, kinases	1045	Y	0.007813	2	3.452407	0.982713	0.06194	0.69802	31.5763050774012	kidney	carcinoma	solid	0.684403368546966
61	GDSC1	Imatinib	753588	281	13020480	LU-134-A	SIDM00296	SCLC	34	ABL, KIT, PDGFR	Other, kinases	1045	Y	0.007813	2	3.044714	0.972841	0.062078	0.298216	21.0040231931418	lung	carcinoma	solid	0.289937977977684
62	GDSC1	Imatinib	753589	281	13020825	LU-165	SIDM00292	SCLC	34	ABL, KIT, PDGFR	Other, kinases	1045	Y	0.007813	2	4.061403	0.985911	0.077213	1.295234	58.0557061226746	lung	carcinoma	solid	1.27364047832106
63	GDSC1	Imatinib	753592	281	13021168	LXF-289	SIDM00339	LUAD	34	ABL, KIT, PDGFR	Other, kinases	1045	Y	0.007813	2	2.738554	0.977571	0.069655	-0.002021	15.4646070990818	lung	carcinoma	solid	-0.00628865327841197
64	GDSC1	Imatinib	753594	281	13021514	MS-1	SIDM00245	SCLC	34	ABL, KIT, PDGFR	Other, kinases	1045	Y	0.007813	2	2.925264	0.987817	0.02569	0.181076	18.6391461349988	lung	carcinoma	solid	0.174363536170979
65	GDSC1	Imatinib	753595	281	13021858	MZ1-PC	SIDM00053	PAAD	34	ABL, KIT, PDGFR	Other, kinases	1045	Y	0.007813	2	3.100225	0.973816	0.123241	0.352653	22.2029463824077	pancreas	carcinoma	solid	0.343647922214871
66	GDSC1	Imatinib	753596	281	13022204	MZ7-mel	SIDM00516	SKCM	34	ABL, KIT, PDGFR	Other, kinases	1045	Y	0.007813	2	2.889673	0.977079	0.070382	0.146174	17.9874267512091	skin	malignant_melanoma	solid	0.139927287042956
67	GDSC1	Imatinib	753597	281	13022289	NCI-H128	SIDM00650	SCLC	34	ABL, KIT, PDGFR	Other, kinases	1045	Y	0.007813	2	3.035342	0.945543	0.106837	0.289025	20.8080930505388	lung	carcinoma	solid	0.280870052748614
68	GDSC1	Imatinib	753599	281	13022596	NCI-H1304	SIDM00648	SCLC	34	ABL, KIT, PDGFR	Other, kinases	1045	Y	0.007813	2	3.553861	0.986112	0.034719	0.797512	34.947991527353	lung	carcinoma	solid	0.782565691017099
69	GDSC1	Imatinib	753605	281	13023474	NCI-H510A	SIDM00927	SCLC	34	ABL, KIT, PDGFR	Other, kinases	1045	Y	0.007813	2	2.017764	0.952388	0.103723	-0.708865	7.52148806973905	lung	carcinoma	solid	-0.703692603967858
70	GDSC1	Imatinib	753612	281	13024599	SK-MM-2	SIDM00391	MM	34	ABL, KIT, PDGFR	Other, kinases	1045	Y	0.007813	2	2.420057	0.96374	0.119774	-0.314356	11.246500347132	haematopoietic_and_lymphoid_tissue	lymphoid_neoplasm	solid	-0.314452010265519
71	GDSC1	Imatinib	753614	281	13024945	TE-15	SIDM00249	ESCA	34	ABL, KIT, PDGFR	Other, kinases	1045	Y	0.007813	2	2.990442	0.971503	0.03038	0.244993	19.8944739059855	oesophagus	carcinoma	solid	0.237426834354967
72	GDSC1	Imatinib	753616	281	13025413	BE2-M17	SIDM01229	NB	34	ABL, KIT, PDGFR	Other, kinases	1045	Y	0.007813	2	3.129024	0.981766	0.026097	0.380894	22.8516654294658	autonomic_ganglia	neuroblastoma	solid	0.371512537950252
73	GDSC1	Imatinib	753618	281	13025761	KELLY	SIDM01009	NB	34	ABL, KIT, PDGFR	Other, kinases	1045	Y	0.007813	2	2.865862	0.98691	0.049998	0.122824	17.5641870101821	autonomic_ganglia	neuroblastoma	solid	0.116888835524668
74	GDSC1	Imatinib	753620	281	13026112	SIMA	SIDM00395	NB	34	ABL, KIT, PDGFR	Other, kinases	1045	Y	0.007813	2	2.981268	0.976938	0.019754	0.235997	19.7127966302318	autonomic_ganglia	neuroblastoma	solid	0.228550485011019
75	GDSC1	Imatinib	753621	281	13026465	TE-1	SIDM00369	ESCA	34	ABL, KIT, PDGFR	Other, kinases	1045	Y	0.007813	2	2.795946	0.962126	0.09468	0.054261	16.3781151238561	oesophagus	carcinoma	solid	0.0492412618674264
76	GDSC1	Imatinib	753622	281	13026813	TE-10	SIDM00349	ESCA	34	ABL, KIT, PDGFR	Other, kinases	1045	Y	0.007813	2	3.126642	0.982083	0.024934	0.378558	22.7972975402755	oesophagus	carcinoma	solid	0.369207821998945
77	GDSC1	Imatinib	753623	281	13027164	TE-8	SIDM00326	ESCA	34	ABL, KIT, PDGFR	Other, kinases	1045	Y	0.007813	2	3.458289	0.982117	0.067309	0.703789	31.7625842137341	oesophagus	carcinoma	solid	0.690094526912031
78	GDSC1	Imatinib	905938	281	13029301	HL-60	SIDM00829	LAML	34	ABL, KIT, PDGFR	Other, kinases	1045	Y	0.007813	2	3.315724	0.99047	0.029833	0.563982	27.5423274128436	haematopoietic_and_lymphoid_tissue	haematopoietic_neoplasm	hematopoietic	0.552155051849889
79	GDSC1	Imatinib	905940	281	13029961	K-562	SIDM00791	LCML	34	ABL, KIT, PDGFR	Other, kinases	1045	Y	0.007813	2	-0.921777	0.676334	0.109429	-3.591532	0.397811501583538	haematopoietic_and_lymphoid_tissue	haematopoietic_neoplasm	hematopoietic	-3.5478601237914
80	GDSC1	Imatinib	905941	281	13030312	NCI-H226	SIDM00139	LUSC	34	ABL, KIT, PDGFR	Other, kinases	1045	Y	0.007813	2	2.915953	0.982611	0.072088	0.171946	18.4664025013174	lung	carcinoma	solid	0.165354631795406
81	GDSC1	Imatinib	905942	281	13030650	NCI-H23	SIDM00138	LUAD	34	ABL, KIT, PDGFR	Other, kinases	1045	Y	0.007813	2	3.144607	0.987937	0.032129	0.396176	23.2105519337163	lung	carcinoma	solid	0.38658994713128
82	GDSC1	Imatinib	905948	281	13032452	A498	SIDM00124	KIRC	34	ABL, KIT, PDGFR	Other, kinases	1045	Y	0.007813	2	1.241466	0.853008	0.110621	-1.470143	3.46068310924347	kidney	carcinoma	solid	-1.45480359622957
83	GDSC1	Imatinib	905952	281	13033356	CCRF-CEM	SIDM00121	ALL	34	ABL, KIT, PDGFR	Other, kinases	1045	Y	0.007813	2	2.922118	0.986069	0.050046	0.177992	18.5805995233661	haematopoietic_and_lymphoid_tissue	lymphoid_neoplasm	solid	0.171319608218498
84	GDSC1	Imatinib	905955	281	13034013	SK-MEL-2	SIDM00082	SKCM	34	ABL, KIT, PDGFR	Other, kinases	1045	Y	0.007813	2	3.402514	0.985393	0.029053	0.649093	30.0395245638085	skin	malignant_melanoma	solid	0.636129148161349
85	GDSC1	Imatinib	905958	281	13034963	MOLT-4	SIDM00145	ALL	34	ABL, KIT, PDGFR	Other, kinases	1045	Y	0.007813	2	2.738176	0.991811	0.025173	-0.002391	15.4587625822817	haematopoietic_and_lymphoid_tissue	lymphoid_neoplasm	solid	-0.00665438905909788
86	GDSC1	Imatinib	905964	281	13036807	RPMI-8226	SIDM00087	MM	34	ABL, KIT, PDGFR	Other, kinases	1045	Y	0.007813	2	2.786192	0.984711	0.038959	0.044695	16.219139573115	haematopoietic_and_lymphoid_tissue	lymphoid_neoplasm	solid	0.0398037306377688
87	GDSC1	Imatinib	905965	281	13037158	SR	SIDM00096	UNCLASSIFIED	34	ABL, KIT, PDGFR	Other, kinases	1045	Y	0.007813	2	2.740485	0.987043	0.030605	-0.000128	15.4944981058692	haematopoietic_and_lymphoid_tissue	lymphoid_neoplasm	solid	-0.00442030462099224
88	GDSC1	Imatinib	905967	281	13037504	NCI-H322M	SIDM00117	LUAD	34	ABL, KIT, PDGFR	Other, kinases	1045	Y	0.007813	2	3.909856	0.972518	0.047996	1.146618	49.8917670416512	lung	carcinoma	solid	1.12701042447024
89	GDSC1	Imatinib	905970	281	13038279	EKVX	SIDM00119	LUAD	34	ABL, KIT, PDGFR	Other, kinases	1045	Y	0.007813	2	4.845852	0.969547	0.050837	2.064505	127.21162013549	lung	carcinoma	solid	2.03263801118693
90	GDSC1	Imatinib	905972	281	13038952	HOP-62	SIDM00133	LUAD	34	ABL, KIT, PDGFR	Other, kinases	1045	Y	0.007813	2	3.218126	0.984728	0.073191	0.468272	24.9812614045054	lung	carcinoma	solid	0.457723621364743
91	GDSC1	Imatinib	905974	281	13039543	LOXIMVI	SIDM00149	SKCM	34	ABL, KIT, PDGFR	Other, kinases	1045	Y	0.007813	2	2.690432	0.977589	0.120911	-0.049212	14.7380413792803	skin	malignant_melanoma	solid	-0.0528493338026665
92	GDSC1	Imatinib	905977	281	13040495	UACC-257	SIDM00108	SKCM	34	ABL, KIT, PDGFR	Other, kinases	1045	Y	0.007813	2	3.296297	0.978252	0.054312	0.544931	27.012426476586	skin	malignant_melanoma	solid	0.533358361343578
93	GDSC1	Imatinib	905978	281	13040838	RXF393	SIDM00086	KIRC	34	ABL, KIT, PDGFR	Other, kinases	1045	Y	0.007813	2	3.94407	0.972933	0.137886	1.180171	51.6283014581691	kidney	carcinoma	solid	1.16011435039719
94	GDSC1	Imatinib	905980	281	13041473	TK10	SIDM00113	KIRC	34	ABL, KIT, PDGFR	Other, kinases	1045	Y	0.007813	2	3.607668	0.981282	0.042004	0.850278	36.8799484164081	kidney	carcinoma	solid	0.834626921576273
95	GDSC1	Imatinib	905982	281	13042114	SNB75	SIDM00095	GBM	34	ABL, KIT, PDGFR	Other, kinases	1045	Y	0.007813	2	3.800201	0.975639	0.120294	1.039086	44.7101703344308	central_nervous_system	glioma	solid	1.02091318364718
96	GDSC1	Imatinib	905984	281	13042755	SF539	SIDM00083	LGG	34	ABL, KIT, PDGFR	Other, kinases	1045	Y	0.007813	2	2.461796	0.983947	0.084675	-0.273424	11.7258522704268	central_nervous_system	glioma	solid	-0.274067233148984
97	GDSC1	Imatinib	905986	281	13043415	SF268	SIDM00085	GBM	34	ABL, KIT, PDGFR	Other, kinases	1045	Y	0.007813	2	3.298599	0.982972	0.104852	0.547189	27.0746807094657	central_nervous_system	glioma	solid	0.535585672896856
98	GDSC1	Imatinib	905989	281	13043766	KM12	SIDM00150	COREAD	34	ABL, KIT, PDGFR	Other, kinases	1045	Y	0.007813	2	3.496692	0.983004	0.06224	0.741449	33.0060870329306	large_intestine	carcinoma	solid	0.727251540630766
99	GDSC1	Imatinib	905990	281	13044119	OVCAR-4	SIDM00092	OV	34	ABL, KIT, PDGFR	Other, kinases	1045	Y	0.007813	2	3.788678	0.97054	0.09229	1.027785	44.1979319708835	ovary	carcinoma	solid	1.00976404766611
100	GDSC1	Imatinib	906746	281	13045384	Becker	SIDM00490	GBM	34	ABL, KIT, PDGFR	Other, kinases	1045	Y	0.007813	2	2.945209	0.974634	0.125114	0.200635	19.0146360301385	central_nervous_system	glioma	solid	0.193661420154526
101	GDSC1	Imatinib	906763	281	13045730	BE-13	SIDM01245	ALL	34	ABL, KIT, PDGFR	Other, kinases	1045	Y	0.007813	2	-0.277472	0.769078	0.217459	-2.959693	0.757696779815795	haematopoietic_and_lymphoid_tissue	lymphoid_neoplasm	solid	-2.92445961539233
102	GDSC1	Imatinib	906765	281	13046076	ARH-77	SIDM00900	MM	34	ABL, KIT, PDGFR	Other, kinases	1045	Y	0.007813	2	3.071428	0.987856	0.036777	0.324412	21.5726864864325	haematopoietic_and_lymphoid_tissue	lymphoid_neoplasm	solid	0.31578524158944
103	GDSC1	Imatinib	906794	281	13047568	A253	SIDM00796	UNCLASSIFIED	34	ABL, KIT, PDGFR	Other, kinases	1045	Y	0.007813	2	3.324624	0.985401	0.034401	0.57271	27.7885481839894	salivary_gland	carcinoma	solid	0.56076629113059
104	GDSC1	Imatinib	906800	281	13048839	697	SIDM01076	UNCLASSIFIED	34	ABL, KIT, PDGFR	Other, kinases	1045	Y	0.007813	2	2.411124	0.988045	0.110419	-0.323116	11.1464827532178	haematopoietic_and_lymphoid_tissue	lymphoid_neoplasm	solid	-0.323095178860406
105	GDSC1	Imatinib	906807	281	13049963	CRO-AP2	SIDM00952	DLBC	34	ABL, KIT, PDGFR	Other, kinases	1045	Y	0.007813	2	2.793385	0.988518	0.02793	0.051749	16.3362244349468	haematopoietic_and_lymphoid_tissue	lymphoid_neoplasm	solid	0.0467633535755304
106	GDSC1	Imatinib	906808	281	13050237	COR-L88	SIDM00506	SCLC	34	ABL, KIT, PDGFR	Other, kinases	1045	Y	0.007813	2	2.695697	0.948602	0.161419	-0.044048	14.8158417970216	lung	carcinoma	solid	-0.0477551568573981
107	GDSC1	Imatinib	906812	281	13050582	COLO-824	SIDM00954	BRCA	34	ABL, KIT, PDGFR	Other, kinases	1045	Y	0.007813	2	2.697146	0.971972	0.080162	-0.042628	14.8373255129787	breast	carcinoma	solid	-0.046353169698102
108	GDSC1	Imatinib	906813	281	13050929	COLO-800	SIDM00515	SKCM	34	ABL, KIT, PDGFR	Other, kinases	1045	Y	0.007813	2	2.601406	0.978956	0.049005	-0.136516	13.482681364719	skin	malignant_melanoma	solid	-0.13898688303903
109	GDSC1	Imatinib	906831	281	13054705	Daudi	SIDM00845	UNCLASSIFIED	34	ABL, KIT, PDGFR	Other, kinases	1045	Y	0.007813	2	2.896655	0.988584	0.034643	0.153021	18.1134544153923	haematopoietic_and_lymphoid_tissue	lymphoid_neoplasm	solid	0.146682755880917
110	GDSC1	Imatinib	906832	281	13055045	DB	SIDM00886	DLBC	34	ABL, KIT, PDGFR	Other, kinases	1045	Y	0.007813	2	3.442345	0.973414	0.08165	0.688153	31.2601774012119	haematopoietic_and_lymphoid_tissue	lymphoid_neoplasm	solid	0.674667830384897
111	GDSC1	Imatinib	906836	281	13056345	DEL	SIDM00949	UNCLASSIFIED	34	ABL, KIT, PDGFR	Other, kinases	1045	Y	0.007813	2	2.465082	0.990035	0.046232	-0.270202	11.7644467970667	haematopoietic_and_lymphoid_tissue	lymphoid_neoplasm	solid	-0.270887847499953
112	GDSC1	Imatinib	906838	281	13057001	DG-75	SIDM00948	UNCLASSIFIED	34	ABL, KIT, PDGFR	Other, kinases	1045	Y	0.007813	2	3.340938	0.985571	0.0291	0.588708	28.2456086643554	haematopoietic_and_lymphoid_tissue	lymphoid_neoplasm	solid	0.576550982998606
113	GDSC1	Imatinib	906842	281	13057815	DOHH-2	SIDM00981	DLBC	34	ABL, KIT, PDGFR	Other, kinases	1045	Y	0.007813	2	2.423317	0.982982	0.034364	-0.311159	11.2832237649112	haematopoietic_and_lymphoid_tissue	lymphoid_neoplasm	solid	-0.311297781045846
114	GDSC1	Imatinib	906844	281	13058444	DU-4475	SIDM01001	BRCA	34	ABL, KIT, PDGFR	Other, kinases	1045	Y	0.007813	2	2.517752	0.98588	0.124014	-0.218551	12.4006885587405	breast	carcinoma	solid	-0.219926726947763
115	GDSC1	Imatinib	906846	281	13058788	EB2	SIDM00863	UNCLASSIFIED	34	ABL, KIT, PDGFR	Other, kinases	1045	Y	0.007813	2	1.953945	0.970698	0.030363	-0.77145	7.05647051890835	haematopoietic_and_lymphoid_tissue	lymphoid_neoplasm	solid	-0.765440994940333
116	GDSC1	Imatinib	906847	281	13059131	EB-3	SIDM00793	UNCLASSIFIED	34	ABL, KIT, PDGFR	Other, kinases	1045	Y	0.007813	2	3.397872	0.98066	0.053727	0.644541	29.900404238873	haematopoietic_and_lymphoid_tissue	lymphoid_neoplasm	solid	0.63163775796573
117	GDSC1	Imatinib	906854	281	13060636	EHEB	SIDM01049	CLL	34	ABL, KIT, PDGFR	Other, kinases	1045	Y	0.007813	2	3.731022	0.972707	0.069585	0.971245	41.7217259865708	haematopoietic_and_lymphoid_tissue	lymphoid_neoplasm	solid	0.953978698006781
118	GDSC1	Imatinib	906855	281	13060973	EM-2	SIDM01047	LCML	34	ABL, KIT, PDGFR	Other, kinases	1045	Y	0.007813	2	-2.286144	0.469463	0.051839	-4.929501	0.101657699151535	haematopoietic_and_lymphoid_tissue	haematopoietic_neoplasm	hematopoietic	-4.86796020285785
119	GDSC1	Imatinib	906856	281	13061316	EoL-1-cell	SIDM00277	UNCLASSIFIED	34	ABL, KIT, PDGFR	Other, kinases	1045	Y	0.007813	2	2.104411	0.96793	0.070106	-0.623895	8.20227044925189	haematopoietic_and_lymphoid_tissue	haematopoietic_neoplasm	hematopoietic	-0.619856868017875
120	GDSC1	Imatinib	906861	281	13061668	ETK-1	SIDM00276	UNCLASSIFIED	34	ABL, KIT, PDGFR	Other, kinases	1045	Y	0.007813	2	2.900731	0.976335	0.030463	0.157019	18.1874355266688	biliary_tract	carcinoma	solid	0.150626509960482
121	GDSC1	Imatinib	906862	281	13062016	EVSA-T	SIDM01042	BRCA	34	ABL, KIT, PDGFR	Other, kinases	1045	Y	0.007813	2	2.959827	0.988925	0.025767	0.21497	19.2946334951569	breast	carcinoma	solid	0.207805138784333
122	GDSC1	Imatinib	906869	281	13063468	GCIY	SIDM00274	STAD	34	ABL, KIT, PDGFR	Other, kinases	1045	Y	0.007813	2	3.420925	0.982535	0.073	0.667148	30.5977048119559	stomach	carcinoma	solid	0.653942802812695
123	GDSC1	Imatinib	906870	281	13063812	GDM-1	SIDM01057	LAML	34	ABL, KIT, PDGFR	Other, kinases	1045	Y	0.007813	2	0.070134	0.79733	0.221	-2.618812	1.07265190697991	haematopoietic_and_lymphoid_tissue	haematopoietic_neoplasm	hematopoietic	-2.58813170062748
124	GDSC1	Imatinib	906871	281	13064158	GI-1	SIDM00273	LGG	34	ABL, KIT, PDGFR	Other, kinases	1045	Y	0.007813	2	2.899735	0.987286	0.084099	0.156042	18.1693298590035	central_nervous_system	glioma	solid	0.149662825205024
125	GDSC1	Imatinib	906872	281	13064510	GI-ME-N	SIDM00227	NB	34	ABL, KIT, PDGFR	Other, kinases	1045	Y	0.007813	2	3.108181	0.966518	0.107013	0.360454	22.3802975914396	autonomic_ganglia	neuroblastoma	solid	0.351345789598831
126	GDSC1	Imatinib	906875	281	13065141	GOTO	SIDM00544	NB	34	ABL, KIT, PDGFR	Other, kinases	1045	Y	0.007813	2	2.896454	0.968164	0.061548	0.152824	18.1098139769311	autonomic_ganglia	neuroblastoma	solid	0.146488277330869
127	GDSC1	Imatinib	906877	281	13065490	GR-ST	SIDM01259	ALL	34	ABL, KIT, PDGFR	Other, kinases	1045	Y	0.007813	2	2.860056	0.955572	0.189952	0.11713	17.4625048094686	haematopoietic_and_lymphoid_tissue	lymphoid_neoplasm	solid	0.11127121133773
128	GDSC1	Imatinib	907043	281	13066736	H9	SIDM01251	UNCLASSIFIED	34	ABL, KIT, PDGFR	Other, kinases	1045	Y	0.007813	2	2.907705	0.986156	0.064482	0.163857	18.314718020204	haematopoietic_and_lymphoid_tissue	lymphoid_neoplasm	solid	0.15737423835864
129	GDSC1	Imatinib	907044	281	13067081	HC-1	SIDM01073	UNCLASSIFIED	34	ABL, KIT, PDGFR	Other, kinases	1045	Y	0.007813	2	3.050492	0.986073	0.030033	0.303882	21.125735728048	haematopoietic_and_lymphoid_tissue	lymphoid_neoplasm	solid	0.295528510625311
130	GDSC1	Imatinib	907050	281	13068626	HD-MY-Z	SIDM01063	UNCLASSIFIED	34	ABL, KIT, PDGFR	Other, kinases	1045	Y	0.007813	2	3.064982	0.986344	0.029496	0.318091	21.4340761703382	haematopoietic_and_lymphoid_tissue	lymphoid_neoplasm	solid	0.309548382218272
131	GDSC1	Imatinib	907053	281	13069284	HEL	SIDM00594	LAML	34	ABL, KIT, PDGFR	Other, kinases	1045	Y	0.007813	2	2.613864	0.991204	0.024558	-0.124298	13.6516992354941	haematopoietic_and_lymphoid_tissue	haematopoietic_neoplasm	hematopoietic	-0.126933083156
132	GDSC1	Imatinib	907056	281	13069915	HH	SIDM00671	UNCLASSIFIED	34	ABL, KIT, PDGFR	Other, kinases	1045	Y	0.007813	2	2.699187	0.950238	0.026885	-0.040626	14.8676394191688	haematopoietic_and_lymphoid_tissue	lymphoid_neoplasm	solid	-0.0443783899933933
133	GDSC1	Imatinib	907063	281	13072018	HT	SIDM00661	DLBC	34	ABL, KIT, PDGFR	Other, kinases	1045	Y	0.007813	2	3.118321	0.988155	0.026162	0.370398	22.6083882744335	haematopoietic_and_lymphoid_tissue	lymphoid_neoplasm	solid	0.361156797048978
134	GDSC1	Imatinib	907067	281	13073265	HT-144	SIDM00695	SKCM	34	ABL, KIT, PDGFR	Other, kinases	1045	Y	0.007813	2	2.369652	0.952361	0.101756	-0.363785	10.6936702392695	skin	malignant_melanoma	solid	-0.363221618798519
135	GDSC1	Imatinib	907073	281	13074836	HuTu-80	SIDM00694	UNCLASSIFIED	34	ABL, KIT, PDGFR	Other, kinases	1045	Y	0.007813	2	2.533731	0.990915	0.066859	-0.202881	12.6004307514992	small_intestine	carcinoma	solid	-0.204466165996491
136	GDSC1	Imatinib	907170	281	13075470	IMR-5	SIDM01206	NB	34	ABL, KIT, PDGFR	Other, kinases	1045	Y	0.007813	2	1.276484	0.939697	0.031416	-1.435802	3.58401614555251	autonomic_ganglia	neuroblastoma	solid	-1.42092175610242
137	GDSC1	Imatinib	907172	281	13076124	IST-MEL1	SIDM00225	SKCM	34	ABL, KIT, PDGFR	Other, kinases	1045	Y	0.007813	2	2.923546	0.968029	0.076735	0.179392	18.6071515731369	skin	malignant_melanoma	solid	0.172701276723312
138	GDSC1	Imatinib	907268	281	13077463	JiyoyeP-2003	SIDM00808	UNCLASSIFIED	34	ABL, KIT, PDGFR	Other, kinases	1045	Y	0.007813	2	2.812077	0.990317	0.031142	0.07008	16.6444528707482	haematopoietic_and_lymphoid_tissue	lymphoid_neoplasm	solid	0.0648488911749522
139	GDSC1	Imatinib	907269	281	13077809	JVM-2	SIDM01013	CLL	34	ABL, KIT, PDGFR	Other, kinases	1045	Y	0.007813	2	4.027181	0.970524	0.092727	1.261674	56.102535074419	haematopoietic_and_lymphoid_tissue	lymphoid_neoplasm	solid	1.2405288119543
140	GDSC1	Imatinib	907270	281	13078153	JVM-3	SIDM01012	CLL	34	ABL, KIT, PDGFR	Other, kinases	1045	Y	0.007813	2	2.739004	0.970809	0.051663	-0.00158	15.4715677383028	haematopoietic_and_lymphoid_tissue	lymphoid_neoplasm	solid	-0.00585325353949987
141	GDSC1	Imatinib	907271	281	13078494	KALS-1	SIDM00613	LGG	34	ABL, KIT, PDGFR	Other, kinases	1045	Y	0.007813	2	2.868748	0.947172	0.09372	0.125654	17.6149504703324	central_nervous_system	glioma	solid	0.119681199183556
142	GDSC1	Imatinib	907272	281	13078840	KARPAS-45	SIDM01007	ALL	34	ABL, KIT, PDGFR	Other, kinases	1045	Y	0.007813	2	2.195686	0.982137	0.018659	-0.534385	8.98616345100389	haematopoietic_and_lymphoid_tissue	lymphoid_neoplasm	solid	-0.531543287641928
143	GDSC1	Imatinib	907273	281	13079183	KARPAS-299	SIDM01010	UNCLASSIFIED	34	ABL, KIT, PDGFR	Other, kinases	1045	Y	0.007813	2	2.890462	0.989376	0.029839	0.146948	18.001624431164	haematopoietic_and_lymphoid_tissue	lymphoid_neoplasm	solid	0.140690687918514
144	GDSC1	Imatinib	907274	281	13079524	KARPAS-422	SIDM01008	DLBC	34	ABL, KIT, PDGFR	Other, kinases	1045	Y	0.007813	2	3.572486	0.983564	0.030896	0.815776	35.6049972429594	haematopoietic_and_lymphoid_tissue	lymphoid_neoplasm	solid	0.800586402433171
145	GDSC1	Imatinib	907275	281	13079778	KASUMI-1	SIDM01005	LAML	34	ABL, KIT, PDGFR	Other, kinases	1045	Y	0.007813	2	3.156913	0.982361	0.046566	0.408244	23.4979456927686	haematopoietic_and_lymphoid_tissue	haematopoietic_neoplasm	hematopoietic	0.398496678658056
146	GDSC1	Imatinib	907277	281	13080262	KE-37	SIDM01003	ALL	34	ABL, KIT, PDGFR	Other, kinases	1045	Y	0.007813	2	2.219323	0.993417	0.021934	-0.511206	9.20109961240335	haematopoietic_and_lymphoid_tissue	lymphoid_neoplasm	solid	-0.508673190689353
147	GDSC1	Imatinib	907278	281	13080590	KG-1	SIDM00785	LAML	34	ABL, KIT, PDGFR	Other, kinases	1045	Y	0.007813	2	2.983806	0.9871	0.02799	0.238486	19.7628912512633	haematopoietic_and_lymphoid_tissue	haematopoietic_neoplasm	hematopoietic	0.231006139538481
148	GDSC1	Imatinib	907279	281	13080942	KINGS-1	SIDM00612	LGG	34	ABL, KIT, PDGFR	Other, kinases	1045	Y	0.007813	2	2.933726	0.957467	0.160685	0.189375	18.797539808071	central_nervous_system	glioma	solid	0.182550986372472
149	GDSC1	Imatinib	907280	281	13081288	KMOE-2	SIDM01019	LAML	34	ABL, KIT, PDGFR	Other, kinases	1045	Y	0.007813	2	2.813175	0.984092	0.05158	0.071156	16.6627385169829	haematopoietic_and_lymphoid_tissue	haematopoietic_neoplasm	hematopoietic	0.0659112665378969
150	GDSC1	Imatinib	907281	281	13081531	KMS-12-BM	SIDM01020	MM	34	ABL, KIT, PDGFR	Other, kinases	1045	Y	0.007813	2	2.342688	0.988869	0.050158	-0.390228	10.4091788642413	haematopoietic_and_lymphoid_tissue	lymphoid_neoplasm	solid	-0.389310771154116
151	GDSC1	Imatinib	907282	281	13081883	KNS-42	SIDM00607	LGG	34	ABL, KIT, PDGFR	Other, kinases	1045	Y	0.007813	2	3.164163	0.976267	0.054246	0.415354	23.6689248495609	central_nervous_system	glioma	solid	0.405511452229413
152	GDSC1	Imatinib	907300	281	13084944	KY821	SIDM00553	LAML	34	ABL, KIT, PDGFR	Other, kinases	1045	Y	0.007813	2	3.020351	0.986656	0.039223	0.274324	20.4984853899956	haematopoietic_and_lymphoid_tissue	haematopoietic_neoplasm	hematopoietic	0.266365436112998
153	GDSC1	Imatinib	907311	281	13085287	KU812	SIDM00308	LCML	34	ABL, KIT, PDGFR	Other, kinases	1045	Y	0.007813	2	2.57908	0.979071	0.041219	-0.158409	13.185002375868	haematopoietic_and_lymphoid_tissue	haematopoietic_neoplasm	hematopoietic	-0.160588515418908
154	GDSC1	Imatinib	907313	281	13085938	KS-1	SIDM00555	GBM	34	ABL, KIT, PDGFR	Other, kinases	1045	Y	0.007813	2	3.633202	0.975226	0.080767	0.875317	37.8337665935625	central_nervous_system	glioma	solid	0.859332470317105
155	GDSC1	Imatinib	907314	281	13086283	KP-N-YN	SIDM00556	NB	34	ABL, KIT, PDGFR	Other, kinases	1045	Y	0.007813	2	3.740401	0.979258	0.06266	0.980443	42.114874844205	autonomic_ganglia	neuroblastoma	solid	0.963053396120679
156	GDSC1	Imatinib	907322	281	13088144	L-428	SIDM00327	UNCLASSIFIED	34	ABL, KIT, PDGFR	Other, kinases	1045	Y	0.007813	2	3.0625	0.991262	0.021049	0.315657	21.3809427591233	haematopoietic_and_lymphoid_tissue	lymphoid_neoplasm	solid	0.30714691076943
157	GDSC1	Imatinib	907323	281	13088489	L-540	SIDM00329	UNCLASSIFIED	34	ABL, KIT, PDGFR	Other, kinases	1045	Y	0.007813	2	2.250991	0.971631	0.052138	-0.480151	9.49714284297426	haematopoietic_and_lymphoid_tissue	lymphoid_neoplasm	solid	-0.478032659729665
158	GDSC1	Imatinib	907783	281	13088835	LAMA-84	SIDM00346	LCML	34	ABL, KIT, PDGFR	Other, kinases	1045	Y	0.007813	2	-2.613483	0.416383	0.072812	-5.250507	0.073278868464136	haematopoietic_and_lymphoid_tissue	haematopoietic_neoplasm	hematopoietic	-5.18467868093709
159	GDSC1	Imatinib	907786	281	13089174	LC-2-ad	SIDM00297	LUAD	34	ABL, KIT, PDGFR	Other, kinases	1045	Y	0.007813	2	2.400596	0.968629	0.129497	-0.33344	11.0297481519578	lung	carcinoma	solid	-0.333281597640992
160	GDSC1	Imatinib	907787	281	13089520	LC4-1	SIDM00549	ALL	34	ABL, KIT, PDGFR	Other, kinases	1045	Y	0.007813	2	1.297247	0.902807	0.075726	-1.415441	3.65920898595831	haematopoietic_and_lymphoid_tissue	lymphoid_neoplasm	solid	-1.40083241214903
161	GDSC1	Imatinib	907788	281	13089867	LNCaP-Clone-FGC	SIDM00683	PRAD	34	ABL, KIT, PDGFR	Other, kinases	1045	Y	0.007813	2	2.030016	0.943629	0.067098	-0.69685	7.61420818513632	prostate	carcinoma	solid	-0.691838120409753
162	GDSC1	Imatinib	907789	281	13090213	LOUCY	SIDM00342	ALL	34	ABL, KIT, PDGFR	Other, kinases	1045	Y	0.007813	2	2.028322	0.984716	0.058106	-0.698511	7.60132063530729	haematopoietic_and_lymphoid_tissue	lymphoid_neoplasm	solid	-0.693477158538012
163	GDSC1	Imatinib	907791	281	13090873	LP-1	SIDM00340	MM	34	ABL, KIT, PDGFR	Other, kinases	1045	Y	0.007813	2	2.73976	0.992665	0.020097	-0.000839	15.4832686659063	haematopoietic_and_lymphoid_tissue	lymphoid_neoplasm	solid	-0.0051217819781276
164	GDSC1	Imatinib	907792	281	13091225	LS-123	SIDM00776	COREAD	34	ABL, KIT, PDGFR	Other, kinases	1045	Y	0.007813	2	4.172393	0.978277	0.04217	1.404076	64.870501627056	large_intestine	carcinoma	solid	1.38102940503622
165	GDSC1	Imatinib	907794	281	13091573	LS-411N	SIDM00660	COREAD	34	ABL, KIT, PDGFR	Other, kinases	1045	Y	0.007813	2	3.510765	0.978392	0.076289	0.755249	33.4738654986771	large_intestine	carcinoma	solid	0.740867941799001
166	GDSC1	Imatinib	907795	281	13091928	LS-513	SIDM00677	COREAD	34	ABL, KIT, PDGFR	Other, kinases	1045	Y	0.007813	2	2.987617	0.975889	0.087825	0.242223	19.8383513276674	large_intestine	carcinoma	solid	0.234693491549576
167	GDSC1	Imatinib	907799	281	13092550	MC116	SIDM00637	DLBC	34	ABL, KIT, PDGFR	Other, kinases	1045	Y	0.007813	2	1.635677	0.995522	0.085331	-1.083559	5.13293181584614	haematopoietic_and_lymphoid_tissue	lymphoid_neoplasm	solid	-1.07338278183808
168	GDSC1	Imatinib	908126	281	13094835	MEG-01	SIDM00526	LCML	34	ABL, KIT, PDGFR	Other, kinases	1045	Y	0.007813	2	-2.048746	0.504806	0.096827	-4.696697	0.128896438418074	haematopoietic_and_lymphoid_tissue	haematopoietic_neoplasm	hematopoietic	-4.63826458681743
169	GDSC1	Imatinib	908135	281	13097036	MHH-NB-11	SIDM00387	NB	34	ABL, KIT, PDGFR	Other, kinases	1045	Y	0.007813	2	3.183662	0.976616	0.051193	0.434475	24.1349741969847	autonomic_ganglia	neuroblastoma	solid	0.42437780669395
170	GDSC1	Imatinib	908136	281	13097375	MHH-PREB-1	SIDM00388	UNCLASSIFIED	34	ABL, KIT, PDGFR	Other, kinases	1045	Y	0.007813	2	2.706692	0.985745	0.024196	-0.033266	14.979640812532	haematopoietic_and_lymphoid_tissue	lymphoid_neoplasm	solid	-0.0371168899033194
171	GDSC1	Imatinib	908141	281	13098289	ML-2	SIDM00441	LAML	34	ABL, KIT, PDGFR	Other, kinases	1045	Y	0.007813	2	2.87153	0.987661	0.039856	0.128383	17.6640234914631	haematopoietic_and_lymphoid_tissue	haematopoietic_neoplasm	hematopoietic	0.122372937125007
172	GDSC1	Imatinib	908142	281	13098639	MLMA	SIDM00561	UNCLASSIFIED	34	ABL, KIT, PDGFR	Other, kinases	1045	Y	0.007813	2	2.818537	0.980331	0.049264	0.076414	16.7523240851796	haematopoietic_and_lymphoid_tissue	lymphoid_neoplasm	solid	0.0710992963157754
173	GDSC1	Imatinib	908143	281	13098990	MN-60	SIDM00438	UNCLASSIFIED	34	ABL, KIT, PDGFR	Other, kinases	1045	Y	0.007813	2	2.933115	0.971124	0.076624	0.188776	18.7860580192919	haematopoietic_and_lymphoid_tissue	lymphoid_neoplasm	solid	0.181959810282528
174	GDSC1	Imatinib	908146	281	13099900	MOLT-13	SIDM00433	ALL	34	ABL, KIT, PDGFR	Other, kinases	1045	Y	0.007813	2	2.870093	0.986658	0.032118	0.126973	17.6386585188036	haematopoietic_and_lymphoid_tissue	lymphoid_neoplasm	solid	0.120982560625415
175	GDSC1	Imatinib	908148	281	13100362	MONO-MAC-6	SIDM01023	LAML	34	ABL, KIT, PDGFR	Other, kinases	1045	Y	0.007813	2	3.303949	0.979373	0.059288	0.552435	27.2199184157035	haematopoietic_and_lymphoid_tissue	haematopoietic_neoplasm	hematopoietic	0.54076209201503
176	GDSC1	Imatinib	908149	281	13100713	Mo-T	SIDM00623	UNCLASSIFIED	34	ABL, KIT, PDGFR	Other, kinases	1045	Y	0.007813	2	3.641187	0.983512	0.033436	0.883148	38.1370785813215	haematopoietic_and_lymphoid_tissue	lymphoid_neoplasm	solid	0.867058396795351
177	GDSC1	Imatinib	908151	281	13101400	MRK-nu-1	SIDM00562	BRCA	34	ABL, KIT, PDGFR	Other, kinases	1045	Y	0.007813	2	2.816921	0.972708	0.14051	0.07483	16.7252741916585	breast	carcinoma	solid	0.069535727475594
178	GDSC1	Imatinib	908156	281	13102072	MV-4-11	SIDM00657	UNCLASSIFIED	34	ABL, KIT, PDGFR	Other, kinases	1045	Y	0.007813	2	2.599665	0.985375	0.030486	-0.138222	13.4592284381596	haematopoietic_and_lymphoid_tissue	haematopoietic_neoplasm	hematopoietic	-0.140671396251131
179	GDSC1	Imatinib	908158	281	13102419	NALM-6	SIDM00429	UNCLASSIFIED	34	ABL, KIT, PDGFR	Other, kinases	1045	Y	0.007813	2	2.562017	0.990063	0.02641	-0.175142	12.9619351900904	haematopoietic_and_lymphoid_tissue	lymphoid_neoplasm	solid	-0.17709790596347
180	GDSC1	Imatinib	908159	281	13102765	NAMALWA	SIDM00641	UNCLASSIFIED	34	ABL, KIT, PDGFR	Other, kinases	1045	Y	0.007813	2	2.509757	0.989542	0.036228	-0.226391	12.3019403257732	haematopoietic_and_lymphoid_tissue	lymphoid_neoplasm	solid	-0.227662328975762
181	GDSC1	Imatinib	908440	281	13103044	NB69	SIDM00244	NB	34	ABL, KIT, PDGFR	Other, kinases	1045	Y	0.007813	2	2.808543	0.987692	0.038404	0.066614	16.5857351895568	autonomic_ganglia	neuroblastoma	solid	0.0614295518920312
182	GDSC1	Imatinib	908444	281	13103832	SNU-1	SIDM01146	STAD	34	ABL, KIT, PDGFR	Other, kinases	1045	Y	0.007813	2	2.058427	0.934405	0.077573	-0.668989	7.83363780147456	stomach	carcinoma	solid	-0.664348916004811
183	GDSC1	Imatinib	908445	281	13104184	SNU-5	SIDM01144	STAD	34	ABL, KIT, PDGFR	Other, kinases	1045	Y	0.007813	2	3.748901	0.983875	0.04537	0.988778	42.4743770000431	stomach	carcinoma	solid	0.971277613411235
184	GDSC1	Imatinib	908446	281	13104526	SNU-16	SIDM01145	STAD	34	ABL, KIT, PDGFR	Other, kinases	1045	Y	0.007813	2	3.287359	0.983747	0.03396	0.536166	26.772065183517	stomach	carcinoma	solid	0.524710354973814
185	GDSC1	Imatinib	908447	281	13104860	NH-12	SIDM00577	NB	34	ABL, KIT, PDGFR	Other, kinases	1045	Y	0.007813	2	3.432604	0.983161	0.03586	0.678601	30.957150302739	autonomic_ganglia	neuroblastoma	solid	0.66524287736992
186	GDSC1	Imatinib	908448	281	13105202	NKM-1	SIDM00576	LAML	34	ABL, KIT, PDGFR	Other, kinases	1045	Y	0.007813	2	2.272341	0.951757	0.077011	-0.459214	9.70208683500561	haematopoietic_and_lymphoid_tissue	haematopoietic_neoplasm	hematopoietic	-0.457375361005738
187	GDSC1	Imatinib	908449	281	13105552	NMC-G1	SIDM00575	LGG	34	ABL, KIT, PDGFR	Other, kinases	1045	Y	0.007813	2	3.456249	0.97623	0.08152	0.701789	31.6978545886039	central_nervous_system	glioma	solid	0.688120714762297
188	GDSC1	Imatinib	908450	281	13105901	no-11	SIDM00573	LGG	34	ABL, KIT, PDGFR	Other, kinases	1045	Y	0.007813	2	3.355007	0.971285	0.115493	0.602505	28.6458047106378	central_nervous_system	glioma	solid	0.59016351394694
189	GDSC1	Imatinib	908451	281	13106250	NOMO-1	SIDM00580	LAML	34	ABL, KIT, PDGFR	Other, kinases	1045	Y	0.007813	2	3.261285	0.975595	0.062719	0.510596	26.083032313785	haematopoietic_and_lymphoid_tissue	haematopoietic_neoplasm	hematopoietic	0.499482326546288
190	GDSC1	Imatinib	908452	281	13106601	no-10	SIDM00574	LGG	34	ABL, KIT, PDGFR	Other, kinases	1045	Y	0.007813	2	3.438909	0.978792	0.03431	0.684783	31.1529517508217	central_nervous_system	glioma	solid	0.671343311489562
191	GDSC1	Imatinib	908457	281	13107596	NCI-H747	SIDM00778	COREAD	34	ABL, KIT, PDGFR	Other, kinases	1045	Y	0.007813	2	3.737675	0.979428	0.039917	0.977769	42.0002260327067	large_intestine	carcinoma	solid	0.960415841257848
192	GDSC1	Imatinib	908458	281	13107946	NCI-H716	SIDM00779	COREAD	34	ABL, KIT, PDGFR	Other, kinases	1045	Y	0.007813	2	3.31613	0.977149	0.040819	0.56438	27.553511868064	large_intestine	carcinoma	solid	0.552547879169886
193	GDSC1	Imatinib	908467	281	13109952	NCI-H1155	SIDM00651	UNCLASSIFIED	34	ABL, KIT, PDGFR	Other, kinases	1045	Y	0.007813	2	2.934285	0.989864	0.040172	0.189924	18.808050570308	lung	carcinoma	solid	0.183091849603698
194	GDSC1	Imatinib	908469	281	13110481	NCI-H1436	SIDM00697	SCLC	34	ABL, KIT, PDGFR	Other, kinases	1045	Y	0.007813	2	0.230415	0.806992	0.239211	-2.461632	1.25912243732979	lung	carcinoma	solid	-2.43305102162187
195	GDSC1	Imatinib	908471	281	13111122	NCI-H1581	SIDM00748	UNCLASSIFIED	34	ABL, KIT, PDGFR	Other, kinases	1045	Y	0.007813	2	2.34365	0.976457	0.03664	-0.389284	10.4191973124096	lung	carcinoma	solid	-0.388379983267819
196	GDSC1	Imatinib	908473	281	13111763	NCI-H1666	SIDM00743	LUAD	34	ABL, KIT, PDGFR	Other, kinases	1045	Y	0.007813	2	3.442379	0.980026	0.083894	0.688186	31.2612402653121	lung	carcinoma	solid	0.67470072725406
197	GDSC1	Imatinib	908480	281	13113026	NCI-H2081	SIDM00710	SCLC	34	ABL, KIT, PDGFR	Other, kinases	1045	Y	0.007813	2	3.189967	0.982436	0.025218	0.440658	24.2876259382138	lung	carcinoma	solid	0.430478240813592
198	GDSC1	Imatinib	908481	281	13113234	NCI-H2196	SIDM00731	SCLC	34	ABL, KIT, PDGFR	Other, kinases	1045	Y	0.007813	2	2.601752	0.969099	0.049843	-0.136176	13.4873471796107	lung	carcinoma	solid	-0.138652109017556
199	GDSC1	Imatinib	908483	281	13113581	NCI-H524	SIDM01129	SCLC	34	ABL, KIT, PDGFR	Other, kinases	1045	Y	0.007813	2	1.747864	0.955683	0.112557	-0.973543	5.74232396302371	lung	carcinoma	solid	-0.964835691817415
200	GDSC1	Imatinib	909194	281	13113783	NCI-H748	SIDM01117	SCLC	34	ABL, KIT, PDGFR	Other, kinases	1045	Y	0.007813	2	3.765778	0.980373	0.034423	1.005328	43.1973002895576	lung	carcinoma	solid	0.987607038730379
201	GDSC1	Imatinib	909249	281	13114436	OPM-2	SIDM00457	MM	34	ABL, KIT, PDGFR	Other, kinases	1045	Y	0.007813	2	2.679704	0.992319	0.024424	-0.059732	14.5807767471459	haematopoietic_and_lymphoid_tissue	lymphoid_neoplasm	solid	-0.0632292635783241
202	GDSC1	Imatinib	909250	281	13114780	OS-RC-2	SIDM00239	KIRC	34	ABL, KIT, PDGFR	Other, kinases	1045	Y	0.007813	2	3.919431	0.975391	0.07661	1.156008	50.3717750822887	kidney	carcinoma	solid	1.13627476335931
203	GDSC1	Imatinib	909252	281	13115426	P30-OHK	SIDM00364	ALL	34	ABL, KIT, PDGFR	Other, kinases	1045	Y	0.007813	2	2.450421	0.989339	0.053978	-0.284579	11.5932264403014	haematopoietic_and_lymphoid_tissue	lymphoid_neoplasm	solid	-0.2850731709937
204	GDSC1	Imatinib	909253	281	13115768	P31-FUJ	SIDM00363	LAML	34	ABL, KIT, PDGFR	Other, kinases	1045	Y	0.007813	2	2.702498	0.995809	0.026989	-0.037379	14.9169477581948	haematopoietic_and_lymphoid_tissue	haematopoietic_neoplasm	hematopoietic	-0.0411748154699776
205	GDSC1	Imatinib	909256	281	13116346	OCUB-M	SIDM00241	BRCA	34	ABL, KIT, PDGFR	Other, kinases	1045	Y	0.007813	2	2.702913	0.988617	0.043788	-0.036973	14.9231395762279	breast	carcinoma	solid	-0.0407732801552035
206	GDSC1	Imatinib	909260	281	13116989	PF-382	SIDM00451	ALL	34	ABL, KIT, PDGFR	Other, kinases	1045	Y	0.007813	2	2.95586	0.988885	0.025861	0.211081	19.2182433042053	haematopoietic_and_lymphoid_tissue	lymphoid_neoplasm	solid	0.203966848197082
207	GDSC1	Imatinib	909262	281	13117334	Raji	SIDM00844	UNCLASSIFIED	34	ABL, KIT, PDGFR	Other, kinases	1045	Y	0.007813	2	3.124554	0.988649	0.026481	0.376511	22.7497464436322	haematopoietic_and_lymphoid_tissue	lymphoid_neoplasm	solid	0.367187567210394
208	GDSC1	Imatinib	909696	281	13118287	REH	SIDM00447	UNCLASSIFIED	34	ABL, KIT, PDGFR	Other, kinases	1045	Y	0.007813	2	2.070789	0.966911	0.077549	-0.656866	7.93107827062274	haematopoietic_and_lymphoid_tissue	lymphoid_neoplasm	solid	-0.652388001399416
209	GDSC1	Imatinib	909697	281	13118633	RF-48	SIDM01092	STAD	34	ABL, KIT, PDGFR	Other, kinases	1045	Y	0.007813	2	3.41299	0.977346	0.02658	0.659366	30.3558727618278	stomach	carcinoma	solid	0.646265254083216
210	GDSC1	Imatinib	909698	281	13118983	RKO	SIDM01090	COREAD	34	ABL, KIT, PDGFR	Other, kinases	1045	Y	0.007813	2	2.948415	0.987343	0.031887	0.20378	19.0756947781251	large_intestine	carcinoma	solid	0.196763401405529
211	GDSC1	Imatinib	909701	281	13119795	RPMI-6666	SIDM00813	UNCLASSIFIED	34	ABL, KIT, PDGFR	Other, kinases	1045	Y	0.007813	2	3.624177	0.979809	0.03827	0.866467	37.4938530172467	haematopoietic_and_lymphoid_tissue	lymphoid_neoplasm	solid	0.850600286664484
212	GDSC1	Imatinib	909702	281	13120149	RPMI-8402	SIDM00403	ALL	34	ABL, KIT, PDGFR	Other, kinases	1045	Y	0.007813	2	2.542918	0.990427	0.028166	-0.193871	12.7167242852209	haematopoietic_and_lymphoid_tissue	lymphoid_neoplasm	solid	-0.195577238437863
213	GDSC1	Imatinib	909703	281	13120501	RS4-11	SIDM01086	ALL	34	ABL, KIT, PDGFR	Other, kinases	1045	Y	0.007813	2	1.66918	0.9467	0.065853	-1.050705	5.30781360505023	haematopoietic_and_lymphoid_tissue	haematopoietic_neoplasm	hematopoietic	-1.04096678749861
214	GDSC1	Imatinib	909712	281	13122705	SF126	SIDM00382	GBM	34	ABL, KIT, PDGFR	Other, kinases	1045	Y	0.007813	2	2.889873	0.977921	0.039389	0.14637	17.9910245963318	central_nervous_system	glioma	solid	0.140120798038028
215	GDSC1	Imatinib	909713	281	13123058	SH-4	SIDM01079	SKCM	34	ABL, KIT, PDGFR	Other, kinases	1045	Y	0.007813	2	3.530783	0.968025	0.128291	0.77488	34.150697144642	skin	malignant_melanoma	solid	0.76023645729575
216	GDSC1	Imatinib	909715	281	13123264	SIG-M5	SIDM00396	LAML	34	ABL, KIT, PDGFR	Other, kinases	1045	Y	0.007813	2	2.011293	0.993335	0.024223	-0.715211	7.47297365810888	haematopoietic_and_lymphoid_tissue	haematopoietic_neoplasm	hematopoietic	-0.709953652213411
217	GDSC1	Imatinib	909722	281	13125434	SKM-1	SIDM00380	UNCLASSIFIED	34	ABL, KIT, PDGFR	Other, kinases	1045	Y	0.007813	2	3.325611	0.97926	0.044744	0.573678	27.8159890208723	haematopoietic_and_lymphoid_tissue	haematopoietic_neoplasm	hematopoietic	0.56172126789127
218	GDSC1	Imatinib	909723	281	13125784	SK-MEL-1	SIDM01107	SKCM	34	ABL, KIT, PDGFR	Other, kinases	1045	Y	0.007813	2	3.105625	0.96295	0.049506	0.357948	22.3231665953126	skin	malignant_melanoma	solid	0.348872719081812
219	GDSC1	Imatinib	909740	281	13129825	SNU-C2B	SIDM00781	COREAD	34	ABL, KIT, PDGFR	Other, kinases	1045	Y	0.007813	2	3.792475	0.976431	0.077517	1.031508	44.3660705276196	large_intestine	carcinoma	solid	1.01343785390755
220	GDSC1	Imatinib	909742	281	13130021	SU-DHL-1	SIDM00390	UNCLASSIFIED	34	ABL, KIT, PDGFR	Other, kinases	1045	Y	0.007813	2	2.021797	0.987207	0.046072	-0.704911	7.55188348227502	haematopoietic_and_lymphoid_tissue	lymphoid_neoplasm	solid	-0.699790454752234
221	GDSC1	Imatinib	909743	281	13130369	SUP-T1	SIDM01154	ALL	34	ABL, KIT, PDGFR	Other, kinases	1045	Y	0.007813	2	0.957374	0.903552	0.041265	-1.748739	2.60484715557425	haematopoietic_and_lymphoid_tissue	lymphoid_neoplasm	solid	-1.72967822428943
222	GDSC1	Imatinib	909758	281	13134702	SW962	SIDM01178	UNCLASSIFIED	34	ABL, KIT, PDGFR	Other, kinases	1045	Y	0.007813	2	3.1448	0.975692	0.076473	0.396365	23.2150320025522	vulva	carcinoma	solid	0.386776685241525
223	GDSC1	Imatinib	909762	281	13135550	TALL-1	SIDM00370	ALL	34	ABL, KIT, PDGFR	Other, kinases	1045	Y	0.007813	2	2.802538	0.983963	0.04377	0.060725	16.4864362930734	haematopoietic_and_lymphoid_tissue	lymphoid_neoplasm	solid	0.0556193842649968
224	GDSC1	Imatinib	909769	281	13135900	TGBC1TKB	SIDM00252	UNCLASSIFIED	34	ABL, KIT, PDGFR	Other, kinases	1045	Y	0.007813	2	3.32664	0.987464	0.068015	0.574687	27.844626404982	biliary_tract	carcinoma	solid	0.562716881960915
225	GDSC1	Imatinib	909771	281	13136549	THP-1	SIDM01172	LAML	34	ABL, KIT, PDGFR	Other, kinases	1045	Y	0.007813	2	2.623133	0.985936	0.06034	-0.115209	13.778825090322	haematopoietic_and_lymphoid_tissue	haematopoietic_neoplasm	hematopoietic	-0.117964816089392
226	GDSC1	Imatinib	909773	281	13136899	TUR	SIDM01205	DLBC	34	ABL, KIT, PDGFR	Other, kinases	1045	Y	0.007813	2	2.945211	0.987069	0.042042	0.200638	19.0146740594486	haematopoietic_and_lymphoid_tissue	lymphoid_neoplasm	solid	0.193663355264477
227	GDSC1	Imatinib	909777	281	13137842	U-698-M	SIDM00424	UNCLASSIFIED	34	ABL, KIT, PDGFR	Other, kinases	1045	Y	0.007813	2	2.189261	0.952866	0.168691	-0.540686	8.92861243145984	haematopoietic_and_lymphoid_tissue	lymphoid_neoplasm	solid	-0.537759828358613
228	GDSC1	Imatinib	909785	281	13139648	WSU-NHL	SIDM00412	UNCLASSIFIED	34	ABL, KIT, PDGFR	Other, kinases	1045	Y	0.007813	2	2.571694	0.983288	0.055936	-0.165652	13.0879767052079	haematopoietic_and_lymphoid_tissue	lymphoid_neoplasm	solid	-0.167734876466915
229	GDSC1	Imatinib	909974	281	13140695	RCC10RGB	SIDM00235	KIRC	34	ABL, KIT, PDGFR	Other, kinases	1045	Y	0.007813	2	4.832949	0.970822	0.121073	2.051851	125.580752768213	kidney	carcinoma	solid	2.02015364933986
230	GDSC1	Imatinib	909975	281	13141046	KURAMOCHI	SIDM00554	UNCLASSIFIED	34	ABL, KIT, PDGFR	Other, kinases	1045	Y	0.007813	2	3.497221	0.978638	0.070523	0.741967	33.0235518720137	ovary	carcinoma	solid	0.72776337721273
231	GDSC1	Imatinib	909976	281	13141392	KM-H2	SIDM01018	UNCLASSIFIED	34	ABL, KIT, PDGFR	Other, kinases	1045	Y	0.007813	2	2.820555	0.992004	0.023382	0.078393	16.7861644085857	haematopoietic_and_lymphoid_tissue	lymphoid_neoplasm	solid	0.0730518222560507
232	GDSC1	Imatinib	910401	281	13142774	Ramos-2G6-4C10	SIDM01247	UNCLASSIFIED	34	ABL, KIT, PDGFR	Other, kinases	1045	Y	0.007813	2	2.384499	0.982387	0.040147	-0.349225	10.8536236371156	haematopoietic_and_lymphoid_tissue	lymphoid_neoplasm	solid	-0.348856330079355
233	GDSC1	Imatinib	910544	281	13143108	RPMI-8866	SIDM00482	LCML	34	ABL, KIT, PDGFR	Other, kinases	1045	Y	0.007813	2	3.015076	0.987115	0.041048	0.269151	20.3906405703459	haematopoietic_and_lymphoid_tissue	haematopoietic_neoplasm	hematopoietic	0.261261583617976
234	GDSC1	Imatinib	910545	281	13143452	QIMR-WIL	SIDM00467	LAML	34	ABL, KIT, PDGFR	Other, kinases	1045	Y	0.007813	2	3.094539	0.984222	0.023935	0.347076	22.0770586672202	haematopoietic_and_lymphoid_tissue	haematopoietic_neoplasm	hematopoietic	0.338146404624976
235	GDSC1	Imatinib	910546	281	13143793	PSN1	SIDM00469	PAAD	34	ABL, KIT, PDGFR	Other, kinases	1045	Y	0.007813	2	2.661118	0.98996	0.066613	-0.077958	14.3122812878579	pancreas	carcinoma	solid	-0.0812122403503577
236	GDSC1	Imatinib	910554	281	13144750	CW-2	SIDM00282	COREAD	34	ABL, KIT, PDGFR	Other, kinases	1045	Y	0.007813	2	3.9452	0.983609	0.088691	1.181279	51.6866744133251	large_intestine	carcinoma	solid	1.16120768751935
237	GDSC1	Imatinib	910566	281	13145095	CMK	SIDM00959	LAML	34	ABL, KIT, PDGFR	Other, kinases	1045	Y	0.007813	2	2.583594	0.9909	0.024574	-0.153983	13.2446540090393	haematopoietic_and_lymphoid_tissue	haematopoietic_neoplasm	hematopoietic	-0.156220972260136
238	GDSC1	Imatinib	910567	281	13145418	CHP-126	SIDM00286	NB	34	ABL, KIT, PDGFR	Other, kinases	1045	Y	0.007813	2	2.913765	0.976524	0.090056	0.1698	18.4260421829344	autonomic_ganglia	neuroblastoma	solid	0.163237621509319
239	GDSC1	Imatinib	910568	281	13145691	CGTH-W-1	SIDM01248	THCA	34	ABL, KIT, PDGFR	Other, kinases	1045	Y	0.007813	2	-1.465445	0.597645	0.182157	-4.124681	0.230975184647339	thyroid	carcinoma	solid	-4.0738888021352
240	GDSC1	Imatinib	910569	281	13146036	COLO-320-HSR	SIDM00842	COREAD	34	ABL, KIT, PDGFR	Other, kinases	1045	Y	0.007813	2	2.913848	0.986436	0.092659	0.169881	18.4275716079058	large_intestine	carcinoma	solid	0.163317928572274
241	GDSC1	Imatinib	910687	281	13146384	ATN-1	SIDM00233	ALL	34	ABL, KIT, PDGFR	Other, kinases	1045	Y	0.007813	2	2.566784	0.976779	0.084619	-0.170468	13.0238722448219	haematopoietic_and_lymphoid_tissue	lymphoid_neoplasm	solid	-0.172485571395931
242	GDSC1	Imatinib	910688	281	13146728	CESS	SIDM00917	LAML	34	ABL, KIT, PDGFR	Other, kinases	1045	Y	0.007813	2	2.707567	0.988542	0.056362	-0.032408	14.9927537343096	haematopoietic_and_lymphoid_tissue	haematopoietic_neoplasm	hematopoietic	-0.0362702792998796
243	GDSC1	Imatinib	910691	281	13147379	COLO-684	SIDM00142	UCEC	34	ABL, KIT, PDGFR	Other, kinases	1045	Y	0.007813	2	3.078734	0.974644	0.062118	0.331577	21.7308736881125	endometrium	carcinoma	solid	0.322854198239417
244	GDSC1	Imatinib	910692	281	13147731	COLO-668	SIDM00143	SCLC	34	ABL, KIT, PDGFR	Other, kinases	1045	Y	0.007813	2	3.368034	0.986125	0.083691	0.61528	29.0214148333137	lung	carcinoma	solid	0.60276785261095
245	GDSC1	Imatinib	910695	281	13148364	TGBC24TKB	SIDM00267	UNCLASSIFIED	34	ABL, KIT, PDGFR	Other, kinases	1045	Y	0.007813	2	1.514127	0.933772	0.087071	-1.202758	4.54545121532042	biliary_tract	carcinoma	solid	-1.19098908909304
246	GDSC1	Imatinib	910697	281	13148706	A388	SIDM00794	UNCLASSIFIED	34	ABL, KIT, PDGFR	Other, kinases	1045	Y	0.007813	2	3.304696	0.975986	0.048683	0.553167	27.2402592911311	skin	carcinoma	solid	0.541484855581624
247	GDSC1	Imatinib	910700	281	13149342	C2BBe1	SIDM01233	COREAD	34	ABL, KIT, PDGFR	Other, kinases	1045	Y	0.007813	2	3.833946	0.985093	0.051539	1.072178	46.2446601002113	large_intestine	carcinoma	solid	1.05356332629069
248	GDSC1	Imatinib	910703	281	13150238	CA46	SIDM00907	UNCLASSIFIED	34	ABL, KIT, PDGFR	Other, kinases	1045	Y	0.007813	2	3.086278	0.979934	0.062479	0.338975	21.8954313302012	haematopoietic_and_lymphoid_tissue	lymphoid_neoplasm	solid	0.33015343297353
249	GDSC1	Imatinib	910706	281	13151002	BL-41	SIDM00985	UNCLASSIFIED	34	ABL, KIT, PDGFR	Other, kinases	1045	Y	0.007813	2	2.104707	0.994405	0.04662	-0.623604	8.20469868066539	haematopoietic_and_lymphoid_tissue	lymphoid_neoplasm	solid	-0.619570471745169
250	GDSC1	Imatinib	910710	281	13151342	BV-173	SIDM00962	LCML	34	ABL, KIT, PDGFR	Other, kinases	1045	Y	0.007813	2	-1.645453	0.569961	0.0606	-4.301206	0.192925147903784	haematopoietic_and_lymphoid_tissue	haematopoietic_neoplasm	hematopoietic	-4.24805643813973
251	GDSC1	Imatinib	910779	281	13151682	IA-LM	SIDM00306	UNCLASSIFIED	34	ABL, KIT, PDGFR	Other, kinases	1045	Y	0.007813	2	3.687507	0.983057	0.09366	0.928572	39.9451394908197	lung	carcinoma	solid	0.911875543254008
252	GDSC1	Imatinib	910780	281	13152029	TGW	SIDM00324	NB	34	ABL, KIT, PDGFR	Other, kinases	1045	Y	0.007813	2	2.798325	0.99064	0.030119	0.056594	16.4171250436368	autonomic_ganglia	neuroblastoma	solid	0.0515430751538068
253	GDSC1	Imatinib	910861	281	13154480	RL	SIDM01089	DLBC	34	ABL, KIT, PDGFR	Other, kinases	1045	Y	0.007813	2	2.786426	0.98216	0.049956	0.044925	16.2229352958573	haematopoietic_and_lymphoid_tissue	lymphoid_neoplasm	solid	0.0400301385020032
254	GDSC1	Imatinib	910905	281	13155904	SNU-C1	SIDM01197	COREAD	34	ABL, KIT, PDGFR	Other, kinases	1045	Y	0.007813	2	4.947705	0.976236	0.07123	2.164388	140.851338881056	large_intestine	carcinoma	solid	2.13118638809223
255	GDSC1	Imatinib	910906	281	13156251	ST486	SIDM01198	UNCLASSIFIED	34	ABL, KIT, PDGFR	Other, kinases	1045	Y	0.007813	2	0.851877	0.901094	0.20224	-1.852195	2.34404249308575	haematopoietic_and_lymphoid_tissue	lymphoid_neoplasm	solid	-1.83175237152494
256	GDSC1	Imatinib	910910	281	13156748	UACC-812	SIDM01187	BRCA	34	ABL, KIT, PDGFR	Other, kinases	1045	Y	0.007813	2	1.930193	0.944679	0.142122	-0.794742	6.89084004537986	breast	carcinoma	solid	-0.788422360715074
257	GDSC1	Imatinib	910911	281	13157074	SCC-15	SIDM01083	HNSC	34	ABL, KIT, PDGFR	Other, kinases	1045	Y	0.007813	2	2.530454	0.951769	0.021262	-0.206095	12.5592067223893	upper_aerodigestive_tract	carcinoma	solid	-0.207636843650745
258	GDSC1	Imatinib	910918	281	13157870	BC-3	SIDM00895	DLBC	34	ABL, KIT, PDGFR	Other, kinases	1045	Y	0.007813	2	2.524593	0.988111	0.037796	-0.211842	12.4858125036463	haematopoietic_and_lymphoid_tissue	lymphoid_neoplasm	solid	-0.213307683361327
259	GDSC1	Imatinib	910919	281	13158214	BC-1	SIDM00896	DLBC	34	ABL, KIT, PDGFR	Other, kinases	1045	Y	0.007813	2	1.999088	0.977933	0.054513	-0.72718	7.38232035173601	haematopoietic_and_lymphoid_tissue	lymphoid_neoplasm	solid	-0.721762660687675
260	GDSC1	Imatinib	910920	281	13158530	A704	SIDM00849	KIRC	34	ABL, KIT, PDGFR	Other, kinases	1045	Y	0.007813	2	2.889803	0.985845	0.131347	0.146302	17.9897652686871	kidney	carcinoma	solid	0.140053069189752
261	GDSC1	Imatinib	910921	281	13158869	A101D	SIDM00801	SKCM	34	ABL, KIT, PDGFR	Other, kinases	1045	Y	0.007813	2	3.567683	0.975029	0.036148	0.811066	35.434396466928	skin	malignant_melanoma	solid	0.795939235886519
262	GDSC1	Imatinib	910930	281	13160556	SCC-3	SIDM00384	DLBC	34	ABL, KIT, PDGFR	Other, kinases	1045	Y	0.007813	2	2.389575	0.994993	0.039733	-0.344248	10.9088566936015	haematopoietic_and_lymphoid_tissue	lymphoid_neoplasm	solid	-0.34394502102443
263	GDSC1	Imatinib	910932	281	13161208	GAK	SIDM00543	SKCM	34	ABL, KIT, PDGFR	Other, kinases	1045	Y	0.007813	2	3.056934	0.988625	0.065409	0.310199	21.2622670127129	skin	malignant_melanoma	solid	0.301761499776578
264	GDSC1	Imatinib	910933	281	13161552	AM-38	SIDM00492	GBM	34	ABL, KIT, PDGFR	Other, kinases	1045	Y	0.007813	2	3.05631	0.982867	0.042344	0.309587	21.2490034967443	central_nervous_system	glioma	solid	0.301157745471954
265	GDSC1	Imatinib	910934	281	13161897	A4-Fuk	SIDM00502	DLBC	34	ABL, KIT, PDGFR	Other, kinases	1045	Y	0.007813	2	3.149313	0.984974	0.039984	0.400791	23.3200382102643	haematopoietic_and_lymphoid_tissue	lymphoid_neoplasm	solid	0.391143260845323
266	GDSC1	Imatinib	910935	281	13162219	A3-KAW	SIDM00495	DLBC	34	ABL, KIT, PDGFR	Other, kinases	1045	Y	0.007813	2	2.408006	0.991898	0.043133	-0.326174	11.1117821463525	haematopoietic_and_lymphoid_tissue	lymphoid_neoplasm	solid	-0.326112015273577
267	GDSC1	Imatinib	910937	281	13162855	COR-L279	SIDM00511	SCLC	34	ABL, KIT, PDGFR	Other, kinases	1045	Y	0.007813	2	2.843245	0.989819	0.027368	0.100645	17.1713964085866	lung	carcinoma	solid	0.0950056446469603
268	GDSC1	Imatinib	910943	281	13163688	CAS-1	SIDM00212	GBM	34	ABL, KIT, PDGFR	Other, kinases	1045	Y	0.007813	2	3.224546	0.966133	0.076912	0.474569	25.1421570250364	central_nervous_system	glioma	solid	0.463935324306551
269	GDSC1	Imatinib	910944	281	13164039	ALL-PO	SIDM00211	ALL	34	ABL, KIT, PDGFR	Other, kinases	1045	Y	0.007813	2	1.487415	0.92477	0.134571	-1.228953	4.42564043915653	haematopoietic_and_lymphoid_tissue	lymphoid_neoplasm	solid	-1.21683441759485
270	GDSC1	Imatinib	910947	281	13164380	OCI-AML2	SIDM00446	LAML	34	ABL, KIT, PDGFR	Other, kinases	1045	Y	0.007813	2	2.22441	0.99329	0.028476	-0.506217	9.24802485930457	haematopoietic_and_lymphoid_tissue	haematopoietic_neoplasm	hematopoietic	-0.503751238529699
271	GDSC1	Imatinib	910948	281	13164732	MFM-223	SIDM00332	BRCA	34	ABL, KIT, PDGFR	Other, kinases	1045	Y	0.007813	2	3.795628	0.986355	0.053847	1.034601	44.5061775105801	breast	carcinoma	solid	1.01648855474486
272	GDSC1	Imatinib	917486	281	13165841	LS-1034	SIDM00681	COREAD	34	ABL, KIT, PDGFR	Other, kinases	1045	Y	0.007813	2	3.54436	0.984139	0.075062	0.788195	34.6175230363362	large_intestine	carcinoma	solid	0.773372951196207
273	GDSC1	Imatinib	924106	281	13167260	CAL-148	SIDM00938	BRCA	34	ABL, KIT, PDGFR	Other, kinases	1045	Y	0.007813	2	2.879379	0.987294	0.051284	0.13608	17.8032139502138	breast	carcinoma	solid	0.129967276126604
274	GDSC1	Imatinib	924110	281	13168214	HDLM-2	SIDM01064	UNCLASSIFIED	34	ABL, KIT, PDGFR	Other, kinases	1045	Y	0.007813	2	3.615365	0.989652	0.024743	0.857826	37.1649086419545	haematopoietic_and_lymphoid_tissue	lymphoid_neoplasm	solid	0.842074192221615
275	GDSC1	Imatinib	924187	281	13169500	KLE	SIDM00686	UCEC	34	ABL, KIT, PDGFR	Other, kinases	1045	Y	0.007813	2	3.995046	0.971805	0.042008	1.230161	54.3283396699592	endometrium	carcinoma	solid	1.20943643282112
276	GDSC1	Imatinib	924188	281	13169835	KNS-81-FD	SIDM01210	LGG	34	ABL, KIT, PDGFR	Other, kinases	1045	Y	0.007813	2	4.198631	0.976639	0.051045	1.429806	66.5950999156838	central_nervous_system	glioma	solid	1.40641611247971
277	GDSC1	Imatinib	924189	281	13169912	KP-N-RT-BM-1	SIDM00557	NB	34	ABL, KIT, PDGFR	Other, kinases	1045	Y	0.007813	2	2.007652	0.927908	0.115063	-0.718781	7.44581403511768	autonomic_ganglia	neuroblastoma	solid	-0.713476519878695
278	GDSC1	Imatinib	924238	281	13170199	K5	SIDM00056	THCA	34	ABL, KIT, PDGFR	Other, kinases	1045	Y	0.007813	2	2.899586	0.984058	0.061296	0.155895	18.1666228305331	thyroid	carcinoma	solid	0.149518659513695
279	GDSC1	Imatinib	924239	281	13170544	L-363	SIDM00312	MM	34	ABL, KIT, PDGFR	Other, kinases	1045	Y	0.007813	2	2.719638	0.989155	0.044893	-0.020571	15.1748279628263	haematopoietic_and_lymphoid_tissue	lymphoid_neoplasm	solid	-0.0245909231923141
280	GDSC1	Imatinib	924244	281	13171188	NCI-H1975	SIDM00759	LUAD	34	ABL, KIT, PDGFR	Other, kinases	1045	Y	0.007813	2	3.558497	0.980841	0.055419	0.802058	35.1103865568962	lung	carcinoma	solid	0.787051275882866
281	GDSC1	Imatinib	924247	281	13171517	SW954	SIDM01157	UNCLASSIFIED	34	ABL, KIT, PDGFR	Other, kinases	1045	Y	0.007813	2	3.254798	0.988942	0.061874	0.504235	25.9143793006395	vulva	carcinoma	solid	0.49320579742113
282	GDSC1	Imatinib	925339	281	13172470	MMAc-SF	SIDM01242	SKCM	34	ABL, KIT, PDGFR	Other, kinases	1045	Y	0.007813	2	3.452322	0.984343	0.054813	0.697937	31.5736212055358	skin	malignant_melanoma	solid	0.68432112637406
283	GDSC1	Imatinib	930082	281	13174950	RL95-2	SIDM01088	UNCLASSIFIED	34	ABL, KIT, PDGFR	Other, kinases	1045	Y	0.007813	2	2.339898	0.967912	0.029775	-0.392964	10.3801777306038	endometrium	carcinoma	solid	-0.392010249535369
284	GDSC1	Imatinib	946353	281	13176774	TE-9	SIDM00325	ESCA	34	ABL, KIT, PDGFR	Other, kinases	1045	Y	0.007813	2	3.409533	0.985158	0.039679	0.655976	30.2511136900757	oesophagus	carcinoma	solid	0.642920416533398
285	GDSC1	Imatinib	946354	281	13177110	TE-11	SIDM00348	ESCA	34	ABL, KIT, PDGFR	Other, kinases	1045	Y	0.007813	2	2.140345	0.968857	0.037266	-0.588656	8.50237044074905	oesophagus	carcinoma	solid	-0.585088747533303
286	GDSC1	Imatinib	946355	281	13177447	TE-6	SIDM00328	ESCA	34	ABL, KIT, PDGFR	Other, kinases	1045	Y	0.007813	2	2.814721	0.963676	0.043412	0.072672	16.6885190339349	oesophagus	carcinoma	solid	0.0674071065298031
287	GDSC1	Imatinib	946356	281	13177784	TE-12	SIDM00023	ESCA	34	ABL, KIT, PDGFR	Other, kinases	1045	Y	0.007813	2	3.724347	0.974292	0.092074	0.964699	41.4441608697775	oesophagus	carcinoma	solid	0.947520268546255
288	GDSC1	Imatinib	946358	281	13178320	YT	SIDM00410	ALL	34	ABL, KIT, PDGFR	Other, kinases	1045	Y	0.007813	2	2.226796	0.978345	0.029179	-0.503877	9.27011699205237	haematopoietic_and_lymphoid_tissue	lymphoid_neoplasm	solid	-0.501442652358491
289	GDSC1	Imatinib	946359	281	13178671	BT-474	SIDM00963	BRCA	34	ABL, KIT, PDGFR	Other, kinases	1045	Y	0.007813	2	3.634159	0.982222	0.042417	0.876256	37.8699908387292	breast	carcinoma	solid	0.860258420428524
290	GDSC1	Imatinib	946363	281	13179534	KP-N-YS	SIDM00157	NB	34	ABL, KIT, PDGFR	Other, kinases	1045	Y	0.007813	2	2.426673	0.962677	0.041864	-0.307868	11.3211538749912	autonomic_ganglia	neuroblastoma	solid	-0.308050666548539
291	GDSC1	Imatinib	946367	281	13179854	D-247MG	SIDM00622	GBM	34	ABL, KIT, PDGFR	Other, kinases	1045	Y	0.007813	2	2.983074	0.963101	0.144354	0.237768	19.7484301082914	central_nervous_system	glioma	solid	0.230297889296518
292	GDSC1	Imatinib	946368	281	13180206	D-263MG	SIDM00732	GBM	34	ABL, KIT, PDGFR	Other, kinases	1045	Y	0.007813	2	3.560729	0.983022	0.036954	0.804247	35.1888404616786	central_nervous_system	glioma	solid	0.789210858587868
293	GDSC1	Imatinib	946369	281	13180518	D-336MG	SIDM00620	LGG	34	ABL, KIT, PDGFR	Other, kinases	1045	Y	0.007813	2	2.617258	0.962701	0.07133	-0.12097	13.6981118203027	central_nervous_system	glioma	solid	-0.12364920156963
294	GDSC1	Imatinib	946373	281	13181490	D-502MG	SIDM00208	LGG	34	ABL, KIT, PDGFR	Other, kinases	1045	Y	0.007813	2	3.97359	0.970891	0.047576	1.20912	53.1750871493074	central_nervous_system	glioma	solid	1.18867657326981
295	GDSC1	Imatinib	949088	281	13182425	CTB-1	SIDM00283	DLBC	34	ABL, KIT, PDGFR	Other, kinases	1045	Y	0.007813	2	3.519652	0.967271	0.031547	0.763965	33.7726735282216	haematopoietic_and_lymphoid_tissue	lymphoid_neoplasm	solid	0.749466602865022
296	GDSC1	Imatinib	949092	281	13182790	CP67-MEL	SIDM00189	SKCM	34	ABL, KIT, PDGFR	Other, kinases	1045	Y	0.007813	2	3.52926	0.951881	0.248549	0.773387	34.0987252195576	skin	malignant_melanoma	solid	0.758762871068277
297	GDSC1	Imatinib	949153	281	13183701	HAL-01	SIDM00289	ALL	34	ABL, KIT, PDGFR	Other, kinases	1045	Y	0.007813	2	2.835349	0.97611	0.168445	0.092901	17.0363449473816	haematopoietic_and_lymphoid_tissue	lymphoid_neoplasm	solid	0.0873658305615208
298	GDSC1	Imatinib	949154	281	13184043	OMC-1	SIDM00240	CESC	34	ABL, KIT, PDGFR	Other, kinases	1045	Y	0.007813	2	3.448105	0.9864	0.033117	0.693802	31.4407555889613	cervix	carcinoma	solid	0.680240947042969
299	GDSC1	Imatinib	949170	281	13188406	LAN-6	SIDM00330	NB	34	ABL, KIT, PDGFR	Other, kinases	1045	Y	0.007813	2	3.680082	0.984274	0.035955	0.92129	39.6496452101814	autonomic_ganglia	neuroblastoma	solid	0.904691447561963
300	GDSC1	Imatinib	949171	281	13188756	NB10	SIDM00259	NB	34	ABL, KIT, PDGFR	Other, kinases	1045	Y	0.007813	2	1.770195	0.941578	0.08292	-0.951644	5.87199828941493	autonomic_ganglia	neuroblastoma	solid	-0.94322922166266
301	GDSC1	Imatinib	949173	281	13189405	NB6	SIDM00253	NB	34	ABL, KIT, PDGFR	Other, kinases	1045	Y	0.007813	2	2.928372	0.965076	0.140057	0.184124	18.6971667184682	autonomic_ganglia	neuroblastoma	solid	0.177370697034397
302	GDSC1	Imatinib	949174	281	13189753	NB7	SIDM00156	NB	34	ABL, KIT, PDGFR	Other, kinases	1045	Y	0.007813	2	2.355378	0.964876	0.150613	-0.377784	10.5421130273651	autonomic_ganglia	neuroblastoma	solid	-0.377032498516802
303	GDSC1	Imatinib	949175	281	13190045	NB17	SIDM00255	NB	34	ABL, KIT, PDGFR	Other, kinases	1045	Y	0.007813	2	3.200974	0.973188	0.048278	0.451452	24.5564365220116	autonomic_ganglia	neuroblastoma	solid	0.441128118427375
304	GDSC1	Imatinib	949176	281	13190394	NB5	SIDM00254	NB	34	ABL, KIT, PDGFR	Other, kinases	1045	Y	0.007813	2	3.140473	0.986638	0.028121	0.392122	23.1147975726564	autonomic_ganglia	neuroblastoma	solid	0.382590074863144
305	GDSC1	Imatinib	949177	281	13190743	NB13	SIDM00257	NB	34	ABL, KIT, PDGFR	Other, kinases	1045	Y	0.007813	2	3.059459	0.990381	0.086278	0.312675	21.3160220741249	autonomic_ganglia	neuroblastoma	solid	0.304204576089361
306	GDSC1	Imatinib	949178	281	13191083	NB14	SIDM00256	NB	34	ABL, KIT, PDGFR	Other, kinases	1045	Y	0.007813	2	2.664302	0.984016	0.02076	-0.074836	14.3579242164607	autonomic_ganglia	neuroblastoma	solid	-0.078131545308813
307	GDSC1	Imatinib	949179	281	13191420	NB1	SIDM00578	NB	34	ABL, KIT, PDGFR	Other, kinases	1045	Y	0.007813	2	3.337684	0.983693	0.033212	0.585518	28.1538468312325	autonomic_ganglia	neuroblastoma	solid	0.573402559108786
308	GDSC1	Imatinib	971777	281	13192313	MZ2-MEL	SIDM00179	SKCM	34	ABL, KIT, PDGFR	Other, kinases	1045	Y	0.007813	2	3.389263	0.9796	0.106581	0.636098	29.6440965183795	skin	malignant_melanoma	solid	0.623308077182859
309	GDSC1	Imatinib	1240128	281	13194823	ES-2	SIDM00861	UNCLASSIFIED	34	ABL, KIT, PDGFR	Other, kinases	1045	Y	0.007813	2	2.136041	0.969664	0.155437	-0.592877	8.465854876236	ovary	carcinoma	solid	-0.589253104147251
310	GDSC1	Imatinib	1240173	281	13205635	MDST8	SIDM00527	COREAD	34	ABL, KIT, PDGFR	Other, kinases	1045	Y	0.007813	2	3.250741	0.986614	0.030976	0.500256	25.8094576413137	large_intestine	carcinoma	solid	0.489280426886096
311	GDSC1	Imatinib	1240181	281	13206854	NB(TU)1-10	SIDM00579	NB	34	ABL, KIT, PDGFR	Other, kinases	1045	Y	0.007813	2	3.157461	0.989972	0.053148	0.408781	23.5108260959164	autonomic_ganglia	neuroblastoma	solid	0.399026898784553
312	GDSC1	Imatinib	1240182	281	13207200	NCI-H1836	SIDM00770	SCLC	34	ABL, KIT, PDGFR	Other, kinases	1045	Y	0.007813	2	3.599618	0.986946	0.027955	0.842383	36.5842565880609	lung	carcinoma	solid	0.826838104024628
313	GDSC1	Imatinib	1240183	281	13207546	NCI-H1869	SIDM00768	LUSC	34	ABL, KIT, PDGFR	Other, kinases	1045	Y	0.007813	2	3.432583	0.980259	0.025941	0.67858	30.9565002094087	lung	carcinoma	solid	0.665222558715437
314	GDSC1	Imatinib	1240189	281	13209091	NCI-H211	SIDM00704	SCLC	34	ABL, KIT, PDGFR	Other, kinases	1045	Y	0.007813	2	2.379658	0.970229	0.06522	-0.353973	10.8012082189721	lung	carcinoma	solid	-0.353540263715071
315	GDSC1	Imatinib	1240193	281	13210313	NCI-H847	SIDM01149	SCLC	34	ABL, KIT, PDGFR	Other, kinases	1045	Y	0.007813	2	2.583656	0.991237	0.029242	-0.153922	13.2454752030446	lung	carcinoma	solid	-0.156160983851663
316	GDSC1	Imatinib	1247871	281	13218313	SUP-B15	SIDM01176	ALL	34	ABL, KIT, PDGFR	Other, kinases	1045	Y	0.007813	2	-1.361583	0.613991	0.149743	-4.022828	0.256254804355726	haematopoietic_and_lymphoid_tissue	lymphoid_neoplasm	solid	-3.9733966072844
317	GDSC1	Imatinib	1290455	281	13219498	OCI-AML3	SIDM00462	LAML	34	ABL, KIT, PDGFR	Other, kinases	1045	Y	0.007813	2	2.70294	0.985678	0.04593	-0.036946	14.923542506436	haematopoietic_and_lymphoid_tissue	haematopoietic_neoplasm	hematopoietic	-0.0407471561708682
318	GDSC1	Imatinib	1290769	281	13221735	CL-11	SIDM00944	COREAD	34	ABL, KIT, PDGFR	Other, kinases	1045	Y	0.007813	2	3.745864	0.984348	0.034077	0.9858	42.3455779973762	large_intestine	carcinoma	solid	0.968339148951068
319	GDSC1	Imatinib	1295740	281	13226713	ALL-SIL	SIDM00994	ALL	34	ABL, KIT, PDGFR	Other, kinases	1045	Y	0.007813	2	-3.580217	0.252835	0.043896	-6.198537	0.0278696498849975	haematopoietic_and_lymphoid_tissue	lymphoid_neoplasm	solid	-6.12004697248637
320	GDSC1	Imatinib	1295741	281	13227067	AMO-1	SIDM00993	MM	34	ABL, KIT, PDGFR	Other, kinases	1045	Y	0.007813	2	2.600422	0.989454	0.02515	-0.137481	13.4694209314593	haematopoietic_and_lymphoid_tissue	lymphoid_neoplasm	solid	-0.139938957134784
321	GDSC1	Imatinib	1297439	281	13227545	COR-L95	SIDM00521	SCLC	34	ABL, KIT, PDGFR	Other, kinases	1045	Y	0.007813	2	3.565578	0.984905	0.046363	0.809001	35.3598855126578	lung	carcinoma	solid	0.793902532663387
322	GDSC1	Imatinib	1297446	281	13227875	DND-41	SIDM00946	ALL	34	ABL, KIT, PDGFR	Other, kinases	1045	Y	0.007813	2	2.436009	0.984273	0.046972	-0.298712	11.4273430875178	haematopoietic_and_lymphoid_tissue	lymphoid_neoplasm	solid	-0.299017573298582
323	GDSC1	Imatinib	1297447	281	13228220	EJM	SIDM01048	MM	34	ABL, KIT, PDGFR	Other, kinases	1045	Y	0.007813	2	2.840532	0.990532	0.023501	0.097984	17.1248735469274	haematopoietic_and_lymphoid_tissue	lymphoid_neoplasm	solid	0.0923806679988098
324	GDSC1	Imatinib	1297449	281	13228568	Farage	SIDM00859	DLBC	34	ABL, KIT, PDGFR	Other, kinases	1045	Y	0.007813	2	2.593915	0.990572	0.034382	-0.143862	13.3820599466684	haematopoietic_and_lymphoid_tissue	lymphoid_neoplasm	solid	-0.146234837359449
325	GDSC1	Imatinib	1298352	281	13236055	NCI-H2135	SIDM00700	UNCLASSIFIED	34	ABL, KIT, PDGFR	Other, kinases	1045	Y	0.007813	2	3.32851	0.98856	0.034779	0.576521	27.8967445716575	lung	carcinoma	solid	0.564526209764837
326	GDSC1	Imatinib	1299075	281	13243624	VCaP	SIDM01077	PRAD	34	ABL, KIT, PDGFR	Other, kinases	1045	Y	0.007813	2	3.01741	0.982967	0.043872	0.27144	20.4382879082503	prostate	carcinoma	solid	0.263519856930466
327	GDSC1	Imatinib	1303896	281	13244763	GA-10	SIDM00854	UNCLASSIFIED	34	ABL, KIT, PDGFR	Other, kinases	1045	Y	0.007813	2	2.209231	0.967156	0.09424	-0.521102	9.10870910178287	haematopoietic_and_lymphoid_tissue	lymphoid_neoplasm	solid	-0.518437755500682
328	GDSC1	Imatinib	1303897	281	13245103	GRANTA-519	SIDM01058	DLBC	34	ABL, KIT, PDGFR	Other, kinases	1045	Y	0.007813	2	3.110867	0.989432	0.025009	0.363088	22.4404918755039	haematopoietic_and_lymphoid_tissue	lymphoid_neoplasm	solid	0.353944642262647
329	GDSC1	Imatinib	1303900	281	13245433	HCC1500	SIDM00879	BRCA	34	ABL, KIT, PDGFR	Other, kinases	1045	Y	0.007813	2	2.643448	0.972014	0.168469	-0.095287	14.0616045290093	breast	carcinoma	solid	-0.0983089367649621
330	GDSC1	Imatinib	1303901	281	13245625	HCC-33	SIDM01071	SCLC	34	ABL, KIT, PDGFR	Other, kinases	1045	Y	0.007813	2	3.043324	0.985838	0.04841	0.296852	20.9748478824418	lung	carcinoma	solid	0.288593076561934
331	GDSC1	Imatinib	1322218	281	13246689	Hs-445	SIDM00668	UNCLASSIFIED	34	ABL, KIT, PDGFR	Other, kinases	1045	Y	0.007813	2	2.89991	0.98769	0.044963	0.156213	18.1725097699629	haematopoietic_and_lymphoid_tissue	lymphoid_neoplasm	solid	0.149832147325712
332	GDSC1	Imatinib	1322224	281	13247034	HSC-39	SIDM00045	STAD	34	ABL, KIT, PDGFR	Other, kinases	1045	Y	0.007813	2	2.403654	0.987317	0.04439	-0.330441	11.0635287460102	stomach	carcinoma	solid	-0.330322814526342
333	GDSC1	Imatinib	1323913	281	13247386	NB4	SIDM00428	LAML	34	ABL, KIT, PDGFR	Other, kinases	1045	Y	0.007813	2	2.439279	0.990845	0.026112	-0.295506	11.4647716617812	haematopoietic_and_lymphoid_tissue	haematopoietic_neoplasm	hematopoietic	-0.295853668529156
334	GDSC1	Imatinib	1327766	281	13247875	JJN-3	SIDM01036	MM	34	ABL, KIT, PDGFR	Other, kinases	1045	Y	0.007813	2	2.659635	0.991211	0.02449	-0.079413	14.2910719053523	haematopoietic_and_lymphoid_tissue	lymphoid_neoplasm	solid	-0.0826471243788163
335	GDSC1	Imatinib	1327768	281	13248219	JM1	SIDM00689	DLBC	34	ABL, KIT, PDGFR	Other, kinases	1045	Y	0.007813	2	2.545912	0.98964	0.034621	-0.190936	12.7548552112432	haematopoietic_and_lymphoid_tissue	lymphoid_neoplasm	solid	-0.192680378841636
336	GDSC1	Imatinib	1327769	281	13248540	JSC-1	SIDM00688	DLBC	34	ABL, KIT, PDGFR	Other, kinases	1045	Y	0.007813	2	3.090083	0.984498	0.036532	0.342707	21.9789021489375	haematopoietic_and_lymphoid_tissue	lymphoid_neoplasm	solid	0.333834979654773
337	GDSC1	Imatinib	1327771	281	13248885	JURL-MK1	SIDM01015	LCML	34	ABL, KIT, PDGFR	Other, kinases	1045	Y	0.007813	2	-0.69788	0.707123	0.265641	-3.371967	0.497639181350948	haematopoietic_and_lymphoid_tissue	haematopoietic_neoplasm	hematopoietic	-3.33122746747331
338	GDSC1	Imatinib	1327774	281	13249296	KARPAS-231	SIDM01017	UNCLASSIFIED	34	ABL, KIT, PDGFR	Other, kinases	1045	Y	0.007813	2	2.08251	0.990077	0.045269	-0.645372	8.0245853668579	haematopoietic_and_lymphoid_tissue	lymphoid_neoplasm	solid	-0.641047289533226
339	GDSC1	Imatinib	1327775	281	13249626	KARPAS-620	SIDM01006	MM	34	ABL, KIT, PDGFR	Other, kinases	1045	Y	0.007813	2	2.732133	0.989305	0.062559	-0.008318	15.3656269726672	haematopoietic_and_lymphoid_tissue	lymphoid_neoplasm	solid	-0.012501323775196
340	GDSC1	Imatinib	1330931	281	13249972	KCL-22	SIDM01004	LCML	34	ABL, KIT, PDGFR	Other, kinases	1045	Y	0.007813	2	-1.721736	0.561432	0.038412	-4.376013	0.178755558748114	haematopoietic_and_lymphoid_tissue	haematopoietic_neoplasm	hematopoietic	-4.32186443432509
341	GDSC1	Imatinib	1330933	281	13250304	KOPN-8	SIDM01034	UNCLASSIFIED	34	ABL, KIT, PDGFR	Other, kinases	1045	Y	0.007813	2	2.322692	0.985104	0.051136	-0.409837	10.2031041252769	haematopoietic_and_lymphoid_tissue	lymphoid_neoplasm	solid	-0.408658000441406
342	GDSC1	Imatinib	1330935	281	13250642	L-1236	SIDM00313	UNCLASSIFIED	34	ABL, KIT, PDGFR	Other, kinases	1045	Y	0.007813	2	2.696765	0.988613	0.070179	-0.043001	14.8316735687221	haematopoietic_and_lymphoid_tissue	lymphoid_neoplasm	solid	-0.046721808143714
343	GDSC1	Imatinib	1330942	281	13251282	ME-1	SIDM00338	LAML	34	ABL, KIT, PDGFR	Other, kinases	1045	Y	0.007813	2	3.496798	0.987476	0.07161	0.741553	33.0095858635908	haematopoietic_and_lymphoid_tissue	haematopoietic_neoplasm	hematopoietic	0.727354101458153
344	GDSC1	Imatinib	1330947	281	13251623	MOLM-13	SIDM00437	LAML	34	ABL, KIT, PDGFR	Other, kinases	1045	Y	0.007813	2	1.622883	0.934675	0.12339	-1.096106	5.06767939599954	haematopoietic_and_lymphoid_tissue	haematopoietic_neoplasm	hematopoietic	-1.08576168019283
345	GDSC1	Imatinib	1330950	281	13252100	MOLP-8	SIDM00434	MM	34	ABL, KIT, PDGFR	Other, kinases	1045	Y	0.007813	2	2.830591	0.987128	0.043229	0.088236	16.9554785518352	haematopoietic_and_lymphoid_tissue	lymphoid_neoplasm	solid	0.08276220398876
346	GDSC1	Imatinib	1330960	281	13252365	MY-M12	SIDM01217	ALL	34	ABL, KIT, PDGFR	Other, kinases	1045	Y	0.007813	2	-2.198988	0.481451	0.101717	-4.844031	0.110915347916936	haematopoietic_and_lymphoid_tissue	haematopoietic_neoplasm	hematopoietic	-4.78363198142541
347	GDSC1	Imatinib	1330972	281	13252898	NCI-H1876	SIDM00766	SCLC	34	ABL, KIT, PDGFR	Other, kinases	1045	Y	0.007813	2	3.531297	0.989904	0.020498	0.775384	34.1682551149862	lung	carcinoma	solid	0.760733780553085
348	GDSC1	Imatinib	1330981	281	13253235	NK-92MI	SIDM01201	UNCLASSIFIED	34	ABL, KIT, PDGFR	Other, kinases	1045	Y	0.007813	2	2.75616	0.987621	0.029464	0.015244	15.7392878914582	haematopoietic_and_lymphoid_tissue	lymphoid_neoplasm	solid	0.0107461196177698
349	GDSC1	Imatinib	1330982	281	13253568	NU-DUL-1	SIDM00443	DLBC	34	ABL, KIT, PDGFR	Other, kinases	1045	Y	0.007813	2	2.352473	0.989419	0.051681	-0.380632	10.5115326285556	haematopoietic_and_lymphoid_tissue	lymphoid_neoplasm	solid	-0.379843245720222
350	GDSC1	Imatinib	1330983	281	13253919	OCI-AML5	SIDM00461	LAML	34	ABL, KIT, PDGFR	Other, kinases	1045	Y	0.007813	2	1.969377	0.968769	0.018937	-0.756316	7.16621054817918	haematopoietic_and_lymphoid_tissue	haematopoietic_neoplasm	hematopoietic	-0.750509686560584
351	GDSC1	Imatinib	1330984	281	13254270	OCI-LY-19	SIDM00460	DLBC	34	ABL, KIT, PDGFR	Other, kinases	1045	Y	0.007813	2	2.63609	0.985393	0.047689	-0.102502	13.9585189597828	haematopoietic_and_lymphoid_tissue	lymphoid_neoplasm	solid	-0.105428206273658
352	GDSC1	Imatinib	1330985	281	13254614	OCI-M1	SIDM00458	LAML	34	ABL, KIT, PDGFR	Other, kinases	1045	Y	0.007813	2	2.279776	0.994168	0.05129	-0.451922	9.77449067837622	haematopoietic_and_lymphoid_tissue	haematopoietic_neoplasm	hematopoietic	-0.450181589763939
353	GDSC1	Imatinib	1330987	281	13254960	P32-ISH	SIDM00362	UNCLASSIFIED	34	ABL, KIT, PDGFR	Other, kinases	1045	Y	0.007813	2	2.111996	0.994593	0.04224	-0.616457	8.26472121573066	haematopoietic_and_lymphoid_tissue	lymphoid_neoplasm	solid	-0.612517963529773
354	GDSC1	Imatinib	1330991	281	13255308	PL-21	SIDM00450	LAML	34	ABL, KIT, PDGFR	Other, kinases	1045	Y	0.007813	2	3.597237	0.978075	0.056271	0.840048	36.49725309189	haematopoietic_and_lymphoid_tissue	haematopoietic_neoplasm	hematopoietic	0.824534355628297
355	GDSC1	Imatinib	1331025	281	13256352	ROS-50	SIDM00415	UNCLASSIFIED	34	ABL, KIT, PDGFR	Other, kinases	1045	Y	0.007813	2	3.893649	0.982768	0.050098	1.130726	49.0896883742347	haematopoietic_and_lymphoid_tissue	lymphoid_neoplasm	solid	1.11132926098459
356	GDSC1	Imatinib	1331032	281	13256748	SLVL	SIDM00374	DLBC	34	ABL, KIT, PDGFR	Other, kinases	1045	Y	0.007813	2	3.291131	0.984965	0.035793	0.539865	26.8732401093398	haematopoietic_and_lymphoid_tissue	lymphoid_neoplasm	solid	0.528359972340871
357	GDSC1	Imatinib	1331034	281	13257347	SU-DHL-16	SIDM00404	DLBC	34	ABL, KIT, PDGFR	Other, kinases	1045	Y	0.007813	2	2.02466	0.995037	0.028218	-0.702102	7.57353550476526	haematopoietic_and_lymphoid_tissue	lymphoid_neoplasm	solid	-0.697020344857779
358	GDSC1	Imatinib	1331035	281	13257693	SU-DHL-4	SIDM00405	DLBC	34	ABL, KIT, PDGFR	Other, kinases	1045	Y	0.007813	2	1.856766	0.997247	0.021084	-0.866748	6.402995962675	haematopoietic_and_lymphoid_tissue	lymphoid_neoplasm	solid	-0.859467019890804
359	GDSC1	Imatinib	1331037	281	13258334	SU-DHL-6	SIDM00407	DLBC	34	ABL, KIT, PDGFR	Other, kinases	1045	Y	0.007813	2	2.094969	0.994326	0.02073	-0.633154	8.12518908544678	haematopoietic_and_lymphoid_tissue	lymphoid_neoplasm	solid	-0.628992522095221
360	GDSC1	Imatinib	1331039	281	13259002	SUP-HD1	SIDM00422	UNCLASSIFIED	34	ABL, KIT, PDGFR	Other, kinases	1045	Y	0.007813	2	2.252	0.974355	0.040657	-0.479161	9.50673029615955	haematopoietic_and_lymphoid_tissue	lymphoid_neoplasm	solid	-0.477056396759527
361	GDSC1	Imatinib	1331040	281	13259341	SUP-M2	SIDM00421	UNCLASSIFIED	34	ABL, KIT, PDGFR	Other, kinases	1045	Y	0.007813	2	2.51177	0.991099	0.026481	-0.224417	12.3267290731525	haematopoietic_and_lymphoid_tissue	lymphoid_neoplasm	solid	-0.225714640810363
362	GDSC1	Imatinib	1331048	281	13260009	VAL	SIDM00416	DLBC	34	ABL, KIT, PDGFR	Other, kinases	1045	Y	0.007813	2	2.623992	0.966334	0.166705	-0.114366	13.7906661860971	haematopoietic_and_lymphoid_tissue	lymphoid_neoplasm	solid	-0.117133686365558
363	GDSC1	Imatinib	1331049	281	13260333	WIL2-NS	SIDM01102	UNCLASSIFIED	34	ABL, KIT, PDGFR	Other, kinases	1045	Y	0.007813	2	2.514433	0.991458	0.042136	-0.221805	12.3595988994231	haematopoietic_and_lymphoid_tissue	lymphoid_neoplasm	solid	-0.223138041910981
364	GDSC1	Imatinib	1331050	281	13260683	WSU-DLCL2	SIDM00413	DLBC	34	ABL, KIT, PDGFR	Other, kinases	1045	Y	0.007813	2	2.698392	0.988428	0.076678	-0.041406	14.8558243429457	haematopoietic_and_lymphoid_tissue	lymphoid_neoplasm	solid	-0.0451475961988043
365	GDSC1	Linsitinib	683665	281	12974532	MC-CAR	SIDM00636	MM	185	IGF1R	IGF1R signaling	1045	Y	0.01	2.56	2.000165	0.963532	0.039869	-0.064418	7.39027539377603	haematopoietic_and_lymphoid_tissue	lymphoid_neoplasm	solid	-0.0686929346531454
366	GDSC1	Linsitinib	687448	281	12977153	COLO-829	SIDM00909	SKCM	185	IGF1R	IGF1R signaling	1045	Y	0.01	2.56	4.321632	0.978348	0.035667	1.567553	75.311436317487	skin	malignant_melanoma	solid	1.55424042518423
367	GDSC1	Linsitinib	687452	281	12977488	5637	SIDM00807	BLCA	185	IGF1R	IGF1R signaling	1045	Y	0.01	2.56	1.22264	0.917427	0.124244	-0.611012	3.396141723304	urinary_tract	carcinoma	solid	-0.612259248801722
368	GDSC1	Linsitinib	687455	281	12977796	RT4	SIDM01085	BLCA	185	IGF1R	IGF1R signaling	1045	Y	0.01	2.56	4.068274	0.98917	0.026289	1.389445	58.4559804471191	urinary_tract	carcinoma	solid	1.37711830792748
369	GDSC1	Linsitinib	687457	281	12978091	SW780	SIDM01160	BLCA	185	IGF1R	IGF1R signaling	1045	Y	0.01	2.56	3.716249	0.985136	0.044343	1.141974	41.1099012987171	urinary_tract	carcinoma	solid	1.13101827032335
370	GDSC1	Linsitinib	687459	281	12978395	TCCSUP	SIDM01190	BLCA	185	IGF1R	IGF1R signaling	1045	Y	0.01	2.56	1.326049	0.887403	0.122255	-0.538316	3.76613395811755	urinary_tract	carcinoma	solid	-0.539966204874144
371	GDSC1	Linsitinib	687505	281	12978699	C-33-A	SIDM00889	CESC	185	IGF1R	IGF1R signaling	1045	Y	0.01	2.56	2.490396	0.967001	0.108758	0.28021	12.0660533316138	cervix	carcinoma	solid	0.274026666326078
372	GDSC1	Linsitinib	687506	281	12978989	C-4-I	SIDM00905	CESC	185	IGF1R	IGF1R signaling	1045	Y	0.01	2.56	3.33204	0.982433	0.071746	0.871879	27.9953940939639	cervix	carcinoma	solid	0.862418456821901
373	GDSC1	Linsitinib	687514	281	12979293	ME-180	SIDM00627	CESC	185	IGF1R	IGF1R signaling	1045	Y	0.01	2.56	3.516423	0.980611	0.099688	1.001498	33.6637974404418	cervix	carcinoma	solid	0.991320276958433
374	GDSC1	Linsitinib	687561	281	12979596	42-MG-BA	SIDM00982	GBM	185	IGF1R	IGF1R signaling	1045	Y	0.01	2.56	3.337478	0.982922	0.037758	0.875702	28.1480477361126	central_nervous_system	glioma	solid	0.866220152736939
375	GDSC1	Linsitinib	687562	281	12979916	8-MG-BA	SIDM00998	GBM	185	IGF1R	IGF1R signaling	1045	Y	0.01	2.56	1.984508	0.956972	0.039644	-0.075425	7.27546697499297	central_nervous_system	glioma	solid	-0.0796387148925258
376	GDSC1	Linsitinib	687563	281	12980244	A172	SIDM00799	GBM	185	IGF1R	IGF1R signaling	1045	Y	0.01	2.56	1.110265	0.891903	0.139915	-0.69001	3.03516260596352	central_nervous_system	glioma	solid	-0.690820407031292
377	GDSC1	Linsitinib	687568	281	12980563	GB-1	SIDM00581	GBM	185	IGF1R	IGF1R signaling	1045	Y	0.01	2.56	0.135107	0.775357	0.201587	-1.375538	1.14465925633937	central_nervous_system	glioma	solid	-1.37255159223112
378	GDSC1	Linsitinib	687586	281	12980898	T98G	SIDM01171	GBM	185	IGF1R	IGF1R signaling	1045	Y	0.01	2.56	3.186816	0.989957	0.033293	0.769788	24.2112160758422	central_nervous_system	glioma	solid	0.760892622403827
379	GDSC1	Linsitinib	687588	281	12981201	U-118-MG	SIDM01193	GBM	185	IGF1R	IGF1R signaling	1045	Y	0.01	2.56	3.401218	0.971925	0.093634	0.92051	30.0006185565121	central_nervous_system	glioma	solid	0.910780670873115
380	GDSC1	Linsitinib	687590	281	12981513	U-87-MG	SIDM01189	GBM	185	IGF1R	IGF1R signaling	1045	Y	0.01	2.56	4.120295	0.982562	0.030929	1.426016	61.5774049197564	central_nervous_system	glioma	solid	1.41348609446595
381	GDSC1	Linsitinib	687592	281	12981848	YKG-1	SIDM00315	GBM	185	IGF1R	IGF1R signaling	1045	Y	0.01	2.56	3.796437	0.987962	0.025796	1.198346	44.5421975763382	central_nervous_system	glioma	solid	1.18707755536106
382	GDSC1	Linsitinib	687596	281	12982149	ChaGo-K-1	SIDM00924	UNCLASSIFIED	185	IGF1R	IGF1R signaling	1045	Y	0.01	2.56	2.277441	0.943171	0.021971	0.130504	9.75169386827578	lung	carcinoma	solid	0.125150212926496
383	GDSC1	Linsitinib	687600	281	12982456	NCI-H720	SIDM01120	UNCLASSIFIED	185	IGF1R	IGF1R signaling	1045	Y	0.01	2.56	3.94334	0.986093	0.02657	1.301618	51.5906265511188	lung	carcinoma	solid	1.28977717562712
384	GDSC1	Linsitinib	687777	281	12982797	Calu-3	SIDM00922	LUAD	185	IGF1R	IGF1R signaling	1045	Y	0.01	2.56	2.398293	0.938506	0.10464	0.215463	11.0043758693614	lung	carcinoma	solid	0.209637626446941
385	GDSC1	Linsitinib	687780	281	12983109	COR-L23	SIDM00512	UNCLASSIFIED	185	IGF1R	IGF1R signaling	1045	Y	0.01	2.56	2.439793	0.964425	0.043906	0.244636	11.4706660691483	lung	carcinoma	solid	0.23865020101003
386	GDSC1	Linsitinib	687787	281	12983418	LK-2	SIDM00548	LUSC	185	IGF1R	IGF1R signaling	1045	Y	0.01	2.56	1.812897	0.93861	0.157608	-0.196066	6.12817506451873	lung	carcinoma	solid	-0.199611653045449
387	GDSC1	Linsitinib	687794	281	12983714	NCI-H1437	SIDM00734	LUAD	185	IGF1R	IGF1R signaling	1045	Y	0.01	2.56	1.436904	0.906329	0.132488	-0.460386	4.20764875002838	lung	carcinoma	solid	-0.462467675881584
388	GDSC1	Linsitinib	687798	281	12984026	NCI-H1623	SIDM00747	LUAD	185	IGF1R	IGF1R signaling	1045	Y	0.01	2.56	1.250226	0.875108	0.096609	-0.591619	3.49113186411332	lung	carcinoma	solid	-0.592973926346364
389	GDSC1	Linsitinib	687799	281	12984341	NCI-H1648	SIDM00746	LUAD	185	IGF1R	IGF1R signaling	1045	Y	0.01	2.56	1.151371	0.865983	0.093512	-0.661113	3.16252576166029	lung	carcinoma	solid	-0.662083277152007
390	GDSC1	Linsitinib	687802	281	12984763	NCI-H1693	SIDM00742	LUAD	185	IGF1R	IGF1R signaling	1045	Y	0.01	2.56	3.41769	0.947706	0.057211	0.93209	30.4988811703138	lung	carcinoma	solid	0.922296216131024
391	GDSC1	Linsitinib	687804	281	12985035	NCI-H1770	SIDM00737	UNCLASSIFIED	185	IGF1R	IGF1R signaling	1045	Y	0.01	2.56	0.108054	0.789845	0.096319	-1.394557	1.11410790558903	lung	carcinoma	solid	-1.39146429535534
392	GDSC1	Linsitinib	687807	281	12985377	NCI-H1838	SIDM00769	LUAD	185	IGF1R	IGF1R signaling	1045	Y	0.01	2.56	4.290671	0.977432	0.021987	1.545788	73.0154454299185	lung	carcinoma	solid	1.5325956463638
393	GDSC1	Linsitinib	687812	281	12985708	NCI-H2085	SIDM00709	LUAD	185	IGF1R	IGF1R signaling	1045	Y	0.01	2.56	2.321479	0.951304	0.076336	0.161463	10.1907352632044	lung	carcinoma	solid	0.155937098676118
394	GDSC1	Linsitinib	687815	281	12985982	NCI-H2170	SIDM00716	LUSC	185	IGF1R	IGF1R signaling	1045	Y	0.01	2.56	2.434272	0.949664	0.030949	0.240755	11.4075110217103	lung	carcinoma	solid	0.234790479945866
395	GDSC1	Linsitinib	687816	281	12986264	NCI-H2228	SIDM00729	LUAD	185	IGF1R	IGF1R signaling	1045	Y	0.01	2.56	1.244168	0.850522	0.193114	-0.595878	3.47004651927489	lung	carcinoma	solid	-0.597209063134392
396	GDSC1	Linsitinib	687819	281	12986557	NCI-H2342	SIDM00727	LUAD	185	IGF1R	IGF1R signaling	1045	Y	0.01	2.56	2.431633	0.954161	0.023724	0.2389	11.3774462879885	lung	carcinoma	solid	0.232945559842926
397	GDSC1	Linsitinib	687820	281	12986869	NCI-H2347	SIDM00726	LUAD	185	IGF1R	IGF1R signaling	1045	Y	0.01	2.56	2.102889	0.9308	0.117685	0.007796	8.18979608902431	lung	carcinoma	solid	0.00312122701959609
398	GDSC1	Linsitinib	687821	281	12987173	NCI-H2405	SIDM00724	LUAD	185	IGF1R	IGF1R signaling	1045	Y	0.01	2.56	1.633073	0.910653	0.083636	-0.322481	5.11958304903502	lung	carcinoma	solid	-0.325326284569134
399	GDSC1	Linsitinib	687829	281	12987472	NCI-H661	SIDM01122	UNCLASSIFIED	185	IGF1R	IGF1R signaling	1045	Y	0.01	2.56	2.493954	0.94485	0.101556	0.282711	12.1090608143088	lung	carcinoma	solid	0.276514057658499
400	GDSC1	Linsitinib	687983	281	12987901	DMS-114	SIDM00865	SCLC	185	IGF1R	IGF1R signaling	1045	Y	0.01	2.56	3.128053	0.971953	0.02738	0.728478	22.8294872315914	lung	carcinoma	solid	0.719811515920675
401	GDSC1	Linsitinib	687985	281	12988239	DMS-273	SIDM00522	SCLC	185	IGF1R	IGF1R signaling	1045	Y	0.01	2.56	3.198197	0.976154	0.031606	0.777788	24.4883378964947	lung	carcinoma	solid	0.768849058815936
402	GDSC1	Linsitinib	687995	281	12988532	NCI-H1048	SIDM00654	SCLC	185	IGF1R	IGF1R signaling	1045	Y	0.01	2.56	3.055419	0.989275	0.026107	0.677416	21.2300790667143	lung	carcinoma	solid	0.669033218551629
403	GDSC1	Linsitinib	687997	281	12988845	NCI-H1092	SIDM00653	SCLC	185	IGF1R	IGF1R signaling	1045	Y	0.01	2.56	1.279286	0.8809	0.043984	-0.57119	3.59407264136334	lung	carcinoma	solid	-0.572658133170379
404	GDSC1	Linsitinib	688001	281	12989187	NCI-H1417	SIDM00642	SCLC	185	IGF1R	IGF1R signaling	1045	Y	0.01	2.56	1.48306	0.896644	0.067265	-0.427939	4.40640868258975	lung	carcinoma	solid	-0.430200100181971
405	GDSC1	Linsitinib	688006	281	12989536	NCI-H1694	SIDM00741	SCLC	185	IGF1R	IGF1R signaling	1045	Y	0.01	2.56	2.537769	0.968277	0.027308	0.313513	12.651414157094	lung	carcinoma	solid	0.307145044513481
406	GDSC1	Linsitinib	688007	281	12989882	NCI-H187	SIDM00767	SCLC	185	IGF1R	IGF1R signaling	1045	Y	0.01	2.56	1.953331	0.933735	0.029165	-0.097342	7.05213917586813	lung	carcinoma	solid	-0.101434498920319
407	GDSC1	Linsitinib	688010	281	12990128	NCI-H1963	SIDM00760	SCLC	185	IGF1R	IGF1R signaling	1045	Y	0.01	2.56	2.338379	0.975061	0.052098	0.173343	10.3644222099784	lung	carcinoma	solid	0.167751857956027
408	GDSC1	Linsitinib	688011	281	12990379	NCI-H2029	SIDM00735	SCLC	185	IGF1R	IGF1R signaling	1045	Y	0.01	2.56	2.585602	0.978971	0.024704	0.347139	13.2712759938171	lung	carcinoma	solid	0.340585007864716
409	GDSC1	Linsitinib	688013	281	12990691	NCI-H209	SIDM00706	SCLC	185	IGF1R	IGF1R signaling	1045	Y	0.01	2.56	2.820229	0.961015	0.065397	0.51208	16.7806930108748	lung	carcinoma	solid	0.504612317069871
410	GDSC1	Linsitinib	688014	281	12991041	NCI-H2141	SIDM00699	SCLC	185	IGF1R	IGF1R signaling	1045	Y	0.01	2.56	0.958503	0.882713	0.031343	-0.796698	2.60778968876032	lung	carcinoma	solid	-0.796916945364871
411	GDSC1	Linsitinib	688015	281	12991251	NCI-H2171	SIDM00733	SCLC	185	IGF1R	IGF1R signaling	1045	Y	0.01	2.56	0.482161	0.86313	0.046596	-1.131562	1.61957051516555	lung	carcinoma	solid	-1.12992677169092
412	GDSC1	Linsitinib	688018	281	12991595	NCI-H2227	SIDM00730	SCLC	185	IGF1R	IGF1R signaling	1045	Y	0.01	2.56	3.652292	0.982157	0.040576	1.097013	38.5629511196587	lung	carcinoma	solid	1.08630604788162
413	GDSC1	Linsitinib	688021	281	12991874	NCI-H345	SIDM00719	SCLC	185	IGF1R	IGF1R signaling	1045	Y	0.01	2.56	4.409985	0.986033	0.026203	1.629665	82.2682294715044	lung	carcinoma	solid	1.61600784687995
414	GDSC1	Linsitinib	688023	281	12992227	NCI-H446	SIDM00965	SCLC	185	IGF1R	IGF1R signaling	1045	Y	0.01	2.56	3.534035	0.985629	0.029297	1.013879	34.261935988082	lung	carcinoma	solid	1.0036327941441
415	GDSC1	Linsitinib	688025	281	12992570	NCI-H526	SIDM01128	SCLC	185	IGF1R	IGF1R signaling	1045	Y	0.01	2.56	0.754706	0.8548	0.082984	-0.939965	2.12698609750954	lung	carcinoma	solid	-0.939391057611471
416	GDSC1	Linsitinib	688026	281	12992837	NCI-H64	SIDM01126	SCLC	185	IGF1R	IGF1R signaling	1045	Y	0.01	2.56	2.401493	0.98962	0.012139	0.217712	11.0396462746945	lung	carcinoma	solid	0.211874740630119
417	GDSC1	Linsitinib	688027	281	12993180	NCI-H69	SIDM01121	SCLC	185	IGF1R	IGF1R signaling	1045	Y	0.01	2.56	3.653189	0.980548	0.024796	1.097644	38.5975576055015	lung	carcinoma	solid	1.08693313895109
418	GDSC1	Linsitinib	688031	281	12993527	NCI-H82	SIDM01131	SCLC	185	IGF1R	IGF1R signaling	1045	Y	0.01	2.56	3.715003	0.982419	0.033071	1.141099	41.0587102603387	lung	carcinoma	solid	1.13014719398827
419	GDSC1	Linsitinib	688086	281	12994102	SK-N-DZ	SIDM01100	NB	185	IGF1R	IGF1R signaling	1045	Y	0.01	2.56	-1.365264	0.569087	0.122978	-2.430287	0.25531326438834	autonomic_ganglia	neuroblastoma	solid	-2.4214582310214
420	GDSC1	Linsitinib	688087	281	12994447	SK-N-FI	SIDM01099	NB	185	IGF1R	IGF1R signaling	1045	Y	0.01	2.56	1.04225	0.882352	0.083796	-0.737824	2.83558991946353	autonomic_ganglia	neuroblastoma	solid	-0.738369569896557
421	GDSC1	Linsitinib	713878	281	12995278	LU-139	SIDM00293	SCLC	185	IGF1R	IGF1R signaling	1045	Y	0.01	2.56	3.942765	0.980012	0.036029	1.301213	51.5609704677929	lung	carcinoma	solid	1.28937519417233
422	GDSC1	Linsitinib	713880	281	12995612	SBC-5	SIDM00368	SCLC	185	IGF1R	IGF1R signaling	1045	Y	0.01	2.56	1.893117	0.965513	0.095158	-0.139672	6.64003344252162	lung	carcinoma	solid	-0.143529996865906
423	GDSC1	Linsitinib	713885	281	12995926	SBC-1	SIDM00365	SCLC	185	IGF1R	IGF1R signaling	1045	Y	0.01	2.56	2.869059	0.964344	0.077702	0.546407	17.6204295718848	lung	carcinoma	solid	0.538749281308802
424	GDSC1	Linsitinib	713899	281	12996260	LU-135	SIDM00294	SCLC	185	IGF1R	IGF1R signaling	1045	Y	0.01	2.56	2.922674	0.980451	0.039628	0.584098	18.5909332091995	lung	carcinoma	solid	0.576231430349767
425	GDSC1	Linsitinib	717431	281	12996566	SK-N-SH	SIDM01098	NB	185	IGF1R	IGF1R signaling	1045	Y	0.01	2.56	-1.418674	0.566901	0.263961	-2.467833	0.242034742277375	autonomic_ganglia	neuroblastoma	solid	-2.45879706493501
426	GDSC1	Linsitinib	722045	281	12996865	NCI-H2030	SIDM00715	LUAD	185	IGF1R	IGF1R signaling	1045	Y	0.01	2.56	1.569869	0.90983	0.080882	-0.366913	4.80601856410344	lung	carcinoma	solid	-0.369512086079628
427	GDSC1	Linsitinib	722046	281	12997168	NCI-H2122	SIDM00702	LUAD	185	IGF1R	IGF1R signaling	1045	Y	0.01	2.56	-1.496574	0.553046	0.141659	-2.522596	0.22389591506627	lung	carcinoma	solid	-2.51325681333175
428	GDSC1	Linsitinib	722058	281	12997375	NCI-H1734	SIDM00739	LUAD	185	IGF1R	IGF1R signaling	1045	Y	0.01	2.56	1.307209	0.89488	0.14008	-0.55156	3.69584420291494	lung	carcinoma	solid	-0.553137214627604
429	GDSC1	Linsitinib	722066	281	12997689	NCI-H650	SIDM01124	LUAD	185	IGF1R	IGF1R signaling	1045	Y	0.01	2.56	0.009195	0.745751	0.23919	-1.464053	1.00923740388075	lung	carcinoma	solid	-1.46057644255372
430	GDSC1	Linsitinib	724812	281	12997994	T24	SIDM01184	BLCA	185	IGF1R	IGF1R signaling	1045	Y	0.01	2.56	2.749279	0.969373	0.080083	0.462203	15.6313576114634	urinary_tract	carcinoma	solid	0.455011301039722
431	GDSC1	Linsitinib	724828	281	12998430	SK-N-AS	SIDM01101	NB	185	IGF1R	IGF1R signaling	1045	Y	0.01	2.56	3.583875	0.976257	0.031872	1.048917	36.0128204978877	autonomic_ganglia	neuroblastoma	solid	1.0384758475471
432	GDSC1	Linsitinib	724831	281	12998729	NCI-H1299	SIDM00649	UNCLASSIFIED	185	IGF1R	IGF1R signaling	1045	Y	0.01	2.56	1.398636	0.883307	0.136293	-0.487288	4.04967244471698	lung	carcinoma	solid	-0.489220765119663
433	GDSC1	Linsitinib	724834	281	12999053	NCI-H2087	SIDM00708	LUAD	185	IGF1R	IGF1R signaling	1045	Y	0.01	2.56	2.376341	0.954552	0.091099	0.20003	10.7654399657527	lung	carcinoma	solid	0.19429102315034
434	GDSC1	Linsitinib	724838	281	12999355	UM-UC-3	SIDM01182	BLCA	185	IGF1R	IGF1R signaling	1045	Y	0.01	2.56	2.911622	0.982568	0.060836	0.576328	18.3865974546584	urinary_tract	carcinoma	solid	0.568504997239616
435	GDSC1	Linsitinib	724839	281	12999657	SW756	SIDM01174	CESC	185	IGF1R	IGF1R signaling	1045	Y	0.01	2.56	3.787765	0.981348	0.091338	1.19225	44.1575976744022	cervix	carcinoma	solid	1.18101497592464
436	GDSC1	Linsitinib	724855	281	12999961	NCI-H727	SIDM01119	UNCLASSIFIED	185	IGF1R	IGF1R signaling	1045	Y	0.01	2.56	-1.430919	0.552986	0.202232	-2.476442	0.239089098368754	lung	carcinoma	solid	-2.46735752217658
437	GDSC1	Linsitinib	724859	281	13000275	Calu-6	SIDM00921	LUAD	185	IGF1R	IGF1R signaling	1045	Y	0.01	2.56	2.864644	0.964175	0.062811	0.543303	17.5428068535622	lung	carcinoma	solid	0.535662762834199
438	GDSC1	Linsitinib	724863	281	13000629	LU-65	SIDM00547	UNCLASSIFIED	185	IGF1R	IGF1R signaling	1045	Y	0.01	2.56	2.997096	0.950147	0.024532	0.636416	20.0272931348752	lung	carcinoma	solid	0.628259715268664
439	GDSC1	Linsitinib	724866	281	13000975	NCI-H1355	SIDM00645	LUAD	185	IGF1R	IGF1R signaling	1045	Y	0.01	2.56	-1.423759	0.555944	0.219612	-2.471408	0.240807119489076	lung	carcinoma	solid	-2.46235197919171
440	GDSC1	Linsitinib	724868	281	13001318	NCI-H1792	SIDM00771	LUAD	185	IGF1R	IGF1R signaling	1045	Y	0.01	2.56	1.804177	0.957359	0.120308	-0.202196	6.07496969052394	lung	carcinoma	solid	-0.205707789194609
441	GDSC1	Linsitinib	724869	281	13001609	HPAF-II	SIDM00669	PAAD	185	IGF1R	IGF1R signaling	1045	Y	0.01	2.56	1.128495	0.840725	0.216529	-0.677195	3.09100104120359	pancreas	carcinoma	solid	-0.678075847169
442	GDSC1	Linsitinib	724870	281	13001880	MIA-PaCa-2	SIDM00505	PAAD	185	IGF1R	IGF1R signaling	1045	Y	0.01	2.56	0.630047	0.824671	0.213053	-1.0276	1.87769882903542	pancreas	carcinoma	solid	-1.02653993791172
443	GDSC1	Linsitinib	724872	281	13002199	SHP-77	SIDM01078	SCLC	185	IGF1R	IGF1R signaling	1045	Y	0.01	2.56	3.069113	0.989528	0.019643	0.687043	21.5228034790753	lung	carcinoma	solid	0.678606669059266
444	GDSC1	Linsitinib	724873	281	13002534	NCI-H2009	SIDM00756	LUAD	185	IGF1R	IGF1R signaling	1045	Y	0.01	2.56	2.232285	0.946077	0.107304	0.09876	9.32114057032442	lung	carcinoma	solid	0.0935817354091262
445	GDSC1	Linsitinib	724874	281	13002845	NCI-H2291	SIDM00728	LUAD	185	IGF1R	IGF1R signaling	1045	Y	0.01	2.56	4.646324	0.981091	0.030787	1.795809	104.201236932274	lung	carcinoma	solid	1.78123201217311
446	GDSC1	Linsitinib	724878	281	13003154	SW1573	SIDM01163	LUAD	185	IGF1R	IGF1R signaling	1045	Y	0.01	2.56	2.117386	0.919491	0.131746	0.017987	8.3093883328246	lung	carcinoma	solid	0.0132560533675745
447	GDSC1	Linsitinib	724879	281	13003455	SW900	SIDM01158	LUSC	185	IGF1R	IGF1R signaling	1045	Y	0.01	2.56	0.780528	0.848367	0.1277	-0.921813	2.18262438698769	lung	carcinoma	solid	-0.921338944349589
448	GDSC1	Linsitinib	735784	281	13003776	TE-5	SIDM00347	ESCA	185	IGF1R	IGF1R signaling	1045	Y	0.01	2.56	2.460083	0.955509	0.19453	0.2589	11.705783079657	oesophagus	carcinoma	solid	0.252834903127743
449	GDSC1	Linsitinib	749709	281	13004114	HCC1954	SIDM00872	BRCA	185	IGF1R	IGF1R signaling	1045	Y	0.01	2.56	3.727368	0.983798	0.034934	1.149791	41.5695529891962	breast	carcinoma	solid	1.13879154301171
450	GDSC1	Linsitinib	749710	281	13004408	HCC1143	SIDM00866	BRCA	185	IGF1R	IGF1R signaling	1045	Y	0.01	2.56	0.643734	0.801214	0.053915	-1.017978	1.90357557646457	breast	carcinoma	solid	-1.01697138109135
451	GDSC1	Linsitinib	749711	281	13004711	HCC1187	SIDM00885	BRCA	185	IGF1R	IGF1R signaling	1045	Y	0.01	2.56	1.995402	0.958774	0.025561	-0.067767	7.35515920766033	breast	carcinoma	solid	-0.0720227392951693
452	GDSC1	Linsitinib	749712	281	13005046	HCC1395	SIDM00884	BRCA	185	IGF1R	IGF1R signaling	1045	Y	0.01	2.56	3.865321	0.977611	0.095569	1.246771	47.718587641099	breast	carcinoma	solid	1.23523423454669
453	GDSC1	Linsitinib	749713	281	13005255	HCC1599	SIDM00877	BRCA	185	IGF1R	IGF1R signaling	1045	Y	0.01	2.56	3.287854	0.982604	0.03028	0.840817	26.7853206362367	breast	carcinoma	solid	0.831528104541307
454	GDSC1	Linsitinib	749714	281	13005595	HCC1937	SIDM00874	BRCA	185	IGF1R	IGF1R signaling	1045	Y	0.01	2.56	3.287102	0.973083	0.243488	0.840288	26.7651856468232	breast	carcinoma	solid	0.83100238270826
455	GDSC1	Linsitinib	749715	281	13005905	HCC2157	SIDM00774	BRCA	185	IGF1R	IGF1R signaling	1045	Y	0.01	2.56	1.688819	0.923827	0.056805	-0.283292	5.41308407637121	breast	carcinoma	solid	-0.28635435730181
456	GDSC1	Linsitinib	749716	281	13006252	HCC2218	SIDM00772	BRCA	185	IGF1R	IGF1R signaling	1045	Y	0.01	2.56	4.49533	0.978341	0.034935	1.689662	89.5977313584338	breast	carcinoma	solid	1.67567238124349
457	GDSC1	Linsitinib	749717	281	13006598	HCC38	SIDM00675	BRCA	185	IGF1R	IGF1R signaling	1045	Y	0.01	2.56	2.916176	0.970399	0.148602	0.57953	18.4705209682672	breast	carcinoma	solid	0.571688690361551
458	GDSC1	Linsitinib	753531	281	13006884	BB30-HNC	SIDM00172	HNSC	185	IGF1R	IGF1R signaling	1045	Y	0.01	2.56	1.476993	0.917478	0.108152	-0.432204	4.37975593397928	upper_aerodigestive_tract	carcinoma	solid	-0.434441528853639
459	GDSC1	Linsitinib	753532	281	13007227	BB49-HNC	SIDM00174	HNSC	185	IGF1R	IGF1R signaling	1045	Y	0.01	2.56	0.662504	0.811356	0.156198	-1.004783	1.93964312506274	upper_aerodigestive_tract	carcinoma	solid	-1.00384930821065
460	GDSC1	Linsitinib	753533	281	13007578	BB65-RCC	SIDM00191	KIRC	185	IGF1R	IGF1R signaling	1045	Y	0.01	2.56	0.706942	0.825627	0.191167	-0.973543	2.02778081398737	kidney	carcinoma	solid	-0.972782783188131
461	GDSC1	Linsitinib	753534	281	13007899	BEN	SIDM00990	UNCLASSIFIED	185	IGF1R	IGF1R signaling	1045	Y	0.01	2.56	3.37877	0.973097	0.113754	0.904729	29.3346672732335	lung	carcinoma	solid	0.895087314878122
462	GDSC1	Linsitinib	753535	281	13008200	BHY	SIDM00986	HNSC	185	IGF1R	IGF1R signaling	1045	Y	0.01	2.56	2.151289	0.957172	0.071832	0.041821	8.59593141467846	upper_aerodigestive_tract	carcinoma	solid	0.0369575790401628
463	GDSC1	Linsitinib	753538	281	13008505	Ca9-22	SIDM00489	HNSC	185	IGF1R	IGF1R signaling	1045	Y	0.01	2.56	1.153259	0.906871	0.169515	-0.659786	3.16850225032832	upper_aerodigestive_tract	carcinoma	solid	-0.660763379783931
464	GDSC1	Linsitinib	753540	281	13009084	CAL-12T	SIDM00939	UNCLASSIFIED	185	IGF1R	IGF1R signaling	1045	Y	0.01	2.56	0.529327	0.821724	0.120271	-1.098405	1.69778931183641	lung	carcinoma	solid	-1.09695310682724
465	GDSC1	Linsitinib	753541	281	13009387	CAL-33	SIDM00942	HNSC	185	IGF1R	IGF1R signaling	1045	Y	0.01	2.56	3.068036	0.979974	0.044923	0.686286	21.4996358977103	upper_aerodigestive_tract	carcinoma	solid	0.67785374031699
466	GDSC1	Linsitinib	753545	281	13009693	CP50-MEL-B	SIDM00175	SKCM	185	IGF1R	IGF1R signaling	1045	Y	0.01	2.56	3.07096	0.984086	0.09463	0.688342	21.5625928312564	skin	malignant_melanoma	solid	0.679897903401869
467	GDSC1	Linsitinib	753546	281	13010005	CP66-MEL	SIDM00190	SKCM	185	IGF1R	IGF1R signaling	1045	Y	0.01	2.56	0.566229	0.826365	0.164111	-1.072463	1.76161147336233	skin	malignant_melanoma	solid	-1.07115498570611
468	GDSC1	Linsitinib	753547	281	13010351	CPC-N	SIDM00953	SCLC	185	IGF1R	IGF1R signaling	1045	Y	0.01	2.56	0.543776	0.823586	0.158797	-1.088248	1.72249875307292	lung	carcinoma	solid	-1.08685183719201
469	GDSC1	Linsitinib	753548	281	13010695	CTV-1	SIDM00951	LAML	185	IGF1R	IGF1R signaling	1045	Y	0.01	2.56	2.077307	0.977105	0.008702	-0.010188	7.98294187867357	haematopoietic_and_lymphoid_tissue	lymphoid_neoplasm	solid	-0.0147631026785472
470	GDSC1	Linsitinib	753549	281	13011048	D-542MG	SIDM00207	GBM	185	IGF1R	IGF1R signaling	1045	Y	0.01	2.56	3.504394	0.975993	0.234754	0.993042	33.2612814072671	central_nervous_system	glioma	solid	0.982910824924231
471	GDSC1	Linsitinib	753551	281	13011369	DMS-79	SIDM00524	SCLC	185	IGF1R	IGF1R signaling	1045	Y	0.01	2.56	4.27042	0.985488	0.040021	1.531552	71.5516810152708	lung	carcinoma	solid	1.51843820907519
472	GDSC1	Linsitinib	753552	281	13011666	DSH1	SIDM00970	BLCA	185	IGF1R	IGF1R signaling	1045	Y	0.01	2.56	3.320881	0.988067	0.03138	0.864034	27.6847300649545	urinary_tract	carcinoma	solid	0.85461722020625
473	GDSC1	Linsitinib	753554	281	13011999	EBC-1	SIDM00486	LUSC	185	IGF1R	IGF1R signaling	1045	Y	0.01	2.56	3.628313	0.978215	0.029836	1.080156	37.6492487301373	lung	carcinoma	solid	1.06954237256961
474	GDSC1	Linsitinib	753555	281	13012312	EC-GI-10	SIDM00278	ESCA	185	IGF1R	IGF1R signaling	1045	Y	0.01	2.56	3.593425	0.987154	0.026649	1.05563	36.3583904035428	oesophagus	carcinoma	solid	1.04515223518752
475	GDSC1	Linsitinib	753556	281	13012654	EPLC-272H	SIDM01044	LUSC	185	IGF1R	IGF1R signaling	1045	Y	0.01	2.56	2.115793	0.940898	0.029707	0.016867	8.29616201476973	lung	carcinoma	solid	0.0121423899632614
476	GDSC1	Linsitinib	753558	281	13012967	HA7-RCC	SIDM00188	KIRC	185	IGF1R	IGF1R signaling	1045	Y	0.01	2.56	0.54889	0.819447	0.184527	-1.084652	1.73133017439312	kidney	carcinoma	solid	-1.08327664908802
477	GDSC1	Linsitinib	753559	281	13013293	HCE-4	SIDM00052	ESCA	185	IGF1R	IGF1R signaling	1045	Y	0.01	2.56	2.894945	0.984291	0.24442	0.564605	18.0825068760293	oesophagus	carcinoma	solid	0.556846136854347
478	GDSC1	Linsitinib	753561	281	13013620	HO-1-u-1	SIDM00591	HNSC	185	IGF1R	IGF1R signaling	1045	Y	0.01	2.56	2.774778	0.982602	0.01948	0.480128	16.0350668156572	upper_aerodigestive_tract	carcinoma	solid	0.472837605588739
479	GDSC1	Linsitinib	753562	281	13013923	HSC-2	SIDM00590	HNSC	185	IGF1R	IGF1R signaling	1045	Y	0.01	2.56	2.832243	0.982617	0.078788	0.520525	16.9835121517808	upper_aerodigestive_tract	carcinoma	solid	0.51301128263134
480	GDSC1	Linsitinib	753563	281	13014234	IM-9	SIDM00632	MM	185	IGF1R	IGF1R signaling	1045	Y	0.01	2.56	2.650468	0.987588	0.019356	0.392739	14.1606642857408	haematopoietic_and_lymphoid_tissue	lymphoid_neoplasm	solid	0.385932710554098
481	GDSC1	Linsitinib	753564	281	13014503	IST-SL1	SIDM00223	SCLC	185	IGF1R	IGF1R signaling	1045	Y	0.01	2.56	3.134615	0.977857	0.024704	0.733091	22.9797869207623	lung	carcinoma	solid	0.724398998192554
482	GDSC1	Linsitinib	753565	281	13014855	IST-SL2	SIDM00230	SCLC	185	IGF1R	IGF1R signaling	1045	Y	0.01	2.56	3.101911	0.972947	0.013749	0.7101	22.2404121247543	lung	carcinoma	solid	0.701535691240476
483	GDSC1	Linsitinib	753566	281	13015161	J82	SIDM00693	BLCA	185	IGF1R	IGF1R signaling	1045	Y	0.01	2.56	2.149264	0.948589	0.083631	0.040397	8.57854226601896	urinary_tract	carcinoma	solid	0.0355419052211207
484	GDSC1	Linsitinib	753570	281	13015642	KOSC-2	SIDM00603	HNSC	185	IGF1R	IGF1R signaling	1045	Y	0.01	2.56	1.684748	0.908979	0.236468	-0.286154	5.39109220592128	upper_aerodigestive_tract	carcinoma	solid	-0.289200386001721
485	GDSC1	Linsitinib	753572	281	13015926	KP-4	SIDM00301	PAAD	185	IGF1R	IGF1R signaling	1045	Y	0.01	2.56	3.177282	0.985616	0.098652	0.763085	23.9814832184755	pancreas	carcinoma	solid	0.754227420334321
486	GDSC1	Linsitinib	753573	281	13016199	KYSE-140	SIDM01032	ESCA	185	IGF1R	IGF1R signaling	1045	Y	0.01	2.56	3.265154	0.968646	0.05903	0.824858	26.1841430383752	oesophagus	carcinoma	solid	0.815658575804388
487	GDSC1	Linsitinib	753574	281	13016487	KYSE-410	SIDM01028	ESCA	185	IGF1R	IGF1R signaling	1045	Y	0.01	2.56	1.965384	0.934325	0.139648	-0.088869	7.13765292270324	oesophagus	carcinoma	solid	-0.093008268529743
488	GDSC1	Linsitinib	753575	281	13016791	KYSE-520	SIDM01025	ESCA	185	IGF1R	IGF1R signaling	1045	Y	0.01	2.56	2.311647	0.9314	0.16094	0.154551	10.0910309039125	oesophagus	carcinoma	solid	0.149063565348304
489	GDSC1	Linsitinib	753576	281	13017094	KYSE-70	SIDM01024	ESCA	185	IGF1R	IGF1R signaling	1045	Y	0.01	2.56	3.16735	0.973266	0.076803	0.756103	23.7444780431211	oesophagus	carcinoma	solid	0.747283977188283
490	GDSC1	Linsitinib	753577	281	13017411	LB1047-RCC	SIDM00187	KIRC	185	IGF1R	IGF1R signaling	1045	Y	0.01	2.56	0.424783	0.807268	0.196078	-1.171898	1.52925853455315	kidney	carcinoma	solid	-1.17003962719167
491	GDSC1	Linsitinib	753578	281	13017755	LB2241-RCC	SIDM00186	KIRC	185	IGF1R	IGF1R signaling	1045	Y	0.01	2.56	1.734611	0.919078	0.072572	-0.2511	5.6667230197476	kidney	carcinoma	solid	-0.254341253340533
492	GDSC1	Linsitinib	753579	281	13018098	LB2518-MEL	SIDM00185	SKCM	185	IGF1R	IGF1R signaling	1045	Y	0.01	2.56	2.468484	0.961903	0.096028	0.264806	11.8045376008614	skin	malignant_melanoma	solid	0.258708026956767
493	GDSC1	Linsitinib	753581	281	13018443	LB373-MEL-D	SIDM00184	SKCM	185	IGF1R	IGF1R signaling	1045	Y	0.01	2.56	1.778141	0.927574	0.102931	-0.220499	5.91884305560162	skin	malignant_melanoma	solid	-0.22390950946749
494	GDSC1	Linsitinib	753582	281	13018783	LB647-SCLC	SIDM00183	SCLC	185	IGF1R	IGF1R signaling	1045	Y	0.01	2.56	0.14683	0.768997	0.099592	-1.367297	1.15815705959341	lung	carcinoma	solid	-1.36435606424069
495	GDSC1	Linsitinib	753583	281	13019086	LB771-HNC	SIDM00182	HNSC	185	IGF1R	IGF1R signaling	1045	Y	0.01	2.56	-1.245687	0.586384	0.072788	-2.346225	0.287743160660918	upper_aerodigestive_tract	carcinoma	solid	-2.33786216768332
496	GDSC1	Linsitinib	753584	281	13019435	LB831-BLC	SIDM00181	BLCA	185	IGF1R	IGF1R signaling	1045	Y	0.01	2.56	3.427531	0.985502	0.151198	0.939008	30.8005023527272	urinary_tract	carcinoma	solid	0.929176041342478
497	GDSC1	Linsitinib	753585	281	13019751	LB996-RCC	SIDM00180	KIRC	185	IGF1R	IGF1R signaling	1045	Y	0.01	2.56	2.053457	0.935057	0.107637	-0.026955	7.7948012104714	kidney	carcinoma	solid	-0.0314365943250454
498	GDSC1	Linsitinib	753586	281	13020072	LCLC-103H	SIDM00345	UNCLASSIFIED	185	IGF1R	IGF1R signaling	1045	Y	0.01	2.56	0.975834	0.86397	0.119417	-0.784514	2.65337920671057	lung	carcinoma	solid	-0.784800874768416
499	GDSC1	Linsitinib	753588	281	13020386	LU-134-A	SIDM00296	SCLC	185	IGF1R	IGF1R signaling	1045	Y	0.01	2.56	1.307783	0.884088	0.099156	-0.551157	3.6979662264499	lung	carcinoma	solid	-0.552735932270997
500	GDSC1	Linsitinib	753589	281	13020731	LU-165	SIDM00292	SCLC	185	IGF1R	IGF1R signaling	1045	Y	0.01	2.56	2.223373	0.933075	0.036686	0.092495	9.23843962832671	lung	carcinoma	solid	0.0873513724089755
501	GDSC1	Linsitinib	753592	281	13021082	LXF-289	SIDM00339	LUAD	185	IGF1R	IGF1R signaling	1045	Y	0.01	2.56	1.794387	0.935368	0.112112	-0.209078	6.01578591453772	lung	carcinoma	solid	-0.212551960398769
502	GDSC1	Linsitinib	753594	281	13021420	MS-1	SIDM00245	SCLC	185	IGF1R	IGF1R signaling	1045	Y	0.01	2.56	0.277633	0.819635	0.169721	-1.275344	1.32000166769132	lung	carcinoma	solid	-1.27291192470874
503	GDSC1	Linsitinib	753595	281	13021772	MZ1-PC	SIDM00053	PAAD	185	IGF1R	IGF1R signaling	1045	Y	0.01	2.56	0.426377	0.803441	0.225516	-1.170778	1.53169811648748	pancreas	carcinoma	solid	-1.16892526468917
504	GDSC1	Linsitinib	753596	281	13022110	MZ7-mel	SIDM00516	SKCM	185	IGF1R	IGF1R signaling	1045	Y	0.01	2.56	3.465409	0.982899	0.043296	0.965636	31.9895408200695	skin	malignant_melanoma	solid	0.955656482289483
505	GDSC1	Linsitinib	753599	281	13022502	NCI-H1304	SIDM00648	SCLC	185	IGF1R	IGF1R signaling	1045	Y	0.01	2.56	1.67023	0.918822	0.02905	-0.29636	5.31338973629213	lung	carcinoma	solid	-0.299349893411527
506	GDSC1	Linsitinib	753600	281	13022844	NCI-H1563	SIDM00751	LUAD	185	IGF1R	IGF1R signaling	1045	Y	0.01	2.56	2.760787	0.956892	0.044904	0.470293	15.812282318911	lung	carcinoma	solid	0.463056522920976
507	GDSC1	Linsitinib	753604	281	13023145	NCI-H292	SIDM00493	UNCLASSIFIED	185	IGF1R	IGF1R signaling	1045	Y	0.01	2.56	0.309283	0.786388	0.176226	-1.253094	1.36244788870253	lung	carcinoma	solid	-1.25078546724075
508	GDSC1	Linsitinib	753605	281	13023381	NCI-H510A	SIDM00927	SCLC	185	IGF1R	IGF1R signaling	1045	Y	0.01	2.56	3.208406	0.979029	0.031873	0.784965	24.7396198242233	lung	carcinoma	solid	0.775986152158456
509	GDSC1	Linsitinib	753608	281	13023884	PC-14	SIDM00237	LUAD	185	IGF1R	IGF1R signaling	1045	Y	0.01	2.56	2.631344	0.97007	0.0173	0.379295	13.8924287848389	lung	carcinoma	solid	0.372563156916881
510	GDSC1	Linsitinib	753610	281	13024194	SBC-3	SIDM00367	SCLC	185	IGF1R	IGF1R signaling	1045	Y	0.01	2.56	0.468068	0.846883	0.117867	-1.14147	1.59690598860231	lung	carcinoma	solid	-1.13977916237327
511	GDSC1	Linsitinib	753612	281	13024505	SK-MM-2	SIDM00391	MM	185	IGF1R	IGF1R signaling	1045	Y	0.01	2.56	-0.261436	0.730756	0.075185	-1.654304	0.769945150337149	haematopoietic_and_lymphoid_tissue	lymphoid_neoplasm	solid	-1.64977408271235
512	GDSC1	Linsitinib	753614	281	13024851	TE-15	SIDM00249	ESCA	185	IGF1R	IGF1R signaling	1045	Y	0.01	2.56	1.384392	0.889479	0.084189	-0.497301	3.99239778888854	oesophagus	carcinoma	solid	-0.499178719627534
513	GDSC1	Linsitinib	753616	281	13025319	BE2-M17	SIDM01229	NB	185	IGF1R	IGF1R signaling	1045	Y	0.01	2.56	-0.518923	0.697819	0.161051	-1.835316	0.595161191524987	autonomic_ganglia	neuroblastoma	solid	-1.82978277636359
514	GDSC1	Linsitinib	753618	281	13025667	KELLY	SIDM01009	NB	185	IGF1R	IGF1R signaling	1045	Y	0.01	2.56	1.273414	0.916904	0.138624	-0.575318	3.57303008821222	autonomic_ganglia	neuroblastoma	solid	-0.57676323769651
515	GDSC1	Linsitinib	753620	281	13026019	SIMA	SIDM00395	NB	185	IGF1R	IGF1R signaling	1045	Y	0.01	2.56	0.05892	0.770593	0.053051	-1.429097	1.06069038211529	autonomic_ganglia	neuroblastoma	solid	-1.42581378544168
516	GDSC1	Linsitinib	753621	281	13026371	TE-1	SIDM00369	ESCA	185	IGF1R	IGF1R signaling	1045	Y	0.01	2.56	0.064325	0.756646	0.115181	-1.425298	1.06643893510021	oesophagus	carcinoma	solid	-1.42203515976665
517	GDSC1	Linsitinib	753622	281	13026723	TE-10	SIDM00349	ESCA	185	IGF1R	IGF1R signaling	1045	Y	0.01	2.56	0.479989	0.823787	0.129965	-1.133089	1.61605662547224	oesophagus	carcinoma	solid	-1.13144521294275
518	GDSC1	Linsitinib	753623	281	13027071	TE-8	SIDM00326	ESCA	185	IGF1R	IGF1R signaling	1045	Y	0.01	2.56	0.334719	0.797166	0.281661	-1.235213	1.39754761916044	oesophagus	carcinoma	solid	-1.23300320587721
519	GDSC1	Linsitinib	753624	281	13027385	CAPAN-1	SIDM00934	PAAD	185	IGF1R	IGF1R signaling	1045	Y	0.01	2.56	1.308161	0.883555	0.034161	-0.550891	3.6993643219069	pancreas	carcinoma	solid	-0.552471673158109
520	GDSC1	Linsitinib	905933	281	13027693	OVCAR-3	SIDM00105	OV	185	IGF1R	IGF1R signaling	1045	Y	0.01	2.56	2.493081	0.952766	0.161193	0.282098	12.0984942172086	ovary	carcinoma	solid	0.275903744945401
521	GDSC1	Linsitinib	905934	281	13027990	PC-3	SIDM00088	PRAD	185	IGF1R	IGF1R signaling	1045	Y	0.01	2.56	3.759041	0.979745	0.063449	1.172057	42.9072581813633	prostate	carcinoma	solid	1.16093407973789
522	GDSC1	Linsitinib	905935	281	13028288	DU-145	SIDM00120	PRAD	185	IGF1R	IGF1R signaling	1045	Y	0.01	2.56	3.171564	0.973865	0.078498	0.759066	23.8447483948442	prostate	carcinoma	solid	0.750229976928255
523	GDSC1	Linsitinib	905936	281	13028592	HCT-116	SIDM00783	COREAD	185	IGF1R	IGF1R signaling	1045	Y	0.01	2.56	2.812841	0.981534	0.042937	0.506887	16.657174091629	large_intestine	carcinoma	solid	0.499447379699459
524	GDSC1	Linsitinib	905937	281	13028895	HCT-15	SIDM00789	COREAD	185	IGF1R	IGF1R signaling	1045	Y	0.01	2.56	3.70374	0.986028	0.067785	1.133181	40.5988605117188	large_intestine	carcinoma	solid	1.12227325116167
525	GDSC1	Linsitinib	905938	281	13029207	HL-60	SIDM00829	LAML	185	IGF1R	IGF1R signaling	1045	Y	0.01	2.56	-0.204341	0.752465	0.182113	-1.614168	0.815184345924719	haematopoietic_and_lymphoid_tissue	haematopoietic_neoplasm	hematopoietic	-1.60985907199718
526	GDSC1	Linsitinib	905939	281	13029548	HT-29	SIDM00136	COREAD	185	IGF1R	IGF1R signaling	1045	Y	0.01	2.56	-0.871585	0.639666	0.160787	-2.083234	0.418288037014434	large_intestine	carcinoma	solid	-2.07632813950981
527	GDSC1	Linsitinib	905940	281	13029867	K-562	SIDM00791	LCML	185	IGF1R	IGF1R signaling	1045	Y	0.01	2.56	3.502308	0.984247	0.031766	0.991576	33.1919706904624	haematopoietic_and_lymphoid_tissue	haematopoietic_neoplasm	hematopoietic	0.981452506116071
528	GDSC1	Linsitinib	905941	281	13030218	NCI-H226	SIDM00139	LUSC	185	IGF1R	IGF1R signaling	1045	Y	0.01	2.56	1.22934	0.902028	0.09828	-0.606302	3.41897226977561	lung	carcinoma	solid	-0.607575290980693
529	GDSC1	Linsitinib	905942	281	13030564	NCI-H23	SIDM00138	LUAD	185	IGF1R	IGF1R signaling	1045	Y	0.01	2.56	3.401445	0.98806	0.026118	0.92067	30.0074294699339	lung	carcinoma	solid	0.910939366160484
530	GDSC1	Linsitinib	905943	281	13030898	NCI-H460	SIDM00144	UNCLASSIFIED	185	IGF1R	IGF1R signaling	1045	Y	0.01	2.56	3.116071	0.986059	0.020066	0.720054	22.5575765854024	lung	carcinoma	solid	0.711434921501038
531	GDSC1	Linsitinib	905944	281	13031161	NCI-H522	SIDM00116	LUAD	185	IGF1R	IGF1R signaling	1045	Y	0.01	2.56	1.176508	0.882565	0.242192	-0.643442	3.24302974712087	lung	carcinoma	solid	-0.644510046144961
532	GDSC1	Linsitinib	905945	281	13031465	T47D	SIDM00097	BRCA	185	IGF1R	IGF1R signaling	1045	Y	0.01	2.56	3.680176	0.961583	0.104307	1.116616	39.6533724520087	breast	carcinoma	solid	1.10579970159529
533	GDSC1	Linsitinib	905946	281	13031759	MCF7	SIDM00148	BRCA	185	IGF1R	IGF1R signaling	1045	Y	0.01	2.56	0.453068	0.824279	0.208965	-1.152014	1.57313115579577	breast	carcinoma	solid	-1.15026563510692
534	GDSC1	Linsitinib	905947	281	13032054	786-0	SIDM00125	KIRC	185	IGF1R	IGF1R signaling	1045	Y	0.01	2.56	1.706138	0.945351	0.140876	-0.271117	5.5076498077207	kidney	carcinoma	solid	-0.274246675883541
535	GDSC1	Linsitinib	905948	281	13032360	A498	SIDM00124	KIRC	185	IGF1R	IGF1R signaling	1045	Y	0.01	2.56	2.626892	0.918159	0.187702	0.376165	13.8307171638856	kidney	carcinoma	solid	0.369450771809534
536	GDSC1	Linsitinib	905950	281	13032830	ACHN	SIDM00123	KIRC	185	IGF1R	IGF1R signaling	1045	Y	0.01	2.56	3.792324	0.981662	0.033778	1.195455	44.3593717567398	kidney	carcinoma	solid	1.18420216453749
537	GDSC1	Linsitinib	905952	281	13033264	CCRF-CEM	SIDM00121	ALL	185	IGF1R	IGF1R signaling	1045	Y	0.01	2.56	2.410569	0.969734	0.044335	0.224092	11.1402981716699	haematopoietic_and_lymphoid_tissue	lymphoid_neoplasm	solid	0.218219755732157
538	GDSC1	Linsitinib	905954	281	13033598	SK-MEL-28	SIDM00081	SKCM	185	IGF1R	IGF1R signaling	1045	Y	0.01	2.56	2.382316	0.964137	0.140969	0.204231	10.8299560193196	skin	malignant_melanoma	solid	0.198468134789243
539	GDSC1	Linsitinib	905955	281	13033919	SK-MEL-2	SIDM00082	SKCM	185	IGF1R	IGF1R signaling	1045	Y	0.01	2.56	0.726016	0.847476	0.15818	-0.960134	2.06682993279058	skin	malignant_melanoma	solid	-0.959448184460026
540	GDSC1	Linsitinib	905956	281	13034259	SK-MEL-5	SIDM00080	SKCM	185	IGF1R	IGF1R signaling	1045	Y	0.01	2.56	2.925231	0.960155	0.083436	0.585895	18.6385310533253	skin	malignant_melanoma	solid	0.578019024401762
541	GDSC1	Linsitinib	905957	281	13034555	Hs-578-T	SIDM00135	BRCA	185	IGF1R	IGF1R signaling	1045	Y	0.01	2.56	3.048055	0.974534	0.02931	0.672239	21.0743149916949	breast	carcinoma	solid	0.66388505953759
542	GDSC1	Linsitinib	905958	281	13034867	MOLT-4	SIDM00145	ALL	185	IGF1R	IGF1R signaling	1045	Y	0.01	2.56	1.876234	0.966775	0.045846	-0.151541	6.52887077797564	haematopoietic_and_lymphoid_tissue	lymphoid_neoplasm	solid	-0.155332871476717
543	GDSC1	Linsitinib	905959	281	13035204	SK-OV-3	SIDM00079	OV	185	IGF1R	IGF1R signaling	1045	Y	0.01	2.56	1.44372	0.879658	0.248982	-0.455594	4.23642604552074	ovary	carcinoma	solid	-0.457702622671414
544	GDSC1	Linsitinib	905960	281	13035509	MDA-MB-231	SIDM00146	BRCA	185	IGF1R	IGF1R signaling	1045	Y	0.01	2.56	2.388178	0.95338	0.066271	0.208352	10.8936276607567	breast	carcinoma	solid	0.202566248333552
545	GDSC1	Linsitinib	905961	281	13035803	COLO-205	SIDM00826	COREAD	185	IGF1R	IGF1R signaling	1045	Y	0.01	2.56	-2.38451	0.410671	0.08521	-3.146808	0.092134114236363	large_intestine	carcinoma	solid	-3.13401125687997
546	GDSC1	Linsitinib	905962	281	13036108	SW620	SIDM00841	COREAD	185	IGF1R	IGF1R signaling	1045	Y	0.01	2.56	1.992967	0.945516	0.143809	-0.069479	7.33727118249882	large_intestine	carcinoma	solid	-0.0737250433689313
547	GDSC1	Linsitinib	905963	281	13036408	CAKI-1	SIDM00941	KIRC	185	IGF1R	IGF1R signaling	1045	Y	0.01	2.56	1.703872	0.882534	0.122705	-0.272709	5.49518360280083	kidney	carcinoma	solid	-0.275830832364504
548	GDSC1	Linsitinib	905964	281	13036713	RPMI-8226	SIDM00087	MM	185	IGF1R	IGF1R signaling	1045	Y	0.01	2.56	3.233159	0.987636	0.027813	0.802366	25.359641676661	haematopoietic_and_lymphoid_tissue	lymphoid_neoplasm	solid	0.79329092946352
549	GDSC1	Linsitinib	905965	281	13037064	SR	SIDM00096	UNCLASSIFIED	185	IGF1R	IGF1R signaling	1045	Y	0.01	2.56	1.926264	0.958715	0.113085	-0.11637	6.86381905234272	haematopoietic_and_lymphoid_tissue	lymphoid_neoplasm	solid	-0.120356989419094
550	GDSC1	Linsitinib	905967	281	13037410	NCI-H322M	SIDM00117	LUAD	185	IGF1R	IGF1R signaling	1045	Y	0.01	2.56	3.615955	0.961198	0.06653	1.071469	37.186842407878	lung	carcinoma	solid	1.06090291723345
551	GDSC1	Linsitinib	905969	281	13037864	OVCAR-5	SIDM00091	OV	185	IGF1R	IGF1R signaling	1045	Y	0.01	2.56	0.583596	0.813083	0.225724	-1.060255	1.79247258662586	ovary	carcinoma	solid	-1.05901374757509
552	GDSC1	Linsitinib	905970	281	13038183	EKVX	SIDM00119	LUAD	185	IGF1R	IGF1R signaling	1045	Y	0.01	2.56	0.475893	0.747304	0.245175	-1.135969	1.60945079550969	lung	carcinoma	solid	-1.13430871909722
553	GDSC1	Linsitinib	905971	281	13038535	HCC2998	SIDM00118	COREAD	185	IGF1R	IGF1R signaling	1045	Y	0.01	2.56	-0.179865	0.749108	0.075927	-1.596961	0.835382980501555	large_intestine	carcinoma	solid	-1.5927479448886
554	GDSC1	Linsitinib	905972	281	13038859	HOP-62	SIDM00133	LUAD	185	IGF1R	IGF1R signaling	1045	Y	0.01	2.56	1.787443	0.93276	0.125799	-0.21396	5.97415700001412	lung	carcinoma	solid	-0.217406498176265
555	GDSC1	Linsitinib	905973	281	13039187	HOP-92	SIDM00134	UNCLASSIFIED	185	IGF1R	IGF1R signaling	1045	Y	0.01	2.56	2.286604	0.930633	0.055959	0.136946	9.84145927132287	lung	carcinoma	solid	0.13155604957039
556	GDSC1	Linsitinib	905974	281	13039450	LOXIMVI	SIDM00149	SKCM	185	IGF1R	IGF1R signaling	1045	Y	0.01	2.56	0.92868	0.875506	0.050317	-0.817663	2.53116583259657	skin	malignant_melanoma	solid	-0.817766150453908
557	GDSC1	Linsitinib	905975	281	13039784	M14	SIDM00003	SKCM	185	IGF1R	IGF1R signaling	1045	Y	0.01	2.56	2.871166	0.96437	0.214328	0.547888	17.6575949569765	skin	malignant_melanoma	solid	0.540222281178788
558	GDSC1	Linsitinib	905976	281	13040091	UACC-62	SIDM00107	SKCM	185	IGF1R	IGF1R signaling	1045	Y	0.01	2.56	2.940956	0.979365	0.069917	0.59695	18.9339385080212	skin	malignant_melanoma	solid	0.589012343317535
559	GDSC1	Linsitinib	905977	281	13040401	UACC-257	SIDM00108	SKCM	185	IGF1R	IGF1R signaling	1045	Y	0.01	2.56	3.197154	0.9713	0.030439	0.777055	24.4628098752459	skin	malignant_melanoma	solid	0.768119899411857
560	GDSC1	Linsitinib	905978	281	13040754	RXF393	SIDM00086	KIRC	185	IGF1R	IGF1R signaling	1045	Y	0.01	2.56	1.999517	0.897542	0.271969	-0.064874	7.38548804658887	kidney	carcinoma	solid	-0.0691459502752389
561	GDSC1	Linsitinib	905979	281	13041077	SN12C	SIDM00094	KIRC	185	IGF1R	IGF1R signaling	1045	Y	0.01	2.56	2.431286	0.945829	0.084298	0.238656	11.3734989990208	kidney	carcinoma	solid	0.232702972773688
562	GDSC1	Linsitinib	905980	281	13041388	TK10	SIDM00113	KIRC	185	IGF1R	IGF1R signaling	1045	Y	0.01	2.56	2.009889	0.925212	0.098745	-0.057583	7.4624889650697	kidney	carcinoma	solid	-0.0618949039290134
563	GDSC1	Linsitinib	905981	281	13041709	U031	SIDM00112	KIRC	185	IGF1R	IGF1R signaling	1045	Y	0.01	2.56	1.950991	0.941178	0.088768	-0.098987	7.03565646249231	kidney	carcinoma	solid	-0.103070388666768
564	GDSC1	Linsitinib	905982	281	13042021	SNB75	SIDM00095	GBM	185	IGF1R	IGF1R signaling	1045	Y	0.01	2.56	1.351838	0.865317	0.172292	-0.520186	3.86452199847849	central_nervous_system	glioma	solid	-0.521937161852276
565	GDSC1	Linsitinib	905983	281	13042351	U251	SIDM00111	GBM	185	IGF1R	IGF1R signaling	1045	Y	0.01	2.56	2.994988	0.983906	0.052208	0.634934	19.9851200669774	central_nervous_system	glioma	solid	0.626786016300495
566	GDSC1	Linsitinib	905984	281	13042663	SF539	SIDM00083	LGG	185	IGF1R	IGF1R signaling	1045	Y	0.01	2.56	2.901292	0.987173	0.020078	0.569067	18.1976415405185	central_nervous_system	glioma	solid	0.561283313017044
567	GDSC1	Linsitinib	905985	281	13043002	SF295	SIDM00084	GBM	185	IGF1R	IGF1R signaling	1045	Y	0.01	2.56	3.198316	0.980553	0.112664	0.777872	24.4912521821009	central_nervous_system	glioma	solid	0.768932251499623
568	GDSC1	Linsitinib	905986	281	13043321	SF268	SIDM00085	GBM	185	IGF1R	IGF1R signaling	1045	Y	0.01	2.56	3.337134	0.979563	0.035503	0.875459	28.1383664729641	central_nervous_system	glioma	solid	0.865979662962247
569	GDSC1	Linsitinib	905989	281	13043671	KM12	SIDM00150	COREAD	185	IGF1R	IGF1R signaling	1045	Y	0.01	2.56	3.754588	0.98316	0.059354	1.168926	42.7166169384311	large_intestine	carcinoma	solid	1.15782099553236
570	GDSC1	Linsitinib	905990	281	13044025	OVCAR-4	SIDM00092	OV	185	IGF1R	IGF1R signaling	1045	Y	0.01	2.56	2.241098	0.911351	0.090844	0.104956	9.40365082958826	ovary	carcinoma	solid	0.0997428876892347
571	GDSC1	Linsitinib	905991	281	13044367	OVCAR-8	SIDM00090	OV	185	IGF1R	IGF1R signaling	1045	Y	0.01	2.56	2.46009	0.970872	0.15517	0.258905	11.7058650204254	ovary	carcinoma	solid	0.252839796815019
572	GDSC1	Linsitinib	906693	281	13044670	BxPC-3	SIDM00132	PAAD	185	IGF1R	IGF1R signaling	1045	Y	0.01	2.56	2.509525	0.958912	0.125841	0.293658	12.2990866066618	pancreas	carcinoma	solid	0.287399715454207
573	GDSC1	Linsitinib	906696	281	13044973	BHT-101	SIDM00987	THCA	185	IGF1R	IGF1R signaling	1045	Y	0.01	2.56	1.667931	0.929885	0.09156	-0.297976	5.30118828423167	thyroid	carcinoma	solid	-0.300957120132504
574	GDSC1	Linsitinib	906746	281	13045292	Becker	SIDM00490	GBM	185	IGF1R	IGF1R signaling	1045	Y	0.01	2.56	3.591285	0.981892	0.146951	1.054126	36.2806666421658	central_nervous_system	glioma	solid	1.04365616507752
575	GDSC1	Linsitinib	906763	281	13045636	BE-13	SIDM01245	ALL	185	IGF1R	IGF1R signaling	1045	Y	0.01	2.56	2.7569	0.973106	0.025946	0.46756	15.7509392749781	haematopoietic_and_lymphoid_tissue	lymphoid_neoplasm	solid	0.460339128286597
576	GDSC1	Linsitinib	906765	281	13045982	ARH-77	SIDM00900	MM	185	IGF1R	IGF1R signaling	1045	Y	0.01	2.56	3.143473	0.98543	0.053491	0.739318	23.1842460860581	haematopoietic_and_lymphoid_tissue	lymphoid_neoplasm	solid	0.730591609890864
577	GDSC1	Linsitinib	906790	281	13046294	AGS	SIDM00850	STAD	185	IGF1R	IGF1R signaling	1045	Y	0.01	2.56	3.140785	0.985804	0.047479	0.737428	23.1220105146595	stomach	carcinoma	solid	0.728712433976994
578	GDSC1	Linsitinib	906791	281	13046597	ABC-1	SIDM00494	LUAD	185	IGF1R	IGF1R signaling	1045	Y	0.01	2.56	-0.211996	0.727051	0.067787	-1.619549	0.808967933431762	lung	carcinoma	solid	-1.61521066858225
579	GDSC1	Linsitinib	906792	281	13046856	A2058	SIDM00797	SKCM	185	IGF1R	IGF1R signaling	1045	Y	0.01	2.56	2.500229	0.971164	0.082657	0.287122	12.1852840712759	skin	malignant_melanoma	solid	0.280900898752075
580	GDSC1	Linsitinib	906793	281	13047153	A375	SIDM00795	SKCM	185	IGF1R	IGF1R signaling	1045	Y	0.01	2.56	0.724625	0.873844	0.231091	-0.961112	2.06395697096226	skin	malignant_melanoma	solid	-0.960420630031526
581	GDSC1	Linsitinib	906794	281	13047474	A253	SIDM00796	UNCLASSIFIED	185	IGF1R	IGF1R signaling	1045	Y	0.01	2.56	3.544168	0.98503	0.183843	1.021003	34.6108771099425	salivary_gland	carcinoma	solid	1.01071675602477
582	GDSC1	Linsitinib	906795	281	13047818	8305C	SIDM00997	THCA	185	IGF1R	IGF1R signaling	1045	Y	0.01	2.56	1.59029	0.897475	0.274808	-0.352557	4.90517122173841	thyroid	carcinoma	solid	-0.355235802100041
583	GDSC1	Linsitinib	906797	281	13048122	647-V	SIDM00983	BLCA	185	IGF1R	IGF1R signaling	1045	Y	0.01	2.56	2.533218	0.963138	0.075716	0.310314	12.5939683882615	urinary_tract	carcinoma	solid	0.303963448686093
584	GDSC1	Linsitinib	906798	281	13048433	639-V	SIDM00999	BLCA	185	IGF1R	IGF1R signaling	1045	Y	0.01	2.56	1.780047	0.95552	0.135735	-0.219159	5.93013512839245	urinary_tract	carcinoma	solid	-0.222577028332135
585	GDSC1	Linsitinib	906800	281	13048745	697	SIDM01076	UNCLASSIFIED	185	IGF1R	IGF1R signaling	1045	Y	0.01	2.56	1.502789	0.949961	0.048153	-0.414069	4.49420594782733	haematopoietic_and_lymphoid_tissue	lymphoid_neoplasm	solid	-0.416407592144496
586	GDSC1	Linsitinib	906801	281	13049086	BT-20	SIDM00893	BRCA	185	IGF1R	IGF1R signaling	1045	Y	0.01	2.56	3.608582	0.978733	0.122016	1.066286	36.9136720986358	breast	carcinoma	solid	1.05574846633578
587	GDSC1	Linsitinib	906804	281	13049389	A2780	SIDM00210	UNCLASSIFIED	185	IGF1R	IGF1R signaling	1045	Y	0.01	2.56	1.858521	0.939908	0.211305	-0.163993	6.41424308705436	ovary	carcinoma	solid	-0.167715997578789
588	GDSC1	Linsitinib	906805	281	13049691	COR-L105	SIDM00513	LUAD	185	IGF1R	IGF1R signaling	1045	Y	0.01	2.56	1.589944	0.879842	0.206728	-0.3528	4.90347432607557	lung	carcinoma	solid	-0.355477690071097
589	GDSC1	Linsitinib	906808	281	13050146	COR-L88	SIDM00506	SCLC	185	IGF1R	IGF1R signaling	1045	Y	0.01	2.56	3.933453	0.973545	0.053974	1.294667	51.0830632999759	lung	carcinoma	solid	1.28286519189928
590	GDSC1	Linsitinib	906812	281	13050488	COLO-824	SIDM00954	BRCA	185	IGF1R	IGF1R signaling	1045	Y	0.01	2.56	1.525109	0.911509	0.065914	-0.398379	4.59564446725418	breast	carcinoma	solid	-0.40080372071683
591	GDSC1	Linsitinib	906814	281	13051165	COLO-792	SIDM00140	SKCM	185	IGF1R	IGF1R signaling	1045	Y	0.01	2.56	1.104997	0.864872	0.105121	-0.693714	3.01921541114675	skin	malignant_melanoma	solid	-0.694503256255349
592	GDSC1	Linsitinib	906817	281	13051426	COLO-680N	SIDM00956	ESCA	185	IGF1R	IGF1R signaling	1045	Y	0.01	2.56	1.646892	0.907161	0.185191	-0.312766	5.1908216566808	oesophagus	carcinoma	solid	-0.315665446788717
593	GDSC1	Linsitinib	906818	281	13051729	COLO-679	SIDM00284	SKCM	185	IGF1R	IGF1R signaling	1045	Y	0.01	2.56	1.883908	0.923755	0.112225	-0.146146	6.57916606853063	skin	malignant_melanoma	solid	-0.149967992026183
594	GDSC1	Linsitinib	906820	281	13052012	CHP-212	SIDM00910	NB	185	IGF1R	IGF1R signaling	1045	Y	0.01	2.56	1.463764	0.918507	0.137411	-0.441503	4.32219770107953	autonomic_ganglia	neuroblastoma	solid	-0.443689898706534
595	GDSC1	Linsitinib	906821	281	13052316	CFPAC-1	SIDM00130	PAAD	185	IGF1R	IGF1R signaling	1045	Y	0.01	2.56	2.682669	0.962538	0.084657	0.415376	14.6240729050364	pancreas	carcinoma	solid	0.408444371120508
596	GDSC1	Linsitinib	906823	281	13052611	CCF-STTG1	SIDM00131	GBM	185	IGF1R	IGF1R signaling	1045	Y	0.01	2.56	2.675014	0.974028	0.246974	0.409995	14.5125530139109	central_nervous_system	glioma	solid	0.403092774535437
597	GDSC1	Linsitinib	906824	281	13052915	Ca-Ski	SIDM00923	CESC	185	IGF1R	IGF1R signaling	1045	Y	0.01	2.56	2.302204	0.9448	0.108499	0.147913	9.99618979612666	cervix	carcinoma	solid	0.142461981213382
598	GDSC1	Linsitinib	906825	281	13053084	Caov-3	SIDM00919	OV	185	IGF1R	IGF1R signaling	1045	Y	0.01	2.56	3.130573	0.989411	0.025368	0.730249	22.8870900885314	ovary	carcinoma	solid	0.721573243339928
599	GDSC1	Linsitinib	906826	281	13053389	CAL-120	SIDM00940	BRCA	185	IGF1R	IGF1R signaling	1045	Y	0.01	2.56	3.12532	0.960892	0.038416	0.726556	22.7671794253876	breast	carcinoma	solid	0.717900880588605
600	GDSC1	Linsitinib	906828	281	13053985	CAL-62	SIDM00931	THCA	185	IGF1R	IGF1R signaling	1045	Y	0.01	2.56	2.922378	0.981187	0.054327	0.58389	18.5854311073208	thyroid	carcinoma	solid	0.576024497287823
601	GDSC1	Linsitinib	906830	281	13054296	C32	SIDM00890	SKCM	185	IGF1R	IGF1R signaling	1045	Y	0.01	2.56	3.91765	0.97184	0.082871	1.283558	50.2821427921141	skin	malignant_melanoma	solid	1.27181734332529
602	GDSC1	Linsitinib	906831	281	13054612	Daudi	SIDM00845	UNCLASSIFIED	185	IGF1R	IGF1R signaling	1045	Y	0.01	2.56	2.500184	0.976764	0.015281	0.287091	12.1847357458301	haematopoietic_and_lymphoid_tissue	lymphoid_neoplasm	solid	0.280869439333874
603	GDSC1	Linsitinib	906832	281	13054951	DB	SIDM00886	DLBC	185	IGF1R	IGF1R signaling	1045	Y	0.01	2.56	3.883389	0.976911	0.035685	1.259472	48.5886031344575	haematopoietic_and_lymphoid_tissue	lymphoid_neoplasm	solid	1.24786554050346
604	GDSC1	Linsitinib	906835	281	13055938	DBTRG-05MG	SIDM00867	GBM	185	IGF1R	IGF1R signaling	1045	Y	0.01	2.56	2.812709	0.947398	0.086432	0.506793	16.6549754897598	central_nervous_system	glioma	solid	0.499355098739403
605	GDSC1	Linsitinib	906836	281	13056251	DEL	SIDM00949	UNCLASSIFIED	185	IGF1R	IGF1R signaling	1045	Y	0.01	2.56	2.809001	0.991271	0.023757	0.504186	16.5933331960843	haematopoietic_and_lymphoid_tissue	lymphoid_neoplasm	solid	0.496762842679645
606	GDSC1	Linsitinib	906837	281	13056587	Detroit562	SIDM00831	HNSC	185	IGF1R	IGF1R signaling	1045	Y	0.01	2.56	3.617732	0.990498	0.034176	1.072718	37.2529821746152	upper_aerodigestive_tract	carcinoma	solid	1.0621452147033
607	GDSC1	Linsitinib	906838	281	13056907	DG-75	SIDM00948	UNCLASSIFIED	185	IGF1R	IGF1R signaling	1045	Y	0.01	2.56	3.558373	0.985176	0.04226	1.030989	35.1060331388806	haematopoietic_and_lymphoid_tissue	lymphoid_neoplasm	solid	1.02064744570353
608	GDSC1	Linsitinib	906839	281	13057244	DK-MG	SIDM00947	GBM	185	IGF1R	IGF1R signaling	1045	Y	0.01	2.56	1.209801	0.851728	0.191407	-0.620038	3.35281737549943	central_nervous_system	glioma	solid	-0.621234970363541
609	GDSC1	Linsitinib	906842	281	13057795	DOHH-2	SIDM00981	DLBC	185	IGF1R	IGF1R signaling	1045	Y	0.01	2.56	2.900424	0.986963	0.029122	0.568456	18.1818528409482	haematopoietic_and_lymphoid_tissue	lymphoid_neoplasm	solid	0.560676495794857
610	GDSC1	Linsitinib	906843	281	13058043	DoTc2-4510	SIDM00864	CESC	185	IGF1R	IGF1R signaling	1045	Y	0.01	2.56	1.205632	0.903115	0.067578	-0.622968	3.33886857633599	cervix	carcinoma	solid	-0.624149510685313
611	GDSC1	Linsitinib	906844	281	13058354	DU-4475	SIDM01001	BRCA	185	IGF1R	IGF1R signaling	1045	Y	0.01	2.56	1.413192	0.936326	0.105115	-0.477055	4.10905058250701	breast	carcinoma	solid	-0.479044691978932
612	GDSC1	Linsitinib	906846	281	13058695	EB2	SIDM00863	UNCLASSIFIED	185	IGF1R	IGF1R signaling	1045	Y	0.01	2.56	3.008075	0.988277	0.054895	0.644134	20.2483842450252	haematopoietic_and_lymphoid_tissue	lymphoid_neoplasm	solid	0.635935114211511
613	GDSC1	Linsitinib	906847	281	13059039	EB-3	SIDM00793	UNCLASSIFIED	185	IGF1R	IGF1R signaling	1045	Y	0.01	2.56	3.717987	0.981791	0.028201	1.143196	41.1814124323486	haematopoietic_and_lymphoid_tissue	lymphoid_neoplasm	solid	1.13223330296408
614	GDSC1	Linsitinib	906848	281	13059371	ECC10	SIDM00280	UNCLASSIFIED	185	IGF1R	IGF1R signaling	1045	Y	0.01	2.56	0.388476	0.805141	0.070462	-1.197422	1.47473158948185	stomach	carcinoma	solid	-1.19542178489437
615	GDSC1	Linsitinib	906851	281	13059706	EFM-19	SIDM01056	BRCA	185	IGF1R	IGF1R signaling	1045	Y	0.01	2.56	2.069627	0.902935	0.134405	-0.015587	7.92186771004435	breast	carcinoma	solid	-0.0201321767181741
616	GDSC1	Linsitinib	906852	281	13060009	EFO-27	SIDM01051	UNCLASSIFIED	185	IGF1R	IGF1R signaling	1045	Y	0.01	2.56	3.972572	0.978968	0.056724	1.322167	53.1209824545515	ovary	carcinoma	solid	1.31021321369045
617	GDSC1	Linsitinib	906853	281	13060308	EGI-1	SIDM01050	UNCLASSIFIED	185	IGF1R	IGF1R signaling	1045	Y	0.01	2.56	1.802886	0.90985	0.171781	-0.203104	6.06713196499389	biliary_tract	carcinoma	solid	-0.206610324947884
618	GDSC1	Linsitinib	906854	281	13060615	EHEB	SIDM01049	CLL	185	IGF1R	IGF1R signaling	1045	Y	0.01	2.56	4.311385	0.978209	0.039105	1.56035	74.5436604473042	haematopoietic_and_lymphoid_tissue	lymphoid_neoplasm	solid	1.54707676611078
619	GDSC1	Linsitinib	906855	281	13060880	EM-2	SIDM01047	LCML	185	IGF1R	IGF1R signaling	1045	Y	0.01	2.56	3.707451	0.979725	0.036995	1.13579	40.7498027832372	haematopoietic_and_lymphoid_tissue	haematopoietic_neoplasm	hematopoietic	1.12486760451597
620	GDSC1	Linsitinib	906856	281	13061225	EoL-1-cell	SIDM00277	UNCLASSIFIED	185	IGF1R	IGF1R signaling	1045	Y	0.01	2.56	1.480785	0.92726	0.032415	-0.429538	4.396395497154	haematopoietic_and_lymphoid_tissue	haematopoietic_neoplasm	hematopoietic	-0.431790548546574
621	GDSC1	Linsitinib	906861	281	13061574	ETK-1	SIDM00276	UNCLASSIFIED	185	IGF1R	IGF1R signaling	1045	Y	0.01	2.56	0.848348	0.857627	0.163163	-0.874136	2.33578494613908	biliary_tract	carcinoma	solid	-0.873926105629861
622	GDSC1	Linsitinib	906862	281	13061922	EVSA-T	SIDM01042	BRCA	185	IGF1R	IGF1R signaling	1045	Y	0.01	2.56	3.20663	0.988924	0.02586	0.783717	24.6957212528854	breast	carcinoma	solid	0.774744553786792
623	GDSC1	Linsitinib	906863	281	13062244	FADU	SIDM00860	HNSC	185	IGF1R	IGF1R signaling	1045	Y	0.01	2.56	3.382481	0.986522	0.133	0.907338	29.4437304650731	upper_aerodigestive_tract	carcinoma	solid	0.897681668232426
624	GDSC1	Linsitinib	906864	281	13062556	FTC-133	SIDM00213	THCA	185	IGF1R	IGF1R signaling	1045	Y	0.01	2.56	2.428331	0.960358	0.203325	0.236579	11.3399399174416	thyroid	carcinoma	solid	0.23063713764516
625	GDSC1	Linsitinib	906865	281	13062834	G-361	SIDM00857	SKCM	185	IGF1R	IGF1R signaling	1045	Y	0.01	2.56	2.338689	0.966126	0.09106	0.173561	10.3676356789254	skin	malignant_melanoma	solid	0.167968578392522
626	GDSC1	Linsitinib	906868	281	13063137	GAMG	SIDM01055	LGG	185	IGF1R	IGF1R signaling	1045	Y	0.01	2.56	2.05035	0.947441	0.058287	-0.029139	7.77062034753344	central_nervous_system	glioma	solid	-0.0336086923772745
627	GDSC1	Linsitinib	906869	281	13063375	GCIY	SIDM00274	STAD	185	IGF1R	IGF1R signaling	1045	Y	0.01	2.56	1.45375	0.900488	0.101306	-0.448543	4.27913120712857	stomach	carcinoma	solid	-0.450690667903516
628	GDSC1	Linsitinib	906870	281	13063719	GDM-1	SIDM01057	LAML	185	IGF1R	IGF1R signaling	1045	Y	0.01	2.56	-1.867944	0.494637	0.050683	-2.783666	0.154440866038026	haematopoietic_and_lymphoid_tissue	haematopoietic_neoplasm	hematopoietic	-2.77288090527137
629	GDSC1	Linsitinib	906871	281	13064065	GI-1	SIDM00273	LGG	185	IGF1R	IGF1R signaling	1045	Y	0.01	2.56	1.512793	0.932806	0.101288	-0.407037	4.53939162604385	central_nervous_system	glioma	solid	-0.409413813929336
630	GDSC1	Linsitinib	906872	281	13064417	GI-ME-N	SIDM00227	NB	185	IGF1R	IGF1R signaling	1045	Y	0.01	2.56	0.197787	0.7669	0.132778	-1.331475	1.21870278248135	autonomic_ganglia	neuroblastoma	solid	-1.32873211816812
631	GDSC1	Linsitinib	906873	281	13064738	GMS-10	SIDM01074	GBM	185	IGF1R	IGF1R signaling	1045	Y	0.01	2.56	2.617092	0.971203	0.125981	0.369276	13.6958381224627	central_nervous_system	glioma	solid	0.362599609623552
632	GDSC1	Linsitinib	906875	281	13065049	GOTO	SIDM00544	NB	185	IGF1R	IGF1R signaling	1045	Y	0.01	2.56	2.319507	0.940903	0.05026	0.160076	10.170658935031	autonomic_ganglia	neuroblastoma	solid	0.154558477060735
633	GDSC1	Linsitinib	906877	281	13065397	GR-ST	SIDM01259	ALL	185	IGF1R	IGF1R signaling	1045	Y	0.01	2.56	2.335582	0.9265	0.012019	0.171377	10.3354734248059	haematopoietic_and_lymphoid_tissue	lymphoid_neoplasm	solid	0.165796480340293
634	GDSC1	Linsitinib	907000	281	13066032	ESS-1	SIDM01043	UNCLASSIFIED	185	IGF1R	IGF1R signaling	1045	Y	0.01	2.56	2.990165	0.987732	0.050067	0.631543	19.8889638998846	endometrium	carcinoma	solid	0.623414265767537
635	GDSC1	Linsitinib	907042	281	13066334	H4	SIDM00852	LGG	185	IGF1R	IGF1R signaling	1045	Y	0.01	2.56	3.267596	0.98795	0.068026	0.826575	26.248162852053	central_nervous_system	glioma	solid	0.817365773565426
636	GDSC1	Linsitinib	907043	281	13066645	H9	SIDM01251	UNCLASSIFIED	185	IGF1R	IGF1R signaling	1045	Y	0.01	2.56	3.160443	0.986241	0.026407	0.751247	23.5810400162592	haematopoietic_and_lymphoid_tissue	lymphoid_neoplasm	solid	0.74245530604353
637	GDSC1	Linsitinib	907044	281	13066988	HC-1	SIDM01073	UNCLASSIFIED	185	IGF1R	IGF1R signaling	1045	Y	0.01	2.56	2.920535	0.979717	0.020041	0.582594	18.5512097025011	haematopoietic_and_lymphoid_tissue	lymphoid_neoplasm	solid	0.574736059337949
638	GDSC1	Linsitinib	907045	281	13067329	HCC1419	SIDM00882	BRCA	185	IGF1R	IGF1R signaling	1045	Y	0.01	2.56	4.091257	0.979181	0.155055	1.405602	59.8150319637767	breast	carcinoma	solid	1.39318568144997
639	GDSC1	Linsitinib	907046	281	13067631	HCC1569	SIDM00878	BRCA	185	IGF1R	IGF1R signaling	1045	Y	0.01	2.56	3.507626	0.972411	0.041623	0.995314	33.3689557768276	breast	carcinoma	solid	0.98517031024924
640	GDSC1	Linsitinib	907047	281	13067933	HCC1806	SIDM00875	UNCLASSIFIED	185	IGF1R	IGF1R signaling	1045	Y	0.01	2.56	2.051317	0.959254	0.14477	-0.028459	7.77813817169166	breast	carcinoma	solid	-0.0329326644350456
641	GDSC1	Linsitinib	907048	281	13068229	HCC70	SIDM00673	BRCA	185	IGF1R	IGF1R signaling	1045	Y	0.01	2.56	3.630791	0.985108	0.035142	1.081898	37.7426592563337	breast	carcinoma	solid	1.07127473786521
642	GDSC1	Linsitinib	907050	281	13068532	HD-MY-Z	SIDM01063	UNCLASSIFIED	185	IGF1R	IGF1R signaling	1045	Y	0.01	2.56	3.308756	0.986302	0.02964	0.85551	27.351079556766	haematopoietic_and_lymphoid_tissue	lymphoid_neoplasm	solid	0.846140654746552
643	GDSC1	Linsitinib	907051	281	13068876	HEC-1	SIDM00596	UCEC	185	IGF1R	IGF1R signaling	1045	Y	0.01	2.56	3.184309	0.988204	0.025054	0.768025	24.1505945779384	endometrium	carcinoma	solid	0.759139983260944
644	GDSC1	Linsitinib	907053	281	13069190	HEL	SIDM00594	LAML	185	IGF1R	IGF1R signaling	1045	Y	0.01	2.56	1.774716	0.964395	0.039082	-0.222907	5.89860569440031	haematopoietic_and_lymphoid_tissue	haematopoietic_neoplasm	hematopoietic	-0.226303920741673
645	GDSC1	Linsitinib	907055	281	13069508	HGC-27	SIDM00290	STAD	185	IGF1R	IGF1R signaling	1045	Y	0.01	2.56	2.356106	0.982562	0.050406	0.185805	10.5497904799026	stomach	carcinoma	solid	0.180144771432651
646	GDSC1	Linsitinib	907056	281	13069821	HH	SIDM00671	UNCLASSIFIED	185	IGF1R	IGF1R signaling	1045	Y	0.01	2.56	3.308512	0.960961	0.077562	0.855339	27.3444067074749	haematopoietic_and_lymphoid_tissue	lymphoid_neoplasm	solid	0.845970074790085
647	GDSC1	Linsitinib	907057	281	13070152	HLE	SIDM00064	LIHC	185	IGF1R	IGF1R signaling	1045	Y	0.01	2.56	2.547915	0.962485	0.064188	0.320645	12.7804287896199	liver	carcinoma	solid	0.31423809467052
648	GDSC1	Linsitinib	907058	281	13070437	HMV-II	SIDM00291	SKCM	185	IGF1R	IGF1R signaling	1045	Y	0.01	2.56	0.296008	0.780959	0.269565	-1.262426	1.34448091263633	skin	malignant_melanoma	solid	-1.26006599561002
649	GDSC1	Linsitinib	907059	281	13070742	HN	SIDM01061	HNSC	185	IGF1R	IGF1R signaling	1045	Y	0.01	2.56	2.881591	0.984241	0.044766	0.555217	17.8426382466685	upper_aerodigestive_tract	carcinoma	solid	0.547510379728673
650	GDSC1	Linsitinib	907061	281	13071330	HSC-3	SIDM00589	HNSC	185	IGF1R	IGF1R signaling	1045	Y	0.01	2.56	2.124629	0.970776	0.100729	0.023079	8.36979171931491	upper_aerodigestive_tract	carcinoma	solid	0.0183196215015616
651	GDSC1	Linsitinib	907062	281	13071618	HSC-4	SIDM00588	HNSC	185	IGF1R	IGF1R signaling	1045	Y	0.01	2.56	3.992659	0.978412	0.041686	1.336288	54.1988125752558	upper_aerodigestive_tract	carcinoma	solid	1.32425599887716
652	GDSC1	Linsitinib	907063	281	13071924	HT	SIDM00661	DLBC	185	IGF1R	IGF1R signaling	1045	Y	0.01	2.56	3.246103	0.986598	0.022686	0.811465	25.6900305422993	haematopoietic_and_lymphoid_tissue	lymphoid_neoplasm	solid	0.802340056334475
653	GDSC1	Linsitinib	907065	281	13072567	HT-1197	SIDM00676	BLCA	185	IGF1R	IGF1R signaling	1045	Y	0.01	2.56	1.436824	0.877952	0.104904	-0.460442	4.20731215159249	urinary_tract	carcinoma	solid	-0.462523603736163
654	GDSC1	Linsitinib	907066	281	13072871	HT-1376	SIDM00678	BLCA	185	IGF1R	IGF1R signaling	1045	Y	0.01	2.56	3.394667	0.9734	0.061198	0.915905	29.804726848206	urinary_tract	carcinoma	solid	0.90620087868124
655	GDSC1	Linsitinib	907068	281	13073507	HT-3	SIDM00679	CESC	185	IGF1R	IGF1R signaling	1045	Y	0.01	2.56	1.801842	0.933933	0.150765	-0.203837	6.06080118446488	cervix	carcinoma	solid	-0.207340183450146
656	GDSC1	Linsitinib	907069	281	13073811	HuCCT1	SIDM00587	UNCLASSIFIED	185	IGF1R	IGF1R signaling	1045	Y	0.01	2.56	3.338564	0.981947	0.054012	0.876465	28.1786331208119	biliary_tract	carcinoma	solid	0.866979373362855
657	GDSC1	Linsitinib	907071	281	13074118	HuH-7	SIDM00585	LIHC	185	IGF1R	IGF1R signaling	1045	Y	0.01	2.56	0.337556	0.804007	0.035321	-1.233218	1.40151809120754	liver	carcinoma	solid	-1.23101986433419
658	GDSC1	Linsitinib	907073	281	13074743	HuTu-80	SIDM00694	UNCLASSIFIED	185	IGF1R	IGF1R signaling	1045	Y	0.01	2.56	1.159141	0.92994	0.162097	-0.655651	3.18719429999067	small_intestine	carcinoma	solid	-0.656651284275977
659	GDSC1	Linsitinib	907169	281	13075065	IGR-1	SIDM01060	SKCM	185	IGF1R	IGF1R signaling	1045	Y	0.01	2.56	2.179961	0.96818	0.07943	0.061977	8.84596125950432	skin	malignant_melanoma	solid	0.0570021221214375
660	GDSC1	Linsitinib	907170	281	13075378	IMR-5	SIDM01206	NB	185	IGF1R	IGF1R signaling	1045	Y	0.01	2.56	2.505965	0.978789	0.016507	0.291155	12.2553797027913	autonomic_ganglia	neuroblastoma	solid	0.284910925925421
661	GDSC1	Linsitinib	907171	281	13075710	IPC-298	SIDM01059	SKCM	185	IGF1R	IGF1R signaling	1045	Y	0.01	2.56	2.058317	0.949053	0.242949	-0.023538	7.83277614870817	skin	malignant_melanoma	solid	-0.028038977159344
662	GDSC1	Linsitinib	907172	281	13076031	IST-MEL1	SIDM00225	SKCM	185	IGF1R	IGF1R signaling	1045	Y	0.01	2.56	2.582544	0.950282	0.078074	0.344989	13.2307544208906	skin	malignant_melanoma	solid	0.338447165623417
663	GDSC1	Linsitinib	907268	281	13077369	JiyoyeP-2003	SIDM00808	UNCLASSIFIED	185	IGF1R	IGF1R signaling	1045	Y	0.01	2.56	2.982347	0.989374	0.021663	0.626047	19.7340782171472	haematopoietic_and_lymphoid_tissue	lymphoid_neoplasm	solid	0.61794871617876
664	GDSC1	Linsitinib	907269	281	13077715	JVM-2	SIDM01013	CLL	185	IGF1R	IGF1R signaling	1045	Y	0.01	2.56	4.497332	0.974307	0.037216	1.691069	89.7772856905286	haematopoietic_and_lymphoid_tissue	lymphoid_neoplasm	solid	1.67707197580434
665	GDSC1	Linsitinib	907270	281	13078059	JVM-3	SIDM01012	CLL	185	IGF1R	IGF1R signaling	1045	Y	0.01	2.56	3.720238	0.984401	0.031213	1.144778	41.2742162031915	haematopoietic_and_lymphoid_tissue	lymphoid_neoplasm	solid	1.13380697297231
666	GDSC1	Linsitinib	907271	281	13078400	KALS-1	SIDM00613	LGG	185	IGF1R	IGF1R signaling	1045	Y	0.01	2.56	2.566111	0.926428	0.107672	0.333437	13.0151101275844	central_nervous_system	glioma	solid	0.326958885194616
667	GDSC1	Linsitinib	907272	281	13078745	KARPAS-45	SIDM01007	ALL	185	IGF1R	IGF1R signaling	1045	Y	0.01	2.56	1.593162	0.951486	0.023163	-0.350538	4.9192791227358	haematopoietic_and_lymphoid_tissue	lymphoid_neoplasm	solid	-0.353227992120639
668	GDSC1	Linsitinib	907273	281	13079089	KARPAS-299	SIDM01010	UNCLASSIFIED	185	IGF1R	IGF1R signaling	1045	Y	0.01	2.56	3.144213	0.989459	0.025109	0.739838	23.2014087775744	haematopoietic_and_lymphoid_tissue	lymphoid_neoplasm	solid	0.731108942545724
669	GDSC1	Linsitinib	907274	281	13079435	KARPAS-422	SIDM01008	DLBC	185	IGF1R	IGF1R signaling	1045	Y	0.01	2.56	3.590843	0.98014	0.023811	1.053815	36.264634130956	haematopoietic_and_lymphoid_tissue	lymphoid_neoplasm	solid	1.04334716368097
670	GDSC1	Linsitinib	907277	281	13080166	KE-37	SIDM01003	ALL	185	IGF1R	IGF1R signaling	1045	Y	0.01	2.56	1.99456	0.985409	0.018563	-0.068358	7.34896877014741	haematopoietic_and_lymphoid_tissue	lymphoid_neoplasm	solid	-0.072611379964618
671	GDSC1	Linsitinib	907278	281	13080496	KG-1	SIDM00785	LAML	185	IGF1R	IGF1R signaling	1045	Y	0.01	2.56	3.241997	0.987253	0.028433	0.808579	25.584763537946	haematopoietic_and_lymphoid_tissue	haematopoietic_neoplasm	hematopoietic	0.799469559198185
672	GDSC1	Linsitinib	907279	281	13080848	KINGS-1	SIDM00612	LGG	185	IGF1R	IGF1R signaling	1045	Y	0.01	2.56	2.448387	0.931268	0.17474	0.250678	11.5696697829638	central_nervous_system	glioma	solid	0.244658250788227
673	GDSC1	Linsitinib	907280	281	13081194	KMOE-2	SIDM01019	LAML	185	IGF1R	IGF1R signaling	1045	Y	0.01	2.56	1.482487	0.926684	0.149328	-0.428342	4.40388453365235	haematopoietic_and_lymphoid_tissue	haematopoietic_neoplasm	hematopoietic	-0.430600683440396
674	GDSC1	Linsitinib	907281	281	13081438	KMS-12-BM	SIDM01020	MM	185	IGF1R	IGF1R signaling	1045	Y	0.01	2.56	0.563481	0.87477	0.178522	-1.074395	1.75677721035307	haematopoietic_and_lymphoid_tissue	lymphoid_neoplasm	solid	-1.07307610751091
675	GDSC1	Linsitinib	907282	281	13081789	KNS-42	SIDM00607	LGG	185	IGF1R	IGF1R signaling	1045	Y	0.01	2.56	3.11486	0.969893	0.034477	0.719203	22.5302758940625	central_nervous_system	glioma	solid	0.710588313602342
676	GDSC1	Linsitinib	907285	281	13082118	HuP-T3	SIDM00533	PAAD	185	IGF1R	IGF1R signaling	1045	Y	0.01	2.56	2.032724	0.919389	0.143194	-0.041529	7.63485540461923	pancreas	carcinoma	solid	-0.0459309969374918
677	GDSC1	Linsitinib	907286	281	13082400	HuP-T4	SIDM00531	PAAD	185	IGF1R	IGF1R signaling	1045	Y	0.01	2.56	3.224578	0.977463	0.162811	0.796334	25.1429615869341	pancreas	carcinoma	solid	0.787291967961692
678	GDSC1	Linsitinib	907287	281	13082681	HT55	SIDM00541	COREAD	185	IGF1R	IGF1R signaling	1045	Y	0.01	2.56	3.37607	0.981765	0.18108	0.902832	29.2555705002906	large_intestine	carcinoma	solid	0.893199749786066
679	GDSC1	Linsitinib	907289	281	13082989	HT-115	SIDM00534	COREAD	185	IGF1R	IGF1R signaling	1045	Y	0.01	2.56	3.543561	0.988727	0.024437	1.020576	34.5898746824184	large_intestine	carcinoma	solid	1.01029240342815
680	GDSC1	Linsitinib	907291	281	13083632	GP5d	SIDM00537	COREAD	185	IGF1R	IGF1R signaling	1045	Y	0.01	2.56	0.63403	0.864232	0.187131	-1.0248	1.88519261744412	large_intestine	carcinoma	solid	-1.02375542985184
681	GDSC1	Linsitinib	907295	281	13083942	DMS-53	SIDM00523	SCLC	185	IGF1R	IGF1R signaling	1045	Y	0.01	2.56	2.285519	0.947176	0.106914	0.136183	9.83078707872493	lung	carcinoma	solid	0.130797528042656
682	GDSC1	Linsitinib	907300	281	13084850	KY821	SIDM00553	LAML	185	IGF1R	IGF1R signaling	1045	Y	0.01	2.56	3.426594	0.988681	0.024933	0.938349	30.7716557987438	haematopoietic_and_lymphoid_tissue	haematopoietic_neoplasm	hematopoietic	0.928520986345716
683	GDSC1	Linsitinib	907311	281	13085193	KU812	SIDM00308	LCML	185	IGF1R	IGF1R signaling	1045	Y	0.01	2.56	3.108737	0.984292	0.052084	0.714899	22.3927444968195	haematopoietic_and_lymphoid_tissue	haematopoietic_neoplasm	hematopoietic	0.706307735432467
684	GDSC1	Linsitinib	907312	281	13085530	KU-19-19	SIDM01033	BLCA	185	IGF1R	IGF1R signaling	1045	Y	0.01	2.56	2.413715	0.970195	0.169907	0.226304	11.1754007371017	urinary_tract	carcinoma	solid	0.220419118613494
685	GDSC1	Linsitinib	907313	281	13085844	KS-1	SIDM00555	GBM	185	IGF1R	IGF1R signaling	1045	Y	0.01	2.56	-3.029076	0.336636	0.188707	-3.599933	0.0483603024074165	central_nervous_system	glioma	solid	-3.58462617581568
686	GDSC1	Linsitinib	907314	281	13086190	KP-N-YN	SIDM00556	NB	185	IGF1R	IGF1R signaling	1045	Y	0.01	2.56	2.037794	0.918437	0.062671	-0.037965	7.67366241416235	autonomic_ganglia	neuroblastoma	solid	-0.0423865691535193
687	GDSC1	Linsitinib	907317	281	13086530	KYSE-150	SIDM01031	ESCA	185	IGF1R	IGF1R signaling	1045	Y	0.01	2.56	1.30441	0.915588	0.098911	-0.553528	3.68551399885581	oesophagus	carcinoma	solid	-0.555093990439703
688	GDSC1	Linsitinib	907318	281	13086832	KYSE-180	SIDM01030	ESCA	185	IGF1R	IGF1R signaling	1045	Y	0.01	2.56	1.081745	0.891243	0.10657	-0.71006	2.94982250280249	oesophagus	carcinoma	solid	-0.710758687188865
689	GDSC1	Linsitinib	907319	281	13087132	KYSE-270	SIDM01029	ESCA	185	IGF1R	IGF1R signaling	1045	Y	0.01	2.56	1.659779	0.94645	0.118314	-0.303706	5.25814866517582	oesophagus	carcinoma	solid	-0.30665616851415
690	GDSC1	Linsitinib	907320	281	13087429	KYSE-450	SIDM01027	ESCA	185	IGF1R	IGF1R signaling	1045	Y	0.01	2.56	3.054384	0.980856	0.06536	0.676689	21.2081173020539	oesophagus	carcinoma	solid	0.668309651933007
691	GDSC1	Linsitinib	907321	281	13087731	KYSE-510	SIDM01026	ESCA	185	IGF1R	IGF1R signaling	1045	Y	0.01	2.56	2.899622	0.989692	0.049906	0.567892	18.1672768407271	oesophagus	carcinoma	solid	0.560115819052699
692	GDSC1	Linsitinib	907322	281	13088050	L-428	SIDM00327	UNCLASSIFIED	185	IGF1R	IGF1R signaling	1045	Y	0.01	2.56	2.927542	0.986452	0.019816	0.58752	18.6816545085495	haematopoietic_and_lymphoid_tissue	lymphoid_neoplasm	solid	0.579634640300926
693	GDSC1	Linsitinib	907323	281	13088395	L-540	SIDM00329	UNCLASSIFIED	185	IGF1R	IGF1R signaling	1045	Y	0.01	2.56	2.969402	0.982381	0.021589	0.616947	19.4802669126123	haematopoietic_and_lymphoid_tissue	lymphoid_neoplasm	solid	0.608898890209623
694	GDSC1	Linsitinib	907783	281	13088741	LAMA-84	SIDM00346	LCML	185	IGF1R	IGF1R signaling	1045	Y	0.01	2.56	2.543502	0.964599	0.028936	0.317543	12.7241530211832	haematopoietic_and_lymphoid_tissue	haematopoietic_neoplasm	hematopoietic	0.311152974392281
695	GDSC1	Linsitinib	907786	281	13089080	LC-2-ad	SIDM00297	LUAD	185	IGF1R	IGF1R signaling	1045	Y	0.01	2.56	-0.281549	0.733909	0.212411	-1.668444	0.754613938686358	lung	carcinoma	solid	-1.66383504445181
696	GDSC1	Linsitinib	907787	281	13089426	LC4-1	SIDM00549	ALL	185	IGF1R	IGF1R signaling	1045	Y	0.01	2.56	2.935928	0.965419	0.01653	0.593416	18.8389775969903	haematopoietic_and_lymphoid_tissue	lymphoid_neoplasm	solid	0.585497277657217
697	GDSC1	Linsitinib	907788	281	13089774	LNCaP-Clone-FGC	SIDM00683	PRAD	185	IGF1R	IGF1R signaling	1045	Y	0.01	2.56	3.18656	0.97242	0.019593	0.769607	24.2050187978122	prostate	carcinoma	solid	0.760713653269173
698	GDSC1	Linsitinib	907789	281	13090118	LOUCY	SIDM00342	ALL	185	IGF1R	IGF1R signaling	1045	Y	0.01	2.56	2.338968	0.986031	0.10531	0.173757	10.370528652831	haematopoietic_and_lymphoid_tissue	lymphoid_neoplasm	solid	0.168163626785368
699	GDSC1	Linsitinib	907790	281	13090458	LoVo	SIDM00839	COREAD	185	IGF1R	IGF1R signaling	1045	Y	0.01	2.56	3.366793	0.980283	0.07184	0.89631	28.9854215959288	large_intestine	carcinoma	solid	0.886714215949396
700	GDSC1	Linsitinib	907791	281	13090779	LP-1	SIDM00340	MM	185	IGF1R	IGF1R signaling	1045	Y	0.01	2.56	0.240463	0.832369	0.16784	-1.301474	1.27183787495724	haematopoietic_and_lymphoid_tissue	lymphoid_neoplasm	solid	-1.29889740414272
701	GDSC1	Linsitinib	907792	281	13091131	LS-123	SIDM00776	COREAD	185	IGF1R	IGF1R signaling	1045	Y	0.01	2.56	2.387981	0.921027	0.116743	0.208213	10.8914818274791	large_intestine	carcinoma	solid	0.20242852599165
702	GDSC1	Linsitinib	907794	281	13091478	LS-411N	SIDM00660	COREAD	185	IGF1R	IGF1R signaling	1045	Y	0.01	2.56	0.309575	0.785341	0.122768	-1.252889	1.36284578157556	large_intestine	carcinoma	solid	-1.25058133057153
703	GDSC1	Linsitinib	907795	281	13091832	LS-513	SIDM00677	COREAD	185	IGF1R	IGF1R signaling	1045	Y	0.01	2.56	0.47025	0.815741	0.036767	-1.139936	1.60039424176965	large_intestine	carcinoma	solid	-1.13825373013962
704	GDSC1	Linsitinib	907796	281	13092161	LU-99A	SIDM01219	UNCLASSIFIED	185	IGF1R	IGF1R signaling	1045	Y	0.01	2.56	0.236224	0.793742	0.162373	-1.304454	1.26645796498051	lung	carcinoma	solid	-1.30186088133724
705	GDSC1	Linsitinib	907799	281	13092456	MC116	SIDM00637	DLBC	185	IGF1R	IGF1R signaling	1045	Y	0.01	2.56	1.832388	0.994874	0.007283	-0.182364	6.24879096852871	haematopoietic_and_lymphoid_tissue	lymphoid_neoplasm	solid	-0.185985530375348
706	GDSC1	Linsitinib	908118	281	13092788	MC-IXC	SIDM01246	NB	185	IGF1R	IGF1R signaling	1045	Y	0.01	2.56	0.806775	0.931853	0.192532	-0.903361	2.24067016068701	autonomic_ganglia	neuroblastoma	solid	-0.902989714360254
707	GDSC1	Linsitinib	908120	281	13093098	MDA-MB-175-VII	SIDM00633	BRCA	185	IGF1R	IGF1R signaling	1045	Y	0.01	2.56	2.234051	0.94508	0.205913	0.100002	9.33761624831331	breast	carcinoma	solid	0.0948163427989675
708	GDSC1	Linsitinib	908121	281	13093392	MDA-MB-361	SIDM00528	BRCA	185	IGF1R	IGF1R signaling	1045	Y	0.01	2.56	3.03353	0.978176	0.156377	0.662029	20.7704229253716	breast	carcinoma	solid	0.65373065844051
709	GDSC1	Linsitinib	908122	281	13093694	MDA-MB-453	SIDM00272	BRCA	185	IGF1R	IGF1R signaling	1045	Y	0.01	2.56	3.434961	0.983688	0.107682	0.944231	31.0302023640371	breast	carcinoma	solid	0.934370340836545
710	GDSC1	Linsitinib	908123	281	13093996	MDA-MB-468	SIDM00628	BRCA	185	IGF1R	IGF1R signaling	1045	Y	0.01	2.56	3.111695	0.98769	0.061059	0.716978	22.4590802973214	breast	carcinoma	solid	0.708375667855542
711	GDSC1	Linsitinib	908125	281	13094428	MEL-JUSO	SIDM00336	SKCM	185	IGF1R	IGF1R signaling	1045	Y	0.01	2.56	0.066089	0.775566	0.131825	-1.424057	1.06832179357466	skin	malignant_melanoma	solid	-1.42080195057318
712	GDSC1	Linsitinib	908126	281	13094741	MEG-01	SIDM00526	LCML	185	IGF1R	IGF1R signaling	1045	Y	0.01	2.56	3.432103	0.98346	0.040847	0.942222	30.9416446549265	haematopoietic_and_lymphoid_tissue	haematopoietic_neoplasm	hematopoietic	0.932372318231694
713	GDSC1	Linsitinib	908128	281	13095377	Mewo	SIDM00545	SKCM	185	IGF1R	IGF1R signaling	1045	Y	0.01	2.56	3.818064	0.977431	0.274118	1.213549	45.5160039828886	skin	malignant_melanoma	solid	1.20219695174843
714	GDSC1	Linsitinib	908129	281	13095679	MFE-280	SIDM00335	UCEC	185	IGF1R	IGF1R signaling	1045	Y	0.01	2.56	4.017157	0.979557	0.101888	1.35351	55.5429724759995	endometrium	carcinoma	solid	1.34138250614576
715	GDSC1	Linsitinib	908130	281	13095991	MFE-296	SIDM00334	UCEC	185	IGF1R	IGF1R signaling	1045	Y	0.01	2.56	3.53103	0.97883	0.210493	1.011767	34.1591334086725	endometrium	carcinoma	solid	1.00153200410646
716	GDSC1	Linsitinib	908135	281	13096943	MHH-NB-11	SIDM00387	NB	185	IGF1R	IGF1R signaling	1045	Y	0.01	2.56	0.460121	0.809054	0.17796	-1.147056	1.58426566954335	autonomic_ganglia	neuroblastoma	solid	-1.14533489562756
717	GDSC1	Linsitinib	908136	281	13097281	MHH-PREB-1	SIDM00388	UNCLASSIFIED	185	IGF1R	IGF1R signaling	1045	Y	0.01	2.56	2.75537	0.982258	0.022666	0.466485	15.7268587641756	haematopoietic_and_lymphoid_tissue	lymphoid_neoplasm	solid	0.459269508067765
718	GDSC1	Linsitinib	908138	281	13097611	MKN1	SIDM00271	UNCLASSIFIED	185	IGF1R	IGF1R signaling	1045	Y	0.01	2.56	3.448836	0.982568	0.068581	0.953985	31.4637471837009	stomach	carcinoma	solid	0.944070328115168
719	GDSC1	Linsitinib	908139	281	13097883	MKN28	SIDM00260	STAD	185	IGF1R	IGF1R signaling	1045	Y	0.01	2.56	2.130533	0.944556	0.020696	0.027229	8.41935313094856	stomach	carcinoma	solid	0.0224470971695247
720	GDSC1	Linsitinib	908141	281	13098195	ML-2	SIDM00441	LAML	185	IGF1R	IGF1R signaling	1045	Y	0.01	2.56	-1.682203	0.524954	0.08147	-2.653092	0.1859638460942	haematopoietic_and_lymphoid_tissue	haematopoietic_neoplasm	hematopoietic	-2.64302970980335
721	GDSC1	Linsitinib	908142	281	13098545	MLMA	SIDM00561	UNCLASSIFIED	185	IGF1R	IGF1R signaling	1045	Y	0.01	2.56	3.194262	0.982618	0.02474	0.775022	24.3921656299025	haematopoietic_and_lymphoid_tissue	lymphoid_neoplasm	solid	0.766098107468809
722	GDSC1	Linsitinib	908143	281	13098896	MN-60	SIDM00438	UNCLASSIFIED	185	IGF1R	IGF1R signaling	1045	Y	0.01	2.56	2.200931	0.938622	0.031052	0.076719	9.03341969948103	haematopoietic_and_lymphoid_tissue	lymphoid_neoplasm	solid	0.0716622110030754
723	GDSC1	Linsitinib	908144	281	13099239	MOG-G-CCM	SIDM00532	LGG	185	IGF1R	IGF1R signaling	1045	Y	0.01	2.56	3.676158	0.979048	0.079763	1.113791	39.494364861668	central_nervous_system	glioma	solid	1.10299072509904
724	GDSC1	Linsitinib	908145	281	13099546	MOG-G-UVW	SIDM00504	LGG	185	IGF1R	IGF1R signaling	1045	Y	0.01	2.56	2.881267	0.979163	0.05548	0.554989	17.8368581682998	central_nervous_system	glioma	solid	0.547283871917626
725	GDSC1	Linsitinib	908148	281	13100268	MONO-MAC-6	SIDM01023	LAML	185	IGF1R	IGF1R signaling	1045	Y	0.01	2.56	2.199889	0.939997	0.069553	0.075986	9.02401177853222	haematopoietic_and_lymphoid_tissue	haematopoietic_neoplasm	hematopoietic	0.0709337506971781
726	GDSC1	Linsitinib	908149	281	13100619	Mo-T	SIDM00623	UNCLASSIFIED	185	IGF1R	IGF1R signaling	1045	Y	0.01	2.56	3.676936	0.980419	0.045296	1.114337	39.5251034332843	haematopoietic_and_lymphoid_tissue	lymphoid_neoplasm	solid	1.10353462348482
727	GDSC1	Linsitinib	908151	281	13101307	MRK-nu-1	SIDM00562	BRCA	185	IGF1R	IGF1R signaling	1045	Y	0.01	2.56	3.686088	0.983968	0.0475	1.120772	39.8884975348543	breast	carcinoma	solid	1.10993277004871
728	GDSC1	Linsitinib	908156	281	13101980	MV-4-11	SIDM00657	UNCLASSIFIED	185	IGF1R	IGF1R signaling	1045	Y	0.01	2.56	1.652342	0.946585	0.016853	-0.308935	5.21918886513804	haematopoietic_and_lymphoid_tissue	haematopoietic_neoplasm	hematopoietic	-0.311855361695492
729	GDSC1	Linsitinib	908158	281	13102326	NALM-6	SIDM00429	UNCLASSIFIED	185	IGF1R	IGF1R signaling	1045	Y	0.01	2.56	1.175685	0.927972	0.056135	-0.644021	3.2403618316368	haematopoietic_and_lymphoid_tissue	lymphoid_neoplasm	solid	-0.645085403948947
730	GDSC1	Linsitinib	908159	281	13102677	NAMALWA	SIDM00641	UNCLASSIFIED	185	IGF1R	IGF1R signaling	1045	Y	0.01	2.56	2.868069	0.990975	0.026604	0.545711	17.6029939786513	haematopoietic_and_lymphoid_tissue	lymphoid_neoplasm	solid	0.538057174108381
731	GDSC1	Linsitinib	908440	281	13102951	NB69	SIDM00244	NB	185	IGF1R	IGF1R signaling	1045	Y	0.01	2.56	-0.696614	0.685406	0.134039	-1.960231	0.498269591519976	autonomic_ganglia	neuroblastoma	solid	-1.95400623146455
732	GDSC1	Linsitinib	908443	281	13103427	NCI-H520	SIDM01130	LUSC	185	IGF1R	IGF1R signaling	1045	Y	0.01	2.56	3.372989	0.984733	0.09523	0.900666	29.1655728002285	lung	carcinoma	solid	0.891045828286574
733	GDSC1	Linsitinib	908444	281	13103738	SNU-1	SIDM01146	STAD	185	IGF1R	IGF1R signaling	1045	Y	0.01	2.56	2.033931	0.921207	0.065146	-0.040681	7.64407623874655	stomach	carcinoma	solid	-0.0450871854315244
734	GDSC1	Linsitinib	908445	281	13104090	SNU-5	SIDM01144	STAD	185	IGF1R	IGF1R signaling	1045	Y	0.01	2.56	4.049445	0.984556	0.028353	1.376208	57.3656102950766	stomach	carcinoma	solid	1.36395498825402
735	GDSC1	Linsitinib	908446	281	13104432	SNU-16	SIDM01145	STAD	185	IGF1R	IGF1R signaling	1045	Y	0.01	2.56	3.691159	0.985885	0.047076	1.124336	40.091285841045	stomach	carcinoma	solid	1.11347789693087
736	GDSC1	Linsitinib	908447	281	13104767	NH-12	SIDM00577	NB	185	IGF1R	IGF1R signaling	1045	Y	0.01	2.56	-0.500699	0.695757	0.119385	-1.822505	0.606106842922719	autonomic_ganglia	neuroblastoma	solid	-1.81704241109039
737	GDSC1	Linsitinib	908448	281	13105110	NKM-1	SIDM00576	LAML	185	IGF1R	IGF1R signaling	1045	Y	0.01	2.56	1.639934	0.908479	0.01964	-0.317658	5.15482928227459	haematopoietic_and_lymphoid_tissue	haematopoietic_neoplasm	hematopoietic	-0.320529771940764
738	GDSC1	Linsitinib	908449	281	13105460	NMC-G1	SIDM00575	LGG	185	IGF1R	IGF1R signaling	1045	Y	0.01	2.56	0.643883	0.81765	0.170673	-1.017873	1.90385923035716	central_nervous_system	glioma	solid	-1.0168672154622
739	GDSC1	Linsitinib	908450	281	13105807	no-11	SIDM00573	LGG	185	IGF1R	IGF1R signaling	1045	Y	0.01	2.56	2.122963	0.92089	0.134793	0.021908	8.3558592552756	central_nervous_system	glioma	solid	0.0171549239299445
740	GDSC1	Linsitinib	908451	281	13106156	NOMO-1	SIDM00580	LAML	185	IGF1R	IGF1R signaling	1045	Y	0.01	2.56	1.799211	0.913855	0.119034	-0.205687	6.04487617508468	haematopoietic_and_lymphoid_tissue	haematopoietic_neoplasm	hematopoietic	-0.209179510767628
741	GDSC1	Linsitinib	908452	281	13106508	no-10	SIDM00574	LGG	185	IGF1R	IGF1R signaling	1045	Y	0.01	2.56	3.257745	0.970388	0.038252	0.81965	25.99086161778	central_nervous_system	glioma	solid	0.810478957372149
742	GDSC1	Linsitinib	908455	281	13107182	NUGC-3	SIDM00572	STAD	185	IGF1R	IGF1R signaling	1045	Y	0.01	2.56	3.69868	0.982135	0.049824	1.129624	40.3939491405042	stomach	carcinoma	solid	1.11873581435952
743	GDSC1	Linsitinib	908457	281	13107500	NCI-H747	SIDM00778	COREAD	185	IGF1R	IGF1R signaling	1045	Y	0.01	2.56	0.075884	0.754333	0.148727	-1.417172	1.07883742175766	large_intestine	carcinoma	solid	-1.41395428387811
744	GDSC1	Linsitinib	908458	281	13107850	NCI-H716	SIDM00779	COREAD	185	IGF1R	IGF1R signaling	1045	Y	0.01	2.56	2.445646	0.946247	0.014179	0.248751	11.5380007403393	large_intestine	carcinoma	solid	0.242742022670699
745	GDSC1	Linsitinib	908459	281	13108190	NCI-H596	SIDM01127	UNCLASSIFIED	185	IGF1R	IGF1R signaling	1045	Y	0.01	2.56	4.143443	0.980625	0.039369	1.442288	63.0194242311685	lung	carcinoma	solid	1.42966881918851
746	GDSC1	Linsitinib	908460	281	13108500	NCI-H441	SIDM00925	LUAD	185	IGF1R	IGF1R signaling	1045	Y	0.01	2.56	0.370527	0.762204	0.138827	-1.21004	1.44849777187952	lung	carcinoma	solid	-1.20796989816745
747	GDSC1	Linsitinib	908463	281	13109239	NCI-H1793	SIDM00755	LUAD	185	IGF1R	IGF1R signaling	1045	Y	0.01	2.56	4.683919	0.976949	0.051699	1.822239	108.193252164602	lung	carcinoma	solid	1.80751460833454
748	GDSC1	Linsitinib	908465	281	13109537	NCI-H358	SIDM00718	LUAD	185	IGF1R	IGF1R signaling	1045	Y	0.01	2.56	-0.498668	0.693118	0.081593	-1.821077	0.607339096850976	lung	carcinoma	solid	-1.81562254268225
749	GDSC1	Linsitinib	908467	281	13109858	NCI-H1155	SIDM00651	UNCLASSIFIED	185	IGF1R	IGF1R signaling	1045	Y	0.01	2.56	3.212651	0.990226	0.023974	0.78795	24.8448627304055	lung	carcinoma	solid	0.778953823942078
750	GDSC1	Linsitinib	908469	281	13110387	NCI-H1436	SIDM00697	SCLC	185	IGF1R	IGF1R signaling	1045	Y	0.01	2.56	3.972232	0.983363	0.029799	1.321928	53.1029243905618	lung	carcinoma	solid	1.30997552030848
751	GDSC1	Linsitinib	908471	281	13111028	NCI-H1581	SIDM00748	UNCLASSIFIED	185	IGF1R	IGF1R signaling	1045	Y	0.01	2.56	3.216198	0.98788	0.0227	0.790442	24.9331439326655	lung	carcinoma	solid	0.781433525194494
752	GDSC1	Linsitinib	908472	281	13111358	NCI-H1573	SIDM00749	LUAD	185	IGF1R	IGF1R signaling	1045	Y	0.01	2.56	3.936524	0.988916	0.049228	1.296826	51.2401805173759	lung	carcinoma	solid	1.28501212241695
753	GDSC1	Linsitinib	908473	281	13111667	NCI-H1666	SIDM00743	LUAD	185	IGF1R	IGF1R signaling	1045	Y	0.01	2.56	4.152914	0.986277	0.040202	1.448946	63.619116558392	lung	carcinoma	solid	1.43628997807253
754	GDSC1	Linsitinib	908474	281	13112006	NCI-H1703	SIDM00740	UNCLASSIFIED	185	IGF1R	IGF1R signaling	1045	Y	0.01	2.56	3.141801	0.970611	0.214185	0.738142	23.1455144153021	lung	carcinoma	solid	0.729422717730154
755	GDSC1	Linsitinib	908475	281	13112309	NCI-H1755	SIDM00738	LUAD	185	IGF1R	IGF1R signaling	1045	Y	0.01	2.56	2.365022	0.951823	0.079791	0.192073	10.6442729889399	lung	carcinoma	solid	0.18637793082553
756	GDSC1	Linsitinib	908476	281	13112621	NCI-H1993	SIDM00758	LUAD	185	IGF1R	IGF1R signaling	1045	Y	0.01	2.56	1.653195	0.888471	0.063437	-0.308336	5.2236427325444	lung	carcinoma	solid	-0.311259030946038
757	GDSC1	Linsitinib	908480	281	13112933	NCI-H2081	SIDM00710	SCLC	185	IGF1R	IGF1R signaling	1045	Y	0.01	2.56	1.995474	0.939613	0.031677	-0.067716	7.35568879818831	lung	carcinoma	solid	-0.0719724042260478
758	GDSC1	Linsitinib	908481	281	13113141	NCI-H2196	SIDM00731	SCLC	185	IGF1R	IGF1R signaling	1045	Y	0.01	2.56	3.459603	0.981801	0.027659	0.961554	31.8043476819805	lung	carcinoma	solid	0.95159751824338
759	GDSC1	Linsitinib	908483	281	13113491	NCI-H524	SIDM01129	SCLC	185	IGF1R	IGF1R signaling	1045	Y	0.01	2.56	2.611733	0.976061	0.015656	0.365509	13.6226384396987	lung	carcinoma	solid	0.358853142464911
760	GDSC1	Linsitinib	909194	281	13113697	NCI-H748	SIDM01117	SCLC	185	IGF1R	IGF1R signaling	1045	Y	0.01	2.56	3.556428	0.972449	0.038796	1.029622	35.0378182648953	lung	carcinoma	solid	1.01928769973907
761	GDSC1	Linsitinib	909249	281	13114342	OPM-2	SIDM00457	MM	185	IGF1R	IGF1R signaling	1045	Y	0.01	2.56	0.693686	0.886857	0.02353	-0.982862	2.00107792925865	haematopoietic_and_lymphoid_tissue	lymphoid_neoplasm	solid	-0.982050028691946
762	GDSC1	Linsitinib	909250	281	13114695	OS-RC-2	SIDM00239	KIRC	185	IGF1R	IGF1R signaling	1045	Y	0.01	2.56	3.026025	0.948124	0.076065	0.656752	20.6151243880103	kidney	carcinoma	solid	0.648483926582775
763	GDSC1	Linsitinib	909251	281	13115018	P12-ICHIKAWA	SIDM00463	ALL	185	IGF1R	IGF1R signaling	1045	Y	0.01	2.56	2.93002	0.990838	0.023989	0.589262	18.7280050530284	haematopoietic_and_lymphoid_tissue	lymphoid_neoplasm	solid	0.581367005596525
764	GDSC1	Linsitinib	909252	281	13115333	P30-OHK	SIDM00364	ALL	185	IGF1R	IGF1R signaling	1045	Y	0.01	2.56	1.220203	0.933293	0.047943	-0.612725	3.38787540252729	haematopoietic_and_lymphoid_tissue	lymphoid_neoplasm	solid	-0.613962951071849
765	GDSC1	Linsitinib	909253	281	13115674	P31-FUJ	SIDM00363	LAML	185	IGF1R	IGF1R signaling	1045	Y	0.01	2.56	2.799353	0.994681	0.016525	0.497404	16.4340105258325	haematopoietic_and_lymphoid_tissue	haematopoietic_neoplasm	hematopoietic	0.490017943417364
766	GDSC1	Linsitinib	909256	281	13116252	OCUB-M	SIDM00241	BRCA	185	IGF1R	IGF1R signaling	1045	Y	0.01	2.56	1.417622	0.936456	0.100098	-0.473941	4.12729405604588	breast	carcinoma	solid	-0.475947687031595
767	GDSC1	Linsitinib	909257	281	13116591	OC-314	SIDM00220	OV	185	IGF1R	IGF1R signaling	1045	Y	0.01	2.56	2.609822	0.977458	0.038913	0.364166	13.5966304362027	ovary	carcinoma	solid	0.357517165838644
768	GDSC1	Linsitinib	909260	281	13116893	PF-382	SIDM00451	ALL	185	IGF1R	IGF1R signaling	1045	Y	0.01	2.56	2.743023	0.981566	0.016518	0.457805	15.533873087778	haematopoietic_and_lymphoid_tissue	lymphoid_neoplasm	solid	0.450637742811609
769	GDSC1	Linsitinib	909262	281	13117240	Raji	SIDM00844	UNCLASSIFIED	185	IGF1R	IGF1R signaling	1045	Y	0.01	2.56	1.123809	0.901145	0.158045	-0.680489	3.07655049439847	haematopoietic_and_lymphoid_tissue	lymphoid_neoplasm	solid	-0.681351821250991
770	GDSC1	Linsitinib	909263	281	13117581	RCM-1	SIDM00359	COREAD	185	IGF1R	IGF1R signaling	1045	Y	0.01	2.56	3.953905	0.980322	0.162438	1.309044	52.138570940115	large_intestine	carcinoma	solid	1.29716314792251
771	GDSC1	Linsitinib	909696	281	13118193	REH	SIDM00447	UNCLASSIFIED	185	IGF1R	IGF1R signaling	1045	Y	0.01	2.56	1.010588	0.892066	0.101145	-0.760083	2.74721590314433	haematopoietic_and_lymphoid_tissue	lymphoid_neoplasm	solid	-0.760504416542739
772	GDSC1	Linsitinib	909697	281	13118539	RF-48	SIDM01092	STAD	185	IGF1R	IGF1R signaling	1045	Y	0.01	2.56	2.562784	0.948325	0.05569	0.331099	12.9718808080381	stomach	carcinoma	solid	0.324632985542293
773	GDSC1	Linsitinib	909698	281	13118888	RKO	SIDM01090	COREAD	185	IGF1R	IGF1R signaling	1045	Y	0.01	2.56	2.999678	0.984412	0.227748	0.638231	20.079070421461	large_intestine	carcinoma	solid	0.630064786775215
774	GDSC1	Linsitinib	909699	281	13119221	RMG-I	SIDM00352	UNCLASSIFIED	185	IGF1R	IGF1R signaling	1045	Y	0.01	2.56	3.736052	0.975687	0.225772	1.155896	41.932114952948	ovary	carcinoma	solid	1.14486251162631
775	GDSC1	Linsitinib	909700	281	13119388	RPMI-2650	SIDM00809	HNSC	185	IGF1R	IGF1R signaling	1045	Y	0.01	2.56	1.277462	0.891184	0.180017	-0.572473	3.58752302792882	upper_aerodigestive_tract	carcinoma	solid	-0.57393328825479
776	GDSC1	Linsitinib	909701	281	13119701	RPMI-6666	SIDM00813	UNCLASSIFIED	185	IGF1R	IGF1R signaling	1045	Y	0.01	2.56	2.055641	0.924074	0.165511	-0.025419	7.81184365989568	haematopoietic_and_lymphoid_tissue	lymphoid_neoplasm	solid	-0.0299097638950263
777	GDSC1	Linsitinib	909702	281	13120053	RPMI-8402	SIDM00403	ALL	185	IGF1R	IGF1R signaling	1045	Y	0.01	2.56	2.423922	0.984454	0.015664	0.23348	11.2900521806764	haematopoietic_and_lymphoid_tissue	lymphoid_neoplasm	solid	0.227554813759649
778	GDSC1	Linsitinib	909703	281	13120407	RS4-11	SIDM01086	ALL	185	IGF1R	IGF1R signaling	1045	Y	0.01	2.56	-1.263723	0.591214	0.166589	-2.358904	0.282599945947586	haematopoietic_and_lymphoid_tissue	haematopoietic_neoplasm	hematopoietic	-2.35047110249826
779	GDSC1	Linsitinib	909704	281	13120742	RT-112	SIDM00402	BLCA	185	IGF1R	IGF1R signaling	1045	Y	0.01	2.56	1.438818	0.904566	0.208292	-0.45904	4.21570990179724	urinary_tract	carcinoma	solid	-0.46112960196077
780	GDSC1	Linsitinib	909706	281	13121053	RVH-421	SIDM00401	SKCM	185	IGF1R	IGF1R signaling	1045	Y	0.01	2.56	3.167198	0.955947	0.088453	0.755996	23.7408691567408	skin	malignant_melanoma	solid	0.747177714264582
781	GDSC1	Linsitinib	909708	281	13121660	SAS	SIDM00351	HNSC	185	IGF1R	IGF1R signaling	1045	Y	0.01	2.56	1.321312	0.897432	0.122912	-0.541646	3.74833596937528	upper_aerodigestive_tract	carcinoma	solid	-0.543277832963429
782	GDSC1	Linsitinib	909709	281	13121961	SCC-9	SIDM01080	HNSC	185	IGF1R	IGF1R signaling	1045	Y	0.01	2.56	0.750976	0.81703	0.286279	-0.942588	2.11906721725871	upper_aerodigestive_tract	carcinoma	solid	-0.941998693831238
783	GDSC1	Linsitinib	909712	281	13122612	SF126	SIDM00382	GBM	185	IGF1R	IGF1R signaling	1045	Y	0.01	2.56	2.162441	0.948605	0.128986	0.04966	8.69232975992487	central_nervous_system	glioma	solid	0.044753921968538
784	GDSC1	Linsitinib	909713	281	13122964	SH-4	SIDM01079	SKCM	185	IGF1R	IGF1R signaling	1045	Y	0.01	2.56	2.30335	0.918773	0.049906	0.148718	10.0076519962192	skin	malignant_melanoma	solid	0.143263147730233
785	GDSC1	Linsitinib	909718	281	13124170	SK-CO-1	SIDM01096	COREAD	185	IGF1R	IGF1R signaling	1045	Y	0.01	2.56	0.864129	0.875194	0.251738	-0.863042	2.37293835630322	large_intestine	carcinoma	solid	-0.862893637215883
786	GDSC1	Linsitinib	909719	281	13124473	SK-HEP-1	SIDM01110	LIHC	185	IGF1R	IGF1R signaling	1045	Y	0.01	2.56	2.076992	0.960479	0.150264	-0.010409	7.98042764799391	liver	carcinoma	solid	-0.0149833186059539
787	GDSC1	Linsitinib	909721	281	13125136	SK-LU-1	SIDM01108	LUAD	185	IGF1R	IGF1R signaling	1045	Y	0.01	2.56	0.418248	0.795032	0.255307	-1.176493	1.5192974134432	lung	carcinoma	solid	-1.17460823381262
788	GDSC1	Linsitinib	909723	281	13125690	SK-MEL-1	SIDM01107	SKCM	185	IGF1R	IGF1R signaling	1045	Y	0.01	2.56	4.448027	0.982815	0.030049	1.656408	85.4581685933748	skin	malignant_melanoma	solid	1.64260293992885
789	GDSC1	Linsitinib	909724	281	13126032	SK-MEL-3	SIDM01105	SKCM	185	IGF1R	IGF1R signaling	1045	Y	0.01	2.56	-0.050205	0.754852	0.101547	-1.505811	0.951034442455034	skin	malignant_melanoma	solid	-1.50210287457896
790	GDSC1	Linsitinib	909725	281	13126321	SK-MEL-24	SIDM01106	SKCM	185	IGF1R	IGF1R signaling	1045	Y	0.01	2.56	2.048856	0.923936	0.103696	-0.030189	7.75901970856928	skin	malignant_melanoma	solid	-0.034653145061546
791	GDSC1	Linsitinib	909726	281	13126620	SK-MEL-30	SIDM00392	SKCM	185	IGF1R	IGF1R signaling	1045	Y	0.01	2.56	1.719084	0.922687	0.148518	-0.262016	5.57941537835364	skin	malignant_melanoma	solid	-0.265196150816222
792	GDSC1	Linsitinib	909728	281	13127066	SK-MES-1	SIDM01103	LUSC	185	IGF1R	IGF1R signaling	1045	Y	0.01	2.56	2.398821	0.953173	0.064596	0.215833	11.0101877140124	lung	carcinoma	solid	0.210006750287165
793	GDSC1	Linsitinib	909729	281	13127375	SK-MG-1	SIDM00379	GBM	185	IGF1R	IGF1R signaling	1045	Y	0.01	2.56	2.494799	0.962262	0.024434	0.283305	12.1192972950009	central_nervous_system	glioma	solid	0.277104795622495
794	GDSC1	Linsitinib	909735	281	13128351	SNG-M	SIDM00373	UCEC	185	IGF1R	IGF1R signaling	1045	Y	0.01	2.56	2.820674	0.968061	0.037998	0.512392	16.7881620810095	endometrium	carcinoma	solid	0.504923415760969
795	GDSC1	Linsitinib	909736	281	13128646	SNU-387	SIDM01180	LIHC	185	IGF1R	IGF1R signaling	1045	Y	0.01	2.56	-0.4441	0.697688	0.147402	-1.782716	0.641401277492457	liver	carcinoma	solid	-1.77747415307361
796	GDSC1	Linsitinib	909737	281	13128948	SNU-423	SIDM01199	LIHC	185	IGF1R	IGF1R signaling	1045	Y	0.01	2.56	0.667549	0.837665	0.233747	-1.001236	1.94945335011387	liver	carcinoma	solid	-1.00032235788123
797	GDSC1	Linsitinib	909738	281	13129253	SNU-449	SIDM01194	LIHC	185	IGF1R	IGF1R signaling	1045	Y	0.01	2.56	1.475026	0.901826	0.176533	-0.433587	4.37114942133728	liver	carcinoma	solid	-0.435816654978112
798	GDSC1	Linsitinib	909739	281	13129422	SNU-475	SIDM01196	LIHC	185	IGF1R	IGF1R signaling	1045	Y	0.01	2.56	2.844128	0.9914	0.033766	0.528881	17.1865654477606	liver	carcinoma	solid	0.521320064527299
799	GDSC1	Linsitinib	909740	281	13129731	SNU-C2B	SIDM00781	COREAD	185	IGF1R	IGF1R signaling	1045	Y	0.01	2.56	1.673212	0.889548	0.13529	-0.294263	5.32925791217725	large_intestine	carcinoma	solid	-0.297265182632078
800	GDSC1	Linsitinib	909742	281	13129928	SU-DHL-1	SIDM00390	UNCLASSIFIED	185	IGF1R	IGF1R signaling	1045	Y	0.01	2.56	2.170959	0.985183	0.043662	0.055649	8.76668726383735	haematopoietic_and_lymphoid_tissue	lymphoid_neoplasm	solid	0.0507088402848849
801	GDSC1	Linsitinib	909743	281	13130273	SUP-T1	SIDM01154	ALL	185	IGF1R	IGF1R signaling	1045	Y	0.01	2.56	1.320877	0.912261	0.060329	-0.541952	3.74670579781662	haematopoietic_and_lymphoid_tissue	lymphoid_neoplasm	solid	-0.543581940672705
802	GDSC1	Linsitinib	909745	281	13130895	SW1088	SIDM01155	GBM	185	IGF1R	IGF1R signaling	1045	Y	0.01	2.56	2.430303	0.938416	0.108161	0.237965	11.3623243427482	central_nervous_system	glioma	solid	0.232015759260543
803	GDSC1	Linsitinib	909747	281	13131462	SW1417	SIDM00812	COREAD	185	IGF1R	IGF1R signaling	1045	Y	0.01	2.56	3.964535	0.982268	0.038615	1.316518	52.6957601632179	large_intestine	carcinoma	solid	1.30459456159976
804	GDSC1	Linsitinib	909748	281	13131759	SW1463	SIDM00834	COREAD	185	IGF1R	IGF1R signaling	1045	Y	0.01	2.56	3.354674	0.933116	0.149526	0.88779	28.6362672457452	large_intestine	carcinoma	solid	0.878241845078792
805	GDSC1	Linsitinib	909749	281	13132069	SW1710	SIDM00420	BLCA	185	IGF1R	IGF1R signaling	1045	Y	0.01	2.56	0.838209	0.86241	0.124947	-0.881263	2.31222207639194	urinary_tract	carcinoma	solid	-0.881014262099624
806	GDSC1	Linsitinib	909750	281	13132372	SW1783	SIDM01164	LGG	185	IGF1R	IGF1R signaling	1045	Y	0.01	2.56	1.543879	0.940138	0.202614	-0.385183	4.68271935527645	central_nervous_system	glioma	solid	-0.387681647836127
807	GDSC1	Linsitinib	909751	281	13132676	SW48	SIDM00837	COREAD	185	IGF1R	IGF1R signaling	1045	Y	0.01	2.56	2.469301	0.958361	0.045066	0.265381	11.8141858488539	large_intestine	carcinoma	solid	0.25927919017166
808	GDSC1	Linsitinib	909753	281	13132987	SW626	SIDM01168	OV	185	IGF1R	IGF1R signaling	1045	Y	0.01	2.56	2.419455	0.943754	0.068453	0.230339	11.2397319914025	ovary	carcinoma	solid	0.224431942179569
809	GDSC1	Linsitinib	909755	281	13133634	SW837	SIDM00833	COREAD	185	IGF1R	IGF1R signaling	1045	Y	0.01	2.56	1.5818	0.881109	0.170786	-0.358526	4.86370260144722	large_intestine	carcinoma	solid	-0.361171145667285
810	GDSC1	Linsitinib	909757	281	13134291	SW948	SIDM00832	COREAD	185	IGF1R	IGF1R signaling	1045	Y	0.01	2.56	3.784796	0.971011	0.058393	1.190162	44.0266881981879	large_intestine	carcinoma	solid	1.17893935342156
811	GDSC1	Linsitinib	909758	281	13134608	SW962	SIDM01178	UNCLASSIFIED	185	IGF1R	IGF1R signaling	1045	Y	0.01	2.56	1.212252	0.878224	0.195931	-0.618314	3.36104520997895	vulva	carcinoma	solid	-0.619521480718863
812	GDSC1	Linsitinib	909761	281	13135280	T84	SIDM00782	COREAD	185	IGF1R	IGF1R signaling	1045	Y	0.01	2.56	-0.314025	0.724413	0.227013	-1.691275	0.730500765412006	large_intestine	carcinoma	solid	-1.68653895701834
813	GDSC1	Linsitinib	909762	281	13135457	TALL-1	SIDM00370	ALL	185	IGF1R	IGF1R signaling	1045	Y	0.01	2.56	3.431322	0.989229	0.023973	0.941673	30.9174886645931	haematopoietic_and_lymphoid_tissue	lymphoid_neoplasm	solid	0.931826322551362
814	GDSC1	Linsitinib	909769	281	13135806	TGBC1TKB	SIDM00252	UNCLASSIFIED	185	IGF1R	IGF1R signaling	1045	Y	0.01	2.56	2.882665	0.975828	0.025755	0.555972	17.8618115343579	biliary_tract	carcinoma	solid	0.548261211176402
815	GDSC1	Linsitinib	909770	281	13136142	TGBC11TKB	SIDM00251	STAD	185	IGF1R	IGF1R signaling	1045	Y	0.01	2.56	2.632349	0.977071	0.030517	0.380002	13.9063976939687	stomach	carcinoma	solid	0.373265750590035
816	GDSC1	Linsitinib	909771	281	13136455	THP-1	SIDM01172	LAML	185	IGF1R	IGF1R signaling	1045	Y	0.01	2.56	3.192686	0.990314	0.023343	0.773914	24.3537538533003	haematopoietic_and_lymphoid_tissue	haematopoietic_neoplasm	hematopoietic	0.764996328733594
817	GDSC1	Linsitinib	909773	281	13136805	TUR	SIDM01205	DLBC	185	IGF1R	IGF1R signaling	1045	Y	0.01	2.56	3.209484	0.987307	0.02888	0.785723	24.7663035143187	haematopoietic_and_lymphoid_tissue	lymphoid_neoplasm	solid	0.776739779998914
818	GDSC1	Linsitinib	909774	281	13137142	TYK-nu	SIDM00321	UNCLASSIFIED	185	IGF1R	IGF1R signaling	1045	Y	0.01	2.56	3.240512	0.980486	0.081975	0.807535	25.5467983602134	ovary	carcinoma	solid	0.798431398397553
819	GDSC1	Linsitinib	909777	281	13137749	U-698-M	SIDM00424	UNCLASSIFIED	185	IGF1R	IGF1R signaling	1045	Y	0.01	2.56	2.635797	0.959818	0.075067	0.382425	13.9544297128315	haematopoietic_and_lymphoid_tissue	lymphoid_neoplasm	solid	0.375676241122409
820	GDSC1	Linsitinib	909778	281	13138082	UACC-893	SIDM01186	BRCA	185	IGF1R	IGF1R signaling	1045	Y	0.01	2.56	3.738499	0.97895	0.136655	1.157616	42.0348484814476	breast	carcinoma	solid	1.14657320487825
821	GDSC1	Linsitinib	909780	281	13138648	VM-CUB-1	SIDM00414	BLCA	185	IGF1R	IGF1R signaling	1045	Y	0.01	2.56	2.549302	0.969457	0.080289	0.321621	12.7981675433331	urinary_tract	carcinoma	solid	0.315207743849291
822	GDSC1	Linsitinib	909781	281	13138950	VMRC-RCZ	SIDM00317	KIRC	185	IGF1R	IGF1R signaling	1045	Y	0.01	2.56	1.844941	0.916463	0.257137	-0.173539	6.32772644352828	kidney	carcinoma	solid	-0.17720975089365
823	GDSC1	Linsitinib	909784	281	13139245	WM-115	SIDM01000	SKCM	185	IGF1R	IGF1R signaling	1045	Y	0.01	2.56	3.717898	0.975382	0.184246	1.143133	41.1777474497363	skin	malignant_melanoma	solid	1.13217108322586
824	GDSC1	Linsitinib	909785	281	13139555	WSU-NHL	SIDM00412	UNCLASSIFIED	185	IGF1R	IGF1R signaling	1045	Y	0.01	2.56	1.148747	0.909965	0.111676	-0.662958	3.15423817213442	haematopoietic_and_lymphoid_tissue	lymphoid_neoplasm	solid	-0.663917710782212
825	GDSC1	Linsitinib	909904	281	13139891	YAPC	SIDM00411	PAAD	185	IGF1R	IGF1R signaling	1045	Y	0.01	2.56	1.239276	0.868901	0.049659	-0.599317	3.45311250607048	pancreas	carcinoma	solid	-0.600629051441926
826	GDSC1	Linsitinib	909905	281	13140192	YH-13	SIDM00316	GBM	185	IGF1R	IGF1R signaling	1045	Y	0.01	2.56	3.469052	0.98615	0.046057	0.968197	32.1062912490628	central_nervous_system	glioma	solid	0.958203296967395
827	GDSC1	Linsitinib	909974	281	13140608	RCC10RGB	SIDM00235	KIRC	185	IGF1R	IGF1R signaling	1045	Y	0.01	2.56	0.780294	0.77681	0.138849	-0.921977	2.18211371263237	kidney	carcinoma	solid	-0.921502533324234
828	GDSC1	Linsitinib	909975	281	13140952	KURAMOCHI	SIDM00554	UNCLASSIFIED	185	IGF1R	IGF1R signaling	1045	Y	0.01	2.56	3.660941	0.97722	0.029031	1.103093	38.8979286058628	ovary	carcinoma	solid	1.09235254805984
829	GDSC1	Linsitinib	909976	281	13141298	KM-H2	SIDM01018	UNCLASSIFIED	185	IGF1R	IGF1R signaling	1045	Y	0.01	2.56	2.666484	0.986691	0.018614	0.403999	14.3892874119036	haematopoietic_and_lymphoid_tissue	lymphoid_neoplasm	solid	0.397129467040904
830	GDSC1	Linsitinib	910079	281	13141939	OE19	SIDM00479	ESCA	185	IGF1R	IGF1R signaling	1045	Y	0.01	2.56	2.58187	0.954977	0.026219	0.344515	13.221839896943	oesophagus	carcinoma	solid	0.337975973448585
831	GDSC1	Linsitinib	910399	281	13142376	NCI-H838	SIDM01150	LUAD	185	IGF1R	IGF1R signaling	1045	Y	0.01	2.56	0.67673	0.839265	0.185533	-0.994782	1.96743369379102	lung	carcinoma	solid	-0.99390393747006
832	GDSC1	Linsitinib	910401	281	13142681	Ramos-2G6-4C10	SIDM01247	UNCLASSIFIED	185	IGF1R	IGF1R signaling	1045	Y	0.01	2.56	2.729896	0.984281	0.020146	0.448576	15.3312924825745	haematopoietic_and_lymphoid_tissue	lymphoid_neoplasm	solid	0.441460680973304
833	GDSC1	Linsitinib	910544	281	13143015	RPMI-8866	SIDM00482	LCML	185	IGF1R	IGF1R signaling	1045	Y	0.01	2.56	2.901153	0.981287	0.050822	0.568969	18.1951122441345	haematopoietic_and_lymphoid_tissue	haematopoietic_neoplasm	hematopoietic	0.561186138369713
834	GDSC1	Linsitinib	910545	281	13143358	QIMR-WIL	SIDM00467	LAML	185	IGF1R	IGF1R signaling	1045	Y	0.01	2.56	3.285281	0.983356	0.043085	0.839007	26.7164905940621	haematopoietic_and_lymphoid_tissue	haematopoietic_neoplasm	hematopoietic	0.829729324918395
835	GDSC1	Linsitinib	910546	281	13143701	PSN1	SIDM00469	PAAD	185	IGF1R	IGF1R signaling	1045	Y	0.01	2.56	0.774648	0.889054	0.186463	-0.925946	2.16982821321142	pancreas	carcinoma	solid	-0.925449641661179
836	GDSC1	Linsitinib	910548	281	13144033	OAW-42	SIDM00480	OV	185	IGF1R	IGF1R signaling	1045	Y	0.01	2.56	2.806222	0.965043	0.098966	0.502233	16.5472843376568	ovary	carcinoma	solid	0.494820048831192
837	GDSC1	Linsitinib	910554	281	13144654	CW-2	SIDM00282	COREAD	185	IGF1R	IGF1R signaling	1045	Y	0.01	2.56	4.308412	0.985007	0.028359	1.55826	74.3223712541729	large_intestine	carcinoma	solid	1.54499834721497
838	GDSC1	Linsitinib	910566	281	13145002	CMK	SIDM00959	LAML	185	IGF1R	IGF1R signaling	1045	Y	0.01	2.56	-0.386325	0.742037	0.247022	-1.742101	0.679549636155967	haematopoietic_and_lymphoid_tissue	haematopoietic_neoplasm	hematopoietic	-1.73708375559451
839	GDSC1	Linsitinib	910567	281	13145345	CHP-126	SIDM00286	NB	185	IGF1R	IGF1R signaling	1045	Y	0.01	2.56	0.158038	0.784069	0.150293	-1.359418	1.17121069986866	autonomic_ganglia	neuroblastoma	solid	-1.3565205718141
840	GDSC1	Linsitinib	910568	281	13145598	CGTH-W-1	SIDM01248	THCA	185	IGF1R	IGF1R signaling	1045	Y	0.01	2.56	3.365411	0.985698	0.038202	0.895339	28.9453914105125	thyroid	carcinoma	solid	0.885748062261536
841	GDSC1	Linsitinib	910569	281	13145943	COLO-320-HSR	SIDM00842	COREAD	185	IGF1R	IGF1R signaling	1045	Y	0.01	2.56	-0.77391	0.670233	0.148435	-2.014569	0.4612062219008	large_intestine	carcinoma	solid	-2.00804372455921
842	GDSC1	Linsitinib	910687	281	13146289	ATN-1	SIDM00233	ALL	185	IGF1R	IGF1R signaling	1045	Y	0.01	2.56	1.803856	0.940664	0.035554	-0.202422	6.07301993820527	haematopoietic_and_lymphoid_tissue	lymphoid_neoplasm	solid	-0.205932199711109
843	GDSC1	Linsitinib	910688	281	13146635	CESS	SIDM00917	LAML	185	IGF1R	IGF1R signaling	1045	Y	0.01	2.56	1.517336	0.942261	0.060016	-0.403843	4.56006099712806	haematopoietic_and_lymphoid_tissue	haematopoietic_neoplasm	hematopoietic	-0.406237810887405
844	GDSC1	Linsitinib	910689	281	13146967	COLO-678	SIDM00957	COREAD	185	IGF1R	IGF1R signaling	1045	Y	0.01	2.56	3.556391	0.97506	0.05105	1.029596	35.0365218896026	large_intestine	carcinoma	solid	1.01926183310633
845	GDSC1	Linsitinib	910691	281	13147285	COLO-684	SIDM00142	UCEC	185	IGF1R	IGF1R signaling	1045	Y	0.01	2.56	3.550358	0.978869	0.028398	1.025354	34.8257828864358	endometrium	carcinoma	solid	1.01504417377285
846	GDSC1	Linsitinib	910692	281	13147638	COLO-668	SIDM00143	SCLC	185	IGF1R	IGF1R signaling	1045	Y	0.01	2.56	-0.319211	0.726772	0.122992	-1.69492	0.72672219474491	lung	carcinoma	solid	-1.69016448019145
847	GDSC1	Linsitinib	910694	281	13147972	LN-405	SIDM00343	GBM	185	IGF1R	IGF1R signaling	1045	Y	0.01	2.56	4.040846	0.983865	0.047269	1.370163	56.8744382329797	central_nervous_system	glioma	solid	1.35794344298491
848	GDSC1	Linsitinib	910695	281	13148272	TGBC24TKB	SIDM00267	UNCLASSIFIED	185	IGF1R	IGF1R signaling	1045	Y	0.01	2.56	0.009491	0.773324	0.172993	-1.463845	1.00953618236933	biliary_tract	carcinoma	solid	-1.46036950949177
849	GDSC1	Linsitinib	910697	281	13148613	A388	SIDM00794	UNCLASSIFIED	185	IGF1R	IGF1R signaling	1045	Y	0.01	2.56	3.535869	0.975691	0.067883	1.015169	34.3248300348961	skin	carcinoma	solid	1.00491494021033
850	GDSC1	Linsitinib	910698	281	13148941	BFTC-909	SIDM00988	KIRC	185	IGF1R	IGF1R signaling	1045	Y	0.01	2.56	2.570913	0.965279	0.049206	0.336813	13.0777589859399	kidney	carcinoma	solid	0.330315954665747
851	GDSC1	Linsitinib	910700	281	13149248	C2BBe1	SIDM01233	COREAD	185	IGF1R	IGF1R signaling	1045	Y	0.01	2.56	1.296169	0.881805	0.09079	-0.559321	3.65526648406177	large_intestine	carcinoma	solid	-0.560855258559568
852	GDSC1	Linsitinib	910701	281	13149563	SCC-25	SIDM01082	HNSC	185	IGF1R	IGF1R signaling	1045	Y	0.01	2.56	3.006389	0.973856	0.026835	0.642949	20.2142742320091	upper_aerodigestive_tract	carcinoma	solid	0.634756434676249
853	GDSC1	Linsitinib	910702	281	13149840	AsPC-1	SIDM00899	PAAD	185	IGF1R	IGF1R signaling	1045	Y	0.01	2.56	3.677058	0.949478	0.196056	1.114423	39.5299257900609	pancreas	carcinoma	solid	1.10361991346306
854	GDSC1	Linsitinib	910703	281	13150144	CA46	SIDM00907	UNCLASSIFIED	185	IGF1R	IGF1R signaling	1045	Y	0.01	2.56	1.90736	0.933725	0.031127	-0.129659	6.73528415657149	haematopoietic_and_lymphoid_tissue	lymphoid_neoplasm	solid	-0.133572741456217
855	GDSC1	Linsitinib	910704	281	13150466	AU565	SIDM00898	BRCA	185	IGF1R	IGF1R signaling	1045	Y	0.01	2.56	2.70175	0.964389	0.119519	0.42879	14.9057940532774	breast	carcinoma	solid	0.421783863535889
856	GDSC1	Linsitinib	910706	281	13150910	BL-41	SIDM00985	UNCLASSIFIED	185	IGF1R	IGF1R signaling	1045	Y	0.01	2.56	2.187439	0.992367	0.023759	0.067234	8.912359310699	haematopoietic_and_lymphoid_tissue	lymphoid_neoplasm	solid	0.0622299783282514
857	GDSC1	Linsitinib	910710	281	13151249	BV-173	SIDM00962	LCML	185	IGF1R	IGF1R signaling	1045	Y	0.01	2.56	2.706425	0.975145	0.03507	0.432077	14.9756417823294	haematopoietic_and_lymphoid_tissue	haematopoietic_neoplasm	hematopoietic	0.425052147537876
858	GDSC1	Linsitinib	910779	281	13151591	IA-LM	SIDM00306	UNCLASSIFIED	185	IGF1R	IGF1R signaling	1045	Y	0.01	2.56	3.53227	0.976669	0.104753	1.012639	34.2015170064992	lung	carcinoma	solid	1.00239888585244
859	GDSC1	Linsitinib	910780	281	13151935	TGW	SIDM00324	NB	185	IGF1R	IGF1R signaling	1045	Y	0.01	2.56	0.703816	0.879157	0.134773	-0.975741	2.02145186845851	autonomic_ganglia	neuroblastoma	solid	-0.974968164105823
860	GDSC1	Linsitinib	910781	281	13152265	AN3-CA	SIDM00901	UCEC	185	IGF1R	IGF1R signaling	1045	Y	0.01	2.56	2.190479	0.943502	0.138047	0.069371	8.93949410699649	endometrium	carcinoma	solid	0.0643552368022704
861	GDSC1	Linsitinib	910850	281	13153166	C3A	SIDM01237	LIHC	185	IGF1R	IGF1R signaling	1045	Y	0.01	2.56	3.390666	0.983108	0.156451	0.913092	29.6857163752973	liver	carcinoma	solid	0.903403786854086
862	GDSC1	Linsitinib	910851	281	13153475	A427	SIDM00810	UNCLASSIFIED	185	IGF1R	IGF1R signaling	1045	Y	0.01	2.56	1.119387	0.885016	0.029741	-0.683598	3.06297602338734	lung	carcinoma	solid	-0.68444323341287
863	GDSC1	Linsitinib	910852	281	13153769	CAL-85-1	SIDM00928	BRCA	185	IGF1R	IGF1R signaling	1045	Y	0.01	2.56	-0.1676	0.719741	0.151573	-1.588339	0.845692043855857	breast	carcinoma	solid	-1.58417350568339
864	GDSC1	Linsitinib	910853	281	13154065	CHL-1	SIDM01228	SKCM	185	IGF1R	IGF1R signaling	1045	Y	0.01	2.56	3.244313	0.986499	0.029993	0.810207	25.6440865197962	skin	malignant_melanoma	solid	0.80108867058826
865	GDSC1	Linsitinib	910861	281	13154386	RL	SIDM01089	DLBC	185	IGF1R	IGF1R signaling	1045	Y	0.01	2.56	3.440194	0.98817	0.027349	0.94791	31.1930090251082	haematopoietic_and_lymphoid_tissue	lymphoid_neoplasm	solid	0.938028721624223
866	GDSC1	Linsitinib	910900	281	13154914	NCI-H1651	SIDM00744	LUAD	185	IGF1R	IGF1R signaling	1045	Y	0.01	2.56	1.173607	0.890898	0.151167	-0.645482	3.23363535098451	lung	carcinoma	solid	-0.646538129971649
867	GDSC1	Linsitinib	910903	281	13155204	RPMI-7951	SIDM01087	SKCM	185	IGF1R	IGF1R signaling	1045	Y	0.01	2.56	3.271391	0.986694	0.036033	0.829243	26.3479638827542	skin	malignant_melanoma	solid	0.820018851167039
868	GDSC1	Linsitinib	910904	281	13155512	SCC-4	SIDM01081	HNSC	185	IGF1R	IGF1R signaling	1045	Y	0.01	2.56	1.738277	0.914205	0.116197	-0.248523	5.68753535203404	upper_aerodigestive_tract	carcinoma	solid	-0.25177835940443
869	GDSC1	Linsitinib	910905	281	13155808	SNU-C1	SIDM01197	COREAD	185	IGF1R	IGF1R signaling	1045	Y	0.01	2.56	0.019276	0.711898	0.19019	-1.456966	1.01946298157459	large_intestine	carcinoma	solid	-1.45352883377852
870	GDSC1	Linsitinib	910906	281	13156157	ST486	SIDM01198	UNCLASSIFIED	185	IGF1R	IGF1R signaling	1045	Y	0.01	2.56	2.047107	0.958193	0.015484	-0.031419	7.74546104360783	haematopoietic_and_lymphoid_tissue	lymphoid_neoplasm	solid	-0.0358758677822891
871	GDSC1	Linsitinib	910907	281	13156487	SW1990	SIDM01165	PAAD	185	IGF1R	IGF1R signaling	1045	Y	0.01	2.56	3.23342	0.962816	0.040345	0.80255	25.3662614069758	pancreas	carcinoma	solid	0.793473394089085
872	GDSC1	Linsitinib	910910	281	13156655	UACC-812	SIDM01187	BRCA	185	IGF1R	IGF1R signaling	1045	Y	0.01	2.56	3.87636	0.986822	0.025756	1.254531	48.2482713403412	breast	carcinoma	solid	1.24295157938047
873	GDSC1	Linsitinib	910911	281	13156988	SCC-15	SIDM01083	HNSC	185	IGF1R	IGF1R signaling	1045	Y	0.01	2.56	1.651215	0.897503	0.182949	-0.309727	5.21331015256379	upper_aerodigestive_tract	carcinoma	solid	-0.31264324534688
874	GDSC1	Linsitinib	910915	281	13157295	CAPAN-2	SIDM00943	PAAD	185	IGF1R	IGF1R signaling	1045	Y	0.01	2.56	1.010855	0.843961	0.163996	-0.759895	2.74794950772232	pancreas	carcinoma	solid	-0.76031775732808
875	GDSC1	Linsitinib	910916	281	13157598	CAL-27	SIDM00937	HNSC	185	IGF1R	IGF1R signaling	1045	Y	0.01	2.56	3.330933	0.985158	0.04843	0.8711	27.9644203398378	upper_aerodigestive_tract	carcinoma	solid	0.861644555134158
876	GDSC1	Linsitinib	910918	281	13157776	BC-3	SIDM00895	DLBC	185	IGF1R	IGF1R signaling	1045	Y	0.01	2.56	2.328866	0.979425	0.017063	0.166656	10.266292953338	haematopoietic_and_lymphoid_tissue	lymphoid_neoplasm	solid	0.161101336948348
877	GDSC1	Linsitinib	910919	281	13158121	BC-1	SIDM00896	DLBC	185	IGF1R	IGF1R signaling	1045	Y	0.01	2.56	1.281147	0.933224	0.11831	-0.569882	3.60076743812512	haematopoietic_and_lymphoid_tissue	lymphoid_neoplasm	solid	-0.571357111453224
878	GDSC1	Linsitinib	910920	281	13158452	A704	SIDM00849	KIRC	185	IGF1R	IGF1R signaling	1045	Y	0.01	2.56	2.516816	0.973162	0.104568	0.298783	12.3890869446519	kidney	carcinoma	solid	0.292496840300941
879	GDSC1	Linsitinib	910921	281	13158776	A101D	SIDM00801	SKCM	185	IGF1R	IGF1R signaling	1045	Y	0.01	2.56	3.393001	0.966271	0.124103	0.914734	29.7551135126608	skin	malignant_melanoma	solid	0.905036181109624
880	GDSC1	Linsitinib	910922	281	13159104	769-P	SIDM00803	KIRC	185	IGF1R	IGF1R signaling	1045	Y	0.01	2.56	2.3983	0.954203	0.109766	0.215467	11.0044529002621	kidney	carcinoma	solid	0.209642520134217
881	GDSC1	Linsitinib	910924	281	13159400	23132-87	SIDM00980	STAD	185	IGF1R	IGF1R signaling	1045	Y	0.01	2.56	2.394394	0.963442	0.184599	0.212721	10.9615533446084	stomach	carcinoma	solid	0.206911842634375
882	GDSC1	Linsitinib	910925	281	13159703	A431	SIDM00995	UNCLASSIFIED	185	IGF1R	IGF1R signaling	1045	Y	0.01	2.56	3.046897	0.986101	0.060612	0.671426	21.0499250594308	skin	carcinoma	solid	0.663075503842553
883	GDSC1	Linsitinib	910926	281	13159991	BFTC-905	SIDM00989	BLCA	185	IGF1R	IGF1R signaling	1045	Y	0.01	2.56	-0.969037	0.641542	0.158489	-2.151742	0.379448270900459	urinary_tract	carcinoma	solid	-2.14445665556576
884	GDSC1	Linsitinib	910927	281	13160294	CAL-51	SIDM00933	BRCA	185	IGF1R	IGF1R signaling	1045	Y	0.01	2.56	2.85834	0.980783	0.132848	0.538872	17.4325648470502	breast	carcinoma	solid	0.531255647893338
885	GDSC1	Linsitinib	910930	281	13160462	SCC-3	SIDM00384	DLBC	185	IGF1R	IGF1R signaling	1045	Y	0.01	2.56	2.541976	0.994111	0.019594	0.31647	12.7047507713547	haematopoietic_and_lymphoid_tissue	lymphoid_neoplasm	solid	0.310086150566178
886	GDSC1	Linsitinib	910931	281	13160802	RERF-LC-MS	SIDM00355	LUAD	185	IGF1R	IGF1R signaling	1045	Y	0.01	2.56	3.325145	0.978356	0.186175	0.867032	27.8030297897239	lung	carcinoma	solid	0.857598174855335
887	GDSC1	Linsitinib	910932	281	13161117	GAK	SIDM00543	SKCM	185	IGF1R	IGF1R signaling	1045	Y	0.01	2.56	3.298691	0.988562	0.152113	0.848435	27.0771716946745	skin	malignant_melanoma	solid	0.839104231542276
888	GDSC1	Linsitinib	910933	281	13161458	AM-38	SIDM00492	GBM	185	IGF1R	IGF1R signaling	1045	Y	0.01	2.56	2.208853	0.953789	0.029793	0.082287	9.1052666604048	central_nervous_system	glioma	solid	0.0772004668028055
889	GDSC1	Linsitinib	910934	281	13161803	A4-Fuk	SIDM00502	DLBC	185	IGF1R	IGF1R signaling	1045	Y	0.01	2.56	-3.246813	0.283889	0.090481	-3.753	0.0388979783556505	haematopoietic_and_lymphoid_tissue	lymphoid_neoplasm	solid	-3.73684571672275
890	GDSC1	Linsitinib	910935	281	13162125	A3-KAW	SIDM00495	DLBC	185	IGF1R	IGF1R signaling	1045	Y	0.01	2.56	1.607111	0.964085	0.043383	-0.340732	4.98837896364003	haematopoietic_and_lymphoid_tissue	lymphoid_neoplasm	solid	-0.34347627157653
891	GDSC1	Linsitinib	910937	281	13162762	COR-L279	SIDM00511	SCLC	185	IGF1R	IGF1R signaling	1045	Y	0.01	2.56	2.794901	0.985593	0.064438	0.494274	16.3610089330931	lung	carcinoma	solid	0.486905558310017
892	GDSC1	Linsitinib	910943	281	13163594	CAS-1	SIDM00212	GBM	185	IGF1R	IGF1R signaling	1045	Y	0.01	2.56	1.928559	0.906731	0.202387	-0.114756	6.87958960685716	central_nervous_system	glioma	solid	-0.118752559090846
893	GDSC1	Linsitinib	910944	281	13163945	ALL-PO	SIDM00211	ALL	185	IGF1R	IGF1R signaling	1045	Y	0.01	2.56	1.195456	0.888099	0.054345	-0.630122	3.30506453636153	haematopoietic_and_lymphoid_tissue	lymphoid_neoplasm	solid	-0.631263533787819
894	GDSC1	Linsitinib	910947	281	13164287	OCI-AML2	SIDM00446	LAML	185	IGF1R	IGF1R signaling	1045	Y	0.01	2.56	1.587519	0.971528	0.084205	-0.354505	4.89159780693441	haematopoietic_and_lymphoid_tissue	haematopoietic_neoplasm	hematopoietic	-0.357173003163037
895	GDSC1	Linsitinib	910948	281	13164638	MFM-223	SIDM00332	BRCA	185	IGF1R	IGF1R signaling	1045	Y	0.01	2.56	3.902022	0.984656	0.028892	1.272571	49.502441916285	breast	carcinoma	solid	1.2608918369332
896	GDSC1	Linsitinib	910952	281	13165121	CAL-54	SIDM00932	KIRC	185	IGF1R	IGF1R signaling	1045	Y	0.01	2.56	1.632285	0.912494	0.105231	-0.323035	5.11555040666215	kidney	carcinoma	solid	-0.325877173936742
897	GDSC1	Linsitinib	911905	281	13165426	EFO-21	SIDM01052	OV	185	IGF1R	IGF1R signaling	1045	Y	0.01	2.56	4.450327	0.980282	0.037456	1.658025	85.65494859139	ovary	carcinoma	solid	1.64421086574801
898	GDSC1	Linsitinib	917486	281	13165747	LS-1034	SIDM00681	COREAD	185	IGF1R	IGF1R signaling	1045	Y	0.01	2.56	-1.409502	0.563863	0.183541	-2.461386	0.244264896787729	large_intestine	carcinoma	solid	-2.45238493640748
899	GDSC1	Linsitinib	924100	281	13166091	22RV1	SIDM00499	PRAD	185	IGF1R	IGF1R signaling	1045	Y	0.01	2.56	0.752103	0.837491	0.113579	-0.941795	2.12145675226261	prostate	carcinoma	solid	-0.94121081017985
900	GDSC1	Linsitinib	924102	281	13166392	8505C	SIDM00996	THCA	185	IGF1R	IGF1R signaling	1045	Y	0.01	2.56	2.617696	0.965775	0.135423	0.369701	13.7041129074221	thyroid	carcinoma	solid	0.363021864925627
901	GDSC1	Linsitinib	924104	281	13166691	B-CPAP	SIDM00992	THCA	185	IGF1R	IGF1R signaling	1045	Y	0.01	2.56	1.947506	0.959362	0.09035	-0.101437	7.01117987494712	thyroid	carcinoma	solid	-0.105506745831885
902	GDSC1	Linsitinib	924106	281	13167166	CAL-148	SIDM00938	BRCA	185	IGF1R	IGF1R signaling	1045	Y	0.01	2.56	3.213572	0.988451	0.026557	0.788596	24.8677553894315	breast	carcinoma	solid	0.779597693367924
903	GDSC1	Linsitinib	924107	281	13167500	CAL-39	SIDM00935	CESC	185	IGF1R	IGF1R signaling	1045	Y	0.01	2.56	0.779458	0.861315	0.127775	-0.922565	2.18029022789143	vulva	carcinoma	solid	-0.922086979404589
904	GDSC1	Linsitinib	924108	281	13167806	CaR-1	SIDM00488	COREAD	185	IGF1R	IGF1R signaling	1045	Y	0.01	2.56	3.949089	0.972444	0.159446	1.305659	51.8880752602278	large_intestine	carcinoma	solid	1.29379629107683
905	GDSC1	Linsitinib	924110	281	13168120	HDLM-2	SIDM01064	UNCLASSIFIED	185	IGF1R	IGF1R signaling	1045	Y	0.01	2.56	2.626332	0.96752	0.044191	0.375772	13.8229741305255	haematopoietic_and_lymphoid_tissue	lymphoid_neoplasm	solid	0.369059276827478
906	GDSC1	Linsitinib	924111	281	13168456	HO-1-N-1	SIDM00592	HNSC	185	IGF1R	IGF1R signaling	1045	Y	0.01	2.56	3.056987	0.985152	0.112716	0.678519	21.263393942728	salivary_gland	carcinoma	solid	0.670129404501386
907	GDSC1	Linsitinib	924151	281	13168755	HTC-C3	SIDM00496	THCA	185	IGF1R	IGF1R signaling	1045	Y	0.01	2.56	2.805945	0.962768	0.020813	0.502038	16.542701374665	thyroid	carcinoma	solid	0.49462639863471
908	GDSC1	Linsitinib	924187	281	13169408	KLE	SIDM00686	UCEC	185	IGF1R	IGF1R signaling	1045	Y	0.01	2.56	3.825221	0.963454	0.065151	1.218581	45.8429305345568	endometrium	carcinoma	solid	1.20720039743874
909	GDSC1	Linsitinib	924188	281	13169741	KNS-81-FD	SIDM01210	LGG	185	IGF1R	IGF1R signaling	1045	Y	0.01	2.56	4.342549	0.975038	0.04178	1.582258	76.9033162677621	central_nervous_system	glioma	solid	1.56886346186221
910	GDSC1	Linsitinib	924238	281	13170108	K5	SIDM00056	THCA	185	IGF1R	IGF1R signaling	1045	Y	0.01	2.56	2.046683	0.953694	0.057734	-0.031717	7.74217766425095	thyroid	carcinoma	solid	-0.0361722854115603
911	GDSC1	Linsitinib	924239	281	13170450	L-363	SIDM00312	MM	185	IGF1R	IGF1R signaling	1045	Y	0.01	2.56	0.157167	0.813533	0.100334	-1.360031	1.17019101948435	haematopoietic_and_lymphoid_tissue	lymphoid_neoplasm	solid	-1.35712948633084
912	GDSC1	Linsitinib	924240	281	13170781	MDA-MB-415	SIDM00630	BRCA	185	IGF1R	IGF1R signaling	1045	Y	0.01	2.56	3.964962	0.977456	0.030536	1.316818	52.718266057474	breast	carcinoma	solid	1.30489307652358
913	GDSC1	Linsitinib	924244	281	13171092	NCI-H1975	SIDM00759	LUAD	185	IGF1R	IGF1R signaling	1045	Y	0.01	2.56	0.23538	0.780386	0.153809	-1.305047	1.26538952540299	lung	carcinoma	solid	-1.30245092020306
914	GDSC1	Linsitinib	924247	281	13171423	SW954	SIDM01157	UNCLASSIFIED	185	IGF1R	IGF1R signaling	1045	Y	0.01	2.56	1.833824	0.943968	0.192819	-0.181355	6.25777067824801	vulva	carcinoma	solid	-0.184981625385647
915	GDSC1	Linsitinib	925338	281	13172073	MDA-MB-157	SIDM00529	BRCA	185	IGF1R	IGF1R signaling	1045	Y	0.01	2.56	3.299268	0.981718	0.02871	0.84884	27.0927997309972	breast	carcinoma	solid	0.83950761119343
916	GDSC1	Linsitinib	925339	281	13172377	MMAc-SF	SIDM01242	SKCM	185	IGF1R	IGF1R signaling	1045	Y	0.01	2.56	1.713346	0.920301	0.105928	-0.26605	5.54749236761822	skin	malignant_melanoma	solid	-0.269207576185933
917	GDSC1	Linsitinib	925340	281	13172703	MKN45	SIDM00247	STAD	185	IGF1R	IGF1R signaling	1045	Y	0.01	2.56	3.504485	0.968654	0.05222	0.993106	33.2643083215977	stomach	carcinoma	solid	0.982974442858815
918	GDSC1	Linsitinib	925341	281	13173013	NCI-H810	SIDM01116	UNCLASSIFIED	185	IGF1R	IGF1R signaling	1045	Y	0.01	2.56	0.980933	0.885371	0.204083	-0.78093	2.66694333965381	lung	carcinoma	solid	-0.781236173137158
919	GDSC1	Linsitinib	925346	281	13174002	PANC-03-27	SIDM01138	PAAD	185	IGF1R	IGF1R signaling	1045	Y	0.01	2.56	1.502217	0.926313	0.117604	-0.414472	4.49163599710115	pancreas	carcinoma	solid	-0.416807476304739
920	GDSC1	Linsitinib	925347	281	13174299	PANC-08-13	SIDM01136	PAAD	185	IGF1R	IGF1R signaling	1045	Y	0.01	2.56	-0.862516	0.637004	0.289026	-2.076859	0.42209874475822	pancreas	carcinoma	solid	-2.06998801809504
921	GDSC1	Linsitinib	925348	281	13174588	PANC-10-05	SIDM01135	PAAD	185	IGF1R	IGF1R signaling	1045	Y	0.01	2.56	0.393212	0.79475	0.14901	-1.194093	1.48173248332059	pancreas	carcinoma	solid	-1.19211085590326
922	GDSC1	Linsitinib	930083	281	13175199	RO82-W-1	SIDM00218	THCA	185	IGF1R	IGF1R signaling	1045	Y	0.01	2.56	2.860735	0.957267	0.086255	0.540555	17.4743658766108	thyroid	carcinoma	solid	0.532929988039811
923	GDSC1	Linsitinib	930297	281	13175495	SiHa	SIDM01093	CESC	185	IGF1R	IGF1R signaling	1045	Y	0.01	2.56	2.864519	0.963418	0.107171	0.543215	17.540614139753	cervix	carcinoma	solid	0.535575375561419
924	GDSC1	Linsitinib	930298	281	13175799	SKG-IIIa	SIDM00381	CESC	185	IGF1R	IGF1R signaling	1045	Y	0.01	2.56	3.860946	0.978013	0.052854	1.243695	47.5102748366985	cervix	carcinoma	solid	1.23217567999938
925	GDSC1	Linsitinib	930299	281	13176105	TT	SIDM00484	THCA	185	IGF1R	IGF1R signaling	1045	Y	0.01	2.56	4.523123	0.978005	0.052399	1.7092	92.1228488594275	thyroid	carcinoma	solid	1.69510241702258
926	GDSC1	Linsitinib	930301	281	13176384	VMRC-MELG	SIDM00319	SKCM	185	IGF1R	IGF1R signaling	1045	Y	0.01	2.56	1.274211	0.905232	0.083294	-0.574758	3.5758789283045	skin	malignant_melanoma	solid	-0.576206056445262
927	GDSC1	Linsitinib	946353	281	13176680	TE-9	SIDM00325	ESCA	185	IGF1R	IGF1R signaling	1045	Y	0.01	2.56	2.843637	0.969678	0.053373	0.528536	17.1781289154639	oesophagus	carcinoma	solid	0.520976807319818
928	GDSC1	Linsitinib	946354	281	13177018	TE-11	SIDM00348	ESCA	185	IGF1R	IGF1R signaling	1045	Y	0.01	2.56	-2.348717	0.416019	0.076238	-3.121646	0.0954915993773163	oesophagus	carcinoma	solid	-3.10898843564294
929	GDSC1	Linsitinib	946355	281	13177355	TE-6	SIDM00328	ESCA	185	IGF1R	IGF1R signaling	1045	Y	0.01	2.56	4.076934	0.983282	0.038487	1.395533	58.9644075496662	oesophagus	carcinoma	solid	1.3831724981857
930	GDSC1	Linsitinib	946356	281	13177690	TE-12	SIDM00023	ESCA	185	IGF1R	IGF1R signaling	1045	Y	0.01	2.56	-0.48725	0.679238	0.073105	-1.81305	0.614313435386889	oesophagus	carcinoma	solid	-1.8076402396374
931	GDSC1	Linsitinib	946358	281	13178227	YT	SIDM00410	ALL	185	IGF1R	IGF1R signaling	1045	Y	0.01	2.56	2.509634	0.979205	0.033876	0.293734	12.3004272801673	haematopoietic_and_lymphoid_tissue	lymphoid_neoplasm	solid	0.287475917156071
932	GDSC1	Linsitinib	946359	281	13178577	BT-474	SIDM00963	BRCA	185	IGF1R	IGF1R signaling	1045	Y	0.01	2.56	3.983968	0.983627	0.064396	1.330178	53.7298116906106	breast	carcinoma	solid	1.31818013657529
933	GDSC1	Linsitinib	946360	281	13178907	OAW-28	SIDM00481	OV	185	IGF1R	IGF1R signaling	1045	Y	0.01	2.56	3.649626	0.974829	0.05594	1.095139	38.4602792144356	ovary	carcinoma	solid	1.08444225212776
934	GDSC1	Linsitinib	946361	281	13179218	LCLC-97TM1	SIDM00344	UNCLASSIFIED	185	IGF1R	IGF1R signaling	1045	Y	0.01	2.56	-1.679399	0.52378	0.139804	-2.651121	0.186486020464987	lung	carcinoma	solid	-2.64106943850034
935	GDSC1	Linsitinib	946363	281	13179441	KP-N-YS	SIDM00157	NB	185	IGF1R	IGF1R signaling	1045	Y	0.01	2.56	2.776852	0.965738	0.041567	0.481586	16.068358055315	autonomic_ganglia	neuroblastoma	solid	0.474287535218712
936	GDSC1	Linsitinib	946368	281	13180112	D-263MG	SIDM00732	GBM	185	IGF1R	IGF1R signaling	1045	Y	0.01	2.56	3.806919	0.983013	0.060337	1.205715	45.0115444409059	central_nervous_system	glioma	solid	1.19440550250733
937	GDSC1	Linsitinib	946370	281	13180775	D-392MG	SIDM00542	GBM	185	IGF1R	IGF1R signaling	1045	Y	0.01	2.56	4.119281	0.980335	0.025166	1.425302	61.5149970772912	central_nervous_system	glioma	solid	1.41277720890915
938	GDSC1	Linsitinib	946372	281	13181091	D-423MG	SIDM00209	GBM	185	IGF1R	IGF1R signaling	1045	Y	0.01	2.56	2.08609	0.941005	0.036896	-0.004013	8.05336486703911	central_nervous_system	glioma	solid	-0.00862292334390582
939	GDSC1	Linsitinib	946373	281	13181397	D-502MG	SIDM00208	LGG	185	IGF1R	IGF1R signaling	1045	Y	0.01	2.56	4.168095	0.969928	0.170268	1.459619	64.5922865236046	central_nervous_system	glioma	solid	1.44690298757717
940	GDSC1	Linsitinib	946377	281	13181730	D-566MG	SIDM00206	GBM	185	IGF1R	IGF1R signaling	1045	Y	0.01	2.56	3.180108	0.987132	0.047003	0.765072	24.0493507416938	central_nervous_system	glioma	solid	0.75620307179734
941	GDSC1	Linsitinib	946382	281	13182028	CAMA-1	SIDM00920	BRCA	185	IGF1R	IGF1R signaling	1045	Y	0.01	2.56	3.397341	0.972082	0.05603	0.917785	29.8845313388501	breast	carcinoma	solid	0.908070267220559
942	GDSC1	Linsitinib	949088	281	13182334	CTB-1	SIDM00283	DLBC	185	IGF1R	IGF1R signaling	1045	Y	0.01	2.56	2.885348	0.942461	0.028363	0.557858	17.9097991212659	haematopoietic_and_lymphoid_tissue	lymphoid_neoplasm	solid	0.55013689159936
943	GDSC1	Linsitinib	949090	281	13182666	Caov-4	SIDM00918	OV	185	IGF1R	IGF1R signaling	1045	Y	0.01	2.56	1.964158	0.902569	0.049756	-0.08973	7.1289075222459	ovary	carcinoma	solid	-0.0938653629011732
944	GDSC1	Linsitinib	949093	281	13182986	BT-483	SIDM00892	BRCA	185	IGF1R	IGF1R signaling	1045	Y	0.01	2.56	3.809514	0.955553	0.043368	1.207539	45.1285010843425	breast	carcinoma	solid	1.19621966229025
945	GDSC1	Linsitinib	949094	281	13183293	M059J	SIDM00659	GBM	185	IGF1R	IGF1R signaling	1045	Y	0.01	2.56	3.638668	0.98462	0.034478	1.087435	38.0411321756077	central_nervous_system	glioma	solid	1.07678153424674
946	GDSC1	Linsitinib	949153	281	13183607	HAL-01	SIDM00289	ALL	185	IGF1R	IGF1R signaling	1045	Y	0.01	2.56	2.336882	0.954593	0.042636	0.172291	10.3489182775189	haematopoietic_and_lymphoid_tissue	lymphoid_neoplasm	solid	0.166705307977209
947	GDSC1	Linsitinib	949154	281	13183950	OMC-1	SIDM00240	CESC	185	IGF1R	IGF1R signaling	1045	Y	0.01	2.56	3.591716	0.985061	0.056164	1.054429	36.2963069797392	cervix	carcinoma	solid	1.04395747639406
948	GDSC1	Linsitinib	949170	281	13188313	LAN-6	SIDM00330	NB	185	IGF1R	IGF1R signaling	1045	Y	0.01	2.56	-0.975602	0.626267	0.117311	-2.156357	0.376965352100608	autonomic_ganglia	neuroblastoma	solid	-2.14904623513219
949	GDSC1	Linsitinib	949171	281	13188664	NB10	SIDM00259	NB	185	IGF1R	IGF1R signaling	1045	Y	0.01	2.56	-0.69516	0.672965	0.103644	-1.959209	0.49899460246127	autonomic_ganglia	neuroblastoma	solid	-1.95298974270756
950	GDSC1	Linsitinib	949172	281	13189006	NB12	SIDM00258	NB	185	IGF1R	IGF1R signaling	1045	Y	0.01	2.56	3.53297	0.977692	0.046451	1.013131	34.2254664497309	autonomic_ganglia	neuroblastoma	solid	1.00288825458001
951	GDSC1	Linsitinib	949173	281	13189314	NB6	SIDM00253	NB	185	IGF1R	IGF1R signaling	1045	Y	0.01	2.56	1.856718	0.912102	0.225297	-0.16526	6.40268862624493	autonomic_ganglia	neuroblastoma	solid	-0.168976471601373
952	GDSC1	Linsitinib	949174	281	13189660	NB7	SIDM00156	NB	185	IGF1R	IGF1R signaling	1045	Y	0.01	2.56	2.881159	0.972503	0.049239	0.554913	17.8349318916384	autonomic_ganglia	neuroblastoma	solid	0.547208369313944
953	GDSC1	Linsitinib	949176	281	13190301	NB5	SIDM00254	NB	185	IGF1R	IGF1R signaling	1045	Y	0.01	2.56	1.309672	0.909543	0.073733	-0.549829	3.7049582865733	autonomic_ganglia	neuroblastoma	solid	-0.551415335804739
954	GDSC1	Linsitinib	949177	281	13190650	NB13	SIDM00257	NB	185	IGF1R	IGF1R signaling	1045	Y	0.01	2.56	0.788817	0.878447	0.113591	-0.915986	2.2007913494904	autonomic_ganglia	neuroblastoma	solid	-0.915544119516976
955	GDSC1	Linsitinib	949178	281	13190995	NB14	SIDM00256	NB	185	IGF1R	IGF1R signaling	1045	Y	0.01	2.56	-0.091534	0.772164	0.158453	-1.534865	0.912530289594716	autonomic_ganglia	neuroblastoma	solid	-1.53099590335288
956	GDSC1	Linsitinib	949179	281	13191341	NB1	SIDM00578	NB	185	IGF1R	IGF1R signaling	1045	Y	0.01	2.56	1.645174	0.918382	0.105928	-0.313974	5.18191148110699	autonomic_ganglia	neuroblastoma	solid	-0.31686649746581
957	GDSC1	Linsitinib	971777	281	13192220	MZ2-MEL	SIDM00179	SKCM	185	IGF1R	IGF1R signaling	1045	Y	0.01	2.56	1.143811	0.871773	0.095857	-0.666428	3.13870721445345	skin	malignant_melanoma	solid	-0.667368459409764
958	GDSC1	Linsitinib	998189	281	13192751	LS-180	SIDM00680	COREAD	185	IGF1R	IGF1R signaling	1045	Y	0.01	2.56	1.816754	0.901885	0.145081	-0.193355	6.15185707714525	large_intestine	carcinoma	solid	-0.196915231356537
959	GDSC1	Linsitinib	1240121	281	13193054	BICR22	SIDM00485	HNSC	185	IGF1R	IGF1R signaling	1045	Y	0.01	2.56	2.449673	0.953184	0.108576	0.251582	11.5845579493438	upper_aerodigestive_tract	carcinoma	solid	0.245557291050592
960	GDSC1	Linsitinib	1240122	281	13193357	BICR78	SIDM00501	HNSC	185	IGF1R	IGF1R signaling	1045	Y	0.01	2.56	3.58716	0.978459	0.026911	1.051226	36.1313171373934	upper_aerodigestive_tract	carcinoma	solid	1.04077238507576
961	GDSC1	Linsitinib	1240123	281	13193668	CCK-81	SIDM00487	COREAD	185	IGF1R	IGF1R signaling	1045	Y	0.01	2.56	0.549836	0.835478	0.13484	-1.083988	1.73296878767998	large_intestine	carcinoma	solid	-1.08261530220762
962	GDSC1	Linsitinib	1240125	281	13194109	COLO-783	SIDM00955	SKCM	185	IGF1R	IGF1R signaling	1045	Y	0.01	2.56	3.095889	0.979412	0.024679	0.705867	22.1068828231967	skin	malignant_melanoma	solid	0.697325721987007
963	GDSC1	Linsitinib	1240127	281	13194418	EN	SIDM01045	UCEC	185	IGF1R	IGF1R signaling	1045	Y	0.01	2.56	3.644758	0.974982	0.024128	1.091717	38.2735095414336	endometrium	carcinoma	solid	1.0810390421766
964	GDSC1	Linsitinib	1240128	281	13194730	ES-2	SIDM00861	UNCLASSIFIED	185	IGF1R	IGF1R signaling	1045	Y	0.01	2.56	3.334318	0.988708	0.025394	0.87348	28.0592402949231	ovary	carcinoma	solid	0.864011002481051
965	GDSC1	Linsitinib	1240129	281	13195065	FU-OV-1	SIDM01040	OV	185	IGF1R	IGF1R signaling	1045	Y	0.01	2.56	-1.442448	0.555454	0.263695	-2.484546	0.236348468868892	ovary	carcinoma	solid	-2.47541742511966
966	GDSC1	Linsitinib	1240130	281	13195371	G-MEL	SIDM00129	SKCM	185	IGF1R	IGF1R signaling	1045	Y	0.01	2.56	1.521585	0.925377	0.205648	-0.400856	4.57947791834122	skin	malignant_melanoma	solid	-0.403267342711055
967	GDSC1	Linsitinib	1240140	281	13197931	NCI-H3118	SIDM00517	UNCLASSIFIED	185	IGF1R	IGF1R signaling	1045	Y	0.01	2.56	-0.351347	0.716175	0.110915	-1.717511	0.703739513871121	upper_aerodigestive_tract	carcinoma	solid	-1.71263069937601
968	GDSC1	Linsitinib	1240142	281	13198534	HARA	SIDM00598	LUSC	185	IGF1R	IGF1R signaling	1045	Y	0.01	2.56	2.950255	0.965471	0.022707	0.603487	19.1108263676675	lung	carcinoma	solid	0.595513257314214
969	GDSC1	Linsitinib	1240143	281	13198842	HCC-15	SIDM01072	LUSC	185	IGF1R	IGF1R signaling	1045	Y	0.01	2.56	3.500088	0.973132	0.16863	0.990015	33.1183662466915	lung	carcinoma	solid	0.979900508151492
970	GDSC1	Linsitinib	1240145	281	13199283	HCC-44	SIDM01069	LUAD	185	IGF1R	IGF1R signaling	1045	Y	0.01	2.56	0.473676	0.83865	0.191228	-1.137527	1.60588659547165	lung	carcinoma	solid	-1.13585861976725
971	GDSC1	Linsitinib	1240146	281	13199585	HCC-827	SIDM01067	LUAD	185	IGF1R	IGF1R signaling	1045	Y	0.01	2.56	2.090538	0.922641	0.084302	-0.000887	8.08926601893841	lung	carcinoma	solid	-0.00551333462928845
972	GDSC1	Linsitinib	1240150	281	13200491	Hs-683	SIDM00666	LGG	185	IGF1R	IGF1R signaling	1045	Y	0.01	2.56	3.463393	0.98802	0.025847	0.964219	31.9251148689553	central_nervous_system	glioma	solid	0.954247100354081
973	GDSC1	Linsitinib	1240153	281	13201058	IGR-37	SIDM01066	SKCM	185	IGF1R	IGF1R signaling	1045	Y	0.01	2.56	1.90442	0.95039	0.151417	-0.131726	6.71551150119681	skin	malignant_melanoma	solid	-0.135628090112012
974	GDSC1	Linsitinib	1240154	281	13201366	IHH-4	SIDM00600	THCA	185	IGF1R	IGF1R signaling	1045	Y	0.01	2.56	2.317619	0.982925	0.018953	0.158749	10.1514748464398	thyroid	carcinoma	solid	0.15323857969266
975	GDSC1	Linsitinib	1240155	281	13201648	IM-95	SIDM00602	STAD	185	IGF1R	IGF1R signaling	1045	Y	0.01	2.56	1.440508	0.905567	0.044963	-0.457853	4.22284047516864	stomach	carcinoma	solid	-0.459948126032779
976	GDSC1	Linsitinib	1240157	281	13201945	JHH-2	SIDM00617	LIHC	185	IGF1R	IGF1R signaling	1045	Y	0.01	2.56	2.708194	0.966308	0.078235	0.43332	15.0021571385602	liver	carcinoma	solid	0.426288852222264
977	GDSC1	Linsitinib	1240158	281	13202242	JHH-4	SIDM00616	LIHC	185	IGF1R	IGF1R signaling	1045	Y	0.01	2.56	2.287848	0.958881	0.030618	0.137821	9.85370966482132	liver	carcinoma	solid	0.1324257277091
978	GDSC1	Linsitinib	1240159	281	13202530	JHH-6	SIDM00615	LIHC	185	IGF1R	IGF1R signaling	1045	Y	0.01	2.56	1.20965	0.89052	0.097005	-0.620144	3.35231113829761	liver	carcinoma	solid	-0.62134053418906
979	GDSC1	Linsitinib	1240160	281	13202832	JHH-7	SIDM00614	LIHC	185	IGF1R	IGF1R signaling	1045	Y	0.01	2.56	2.140132	0.960393	0.035611	0.033977	8.50055962870349	liver	carcinoma	solid	0.0291577406208765
980	GDSC1	Linsitinib	1240161	281	13203109	JHU-011	SIDM00128	HNSC	185	IGF1R	IGF1R signaling	1045	Y	0.01	2.56	0.568948	0.846531	0.10766	-1.070552	1.76640781262671	upper_aerodigestive_tract	carcinoma	solid	-1.06925413774859
981	GDSC1	Linsitinib	1240162	281	13203418	JHU-022	SIDM00127	HNSC	185	IGF1R	IGF1R signaling	1045	Y	0.01	2.56	2.069333	0.921383	0.061307	-0.015793	7.91953902327133	upper_aerodigestive_tract	carcinoma	solid	-0.0203377115837538
982	GDSC1	Linsitinib	1240167	281	13204030	KYSE-220	SIDM00551	ESCA	185	IGF1R	IGF1R signaling	1045	Y	0.01	2.56	1.520773	0.910887	0.084177	-0.401427	4.57576089158862	oesophagus	carcinoma	solid	-0.403835010435036
983	GDSC1	Linsitinib	1240168	281	13204333	LN-18	SIDM00685	GBM	185	IGF1R	IGF1R signaling	1045	Y	0.01	2.56	2.718173	0.991544	0.058462	0.440336	15.1526131162091	central_nervous_system	glioma	solid	0.433265152982868
984	GDSC1	Linsitinib	1240169	281	13204632	LN-229	SIDM00684	GBM	185	IGF1R	IGF1R signaling	1045	Y	0.01	2.56	2.89583	0.970515	0.095268	0.565227	18.0985169780397	central_nervous_system	glioma	solid	0.557464838745633
985	GDSC1	Linsitinib	1240170	281	13204936	LNZTA3WT4	SIDM01220	GBM	185	IGF1R	IGF1R signaling	1045	Y	0.01	2.56	3.08386	0.981684	0.055703	0.69741	21.8425521339572	central_nervous_system	glioma	solid	0.688916269952805
986	GDSC1	Linsitinib	1240172	281	13205238	MDA-MB-436	SIDM00629	BRCA	185	IGF1R	IGF1R signaling	1045	Y	0.01	2.56	3.916786	0.97475	0.042113	1.282951	50.238717783047	breast	carcinoma	solid	1.27121332249583
987	GDSC1	Linsitinib	1240173	281	13205544	MDST8	SIDM00527	COREAD	185	IGF1R	IGF1R signaling	1045	Y	0.01	2.56	2.773716	0.973405	0.039624	0.479382	16.0180466140257	large_intestine	carcinoma	solid	0.472095163319197
988	GDSC1	Linsitinib	1240174	281	13205879	MFE-319	SIDM00333	UCEC	185	IGF1R	IGF1R signaling	1045	Y	0.01	2.56	3.364786	0.988143	0.026185	0.894899	28.9273061931001	endometrium	carcinoma	solid	0.885311125897634
989	GDSC1	Linsitinib	1240178	281	13206146	ML-1	SIDM00442	THCA	185	IGF1R	IGF1R signaling	1045	Y	0.01	2.56	2.040702	0.925423	0.132951	-0.035921	7.6960099019616	thyroid	carcinoma	solid	-0.0403535916395562
990	GDSC1	Linsitinib	1240179	281	13206440	MS751	SIDM00638	CESC	185	IGF1R	IGF1R signaling	1045	Y	0.01	2.56	2.948901	0.987437	0.091553	0.602535	19.0849678189537	cervix	carcinoma	solid	0.594566678375457
991	GDSC1	Linsitinib	1240181	281	13206761	NB(TU)1-10	SIDM00579	NB	185	IGF1R	IGF1R signaling	1045	Y	0.01	2.56	-2.046124	0.464867	0.079378	-2.908926	0.129234848341138	autonomic_ganglia	neuroblastoma	solid	-2.89744621938345
992	GDSC1	Linsitinib	1240182	281	13207106	NCI-H1836	SIDM00770	SCLC	185	IGF1R	IGF1R signaling	1045	Y	0.01	2.56	3.558875	0.983164	0.017695	1.031342	35.123660791687	lung	carcinoma	solid	1.02099839299102
993	GDSC1	Linsitinib	1240183	281	13207452	NCI-H1869	SIDM00768	LUSC	185	IGF1R	IGF1R signaling	1045	Y	0.01	2.56	1.798801	0.917055	0.085964	-0.205976	6.04239828385531	lung	carcinoma	solid	-0.209466141022348
994	GDSC1	Linsitinib	1240184	281	13207790	NCI-H1915	SIDM00763	UNCLASSIFIED	185	IGF1R	IGF1R signaling	1045	Y	0.01	2.56	3.135174	0.979254	0.057461	0.733484	22.9926362126935	lung	carcinoma	solid	0.724789794076428
995	GDSC1	Linsitinib	1240185	281	13208098	NCI-H1944	SIDM00762	LUAD	185	IGF1R	IGF1R signaling	1045	Y	0.01	2.56	0.885165	0.862836	0.112827	-0.848254	2.42338421689483	lung	carcinoma	solid	-0.848187407854217
996	GDSC1	Linsitinib	1240186	281	13208401	NCI-H196	SIDM00761	SCLC	185	IGF1R	IGF1R signaling	1045	Y	0.01	2.56	4.06008	0.989842	0.025155	1.383684	57.9789492093684	lung	carcinoma	solid	1.37138989742218
997	GDSC1	Linsitinib	1240187	281	13208691	NCI-H2023	SIDM00753	LUAD	185	IGF1R	IGF1R signaling	1045	Y	0.01	2.56	2.402204	0.945193	0.125619	0.218212	11.0474982542437	lung	carcinoma	solid	0.212371799437694
998	GDSC1	Linsitinib	1240189	281	13208997	NCI-H211	SIDM00704	SCLC	185	IGF1R	IGF1R signaling	1045	Y	0.01	2.56	1.21042	0.899422	0.082659	-0.619603	3.35489341192185	lung	carcinoma	solid	-0.620802228588733
999	GDSC1	Linsitinib	1240190	281	13209314	NCI-H3122	SIDM00137	LUAD	185	IGF1R	IGF1R signaling	1045	Y	0.01	2.56	2.446076	0.955324	0.029404	0.249053	11.5429631474987	lung	carcinoma	solid	0.243042634889063
1000	GDSC1	Linsitinib	1240191	281	13209601	NCI-H647	SIDM01125	UNCLASSIFIED	185	IGF1R	IGF1R signaling	1045	Y	0.01	2.56	2.04348	0.944345	0.095973	-0.033968	7.71741914113403	lung	carcinoma	solid	-0.0384114968892851
1001	GDSC1	Linsitinib	1240192	281	13209902	NCI-H841	SIDM01134	SCLC	185	IGF1R	IGF1R signaling	1045	Y	0.01	2.56	3.317714	0.98514	0.028996	0.861808	27.5971912157736	lung	carcinoma	solid	0.852403176263086
1002	GDSC1	Linsitinib	1240193	281	13210222	NCI-H847	SIDM01149	SCLC	185	IGF1R	IGF1R signaling	1045	Y	0.01	2.56	0.39016	0.852078	0.103648	-1.196238	1.47721712971603	lung	carcinoma	solid	-1.19424450355547
1003	GDSC1	Linsitinib	1240196	281	13210552	OSC-20	SIDM00565	HNSC	185	IGF1R	IGF1R signaling	1045	Y	0.01	2.56	3.778919	0.981765	0.042459	1.186031	43.7687021860942	upper_aerodigestive_tract	carcinoma	solid	1.17483075340452
1004	GDSC1	Linsitinib	1240197	281	13210848	OV-90	SIDM01141	OV	185	IGF1R	IGF1R signaling	1045	Y	0.01	2.56	1.405864	0.87743	0.10894	-0.482207	4.07904951799238	ovary	carcinoma	solid	-0.48416768345841
1005	GDSC1	Linsitinib	1240198	281	13211158	OVISE	SIDM00564	OV	185	IGF1R	IGF1R signaling	1045	Y	0.01	2.56	3.301686	0.95987	0.082823	0.85054	27.1583893866835	ovary	carcinoma	solid	0.841198030598094
1006	GDSC1	Linsitinib	1240200	281	13211762	OVMIU	SIDM00465	OV	185	IGF1R	IGF1R signaling	1045	Y	0.01	2.56	1.920576	0.915429	0.080554	-0.120369	6.8248884731015	ovary	carcinoma	solid	-0.124333459879692
1007	GDSC1	Linsitinib	1240201	281	13212061	PA-TU-8988T	SIDM00453	PAAD	185	IGF1R	IGF1R signaling	1045	Y	0.01	2.56	2.942109	0.976197	0.027509	0.597761	18.9557819294335	pancreas	carcinoma	solid	0.589818403521662
1008	GDSC1	Linsitinib	1240202	281	13212358	PC-3_[JPC-3]	SIDM00361	LUAD	185	IGF1R	IGF1R signaling	1045	Y	0.01	2.56	2.8629	0.952187	0.028066	0.542077	17.5122388614465	lung	carcinoma	solid	0.534443535604367
1009	GDSC1	Linsitinib	1240204	281	13212662	PCI-15A	SIDM00270	HNSC	185	IGF1R	IGF1R signaling	1045	Y	0.01	2.56	1.624787	0.930693	0.057387	-0.328306	5.07733744911838	upper_aerodigestive_tract	carcinoma	solid	-0.331119012107201
1010	GDSC1	Linsitinib	1240205	281	13212967	PCI-38	SIDM00155	HNSC	185	IGF1R	IGF1R signaling	1045	Y	0.01	2.56	3.436123	0.984006	0.046467	0.945048	31.0662804164731	upper_aerodigestive_tract	carcinoma	solid	0.935182692924311
1011	GDSC1	Linsitinib	1240206	281	13213276	PCI-6A	SIDM00115	HNSC	185	IGF1R	IGF1R signaling	1045	Y	0.01	2.56	3.607206	0.990094	0.036114	1.065318	36.8629138155356	upper_aerodigestive_tract	carcinoma	solid	1.05478650723701
1012	GDSC1	Linsitinib	1240207	281	13213579	PE-CA-PJ15	SIDM00473	HNSC	185	IGF1R	IGF1R signaling	1045	Y	0.01	2.56	3.390792	0.981959	0.057216	0.913181	29.6894570112157	upper_aerodigestive_tract	carcinoma	solid	0.903491873225048
1013	GDSC1	Linsitinib	1240208	281	13213851	PL18	SIDM00054	PAAD	185	IGF1R	IGF1R signaling	1045	Y	0.01	2.56	2.264403	0.954381	0.0497	0.121339	9.62537653569167	pancreas	carcinoma	solid	0.11603537082641
1014	GDSC1	Linsitinib	1240209	281	13214136	RERF-GC-1B	SIDM00358	STAD	185	IGF1R	IGF1R signaling	1045	Y	0.01	2.56	-0.075946	0.749568	0.091061	-1.523907	0.926866255985859	stomach	carcinoma	solid	-1.52009836088808
1015	GDSC1	Linsitinib	1240212	281	13214732	SISO	SIDM00394	CESC	185	IGF1R	IGF1R signaling	1045	Y	0.01	2.56	-0.031066	0.773452	0.150671	-1.492356	0.969411589799674	cervix	carcinoma	solid	-1.48872283446901
1016	GDSC1	Linsitinib	1240216	281	13215332	SNU-182	SIDM01151	LIHC	185	IGF1R	IGF1R signaling	1045	Y	0.01	2.56	3.034084	0.977849	0.026985	0.662418	20.7819329276485	liver	carcinoma	solid	0.654117958833472
1017	GDSC1	Linsitinib	1240217	281	13215628	SNU-398	SIDM01181	LIHC	185	IGF1R	IGF1R signaling	1045	Y	0.01	2.56	1.252914	0.904988	0.180216	-0.58973	3.50052865018662	liver	carcinoma	solid	-0.591094750432494
1018	GDSC1	Linsitinib	1240218	281	13215929	SU8686	SIDM01188	PAAD	185	IGF1R	IGF1R signaling	1045	Y	0.01	2.56	3.17471	0.972519	0.04619	0.761277	23.9198820966388	pancreas	carcinoma	solid	0.752429339809592
1019	GDSC1	Linsitinib	1240219	281	13216220	SUIT-2	SIDM00371	PAAD	185	IGF1R	IGF1R signaling	1045	Y	0.01	2.56	0.021222	0.77258	0.134007	-1.455599	1.02144878809981	pancreas	carcinoma	solid	-1.45216838871588
1020	GDSC1	Linsitinib	1240220	281	13216512	SW156	SIDM01162	KIRC	185	IGF1R	IGF1R signaling	1045	Y	0.01	2.56	2.508526	0.950739	0.05523	0.292955	12.2868059543489	kidney	carcinoma	solid	0.286701316370146
1021	GDSC1	Linsitinib	1240222	281	13217160	TOV-21G	SIDM01169	OV	185	IGF1R	IGF1R signaling	1045	Y	0.01	2.56	3.661792	0.983581	0.031919	1.103692	38.9310448320621	ovary	carcinoma	solid	1.09294748061293
1022	GDSC1	Linsitinib	1240223	281	13217467	TT2609-C02	SIDM00418	THCA	185	IGF1R	IGF1R signaling	1045	Y	0.01	2.56	0.812328	0.856071	0.134305	-0.899458	2.25314721256218	thyroid	carcinoma	solid	-0.899107622154258
1023	GDSC1	Linsitinib	1240224	281	13217678	VMRC-RCW	SIDM00318	KIRC	185	IGF1R	IGF1R signaling	1045	Y	0.01	2.56	1.830886	0.938835	0.211569	-0.18342	6.23941232961499	kidney	carcinoma	solid	-0.187035575845077
1024	GDSC1	Linsitinib	1240226	281	13217984	WM278	SIDM00975	SKCM	185	IGF1R	IGF1R signaling	1045	Y	0.01	2.56	2.470995	0.950747	0.180054	0.266572	11.8342160404642	skin	malignant_melanoma	solid	0.26046346249238
1025	GDSC1	Linsitinib	1247871	281	13218220	SUP-B15	SIDM01176	ALL	185	IGF1R	IGF1R signaling	1045	Y	0.01	2.56	3.197637	0.983328	0.035406	0.777394	24.4746282663274	haematopoietic_and_lymphoid_tissue	lymphoid_neoplasm	solid	0.76845756383388
1026	GDSC1	Linsitinib	1247873	281	13218553	H3255	SIDM00046	LUAD	185	IGF1R	IGF1R signaling	1045	Y	0.01	2.56	2.501934	0.947373	0.033306	0.288322	12.2060777021505	lung	carcinoma	solid	0.282092861152799
1027	GDSC1	Linsitinib	1287381	281	13218774	201T	SIDM00055	LUAD	185	IGF1R	IGF1R signaling	1045	Y	0.01	2.56	-0.972496	0.624806	0.153851	-2.154174	0.378138026705137	lung	carcinoma	solid	-2.14687483617814
1028	GDSC1	Linsitinib	1287706	281	13219084	451Lu	SIDM01240	SKCM	185	IGF1R	IGF1R signaling	1045	Y	0.01	2.56	3.574626	0.986097	0.030462	1.042415	35.68127352357	skin	malignant_melanoma	solid	1.03200988845953
1029	GDSC1	Linsitinib	1290455	281	13219404	OCI-AML3	SIDM00462	LAML	185	IGF1R	IGF1R signaling	1045	Y	0.01	2.56	3.161328	0.988687	0.026471	0.751869	23.6019184740284	haematopoietic_and_lymphoid_tissue	haematopoietic_neoplasm	hematopoietic	0.743074007934815
1030	GDSC1	Linsitinib	1290722	281	13219745	ASH-3	SIDM00491	THCA	185	IGF1R	IGF1R signaling	1045	Y	0.01	2.56	1.533433	0.927617	0.07114	-0.392527	4.63405826823514	thyroid	carcinoma	solid	-0.394984427447838
1031	GDSC1	Linsitinib	1290724	281	13220048	BICR10	SIDM00077	HNSC	185	IGF1R	IGF1R signaling	1045	Y	0.01	2.56	1.340787	0.896429	0.215528	-0.527955	3.82205027561396	upper_aerodigestive_tract	carcinoma	solid	-0.529662895864245
1032	GDSC1	Linsitinib	1290725	281	13220216	BICR31	SIDM00078	HNSC	185	IGF1R	IGF1R signaling	1045	Y	0.01	2.56	2.076353	0.94439	0.084963	-0.010859	7.97532978366796	upper_aerodigestive_tract	carcinoma	solid	-0.0154300423444069
1033	GDSC1	Linsitinib	1290730	281	13220519	CAL-29	SIDM00936	BLCA	185	IGF1R	IGF1R signaling	1045	Y	0.01	2.56	3.455694	0.984464	0.090165	0.958807	31.6802671602701	urinary_tract	carcinoma	solid	0.948864743448991
1034	GDSC1	Linsitinib	1290769	281	13221642	CL-11	SIDM00944	COREAD	185	IGF1R	IGF1R signaling	1045	Y	0.01	2.56	3.772943	0.981305	0.037134	1.181829	43.5079204138642	large_intestine	carcinoma	solid	1.17065294266744
1035	GDSC1	Linsitinib	1290797	281	13222413	DAN-G	SIDM00950	PAAD	185	IGF1R	IGF1R signaling	1045	Y	0.01	2.56	1.321237	0.929312	0.109977	-0.541699	3.74805485471951	pancreas	carcinoma	solid	-0.543330265327098
1036	GDSC1	Linsitinib	1290798	281	13222715	EFM-192A	SIDM01002	BRCA	185	IGF1R	IGF1R signaling	1045	Y	0.01	2.56	1.250552	0.878769	0.134574	-0.59139	3.49227015863295	breast	carcinoma	solid	-0.592746020338952
1037	GDSC1	Linsitinib	1290806	281	13223018	FU97	SIDM00503	STAD	185	IGF1R	IGF1R signaling	1045	Y	0.01	2.56	2.246798	0.958932	0.040022	0.108963	9.4574046922871	stomach	carcinoma	solid	0.10372774732802
1038	GDSC1	Linsitinib	1290905	281	13225436	HCC1428	SIDM00881	BRCA	185	IGF1R	IGF1R signaling	1045	Y	0.01	2.56	3.007837	0.975766	0.159474	0.643967	20.2435657030041	breast	carcinoma	solid	0.635768728844137
1039	GDSC1	Linsitinib	1290906	281	13225722	HCC202	SIDM00870	BRCA	185	IGF1R	IGF1R signaling	1045	Y	0.01	2.56	2.303692	0.920395	0.133325	0.148958	10.0110751985361	breast	carcinoma	solid	0.14350223930856
1040	GDSC1	Linsitinib	1290908	281	13226011	HCC-78	SIDM01068	LUAD	185	IGF1R	IGF1R signaling	1045	Y	0.01	2.56	2.444556	0.946938	0.173018	0.247985	11.525431171192	lung	carcinoma	solid	0.241980005652054
1041	GDSC1	Linsitinib	1290922	281	13226306	HDQ-P1	SIDM01062	BRCA	185	IGF1R	IGF1R signaling	1045	Y	0.01	2.56	1.990426	0.924147	0.142068	-0.071265	7.31865084358348	breast	carcinoma	solid	-0.075501451850011
1042	GDSC1	Linsitinib	1295740	281	13226617	ALL-SIL	SIDM00994	ALL	185	IGF1R	IGF1R signaling	1045	Y	0.01	2.56	-0.353525	0.743881	0.157168	-1.719043	0.702208437157696	haematopoietic_and_lymphoid_tissue	lymphoid_neoplasm	solid	-1.71415333521694
1043	GDSC1	Linsitinib	1295741	281	13226973	AMO-1	SIDM00993	MM	185	IGF1R	IGF1R signaling	1045	Y	0.01	2.56	0.072144	0.806138	0.191509	-1.419801	1.07481010557592	haematopoietic_and_lymphoid_tissue	lymphoid_neoplasm	solid	-1.41656891107969
1044	GDSC1	Linsitinib	1297439	281	13227451	COR-L95	SIDM00521	SCLC	185	IGF1R	IGF1R signaling	1045	Y	0.01	2.56	1.569695	0.909136	0.081638	-0.367035	4.80518238962257	lung	carcinoma	solid	-0.369633729163338
1045	GDSC1	Linsitinib	1297446	281	13227781	DND-41	SIDM00946	ALL	185	IGF1R	IGF1R signaling	1045	Y	0.01	2.56	1.599971	0.947125	0.049786	-0.345751	4.95288878853754	haematopoietic_and_lymphoid_tissue	lymphoid_neoplasm	solid	-0.348467832597746
1046	GDSC1	Linsitinib	1297447	281	13228126	EJM	SIDM01048	MM	185	IGF1R	IGF1R signaling	1045	Y	0.01	2.56	1.620604	0.948881	0.060234	-0.331247	5.05614330502477	haematopoietic_and_lymphoid_tissue	lymphoid_neoplasm	solid	-0.334043339803524
1047	GDSC1	Linsitinib	1297449	281	13228477	Farage	SIDM00859	DLBC	185	IGF1R	IGF1R signaling	1045	Y	0.01	2.56	2.924591	0.991562	0.02258	0.585445	18.6266062098081	haematopoietic_and_lymphoid_tissue	lymphoid_neoplasm	solid	0.577571601565127
1048	GDSC1	Linsitinib	1298134	281	13228808	HeLa	SIDM00846	CESC	185	IGF1R	IGF1R signaling	1045	Y	0.01	2.56	1.919932	0.959694	0.064034	-0.120821	6.82049465988454	cervix	carcinoma	solid	-0.124783679109057
1049	GDSC1	Linsitinib	1298136	281	13229097	HPAC	SIDM00670	PAAD	185	IGF1R	IGF1R signaling	1045	Y	0.01	2.56	0.413779	0.780291	0.190908	-1.179634	1.51252282240136	pancreas	carcinoma	solid	-1.17773250358907
1050	GDSC1	Linsitinib	1298141	281	13229396	Hs-766T	SIDM00664	PAAD	185	IGF1R	IGF1R signaling	1045	Y	0.01	2.56	4.479319	0.982071	0.030098	1.678406	88.1746053188157	pancreas	carcinoma	solid	1.6644791202476
1051	GDSC1	Linsitinib	1298144	281	13229698	Hs-939-T	SIDM00663	SKCM	185	IGF1R	IGF1R signaling	1045	Y	0.01	2.56	3.789439	0.98286	0.050129	1.193426	44.2315793983357	skin	malignant_melanoma	solid	1.18218526628172
1052	GDSC1	Linsitinib	1298145	281	13229997	Hs-940-T	SIDM00662	SKCM	185	IGF1R	IGF1R signaling	1045	Y	0.01	2.56	0.69487	0.824784	0.15976	-0.98203	2.00344860869217	skin	malignant_melanoma	solid	-0.98122229644417
1053	GDSC1	Linsitinib	1298146	281	13230279	huH-1	SIDM00586	LIHC	185	IGF1R	IGF1R signaling	1045	Y	0.01	2.56	3.167689	0.969928	0.080487	0.756342	23.7525287857015	liver	carcinoma	solid	0.747520971472063
1054	GDSC1	Linsitinib	1298151	281	13230590	JHH-1	SIDM00618	LIHC	185	IGF1R	IGF1R signaling	1045	Y	0.01	2.56	3.559571	0.984232	0.073566	1.031831	35.1481153688037	liver	carcinoma	solid	1.02148496532586
1055	GDSC1	Linsitinib	1298156	281	13230889	JHU-029	SIDM00690	HNSC	185	IGF1R	IGF1R signaling	1045	Y	0.01	2.56	1.639341	0.900253	0.160965	-0.318074	5.15177337467635	upper_aerodigestive_tract	carcinoma	solid	-0.320944337162834
1056	GDSC1	Linsitinib	1298157	281	13231075	JIMT-1	SIDM01037	BRCA	185	IGF1R	IGF1R signaling	1045	Y	0.01	2.56	3.153575	0.977006	0.043349	0.746419	23.4196403144307	breast	carcinoma	solid	0.737653899727884
1057	GDSC1	Linsitinib	1298160	281	13231330	K2	SIDM00126	SKCM	185	IGF1R	IGF1R signaling	1045	Y	0.01	2.56	2.065999	0.911155	0.210812	-0.018137	7.89317924633285	skin	malignant_melanoma	solid	-0.0226685049233524
1058	GDSC1	Linsitinib	1298167	281	13231593	KMH-2	SIDM00619	THCA	185	IGF1R	IGF1R signaling	1045	Y	0.01	2.56	0.326097	0.834912	0.136427	-1.241274	1.38554976068146	thyroid	carcinoma	solid	-1.23903083040451
1059	GDSC1	Linsitinib	1298168	281	13231875	KMRC-1	SIDM00611	KIRC	185	IGF1R	IGF1R signaling	1045	Y	0.01	2.56	3.194728	0.977123	0.103806	0.775349	24.4035350279501	kidney	carcinoma	solid	0.766423887221735
1060	GDSC1	Linsitinib	1298169	281	13232181	KMRC-20	SIDM00609	KIRC	185	IGF1R	IGF1R signaling	1045	Y	0.01	2.56	3.346721	0.980998	0.053056	0.8822	28.409426241238	kidney	carcinoma	solid	0.872681917235412
1061	GDSC1	Linsitinib	1298215	281	13232476	KON	SIDM00604	HNSC	185	IGF1R	IGF1R signaling	1045	Y	0.01	2.56	0.641477	0.856954	0.25016	-1.019564	1.89928405119653	upper_aerodigestive_tract	carcinoma	solid	-1.01854924568868
1062	GDSC1	Linsitinib	1298216	281	13232780	KP-1N	SIDM00583	PAAD	185	IGF1R	IGF1R signaling	1045	Y	0.01	2.56	1.309009	0.900159	0.075497	-0.550295	3.70250271334177	pancreas	carcinoma	solid	-0.551878837899567
1063	GDSC1	Linsitinib	1298218	281	13233016	KP-2	SIDM00582	PAAD	185	IGF1R	IGF1R signaling	1045	Y	0.01	2.56	0.703899	0.844629	0.065976	-0.975682	2.02161965592668	pancreas	carcinoma	solid	-0.974910138956697
1064	GDSC1	Linsitinib	1298219	281	13233263	KP-3	SIDM00571	UNCLASSIFIED	185	IGF1R	IGF1R signaling	1045	Y	0.01	2.56	1.047844	0.856585	0.159078	-0.733892	2.85149665914333	pancreas	carcinoma	solid	-0.734458814665089
1065	GDSC1	Linsitinib	1298222	281	13233575	KYSE-50	SIDM00550	ESCA	185	IGF1R	IGF1R signaling	1045	Y	0.01	2.56	-0.605827	0.694642	0.174699	-1.896408	0.54562300977548	oesophagus	carcinoma	solid	-1.89053720479324
1066	GDSC1	Linsitinib	1298223	281	13233881	LC-1-sq	SIDM00300	LUSC	185	IGF1R	IGF1R signaling	1045	Y	0.01	2.56	2.638575	0.956086	0.078461	0.384379	13.9932490136176	lung	carcinoma	solid	0.377618335872681
1067	GDSC1	Linsitinib	1298226	281	13234132	LOU-NH91	SIDM00341	LUSC	185	IGF1R	IGF1R signaling	1045	Y	0.01	2.56	1.728465	0.923729	0.06614	-0.255421	5.63200214660487	lung	carcinoma	solid	-0.258637910768599
1068	GDSC1	Linsitinib	1298347	281	13234437	NCI-H1435	SIDM00658	LUAD	185	IGF1R	IGF1R signaling	1045	Y	0.01	2.56	3.373558	0.985523	0.071296	0.901066	29.1821727333849	lung	carcinoma	solid	0.891443615152271
1069	GDSC1	Linsitinib	1298348	281	13234748	NCI-H1568	SIDM00750	LUAD	185	IGF1R	IGF1R signaling	1045	Y	0.01	2.56	1.655652	0.898577	0.112686	-0.306608	5.23649300283071	lung	carcinoma	solid	-0.309541346712267
1070	GDSC1	Linsitinib	1298349	281	13235048	NCI-H1688	SIDM00792	SCLC	185	IGF1R	IGF1R signaling	1045	Y	0.01	2.56	2.468127	0.96194	0.028534	0.264555	11.8003241330866	lung	carcinoma	solid	0.258458448905706
1071	GDSC1	Linsitinib	1298350	281	13235346	NCI-H1781	SIDM00754	LUAD	185	IGF1R	IGF1R signaling	1045	Y	0.01	2.56	3.491393	0.98586	0.02223	0.983903	32.8316503558919	lung	carcinoma	solid	0.973821849456888
1072	GDSC1	Linsitinib	1298351	281	13235657	NCI-H2110	SIDM00703	UNCLASSIFIED	185	IGF1R	IGF1R signaling	1045	Y	0.01	2.56	-0.729829	0.669134	0.080418	-1.983581	0.48199140357366	lung	carcinoma	solid	-1.97722677758775
1073	GDSC1	Linsitinib	1298352	281	13235962	NCI-H2135	SIDM00700	UNCLASSIFIED	185	IGF1R	IGF1R signaling	1045	Y	0.01	2.56	2.250617	0.959252	0.039374	0.111648	9.49359157567937	lung	carcinoma	solid	0.106397603286007
1074	GDSC1	Linsitinib	1298353	281	13236297	NCI-H2172	SIDM00926	UNCLASSIFIED	185	IGF1R	IGF1R signaling	1045	Y	0.01	2.56	-1.149415	0.595289	0.187447	-2.278546	0.316822056080216	lung	carcinoma	solid	-2.27055858748241
1075	GDSC1	Linsitinib	1298356	281	13236598	NCI-H2444	SIDM00723	UNCLASSIFIED	185	IGF1R	IGF1R signaling	1045	Y	0.01	2.56	3.878335	0.986394	0.020681	1.25592	48.3436558374243	lung	carcinoma	solid	1.2443322982904
1076	GDSC1	Linsitinib	1298357	281	13236900	NUGC-4	SIDM00570	STAD	185	IGF1R	IGF1R signaling	1045	Y	0.01	2.56	2.683933	0.970344	0.048504	0.416265	14.6425694205235	stomach	carcinoma	solid	0.409328031222864
1077	GDSC1	Linsitinib	1298358	281	13237181	OCUM-1	SIDM00568	STAD	185	IGF1R	IGF1R signaling	1045	Y	0.01	2.56	2.87932	0.965247	0.043542	0.55362	17.8021635915766	stomach	carcinoma	solid	0.545922727756799
1078	GDSC1	Linsitinib	1298359	281	13237488	OE21	SIDM00478	ESCA	185	IGF1R	IGF1R signaling	1045	Y	0.01	2.56	1.173179	0.861046	0.035436	-0.645782	3.23225165118717	oesophagus	carcinoma	solid	-0.646837343993649
1079	GDSC1	Linsitinib	1298362	281	13237790	OSC-19	SIDM00566	HNSC	185	IGF1R	IGF1R signaling	1045	Y	0.01	2.56	2.825141	0.97355	0.149868	0.515533	16.8633225469462	upper_aerodigestive_tract	carcinoma	solid	0.508046287341049
1080	GDSC1	Linsitinib	1298365	281	13238100	OVTOKO	SIDM00425	OV	185	IGF1R	IGF1R signaling	1045	Y	0.01	2.56	1.659091	0.894567	0.110185	-0.30419	5.25453230306539	ovary	carcinoma	solid	-0.307137148063533
1081	GDSC1	Linsitinib	1298475	281	13238408	PANC-02-03	SIDM01139	PAAD	185	IGF1R	IGF1R signaling	1045	Y	0.01	2.56	0.306438	0.786215	0.154223	-1.255094	1.35857723307756	pancreas	carcinoma	solid	-1.25277440156923
1082	GDSC1	Linsitinib	1298476	281	13238690	PANC-04-03	SIDM01137	PAAD	185	IGF1R	IGF1R signaling	1045	Y	0.01	2.56	1.897696	0.888965	0.101647	-0.136453	6.67050787361788	pancreas	carcinoma	solid	-0.140328826289415
1083	GDSC1	Linsitinib	1298526	281	13238986	PA-TU-8902	SIDM00455	PAAD	185	IGF1R	IGF1R signaling	1045	Y	0.01	2.56	0.299061	0.79559	0.109094	-1.26028	1.3485918850689	pancreas	carcinoma	solid	-1.25793164885963
1084	GDSC1	Linsitinib	1298529	281	13239287	PCI-30	SIDM00044	HNSC	185	IGF1R	IGF1R signaling	1045	Y	0.01	2.56	1.249124	0.871808	0.135152	-0.592394	3.48728675584285	upper_aerodigestive_tract	carcinoma	solid	-0.593744332543195
1085	GDSC1	Linsitinib	1298531	281	13239583	PCI-4B	SIDM00043	HNSC	185	IGF1R	IGF1R signaling	1045	Y	0.01	2.56	3.538778	0.988866	0.026533	1.017214	34.4248263395763	upper_aerodigestive_tract	carcinoma	solid	1.00694861682248
1086	GDSC1	Linsitinib	1298533	281	13239890	PL4	SIDM00042	PAAD	185	IGF1R	IGF1R signaling	1045	Y	0.01	2.56	2.845817	0.966967	0.279173	0.530068	17.2156180848473	pancreas	carcinoma	solid	0.522500841357108
1087	GDSC1	Linsitinib	1298537	281	13240459	RERF-LC-KJ	SIDM00356	LUAD	185	IGF1R	IGF1R signaling	1045	Y	0.01	2.56	0.352327	0.800778	0.048664	-1.222834	1.42237356383575	lung	carcinoma	solid	-1.22069348508427
1088	GDSC1	Linsitinib	1298538	281	13240768	RERF-LC-Sq1	SIDM00354	LUSC	185	IGF1R	IGF1R signaling	1045	Y	0.01	2.56	4.422762	0.978415	0.03514	1.638647	83.3261145465053	lung	carcinoma	solid	1.62494022435447
1089	GDSC1	Linsitinib	1299050	281	13241360	SAT	SIDM00350	HNSC	185	IGF1R	IGF1R signaling	1045	Y	0.01	2.56	2.826598	0.939329	0.19719	0.516557	16.887910315737	upper_aerodigestive_tract	carcinoma	solid	0.509064873392577
1090	GDSC1	Linsitinib	1299052	281	13241667	SCC90	SIDM00399	HNSC	185	IGF1R	IGF1R signaling	1045	Y	0.01	2.56	1.813469	0.892792	0.083309	-0.195664	6.13168138336722	upper_aerodigestive_tract	carcinoma	solid	-0.199211768885206
1091	GDSC1	Linsitinib	1299059	281	13241861	SKN-3	SIDM00375	HNSC	185	IGF1R	IGF1R signaling	1045	Y	0.01	2.56	2.791294	0.960277	0.064227	0.491739	16.3021010780561	upper_aerodigestive_tract	carcinoma	solid	0.484383911166666
1092	GDSC1	Linsitinib	1299062	281	13242368	SW1271	SIDM01156	SCLC	185	IGF1R	IGF1R signaling	1045	Y	0.01	2.56	3.113956	0.968827	0.04171	0.718567	22.5099177279317	lung	carcinoma	solid	0.709956328845594
1093	GDSC1	Linsitinib	1299064	281	13242663	T-T	SIDM00322	ESCA	185	IGF1R	IGF1R signaling	1045	Y	0.01	2.56	0.802643	0.865857	0.103905	-0.906266	2.23143081322052	oesophagus	carcinoma	solid	-0.905878388049283
1094	GDSC1	Linsitinib	1299069	281	13242962	TMK-1	SIDM00040	STAD	185	IGF1R	IGF1R signaling	1045	Y	0.01	2.56	1.015234	0.86086	0.04506	-0.756817	2.76000916396301	stomach	carcinoma	solid	-0.757256406388037
1095	GDSC1	Linsitinib	1299070	281	13243221	TOV-112D	SIDM01170	OV	185	IGF1R	IGF1R signaling	1045	Y	0.01	2.56	1.955046	0.937469	0.046808	-0.096137	7.06424397145004	ovary	carcinoma	solid	-0.100235545537772
1096	GDSC1	Linsitinib	1299075	281	13243531	VCaP	SIDM01077	PRAD	185	IGF1R	IGF1R signaling	1045	Y	0.01	2.56	-2.177149	0.445387	0.099881	-3.001035	0.113364271893353	prostate	carcinoma	solid	-2.98904555871185
1097	GDSC1	Linsitinib	1299078	281	13243871	WM1552C	SIDM00976	SKCM	185	IGF1R	IGF1R signaling	1045	Y	0.01	2.56	2.310552	0.952086	0.191638	0.153781	10.0799872725644	skin	malignant_melanoma	solid	0.148298052838748
1098	GDSC1	Linsitinib	1299080	281	13244181	WM35	SIDM00974	SKCM	185	IGF1R	IGF1R signaling	1045	Y	0.01	2.56	0.405508	0.822513	0.147099	-1.185449	1.50006433921756	skin	malignant_melanoma	solid	-1.1835147446544
1099	GDSC1	Linsitinib	1299081	281	13244459	WM793B	SIDM00973	SKCM	185	IGF1R	IGF1R signaling	1045	Y	0.01	2.56	2.812254	0.969939	0.167829	0.506474	16.6473991996487	skin	malignant_melanoma	solid	0.499037009066482
1100	GDSC1	Linsitinib	1303897	281	13245009	GRANTA-519	SIDM01058	DLBC	185	IGF1R	IGF1R signaling	1045	Y	0.01	2.56	3.360222	0.989461	0.023945	0.891691	28.7955827890936	haematopoietic_and_lymphoid_tissue	lymphoid_neoplasm	solid	0.882120441793876
1101	GDSC1	Linsitinib	1303900	281	13245348	HCC1500	SIDM00879	BRCA	185	IGF1R	IGF1R signaling	1045	Y	0.01	2.56	3.493341	0.983654	0.026283	0.985272	32.8956687444513	breast	carcinoma	solid	0.975183692715898
1102	GDSC1	Linsitinib	1303901	281	13245531	HCC-33	SIDM01071	SCLC	185	IGF1R	IGF1R signaling	1045	Y	0.01	2.56	0.813112	0.869151	0.144609	-0.898907	2.25491437261306	lung	carcinoma	solid	-0.89855952917938
1103	GDSC1	Linsitinib	1322218	281	13246595	Hs-445	SIDM00668	UNCLASSIFIED	185	IGF1R	IGF1R signaling	1045	Y	0.01	2.56	3.195419	0.98833	0.030222	0.775835	24.4204036981087	haematopoietic_and_lymphoid_tissue	lymphoid_neoplasm	solid	0.766906964065665
1104	GDSC1	Linsitinib	1322224	281	13246946	HSC-39	SIDM00045	STAD	185	IGF1R	IGF1R signaling	1045	Y	0.01	2.56	2.929605	0.991167	0.023339	0.58897	18.7202345434237	stomach	carcinoma	solid	0.581076879850894
1105	GDSC1	Linsitinib	1323913	281	13247292	NB4	SIDM00428	LAML	185	IGF1R	IGF1R signaling	1045	Y	0.01	2.56	-1.722811	0.519125	0.17769	-2.681639	0.178563499772655	haematopoietic_and_lymphoid_tissue	haematopoietic_neoplasm	hematopoietic	-2.67141868878788
1106	GDSC1	Linsitinib	1327766	281	13247781	JJN-3	SIDM01036	MM	185	IGF1R	IGF1R signaling	1045	Y	0.01	2.56	1.239693	0.932554	0.10516	-0.599024	3.45455275425639	haematopoietic_and_lymphoid_tissue	lymphoid_neoplasm	solid	-0.60033752749993
1107	GDSC1	Linsitinib	1327768	281	13248126	JM1	SIDM00689	DLBC	185	IGF1R	IGF1R signaling	1045	Y	0.01	2.56	1.966927	0.97051	0.034421	-0.087784	7.14867482237177	haematopoietic_and_lymphoid_tissue	lymphoid_neoplasm	solid	-0.091929560034542
1108	GDSC1	Linsitinib	1327769	281	13248447	JSC-1	SIDM00688	DLBC	185	IGF1R	IGF1R signaling	1045	Y	0.01	2.56	3.38241	0.985161	0.030953	0.907288	29.4416400344213	haematopoietic_and_lymphoid_tissue	lymphoid_neoplasm	solid	0.897632032261487
1109	GDSC1	Linsitinib	1327771	281	13248793	JURL-MK1	SIDM01015	LCML	185	IGF1R	IGF1R signaling	1045	Y	0.01	2.56	2.713919	0.96711	0.018099	0.437345	15.0882908105576	haematopoietic_and_lymphoid_tissue	haematopoietic_neoplasm	hematopoietic	0.430291189315606
1110	GDSC1	Linsitinib	1327774	281	13249253	KARPAS-231	SIDM01017	UNCLASSIFIED	185	IGF1R	IGF1R signaling	1045	Y	0.01	2.56	2.31068	0.989775	0.023781	0.153871	10.081277593514	haematopoietic_and_lymphoid_tissue	lymphoid_neoplasm	solid	0.148387537406075
1111	GDSC1	Linsitinib	1327775	281	13249534	KARPAS-620	SIDM01006	MM	185	IGF1R	IGF1R signaling	1045	Y	0.01	2.56	-2.84897	0.330513	0.046991	-3.47332	0.0579039312193969	haematopoietic_and_lymphoid_tissue	lymphoid_neoplasm	solid	-3.4587143986046
1112	GDSC1	Linsitinib	1330931	281	13249878	KCL-22	SIDM01004	LCML	185	IGF1R	IGF1R signaling	1045	Y	0.01	2.56	2.869099	0.990529	0.025029	0.546435	17.6211344031642	haematopoietic_and_lymphoid_tissue	haematopoietic_neoplasm	hematopoietic	0.538777245236092
1113	GDSC1	Linsitinib	1330933	281	13250211	KOPN-8	SIDM01034	UNCLASSIFIED	185	IGF1R	IGF1R signaling	1045	Y	0.01	2.56	1.461534	0.944688	0.093228	-0.443071	4.3125699391505	haematopoietic_and_lymphoid_tissue	lymphoid_neoplasm	solid	-0.445248887652936
1114	GDSC1	Linsitinib	1330935	281	13250548	L-1236	SIDM00313	UNCLASSIFIED	185	IGF1R	IGF1R signaling	1045	Y	0.01	2.56	3.078988	0.990325	0.02903	0.693985	21.7363940310832	haematopoietic_and_lymphoid_tissue	lymphoid_neoplasm	solid	0.685510263608917
1115	GDSC1	Linsitinib	1330941	281	13250876	MDA-MB-330	SIDM00631	BRCA	185	IGF1R	IGF1R signaling	1045	Y	0.01	2.56	1.80662	0.915239	0.058505	-0.200479	6.08982898471542	breast	carcinoma	solid	-0.203999892335389
1116	GDSC1	Linsitinib	1330942	281	13251188	ME-1	SIDM00338	LAML	185	IGF1R	IGF1R signaling	1045	Y	0.01	2.56	3.049074	0.976419	0.046483	0.672956	21.0958006637622	haematopoietic_and_lymphoid_tissue	haematopoietic_neoplasm	hematopoietic	0.664597440585296
1117	GDSC1	Linsitinib	1330947	281	13251532	MOLM-13	SIDM00437	LAML	185	IGF1R	IGF1R signaling	1045	Y	0.01	2.56	2.23415	0.951547	0.053589	0.100072	9.33854071808239	haematopoietic_and_lymphoid_tissue	haematopoietic_neoplasm	hematopoietic	0.0948855535190096
1118	GDSC1	Linsitinib	1330950	281	13252006	MOLP-8	SIDM00434	MM	185	IGF1R	IGF1R signaling	1045	Y	0.01	2.56	-1.522952	0.551327	0.252304	-2.54114	0.218067201485846	haematopoietic_and_lymphoid_tissue	lymphoid_neoplasm	solid	-2.53169762518296
1119	GDSC1	Linsitinib	1330960	281	13252273	MY-M12	SIDM01217	ALL	185	IGF1R	IGF1R signaling	1045	Y	0.01	2.56	1.695225	0.92313	0.045893	-0.278789	5.44787159843354	haematopoietic_and_lymphoid_tissue	haematopoietic_neoplasm	hematopoietic	-0.28187593434636
1120	GDSC1	Linsitinib	1330972	281	13252804	NCI-H1876	SIDM00766	SCLC	185	IGF1R	IGF1R signaling	1045	Y	0.01	2.56	3.481049	0.986528	0.038947	0.976631	32.4937901899232	lung	carcinoma	solid	0.966590377859765
1121	GDSC1	Linsitinib	1330981	281	13253199	NK-92MI	SIDM01201	UNCLASSIFIED	185	IGF1R	IGF1R signaling	1045	Y	0.01	2.56	2.787901	0.984186	0.040378	0.489354	16.2468817816104	haematopoietic_and_lymphoid_tissue	lymphoid_neoplasm	solid	0.482011871034316
1122	GDSC1	Linsitinib	1330982	281	13253474	NU-DUL-1	SIDM00443	DLBC	185	IGF1R	IGF1R signaling	1045	Y	0.01	2.56	2.304745	0.984101	0.016183	0.149699	10.021622412854	haematopoietic_and_lymphoid_tissue	lymphoid_neoplasm	solid	0.144238389694462
1123	GDSC1	Linsitinib	1330983	281	13253826	OCI-AML5	SIDM00461	LAML	185	IGF1R	IGF1R signaling	1045	Y	0.01	2.56	-1.353098	0.579656	0.101641	-2.421734	0.258438377077405	haematopoietic_and_lymphoid_tissue	haematopoietic_neoplasm	hematopoietic	-2.41295300253623
1124	GDSC1	Linsitinib	1330984	281	13254176	OCI-LY-19	SIDM00460	DLBC	185	IGF1R	IGF1R signaling	1045	Y	0.01	2.56	-0.332012	0.740945	0.131643	-1.703919	0.717478713058228	haematopoietic_and_lymphoid_tissue	lymphoid_neoplasm	solid	-1.69911363602234
1125	GDSC1	Linsitinib	1330985	281	13254522	OCI-M1	SIDM00458	LAML	185	IGF1R	IGF1R signaling	1045	Y	0.01	2.56	2.541559	0.994316	0.019085	0.316177	12.6994539947377	haematopoietic_and_lymphoid_tissue	haematopoietic_neoplasm	hematopoietic	0.309794626624183
1126	GDSC1	Linsitinib	1330987	281	13254866	P32-ISH	SIDM00362	UNCLASSIFIED	185	IGF1R	IGF1R signaling	1045	Y	0.01	2.56	1.890817	0.986956	0.036693	-0.141289	6.62477891503514	haematopoietic_and_lymphoid_tissue	lymphoid_neoplasm	solid	-0.145137922685065
1127	GDSC1	Linsitinib	1330991	281	13255214	PL-21	SIDM00450	LAML	185	IGF1R	IGF1R signaling	1045	Y	0.01	2.56	-1.335635	0.571104	0.124766	-2.409458	0.262991123059363	haematopoietic_and_lymphoid_tissue	haematopoietic_neoplasm	hematopoietic	-2.40074465097972
1128	GDSC1	Linsitinib	1330995	281	13255937	RC-K8	SIDM00448	DLBC	185	IGF1R	IGF1R signaling	1045	Y	0.01	2.56	3.248656	0.991817	0.018004	0.813261	25.7557009829223	haematopoietic_and_lymphoid_tissue	lymphoid_neoplasm	solid	0.804124853993741
1129	GDSC1	Linsitinib	1331025	281	13256258	ROS-50	SIDM00415	UNCLASSIFIED	185	IGF1R	IGF1R signaling	1045	Y	0.01	2.56	1.83655	0.910139	0.020209	-0.179438	6.27485263324347	haematopoietic_and_lymphoid_tissue	lymphoid_neoplasm	solid	-0.183075883740852
1130	GDSC1	Linsitinib	1331030	281	13256457	SC-1	SIDM00400	NA	185	IGF1R	IGF1R signaling	1045	Y	0.01	2.56	3.31634	0.9556	0.0386	0.860842	27.5592987131538	haematopoietic_and_lymphoid_tissue	lymphoid_neoplasm	solid	0.851442615360685
1131	GDSC1	Linsitinib	1331032	281	13256654	SLVL	SIDM00374	DLBC	185	IGF1R	IGF1R signaling	1045	Y	0.01	2.56	3.279297	0.980955	0.029428	0.834801	26.5570964971204	haematopoietic_and_lymphoid_tissue	lymphoid_neoplasm	solid	0.825545921395852
1132	GDSC1	Linsitinib	1331034	281	13257254	SU-DHL-16	SIDM00404	DLBC	185	IGF1R	IGF1R signaling	1045	Y	0.01	2.56	2.21881	0.994471	0.111237	0.089287	9.19638065881727	haematopoietic_and_lymphoid_tissue	lymphoid_neoplasm	solid	0.0841613874034005
1133	GDSC1	Linsitinib	1331035	281	13257599	SU-DHL-4	SIDM00405	DLBC	185	IGF1R	IGF1R signaling	1045	Y	0.01	2.56	2.102856	0.997241	0.019075	0.007773	8.18952583021267	haematopoietic_and_lymphoid_tissue	lymphoid_neoplasm	solid	0.00309815677958226
1134	GDSC1	Linsitinib	1331036	281	13257930	SU-DHL-5	SIDM00406	DLBC	185	IGF1R	IGF1R signaling	1045	Y	0.01	2.56	2.184807	0.988708	0.019702	0.065383	8.8889328237738	haematopoietic_and_lymphoid_tissue	lymphoid_neoplasm	solid	0.0603899519125874
1135	GDSC1	Linsitinib	1331037	281	13258240	SU-DHL-6	SIDM00407	DLBC	185	IGF1R	IGF1R signaling	1045	Y	0.01	2.56	1.928693	0.987689	0.030821	-0.114662	6.88051153363219	haematopoietic_and_lymphoid_tissue	lymphoid_neoplasm	solid	-0.118658879934425
1136	GDSC1	Linsitinib	1331039	281	13258908	SUP-HD1	SIDM00422	UNCLASSIFIED	185	IGF1R	IGF1R signaling	1045	Y	0.01	2.56	2.829409	0.981878	0.03852	0.518534	16.9354490159746	haematopoietic_and_lymphoid_tissue	lymphoid_neoplasm	solid	0.511030038382863
1137	GDSC1	Linsitinib	1331040	281	13259247	SUP-M2	SIDM00421	UNCLASSIFIED	185	IGF1R	IGF1R signaling	1045	Y	0.01	2.56	2.697895	0.990318	0.029819	0.42608	14.8484428327045	haematopoietic_and_lymphoid_tissue	lymphoid_neoplasm	solid	0.419088840043342
1138	GDSC1	Linsitinib	1331045	281	13259599	TK	SIDM00323	DLBC	185	IGF1R	IGF1R signaling	1045	Y	0.01	2.56	-0.075044	0.777632	0.147886	-1.523273	0.927702666513197	haematopoietic_and_lymphoid_tissue	lymphoid_neoplasm	solid	-1.51946777432769
1139	GDSC1	Linsitinib	1331048	281	13259916	VAL	SIDM00416	DLBC	185	IGF1R	IGF1R signaling	1045	Y	0.01	2.56	2.960769	0.968718	0.029777	0.610879	19.3128176032796	haematopoietic_and_lymphoid_tissue	lymphoid_neoplasm	solid	0.602863575602318
1140	GDSC1	Linsitinib	1331049	281	13260241	WIL2-NS	SIDM01102	UNCLASSIFIED	185	IGF1R	IGF1R signaling	1045	Y	0.01	2.56	2.76282	0.991476	0.023898	0.471722	15.8444613878056	haematopoietic_and_lymphoid_tissue	lymphoid_neoplasm	solid	0.464477789525476
1141	GDSC1	Linsitinib	1331050	281	13260590	WSU-DLCL2	SIDM00413	DLBC	185	IGF1R	IGF1R signaling	1045	Y	0.01	2.56	3.005916	0.989237	0.054954	0.642616	20.2047151412006	haematopoietic_and_lymphoid_tissue	lymphoid_neoplasm	solid	0.634425761236048
1142	GDSC1	Trametinib	683665	281	12974450	MC-CAR	SIDM00636	MM	1372	MEK1, MEK2	ERK MAPK signaling	1046	Y	0.003906	1	0.908842	0.957176	0.119774	0.801514	2.48144735294193	haematopoietic_and_lymphoid_tissue	lymphoid_neoplasm	solid	0.76616163840475
1143	GDSC1	Trametinib	687448	281	12977075	COLO-829	SIDM00909	SKCM	1372	MEK1, MEK2	ERK MAPK signaling	1046	Y	0.003906	1	-3.590253	0.39008	0.224119	-0.885782	0.0275913489288485	skin	malignant_melanoma	solid	-1.0282852569223
1144	GDSC1	Trametinib	687452	281	12977405	5637	SIDM00807	BLCA	1372	MEK1, MEK2	ERK MAPK signaling	1046	Y	0.003906	1	0.271173	0.916563	0.138069	0.562369	1.31150194059547	urinary_tract	carcinoma	solid	0.511829787822288
1145	GDSC1	Trametinib	687455	281	12977713	RT4	SIDM01085	BLCA	1372	MEK1, MEK2	ERK MAPK signaling	1046	Y	0.003906	1	-0.520902	0.813	0.216561	0.265317	0.593984532215373	urinary_tract	carcinoma	solid	0.195913692559535
1146	GDSC1	Trametinib	687459	281	12978313	TCCSUP	SIDM01190	BLCA	1372	MEK1, MEK2	ERK MAPK signaling	1046	Y	0.003906	1	0.132421	0.867376	0.124978	0.510333	1.14158882700943	urinary_tract	carcinoma	solid	0.456489081386789
1147	GDSC1	Trametinib	687505	281	12978616	C-33-A	SIDM00889	CESC	1372	MEK1, MEK2	ERK MAPK signaling	1046	Y	0.003906	1	-3.222606	0.428191	0.229531	-0.747904	0.0398510709331646	cervix	carcinoma	solid	-0.881650652023692
1148	GDSC1	Trametinib	687514	281	12979210	ME-180	SIDM00627	CESC	1372	MEK1, MEK2	ERK MAPK signaling	1046	Y	0.003906	1	-1.456594	0.693525	0.238288	-0.085596	0.23302862007963	cervix	carcinoma	solid	-0.17728349584888
1149	GDSC1	Trametinib	687561	281	12979515	42-MG-BA	SIDM00982	GBM	1372	MEK1, MEK2	ERK MAPK signaling	1046	Y	0.003906	1	-0.03273	0.869432	0.151806	0.448396	0.967799830270076	central_nervous_system	glioma	solid	0.390619234404195
1150	GDSC1	Trametinib	687562	281	12979833	8-MG-BA	SIDM00998	GBM	1372	MEK1, MEK2	ERK MAPK signaling	1046	Y	0.003906	1	-0.764857	0.806276	0.255972	0.173827	0.465400478484476	central_nervous_system	glioma	solid	0.0986131704879831
1151	GDSC1	Trametinib	687563	281	12980161	A172	SIDM00799	GBM	1372	MEK1, MEK2	ERK MAPK signaling	1046	Y	0.003906	1	-2.093034	0.607705	0.188362	-0.32428	0.12331243775178	central_nervous_system	glioma	solid	-0.43112516446489
1152	GDSC1	Trametinib	687568	281	12980479	GB-1	SIDM00581	GBM	1372	MEK1, MEK2	ERK MAPK signaling	1046	Y	0.003906	1	-1.681657	0.661085	0.129056	-0.170001	0.186065410078612	central_nervous_system	glioma	solid	-0.267049015715207
1153	GDSC1	Trametinib	687586	281	12980816	T98G	SIDM01171	GBM	1372	MEK1, MEK2	ERK MAPK signaling	1046	Y	0.003906	1	0.372576	0.925141	0.10243	0.600398	1.4514687865792	central_nervous_system	glioma	solid	0.552273987939611
1154	GDSC1	Trametinib	687588	281	12981118	U-118-MG	SIDM01193	GBM	1372	MEK1, MEK2	ERK MAPK signaling	1046	Y	0.003906	1	-1.098237	0.731331	0.184329	0.048799	0.333458453032571	central_nervous_system	glioma	solid	-0.0343541720473784
1155	GDSC1	Trametinib	687590	281	12981429	U-87-MG	SIDM01189	GBM	1372	MEK1, MEK2	ERK MAPK signaling	1046	Y	0.003906	1	-1.927708	0.620195	0.24588	-0.262278	0.145481259696894	central_nervous_system	glioma	solid	-0.365185519399196
1156	GDSC1	Trametinib	687592	281	12981766	YKG-1	SIDM00315	GBM	1372	MEK1, MEK2	ERK MAPK signaling	1046	Y	0.003906	1	-1.670924	0.668205	0.187891	-0.165976	0.188073205685765	central_nervous_system	glioma	solid	-0.262768199567171
1157	GDSC1	Trametinib	687596	281	12982066	ChaGo-K-1	SIDM00924	UNCLASSIFIED	1372	MEK1, MEK2	ERK MAPK signaling	1046	Y	0.003906	1	2.564514	0.978442	0.060707	1.422441	12.994341584806	lung	carcinoma	solid	1.4265201060699
1158	GDSC1	Trametinib	687600	281	12982372	NCI-H720	SIDM01120	UNCLASSIFIED	1372	MEK1, MEK2	ERK MAPK signaling	1046	Y	0.003906	1	2.364802	0.97619	0.0681	1.347543	10.6419315064548	lung	carcinoma	solid	1.34686573594445
1159	GDSC1	Trametinib	687777	281	12982714	Calu-3	SIDM00922	LUAD	1372	MEK1, MEK2	ERK MAPK signaling	1046	Y	0.003906	1	-0.645414	0.781253	0.064292	0.218621	0.524445376770487	lung	carcinoma	solid	0.146252555857385
1160	GDSC1	Trametinib	687780	281	12983026	COR-L23	SIDM00512	UNCLASSIFIED	1372	MEK1, MEK2	ERK MAPK signaling	1046	Y	0.003906	1	-1.937589	0.631465	0.166033	-0.265983	0.14405083800634	lung	carcinoma	solid	-0.369126518594084
1161	GDSC1	Trametinib	687787	281	12983336	LK-2	SIDM00548	LUSC	1372	MEK1, MEK2	ERK MAPK signaling	1046	Y	0.003906	1	0.338506	0.904861	0.173894	0.587621	1.40285016602955	lung	carcinoma	solid	0.538685298275625
1162	GDSC1	Trametinib	687794	281	12983638	NCI-H1437	SIDM00734	LUAD	1372	MEK1, MEK2	ERK MAPK signaling	1046	Y	0.003906	1	-3.143386	0.442649	0.211942	-0.718194	0.043136490187016	lung	carcinoma	solid	-0.850054056920052
1163	GDSC1	Trametinib	687798	281	12983943	NCI-H1623	SIDM00747	LUAD	1372	MEK1, MEK2	ERK MAPK signaling	1046	Y	0.003906	1	-1.357411	0.699417	0.192912	-0.048399	0.257326132636368	lung	carcinoma	solid	-0.137724734271446
1164	GDSC1	Trametinib	687799	281	12984258	NCI-H1648	SIDM00746	LUAD	1372	MEK1, MEK2	ERK MAPK signaling	1046	Y	0.003906	1	-1.004387	0.742714	0.187048	0.083996	0.366269088953318	lung	carcinoma	solid	0.00307754280337355
1165	GDSC1	Trametinib	687802	281	12984705	NCI-H1693	SIDM00742	LUAD	1372	MEK1, MEK2	ERK MAPK signaling	1046	Y	0.003906	1	-1.652906	0.639334	0.227201	-0.159219	0.191492621716357	lung	carcinoma	solid	-0.255581788931254
1166	GDSC1	Trametinib	687804	281	12984951	NCI-H1770	SIDM00737	UNCLASSIFIED	1372	MEK1, MEK2	ERK MAPK signaling	1046	Y	0.003906	1	1.758344	0.973914	0.0901	1.120103	5.80281996350809	lung	carcinoma	solid	1.10498227377122
1167	GDSC1	Trametinib	687807	281	12985293	NCI-H1838	SIDM00769	LUAD	1372	MEK1, MEK2	ERK MAPK signaling	1046	Y	0.003906	1	0.6846	0.88015	0.095179	0.717417	1.98297848548353	lung	carcinoma	solid	0.676723571259707
1168	GDSC1	Trametinib	687812	281	12985625	NCI-H2085	SIDM00709	LUAD	1372	MEK1, MEK2	ERK MAPK signaling	1046	Y	0.003906	1	0.40632	0.897482	0.177108	0.613053	1.50128288612409	lung	carcinoma	solid	0.565732653745938
1169	GDSC1	Trametinib	687815	281	12985900	NCI-H2170	SIDM00716	LUSC	1372	MEK1, MEK2	ERK MAPK signaling	1046	Y	0.003906	1	2.308987	0.973542	0.035025	1.326611	10.0642244301242	lung	carcinoma	solid	1.32460413589762
1170	GDSC1	Trametinib	687819	281	12986474	NCI-H2342	SIDM00727	LUAD	1372	MEK1, MEK2	ERK MAPK signaling	1046	Y	0.003906	1	1.488306	0.954038	0.075031	1.018831	4.4295854420256	lung	carcinoma	solid	0.997278646548343
1171	GDSC1	Trametinib	687820	281	12986786	NCI-H2347	SIDM00726	LUAD	1372	MEK1, MEK2	ERK MAPK signaling	1046	Y	0.003906	1	-3.970982	0.327982	0.27426	-1.028567	0.018854908520887	lung	carcinoma	solid	-1.18013756766723
1172	GDSC1	Trametinib	687821	281	12987091	NCI-H2405	SIDM00724	LUAD	1372	MEK1, MEK2	ERK MAPK signaling	1046	Y	0.003906	1	-1.779387	0.646933	0.163464	-0.206653	0.16874155414384	lung	carcinoma	solid	-0.30602825377982
1173	GDSC1	Trametinib	687829	281	12987389	NCI-H661	SIDM01122	UNCLASSIFIED	1372	MEK1, MEK2	ERK MAPK signaling	1046	Y	0.003906	1	-0.035666	0.844746	0.167607	0.447295	0.964962537152844	lung	carcinoma	solid	0.389448221992881
1174	GDSC1	Trametinib	687983	281	12987819	DMS-114	SIDM00865	SCLC	1372	MEK1, MEK2	ERK MAPK signaling	1046	Y	0.003906	1	-0.641358	0.794194	0.179604	0.220142	0.526576846918036	lung	carcinoma	solid	0.147870276000535
1175	GDSC1	Trametinib	687985	281	12988159	DMS-273	SIDM00522	SCLC	1372	MEK1, MEK2	ERK MAPK signaling	1046	Y	0.003906	1	2.542135	0.981326	0.049263	1.414049	12.7067709873302	lung	carcinoma	solid	1.41759432720314
1176	GDSC1	Trametinib	687995	281	12988449	NCI-H1048	SIDM00654	SCLC	1372	MEK1, MEK2	ERK MAPK signaling	1046	Y	0.003906	1	1.6063	0.980613	0.040777	1.063082	4.98433502833793	lung	carcinoma	solid	1.04434010378968
1177	GDSC1	Trametinib	687997	281	12988761	NCI-H1092	SIDM00653	SCLC	1372	MEK1, MEK2	ERK MAPK signaling	1046	Y	0.003906	1	2.585033	0.976934	0.031402	1.430137	13.2637267857299	lung	carcinoma	solid	1.43470403102485
1178	GDSC1	Trametinib	688001	281	12989104	NCI-H1417	SIDM00642	SCLC	1372	MEK1, MEK2	ERK MAPK signaling	1046	Y	0.003906	1	-4.109711	0.307938	0.249115	-1.080595	0.0164125170583936	lung	carcinoma	solid	-1.23546910064038
1179	GDSC1	Trametinib	688006	281	12989453	NCI-H1694	SIDM00741	SCLC	1372	MEK1, MEK2	ERK MAPK signaling	1046	Y	0.003906	1	2.381706	0.985	0.0452	1.353883	10.8233517606515	lung	carcinoma	solid	1.35360783192567
1180	GDSC1	Trametinib	688007	281	12989798	NCI-H187	SIDM00767	SCLC	1372	MEK1, MEK2	ERK MAPK signaling	1046	Y	0.003906	1	2.803846	0.985036	0.034047	1.512198	16.5080146609209	lung	carcinoma	solid	1.52197676220906
1181	GDSC1	Trametinib	688011	281	12990296	NCI-H2029	SIDM00735	SCLC	1372	MEK1, MEK2	ERK MAPK signaling	1046	Y	0.003906	1	2.166316	0.988201	0.034429	1.273105	8.72607788250299	lung	carcinoma	solid	1.26770035124689
1182	GDSC1	Trametinib	688013	281	12990608	NCI-H209	SIDM00706	SCLC	1372	MEK1, MEK2	ERK MAPK signaling	1046	Y	0.003906	1	0.615689	0.90199	0.089059	0.691573	1.85093145209169	lung	carcinoma	solid	0.649238681519908
1183	GDSC1	Trametinib	688014	281	12990957	NCI-H2141	SIDM00699	SCLC	1372	MEK1, MEK2	ERK MAPK signaling	1046	Y	0.003906	1	2.555403	0.988541	0.029772	1.419024	12.876487836632	lung	carcinoma	solid	1.42288621844065
1184	GDSC1	Trametinib	688018	281	12991511	NCI-H2227	SIDM00730	SCLC	1372	MEK1, MEK2	ERK MAPK signaling	1046	Y	0.003906	1	0.618827	0.907228	0.065833	0.69275	1.85674879762986	lung	carcinoma	solid	0.650490260861428
1185	GDSC1	Trametinib	688021	281	12991790	NCI-H345	SIDM00719	SCLC	1372	MEK1, MEK2	ERK MAPK signaling	1046	Y	0.003906	1	3.158773	0.982282	0.053958	1.645306	23.5416925437163	lung	carcinoma	solid	1.66353804358181
1186	GDSC1	Trametinib	688023	281	12992143	NCI-H446	SIDM00965	SCLC	1372	MEK1, MEK2	ERK MAPK signaling	1046	Y	0.003906	1	2.477212	0.983977	0.038606	1.389701	11.9080185389422	lung	carcinoma	solid	1.39170003606563
1187	GDSC1	Trametinib	688025	281	12992486	NCI-H526	SIDM01128	SCLC	1372	MEK1, MEK2	ERK MAPK signaling	1046	Y	0.003906	1	2.299393	0.98116	0.02615	1.323013	9.96812996318169	lung	carcinoma	solid	1.32077760555902
1188	GDSC1	Trametinib	688027	281	12993096	NCI-H69	SIDM01121	SCLC	1372	MEK1, MEK2	ERK MAPK signaling	1046	Y	0.003906	1	2.380659	0.974516	0.03451	1.35349	10.8120256416161	lung	carcinoma	solid	1.35319023996564
1189	GDSC1	Trametinib	688031	281	12993443	NCI-H82	SIDM01131	SCLC	1372	MEK1, MEK2	ERK MAPK signaling	1046	Y	0.003906	1	2.26743	0.973271	0.046332	1.311026	9.6545566923515	lung	carcinoma	solid	1.30802928481555
1190	GDSC1	Trametinib	688086	281	12994021	SK-N-DZ	SIDM01100	NB	1372	MEK1, MEK2	ERK MAPK signaling	1046	Y	0.003906	1	-0.666521	0.786554	0.289498	0.210705	0.513491912240237	autonomic_ganglia	neuroblastoma	solid	0.137834109343215
1191	GDSC1	Trametinib	688087	281	12994363	SK-N-FI	SIDM01099	NB	1372	MEK1, MEK2	ERK MAPK signaling	1046	Y	0.003906	1	-2.131206	0.600606	0.209975	-0.338596	0.118694062461912	autonomic_ganglia	neuroblastoma	solid	-0.446349921196727
1192	GDSC1	Trametinib	713869	281	12995050	VMRC-LCD	SIDM00320	LUAD	1372	MEK1, MEK2	ERK MAPK signaling	1046	Y	0.003906	1	1.681665	0.987561	0.017918	1.091346	5.37449706320749	lung	carcinoma	solid	1.07439914683419
1193	GDSC1	Trametinib	713878	281	12995194	LU-139	SIDM00293	SCLC	1372	MEK1, MEK2	ERK MAPK signaling	1046	Y	0.003906	1	2.984934	0.97974	0.053033	1.580111	19.7851963703168	lung	carcinoma	solid	1.59420302090797
1194	GDSC1	Trametinib	713880	281	12995530	SBC-5	SIDM00368	SCLC	1372	MEK1, MEK2	ERK MAPK signaling	1046	Y	0.003906	1	0.470318	0.940865	0.034332	0.637054	1.60050307227829	lung	carcinoma	solid	0.591258012158494
1195	GDSC1	Trametinib	713885	281	12995843	SBC-1	SIDM00365	SCLC	1372	MEK1, MEK2	ERK MAPK signaling	1046	Y	0.003906	1	2.440099	0.976385	0.07711	1.375782	11.4741766300539	lung	carcinoma	solid	1.37689765744809
1196	GDSC1	Trametinib	713899	281	12996178	LU-135	SIDM00294	SCLC	1372	MEK1, MEK2	ERK MAPK signaling	1046	Y	0.003906	1	2.545628	0.988959	0.043413	1.415358	12.7512333466923	lung	carcinoma	solid	1.41898749694181
1197	GDSC1	Trametinib	717431	281	12996484	SK-N-SH	SIDM01098	NB	1372	MEK1, MEK2	ERK MAPK signaling	1046	Y	0.003906	1	-0.990116	0.771595	0.119754	0.089348	0.371533590625758	autonomic_ganglia	neuroblastoma	solid	0.00876947676858482
1198	GDSC1	Trametinib	722045	281	12996783	NCI-H2030	SIDM00715	LUAD	1372	MEK1, MEK2	ERK MAPK signaling	1046	Y	0.003906	1	-2.355749	0.563318	0.25	-0.422806	0.0948224579092604	lung	carcinoma	solid	-0.535908041044701
1199	GDSC1	Trametinib	722046	281	12997087	NCI-H2122	SIDM00702	LUAD	1372	MEK1, MEK2	ERK MAPK signaling	1046	Y	0.003906	1	-4.963854	0.185494	0.059401	-1.400924	0.00698595202449086	lung	carcinoma	solid	-1.57614078117065
1200	GDSC1	Trametinib	722066	281	12997607	NCI-H650	SIDM01124	LUAD	1372	MEK1, MEK2	ERK MAPK signaling	1046	Y	0.003906	1	0.005864	0.841592	0.099602	0.46287	1.00588122690439	lung	carcinoma	solid	0.406012304227849
1201	GDSC1	Trametinib	724812	281	12997914	T24	SIDM01184	BLCA	1372	MEK1, MEK2	ERK MAPK signaling	1046	Y	0.003906	1	-3.300602	0.417772	0.288541	-0.777155	0.0368609704164272	urinary_tract	carcinoma	solid	-0.912759059391824
1202	GDSC1	Trametinib	724825	281	12998218	NCI-H929	SIDM01148	MM	1372	MEK1, MEK2	ERK MAPK signaling	1046	Y	0.003906	1	-4.683755	0.193565	0.213987	-1.295879	0.00924423652527903	haematopoietic_and_lymphoid_tissue	lymphoid_neoplasm	solid	-1.46442436243884
1203	GDSC1	Trametinib	724828	281	12998354	SK-N-AS	SIDM01101	NB	1372	MEK1, MEK2	ERK MAPK signaling	1046	Y	0.003906	1	-3.633429	0.375667	0.25836	-0.901975	0.0264254161237191	autonomic_ganglia	neuroblastoma	solid	-1.04550583998459
1204	GDSC1	Trametinib	724831	281	12998646	NCI-H1299	SIDM00649	UNCLASSIFIED	1372	MEK1, MEK2	ERK MAPK signaling	1046	Y	0.003906	1	-3.268313	0.42845	0.2616	-0.765045	0.038070598030632	lung	carcinoma	solid	-0.899880714790696
1205	GDSC1	Trametinib	724834	281	12998971	NCI-H2087	SIDM00708	LUAD	1372	MEK1, MEK2	ERK MAPK signaling	1046	Y	0.003906	1	-4.10721	0.300703	0.269909	-1.079657	0.016453616136531	lung	carcinoma	solid	-1.23447158632134
1206	GDSC1	Trametinib	724838	281	12999272	UM-UC-3	SIDM01182	BLCA	1372	MEK1, MEK2	ERK MAPK signaling	1046	Y	0.003906	1	-1.341774	0.726237	0.281467	-0.042535	0.261381566144839	urinary_tract	carcinoma	solid	-0.13148797641187
1207	GDSC1	Trametinib	724839	281	12999574	SW756	SIDM01174	CESC	1372	MEK1, MEK2	ERK MAPK signaling	1046	Y	0.003906	1	-2.287291	0.57163	0.169038	-0.397132	0.10154116461594	cervix	carcinoma	solid	-0.508603828628582
1208	GDSC1	Trametinib	724855	281	12999878	NCI-H727	SIDM01119	UNCLASSIFIED	1372	MEK1, MEK2	ERK MAPK signaling	1046	Y	0.003906	1	-3.92528	0.351025	0.243263	-1.011428	0.0197366098469883	lung	carcinoma	solid	-1.16190949913117
1209	GDSC1	Trametinib	724859	281	13000191	Calu-6	SIDM00921	LUAD	1372	MEK1, MEK2	ERK MAPK signaling	1046	Y	0.003906	1	-4.947668	0.202431	0.102511	-1.394854	0.00709994671423751	lung	carcinoma	solid	-1.56968505675324
1210	GDSC1	Trametinib	724863	281	13000546	LU-65	SIDM00547	UNCLASSIFIED	1372	MEK1, MEK2	ERK MAPK signaling	1046	Y	0.003906	1	0.061687	0.836829	0.120813	0.483806	1.06362937662636	lung	carcinoma	solid	0.428277095044189
1211	GDSC1	Trametinib	724866	281	13000892	NCI-H1355	SIDM00645	LUAD	1372	MEK1, MEK2	ERK MAPK signaling	1046	Y	0.003906	1	-2.650629	0.516736	0.220492	-0.533395	0.070606787420743	lung	carcinoma	solid	-0.653519805298188
1212	GDSC1	Trametinib	724868	281	13001236	NCI-H1792	SIDM00771	LUAD	1372	MEK1, MEK2	ERK MAPK signaling	1046	Y	0.003906	1	-4.188536	0.268553	0.120293	-1.110156	0.0151684752735109	lung	carcinoma	solid	-1.26690815149931
1213	GDSC1	Trametinib	724869	281	13001526	HPAF-II	SIDM00669	PAAD	1372	MEK1, MEK2	ERK MAPK signaling	1046	Y	0.003906	1	-5.373812	0.190263	0.080612	-1.554671	0.00463642353419284	pancreas	carcinoma	solid	-1.73965096717794
1214	GDSC1	Trametinib	724870	281	13001803	MIA-PaCa-2	SIDM00505	PAAD	1372	MEK1, MEK2	ERK MAPK signaling	1046	Y	0.003906	1	-3.630482	0.374268	0.161903	-0.900869	0.0265034066876873	pancreas	carcinoma	solid	-1.0443304402652
1215	GDSC1	Trametinib	724872	281	13002115	SHP-77	SIDM01078	SCLC	1372	MEK1, MEK2	ERK MAPK signaling	1046	Y	0.003906	1	2.211378	0.990499	0.028501	1.290005	9.12828650905075	lung	carcinoma	solid	1.28567315822189
1216	GDSC1	Trametinib	724873	281	13002451	NCI-H2009	SIDM00756	LUAD	1372	MEK1, MEK2	ERK MAPK signaling	1046	Y	0.003906	1	-1.957251	0.62312	0.150415	-0.273357	0.14124617344181	lung	carcinoma	solid	-0.376968632364947
1217	GDSC1	Trametinib	724874	281	13002762	NCI-H2291	SIDM00728	LUAD	1372	MEK1, MEK2	ERK MAPK signaling	1046	Y	0.003906	1	-6.057349	0.134674	0.076902	-1.811018	0.00234059759438782	lung	carcinoma	solid	-2.01227709476386
1218	GDSC1	Trametinib	724878	281	13003072	SW1573	SIDM01163	LUAD	1372	MEK1, MEK2	ERK MAPK signaling	1046	Y	0.003906	1	-1.136781	0.719208	0.171478	0.034344	0.320850178003013	lung	carcinoma	solid	-0.0497272995615753
1219	GDSC1	Trametinib	724879	281	13003372	SW900	SIDM01158	LUSC	1372	MEK1, MEK2	ERK MAPK signaling	1046	Y	0.003906	1	-2.810078	0.494259	0.181993	-0.593193	0.0602002965861058	lung	carcinoma	solid	-0.717115431310309
1220	GDSC1	Trametinib	735784	281	13003692	TE-5	SIDM00347	ESCA	1372	MEK1, MEK2	ERK MAPK signaling	1046	Y	0.003906	1	-2.051359	0.609434	0.272372	-0.308651	0.128560071679018	oesophagus	carcinoma	solid	-0.414503249532497
1221	GDSC1	Trametinib	749709	281	13004033	HCC1954	SIDM00872	BRCA	1372	MEK1, MEK2	ERK MAPK signaling	1046	Y	0.003906	1	-1.77196	0.649283	0.236504	-0.203867	0.169999463129267	breast	carcinoma	solid	-0.30306602313308
1222	GDSC1	Trametinib	749710	281	13004327	HCC1143	SIDM00866	BRCA	1372	MEK1, MEK2	ERK MAPK signaling	1046	Y	0.003906	1	-2.597517	0.523761	0.152115	-0.513476	0.0744582286576969	breast	carcinoma	solid	-0.632336286500605
1223	GDSC1	Trametinib	749711	281	13004629	HCC1187	SIDM00885	BRCA	1372	MEK1, MEK2	ERK MAPK signaling	1046	Y	0.003906	1	1.659348	0.977981	0.062407	1.082977	5.25588289141044	breast	carcinoma	solid	1.06549809643116
1224	GDSC1	Trametinib	749712	281	13004964	HCC1395	SIDM00884	BRCA	1372	MEK1, MEK2	ERK MAPK signaling	1046	Y	0.003906	1	-0.111624	0.832312	0.111536	0.418809	0.894380481347299	breast	carcinoma	solid	0.359152663158215
1225	GDSC1	Trametinib	749714	281	13005512	HCC1937	SIDM00874	BRCA	1372	MEK1, MEK2	ERK MAPK signaling	1046	Y	0.003906	1	0.026946	0.856992	0.145358	0.470777	1.02731232640002	breast	carcinoma	solid	0.41442077958729
1226	GDSC1	Trametinib	749715	281	13005822	HCC2157	SIDM00774	BRCA	1372	MEK1, MEK2	ERK MAPK signaling	1046	Y	0.003906	1	2.589051	0.984147	0.037321	1.431643	13.3171276504488	breast	carcinoma	solid	1.43630659501282
1227	GDSC1	Trametinib	749716	281	13006169	HCC2218	SIDM00772	BRCA	1372	MEK1, MEK2	ERK MAPK signaling	1046	Y	0.003906	1	3.344689	0.975144	0.045099	1.715031	28.3517568990107	breast	carcinoma	solid	1.73768993168189
1228	GDSC1	Trametinib	749717	281	13006515	HCC38	SIDM00675	BRCA	1372	MEK1, MEK2	ERK MAPK signaling	1046	Y	0.003906	1	1.120746	0.940206	0.100693	0.880985	3.06714143756097	breast	carcinoma	solid	0.850678741268189
1229	GDSC1	Trametinib	753531	281	13006806	BB30-HNC	SIDM00172	HNSC	1372	MEK1, MEK2	ERK MAPK signaling	1046	Y	0.003906	1	-3.357899	0.407437	0.258568	-0.798642	0.0348083144417076	upper_aerodigestive_tract	carcinoma	solid	-0.935611749490956
1230	GDSC1	Trametinib	753532	281	13007144	BB49-HNC	SIDM00174	HNSC	1372	MEK1, MEK2	ERK MAPK signaling	1046	Y	0.003906	1	-4.926965	0.223135	0.232844	-1.38709	0.00724846903500561	upper_aerodigestive_tract	carcinoma	solid	-1.56142774409948
1231	GDSC1	Trametinib	753533	281	13007494	BB65-RCC	SIDM00191	KIRC	1372	MEK1, MEK2	ERK MAPK signaling	1046	Y	0.003906	1	-2.787943	0.497769	0.109588	-0.584892	0.0615476873853925	kidney	carcinoma	solid	-0.708286970913704
1232	GDSC1	Trametinib	753534	281	13007816	BEN	SIDM00990	UNCLASSIFIED	1372	MEK1, MEK2	ERK MAPK signaling	1046	Y	0.003906	1	2.927596	0.981676	0.080443	1.558608	18.6826633451313	lung	carcinoma	solid	1.57133397811508
1233	GDSC1	Trametinib	753535	281	13008117	BHY	SIDM00986	HNSC	1372	MEK1, MEK2	ERK MAPK signaling	1046	Y	0.003906	1	-0.994496	0.769765	0.25011	0.087705	0.369909832125834	upper_aerodigestive_tract	carcinoma	solid	0.00702253046015337
1234	GDSC1	Trametinib	753538	281	13008422	Ca9-22	SIDM00489	HNSC	1372	MEK1, MEK2	ERK MAPK signaling	1046	Y	0.003906	1	-4.342637	0.252748	0.189107	-1.167949	0.0130021961652524	upper_aerodigestive_tract	carcinoma	solid	-1.32837074809191
1235	GDSC1	Trametinib	753540	281	13009002	CAL-12T	SIDM00939	UNCLASSIFIED	1372	MEK1, MEK2	ERK MAPK signaling	1046	Y	0.003906	1	-1.384933	0.703669	0.246226	-0.058721	0.250340572048146	lung	carcinoma	solid	-0.148701779088947
1236	GDSC1	Trametinib	753541	281	13009310	CAL-33	SIDM00942	HNSC	1372	MEK1, MEK2	ERK MAPK signaling	1046	Y	0.003906	1	-1.846219	0.645191	0.269269	-0.231717	0.157832805385522	upper_aerodigestive_tract	carcinoma	solid	-0.332683942292398
1237	GDSC1	Trametinib	753545	281	13009614	CP50-MEL-B	SIDM00175	SKCM	1372	MEK1, MEK2	ERK MAPK signaling	1046	Y	0.003906	1	-5.926477	0.08465	0.187422	-1.761937	0.0026678643381271	skin	malignant_melanoma	solid	-1.96007929629878
1238	GDSC1	Trametinib	753546	281	13009921	CP66-MEL	SIDM00190	SKCM	1372	MEK1, MEK2	ERK MAPK signaling	1046	Y	0.003906	1	-5.427155	0.148429	0.197357	-1.574676	0.0043955834655048	skin	malignant_melanoma	solid	-1.76092661944522
1239	GDSC1	Trametinib	753547	281	13010267	CPC-N	SIDM00953	SCLC	1372	MEK1, MEK2	ERK MAPK signaling	1046	Y	0.003906	1	1.021279	0.932759	0.09452	0.843681	2.7767439492876	lung	carcinoma	solid	0.81100670737304
1240	GDSC1	Trametinib	753548	281	13010611	CTV-1	SIDM00951	LAML	1372	MEK1, MEK2	ERK MAPK signaling	1046	Y	0.003906	1	1.378126	0.983333	0.057392	0.97751	3.9674596371677	haematopoietic_and_lymphoid_tissue	lymphoid_neoplasm	solid	0.953333773428941
1241	GDSC1	Trametinib	753549	281	13010965	D-542MG	SIDM00207	GBM	1372	MEK1, MEK2	ERK MAPK signaling	1046	Y	0.003906	1	0.666837	0.902875	0.122043	0.710755	1.94806583334318	central_nervous_system	glioma	solid	0.66963886640202
1242	GDSC1	Trametinib	753551	281	13011285	DMS-79	SIDM00524	SCLC	1372	MEK1, MEK2	ERK MAPK signaling	1046	Y	0.003906	1	2.831124	0.978626	0.057281	1.522428	16.9645182307637	lung	carcinoma	solid	1.53285648855641
1243	GDSC1	Trametinib	753552	281	13011582	DSH1	SIDM00970	BLCA	1372	MEK1, MEK2	ERK MAPK signaling	1046	Y	0.003906	1	-0.259692	0.860632	0.087643	0.363279	0.771289106268268	urinary_tract	carcinoma	solid	0.300096305624692
1244	GDSC1	Trametinib	753554	281	13011917	EBC-1	SIDM00486	LUSC	1372	MEK1, MEK2	ERK MAPK signaling	1046	Y	0.003906	1	-4.998823	0.201729	0.036811	-1.414038	0.00674588223167169	lung	carcinoma	solid	-1.59008803355867
1245	GDSC1	Trametinib	753555	281	13012228	EC-GI-10	SIDM00278	ESCA	1372	MEK1, MEK2	ERK MAPK signaling	1046	Y	0.003906	1	-4.138757	0.291367	0.196361	-1.091488	0.0159426559148229	oesophagus	carcinoma	solid	-1.24705398705013
1246	GDSC1	Trametinib	753556	281	13012572	EPLC-272H	SIDM01044	LUSC	1372	MEK1, MEK2	ERK MAPK signaling	1046	Y	0.003906	1	-4.101232	0.30368	0.230464	-1.077415	0.0165522704377051	lung	carcinoma	solid	-1.23208728380267
1247	GDSC1	Trametinib	753558	281	13012883	HA7-RCC	SIDM00188	KIRC	1372	MEK1, MEK2	ERK MAPK signaling	1046	Y	0.003906	1	-0.500265	0.807973	0.193684	0.273057	0.606369950382736	kidney	carcinoma	solid	0.204144681364809
1248	GDSC1	Trametinib	753559	281	13013213	HCE-4	SIDM00052	ESCA	1372	MEK1, MEK2	ERK MAPK signaling	1046	Y	0.003906	1	2.21478	0.9882	0.080491	1.291281	9.15939382329409	oesophagus	carcinoma	solid	1.28703003295735
1249	GDSC1	Trametinib	753561	281	13013537	HO-1-u-1	SIDM00591	HNSC	1372	MEK1, MEK2	ERK MAPK signaling	1046	Y	0.003906	1	-0.263356	0.867139	0.176958	0.361905	0.768468273903574	upper_aerodigestive_tract	carcinoma	solid	0.298634933187684
1250	GDSC1	Trametinib	753562	281	13013841	HSC-2	SIDM00590	HNSC	1372	MEK1, MEK2	ERK MAPK signaling	1046	Y	0.003906	1	-1.230385	0.744341	0.191161	-0.00076	0.292180066698206	upper_aerodigestive_tract	carcinoma	solid	-0.0870608982497988
1251	GDSC1	Trametinib	753563	281	13014152	IM-9	SIDM00632	MM	1372	MEK1, MEK2	ERK MAPK signaling	1046	Y	0.003906	1	-2.289089	0.582975	0.282344	-0.397806	0.101358757634977	haematopoietic_and_lymphoid_tissue	lymphoid_neoplasm	solid	-0.509320954076655
1252	GDSC1	Trametinib	753564	281	13014419	IST-SL1	SIDM00223	SCLC	1372	MEK1, MEK2	ERK MAPK signaling	1046	Y	0.003906	1	1.813026	0.96895	0.028609	1.14061	6.12896565009373	lung	carcinoma	solid	1.12679198108575
1253	GDSC1	Trametinib	753565	281	13014771	IST-SL2	SIDM00230	SCLC	1372	MEK1, MEK2	ERK MAPK signaling	1046	Y	0.003906	1	1.939041	0.967447	0.061892	1.18787	6.9520807273493	lung	carcinoma	solid	1.17705258361018
1254	GDSC1	Trametinib	753566	281	13015078	J82	SIDM00693	BLCA	1372	MEK1, MEK2	ERK MAPK signaling	1046	Y	0.003906	1	0.244696	0.890656	0.140378	0.55244	1.27723297535602	urinary_tract	carcinoma	solid	0.501269537272439
1255	GDSC1	Trametinib	753569	281	13015377	KNS-62	SIDM00606	LUSC	1372	MEK1, MEK2	ERK MAPK signaling	1046	Y	0.003906	1	-4.923041	0.225013	0.152487	-1.385618	0.00727696790571505	lung	carcinoma	solid	-1.5598626716533
1256	GDSC1	Trametinib	753570	281	13015563	KOSC-2	SIDM00603	HNSC	1372	MEK1, MEK2	ERK MAPK signaling	1046	Y	0.003906	1	-2.254977	0.576354	0.173168	-0.385013	0.104875955855532	upper_aerodigestive_tract	carcinoma	solid	-0.495715512872725
1257	GDSC1	Trametinib	753572	281	13015843	KP-4	SIDM00301	PAAD	1372	MEK1, MEK2	ERK MAPK signaling	1046	Y	0.003906	1	-0.663641	0.814464	0.115379	0.211786	0.514972900546992	pancreas	carcinoma	solid	0.138982786367937
1258	GDSC1	Trametinib	753575	281	13016708	KYSE-520	SIDM01025	ESCA	1372	MEK1, MEK2	ERK MAPK signaling	1046	Y	0.003906	1	0.198461	0.85786	0.131349	0.5351	1.21952446503265	oesophagus	carcinoma	solid	0.482828883717569
1259	GDSC1	Trametinib	753576	281	13017011	KYSE-70	SIDM01024	ESCA	1372	MEK1, MEK2	ERK MAPK signaling	1046	Y	0.003906	1	0.266087	0.881864	0.112693	0.560462	1.30484857557495	oesophagus	carcinoma	solid	0.509801256104324
1260	GDSC1	Trametinib	753577	281	13017328	LB1047-RCC	SIDM00187	KIRC	1372	MEK1, MEK2	ERK MAPK signaling	1046	Y	0.003906	1	-2.855954	0.487442	0.18151	-0.610398	0.0575009390504508	kidney	carcinoma	solid	-0.735412899083277
1261	GDSC1	Trametinib	753578	281	13017671	LB2241-RCC	SIDM00186	KIRC	1372	MEK1, MEK2	ERK MAPK signaling	1046	Y	0.003906	1	-3.609357	0.374572	0.250382	-0.892947	0.0270692467973638	kidney	carcinoma	solid	-1.03590481451962
1262	GDSC1	Trametinib	753579	281	13018016	LB2518-MEL	SIDM00185	SKCM	1372	MEK1, MEK2	ERK MAPK signaling	1046	Y	0.003906	1	-5.986539	0.093087	0.105382	-1.784462	0.00251234424389037	skin	malignant_melanoma	solid	-1.98403479611089
1263	GDSC1	Trametinib	753581	281	13018361	LB373-MEL-D	SIDM00184	SKCM	1372	MEK1, MEK2	ERK MAPK signaling	1046	Y	0.003906	1	-3.309806	0.417168	0.265744	-0.780606	0.0365232585786544	skin	malignant_melanoma	solid	-0.916430039716665
1264	GDSC1	Trametinib	753582	281	13018706	LB647-SCLC	SIDM00183	SCLC	1372	MEK1, MEK2	ERK MAPK signaling	1046	Y	0.003906	1	2.700176	0.977432	0.046782	1.473319	14.8823507881272	lung	carcinoma	solid	1.48062837778096
1265	GDSC1	Trametinib	753583	281	13019003	LB771-HNC	SIDM00182	HNSC	1372	MEK1, MEK2	ERK MAPK signaling	1046	Y	0.003906	1	-0.020724	0.851037	0.187204	0.452899	0.979489266303604	upper_aerodigestive_tract	carcinoma	solid	0.395407781751005
1266	GDSC1	Trametinib	753584	281	13019353	LB831-BLC	SIDM00181	BLCA	1372	MEK1, MEK2	ERK MAPK signaling	1046	Y	0.003906	1	0.874701	0.937091	0.102376	0.78871	2.39815813747444	urinary_tract	carcinoma	solid	0.752544630661335
1267	GDSC1	Trametinib	753585	281	13019669	LB996-RCC	SIDM00180	KIRC	1372	MEK1, MEK2	ERK MAPK signaling	1046	Y	0.003906	1	-1.066566	0.743758	0.235205	0.060677	0.344188433423804	kidney	carcinoma	solid	-0.0217223143911379
1268	GDSC1	Trametinib	753586	281	13019992	LCLC-103H	SIDM00345	UNCLASSIFIED	1372	MEK1, MEK2	ERK MAPK signaling	1046	Y	0.003906	1	1.449981	0.951002	0.107251	1.004458	4.26303351676252	lung	carcinoma	solid	0.981992866349567
1269	GDSC1	Trametinib	753588	281	13020302	LU-134-A	SIDM00296	SCLC	1372	MEK1, MEK2	ERK MAPK signaling	1046	Y	0.003906	1	2.415564	0.974186	0.057676	1.366581	11.1960831680796	lung	carcinoma	solid	1.36711196619755
1270	GDSC1	Trametinib	753589	281	13020647	LU-165	SIDM00292	SCLC	1372	MEK1, MEK2	ERK MAPK signaling	1046	Y	0.003906	1	3.189415	0.983802	0.033668	1.656798	24.2742228682836	lung	carcinoma	solid	1.67575948850943
1271	GDSC1	Trametinib	753592	281	13020999	LXF-289	SIDM00339	LUAD	1372	MEK1, MEK2	ERK MAPK signaling	1046	Y	0.003906	1	-1.9459	0.629444	0.141685	-0.2691	0.142858592729545	lung	carcinoma	solid	-0.372441329272023
1272	GDSC1	Trametinib	753594	281	13021336	MS-1	SIDM00245	SCLC	1372	MEK1, MEK2	ERK MAPK signaling	1046	Y	0.003906	1	2.292699	0.988597	0.031754	1.320502	9.90162613784572	lung	carcinoma	solid	1.31810772916892
1273	GDSC1	Trametinib	753595	281	13021688	MZ1-PC	SIDM00053	PAAD	1372	MEK1, MEK2	ERK MAPK signaling	1046	Y	0.003906	1	-5.825909	0.122942	0.147802	-1.724221	0.00295012127295237	pancreas	carcinoma	solid	-1.91996813274939
1274	GDSC1	Trametinib	753596	281	13022026	MZ7-mel	SIDM00516	SKCM	1372	MEK1, MEK2	ERK MAPK signaling	1046	Y	0.003906	1	-5.237001	0.161641	0.231586	-1.503362	0.00531617616522401	skin	malignant_melanoma	solid	-1.68508442119557
1275	GDSC1	Trametinib	753599	281	13022418	NCI-H1304	SIDM00648	SCLC	1372	MEK1, MEK2	ERK MAPK signaling	1046	Y	0.003906	1	2.749506	0.984684	0.035174	1.491819	15.6349063324058	lung	carcinoma	solid	1.50030346029121
1276	GDSC1	Trametinib	753600	281	13022763	NCI-H1563	SIDM00751	LUAD	1372	MEK1, MEK2	ERK MAPK signaling	1046	Y	0.003906	1	-1.872891	0.630508	0.124674	-0.24172	0.153678733762212	lung	carcinoma	solid	-0.34332196784913
1277	GDSC1	Trametinib	753604	281	13023063	NCI-H292	SIDM00493	UNCLASSIFIED	1372	MEK1, MEK2	ERK MAPK signaling	1046	Y	0.003906	1	-5.359441	0.168111	0.164841	-1.549281	0.00470353464870622	lung	carcinoma	solid	-1.73391914859382
1278	GDSC1	Trametinib	753608	281	13023801	PC-14	SIDM00237	LUAD	1372	MEK1, MEK2	ERK MAPK signaling	1046	Y	0.003906	1	-2.476892	0.547069	0.165759	-0.468238	0.0840039044223995	lung	carcinoma	solid	-0.58422546493564
1279	GDSC1	Trametinib	753610	281	13024112	SBC-3	SIDM00367	SCLC	1372	MEK1, MEK2	ERK MAPK signaling	1046	Y	0.003906	1	-0.136686	0.882391	0.214383	0.40941	0.872244067774003	lung	carcinoma	solid	0.349156779965998
1280	GDSC1	Trametinib	753612	281	13024427	SK-MM-2	SIDM00391	MM	1372	MEK1, MEK2	ERK MAPK signaling	1046	Y	0.003906	1	2.601868	0.982932	0.038483	1.43645	13.4889118026299	haematopoietic_and_lymphoid_tissue	lymphoid_neoplasm	solid	1.44141860661902
1281	GDSC1	Trametinib	753614	281	13024767	TE-15	SIDM00249	ESCA	1372	MEK1, MEK2	ERK MAPK signaling	1046	Y	0.003906	1	0.071997	0.860036	0.169757	0.487672	1.07465212010262	oesophagus	carcinoma	solid	0.432389199254218
1282	GDSC1	Trametinib	753615	281	13025087	U-266	SIDM00417	MM	1372	MEK1, MEK2	ERK MAPK signaling	1046	Y	0.003906	1	-0.004346	0.835311	0.140414	0.459041	0.995663430191849	haematopoietic_and_lymphoid_tissue	lymphoid_neoplasm	solid	0.401940084636733
1283	GDSC1	Trametinib	753616	281	13025235	BE2-M17	SIDM01229	NB	1372	MEK1, MEK2	ERK MAPK signaling	1046	Y	0.003906	1	-0.748478	0.790324	0.201325	0.179969	0.473086042026743	autonomic_ganglia	neuroblastoma	solid	0.105145872219901
1284	GDSC1	Trametinib	753618	281	13025586	KELLY	SIDM01009	NB	1372	MEK1, MEK2	ERK MAPK signaling	1046	Y	0.003906	1	-1.872851	0.646626	0.197858	-0.241705	0.153684881034507	autonomic_ganglia	neuroblastoma	solid	-0.343306014001564
1285	GDSC1	Trametinib	753620	281	13025935	SIMA	SIDM00395	NB	1372	MEK1, MEK2	ERK MAPK signaling	1046	Y	0.003906	1	-1.309393	0.715535	0.170416	-0.030391	0.269983886876436	autonomic_ganglia	neuroblastoma	solid	-0.118572937961341
1286	GDSC1	Trametinib	753621	281	13026287	TE-1	SIDM00369	ESCA	1372	MEK1, MEK2	ERK MAPK signaling	1046	Y	0.003906	1	-0.938608	0.749268	0.20579	0.108665	0.39117196793375	oesophagus	carcinoma	solid	0.0293132462787876
1287	GDSC1	Trametinib	753622	281	13026639	TE-10	SIDM00349	ESCA	1372	MEK1, MEK2	ERK MAPK signaling	1046	Y	0.003906	1	-0.78519	0.786613	0.206306	0.166201	0.456033047274739	oesophagus	carcinoma	solid	0.0905034309242075
1288	GDSC1	Trametinib	753623	281	13026987	TE-8	SIDM00326	ESCA	1372	MEK1, MEK2	ERK MAPK signaling	1046	Y	0.003906	1	-2.930394	0.476258	0.252218	-0.638315	0.0533760038561949	oesophagus	carcinoma	solid	-0.765103009402829
1289	GDSC1	Trametinib	905933	281	13027610	OVCAR-3	SIDM00105	OV	1372	MEK1, MEK2	ERK MAPK signaling	1046	Y	0.003906	1	2.386236	0.975761	0.051541	1.355582	10.8724927644661	ovary	carcinoma	solid	1.35541460516247
1290	GDSC1	Trametinib	905934	281	13027908	PC-3	SIDM00088	PRAD	1372	MEK1, MEK2	ERK MAPK signaling	1046	Y	0.003906	1	2.756525	0.978726	0.04906	1.494451	15.7450337800994	prostate	carcinoma	solid	1.50310296169278
1291	GDSC1	Trametinib	905935	281	13028205	DU-145	SIDM00120	PRAD	1372	MEK1, MEK2	ERK MAPK signaling	1046	Y	0.003906	1	-2.827915	0.491596	0.250568	-0.599883	0.0591360238296199	prostate	carcinoma	solid	-0.724229650785992
1292	GDSC1	Trametinib	905936	281	13028511	HCT-116	SIDM00783	COREAD	1372	MEK1, MEK2	ERK MAPK signaling	1046	Y	0.003906	1	-4.367418	0.249153	0.075443	-1.177243	0.0126839482786352	large_intestine	carcinoma	solid	-1.33825455550498
1293	GDSC1	Trametinib	905937	281	13028818	HCT-15	SIDM00789	COREAD	1372	MEK1, MEK2	ERK MAPK signaling	1046	Y	0.003906	1	1.227559	0.947136	0.027171	0.921043	3.41288849936881	large_intestine	carcinoma	solid	0.893280699268758
1294	GDSC1	Trametinib	905939	281	13029466	HT-29	SIDM00136	COREAD	1372	MEK1, MEK2	ERK MAPK signaling	1046	Y	0.003906	1	-5.548734	0.147266	0.213697	-1.620272	0.00389238188098417	large_intestine	carcinoma	solid	-1.80941794027462
1295	GDSC1	Trametinib	905940	281	13029784	K-562	SIDM00791	LCML	1372	MEK1, MEK2	ERK MAPK signaling	1046	Y	0.003906	1	-2.467433	0.547614	0.216217	-0.464691	0.0848022672587357	haematopoietic_and_lymphoid_tissue	haematopoietic_neoplasm	hematopoietic	-0.580452778832569
1296	GDSC1	Trametinib	905941	281	13030135	NCI-H226	SIDM00139	LUSC	1372	MEK1, MEK2	ERK MAPK signaling	1046	Y	0.003906	1	0.09021	0.885907	0.175785	0.494503	1.09440408443302	lung	carcinoma	solid	0.439653384897018
1297	GDSC1	Trametinib	905942	281	13030480	NCI-H23	SIDM00138	LUAD	1372	MEK1, MEK2	ERK MAPK signaling	1046	Y	0.003906	1	-2.215436	0.589942	0.185003	-0.370184	0.109105933689567	lung	carcinoma	solid	-0.479944735707956
1298	GDSC1	Trametinib	905943	281	13030815	NCI-H460	SIDM00144	UNCLASSIFIED	1372	MEK1, MEK2	ERK MAPK signaling	1046	Y	0.003906	1	-0.647491	0.819287	0.28535	0.217842	0.523357234150227	lung	carcinoma	solid	0.145424152322542
1299	GDSC1	Trametinib	905944	281	13031078	NCI-H522	SIDM00116	LUAD	1372	MEK1, MEK2	ERK MAPK signaling	1046	Y	0.003906	1	0.373793	0.893127	0.13777	0.600855	1.45323629940587	lung	carcinoma	solid	0.552759383751794
1300	GDSC1	Trametinib	905945	281	13031382	T47D	SIDM00097	BRCA	1372	MEK1, MEK2	ERK MAPK signaling	1046	Y	0.003906	1	1.909817	0.936231	0.055172	1.17691	6.75185309635135	breast	carcinoma	solid	1.16539670257877
1301	GDSC1	Trametinib	905946	281	13031677	MCF7	SIDM00148	BRCA	1372	MEK1, MEK2	ERK MAPK signaling	1046	Y	0.003906	1	2.268615	0.980987	0.062177	1.31147	9.6660041232952	breast	carcinoma	solid	1.30850191754968
1302	GDSC1	Trametinib	905947	281	13031971	786-0	SIDM00125	KIRC	1372	MEK1, MEK2	ERK MAPK signaling	1046	Y	0.003906	1	-1.293441	0.735688	0.230964	-0.024408	0.274325204126755	kidney	carcinoma	solid	-0.112210543552186
1303	GDSC1	Trametinib	905948	281	13032279	A498	SIDM00124	KIRC	1372	MEK1, MEK2	ERK MAPK signaling	1046	Y	0.003906	1	-0.892565	0.724918	0.154622	0.125932	0.409603770490555	kidney	carcinoma	solid	0.0476773213653425
1304	GDSC1	Trametinib	905949	281	13032613	A549	SIDM00903	LUAD	1372	MEK1, MEK2	ERK MAPK signaling	1046	Y	0.003906	1	-5.269114	0.182591	0.109778	-1.515406	0.00514816983145132	lung	carcinoma	solid	-1.69789256886741
1305	GDSC1	Trametinib	905950	281	13032747	ACHN	SIDM00123	KIRC	1372	MEK1, MEK2	ERK MAPK signaling	1046	Y	0.003906	1	-2.644267	0.519055	0.288851	-0.531009	0.0710574197437875	kidney	carcinoma	solid	-0.650982345842882
1306	GDSC1	Trametinib	905951	281	13033039	BT-549	SIDM00122	BRCA	1372	MEK1, MEK2	ERK MAPK signaling	1046	Y	0.003906	1	-0.38342	0.796127	0.166204	0.316877	0.68152659799577	breast	carcinoma	solid	0.250747864334826
1307	GDSC1	Trametinib	905952	281	13033181	CCRF-CEM	SIDM00121	ALL	1372	MEK1, MEK2	ERK MAPK signaling	1046	Y	0.003906	1	1.338779	0.965517	0.07933	0.962753	3.81438329888131	haematopoietic_and_lymphoid_tissue	lymphoid_neoplasm	solid	0.937640372424865
1308	GDSC1	Trametinib	905954	281	13033516	SK-MEL-28	SIDM00081	SKCM	1372	MEK1, MEK2	ERK MAPK signaling	1046	Y	0.003906	1	-5.613529	0.115145	0.205072	-1.644572	0.00364817221436196	skin	malignant_melanoma	solid	-1.83526117909992
1309	GDSC1	Trametinib	905955	281	13033835	SK-MEL-2	SIDM00082	SKCM	1372	MEK1, MEK2	ERK MAPK signaling	1046	Y	0.003906	1	-5.920845	0.101906	0.122255	-1.759825	0.00268293214118436	skin	malignant_melanoma	solid	-1.95783299456155
1310	GDSC1	Trametinib	905957	281	13034473	Hs-578-T	SIDM00135	BRCA	1372	MEK1, MEK2	ERK MAPK signaling	1046	Y	0.003906	1	-0.60177	0.805649	0.255829	0.234989	0.547841098677137	breast	carcinoma	solid	0.163659798936194
1311	GDSC1	Trametinib	905958	281	13034783	MOLT-4	SIDM00145	ALL	1372	MEK1, MEK2	ERK MAPK signaling	1046	Y	0.003906	1	0.361939	0.936137	0.12836	0.596409	1.43611133649689	haematopoietic_and_lymphoid_tissue	lymphoid_neoplasm	solid	0.548031461025733
1312	GDSC1	Trametinib	905959	281	13035122	SK-OV-3	SIDM00079	OV	1372	MEK1, MEK2	ERK MAPK signaling	1046	Y	0.003906	1	-0.252628	0.816501	0.143644	0.365928	0.776756781607804	ovary	carcinoma	solid	0.302913755104774
1313	GDSC1	Trametinib	905960	281	13035426	MDA-MB-231	SIDM00146	BRCA	1372	MEK1, MEK2	ERK MAPK signaling	1046	Y	0.003906	1	-2.786079	0.497928	0.195216	-0.584193	0.0616625192647419	breast	carcinoma	solid	-0.707543521617147
1314	GDSC1	Trametinib	905961	281	13035721	COLO-205	SIDM00826	COREAD	1372	MEK1, MEK2	ERK MAPK signaling	1046	Y	0.003906	1	-4.828408	0.192481	0.199141	-1.350128	0.00799924593395912	large_intestine	carcinoma	solid	-1.52211866023645
1315	GDSC1	Trametinib	905962	281	13036025	SW620	SIDM00841	COREAD	1372	MEK1, MEK2	ERK MAPK signaling	1046	Y	0.003906	1	-3.584134	0.372788	0.253221	-0.883487	0.0277606979879913	large_intestine	carcinoma	solid	-1.02584471709095
1316	GDSC1	Trametinib	905963	281	13036325	CAKI-1	SIDM00941	KIRC	1372	MEK1, MEK2	ERK MAPK signaling	1046	Y	0.003906	1	-1.089459	0.714709	0.240958	0.052091	0.336398436040792	kidney	carcinoma	solid	-0.0308531001991109
1317	GDSC1	Trametinib	905964	281	13036630	RPMI-8226	SIDM00087	MM	1372	MEK1, MEK2	ERK MAPK signaling	1046	Y	0.003906	1	-0.28607	0.859716	0.217725	0.353386	0.75121002940432	haematopoietic_and_lymphoid_tissue	lymphoid_neoplasm	solid	0.289575540847567
1318	GDSC1	Trametinib	905965	281	13036982	SR	SIDM00096	UNCLASSIFIED	1372	MEK1, MEK2	ERK MAPK signaling	1046	Y	0.003906	1	-0.194104	0.876068	0.116068	0.387876	0.82357224830072	haematopoietic_and_lymphoid_tissue	lymphoid_neoplasm	solid	0.32625582947798
1319	GDSC1	Trametinib	905967	281	13037326	NCI-H322M	SIDM00117	LUAD	1372	MEK1, MEK2	ERK MAPK signaling	1046	Y	0.003906	1	1.908711	0.937689	0.077658	1.176495	6.74438967485967	lung	carcinoma	solid	1.16495557869358
1320	GDSC1	Trametinib	905968	281	13037660	IGROV-1	SIDM00151	OV	1372	MEK1, MEK2	ERK MAPK signaling	1046	Y	0.003906	1	-2.05308	0.597709	0.157908	-0.309296	0.128339010073732	ovary	carcinoma	solid	-0.415189663824006
1321	GDSC1	Trametinib	905969	281	13037782	OVCAR-5	SIDM00091	OV	1372	MEK1, MEK2	ERK MAPK signaling	1046	Y	0.003906	1	-5.298173	0.176156	0.134775	-1.526304	0.00500072188484694	ovary	carcinoma	solid	-1.70948264027761
1322	GDSC1	Trametinib	905970	281	13038099	EKVX	SIDM00119	LUAD	1372	MEK1, MEK2	ERK MAPK signaling	1046	Y	0.003906	1	-1.515634	0.642069	0.136937	-0.107738	0.219668870625843	lung	carcinoma	solid	-0.200831374855682
1323	GDSC1	Trametinib	905972	281	13038775	HOP-62	SIDM00133	LUAD	1372	MEK1, MEK2	ERK MAPK signaling	1046	Y	0.003906	1	-3.101432	0.448326	0.263019	-0.702459	0.0449847381031781	lung	carcinoma	solid	-0.833320863900889
1324	GDSC1	Trametinib	905973	281	13039104	HOP-92	SIDM00134	UNCLASSIFIED	1372	MEK1, MEK2	ERK MAPK signaling	1046	Y	0.003906	1	-3.347917	0.418517	0.113947	-0.794899	0.0351575109768718	lung	carcinoma	solid	-0.931630466830965
1325	GDSC1	Trametinib	905974	281	13039366	LOXIMVI	SIDM00149	SKCM	1372	MEK1, MEK2	ERK MAPK signaling	1046	Y	0.003906	1	-5.585966	0.119864	0.121832	-1.634235	0.0037501253983459	skin	malignant_melanoma	solid	-1.82426778158867
1326	GDSC1	Trametinib	905975	281	13039701	M14	SIDM00003	SKCM	1372	MEK1, MEK2	ERK MAPK signaling	1046	Y	0.003906	1	-6.269799	0.088342	0.128217	-1.890693	0.00189260895938169	skin	malignant_melanoma	solid	-2.09701196764657
1327	GDSC1	Trametinib	905976	281	13040011	UACC-62	SIDM00107	SKCM	1372	MEK1, MEK2	ERK MAPK signaling	1046	Y	0.003906	1	-5.713076	0.105856	0.201183	-1.681905	0.00330249841997802	skin	malignant_melanoma	solid	-1.8749651206902
1328	GDSC1	Trametinib	905977	281	13040317	UACC-257	SIDM00108	SKCM	1372	MEK1, MEK2	ERK MAPK signaling	1046	Y	0.003906	1	-6.022693	0.106931	0.167012	-1.798021	0.00242313529718627	skin	malignant_melanoma	solid	-1.99845468123304
1329	GDSC1	Trametinib	905978	281	13040670	RXF393	SIDM00086	KIRC	1372	MEK1, MEK2	ERK MAPK signaling	1046	Y	0.003906	1	-3.536313	0.399714	0.113586	-0.865553	0.0291204966648698	kidney	carcinoma	solid	-1.00677149348011
1330	GDSC1	Trametinib	905979	281	13040994	SN12C	SIDM00094	KIRC	1372	MEK1, MEK2	ERK MAPK signaling	1046	Y	0.003906	1	-1.952015	0.619758	0.241571	-0.271393	0.141987677970736	kidney	carcinoma	solid	-0.374880273718612
1331	GDSC1	Trametinib	905980	281	13041305	TK10	SIDM00113	KIRC	1372	MEK1, MEK2	ERK MAPK signaling	1046	Y	0.003906	1	-2.390013	0.556109	0.19369	-0.435656	0.0916284926993571	kidney	carcinoma	solid	-0.54957410686938
1332	GDSC1	Trametinib	905981	281	13041626	U031	SIDM00112	KIRC	1372	MEK1, MEK2	ERK MAPK signaling	1046	Y	0.003906	1	-2.978196	0.467656	0.205512	-0.656242	0.0508845468374193	kidney	carcinoma	solid	-0.784168654936081
1333	GDSC1	Trametinib	905982	281	13041937	SNB75	SIDM00095	GBM	1372	MEK1, MEK2	ERK MAPK signaling	1046	Y	0.003906	1	-0.121702	0.821266	0.106335	0.415029	0.885412182022703	central_nervous_system	glioma	solid	0.355133091264066
1334	GDSC1	Trametinib	905983	281	13042268	U251	SIDM00111	GBM	1372	MEK1, MEK2	ERK MAPK signaling	1046	Y	0.003906	1	-1.575257	0.691454	0.252897	-0.130098	0.206954358575849	central_nervous_system	glioma	solid	-0.224611781190753
1335	GDSC1	Trametinib	905984	281	13042580	SF539	SIDM00083	LGG	1372	MEK1, MEK2	ERK MAPK signaling	1046	Y	0.003906	1	-2.54682	0.538026	0.232161	-0.494463	0.0783303609143736	central_nervous_system	glioma	solid	-0.612115981249795
1336	GDSC1	Trametinib	905985	281	13042920	SF295	SIDM00084	GBM	1372	MEK1, MEK2	ERK MAPK signaling	1046	Y	0.003906	1	-1.201159	0.735897	0.208712	0.0102	0.300845330036697	central_nervous_system	glioma	solid	-0.0754042195260048
1337	GDSC1	Trametinib	905986	281	13043238	SF268	SIDM00085	GBM	1372	MEK1, MEK2	ERK MAPK signaling	1046	Y	0.003906	1	0.041403	0.868819	0.190501	0.476199	1.04227205655846	central_nervous_system	glioma	solid	0.420186898943681
1338	GDSC1	Trametinib	905989	281	13043588	KM12	SIDM00150	COREAD	1372	MEK1, MEK2	ERK MAPK signaling	1046	Y	0.003906	1	0.065567	0.864184	0.128668	0.485261	1.06776427512339	large_intestine	carcinoma	solid	0.42982461825805
1339	GDSC1	Trametinib	905990	281	13043941	OVCAR-4	SIDM00092	OV	1372	MEK1, MEK2	ERK MAPK signaling	1046	Y	0.003906	1	-3.148943	0.450043	0.153145	-0.720278	0.0428974455118231	ovary	carcinoma	solid	-0.852270445193101
1340	GDSC1	Trametinib	905991	281	13044285	OVCAR-8	SIDM00090	OV	1372	MEK1, MEK2	ERK MAPK signaling	1046	Y	0.003906	1	-0.956321	0.778285	0.204519	0.102022	0.384304143318713	ovary	carcinoma	solid	0.0222484837305578
1341	GDSC1	Trametinib	906693	281	13044587	BxPC-3	SIDM00132	PAAD	1372	MEK1, MEK2	ERK MAPK signaling	1046	Y	0.003906	1	-3.850147	0.337376	0.18381	-0.98325	0.0212766085470264	pancreas	carcinoma	solid	-1.13194298840255
1342	GDSC1	Trametinib	906696	281	13044891	BHT-101	SIDM00987	THCA	1372	MEK1, MEK2	ERK MAPK signaling	1046	Y	0.003906	1	-6.333492	0.066669	0.074824	-1.91458	0.00177582175966074	thyroid	carcinoma	solid	-2.12241567797144
1343	GDSC1	Trametinib	906746	281	13045208	Becker	SIDM00490	GBM	1372	MEK1, MEK2	ERK MAPK signaling	1046	Y	0.003906	1	-2.654674	0.517941	0.232328	-0.534912	0.070321759822579	central_nervous_system	glioma	solid	-0.655133138133258
1344	GDSC1	Trametinib	906763	281	13045556	BE-13	SIDM01245	ALL	1372	MEK1, MEK2	ERK MAPK signaling	1046	Y	0.003906	1	1.626694	0.96794	0.052033	1.07073	5.08702916975236	haematopoietic_and_lymphoid_tissue	lymphoid_neoplasm	solid	1.05247417297099
1345	GDSC1	Trametinib	906765	281	13045898	ARH-77	SIDM00900	MM	1372	MEK1, MEK2	ERK MAPK signaling	1046	Y	0.003906	1	0.817793	0.942757	0.143709	0.767368	2.26549436995618	haematopoietic_and_lymphoid_tissue	lymphoid_neoplasm	solid	0.729847091729779
1346	GDSC1	Trametinib	906791	281	13046520	ABC-1	SIDM00494	LUAD	1372	MEK1, MEK2	ERK MAPK signaling	1046	Y	0.003906	1	-0.894698	0.758465	0.220833	0.125132	0.408731016770838	lung	carcinoma	solid	0.0468265824439076
1347	GDSC1	Trametinib	906793	281	13047072	A375	SIDM00795	SKCM	1372	MEK1, MEK2	ERK MAPK signaling	1046	Y	0.003906	1	-6.692559	0.034941	0.098901	-2.049241	0.00124010527968186	skin	malignant_melanoma	solid	-2.26562818256723
1348	GDSC1	Trametinib	906794	281	13047390	A253	SIDM00796	UNCLASSIFIED	1372	MEK1, MEK2	ERK MAPK signaling	1046	Y	0.003906	1	-0.180061	0.853386	0.100461	0.393143	0.835219261482365	salivary_gland	carcinoma	solid	0.331856826512067
1349	GDSC1	Trametinib	906795	281	13047735	8305C	SIDM00997	THCA	1372	MEK1, MEK2	ERK MAPK signaling	1046	Y	0.003906	1	-3.412721	0.407599	0.246286	-0.819202	0.0329514174746961	thyroid	carcinoma	solid	-0.957477295271967
1350	GDSC1	Trametinib	906797	281	13048039	647-V	SIDM00983	BLCA	1372	MEK1, MEK2	ERK MAPK signaling	1046	Y	0.003906	1	-1.273475	0.724725	0.2985	-0.01692	0.279857425539001	urinary_tract	carcinoma	solid	-0.104247180539824
1351	GDSC1	Trametinib	906798	281	13048351	639-V	SIDM00999	BLCA	1372	MEK1, MEK2	ERK MAPK signaling	1046	Y	0.003906	1	-1.393511	0.725366	0.230614	-0.061938	0.248202334632707	urinary_tract	carcinoma	solid	-0.152123081699386
1352	GDSC1	Trametinib	906801	281	13049005	BT-20	SIDM00893	BRCA	1372	MEK1, MEK2	ERK MAPK signaling	1046	Y	0.003906	1	-0.743208	0.77802	0.177302	0.181946	0.475585786509509	breast	carcinoma	solid	0.107247791636666
1353	GDSC1	Trametinib	906804	281	13049306	A2780	SIDM00210	UNCLASSIFIED	1372	MEK1, MEK2	ERK MAPK signaling	1046	Y	0.003906	1	-2.766178	0.501021	0.150153	-0.576729	0.0629019571812931	ovary	carcinoma	solid	-0.69960608360708
1354	GDSC1	Trametinib	906805	281	13049608	COR-L105	SIDM00513	LUAD	1372	MEK1, MEK2	ERK MAPK signaling	1046	Y	0.003906	1	-2.527306	0.533465	0.15994	-0.487145	0.079873911014393	lung	carcinoma	solid	-0.604332896714924
1355	GDSC1	Trametinib	906807	281	13049907	CRO-AP2	SIDM00952	DLBC	1372	MEK1, MEK2	ERK MAPK signaling	1046	Y	0.003906	1	1.689549	0.981611	0.063498	1.094303	5.41703707041424	haematopoietic_and_lymphoid_tissue	lymphoid_neoplasm	solid	1.07754365018936
1356	GDSC1	Trametinib	906808	281	13050062	COR-L88	SIDM00506	SCLC	1372	MEK1, MEK2	ERK MAPK signaling	1046	Y	0.003906	1	3.127046	0.975866	0.049838	1.633408	22.8065095091742	lung	carcinoma	solid	1.65088385053898
1357	GDSC1	Trametinib	906812	281	13050404	COLO-824	SIDM00954	BRCA	1372	MEK1, MEK2	ERK MAPK signaling	1046	Y	0.003906	1	0.638834	0.914983	0.121681	0.700253	1.89427087128474	breast	carcinoma	solid	0.658469976567544
1358	GDSC1	Trametinib	906813	281	13050756	COLO-800	SIDM00515	SKCM	1372	MEK1, MEK2	ERK MAPK signaling	1046	Y	0.003906	1	1.29225	0.961635	0.077536	0.945304	3.64096952789472	skin	malignant_melanoma	solid	0.919082458090388
1359	GDSC1	Trametinib	906814	281	13051082	COLO-792	SIDM00140	SKCM	1372	MEK1, MEK2	ERK MAPK signaling	1046	Y	0.003906	1	-4.070276	0.315171	0.166333	-1.065806	0.0170726757986405	skin	malignant_melanoma	solid	-1.21974060117166
1360	GDSC1	Trametinib	906817	281	13051343	COLO-680N	SIDM00956	ESCA	1372	MEK1, MEK2	ERK MAPK signaling	1046	Y	0.003906	1	0.223733	0.872552	0.186089	0.544578	1.25073702805601	oesophagus	carcinoma	solid	0.492908524609505
1361	GDSC1	Trametinib	906818	281	13051646	COLO-679	SIDM00284	SKCM	1372	MEK1, MEK2	ERK MAPK signaling	1046	Y	0.003906	1	-5.986662	0.108058	0.152016	-1.784508	0.00251203524455222	skin	malignant_melanoma	solid	-1.98408385419215
1362	GDSC1	Trametinib	906820	281	13051952	CHP-212	SIDM00910	NB	1372	MEK1, MEK2	ERK MAPK signaling	1046	Y	0.003906	1	-6.218244	0.072056	0.089133	-1.871358	0.00199274140061728	autonomic_ganglia	neuroblastoma	solid	-2.07644945236548
1363	GDSC1	Trametinib	906821	281	13052233	CFPAC-1	SIDM00130	PAAD	1372	MEK1, MEK2	ERK MAPK signaling	1046	Y	0.003906	1	-0.956562	0.760253	0.253788	0.101931	0.384211537179661	pancreas	carcinoma	solid	0.0221523617989751
1364	GDSC1	Trametinib	906823	281	13052528	CCF-STTG1	SIDM00131	GBM	1372	MEK1, MEK2	ERK MAPK signaling	1046	Y	0.003906	1	1.524126	0.968185	0.028664	1.032264	4.59112916837586	central_nervous_system	glioma	solid	1.01156531704332
1365	GDSC1	Trametinib	906824	281	13052832	Ca-Ski	SIDM00923	CESC	1372	MEK1, MEK2	ERK MAPK signaling	1046	Y	0.003906	1	0.117348	0.86762	0.183517	0.50468	1.12451069132765	cervix	carcinoma	solid	0.450477272777888
1366	GDSC1	Trametinib	906826	281	13053306	CAL-120	SIDM00940	BRCA	1372	MEK1, MEK2	ERK MAPK signaling	1046	Y	0.003906	1	-1.489376	0.677088	0.167587	-0.09789	0.225513331962975	breast	carcinoma	solid	-0.190358471621254
1367	GDSC1	Trametinib	906828	281	13053906	CAL-62	SIDM00931	THCA	1372	MEK1, MEK2	ERK MAPK signaling	1046	Y	0.003906	1	-3.983141	0.308132	0.185115	-1.033127	0.0186270398232884	thyroid	carcinoma	solid	-1.18498713848098
1368	GDSC1	Trametinib	906830	281	13054213	C32	SIDM00890	SKCM	1372	MEK1, MEK2	ERK MAPK signaling	1046	Y	0.003906	1	-6.805652	0.084674	0.100249	-2.091654	0.00110749784707191	skin	malignant_melanoma	solid	-2.3107348946356
1369	GDSC1	Trametinib	906831	281	13054529	Daudi	SIDM00845	UNCLASSIFIED	1372	MEK1, MEK2	ERK MAPK signaling	1046	Y	0.003906	1	2.100388	0.987185	0.036013	1.24838	8.16933900125717	haematopoietic_and_lymphoid_tissue	lymphoid_neoplasm	solid	1.24140521968929
1370	GDSC1	Trametinib	906832	281	13054867	DB	SIDM00886	DLBC	1372	MEK1, MEK2	ERK MAPK signaling	1046	Y	0.003906	1	0.062966	0.845704	0.14942	0.484285	1.06499062893435	haematopoietic_and_lymphoid_tissue	lymphoid_neoplasm	solid	0.428787219320098
1371	GDSC1	Trametinib	906835	281	13055857	DBTRG-05MG	SIDM00867	GBM	1372	MEK1, MEK2	ERK MAPK signaling	1046	Y	0.003906	1	-1.454898	0.678345	0.255998	-0.08496	0.233424171952459	central_nervous_system	glioma	solid	-0.176607052712099
1372	GDSC1	Trametinib	906836	281	13056167	DEL	SIDM00949	UNCLASSIFIED	1372	MEK1, MEK2	ERK MAPK signaling	1046	Y	0.003906	1	1.219416	0.979145	0.083846	0.917989	3.38521019348282	haematopoietic_and_lymphoid_tissue	lymphoid_neoplasm	solid	0.890032894750594
1373	GDSC1	Trametinib	906837	281	13056504	Detroit562	SIDM00831	HNSC	1372	MEK1, MEK2	ERK MAPK signaling	1046	Y	0.003906	1	0.422741	0.916714	0.12647	0.619212	1.5261389747801	upper_aerodigestive_tract	carcinoma	solid	0.5722821070178
1374	GDSC1	Trametinib	906838	281	13056823	DG-75	SIDM00948	UNCLASSIFIED	1372	MEK1, MEK2	ERK MAPK signaling	1046	Y	0.003906	1	1.275216	0.951313	0.059067	0.938916	3.57947449309612	haematopoietic_and_lymphoid_tissue	lymphoid_neoplasm	solid	0.912288512104584
1375	GDSC1	Trametinib	906839	281	13057161	DK-MG	SIDM00947	GBM	1372	MEK1, MEK2	ERK MAPK signaling	1046	Y	0.003906	1	-3.144245	0.449427	0.107697	-0.718516	0.0430994518521877	central_nervous_system	glioma	solid	-0.850396665796523
1376	GDSC1	Trametinib	906843	281	13057968	DoTc2-4510	SIDM00864	CESC	1372	MEK1, MEK2	ERK MAPK signaling	1046	Y	0.003906	1	1.093929	0.952444	0.075262	0.870928	2.98598298248513	cervix	carcinoma	solid	0.839982883014033
1377	GDSC1	Trametinib	906844	281	13058270	DU-4475	SIDM01001	BRCA	1372	MEK1, MEK2	ERK MAPK signaling	1046	Y	0.003906	1	-6.86167	0.025555	0.081489	-2.112662	0.00104716370820446	breast	carcinoma	solid	-2.33307746045882
1378	GDSC1	Trametinib	906846	281	13058611	EB2	SIDM00863	UNCLASSIFIED	1372	MEK1, MEK2	ERK MAPK signaling	1046	Y	0.003906	1	2.107015	0.988797	0.031106	1.250865	8.22365699469906	haematopoietic_and_lymphoid_tissue	lymphoid_neoplasm	solid	1.24404837338472
1379	GDSC1	Trametinib	906847	281	13058956	EB-3	SIDM00793	UNCLASSIFIED	1372	MEK1, MEK2	ERK MAPK signaling	1046	Y	0.003906	1	2.369233	0.974574	0.072675	1.349205	10.6891905300039	haematopoietic_and_lymphoid_tissue	lymphoid_neoplasm	solid	1.34863302340853
1380	GDSC1	Trametinib	906848	281	13059290	ECC10	SIDM00280	UNCLASSIFIED	1372	MEK1, MEK2	ERK MAPK signaling	1046	Y	0.003906	1	-2.258313	0.57758	0.058819	-0.386265	0.104526672595204	stomach	carcinoma	solid	-0.497046063759695
1381	GDSC1	Trametinib	906851	281	13059625	EFM-19	SIDM01056	BRCA	1372	MEK1, MEK2	ERK MAPK signaling	1046	Y	0.003906	1	2.28453	0.951305	0.022533	1.317439	9.82106923656912	breast	carcinoma	solid	1.31484955464984
1382	GDSC1	Trametinib	906852	281	13059926	EFO-27	SIDM01051	UNCLASSIFIED	1372	MEK1, MEK2	ERK MAPK signaling	1046	Y	0.003906	1	-2.453938	0.545325	0.057106	-0.45963	0.0859544305920155	ovary	carcinoma	solid	-0.57507034951013
1383	GDSC1	Trametinib	906853	281	13060225	EGI-1	SIDM01050	UNCLASSIFIED	1372	MEK1, MEK2	ERK MAPK signaling	1046	Y	0.003906	1	-4.480266	0.265855	0.243511	-1.219564	0.0113303988676862	biliary_tract	carcinoma	solid	-1.38326355025701
1384	GDSC1	Trametinib	906854	281	13060534	EHEB	SIDM01049	CLL	1372	MEK1, MEK2	ERK MAPK signaling	1046	Y	0.003906	1	0.026794	0.831048	0.188266	0.47072	1.02715618679331	haematopoietic_and_lymphoid_tissue	lymphoid_neoplasm	solid	0.41436015496654
1385	GDSC1	Trametinib	906855	281	13060796	EM-2	SIDM01047	LCML	1372	MEK1, MEK2	ERK MAPK signaling	1046	Y	0.003906	1	-4.300485	0.284086	0.248601	-1.152141	0.0135619798566542	haematopoietic_and_lymphoid_tissue	haematopoietic_neoplasm	hematopoietic	-1.3115585835273
1386	GDSC1	Trametinib	906856	281	13061143	EoL-1-cell	SIDM00277	UNCLASSIFIED	1372	MEK1, MEK2	ERK MAPK signaling	1046	Y	0.003906	1	-5.008994	0.169246	0.200424	-1.417853	0.00667761761171075	haematopoietic_and_lymphoid_tissue	haematopoietic_neoplasm	hematopoietic	-1.59414469814841
1387	GDSC1	Trametinib	906861	281	13061490	ETK-1	SIDM00276	UNCLASSIFIED	1372	MEK1, MEK2	ERK MAPK signaling	1046	Y	0.003906	1	-0.318823	0.8355	0.230497	0.341103	0.727004217665379	biliary_tract	carcinoma	solid	0.276512131614678
1388	GDSC1	Trametinib	906862	281	13061839	EVSA-T	SIDM01042	BRCA	1372	MEK1, MEK2	ERK MAPK signaling	1046	Y	0.003906	1	1.591151	0.976817	0.048217	1.057401	4.90939639283547	breast	carcinoma	solid	1.03829798287041
1389	GDSC1	Trametinib	906864	281	13062473	FTC-133	SIDM00213	THCA	1372	MEK1, MEK2	ERK MAPK signaling	1046	Y	0.003906	1	-1.150426	0.742001	0.153992	0.029227	0.316501910842206	thyroid	carcinoma	solid	-0.0551695558123852
1390	GDSC1	Trametinib	906865	281	13062753	G-361	SIDM00857	SKCM	1372	MEK1, MEK2	ERK MAPK signaling	1046	Y	0.003906	1	-5.630204	0.108812	0.160846	-1.650825	0.00358784333263117	skin	malignant_melanoma	solid	-1.84191193930383
1391	GDSC1	Trametinib	906868	281	13063054	GAMG	SIDM01055	LGG	1372	MEK1, MEK2	ERK MAPK signaling	1046	Y	0.003906	1	-0.531725	0.820338	0.228844	0.261258	0.587590501336162	central_nervous_system	glioma	solid	0.191596980254477
1392	GDSC1	Trametinib	906870	281	13063636	GDM-1	SIDM01057	LAML	1372	MEK1, MEK2	ERK MAPK signaling	1046	Y	0.003906	1	0.943908	0.927038	0.141883	0.814665	2.57000539981435	haematopoietic_and_lymphoid_tissue	haematopoietic_neoplasm	hematopoietic	0.78014757887312
1393	GDSC1	Trametinib	906871	281	13063981	GI-1	SIDM00273	LGG	1372	MEK1, MEK2	ERK MAPK signaling	1046	Y	0.003906	1	0.358532	0.918487	0.232081	0.595131	1.43122683065395	central_nervous_system	glioma	solid	0.546672592059335
1394	GDSC1	Trametinib	906872	281	13064333	GI-ME-N	SIDM00227	NB	1372	MEK1, MEK2	ERK MAPK signaling	1046	Y	0.003906	1	-4.576444	0.258928	0.162448	-1.255634	0.0102914276218354	autonomic_ganglia	neuroblastoma	solid	-1.42162377903608
1395	GDSC1	Trametinib	906875	281	13064965	GOTO	SIDM00544	NB	1372	MEK1, MEK2	ERK MAPK signaling	1046	Y	0.003906	1	2.630349	0.977191	0.056135	1.447131	13.8786126928436	autonomic_ganglia	neuroblastoma	solid	1.4527781449319
1396	GDSC1	Trametinib	906877	281	13065313	GR-ST	SIDM01259	ALL	1372	MEK1, MEK2	ERK MAPK signaling	1046	Y	0.003906	1	1.846744	0.945051	0.05963	1.153256	6.33914562560514	haematopoietic_and_lymphoid_tissue	lymphoid_neoplasm	solid	1.14024027689116
1397	GDSC1	Trametinib	907000	281	13065951	ESS-1	SIDM01043	UNCLASSIFIED	1372	MEK1, MEK2	ERK MAPK signaling	1046	Y	0.003906	1	-0.490397	0.845626	0.117681	0.276757	0.612383229777253	endometrium	carcinoma	solid	0.208080495559239
1398	GDSC1	Trametinib	907042	281	13066252	H4	SIDM00852	LGG	1372	MEK1, MEK2	ERK MAPK signaling	1046	Y	0.003906	1	-0.695619	0.813002	0.149289	0.199793	0.49876561649504	central_nervous_system	glioma	solid	0.126228482931631
1399	GDSC1	Trametinib	907043	281	13066562	H9	SIDM01251	UNCLASSIFIED	1372	MEK1, MEK2	ERK MAPK signaling	1046	Y	0.003906	1	-0.34019	0.853081	0.286347	0.333089	0.711635099247925	haematopoietic_and_lymphoid_tissue	lymphoid_neoplasm	solid	0.267989985091332
1400	GDSC1	Trametinib	907044	281	13066904	HC-1	SIDM01073	UNCLASSIFIED	1372	MEK1, MEK2	ERK MAPK signaling	1046	Y	0.003906	1	-0.097424	0.872273	0.214607	0.424134	0.907171283953538	haematopoietic_and_lymphoid_tissue	lymphoid_neoplasm	solid	0.364816279043997
1401	GDSC1	Trametinib	907045	281	13067247	HCC1419	SIDM00882	BRCA	1372	MEK1, MEK2	ERK MAPK signaling	1046	Y	0.003906	1	2.230134	0.959999	0.036662	1.297039	9.30111234503616	breast	carcinoma	solid	1.2931539173454
1402	GDSC1	Trametinib	907046	281	13067548	HCC1569	SIDM00878	BRCA	1372	MEK1, MEK2	ERK MAPK signaling	1046	Y	0.003906	1	-0.712897	0.773914	0.096779	0.193313	0.490221965318865	breast	carcinoma	solid	0.119337218475677
1403	GDSC1	Trametinib	907047	281	13067851	HCC1806	SIDM00875	UNCLASSIFIED	1372	MEK1, MEK2	ERK MAPK signaling	1046	Y	0.003906	1	0.393431	0.920095	0.138461	0.60822	1.48205701826972	breast	carcinoma	solid	0.560591925214118
1404	GDSC1	Trametinib	907048	281	13068146	HCC70	SIDM00673	BRCA	1372	MEK1, MEK2	ERK MAPK signaling	1046	Y	0.003906	1	-0.61252	0.805197	0.250902	0.230957	0.541983348683816	breast	carcinoma	solid	0.159372202402943
1405	GDSC1	Trametinib	907050	281	13068448	HD-MY-Z	SIDM01063	UNCLASSIFIED	1372	MEK1, MEK2	ERK MAPK signaling	1046	Y	0.003906	1	-3.632729	0.362796	0.187088	-0.901712	0.0264439203907436	haematopoietic_and_lymphoid_tissue	lymphoid_neoplasm	solid	-1.04522664765219
1406	GDSC1	Trametinib	907051	281	13068793	HEC-1	SIDM00596	UCEC	1372	MEK1, MEK2	ERK MAPK signaling	1046	Y	0.003906	1	1.7558	0.979959	0.01656	1.119149	5.78807635134724	endometrium	carcinoma	solid	1.10396760906605
1407	GDSC1	Trametinib	907053	281	13069106	HEL	SIDM00594	LAML	1372	MEK1, MEK2	ERK MAPK signaling	1046	Y	0.003906	1	1.722961	0.988552	0.075546	1.106834	5.60108875847494	haematopoietic_and_lymphoid_tissue	haematopoietic_neoplasm	hematopoietic	1.0908698990609
1408	GDSC1	Trametinib	907055	281	13069450	HGC-27	SIDM00290	STAD	1372	MEK1, MEK2	ERK MAPK signaling	1046	Y	0.003906	1	1.479383	0.983931	0.138354	1.015484	4.39023606943473	stomach	carcinoma	solid	0.99371974200265
1409	GDSC1	Trametinib	907056	281	13069737	HH	SIDM00671	UNCLASSIFIED	1372	MEK1, MEK2	ERK MAPK signaling	1046	Y	0.003906	1	1.486443	0.930273	0.088889	1.018132	4.4213408066096	haematopoietic_and_lymphoid_tissue	lymphoid_neoplasm	solid	0.996535596097975
1410	GDSC1	Trametinib	907057	281	13070069	HLE	SIDM00064	LIHC	1372	MEK1, MEK2	ERK MAPK signaling	1046	Y	0.003906	1	0.173542	0.883628	0.225663	0.525755	1.18951064516757	liver	carcinoma	solid	0.472890035530399
1411	GDSC1	Trametinib	907058	281	13070356	HMV-II	SIDM00291	SKCM	1372	MEK1, MEK2	ERK MAPK signaling	1046	Y	0.003906	1	-6.231704	0.103117	0.10383	-1.876406	0.00196609880825048	skin	malignant_melanoma	solid	-2.0818179220713
1412	GDSC1	Trametinib	907059	281	13070659	HN	SIDM01061	HNSC	1372	MEK1, MEK2	ERK MAPK signaling	1046	Y	0.003906	1	-4.599083	0.215044	0.214671	-1.264124	0.0100610575055426	upper_aerodigestive_tract	carcinoma	solid	-1.43065325791201
1413	GDSC1	Trametinib	907061	281	13071249	HSC-3	SIDM00589	HNSC	1372	MEK1, MEK2	ERK MAPK signaling	1046	Y	0.003906	1	-5.414082	0.111694	0.160259	-1.569773	0.0044534241802192	upper_aerodigestive_tract	carcinoma	solid	-1.7557125032146
1414	GDSC1	Trametinib	907062	281	13071536	HSC-4	SIDM00588	HNSC	1372	MEK1, MEK2	ERK MAPK signaling	1046	Y	0.003906	1	-2.084005	0.596624	0.206911	-0.320894	0.124430867304336	upper_aerodigestive_tract	carcinoma	solid	-0.427523982223148
1415	GDSC1	Trametinib	907063	281	13071840	HT	SIDM00661	DLBC	1372	MEK1, MEK2	ERK MAPK signaling	1046	Y	0.003906	1	0.914578	0.946986	0.098231	0.803665	2.49572183503518	haematopoietic_and_lymphoid_tissue	lymphoid_neoplasm	solid	0.768449420145655
1416	GDSC1	Trametinib	907065	281	13072484	HT-1197	SIDM00676	BLCA	1372	MEK1, MEK2	ERK MAPK signaling	1046	Y	0.003906	1	-0.106888	0.828914	0.229532	0.420585	0.898626313501444	urinary_tract	carcinoma	solid	0.36104159870998
1417	GDSC1	Trametinib	907066	281	13072788	HT-1376	SIDM00678	BLCA	1372	MEK1, MEK2	ERK MAPK signaling	1046	Y	0.003906	1	0.002842	0.851344	0.200346	0.461737	1.00284604231051	urinary_tract	carcinoma	solid	0.404806991044269
1418	GDSC1	Trametinib	907067	281	13073092	HT-144	SIDM00695	SKCM	1372	MEK1, MEK2	ERK MAPK signaling	1046	Y	0.003906	1	-5.211752	0.179787	0.164472	-1.493893	0.00545211321276152	skin	malignant_melanoma	solid	-1.67501395376598
1419	GDSC1	Trametinib	907068	281	13073425	HT-3	SIDM00679	CESC	1372	MEK1, MEK2	ERK MAPK signaling	1046	Y	0.003906	1	-1.947554	0.62841	0.243061	-0.26972	0.142622499919748	cervix	carcinoma	solid	-0.37310102086886
1420	GDSC1	Trametinib	907069	281	13073728	HuCCT1	SIDM00587	UNCLASSIFIED	1372	MEK1, MEK2	ERK MAPK signaling	1046	Y	0.003906	1	-5.425522	0.140809	0.193917	-1.574063	0.00440276731732255	biliary_tract	carcinoma	solid	-1.76027530361835
1421	GDSC1	Trametinib	907071	281	13074040	HuH-7	SIDM00585	LIHC	1372	MEK1, MEK2	ERK MAPK signaling	1046	Y	0.003906	1	-2.965408	0.470326	0.229168	-0.651447	0.0515394368645596	liver	carcinoma	solid	-0.779068209869364
1422	GDSC1	Trametinib	907073	281	13074661	HuTu-80	SIDM00694	UNCLASSIFIED	1372	MEK1, MEK2	ERK MAPK signaling	1046	Y	0.003906	1	-0.358734	0.875344	0.078172	0.326135	0.698560143638312	small_intestine	carcinoma	solid	0.260593781359927
1423	GDSC1	Trametinib	907170	281	13075294	IMR-5	SIDM01206	NB	1372	MEK1, MEK2	ERK MAPK signaling	1046	Y	0.003906	1	0.521617	0.935922	0.149745	0.656293	1.68474968858378	autonomic_ganglia	neuroblastoma	solid	0.611718422815167
1424	GDSC1	Trametinib	907171	281	13075629	IPC-298	SIDM01059	SKCM	1372	MEK1, MEK2	ERK MAPK signaling	1046	Y	0.003906	1	-6.189921	0.075913	0.094078	-1.860736	0.0020499886959864	skin	malignant_melanoma	solid	-2.06515293175048
1425	GDSC1	Trametinib	907172	281	13075947	IST-MEL1	SIDM00225	SKCM	1372	MEK1, MEK2	ERK MAPK signaling	1046	Y	0.003906	1	-2.882784	0.483805	0.280021	-0.62046	0.0559787009932844	skin	malignant_melanoma	solid	-0.746113942337893
1426	GDSC1	Trametinib	907268	281	13077285	JiyoyeP-2003	SIDM00808	UNCLASSIFIED	1372	MEK1, MEK2	ERK MAPK signaling	1046	Y	0.003906	1	1.300233	0.974412	0.046628	0.948298	3.67015171335176	haematopoietic_and_lymphoid_tissue	lymphoid_neoplasm	solid	0.92226644721829
1427	GDSC1	Trametinib	907269	281	13077631	JVM-2	SIDM01013	CLL	1372	MEK1, MEK2	ERK MAPK signaling	1046	Y	0.003906	1	0.465373	0.851523	0.155667	0.6352	1.592608120941	haematopoietic_and_lymphoid_tissue	lymphoid_neoplasm	solid	0.589285717753199
1428	GDSC1	Trametinib	907270	281	13077977	JVM-3	SIDM01012	CLL	1372	MEK1, MEK2	ERK MAPK signaling	1046	Y	0.003906	1	-1.04717	0.748808	0.256151	0.067951	0.350929475572196	haematopoietic_and_lymphoid_tissue	lymphoid_neoplasm	solid	-0.0139862937065863
1429	GDSC1	Trametinib	907271	281	13078316	KALS-1	SIDM00613	LGG	1372	MEK1, MEK2	ERK MAPK signaling	1046	Y	0.003906	1	-3.402049	0.416901	0.142268	-0.8152	0.0333049581395378	central_nervous_system	glioma	solid	-0.95322080874147
1430	GDSC1	Trametinib	907272	281	13078661	KARPAS-45	SIDM01007	ALL	1372	MEK1, MEK2	ERK MAPK signaling	1046	Y	0.003906	1	1.912997	0.989299	0.034609	1.178103	6.77335816413321	haematopoietic_and_lymphoid_tissue	lymphoid_neoplasm	solid	1.16666503346023
1431	GDSC1	Trametinib	907273	281	13079005	KARPAS-299	SIDM01010	UNCLASSIFIED	1372	MEK1, MEK2	ERK MAPK signaling	1046	Y	0.003906	1	2.025015	0.987054	0.067476	1.220113	7.57622458715333	haematopoietic_and_lymphoid_tissue	lymphoid_neoplasm	solid	1.21134298587527
1432	GDSC1	Trametinib	907274	281	13079351	KARPAS-422	SIDM01008	DLBC	1372	MEK1, MEK2	ERK MAPK signaling	1046	Y	0.003906	1	1.994681	0.966162	0.034661	1.208737	7.34985804916889	haematopoietic_and_lymphoid_tissue	lymphoid_neoplasm	solid	1.19924438557391
1433	GDSC1	Trametinib	907275	281	13079666	KASUMI-1	SIDM01005	LAML	1372	MEK1, MEK2	ERK MAPK signaling	1046	Y	0.003906	1	-3.930413	0.324136	0.140641	-1.013353	0.0196355613913711	haematopoietic_and_lymphoid_tissue	haematopoietic_neoplasm	hematopoietic	-1.16395677662003
1434	GDSC1	Trametinib	907276	281	13079892	KATOIII	SIDM00687	STAD	1372	MEK1, MEK2	ERK MAPK signaling	1046	Y	0.003906	1	-0.831946	0.785139	0.123234	0.148666	0.435201559516058	stomach	carcinoma	solid	0.0718549785047961
1435	GDSC1	Trametinib	907277	281	13080083	KE-37	SIDM01003	ALL	1372	MEK1, MEK2	ERK MAPK signaling	1046	Y	0.003906	1	1.500602	0.993122	0.029358	1.023442	4.48438785941241	haematopoietic_and_lymphoid_tissue	lymphoid_neoplasm	solid	1.00218285929
1436	GDSC1	Trametinib	907278	281	13080429	KG-1	SIDM00785	LAML	1372	MEK1, MEK2	ERK MAPK signaling	1046	Y	0.003906	1	-0.083404	0.878462	0.197583	0.429392	0.919979400454551	haematopoietic_and_lymphoid_tissue	haematopoietic_neoplasm	hematopoietic	0.370408102615734
1437	GDSC1	Trametinib	907279	281	13080765	KINGS-1	SIDM00612	LGG	1372	MEK1, MEK2	ERK MAPK signaling	1046	Y	0.003906	1	-0.42365	0.794249	0.144738	0.30179	0.654652970355666	central_nervous_system	glioma	solid	0.23470228214574
1438	GDSC1	Trametinib	907280	281	13081110	KMOE-2	SIDM01019	LAML	1372	MEK1, MEK2	ERK MAPK signaling	1046	Y	0.003906	1	-6.914639	0.033928	0.067178	-2.132527	0.000993139917518201	haematopoietic_and_lymphoid_tissue	haematopoietic_neoplasm	hematopoietic	-2.35420394425135
1439	GDSC1	Trametinib	907282	281	13081705	KNS-42	SIDM00607	LGG	1372	MEK1, MEK2	ERK MAPK signaling	1046	Y	0.003906	1	1.992351	0.965207	0.068577	1.207863	7.33275281525039	central_nervous_system	glioma	solid	1.19831507395321
1440	GDSC1	Trametinib	907285	281	13082041	HuP-T3	SIDM00533	PAAD	1372	MEK1, MEK2	ERK MAPK signaling	1046	Y	0.003906	1	-2.998375	0.467689	0.265967	-0.66381	0.0498680381240711	pancreas	carcinoma	solid	-0.792216972186729
1441	GDSC1	Trametinib	907289	281	13082908	HT-115	SIDM00534	COREAD	1372	MEK1, MEK2	ERK MAPK signaling	1046	Y	0.003906	1	-0.244554	0.856732	0.193716	0.368956	0.783053702323726	large_intestine	carcinoma	solid	0.306134039235887
1442	GDSC1	Trametinib	907291	281	13083551	GP5d	SIDM00537	COREAD	1372	MEK1, MEK2	ERK MAPK signaling	1046	Y	0.003906	1	0.019287	0.895925	0.207766	0.467904	1.01947419572906	large_intestine	carcinoma	solid	0.411366016624669
1443	GDSC1	Trametinib	907295	281	13083860	DMS-53	SIDM00523	SCLC	1372	MEK1, MEK2	ERK MAPK signaling	1046	Y	0.003906	1	0.339072	0.889149	0.073	0.587833	1.40364440397165	lung	carcinoma	solid	0.538911045218678
1444	GDSC1	Trametinib	907300	281	13084767	KY821	SIDM00553	LAML	1372	MEK1, MEK2	ERK MAPK signaling	1046	Y	0.003906	1	-0.18055	0.866759	0.254126	0.392959	0.834810939106457	haematopoietic_and_lymphoid_tissue	haematopoietic_neoplasm	hematopoietic	0.331661790725578
1445	GDSC1	Trametinib	907311	281	13085109	KU812	SIDM00308	LCML	1372	MEK1, MEK2	ERK MAPK signaling	1046	Y	0.003906	1	-5.519222	0.118633	0.10333	-1.609204	0.00400896570444166	haematopoietic_and_lymphoid_tissue	haematopoietic_neoplasm	hematopoietic	-1.79764719154073
1446	GDSC1	Trametinib	907312	281	13085451	KU-19-19	SIDM01033	BLCA	1372	MEK1, MEK2	ERK MAPK signaling	1046	Y	0.003906	1	-6.293691	0.059915	0.038909	-1.899653	0.00184792664650523	urinary_tract	carcinoma	solid	-2.1065412007975
1447	GDSC1	Trametinib	907313	281	13085760	KS-1	SIDM00555	GBM	1372	MEK1, MEK2	ERK MAPK signaling	1046	Y	0.003906	1	-3.677368	0.375045	0.17941	-0.918453	0.0252894491468129	central_nervous_system	glioma	solid	-1.0630307426892
1448	GDSC1	Trametinib	907314	281	13086111	KP-N-YN	SIDM00556	NB	1372	MEK1, MEK2	ERK MAPK signaling	1046	Y	0.003906	1	0.510914	0.882196	0.17257	0.652279	1.66681396689884	autonomic_ganglia	neuroblastoma	solid	0.607449572052806
1449	GDSC1	Trametinib	907317	281	13086448	KYSE-150	SIDM01031	ESCA	1372	MEK1, MEK2	ERK MAPK signaling	1046	Y	0.003906	1	0.308708	0.911496	0.111512	0.576446	1.36166470635303	oesophagus	carcinoma	solid	0.526800479531643
1450	GDSC1	Trametinib	907318	281	13086750	KYSE-180	SIDM01030	ESCA	1372	MEK1, MEK2	ERK MAPK signaling	1046	Y	0.003906	1	0.504515	0.918428	0.156387	0.649879	1.65618207733413	oesophagus	carcinoma	solid	0.604897355288502
1451	GDSC1	Trametinib	907319	281	13087049	KYSE-270	SIDM01029	ESCA	1372	MEK1, MEK2	ERK MAPK signaling	1046	Y	0.003906	1	0.274302	0.917827	0.190061	0.563543	1.31561205709146	oesophagus	carcinoma	solid	0.513077777548106
1452	GDSC1	Trametinib	907320	281	13087355	KYSE-450	SIDM01027	ESCA	1372	MEK1, MEK2	ERK MAPK signaling	1046	Y	0.003906	1	-1.295192	0.727106	0.210738	-0.025065	0.273845280989656	oesophagus	carcinoma	solid	-0.112908923229369
1453	GDSC1	Trametinib	907321	281	13087648	KYSE-510	SIDM01026	ESCA	1372	MEK1, MEK2	ERK MAPK signaling	1046	Y	0.003906	1	0.549939	0.94514	0.148601	0.666915	1.73314729265796	oesophagus	carcinoma	solid	0.623014544583979
1454	GDSC1	Trametinib	907322	281	13087967	L-428	SIDM00327	UNCLASSIFIED	1372	MEK1, MEK2	ERK MAPK signaling	1046	Y	0.003906	1	2.308973	0.990631	0.027432	1.326606	10.0640835319685	haematopoietic_and_lymphoid_tissue	lymphoid_neoplasm	solid	1.32459855205097
1455	GDSC1	Trametinib	907323	281	13088312	L-540	SIDM00329	UNCLASSIFIED	1372	MEK1, MEK2	ERK MAPK signaling	1046	Y	0.003906	1	2.052864	0.9828	0.029475	1.230557	7.79018026359976	haematopoietic_and_lymphoid_tissue	lymphoid_neoplasm	solid	1.22245045339662
1456	GDSC1	Trametinib	907783	281	13088657	LAMA-84	SIDM00346	LCML	1372	MEK1, MEK2	ERK MAPK signaling	1046	Y	0.003906	1	0.826373	0.931518	0.148719	0.770586	2.2850159394246	haematopoietic_and_lymphoid_tissue	haematopoietic_neoplasm	hematopoietic	0.733269192032596
1457	GDSC1	Trametinib	907786	281	13088997	LC-2-ad	SIDM00297	LUAD	1372	MEK1, MEK2	ERK MAPK signaling	1046	Y	0.003906	1	-1.053908	0.756288	0.158814	0.065424	0.348572861115872	lung	carcinoma	solid	-0.0166737193290088
1458	GDSC1	Trametinib	907787	281	13089342	LC4-1	SIDM00549	ALL	1372	MEK1, MEK2	ERK MAPK signaling	1046	Y	0.003906	1	0.974213	0.925028	0.050886	0.82603	2.64908156319762	haematopoietic_and_lymphoid_tissue	lymphoid_neoplasm	solid	0.792234612634996
1459	GDSC1	Trametinib	907788	281	13089691	LNCaP-Clone-FGC	SIDM00683	PRAD	1372	MEK1, MEK2	ERK MAPK signaling	1046	Y	0.003906	1	2.654887	0.980253	0.062217	1.456334	14.2233787267218	prostate	carcinoma	solid	1.46256503272101
1460	GDSC1	Trametinib	907789	281	13090035	LOUCY	SIDM00342	ALL	1372	MEK1, MEK2	ERK MAPK signaling	1046	Y	0.003906	1	0.382987	0.946203	0.188644	0.604303	1.46665896337794	haematopoietic_and_lymphoid_tissue	lymphoid_neoplasm	solid	0.556426375614744
1461	GDSC1	Trametinib	907790	281	13090377	LoVo	SIDM00839	COREAD	1372	MEK1, MEK2	ERK MAPK signaling	1046	Y	0.003906	1	-2.945174	0.473375	0.240169	-0.643858	0.0525929078541096	large_intestine	carcinoma	solid	-0.770997956078313
1462	GDSC1	Trametinib	907791	281	13090695	LP-1	SIDM00340	MM	1372	MEK1, MEK2	ERK MAPK signaling	1046	Y	0.003906	1	1.943487	0.991571	0.038353	1.189537	6.98305849080336	haematopoietic_and_lymphoid_tissue	lymphoid_neoplasm	solid	1.1788258537671
1463	GDSC1	Trametinib	907792	281	13091047	LS-123	SIDM00776	COREAD	1372	MEK1, MEK2	ERK MAPK signaling	1046	Y	0.003906	1	-2.558865	0.528706	0.238821	-0.498981	0.0773925311354962	large_intestine	carcinoma	solid	-0.616920083597981
1464	GDSC1	Trametinib	907794	281	13091394	LS-411N	SIDM00660	COREAD	1372	MEK1, MEK2	ERK MAPK signaling	1046	Y	0.003906	1	-3.737196	0.362042	0.187556	-0.94089	0.023820803106148	large_intestine	carcinoma	solid	-1.08689291249304
1465	GDSC1	Trametinib	907795	281	13091748	LS-513	SIDM00677	COREAD	1372	MEK1, MEK2	ERK MAPK signaling	1046	Y	0.003906	1	-3.498094	0.390449	0.055541	-0.85122	0.0302549945210576	large_intestine	carcinoma	solid	-0.991527990977383
1466	GDSC1	Trametinib	907796	281	13092078	LU-99A	SIDM01219	UNCLASSIFIED	1372	MEK1, MEK2	ERK MAPK signaling	1046	Y	0.003906	1	-1.994996	0.618928	0.069094	-0.287513	0.136014198222554	lung	carcinoma	solid	-0.392023081774021
1467	GDSC1	Trametinib	907799	281	13092380	MC116	SIDM00637	DLBC	1372	MEK1, MEK2	ERK MAPK signaling	1046	Y	0.003906	1	1.118356	0.997223	0.019232	0.880088	3.05981972245994	haematopoietic_and_lymphoid_tissue	lymphoid_neoplasm	solid	0.849725498876146
1468	GDSC1	Trametinib	908118	281	13092706	MC-IXC	SIDM01246	NB	1372	MEK1, MEK2	ERK MAPK signaling	1046	Y	0.003906	1	1.433529	0.996952	0.016802	0.998288	4.19347187243492	autonomic_ganglia	neuroblastoma	solid	0.975431048845842
1469	GDSC1	Trametinib	908120	281	13093015	MDA-MB-175-VII	SIDM00633	BRCA	1372	MEK1, MEK2	ERK MAPK signaling	1046	Y	0.003906	1	-0.7673	0.78193	0.126643	0.172911	0.464264892798243	breast	carcinoma	solid	0.097638789247915
1470	GDSC1	Trametinib	908121	281	13093310	MDA-MB-361	SIDM00528	BRCA	1372	MEK1, MEK2	ERK MAPK signaling	1046	Y	0.003906	1	1.489713	0.962195	0.068059	1.019359	4.43582225531179	breast	carcinoma	solid	0.997839823136462
1471	GDSC1	Trametinib	908122	281	13093611	MDA-MB-453	SIDM00272	BRCA	1372	MEK1, MEK2	ERK MAPK signaling	1046	Y	0.003906	1	0.665019	0.920811	0.073466	0.710073	1.94452746700772	breast	carcinoma	solid	0.668913764030165
1472	GDSC1	Trametinib	908123	281	13093914	MDA-MB-468	SIDM00628	BRCA	1372	MEK1, MEK2	ERK MAPK signaling	1046	Y	0.003906	1	0.096343	0.900165	0.141438	0.496803	1.10113668911193	breast	carcinoma	solid	0.442099508575011
1473	GDSC1	Trametinib	908124	281	13094206	MEL-HO	SIDM00337	SKCM	1372	MEK1, MEK2	ERK MAPK signaling	1046	Y	0.003906	1	-6.235687	0.072406	0.127282	-1.8779	0.0019582834113922	skin	malignant_melanoma	solid	-2.08340652644264
1474	GDSC1	Trametinib	908125	281	13094345	MEL-JUSO	SIDM00336	SKCM	1372	MEK1, MEK2	ERK MAPK signaling	1046	Y	0.003906	1	-4.402211	0.2588	0.16233	-1.190291	0.0122502246914553	skin	malignant_melanoma	solid	-1.35213161096372
1475	GDSC1	Trametinib	908126	281	13094657	MEG-01	SIDM00526	LCML	1372	MEK1, MEK2	ERK MAPK signaling	1046	Y	0.003906	1	-4.104486	0.298506	0.126818	-1.078635	0.0164984968867167	haematopoietic_and_lymphoid_tissue	haematopoietic_neoplasm	hematopoietic	-1.23338512930213
1476	GDSC1	Trametinib	908128	281	13095295	Mewo	SIDM00545	SKCM	1372	MEK1, MEK2	ERK MAPK signaling	1046	Y	0.003906	1	-3.676542	0.372243	0.212351	-0.918143	0.0253103468613762	skin	malignant_melanoma	solid	-1.06270129573697
1477	GDSC1	Trametinib	908129	281	13095598	MFE-280	SIDM00335	UCEC	1372	MEK1, MEK2	ERK MAPK signaling	1046	Y	0.003906	1	1.694357	0.945013	0.033127	1.096106	5.44314489757104	endometrium	carcinoma	solid	1.07946130266675
1478	GDSC1	Trametinib	908130	281	13095908	MFE-296	SIDM00334	UCEC	1372	MEK1, MEK2	ERK MAPK signaling	1046	Y	0.003906	1	-0.489356	0.808786	0.049101	0.277148	0.613021052648656	endometrium	carcinoma	solid	0.208495694442133
1479	GDSC1	Trametinib	908132	281	13096485	MHH-CALL-2	SIDM00331	UNCLASSIFIED	1372	MEK1, MEK2	ERK MAPK signaling	1046	Y	0.003906	1	1.460633	0.996633	0.018679	1.008453	4.30868606358401	haematopoietic_and_lymphoid_tissue	lymphoid_neoplasm	solid	0.986241375956282
1480	GDSC1	Trametinib	908136	281	13097197	MHH-PREB-1	SIDM00388	UNCLASSIFIED	1372	MEK1, MEK2	ERK MAPK signaling	1046	Y	0.003906	1	0.608139	0.937886	0.110309	0.688742	1.83700954097478	haematopoietic_and_lymphoid_tissue	lymphoid_neoplasm	solid	0.646227392791904
1481	GDSC1	Trametinib	908142	281	13098462	MLMA	SIDM00561	UNCLASSIFIED	1372	MEK1, MEK2	ERK MAPK signaling	1046	Y	0.003906	1	0.514103	0.917016	0.092936	0.653475	1.67213792117244	haematopoietic_and_lymphoid_tissue	lymphoid_neoplasm	solid	0.608721492549972
1482	GDSC1	Trametinib	908143	281	13098813	MN-60	SIDM00438	UNCLASSIFIED	1372	MEK1, MEK2	ERK MAPK signaling	1046	Y	0.003906	1	2.834173	0.982132	0.038656	1.523572	17.016321981535	haematopoietic_and_lymphoid_tissue	lymphoid_neoplasm	solid	1.5340725705871
1483	GDSC1	Trametinib	908144	281	13099157	MOG-G-CCM	SIDM00532	LGG	1372	MEK1, MEK2	ERK MAPK signaling	1046	Y	0.003906	1	0.439644	0.887295	0.080545	0.625551	1.55215455312182	central_nervous_system	glioma	solid	0.579023804152826
1484	GDSC1	Trametinib	908145	281	13099465	MOG-G-UVW	SIDM00504	LGG	1372	MEK1, MEK2	ERK MAPK signaling	1046	Y	0.003906	1	-3.070485	0.451868	0.16751	-0.690854	0.046398646056151	central_nervous_system	glioma	solid	-0.820977770885586
1485	GDSC1	Trametinib	908146	281	13099766	MOLT-13	SIDM00433	ALL	1372	MEK1, MEK2	ERK MAPK signaling	1046	Y	0.003906	1	-4.791223	0.192554	0.226726	-1.336182	0.00830229746060329	haematopoietic_and_lymphoid_tissue	lymphoid_neoplasm	solid	-1.50728756469329
1486	GDSC1	Trametinib	908147	281	13100036	MOLT-16	SIDM00431	ALL	1372	MEK1, MEK2	ERK MAPK signaling	1046	Y	0.003906	1	-0.18301	0.899598	0.220955	0.392037	0.832759828097172	haematopoietic_and_lymphoid_tissue	lymphoid_neoplasm	solid	0.330680629100295
1487	GDSC1	Trametinib	908148	281	13100184	MONO-MAC-6	SIDM01023	LAML	1372	MEK1, MEK2	ERK MAPK signaling	1046	Y	0.003906	1	-0.381615	0.820474	0.189572	0.317554	0.682757864388781	haematopoietic_and_lymphoid_tissue	haematopoietic_neoplasm	hematopoietic	0.251467781706223
1488	GDSC1	Trametinib	908149	281	13100535	Mo-T	SIDM00623	UNCLASSIFIED	1372	MEK1, MEK2	ERK MAPK signaling	1046	Y	0.003906	1	2.377259	0.973841	0.051752	1.352215	10.775327177177	haematopoietic_and_lymphoid_tissue	lymphoid_neoplasm	solid	1.35183416292256
1489	GDSC1	Trametinib	908151	281	13101224	MRK-nu-1	SIDM00562	BRCA	1372	MEK1, MEK2	ERK MAPK signaling	1046	Y	0.003906	1	2.596855	0.981763	0.040725	1.43457	13.4214610942178	breast	carcinoma	solid	1.43941919067286
1490	GDSC1	Trametinib	908156	281	13101896	MV-4-11	SIDM00657	UNCLASSIFIED	1372	MEK1, MEK2	ERK MAPK signaling	1046	Y	0.003906	1	-3.771294	0.335283	0.204674	-0.953678	0.0230222532086124	haematopoietic_and_lymphoid_tissue	haematopoietic_neoplasm	hematopoietic	-1.10049276985032
1491	GDSC1	Trametinib	908158	281	13102243	NALM-6	SIDM00429	UNCLASSIFIED	1372	MEK1, MEK2	ERK MAPK signaling	1046	Y	0.003906	1	1.687309	0.987399	0.138428	1.093463	5.4049164874974	haematopoietic_and_lymphoid_tissue	lymphoid_neoplasm	solid	1.07665023472569
1492	GDSC1	Trametinib	908159	281	13102593	NAMALWA	SIDM00641	UNCLASSIFIED	1372	MEK1, MEK2	ERK MAPK signaling	1046	Y	0.003906	1	1.884057	0.990434	0.068059	1.16725	6.5801464373105	haematopoietic_and_lymphoid_tissue	lymphoid_neoplasm	solid	1.15512242474653
1493	GDSC1	Trametinib	908442	281	13103204	NCI-H508	SIDM00777	COREAD	1372	MEK1, MEK2	ERK MAPK signaling	1046	Y	0.003906	1	1.822231	0.914801	0.040619	1.144063	6.18564323729795	large_intestine	carcinoma	solid	1.13046336025679
1494	GDSC1	Trametinib	908443	281	13103344	NCI-H520	SIDM01130	LUSC	1372	MEK1, MEK2	ERK MAPK signaling	1046	Y	0.003906	1	1.825794	0.972955	0.06433	1.145399	6.20772199410026	lung	carcinoma	solid	1.13188444922869
1495	GDSC1	Trametinib	908444	281	13103654	SNU-1	SIDM01146	STAD	1372	MEK1, MEK2	ERK MAPK signaling	1046	Y	0.003906	1	0.602304	0.891746	0.082581	0.686553	1.82632180210531	stomach	carcinoma	solid	0.643900125278274
1496	GDSC1	Trametinib	908445	281	13104006	SNU-5	SIDM01144	STAD	1372	MEK1, MEK2	ERK MAPK signaling	1046	Y	0.003906	1	-1.075883	0.737161	0.195394	0.057182	0.340996522396962	stomach	carcinoma	solid	-0.0254383643353516
1497	GDSC1	Trametinib	908446	281	13104352	SNU-16	SIDM01145	STAD	1372	MEK1, MEK2	ERK MAPK signaling	1046	Y	0.003906	1	1.011664	0.937125	0.042429	0.840076	2.75017349835698	stomach	carcinoma	solid	0.807171801264463
1498	GDSC1	Trametinib	908448	281	13105026	NKM-1	SIDM00576	LAML	1372	MEK1, MEK2	ERK MAPK signaling	1046	Y	0.003906	1	-3.058557	0.457329	0.213193	-0.68638	0.0469554030036081	haematopoietic_and_lymphoid_tissue	haematopoietic_neoplasm	hematopoietic	-0.816220333541528
1499	GDSC1	Trametinib	908449	281	13105376	NMC-G1	SIDM00575	LGG	1372	MEK1, MEK2	ERK MAPK signaling	1046	Y	0.003906	1	-1.418188	0.688772	0.229742	-0.071192	0.242152399750572	central_nervous_system	glioma	solid	-0.161965409108784
1500	GDSC1	Trametinib	908450	281	13105726	no-11	SIDM00573	LGG	1372	MEK1, MEK2	ERK MAPK signaling	1046	Y	0.003906	1	0.492437	0.878728	0.102148	0.64535	1.63629902566102	central_nervous_system	glioma	solid	0.600080091016073
1501	GDSC1	Trametinib	908452	281	13106424	no-10	SIDM00574	LGG	1372	MEK1, MEK2	ERK MAPK signaling	1046	Y	0.003906	1	0.082733	0.858222	0.153511	0.491698	1.08625174061115	central_nervous_system	glioma	solid	0.436671211940821
1502	GDSC1	Trametinib	908455	281	13107100	NUGC-3	SIDM00572	STAD	1372	MEK1, MEK2	ERK MAPK signaling	1046	Y	0.003906	1	-2.619401	0.523068	0.262804	-0.521683	0.0728464848057474	stomach	carcinoma	solid	-0.641064636503736
1503	GDSC1	Trametinib	908457	281	13107416	NCI-H747	SIDM00778	COREAD	1372	MEK1, MEK2	ERK MAPK signaling	1046	Y	0.003906	1	-4.942928	0.216614	0.200735	-1.393076	0.0071336803472137	large_intestine	carcinoma	solid	-1.56779452581671
1504	GDSC1	Trametinib	908458	281	13107767	NCI-H716	SIDM00779	COREAD	1372	MEK1, MEK2	ERK MAPK signaling	1046	Y	0.003906	1	-3.664747	0.370185	0.135235	-0.91372	0.0256106499585653	large_intestine	carcinoma	solid	-1.05799690493607
1505	GDSC1	Trametinib	908459	281	13108107	NCI-H596	SIDM01127	UNCLASSIFIED	1372	MEK1, MEK2	ERK MAPK signaling	1046	Y	0.003906	1	-0.248701	0.816803	0.160873	0.367401	0.77981310264783	lung	carcinoma	solid	0.304480024089525
1506	GDSC1	Trametinib	908460	281	13108418	NCI-H441	SIDM00925	LUAD	1372	MEK1, MEK2	ERK MAPK signaling	1046	Y	0.003906	1	-2.041733	0.593566	0.233289	-0.305041	0.129803566266628	lung	carcinoma	solid	-0.410663956115839
1507	GDSC1	Trametinib	908461	281	13108722	NCI-N87	SIDM01147	STAD	1372	MEK1, MEK2	ERK MAPK signaling	1046	Y	0.003906	1	0.838801	0.888601	0.056406	0.775247	2.31359131711642	stomach	carcinoma	solid	0.738226052471223
1508	GDSC1	Trametinib	908463	281	13109158	NCI-H1793	SIDM00755	LUAD	1372	MEK1, MEK2	ERK MAPK signaling	1046	Y	0.003906	1	-0.653566	0.753132	0.20609	0.215564	0.52018747683908	lung	carcinoma	solid	0.143001161723519
1509	GDSC1	Trametinib	908465	281	13109456	NCI-H358	SIDM00718	LUAD	1372	MEK1, MEK2	ERK MAPK signaling	1046	Y	0.003906	1	-2.921981	0.477621	0.20325	-0.63516	0.0538269504235966	lung	carcinoma	solid	-0.761747516413598
1510	GDSC1	Trametinib	908467	281	13109774	NCI-H1155	SIDM00651	UNCLASSIFIED	1372	MEK1, MEK2	ERK MAPK signaling	1046	Y	0.003906	1	1.563718	0.978168	0.051114	1.047112	4.776547475169	lung	carcinoma	solid	1.02735643536374
1511	GDSC1	Trametinib	908468	281	13110100	NCI-H1105	SIDM00652	SCLC	1372	MEK1, MEK2	ERK MAPK signaling	1046	Y	0.003906	1	1.442224	0.978854	0.038568	1.001548	4.23009309038818	lung	carcinoma	solid	0.978899016460411
1512	GDSC1	Trametinib	908469	281	13110303	NCI-H1436	SIDM00697	SCLC	1372	MEK1, MEK2	ERK MAPK signaling	1046	Y	0.003906	1	2.089342	0.965144	0.097187	1.244237	8.07959703998173	lung	carcinoma	solid	1.23699956468405
1513	GDSC1	Trametinib	908471	281	13110944	NCI-H1581	SIDM00748	UNCLASSIFIED	1372	MEK1, MEK2	ERK MAPK signaling	1046	Y	0.003906	1	0.099525	0.897322	0.158711	0.497996	1.10464608654692	lung	carcinoma	solid	0.443368637148853
1514	GDSC1	Trametinib	908472	281	13111276	NCI-H1573	SIDM00749	LUAD	1372	MEK1, MEK2	ERK MAPK signaling	1046	Y	0.003906	1	-0.972662	0.762514	0.168117	0.095893	0.378075261002402	lung	carcinoma	solid	0.0157309381538275
1515	GDSC1	Trametinib	908473	281	13111584	NCI-H1666	SIDM00743	LUAD	1372	MEK1, MEK2	ERK MAPK signaling	1046	Y	0.003906	1	-5.170901	0.182109	0.179628	-1.478573	0.00567944932938998	lung	carcinoma	solid	-1.65872068809344
1516	GDSC1	Trametinib	908474	281	13111923	NCI-H1703	SIDM00740	UNCLASSIFIED	1372	MEK1, MEK2	ERK MAPK signaling	1046	Y	0.003906	1	2.496519	0.97682	0.101418	1.396941	12.1401604234953	lung	carcinoma	solid	1.39940055943935
1517	GDSC1	Trametinib	908475	281	13112227	NCI-H1755	SIDM00738	LUAD	1372	MEK1, MEK2	ERK MAPK signaling	1046	Y	0.003906	1	-0.876174	0.770424	0.082456	0.132079	0.416372910830477	lung	carcinoma	solid	0.0542148092515297
1518	GDSC1	Trametinib	908476	281	13112538	NCI-H1993	SIDM00758	LUAD	1372	MEK1, MEK2	ERK MAPK signaling	1046	Y	0.003906	1	-2.035276	0.601329	0.151192	-0.302619	0.130644419667754	lung	carcinoma	solid	-0.408088606272565
1519	GDSC1	Trametinib	908480	281	13112849	NCI-H2081	SIDM00710	SCLC	1372	MEK1, MEK2	ERK MAPK signaling	1046	Y	0.003906	1	2.458821	0.981829	0.057132	1.382803	11.691019699063	lung	carcinoma	solid	1.38436485580117
1520	GDSC1	Trametinib	908483	281	13113407	NCI-H524	SIDM01129	SCLC	1372	MEK1, MEK2	ERK MAPK signaling	1046	Y	0.003906	1	2.289917	0.987457	0.034623	1.319459	9.87411809535893	lung	carcinoma	solid	1.31699813907073
1521	GDSC1	Trametinib	909249	281	13114258	OPM-2	SIDM00457	MM	1372	MEK1, MEK2	ERK MAPK signaling	1046	Y	0.003906	1	1.529422	0.985785	0.012992	1.03425	4.61550828737738	haematopoietic_and_lymphoid_tissue	lymphoid_neoplasm	solid	1.01367760646101
1522	GDSC1	Trametinib	909250	281	13114611	OS-RC-2	SIDM00239	KIRC	1372	MEK1, MEK2	ERK MAPK signaling	1046	Y	0.003906	1	0.194264	0.843853	0.160173	0.533526	1.21441684668748	kidney	carcinoma	solid	0.48115492626175
1523	GDSC1	Trametinib	909251	281	13114935	P12-ICHIKAWA	SIDM00463	ALL	1372	MEK1, MEK2	ERK MAPK signaling	1046	Y	0.003906	1	1.933501	0.990146	0.031925	1.185792	6.91367268862069	haematopoietic_and_lymphoid_tissue	lymphoid_neoplasm	solid	1.17484297572235
1524	GDSC1	Trametinib	909252	281	13115250	P30-OHK	SIDM00364	ALL	1372	MEK1, MEK2	ERK MAPK signaling	1046	Y	0.003906	1	1.070581	0.973855	0.033336	0.862171	2.917073827621	haematopoietic_and_lymphoid_tissue	lymphoid_neoplasm	solid	0.830670622190001
1525	GDSC1	Trametinib	909256	281	13116170	OCUB-M	SIDM00241	BRCA	1372	MEK1, MEK2	ERK MAPK signaling	1046	Y	0.003906	1	1.551677	0.980435	0.066825	1.042597	4.71937794689404	breast	carcinoma	solid	1.02255392840031
1526	GDSC1	Trametinib	909257	281	13116509	OC-314	SIDM00220	OV	1372	MEK1, MEK2	ERK MAPK signaling	1046	Y	0.003906	1	-0.956214	0.781716	0.238609	0.102062	0.384345266062076	ovary	carcinoma	solid	0.0222911602727957
1527	GDSC1	Trametinib	909260	281	13116809	PF-382	SIDM00451	ALL	1372	MEK1, MEK2	ERK MAPK signaling	1046	Y	0.003906	1	2.182574	0.98785	0.03426	1.279202	8.86910598168603	haematopoietic_and_lymphoid_tissue	lymphoid_neoplasm	solid	1.27418479258992
1528	GDSC1	Trametinib	909262	281	13117156	Raji	SIDM00844	UNCLASSIFIED	1372	MEK1, MEK2	ERK MAPK signaling	1046	Y	0.003906	1	2.678615	0.991256	0.033837	1.465233	14.5649069239554	haematopoietic_and_lymphoid_tissue	lymphoid_neoplasm	solid	1.47202885509692
1529	GDSC1	Trametinib	909263	281	13117499	RCM-1	SIDM00359	COREAD	1372	MEK1, MEK2	ERK MAPK signaling	1046	Y	0.003906	1	-4.413873	0.275018	0.16722	-1.194664	0.012108192371285	large_intestine	carcinoma	solid	-1.35678295522146
1530	GDSC1	Trametinib	909696	281	13118109	REH	SIDM00447	UNCLASSIFIED	1372	MEK1, MEK2	ERK MAPK signaling	1046	Y	0.003906	1	0.606513	0.931464	0.08361	0.688132	1.83402499055821	haematopoietic_and_lymphoid_tissue	lymphoid_neoplasm	solid	0.645578868888363
1531	GDSC1	Trametinib	909697	281	13118455	RF-48	SIDM01092	STAD	1372	MEK1, MEK2	ERK MAPK signaling	1046	Y	0.003906	1	1.536982	0.945024	0.027526	1.037086	4.6505337594954	stomach	carcinoma	solid	1.0166928836509
1532	GDSC1	Trametinib	909698	281	13118806	RKO	SIDM01090	COREAD	1372	MEK1, MEK2	ERK MAPK signaling	1046	Y	0.003906	1	-3.023324	0.458786	0.175369	-0.673167	0.0486392724154522	large_intestine	carcinoma	solid	-0.802167785759573
1533	GDSC1	Trametinib	909699	281	13119140	RMG-I	SIDM00352	UNCLASSIFIED	1372	MEK1, MEK2	ERK MAPK signaling	1046	Y	0.003906	1	-4.43794	0.273748	0.239287	-1.20369	0.0118202631989198	ovary	carcinoma	solid	-1.36638198645548
1534	GDSC1	Trametinib	909701	281	13119617	RPMI-6666	SIDM00813	UNCLASSIFIED	1372	MEK1, MEK2	ERK MAPK signaling	1046	Y	0.003906	1	0.816889	0.907364	0.162935	0.767029	2.26344728846598	haematopoietic_and_lymphoid_tissue	lymphoid_neoplasm	solid	0.729486534774796
1535	GDSC1	Trametinib	909702	281	13119969	RPMI-8402	SIDM00403	ALL	1372	MEK1, MEK2	ERK MAPK signaling	1046	Y	0.003906	1	0.87405	0.966262	0.126772	0.788466	2.3965974445876	haematopoietic_and_lymphoid_tissue	lymphoid_neoplasm	solid	0.752284981792205
1536	GDSC1	Trametinib	909703	281	13120323	RS4-11	SIDM01086	ALL	1372	MEK1, MEK2	ERK MAPK signaling	1046	Y	0.003906	1	1.819865	0.975829	0.051553	1.143175	6.17102530523135	haematopoietic_and_lymphoid_tissue	haematopoietic_neoplasm	hematopoietic	1.12951969017328
1537	GDSC1	Trametinib	909704	281	13120660	RT-112	SIDM00402	BLCA	1372	MEK1, MEK2	ERK MAPK signaling	1046	Y	0.003906	1	-0.787447	0.78283	0.212381	0.165355	0.455004941341021	urinary_tract	carcinoma	solid	0.0896032350753194
1538	GDSC1	Trametinib	909706	281	13120971	RVH-421	SIDM00401	SKCM	1372	MEK1, MEK2	ERK MAPK signaling	1046	Y	0.003906	1	-3.493298	0.401581	0.243745	-0.849421	0.0304004459885983	skin	malignant_melanoma	solid	-0.989615124654269
1539	GDSC1	Trametinib	909708	281	13121577	SAS	SIDM00351	HNSC	1372	MEK1, MEK2	ERK MAPK signaling	1046	Y	0.003906	1	-4.067898	0.305977	0.201905	-1.064914	0.0171133229319766	upper_aerodigestive_tract	carcinoma	solid	-1.21879214493389
1540	GDSC1	Trametinib	909709	281	13121879	SCC-9	SIDM01080	HNSC	1372	MEK1, MEK2	ERK MAPK signaling	1046	Y	0.003906	1	-3.31614	0.424989	0.246471	-0.782982	0.0362926513628574	upper_aerodigestive_tract	carcinoma	solid	-0.918956331478675
1541	GDSC1	Trametinib	909712	281	13122529	SF126	SIDM00382	GBM	1372	MEK1, MEK2	ERK MAPK signaling	1046	Y	0.003906	1	0.23143	0.888931	0.123176	0.547464	1.26040109541288	central_nervous_system	glioma	solid	0.495978443727313
1542	GDSC1	Trametinib	909713	281	13122880	SH-4	SIDM01079	SKCM	1372	MEK1, MEK2	ERK MAPK signaling	1046	Y	0.003906	1	-6.578736	0.09862	0.070792	-2.006554	0.00138960464549251	skin	malignant_melanoma	solid	-2.22023031278079
1543	GDSC1	Trametinib	909718	281	13124087	SK-CO-1	SIDM01096	COREAD	1372	MEK1, MEK2	ERK MAPK signaling	1046	Y	0.003906	1	-5.516723	0.120438	0.090749	-1.608267	0.00401899663816849	large_intestine	carcinoma	solid	-1.79665047491407
1544	GDSC1	Trametinib	909719	281	13124391	SK-HEP-1	SIDM01110	LIHC	1372	MEK1, MEK2	ERK MAPK signaling	1046	Y	0.003906	1	-2.278006	0.581229	0.233554	-0.39365	0.102488364901795	liver	carcinoma	solid	-0.504900541762421
1545	GDSC1	Trametinib	909721	281	13125053	SK-LU-1	SIDM01108	LUAD	1372	MEK1, MEK2	ERK MAPK signaling	1046	Y	0.003906	1	-1.967535	0.614913	0.199525	-0.277214	0.139801041399582	lung	carcinoma	solid	-0.381070366574059
1546	GDSC1	Trametinib	909722	281	13125369	SKM-1	SIDM00380	UNCLASSIFIED	1372	MEK1, MEK2	ERK MAPK signaling	1046	Y	0.003906	1	-6.039352	0.104721	0.141272	-1.804268	0.00238310266391397	haematopoietic_and_lymphoid_tissue	haematopoietic_neoplasm	hematopoietic	-2.00509905989792
1547	GDSC1	Trametinib	909723	281	13125606	SK-MEL-1	SIDM01107	SKCM	1372	MEK1, MEK2	ERK MAPK signaling	1046	Y	0.003906	1	-3.968429	0.337747	0.194432	-1.02761	0.0189031066010113	skin	malignant_melanoma	solid	-1.17911931334636
1548	GDSC1	Trametinib	909724	281	13125951	SK-MEL-3	SIDM01105	SKCM	1372	MEK1, MEK2	ERK MAPK signaling	1046	Y	0.003906	1	-3.948318	0.32573	0.278861	-1.020067	0.0192871154360199	skin	malignant_melanoma	solid	-1.17109811763657
1549	GDSC1	Trametinib	909725	281	13126238	SK-MEL-24	SIDM01106	SKCM	1372	MEK1, MEK2	ERK MAPK signaling	1046	Y	0.003906	1	-4.800086	0.227943	0.243716	-1.339506	0.00822903932120655	skin	malignant_melanoma	solid	-1.51082253846764
1550	GDSC1	Trametinib	909726	281	13126538	SK-MEL-30	SIDM00392	SKCM	1372	MEK1, MEK2	ERK MAPK signaling	1046	Y	0.003906	1	-5.939264	0.102653	0.134875	-1.766732	0.00263396753789124	skin	malignant_melanoma	solid	-1.96517934251931
1551	GDSC1	Trametinib	909727	281	13126837	SK-MEL-31	SIDM01104	SKCM	1372	MEK1, MEK2	ERK MAPK signaling	1046	Y	0.003906	1	0.612831	0.890889	0.147883	0.690501	1.84564904216103	skin	malignant_melanoma	solid	0.648098779111347
1552	GDSC1	Trametinib	909728	281	13126984	SK-MES-1	SIDM01103	LUSC	1372	MEK1, MEK2	ERK MAPK signaling	1046	Y	0.003906	1	-3.221868	0.431434	0.149372	-0.747627	0.0398804918785068	lung	carcinoma	solid	-0.881356303536107
1553	GDSC1	Trametinib	909729	281	13127294	SK-MG-1	SIDM00379	GBM	1372	MEK1, MEK2	ERK MAPK signaling	1046	Y	0.003906	1	0.035698	0.874073	0.164029	0.474059	1.0363428236941	central_nervous_system	glioma	solid	0.417911481434639
1554	GDSC1	Trametinib	909735	281	13128269	SNG-M	SIDM00373	UCEC	1372	MEK1, MEK2	ERK MAPK signaling	1046	Y	0.003906	1	-2.615826	0.524147	0.242072	-0.520343	0.0731073770559615	endometrium	carcinoma	solid	-0.639638761377562
1555	GDSC1	Trametinib	909736	281	13128569	SNU-387	SIDM01180	LIHC	1372	MEK1, MEK2	ERK MAPK signaling	1046	Y	0.003906	1	-1.932239	0.622521	0.142632	-0.263977	0.144823575218579	liver	carcinoma	solid	-0.366992691482187
1556	GDSC1	Trametinib	909737	281	13128865	SNU-423	SIDM01199	LIHC	1372	MEK1, MEK2	ERK MAPK signaling	1046	Y	0.003906	1	-2.465903	0.546931	0.216931	-0.464117	0.0849321140350956	liver	carcinoma	solid	-0.579842544163185
1557	GDSC1	Trametinib	909738	281	13129170	SNU-449	SIDM01194	LIHC	1372	MEK1, MEK2	ERK MAPK signaling	1046	Y	0.003906	1	-1.043548	0.747067	0.122257	0.069309	0.35220284681594	liver	carcinoma	solid	-0.0125416728095225
1558	GDSC1	Trametinib	909740	281	13129650	SNU-C2B	SIDM00781	COREAD	1372	MEK1, MEK2	ERK MAPK signaling	1046	Y	0.003906	1	-1.05538	0.725559	0.204151	0.064872	0.34806013932013	large_intestine	carcinoma	solid	-0.0172608209194223
1559	GDSC1	Trametinib	909743	281	13130189	SUP-T1	SIDM01154	ALL	1372	MEK1, MEK2	ERK MAPK signaling	1046	Y	0.003906	1	2.133111	0.982693	0.044171	1.260652	8.44108622524203	haematopoietic_and_lymphoid_tissue	lymphoid_neoplasm	solid	1.25445666353651
1560	GDSC1	Trametinib	909745	281	13130812	SW1088	SIDM01155	GBM	1372	MEK1, MEK2	ERK MAPK signaling	1046	Y	0.003906	1	-1.067556	0.73127	0.115122	0.060306	0.343847855488609	central_nervous_system	glioma	solid	-0.0221171721183862
1561	GDSC1	Trametinib	909746	281	13131113	SW1116	SIDM00835	COREAD	1372	MEK1, MEK2	ERK MAPK signaling	1046	Y	0.003906	1	-2.649628	0.515788	0.158063	-0.53302	0.070677500200793	large_intestine	carcinoma	solid	-0.653120560262859
1562	GDSC1	Trametinib	909747	281	13131379	SW1417	SIDM00812	COREAD	1372	MEK1, MEK2	ERK MAPK signaling	1046	Y	0.003906	1	0.112708	0.859021	0.154448	0.50294	1.11930504815167	large_intestine	carcinoma	solid	0.44862662646028
1563	GDSC1	Trametinib	909748	281	13131676	SW1463	SIDM00834	COREAD	1372	MEK1, MEK2	ERK MAPK signaling	1046	Y	0.003906	1	-3.562809	0.406615	0.175155	-0.87549	0.0283590521485844	large_intestine	carcinoma	solid	-1.01733932210755
1564	GDSC1	Trametinib	909749	281	13131986	SW1710	SIDM00420	BLCA	1372	MEK1, MEK2	ERK MAPK signaling	1046	Y	0.003906	1	-2.478126	0.546236	0.243738	-0.468701	0.0839003075367668	urinary_tract	carcinoma	solid	-0.584717641133039
1565	GDSC1	Trametinib	909750	281	13132295	SW1783	SIDM01164	LGG	1372	MEK1, MEK2	ERK MAPK signaling	1046	Y	0.003906	1	1.326956	0.971787	0.120085	0.95832	3.76955139118918	central_nervous_system	glioma	solid	0.932924813930667
1566	GDSC1	Trametinib	909751	281	13132598	SW48	SIDM00837	COREAD	1372	MEK1, MEK2	ERK MAPK signaling	1046	Y	0.003906	1	-2.958108	0.471284	0.204366	-0.648709	0.051917051369693	large_intestine	carcinoma	solid	-0.776156632688644
1567	GDSC1	Trametinib	909753	281	13132905	SW626	SIDM01168	OV	1372	MEK1, MEK2	ERK MAPK signaling	1046	Y	0.003906	1	-4.683231	0.238632	0.17281	-1.295682	0.00924908177456272	ovary	carcinoma	solid	-1.46421536703573
1568	GDSC1	Trametinib	909755	281	13133551	SW837	SIDM00833	COREAD	1372	MEK1, MEK2	ERK MAPK signaling	1046	Y	0.003906	1	-1.932342	0.614049	0.260408	-0.264016	0.144808659158522	large_intestine	carcinoma	solid	-0.367033772639669
1569	GDSC1	Trametinib	909757	281	13134210	SW948	SIDM00832	COREAD	1372	MEK1, MEK2	ERK MAPK signaling	1046	Y	0.003906	1	0.85294	0.895561	0.128602	0.780549	2.34653553507296	large_intestine	carcinoma	solid	0.743865338739468
1570	GDSC1	Trametinib	909758	281	13134524	SW962	SIDM01178	UNCLASSIFIED	1372	MEK1, MEK2	ERK MAPK signaling	1046	Y	0.003906	1	-1.92833	0.624455	0.177127	-0.262511	0.145390798489714	vulva	carcinoma	solid	-0.36543360172884
1571	GDSC1	Trametinib	909761	281	13135200	T84	SIDM00782	COREAD	1372	MEK1, MEK2	ERK MAPK signaling	1046	Y	0.003906	1	-0.964858	0.761952	0.161397	0.09882	0.381037303194955	large_intestine	carcinoma	solid	0.018843533813873
1572	GDSC1	Trametinib	909769	281	13135723	TGBC1TKB	SIDM00252	UNCLASSIFIED	1372	MEK1, MEK2	ERK MAPK signaling	1046	Y	0.003906	1	0.09906	0.884135	0.153267	0.497821	1.10413254552421	biliary_tract	carcinoma	solid	0.443183173670903
1573	GDSC1	Trametinib	909770	281	13136059	TGBC11TKB	SIDM00251	STAD	1372	MEK1, MEK2	ERK MAPK signaling	1046	Y	0.003906	1	-0.927789	0.784214	0.215468	0.112722	0.395427033728432	stomach	carcinoma	solid	0.033628363199089
1574	GDSC1	Trametinib	909771	281	13136371	THP-1	SIDM01172	LAML	1372	MEK1, MEK2	ERK MAPK signaling	1046	Y	0.003906	1	0.729922	0.947872	0.149281	0.734414	2.07491875769895	haematopoietic_and_lymphoid_tissue	haematopoietic_neoplasm	hematopoietic	0.694800078243892
1575	GDSC1	Trametinib	909773	281	13136722	TUR	SIDM01205	DLBC	1372	MEK1, MEK2	ERK MAPK signaling	1046	Y	0.003906	1	0.076909	0.894137	0.162932	0.489514	1.07994379703543	haematopoietic_and_lymphoid_tissue	lymphoid_neoplasm	solid	0.434348331735272
1576	GDSC1	Trametinib	909774	281	13137063	TYK-nu	SIDM00321	UNCLASSIFIED	1372	MEK1, MEK2	ERK MAPK signaling	1046	Y	0.003906	1	-4.210089	0.283556	0.181593	-1.118239	0.014845047070102	ovary	carcinoma	solid	-1.27550448341384
1577	GDSC1	Trametinib	909777	281	13137665	U-698-M	SIDM00424	UNCLASSIFIED	1372	MEK1, MEK2	ERK MAPK signaling	1046	Y	0.003906	1	1.87803	0.96534	0.043914	1.164989	6.54060716601459	haematopoietic_and_lymphoid_tissue	lymphoid_neoplasm	solid	1.15271857876459
1578	GDSC1	Trametinib	909778	281	13138001	UACC-893	SIDM01186	BRCA	1372	MEK1, MEK2	ERK MAPK signaling	1046	Y	0.003906	1	-1.25146	0.713116	0.152127	-0.008664	0.286086805065034	breast	carcinoma	solid	-0.0954665816859161
1579	GDSC1	Trametinib	909781	281	13138868	VMRC-RCZ	SIDM00317	KIRC	1372	MEK1, MEK2	ERK MAPK signaling	1046	Y	0.003906	1	0.653902	0.901112	0.195818	0.705904	1.92302987094742	kidney	carcinoma	solid	0.6644797909455
1580	GDSC1	Trametinib	909784	281	13139164	WM-115	SIDM01000	SKCM	1372	MEK1, MEK2	ERK MAPK signaling	1046	Y	0.003906	1	-3.792466	0.35676	0.138776	-0.961618	0.0225399497442072	skin	malignant_melanoma	solid	-1.10893714136679
1581	GDSC1	Trametinib	909785	281	13139472	WSU-NHL	SIDM00412	UNCLASSIFIED	1372	MEK1, MEK2	ERK MAPK signaling	1046	Y	0.003906	1	2.152515	0.987657	0.036402	1.267929	8.60647648940283	haematopoietic_and_lymphoid_tissue	lymphoid_neoplasm	solid	1.26219587499057
1582	GDSC1	Trametinib	909904	281	13139808	YAPC	SIDM00411	PAAD	1372	MEK1, MEK2	ERK MAPK signaling	1046	Y	0.003906	1	-2.402816	0.553034	0.197895	-0.440457	0.090462850885711	pancreas	carcinoma	solid	-0.554680534628935
1583	GDSC1	Trametinib	909905	281	13140110	YH-13	SIDM00316	GBM	1372	MEK1, MEK2	ERK MAPK signaling	1046	Y	0.003906	1	-1.409664	0.709128	0.188032	-0.067996	0.24422532907952	central_nervous_system	glioma	solid	-0.158565644192558
1584	GDSC1	Trametinib	909907	281	13140399	ZR-75-30	SIDM00971	BRCA	1372	MEK1, MEK2	ERK MAPK signaling	1046	Y	0.003906	1	4.013092	0.977497	0.038294	1.965702	55.3176485739906	breast	carcinoma	solid	2.00427992104137
1585	GDSC1	Trametinib	909974	281	13140527	RCC10RGB	SIDM00235	KIRC	1372	MEK1, MEK2	ERK MAPK signaling	1046	Y	0.003906	1	-0.177641	0.775271	0.186859	0.394051	0.837242939758243	kidney	carcinoma	solid	0.332822034289785
1586	GDSC1	Trametinib	909975	281	13140869	KURAMOCHI	SIDM00554	UNCLASSIFIED	1372	MEK1, MEK2	ERK MAPK signaling	1046	Y	0.003906	1	0.283998	0.872303	0.125787	0.567179	1.32843027388959	ovary	carcinoma	solid	0.516944990198003
1587	GDSC1	Trametinib	909976	281	13141214	KM-H2	SIDM01018	UNCLASSIFIED	1372	MEK1, MEK2	ERK MAPK signaling	1046	Y	0.003906	1	2.098378	0.991701	0.027901	1.247626	8.15293512128679	haematopoietic_and_lymphoid_tissue	lymphoid_neoplasm	solid	1.24060353884912
1588	GDSC1	Trametinib	910079	281	13141856	OE19	SIDM00479	ESCA	1372	MEK1, MEK2	ERK MAPK signaling	1046	Y	0.003906	1	-0.838451	0.769641	0.128722	0.146227	0.432379761220727	oesophagus	carcinoma	solid	0.069260484044443
1589	GDSC1	Trametinib	910209	281	13142156	SUP-B8	SIDM01177	UNCLASSIFIED	1372	MEK1, MEK2	ERK MAPK signaling	1046	Y	0.003906	1	2.132904	0.957967	0.085543	1.260574	8.43933910122698	haematopoietic_and_lymphoid_tissue	lymphoid_neoplasm	solid	1.25437410237535
1590	GDSC1	Trametinib	910399	281	13142293	NCI-H838	SIDM01150	LUAD	1372	MEK1, MEK2	ERK MAPK signaling	1046	Y	0.003906	1	-0.323545	0.833198	0.173542	0.339332	0.723579396116922	lung	carcinoma	solid	0.27462877990956
1591	GDSC1	Trametinib	910401	281	13142597	Ramos-2G6-4C10	SIDM01247	UNCLASSIFIED	1372	MEK1, MEK2	ERK MAPK signaling	1046	Y	0.003906	1	1.402404	0.975527	0.148552	0.986615	4.06496039489886	haematopoietic_and_lymphoid_tissue	lymphoid_neoplasm	solid	0.963016961208872
1592	GDSC1	Trametinib	910544	281	13142949	RPMI-8866	SIDM00482	LCML	1372	MEK1, MEK2	ERK MAPK signaling	1046	Y	0.003906	1	-0.60121	0.822561	0.246929	0.235199	0.548147975609918	haematopoietic_and_lymphoid_tissue	haematopoietic_neoplasm	hematopoietic	0.163883152802112
1593	GDSC1	Trametinib	910545	281	13143275	QIMR-WIL	SIDM00467	LAML	1372	MEK1, MEK2	ERK MAPK signaling	1046	Y	0.003906	1	1.002104	0.943459	0.155713	0.83649	2.72400711431478	haematopoietic_and_lymphoid_tissue	haematopoietic_neoplasm	hematopoietic	0.803358831696288
1594	GDSC1	Trametinib	910546	281	13143618	PSN1	SIDM00469	PAAD	1372	MEK1, MEK2	ERK MAPK signaling	1046	Y	0.003906	1	-5.819675	0.072745	0.095876	-1.721883	0.00296856977319663	pancreas	carcinoma	solid	-1.9174817256063
1595	GDSC1	Trametinib	910548	281	13143951	OAW-42	SIDM00480	OV	1372	MEK1, MEK2	ERK MAPK signaling	1046	Y	0.003906	1	-1.665477	0.664502	0.181689	-0.163933	0.189100435557883	ovary	carcinoma	solid	-0.260595684374928
1596	GDSC1	Trametinib	910554	281	13144572	CW-2	SIDM00282	COREAD	1372	MEK1, MEK2	ERK MAPK signaling	1046	Y	0.003906	1	1.023327	0.917715	0.06986	0.84445	2.78243654812724	large_intestine	carcinoma	solid	0.811823544368398
1597	GDSC1	Trametinib	910566	281	13144919	CMK	SIDM00959	LAML	1372	MEK1, MEK2	ERK MAPK signaling	1046	Y	0.003906	1	0.724275	0.959485	0.112662	0.732296	2.06323471242504	haematopoietic_and_lymphoid_tissue	haematopoietic_neoplasm	hematopoietic	0.692547793813821
1598	GDSC1	Trametinib	910567	281	13145263	CHP-126	SIDM00286	NB	1372	MEK1, MEK2	ERK MAPK signaling	1046	Y	0.003906	1	2.824341	0.98621	0.023414	1.519884	16.8498372837331	autonomic_ganglia	neuroblastoma	solid	1.53015111485547
1599	GDSC1	Trametinib	910568	281	13145547	CGTH-W-1	SIDM01248	THCA	1372	MEK1, MEK2	ERK MAPK signaling	1046	Y	0.003906	1	-3.504508	0.383948	0.084398	-0.853625	0.030061559993876	thyroid	carcinoma	solid	-0.994086190434524
1600	GDSC1	Trametinib	910569	281	13145859	COLO-320-HSR	SIDM00842	COREAD	1372	MEK1, MEK2	ERK MAPK signaling	1046	Y	0.003906	1	2.300883	0.98754	0.034063	1.323572	9.98299354744722	large_intestine	carcinoma	solid	1.32137188638084
1601	GDSC1	Trametinib	910687	281	13146208	ATN-1	SIDM00233	ALL	1372	MEK1, MEK2	ERK MAPK signaling	1046	Y	0.003906	1	2.085357	0.981115	0.071679	1.242743	8.04746391355524	haematopoietic_and_lymphoid_tissue	lymphoid_neoplasm	solid	1.23541016262033
1602	GDSC1	Trametinib	910688	281	13146551	CESS	SIDM00917	LAML	1372	MEK1, MEK2	ERK MAPK signaling	1046	Y	0.003906	1	0.634159	0.945541	0.152888	0.6985	1.88543582297819	haematopoietic_and_lymphoid_tissue	haematopoietic_neoplasm	hematopoietic	0.656605370633316
1603	GDSC1	Trametinib	910689	281	13146884	COLO-678	SIDM00957	COREAD	1372	MEK1, MEK2	ERK MAPK signaling	1046	Y	0.003906	1	-2.997264	0.467267	0.286179	-0.663393	0.049923472302411	large_intestine	carcinoma	solid	-0.791773854070595
1604	GDSC1	Trametinib	910691	281	13147202	COLO-684	SIDM00142	UCEC	1372	MEK1, MEK2	ERK MAPK signaling	1046	Y	0.003906	1	2.372451	0.974374	0.050546	1.350412	10.7236437506297	endometrium	carcinoma	solid	1.34991651044518
1605	GDSC1	Trametinib	910692	281	13147554	COLO-668	SIDM00143	SCLC	1372	MEK1, MEK2	ERK MAPK signaling	1046	Y	0.003906	1	1.291353	0.952378	0.088452	0.944968	3.63770504256875	lung	carcinoma	solid	0.91872469305873
1606	GDSC1	Trametinib	910694	281	13147891	LN-405	SIDM00343	GBM	1372	MEK1, MEK2	ERK MAPK signaling	1046	Y	0.003906	1	1.159699	0.929796	0.160117	0.895593	3.18897325069115	central_nervous_system	glioma	solid	0.866214996873744
1607	GDSC1	Trametinib	910695	281	13148189	TGBC24TKB	SIDM00267	UNCLASSIFIED	1372	MEK1, MEK2	ERK MAPK signaling	1046	Y	0.003906	1	-1.250928	0.730868	0.194969	-0.008465	0.286239043737225	biliary_tract	carcinoma	solid	-0.0952543955132938
1608	GDSC1	Trametinib	910697	281	13148530	A388	SIDM00794	UNCLASSIFIED	1372	MEK1, MEK2	ERK MAPK signaling	1046	Y	0.003906	1	-0.197905	0.831987	0.180133	0.386451	0.820447791975915	skin	carcinoma	solid	0.32473981511306
1609	GDSC1	Trametinib	910698	281	13148858	BFTC-909	SIDM00988	KIRC	1372	MEK1, MEK2	ERK MAPK signaling	1046	Y	0.003906	1	-1.292366	0.72309	0.215897	-0.024005	0.274620262286538	kidney	carcinoma	solid	-0.111781783898861
1610	GDSC1	Trametinib	910700	281	13149166	C2BBe1	SIDM01233	COREAD	1372	MEK1, MEK2	ERK MAPK signaling	1046	Y	0.003906	1	-1.63938	0.663649	0.178659	-0.154146	0.194100347207783	large_intestine	carcinoma	solid	-0.250186995376951
1611	GDSC1	Trametinib	910701	281	13149480	SCC-25	SIDM01082	HNSC	1372	MEK1, MEK2	ERK MAPK signaling	1046	Y	0.003906	1	-3.487273	0.390265	0.183534	-0.847162	0.0305841615630989	upper_aerodigestive_tract	carcinoma	solid	-0.987212076364703
1612	GDSC1	Trametinib	910702	281	13149786	AsPC-1	SIDM00899	PAAD	1372	MEK1, MEK2	ERK MAPK signaling	1046	Y	0.003906	1	-4.279503	0.320878	0.20868	-1.144272	0.0138495435994508	pancreas	carcinoma	solid	-1.30318999278677
1613	GDSC1	Trametinib	910703	281	13150061	CA46	SIDM00907	UNCLASSIFIED	1372	MEK1, MEK2	ERK MAPK signaling	1046	Y	0.003906	1	1.410635	0.953578	0.073858	0.989702	4.09855716172339	haematopoietic_and_lymphoid_tissue	lymphoid_neoplasm	solid	0.96629986419168
1614	GDSC1	Trametinib	910705	281	13150671	BALL-1	SIDM00287	UNCLASSIFIED	1372	MEK1, MEK2	ERK MAPK signaling	1046	Y	0.003906	1	2.643148	0.973216	0.082046	1.451931	14.0573866803596	haematopoietic_and_lymphoid_tissue	lymphoid_neoplasm	solid	1.4578829773067
1615	GDSC1	Trametinib	910706	281	13150826	BL-41	SIDM00985	UNCLASSIFIED	1372	MEK1, MEK2	ERK MAPK signaling	1046	Y	0.003906	1	1.208312	0.991784	0.037463	0.913825	3.34782874538414	haematopoietic_and_lymphoid_tissue	lymphoid_neoplasm	solid	0.885604106666388
1616	GDSC1	Trametinib	910710	281	13151166	BV-173	SIDM00962	LCML	1372	MEK1, MEK2	ERK MAPK signaling	1046	Y	0.003906	1	-1.840118	0.648429	0.228427	-0.229429	0.158798686756284	haematopoietic_and_lymphoid_tissue	haematopoietic_neoplasm	hematopoietic	-0.330250581692458
1617	GDSC1	Trametinib	910779	281	13151508	IA-LM	SIDM00306	UNCLASSIFIED	1372	MEK1, MEK2	ERK MAPK signaling	1046	Y	0.003906	1	-0.066019	0.846279	0.23946	0.435912	0.936113077974168	lung	carcinoma	solid	0.377342043613926
1618	GDSC1	Trametinib	910780	281	13151851	TGW	SIDM00324	NB	1372	MEK1, MEK2	ERK MAPK signaling	1046	Y	0.003906	1	1.340512	0.976443	0.065819	0.963403	3.8209993562962	autonomic_ganglia	neuroblastoma	solid	0.938331572870644
1619	GDSC1	Trametinib	910781	281	13152182	AN3-CA	SIDM00901	UCEC	1372	MEK1, MEK2	ERK MAPK signaling	1046	Y	0.003906	1	-0.552642	0.80668	0.141715	0.253414	0.575427520811468	endometrium	carcinoma	solid	0.183254314516244
1620	GDSC1	Trametinib	910850	281	13153083	C3A	SIDM01237	LIHC	1372	MEK1, MEK2	ERK MAPK signaling	1046	Y	0.003906	1	-2.717059	0.508712	0.242891	-0.558308	0.0660687772498832	liver	carcinoma	solid	-0.680015157642732
1621	GDSC1	Trametinib	910852	281	13153686	CAL-85-1	SIDM00928	BRCA	1372	MEK1, MEK2	ERK MAPK signaling	1046	Y	0.003906	1	-1.758603	0.638215	0.19784	-0.198858	0.172285378458168	breast	carcinoma	solid	-0.297738634584743
1622	GDSC1	Trametinib	910853	281	13153983	CHL-1	SIDM01228	SKCM	1372	MEK1, MEK2	ERK MAPK signaling	1046	Y	0.003906	1	-2.88623	0.481492	0.263013	-0.621753	0.0557861303793926	skin	malignant_melanoma	solid	-0.747488366305668
1623	GDSC1	Trametinib	910861	281	13154302	RL	SIDM01089	DLBC	1372	MEK1, MEK2	ERK MAPK signaling	1046	Y	0.003906	1	1.321513	0.962133	0.063115	0.956278	3.74908946062846	haematopoietic_and_lymphoid_tissue	lymphoid_neoplasm	solid	0.93075389412318
1624	GDSC1	Trametinib	910899	281	13154635	NCI-H146	SIDM00698	SCLC	1372	MEK1, MEK2	ERK MAPK signaling	1046	Y	0.003906	1	2.011376	0.988814	0.027252	1.214998	7.47359394066387	lung	carcinoma	solid	1.2059031227016
1625	GDSC1	Trametinib	910900	281	13154831	NCI-H1651	SIDM00744	LUAD	1372	MEK1, MEK2	ERK MAPK signaling	1046	Y	0.003906	1	1.012307	0.940487	0.136919	0.840317	2.75194242856654	lung	carcinoma	solid	0.80742825936408
1626	GDSC1	Trametinib	910904	281	13155430	SCC-4	SIDM01081	HNSC	1372	MEK1, MEK2	ERK MAPK signaling	1046	Y	0.003906	1	-0.705397	0.783665	0.250082	0.196126	0.493912452084989	upper_aerodigestive_tract	carcinoma	solid	0.122328564894224
1627	GDSC1	Trametinib	910905	281	13155725	SNU-C1	SIDM01197	COREAD	1372	MEK1, MEK2	ERK MAPK signaling	1046	Y	0.003906	1	-4.122479	0.34168	0.242002	-1.085383	0.0162042941642801	large_intestine	carcinoma	solid	-1.24056156878332
1628	GDSC1	Trametinib	910906	281	13156073	ST486	SIDM01198	UNCLASSIFIED	1372	MEK1, MEK2	ERK MAPK signaling	1046	Y	0.003906	1	2.201565	0.986393	0.036909	1.286324	9.03914870347287	haematopoietic_and_lymphoid_tissue	lymphoid_neoplasm	solid	1.28175928056787
1629	GDSC1	Trametinib	910907	281	13156404	SW1990	SIDM01165	PAAD	1372	MEK1, MEK2	ERK MAPK signaling	1046	Y	0.003906	1	-1.840882	0.629804	0.22138	-0.229715	0.158677410892881	pancreas	carcinoma	solid	-0.33055530018096
1630	GDSC1	Trametinib	910911	281	13156904	SCC-15	SIDM01083	HNSC	1372	MEK1, MEK2	ERK MAPK signaling	1046	Y	0.003906	1	-3.719631	0.366411	0.225705	-0.934303	0.0242429118298898	upper_aerodigestive_tract	carcinoma	solid	-1.0798871791808
1631	GDSC1	Trametinib	910915	281	13157237	CAPAN-2	SIDM00943	PAAD	1372	MEK1, MEK2	ERK MAPK signaling	1046	Y	0.003906	1	-4.560178	0.263162	0.148627	-1.249533	0.010460196862665	pancreas	carcinoma	solid	-1.41513614692353
1632	GDSC1	Trametinib	910916	281	13157516	CAL-27	SIDM00937	HNSC	1372	MEK1, MEK2	ERK MAPK signaling	1046	Y	0.003906	1	-4.497719	0.239509	0.269618	-1.22611	0.01113436508117	upper_aerodigestive_tract	carcinoma	solid	-1.39022461279606
1633	GDSC1	Trametinib	910919	281	13158037	BC-1	SIDM00896	DLBC	1372	MEK1, MEK2	ERK MAPK signaling	1046	Y	0.003906	1	-0.027528	0.903448	0.203979	0.450347	0.972847442443706	haematopoietic_and_lymphoid_tissue	lymphoid_neoplasm	solid	0.392694032280099
1634	GDSC1	Trametinib	910920	281	13158371	A704	SIDM00849	KIRC	1372	MEK1, MEK2	ERK MAPK signaling	1046	Y	0.003906	1	-0.153906	0.871924	0.064999	0.402952	0.857352608368979	kidney	carcinoma	solid	0.342288648589014
1635	GDSC1	Trametinib	910921	281	13158697	A101D	SIDM00801	SKCM	1372	MEK1, MEK2	ERK MAPK signaling	1046	Y	0.003906	1	-4.645482	0.252458	0.234123	-1.281525	0.00960489898245655	skin	malignant_melanoma	solid	-1.4491593222419
1636	GDSC1	Trametinib	910922	281	13159021	769-P	SIDM00803	KIRC	1372	MEK1, MEK2	ERK MAPK signaling	1046	Y	0.003906	1	-2.80009	0.495769	0.208308	-0.589447	0.060804589965855	kidney	carcinoma	solid	-0.713131755573183
1637	GDSC1	Trametinib	910924	281	13159317	23132-87	SIDM00980	STAD	1372	MEK1, MEK2	ERK MAPK signaling	1046	Y	0.003906	1	-0.90717	0.778286	0.066815	0.120455	0.403664980997404	stomach	carcinoma	solid	0.0418521727729585
1638	GDSC1	Trametinib	910925	281	13159621	A431	SIDM00995	UNCLASSIFIED	1372	MEK1, MEK2	ERK MAPK signaling	1046	Y	0.003906	1	-0.579056	0.829763	0.163828	0.243508	0.560427160174754	skin	carcinoma	solid	0.172719191276311
1639	GDSC1	Trametinib	910926	281	13159925	BFTC-905	SIDM00989	BLCA	1372	MEK1, MEK2	ERK MAPK signaling	1046	Y	0.003906	1	-5.090928	0.15453	0.120859	-1.448581	0.00615230789548767	urinary_tract	carcinoma	solid	-1.62682376180938
1640	GDSC1	Trametinib	910927	281	13160211	CAL-51	SIDM00933	BRCA	1372	MEK1, MEK2	ERK MAPK signaling	1046	Y	0.003906	1	0.564517	0.928745	0.141202	0.672382	1.75859817463963	breast	carcinoma	solid	0.628828924329256
1641	GDSC1	Trametinib	910931	281	13160720	RERF-LC-MS	SIDM00355	LUAD	1372	MEK1, MEK2	ERK MAPK signaling	1046	Y	0.003906	1	-1.860913	0.637446	0.166364	-0.237227	0.15553056611867	lung	carcinoma	solid	-0.338544588195616
1642	GDSC1	Trametinib	910932	281	13161033	GAK	SIDM00543	SKCM	1372	MEK1, MEK2	ERK MAPK signaling	1046	Y	0.003906	1	-5.641074	0.103955	0.087175	-1.654902	0.00354905467389393	skin	malignant_melanoma	solid	-1.84624739737977
1643	GDSC1	Trametinib	910933	281	13161374	AM-38	SIDM00492	GBM	1372	MEK1, MEK2	ERK MAPK signaling	1046	Y	0.003906	1	2.349778	0.982651	0.022099	1.341909	10.483242186615	central_nervous_system	glioma	solid	1.34087347079882
1644	GDSC1	Trametinib	910934	281	13161719	A4-Fuk	SIDM00502	DLBC	1372	MEK1, MEK2	ERK MAPK signaling	1046	Y	0.003906	1	-1.548784	0.688896	0.09204	-0.12017	0.212506224347411	haematopoietic_and_lymphoid_tissue	lymphoid_neoplasm	solid	-0.21405312602566
1645	GDSC1	Trametinib	910937	281	13162679	COR-L279	SIDM00511	SCLC	1372	MEK1, MEK2	ERK MAPK signaling	1046	Y	0.003906	1	1.330385	0.973712	0.069169	0.959606	3.78249936953154	lung	carcinoma	solid	0.934292457513227
1646	GDSC1	Trametinib	910943	281	13163511	CAS-1	SIDM00212	GBM	1372	MEK1, MEK2	ERK MAPK signaling	1046	Y	0.003906	1	-1.104334	0.721073	0.09736	0.046512	0.331431542161151	central_nervous_system	glioma	solid	-0.0367859372625625
1647	GDSC1	Trametinib	910944	281	13163862	ALL-PO	SIDM00211	ALL	1372	MEK1, MEK2	ERK MAPK signaling	1046	Y	0.003906	1	2.185387	0.976251	0.041915	1.280257	8.89408990021919	haematopoietic_and_lymphoid_tissue	lymphoid_neoplasm	solid	1.27530674691997
1648	GDSC1	Trametinib	910947	281	13164203	OCI-AML2	SIDM00446	LAML	1372	MEK1, MEK2	ERK MAPK signaling	1046	Y	0.003906	1	-6.623601	0.01433	0.047864	-2.023379	0.00132863789584368	haematopoietic_and_lymphoid_tissue	haematopoietic_neoplasm	hematopoietic	-2.23812454705654
1649	GDSC1	Trametinib	910948	281	13164555	MFM-223	SIDM00332	BRCA	1372	MEK1, MEK2	ERK MAPK signaling	1046	Y	0.003906	1	-0.075341	0.850456	0.093139	0.432416	0.927427179733054	breast	carcinoma	solid	0.373623999438767
1650	GDSC1	Trametinib	910951	281	13164886	CML-T1	SIDM00958	LCML	1372	MEK1, MEK2	ERK MAPK signaling	1046	Y	0.003906	1	-2.098776	0.610313	0.226852	-0.326433	0.122606406689242	haematopoietic_and_lymphoid_tissue	haematopoietic_neoplasm	hematopoietic	-0.433415339282929
1651	GDSC1	Trametinib	910952	281	13165038	CAL-54	SIDM00932	KIRC	1372	MEK1, MEK2	ERK MAPK signaling	1046	Y	0.003906	1	-0.316136	0.830162	0.18364	0.34211	0.728960304824437	kidney	carcinoma	solid	0.277583831324896
1652	GDSC1	Trametinib	911905	281	13165343	EFO-21	SIDM01052	OV	1372	MEK1, MEK2	ERK MAPK signaling	1046	Y	0.003906	1	-0.173297	0.813512	0.117863	0.395679	0.840887834067296	ovary	carcinoma	solid	0.334554622135408
1653	GDSC1	Trametinib	917486	281	13165663	LS-1034	SIDM00681	COREAD	1372	MEK1, MEK2	ERK MAPK signaling	1046	Y	0.003906	1	-3.22659	0.431505	0.143964	-0.749398	0.0396926201101871	large_intestine	carcinoma	solid	-0.883239655241224
1654	GDSC1	Trametinib	924100	281	13166008	22RV1	SIDM00499	PRAD	1372	MEK1, MEK2	ERK MAPK signaling	1046	Y	0.003906	1	1.116875	0.931281	0.139928	0.879533	3.05529148343964	prostate	carcinoma	solid	0.84913480767003
1655	GDSC1	Trametinib	924102	281	13166315	8505C	SIDM00996	THCA	1372	MEK1, MEK2	ERK MAPK signaling	1046	Y	0.003906	1	-3.388558	0.404194	0.299294	-0.81014	0.0337573198748179	thyroid	carcinoma	solid	-0.947839974803787
1656	GDSC1	Trametinib	924104	281	13166608	B-CPAP	SIDM00992	THCA	1372	MEK1, MEK2	ERK MAPK signaling	1046	Y	0.003906	1	-3.927949	0.311351	0.238947	-1.012428	0.0196840030702792	thyroid	carcinoma	solid	-1.16297401960999
1657	GDSC1	Trametinib	924107	281	13167418	CAL-39	SIDM00935	CESC	1372	MEK1, MEK2	ERK MAPK signaling	1046	Y	0.003906	1	-3.858487	0.330763	0.206262	-0.986378	0.0210998995325916	vulva	carcinoma	solid	-1.13526936561997
1658	GDSC1	Trametinib	924108	281	13167727	CaR-1	SIDM00488	COREAD	1372	MEK1, MEK2	ERK MAPK signaling	1046	Y	0.003906	1	-0.119231	0.818683	0.294331	0.415956	0.887602740845306	large_intestine	carcinoma	solid	0.35611864019743
1659	GDSC1	Trametinib	924110	281	13168036	HDLM-2	SIDM01064	UNCLASSIFIED	1372	MEK1, MEK2	ERK MAPK signaling	1046	Y	0.003906	1	1.675301	0.967199	0.057834	1.08896	5.3404023682874	haematopoietic_and_lymphoid_tissue	lymphoid_neoplasm	solid	1.0718608896865
1660	GDSC1	Trametinib	924111	281	13168373	HO-1-N-1	SIDM00592	HNSC	1372	MEK1, MEK2	ERK MAPK signaling	1046	Y	0.003906	1	-5.023709	0.165899	0.226931	-1.423372	0.00658007589182117	salivary_gland	carcinoma	solid	-1.6000137198216
1661	GDSC1	Trametinib	924151	281	13168672	HTC-C3	SIDM00496	THCA	1372	MEK1, MEK2	ERK MAPK signaling	1046	Y	0.003906	1	-5.403805	0.155305	0.180359	-1.565919	0.00449942800628244	thyroid	carcinoma	solid	-1.75161356092881
1662	GDSC1	Trametinib	924187	281	13169325	KLE	SIDM00686	UCEC	1372	MEK1, MEK2	ERK MAPK signaling	1046	Y	0.003906	1	2.012227	0.938081	0.093471	1.215317	7.4799566760673	endometrium	carcinoma	solid	1.20624254080855
1663	GDSC1	Trametinib	924188	281	13169657	KNS-81-FD	SIDM01210	LGG	1372	MEK1, MEK2	ERK MAPK signaling	1046	Y	0.003906	1	-0.922559	0.730438	0.198439	0.114684	0.39750053459324	central_nervous_system	glioma	solid	0.0357143287682891
1664	GDSC1	Trametinib	924238	281	13170025	K5	SIDM00056	THCA	1372	MEK1, MEK2	ERK MAPK signaling	1046	Y	0.003906	1	-6.012468	0.081375	0.209807	-1.794186	0.00244803895859488	thyroid	carcinoma	solid	-1.99437647894909
1665	GDSC1	Trametinib	924239	281	13170366	L-363	SIDM00312	MM	1372	MEK1, MEK2	ERK MAPK signaling	1046	Y	0.003906	1	1.51235	0.979981	0.094451	1.027848	4.53738112091328	haematopoietic_and_lymphoid_tissue	lymphoid_neoplasm	solid	1.00686850432002
1666	GDSC1	Trametinib	924240	281	13170699	MDA-MB-415	SIDM00630	BRCA	1372	MEK1, MEK2	ERK MAPK signaling	1046	Y	0.003906	1	0.459159	0.875371	0.089823	0.632869	1.58274233880881	breast	carcinoma	solid	0.586807287533886
1667	GDSC1	Trametinib	924244	281	13171009	NCI-H1975	SIDM00759	LUAD	1372	MEK1, MEK2	ERK MAPK signaling	1046	Y	0.003906	1	-3.542764	0.387754	0.19687	-0.867973	0.0289332449706037	lung	carcinoma	solid	-1.00934445024625
1668	GDSC1	Trametinib	924247	281	13171342	SW954	SIDM01157	UNCLASSIFIED	1372	MEK1, MEK2	ERK MAPK signaling	1046	Y	0.003906	1	-4.014709	0.304561	0.125777	-1.044966	0.0180482058145463	vulva	carcinoma	solid	-1.19757791497974
1669	GDSC1	Trametinib	924250	281	13171850	MKN7	SIDM00560	STAD	1372	MEK1, MEK2	ERK MAPK signaling	1046	Y	0.003906	1	0.11335	0.844534	0.189265	0.503181	1.12002387271058	stomach	carcinoma	solid	0.448882685713708
1670	GDSC1	Trametinib	925338	281	13171990	MDA-MB-157	SIDM00529	BRCA	1372	MEK1, MEK2	ERK MAPK signaling	1046	Y	0.003906	1	2.604294	0.985414	0.035052	1.43736	13.5216756291154	breast	carcinoma	solid	1.44238620747387
1671	GDSC1	Trametinib	925339	281	13172293	MMAc-SF	SIDM01242	SKCM	1372	MEK1, MEK2	ERK MAPK signaling	1046	Y	0.003906	1	-6.864756	0.052334	0.097653	-2.11382	0.00104393714215301	skin	malignant_melanoma	solid	-2.3343082997985
1672	GDSC1	Trametinib	925340	281	13172621	MKN45	SIDM00247	STAD	1372	MEK1, MEK2	ERK MAPK signaling	1046	Y	0.003906	1	-3.218783	0.437309	0.079776	-0.74647	0.0400037131670625	stomach	carcinoma	solid	-0.880125863042611
1673	GDSC1	Trametinib	925341	281	13172930	NCI-H810	SIDM01116	UNCLASSIFIED	1372	MEK1, MEK2	ERK MAPK signaling	1046	Y	0.003906	1	2.000332	0.980371	0.040804	1.210856	7.39150967282622	lung	carcinoma	solid	1.20149826538874
1674	GDSC1	Trametinib	925346	281	13173919	PANC-03-27	SIDM01138	PAAD	1372	MEK1, MEK2	ERK MAPK signaling	1046	Y	0.003906	1	-2.718188	0.508842	0.219535	-0.558732	0.0659942276915125	pancreas	carcinoma	solid	-0.68046545499027
1675	GDSC1	Trametinib	925347	281	13174217	PANC-08-13	SIDM01136	PAAD	1372	MEK1, MEK2	ERK MAPK signaling	1046	Y	0.003906	1	2.227967	0.963898	0.035681	1.296226	9.28097865731391	pancreas	carcinoma	solid	1.29228961765353
1676	GDSC1	Trametinib	925348	281	13174505	PANC-10-05	SIDM01135	PAAD	1372	MEK1, MEK2	ERK MAPK signaling	1046	Y	0.003906	1	-2.392009	0.55533	0.250757	-0.436405	0.0914457846312405	pancreas	carcinoma	solid	-0.550370203862903
1677	GDSC1	Trametinib	930082	281	13174798	RL95-2	SIDM01088	UNCLASSIFIED	1372	MEK1, MEK2	ERK MAPK signaling	1046	Y	0.003906	1	-4.852995	0.197209	0.216857	-1.359349	0.00780496663381138	endometrium	carcinoma	solid	-1.53192509148882
1678	GDSC1	Trametinib	930083	281	13175116	RO82-W-1	SIDM00218	THCA	1372	MEK1, MEK2	ERK MAPK signaling	1046	Y	0.003906	1	-2.136329	0.591786	0.161467	-0.340517	0.118087547694002	thyroid	carcinoma	solid	-0.448393210223689
1679	GDSC1	Trametinib	930297	281	13175412	SiHa	SIDM01093	CESC	1372	MEK1, MEK2	ERK MAPK signaling	1046	Y	0.003906	1	0.749148	0.912071	0.149926	0.741624	2.11519710074974	cervix	carcinoma	solid	0.70246829507629
1680	GDSC1	Trametinib	930298	281	13175716	SKG-IIIa	SIDM00381	CESC	1372	MEK1, MEK2	ERK MAPK signaling	1046	Y	0.003906	1	0.864064	0.906826	0.143747	0.784721	2.37278412032278	cervix	carcinoma	solid	0.748302103747457
1681	GDSC1	Trametinib	930299	281	13176023	TT	SIDM00484	THCA	1372	MEK1, MEK2	ERK MAPK signaling	1046	Y	0.003906	1	0.751265	0.878353	0.195737	0.742418	2.11967971618633	thyroid	carcinoma	solid	0.703312652458699
1682	GDSC1	Trametinib	930301	281	13176307	VMRC-MELG	SIDM00319	SKCM	1372	MEK1, MEK2	ERK MAPK signaling	1046	Y	0.003906	1	1.116983	0.950912	0.098541	0.879574	3.05562147273896	skin	malignant_melanoma	solid	0.849177883058457
1683	GDSC1	Trametinib	946353	281	13176596	TE-9	SIDM00325	ESCA	1372	MEK1, MEK2	ERK MAPK signaling	1046	Y	0.003906	1	0.915532	0.93152	0.144202	0.804023	2.49810388972523	oesophagus	carcinoma	solid	0.768829919410094
1684	GDSC1	Trametinib	946354	281	13176935	TE-11	SIDM00348	ESCA	1372	MEK1, MEK2	ERK MAPK signaling	1046	Y	0.003906	1	0.017239	0.887007	0.195856	0.467136	1.01738844910977	oesophagus	carcinoma	solid	0.410549179629311
1685	GDSC1	Trametinib	946355	281	13177271	TE-6	SIDM00328	ESCA	1372	MEK1, MEK2	ERK MAPK signaling	1046	Y	0.003906	1	1.672937	0.9495	0.031301	1.088073	5.3277925677455	oesophagus	carcinoma	solid	1.07091801729538
1686	GDSC1	Trametinib	946356	281	13177606	TE-12	SIDM00023	ESCA	1372	MEK1, MEK2	ERK MAPK signaling	1046	Y	0.003906	1	-2.153384	0.584681	0.16546	-0.346913	0.116090641588504	oesophagus	carcinoma	solid	-0.455195531979465
1687	GDSC1	Trametinib	946357	281	13177940	TC-YIK	SIDM00234	UNCLASSIFIED	1372	MEK1, MEK2	ERK MAPK signaling	1046	Y	0.003906	1	-0.786733	0.818202	0.288195	0.165623	0.455329930876597	cervix	carcinoma	solid	0.0898880112543651
1688	GDSC1	Trametinib	946358	281	13178143	YT	SIDM00410	ALL	1372	MEK1, MEK2	ERK MAPK signaling	1046	Y	0.003906	1	2.148104	0.989306	0.032543	1.266275	8.56859692640256	haematopoietic_and_lymphoid_tissue	lymphoid_neoplasm	solid	1.26043656445028
1689	GDSC1	Trametinib	946359	281	13178494	BT-474	SIDM00963	BRCA	1372	MEK1, MEK2	ERK MAPK signaling	1046	Y	0.003906	1	3.239273	0.986005	0.059325	1.675496	25.5151654776625	breast	carcinoma	solid	1.69564516180755
1690	GDSC1	Trametinib	946360	281	13178824	OAW-28	SIDM00481	OV	1372	MEK1, MEK2	ERK MAPK signaling	1046	Y	0.003906	1	1.001243	0.915706	0.148668	0.836167	2.72166275358148	ovary	carcinoma	solid	0.803015425127439
1691	GDSC1	Trametinib	946361	281	13179136	LCLC-97TM1	SIDM00344	UNCLASSIFIED	1372	MEK1, MEK2	ERK MAPK signaling	1046	Y	0.003906	1	-4.827682	0.206782	0.213819	-1.349855	0.0080050554951227	lung	carcinoma	solid	-1.52182909790313
1692	GDSC1	Trametinib	946367	281	13179703	D-247MG	SIDM00622	GBM	1372	MEK1, MEK2	ERK MAPK signaling	1046	Y	0.003906	1	-1.884876	0.624113	0.085878	-0.246214	0.15184788740011	central_nervous_system	glioma	solid	-0.348102139425968
1693	GDSC1	Trametinib	946368	281	13180029	D-263MG	SIDM00732	GBM	1372	MEK1, MEK2	ERK MAPK signaling	1046	Y	0.003906	1	-3.972619	0.325102	0.234569	-1.029181	0.0188240682852583	central_nervous_system	glioma	solid	-1.18079047887885
1694	GDSC1	Trametinib	946369	281	13180367	D-336MG	SIDM00620	LGG	1372	MEK1, MEK2	ERK MAPK signaling	1046	Y	0.003906	1	-0.428971	0.813621	0.205257	0.299794	0.651178813092794	central_nervous_system	glioma	solid	0.232580021573328
1695	GDSC1	Trametinib	946370	281	13180691	D-392MG	SIDM00542	GBM	1372	MEK1, MEK2	ERK MAPK signaling	1046	Y	0.003906	1	-1.955341	0.614278	0.246761	-0.272641	0.141516211437275	central_nervous_system	glioma	solid	-0.37620683614369
1696	GDSC1	Trametinib	946372	281	13181010	D-423MG	SIDM00209	GBM	1372	MEK1, MEK2	ERK MAPK signaling	1046	Y	0.003906	1	0.43188	0.89908	0.092456	0.622639	1.54015028603728	central_nervous_system	glioma	solid	0.575927162340346
1697	GDSC1	Trametinib	946373	281	13181313	D-502MG	SIDM00208	LGG	1372	MEK1, MEK2	ERK MAPK signaling	1046	Y	0.003906	1	-2.503444	0.535014	0.229239	-0.478196	0.0818027841409264	central_nervous_system	glioma	solid	-0.594815628949675
1698	GDSC1	Trametinib	946377	281	13181654	D-566MG	SIDM00206	GBM	1372	MEK1, MEK2	ERK MAPK signaling	1046	Y	0.003906	1	-2.251335	0.585364	0.246763	-0.383648	0.105258610477859	central_nervous_system	glioma	solid	-0.494262915051879
1699	GDSC1	Trametinib	946382	281	13181945	CAMA-1	SIDM00920	BRCA	1372	MEK1, MEK2	ERK MAPK signaling	1046	Y	0.003906	1	2.372911	0.97023	0.033332	1.350584	10.7285777614905	breast	carcinoma	solid	1.35009997969218
1700	GDSC1	Trametinib	949088	281	13182250	CTB-1	SIDM00283	DLBC	1372	MEK1, MEK2	ERK MAPK signaling	1046	Y	0.003906	1	1.866535	0.939572	0.068367	1.160678	6.46585335728813	haematopoietic_and_lymphoid_tissue	lymphoid_neoplasm	solid	1.14813384182043
1701	GDSC1	Trametinib	949090	281	13182584	Caov-4	SIDM00918	OV	1372	MEK1, MEK2	ERK MAPK signaling	1046	Y	0.003906	1	-3.204031	0.441389	0.114147	-0.740937	0.0405982222613244	ovary	carcinoma	solid	-0.874242084060423
1702	GDSC1	Trametinib	949093	281	13182903	BT-483	SIDM00892	BRCA	1372	MEK1, MEK2	ERK MAPK signaling	1046	Y	0.003906	1	3.860353	0.974972	0.042353	1.90842	47.4821095955397	breast	carcinoma	solid	1.94336055295837
1703	GDSC1	Trametinib	949094	281	13183215	M059J	SIDM00659	GBM	1372	MEK1, MEK2	ERK MAPK signaling	1046	Y	0.003906	1	0.334974	0.893486	0.150101	0.586296	1.39790403924495	central_nervous_system	glioma	solid	0.537276573535584
1704	GDSC1	Trametinib	949153	281	13183523	HAL-01	SIDM00289	ALL	1372	MEK1, MEK2	ERK MAPK signaling	1046	Y	0.003906	1	-0.901981	0.771385	0.234711	0.122401	0.405765042481182	haematopoietic_and_lymphoid_tissue	lymphoid_neoplasm	solid	0.0439217856484039
1705	GDSC1	Trametinib	949154	281	13183866	OMC-1	SIDM00240	CESC	1372	MEK1, MEK2	ERK MAPK signaling	1046	Y	0.003906	1	-0.727749	0.792927	0.236663	0.187743	0.482994989060173	cervix	carcinoma	solid	0.113413554874576
1706	GDSC1	Trametinib	949170	281	13188229	LAN-6	SIDM00330	NB	1372	MEK1, MEK2	ERK MAPK signaling	1046	Y	0.003906	1	-1.754638	0.649109	0.223809	-0.197371	0.172969846044022	autonomic_ganglia	neuroblastoma	solid	-0.296157209444804
1707	GDSC1	Trametinib	949171	281	13188580	NB10	SIDM00259	NB	1372	MEK1, MEK2	ERK MAPK signaling	1046	Y	0.003906	1	-2.480157	0.54552	0.228488	-0.469463	0.0837300789378174	autonomic_ganglia	neuroblastoma	solid	-0.585527697743181
1708	GDSC1	Trametinib	949174	281	13189578	NB7	SIDM00156	NB	1372	MEK1, MEK2	ERK MAPK signaling	1046	Y	0.003906	1	1.604008	0.963058	0.174402	1.062223	4.97292401447029	autonomic_ganglia	neuroblastoma	solid	1.04342594832417
1709	GDSC1	Trametinib	949175	281	13189900	NB17	SIDM00255	NB	1372	MEK1, MEK2	ERK MAPK signaling	1046	Y	0.003906	1	2.712008	0.977081	0.049503	1.477756	15.0594846199003	autonomic_ganglia	neuroblastoma	solid	1.48534752589086
1710	GDSC1	Trametinib	949176	281	13190217	NB5	SIDM00254	NB	1372	MEK1, MEK2	ERK MAPK signaling	1046	Y	0.003906	1	-3.792184	0.339133	0.29283	-0.961512	0.0225463069063529	autonomic_ganglia	neuroblastoma	solid	-1.10882466674145
1711	GDSC1	Trametinib	949177	281	13190567	NB13	SIDM00257	NB	1372	MEK1, MEK2	ERK MAPK signaling	1046	Y	0.003906	1	1.803176	0.982	0.020826	1.136916	6.0688916884113	autonomic_ganglia	neuroblastoma	solid	1.12286334612273
1712	GDSC1	Trametinib	949178	281	13190914	NB14	SIDM00256	NB	1372	MEK1, MEK2	ERK MAPK signaling	1046	Y	0.003906	1	-0.679313	0.817914	0.16253	0.205908	0.506965157820485	autonomic_ganglia	neuroblastoma	solid	0.132732068891741
1713	GDSC1	Trametinib	949179	281	13191258	NB1	SIDM00578	NB	1372	MEK1, MEK2	ERK MAPK signaling	1046	Y	0.003906	1	-0.880029	0.771962	0.082132	0.130634	0.414770883151557	autonomic_ganglia	neuroblastoma	solid	0.0526772571923965
1714	GDSC1	Trametinib	971777	281	13192138	MZ2-MEL	SIDM00179	SKCM	1372	MEK1, MEK2	ERK MAPK signaling	1046	Y	0.003906	1	-2.716416	0.508367	0.186822	-0.558067	0.0661112731346177	skin	malignant_melanoma	solid	-0.679758699543115
1715	GDSC1	Trametinib	998184	281	13192476	Jurkat	SIDM01016	ALL	1372	MEK1, MEK2	ERK MAPK signaling	1046	Y	0.003906	1	1.032029	0.975635	0.089498	0.847713	2.80675496695058	haematopoietic_and_lymphoid_tissue	lymphoid_neoplasm	solid	0.815294303906291
1716	GDSC1	Trametinib	998189	281	13192669	LS-180	SIDM00680	COREAD	1372	MEK1, MEK2	ERK MAPK signaling	1046	Y	0.003906	1	-1.416997	0.683955	0.281555	-0.070746	0.242440975071167	large_intestine	carcinoma	solid	-0.161490383297519
1717	GDSC1	Trametinib	1240121	281	13192971	BICR22	SIDM00485	HNSC	1372	MEK1, MEK2	ERK MAPK signaling	1046	Y	0.003906	1	-4.523017	0.249534	0.215476	-1.235597	0.0108562209918658	upper_aerodigestive_tract	carcinoma	solid	-1.40031462368891
1718	GDSC1	Trametinib	1240122	281	13193274	BICR78	SIDM00501	HNSC	1372	MEK1, MEK2	ERK MAPK signaling	1046	Y	0.003906	1	-2.755992	0.502467	0.242781	-0.572909	0.063545950808587	upper_aerodigestive_tract	carcinoma	solid	-0.695543436324504
1719	GDSC1	Trametinib	1240123	281	13193585	CCK-81	SIDM00487	COREAD	1372	MEK1, MEK2	ERK MAPK signaling	1046	Y	0.003906	1	1.255557	0.953381	0.134905	0.931543	3.50979278456981	large_intestine	carcinoma	solid	0.904447594872289
1720	GDSC1	Trametinib	1240124	281	13193889	CL-40	SIDM00960	COREAD	1372	MEK1, MEK2	ERK MAPK signaling	1046	Y	0.003906	1	-4.96303	0.253259	0.091948	-1.400615	0.00699171082125745	large_intestine	carcinoma	solid	-1.5758121319108
1721	GDSC1	Trametinib	1240125	281	13194026	COLO-783	SIDM00955	SKCM	1372	MEK1, MEK2	ERK MAPK signaling	1046	Y	0.003906	1	-3.754004	0.347479	0.238141	-0.947194	0.023423769068683	skin	malignant_melanoma	solid	-1.0935967192401
1722	GDSC1	Trametinib	1240127	281	13194338	EN	SIDM01045	UCEC	1372	MEK1, MEK2	ERK MAPK signaling	1046	Y	0.003906	1	2.524714	0.971389	0.021907	1.407515	12.4873233783654	endometrium	carcinoma	solid	1.41064602774214
1723	GDSC1	Trametinib	1240128	281	13194646	ES-2	SIDM00861	UNCLASSIFIED	1372	MEK1, MEK2	ERK MAPK signaling	1046	Y	0.003906	1	-5.317783	0.13481	0.192874	-1.533658	0.00490361299329912	ovary	carcinoma	solid	-1.71730401404664
1724	GDSC1	Trametinib	1240129	281	13194982	FU-OV-1	SIDM01040	OV	1372	MEK1, MEK2	ERK MAPK signaling	1046	Y	0.003906	1	-0.42329	0.801556	0.172315	0.301925	0.654888687851598	ovary	carcinoma	solid	0.23484586677383
1725	GDSC1	Trametinib	1240130	281	13195290	G-MEL	SIDM00129	SKCM	1372	MEK1, MEK2	ERK MAPK signaling	1046	Y	0.003906	1	-7.136757	0.029773	0.064803	-2.215828	0.000795327164731659	skin	malignant_melanoma	solid	-2.44279486209066
1726	GDSC1	Trametinib	1240140	281	13197848	NCI-H3118	SIDM00517	UNCLASSIFIED	1372	MEK1, MEK2	ERK MAPK signaling	1046	Y	0.003906	1	-5.728269	0.122968	0.165442	-1.687603	0.00325270279181791	upper_aerodigestive_tract	carcinoma	solid	-1.8810247908418
1727	GDSC1	Trametinib	1240142	281	13198451	HARA	SIDM00598	LUSC	1372	MEK1, MEK2	ERK MAPK signaling	1046	Y	0.003906	1	-1.774023	0.64641	0.06642	-0.204641	0.169649115744414	lung	carcinoma	solid	-0.303888842821275
1728	GDSC1	Trametinib	1240143	281	13198760	HCC-15	SIDM01072	LUSC	1372	MEK1, MEK2	ERK MAPK signaling	1046	Y	0.003906	1	-6.335094	0.09444	0.08466	-1.91518	0.00177297917072344	lung	carcinoma	solid	-2.12305462956644
1729	GDSC1	Trametinib	1240144	281	13199064	HCC-366	SIDM01070	UNCLASSIFIED	1372	MEK1, MEK2	ERK MAPK signaling	1046	Y	0.003906	1	2.231094	0.979676	0.10929	1.297399	9.3100457002118	lung	carcinoma	solid	1.29353680968697
1730	GDSC1	Trametinib	1240145	281	13199200	HCC-44	SIDM01069	LUAD	1372	MEK1, MEK2	ERK MAPK signaling	1046	Y	0.003906	1	-4.427896	0.243037	0.120452	-1.199924	0.011939584149193	lung	carcinoma	solid	-1.36237597533177
1731	GDSC1	Trametinib	1240146	281	13199504	HCC-827	SIDM01067	LUAD	1372	MEK1, MEK2	ERK MAPK signaling	1046	Y	0.003906	1	0.387689	0.87481	0.063878	0.606066	1.47357143230266	lung	carcinoma	solid	0.558301750396078
1732	GDSC1	Trametinib	1240150	281	13200410	Hs-683	SIDM00666	LGG	1372	MEK1, MEK2	ERK MAPK signaling	1046	Y	0.003906	1	-0.002066	0.880481	0.150586	0.459896	0.997936132709022	central_nervous_system	glioma	solid	0.402849453947971
1733	GDSC1	Trametinib	1240151	281	13200700	Hs-746T	SIDM00665	STAD	1372	MEK1, MEK2	ERK MAPK signaling	1046	Y	0.003906	1	-1.73998	0.640145	0.169663	-0.191874	0.175523911060114	stomach	carcinoma	solid	-0.290310922004396
1734	GDSC1	Trametinib	1240153	281	13200977	IGR-37	SIDM01066	SKCM	1372	MEK1, MEK2	ERK MAPK signaling	1046	Y	0.003906	1	-6.847423	0.035875	0.078415	-2.107319	0.00106218943113706	skin	malignant_melanoma	solid	-2.32739509880215
1735	GDSC1	Trametinib	1240154	281	13201286	IHH-4	SIDM00600	THCA	1372	MEK1, MEK2	ERK MAPK signaling	1046	Y	0.003906	1	-5.866877	0.062783	0.123392	-1.739585	0.00283170294770288	thyroid	carcinoma	solid	-1.93630806342606
1736	GDSC1	Trametinib	1240157	281	13201862	JHH-2	SIDM00617	LIHC	1372	MEK1, MEK2	ERK MAPK signaling	1046	Y	0.003906	1	-0.661168	0.799459	0.197432	0.212713	0.516248004546291	liver	carcinoma	solid	0.13996913299368
1737	GDSC1	Trametinib	1240158	281	13202159	JHH-4	SIDM00616	LIHC	1372	MEK1, MEK2	ERK MAPK signaling	1046	Y	0.003906	1	-1.856641	0.643656	0.087558	-0.235625	0.156196413935423	liver	carcinoma	solid	-0.336840717275611
1738	GDSC1	Trametinib	1240159	281	13202447	JHH-6	SIDM00615	LIHC	1372	MEK1, MEK2	ERK MAPK signaling	1046	Y	0.003906	1	0.953166	0.934675	0.049916	0.818137	2.59390898878692	liver	carcinoma	solid	0.783840096892174
1739	GDSC1	Trametinib	1240160	281	13202749	JHH-7	SIDM00614	LIHC	1372	MEK1, MEK2	ERK MAPK signaling	1046	Y	0.003906	1	-3.700563	0.350607	0.266974	-0.927152	0.0247096110424971	liver	carcinoma	solid	-1.07228198004629
1740	GDSC1	Trametinib	1240162	281	13203336	JHU-022	SIDM00127	HNSC	1372	MEK1, MEK2	ERK MAPK signaling	1046	Y	0.003906	1	-3.046361	0.460828	0.202419	-0.681806	0.0475315774687478	upper_aerodigestive_tract	carcinoma	solid	-0.811356005418782
1741	GDSC1	Trametinib	1240167	281	13203949	KYSE-220	SIDM00551	ESCA	1372	MEK1, MEK2	ERK MAPK signaling	1046	Y	0.003906	1	-3.637353	0.368267	0.158363	-0.903446	0.0263219259713218	oesophagus	carcinoma	solid	-1.04707091243078
1742	GDSC1	Trametinib	1240168	281	13204250	LN-18	SIDM00685	GBM	1372	MEK1, MEK2	ERK MAPK signaling	1046	Y	0.003906	1	0.556986	0.955729	0.106515	0.669558	1.74540391712345	central_nervous_system	glioma	solid	0.625825213678846
1743	GDSC1	Trametinib	1240169	281	13204549	LN-229	SIDM00684	GBM	1372	MEK1, MEK2	ERK MAPK signaling	1046	Y	0.003906	1	-2.950228	0.472573	0.164638	-0.645754	0.0523277738557864	central_nervous_system	glioma	solid	-0.773013724718224
1744	GDSC1	Trametinib	1240170	281	13204853	LNZTA3WT4	SIDM01220	GBM	1372	MEK1, MEK2	ERK MAPK signaling	1046	Y	0.003906	1	-1.32067	0.723919	0.185531	-0.03462	0.266956381258663	central_nervous_system	glioma	solid	-0.123070726436268
1745	GDSC1	Trametinib	1240172	281	13205155	MDA-MB-436	SIDM00629	BRCA	1372	MEK1, MEK2	ERK MAPK signaling	1046	Y	0.003906	1	-0.699496	0.766333	0.205393	0.198339	0.496835645865424	breast	carcinoma	solid	0.124682156256337
1746	GDSC1	Trametinib	1240173	281	13205462	MDST8	SIDM00527	COREAD	1372	MEK1, MEK2	ERK MAPK signaling	1046	Y	0.003906	1	-5.743949	0.107339	0.167428	-1.693483	0.00320209818893863	large_intestine	carcinoma	solid	-1.88727869908751
1747	GDSC1	Trametinib	1240174	281	13205796	MFE-319	SIDM00333	UCEC	1372	MEK1, MEK2	ERK MAPK signaling	1046	Y	0.003906	1	-1.183622	0.746753	0.193961	0.016777	0.30616778815571	endometrium	carcinoma	solid	-0.0684096539070635
1748	GDSC1	Trametinib	1240178	281	13206088	ML-1	SIDM00442	THCA	1372	MEK1, MEK2	ERK MAPK signaling	1046	Y	0.003906	1	-1.870805	0.62991	0.114253	-0.240937	0.153999642191966	thyroid	carcinoma	solid	-0.342489974698585
1749	GDSC1	Trametinib	1240179	281	13206357	MS751	SIDM00638	CESC	1372	MEK1, MEK2	ERK MAPK signaling	1046	Y	0.003906	1	0.372848	0.926637	0.206036	0.6005	1.45186363978675	cervix	carcinoma	solid	0.552382474103057
1750	GDSC1	Trametinib	1240181	281	13206677	NB(TU)1-10	SIDM00579	NB	1372	MEK1, MEK2	ERK MAPK signaling	1046	Y	0.003906	1	2.231186	0.987112	0.022612	1.297433	9.31090226381754	autonomic_ganglia	neuroblastoma	solid	1.29357350353637
1751	GDSC1	Trametinib	1240182	281	13207022	NCI-H1836	SIDM00770	SCLC	1372	MEK1, MEK2	ERK MAPK signaling	1046	Y	0.003906	1	1.883285	0.968188	0.146321	1.16696	6.57506852458741	lung	carcinoma	solid	1.15481451548851
1752	GDSC1	Trametinib	1240183	281	13207368	NCI-H1869	SIDM00768	LUSC	1372	MEK1, MEK2	ERK MAPK signaling	1046	Y	0.003906	1	-1.646707	0.663608	0.270373	-0.156894	0.192683371393867	lung	carcinoma	solid	-0.253109341404777
1753	GDSC1	Trametinib	1240184	281	13207707	NCI-H1915	SIDM00763	UNCLASSIFIED	1372	MEK1, MEK2	ERK MAPK signaling	1046	Y	0.003906	1	-5.034086	0.179125	0.088007	-1.427263	0.00651214750030618	lung	carcinoma	solid	-1.6041525467263
1754	GDSC1	Trametinib	1240185	281	13208015	NCI-H1944	SIDM00762	LUAD	1372	MEK1, MEK2	ERK MAPK signaling	1046	Y	0.003906	1	-1.946688	0.626695	0.23443	-0.269396	0.142746064500419	lung	carcinoma	solid	-0.372755620069065
1755	GDSC1	Trametinib	1240186	281	13208320	NCI-H196	SIDM00761	SCLC	1372	MEK1, MEK2	ERK MAPK signaling	1046	Y	0.003906	1	2.744889	0.985737	0.033431	1.490087	15.5628863559204	lung	carcinoma	solid	1.49846198743595
1756	GDSC1	Trametinib	1240187	281	13208608	NCI-H2023	SIDM00753	LUAD	1372	MEK1, MEK2	ERK MAPK signaling	1046	Y	0.003906	1	-2.341412	0.563658	0.178209	-0.417429	0.0961917195864565	lung	carcinoma	solid	-0.530189783231007
1757	GDSC1	Trametinib	1240189	281	13208913	NCI-H211	SIDM00704	SCLC	1372	MEK1, MEK2	ERK MAPK signaling	1046	Y	0.003906	1	0.697647	0.928573	0.139339	0.72231	2.00901991766064	lung	carcinoma	solid	0.681927317489412
1758	GDSC1	Trametinib	1240190	281	13209234	NCI-H3122	SIDM00137	LUAD	1372	MEK1, MEK2	ERK MAPK signaling	1046	Y	0.003906	1	-3.462248	0.395124	0.114154	-0.837776	0.0313591872690894	lung	carcinoma	solid	-0.977230950481485
1759	GDSC1	Trametinib	1240191	281	13209522	NCI-H647	SIDM01125	UNCLASSIFIED	1372	MEK1, MEK2	ERK MAPK signaling	1046	Y	0.003906	1	0.766072	0.926818	0.02136	0.747971	2.15129933186118	lung	carcinoma	solid	0.709218367981289
1760	GDSC1	Trametinib	1240192	281	13209820	NCI-H841	SIDM01134	SCLC	1372	MEK1, MEK2	ERK MAPK signaling	1046	Y	0.003906	1	0.38198	0.909144	0.111629	0.603925	1.4651827811843	lung	carcinoma	solid	0.55602473750228
1761	GDSC1	Trametinib	1240193	281	13210138	NCI-H847	SIDM01149	SCLC	1372	MEK1, MEK2	ERK MAPK signaling	1046	Y	0.003906	1	1.782484	0.989859	0.049773	1.129156	5.94460449145815	lung	carcinoma	solid	1.11461042077705
1762	GDSC1	Trametinib	1240196	281	13210469	OSC-20	SIDM00565	HNSC	1372	MEK1, MEK2	ERK MAPK signaling	1046	Y	0.003906	1	-0.083107	0.846863	0.198115	0.429503	0.920252674915734	upper_aerodigestive_tract	carcinoma	solid	0.370526559933909
1763	GDSC1	Trametinib	1240197	281	13210770	OV-90	SIDM01141	OV	1372	MEK1, MEK2	ERK MAPK signaling	1046	Y	0.003906	1	-6.334381	0.100793	0.082161	-1.914913	0.00177424375564312	ovary	carcinoma	solid	-2.12277025223359
1764	GDSC1	Trametinib	1240198	281	13211075	OVISE	SIDM00564	OV	1372	MEK1, MEK2	ERK MAPK signaling	1046	Y	0.003906	1	-1.095883	0.719708	0.248058	0.049682	0.33424433885572	ovary	carcinoma	solid	-0.0334152881181437
1765	GDSC1	Trametinib	1240199	281	13211384	OVKATE	SIDM00466	OV	1372	MEK1, MEK2	ERK MAPK signaling	1046	Y	0.003906	1	0.809786	0.865468	0.133493	0.764365	2.24742698583625	ovary	carcinoma	solid	0.726653530293338
1766	GDSC1	Trametinib	1240200	281	13211679	OVMIU	SIDM00465	OV	1372	MEK1, MEK2	ERK MAPK signaling	1046	Y	0.003906	1	-3.841883	0.348924	0.232997	-0.980151	0.0214531669746642	ovary	carcinoma	solid	-1.1286469234955
1767	GDSC1	Trametinib	1240201	281	13211978	PA-TU-8988T	SIDM00453	PAAD	1372	MEK1, MEK2	ERK MAPK signaling	1046	Y	0.003906	1	-4.161523	0.288294	0.24998	-1.100026	0.0155838057011765	pancreas	carcinoma	solid	-1.25613411939208
1768	GDSC1	Trametinib	1240202	281	13212275	PC-3_[JPC-3]	SIDM00361	LUAD	1372	MEK1, MEK2	ERK MAPK signaling	1046	Y	0.003906	1	0.98956	0.911108	0.105404	0.831786	2.69005058965472	lung	carcinoma	solid	0.798355705099721
1769	GDSC1	Trametinib	1240204	281	13212579	PCI-15A	SIDM00270	HNSC	1372	MEK1, MEK2	ERK MAPK signaling	1046	Y	0.003906	1	-3.040821	0.456856	0.188053	-0.679729	0.047795633166851	upper_aerodigestive_tract	carcinoma	solid	-0.809146397530948
1770	GDSC1	Trametinib	1240205	281	13212884	PCI-38	SIDM00155	HNSC	1372	MEK1, MEK2	ERK MAPK signaling	1046	Y	0.003906	1	-2.986319	0.466448	0.265831	-0.659289	0.0504728858879592	upper_aerodigestive_tract	carcinoma	solid	-0.787408482530462
1771	GDSC1	Trametinib	1240206	281	13213194	PCI-6A	SIDM00115	HNSC	1372	MEK1, MEK2	ERK MAPK signaling	1046	Y	0.003906	1	-0.121135	0.870866	0.193009	0.415242	0.885914353081952	upper_aerodigestive_tract	carcinoma	solid	0.355359237053308
1772	GDSC1	Trametinib	1240207	281	13213497	PE-CA-PJ15	SIDM00473	HNSC	1372	MEK1, MEK2	ERK MAPK signaling	1046	Y	0.003906	1	-4.209986	0.285094	0.190219	-1.118201	0.0148465761886985	upper_aerodigestive_tract	carcinoma	solid	-1.27546340225635
1773	GDSC1	Trametinib	1240208	281	13213785	PL18	SIDM00054	PAAD	1372	MEK1, MEK2	ERK MAPK signaling	1046	Y	0.003906	1	-6.027024	0.090461	0.09476	-1.799645	0.00241266339149487	pancreas	carcinoma	solid	-2.0001820840782
1774	GDSC1	Trametinib	1240209	281	13214054	RERF-GC-1B	SIDM00358	STAD	1372	MEK1, MEK2	ERK MAPK signaling	1046	Y	0.003906	1	-2.306874	0.570018	0.221494	-0.404476	0.0995720277220909	stomach	carcinoma	solid	-0.516414433550503
1775	GDSC1	Trametinib	1240216	281	13215249	SNU-182	SIDM01151	LIHC	1372	MEK1, MEK2	ERK MAPK signaling	1046	Y	0.003906	1	-1.780357	0.653836	0.258269	-0.207017	0.168577954195124	liver	carcinoma	solid	-0.306415134583286
1776	GDSC1	Trametinib	1240217	281	13215545	SNU-398	SIDM01181	LIHC	1372	MEK1, MEK2	ERK MAPK signaling	1046	Y	0.003906	1	-0.535124	0.824804	0.171971	0.259984	0.585596671655255	liver	carcinoma	solid	0.190241302057592
1777	GDSC1	Trametinib	1240218	281	13215847	SU8686	SIDM01188	PAAD	1372	MEK1, MEK2	ERK MAPK signaling	1046	Y	0.003906	1	1.201491	0.938141	0.145947	0.911267	3.32507090934761	pancreas	carcinoma	solid	0.882883576810267
1778	GDSC1	Trametinib	1240219	281	13216137	SUIT-2	SIDM00371	PAAD	1372	MEK1, MEK2	ERK MAPK signaling	1046	Y	0.003906	1	-4.544503	0.237844	0.164396	-1.243655	0.0106254522539487	pancreas	carcinoma	solid	-1.40888423290877
1779	GDSC1	Trametinib	1240220	281	13216429	SW156	SIDM01162	KIRC	1372	MEK1, MEK2	ERK MAPK signaling	1046	Y	0.003906	1	0.287755	0.878634	0.160628	0.568588	1.33343057361	kidney	carcinoma	solid	0.518443455330601
1780	GDSC1	Trametinib	1240222	281	13217079	TOV-21G	SIDM01169	OV	1372	MEK1, MEK2	ERK MAPK signaling	1046	Y	0.003906	1	-2.25689	0.578463	0.195343	-0.385731	0.104675519930069	ovary	carcinoma	solid	-0.496478505632549
1781	GDSC1	Trametinib	1240223	281	13217386	TT2609-C02	SIDM00418	THCA	1372	MEK1, MEK2	ERK MAPK signaling	1046	Y	0.003906	1	-0.380719	0.830869	0.186976	0.31789	0.683369889581614	thyroid	carcinoma	solid	0.251825147891693
1782	GDSC1	Trametinib	1240226	281	13217902	WM278	SIDM00975	SKCM	1372	MEK1, MEK2	ERK MAPK signaling	1046	Y	0.003906	1	-1.941377	0.622997	0.269076	-0.267404	0.143506205616959	skin	malignant_melanoma	solid	-0.370637347958545
1783	GDSC1	Trametinib	1247873	281	13218471	H3255	SIDM00046	LUAD	1372	MEK1, MEK2	ERK MAPK signaling	1046	Y	0.003906	1	-0.970547	0.748836	0.173961	0.096687	0.378875736383745	lung	carcinoma	solid	0.0165744978438578
1784	GDSC1	Trametinib	1287706	281	13219002	451Lu	SIDM01240	SKCM	1372	MEK1, MEK2	ERK MAPK signaling	1046	Y	0.003906	1	-5.993595	0.092411	0.161871	-1.787108	0.00249467953727994	skin	malignant_melanoma	solid	-1.98684905482146
1785	GDSC1	Trametinib	1290455	281	13219321	OCI-AML3	SIDM00462	LAML	1372	MEK1, MEK2	ERK MAPK signaling	1046	Y	0.003906	1	-5.849265	0.082413	0.183586	-1.73298	0.00288201666205682	haematopoietic_and_lymphoid_tissue	haematopoietic_neoplasm	hematopoietic	-1.92928358434294
1786	GDSC1	Trametinib	1290722	281	13219662	ASH-3	SIDM00491	THCA	1372	MEK1, MEK2	ERK MAPK signaling	1046	Y	0.003906	1	-4.991182	0.174196	0.17893	-1.411173	0.00679762494910674	thyroid	carcinoma	solid	-1.58704044982746
1787	GDSC1	Trametinib	1290724	281	13219966	BICR10	SIDM00077	HNSC	1372	MEK1, MEK2	ERK MAPK signaling	1046	Y	0.003906	1	-0.503694	0.814112	0.185349	0.271771	0.604294268613097	upper_aerodigestive_tract	carcinoma	solid	0.20277703778225
1788	GDSC1	Trametinib	1290730	281	13220437	CAL-29	SIDM00936	BLCA	1372	MEK1, MEK2	ERK MAPK signaling	1046	Y	0.003906	1	-3.354727	0.409006	0.226034	-0.797453	0.0349189017138066	urinary_tract	carcinoma	solid	-0.934346609379005
1789	GDSC1	Trametinib	1290769	281	13221559	CL-11	SIDM00944	COREAD	1372	MEK1, MEK2	ERK MAPK signaling	1046	Y	0.003906	1	-5.260973	0.173116	0.13119	-1.512353	0.00519025214568932	large_intestine	carcinoma	solid	-1.69464556204162
1790	GDSC1	Trametinib	1290771	281	13221895	CL-34	SIDM00945	COREAD	1372	MEK1, MEK2	ERK MAPK signaling	1046	Y	0.003906	1	-5.882296	0.122694	0.149652	-1.745368	0.00278837580892814	large_intestine	carcinoma	solid	-1.94245787281641
1791	GDSC1	Trametinib	1290798	281	13222633	EFM-192A	SIDM01002	BRCA	1372	MEK1, MEK2	ERK MAPK signaling	1046	Y	0.003906	1	1.606677	0.950897	0.053721	1.063224	4.98621447689741	breast	carcinoma	solid	1.04449046880299
1792	GDSC1	Trametinib	1290806	281	13222936	FU97	SIDM00503	STAD	1372	MEK1, MEK2	ERK MAPK signaling	1046	Y	0.003906	1	-1.1924	0.741292	0.296204	0.013485	0.303492008489679	stomach	carcinoma	solid	-0.071910725755331
1793	GDSC1	Trametinib	1290905	281	13225354	HCC1428	SIDM00881	BRCA	1372	MEK1, MEK2	ERK MAPK signaling	1046	Y	0.003906	1	2.298063	0.980317	0.08885	1.322514	9.95488116273594	breast	carcinoma	solid	1.32024714012746
1794	GDSC1	Trametinib	1290906	281	13225655	HCC202	SIDM00870	BRCA	1372	MEK1, MEK2	ERK MAPK signaling	1046	Y	0.003906	1	2.576184	0.963172	0.08391	1.426818	13.1468738457472	breast	carcinoma	solid	1.43117464109716
1795	GDSC1	Trametinib	1290908	281	13225929	HCC-78	SIDM01068	LUAD	1372	MEK1, MEK2	ERK MAPK signaling	1046	Y	0.003906	1	-1.838286	0.636162	0.134792	-0.228742	0.159089872595209	lung	carcinoma	solid	-0.329519895473954
1796	GDSC1	Trametinib	1290922	281	13226224	HDQ-P1	SIDM01062	BRCA	1372	MEK1, MEK2	ERK MAPK signaling	1046	Y	0.003906	1	0.3885	0.882251	0.167879	0.60637	1.47476698346472	breast	carcinoma	solid	0.55862521465547
1797	GDSC1	Trametinib	1295740	281	13226533	ALL-SIL	SIDM00994	ALL	1372	MEK1, MEK2	ERK MAPK signaling	1046	Y	0.003906	1	0.117572	0.914593	0.150859	0.504764	1.12476260993633	haematopoietic_and_lymphoid_tissue	lymphoid_neoplasm	solid	0.450566614324255
1798	GDSC1	Trametinib	1295741	281	13226889	AMO-1	SIDM00993	MM	1372	MEK1, MEK2	ERK MAPK signaling	1046	Y	0.003906	1	-0.181086	0.888228	0.188768	0.392758	0.834363600340595	haematopoietic_and_lymphoid_tissue	lymphoid_neoplasm	solid	0.331448009168199
1799	GDSC1	Trametinib	1297439	281	13227367	COR-L95	SIDM00521	SCLC	1372	MEK1, MEK2	ERK MAPK signaling	1046	Y	0.003906	1	2.80917	0.984066	0.028363	1.514195	16.5961377063689	lung	carcinoma	solid	1.52410021932004
1800	GDSC1	Trametinib	1297446	281	13227697	DND-41	SIDM00946	ALL	1372	MEK1, MEK2	ERK MAPK signaling	1046	Y	0.003906	1	-2.520608	0.542592	0.238382	-0.484633	0.0804107021771253	haematopoietic_and_lymphoid_tissue	lymphoid_neoplasm	solid	-0.601661424940067
[truncated: 3,560 more rows]
