# Supplementary material for: Network-based elucidation of colon cancer drug resistance mechanisms by phosphoproteomic time-series analysis
Source: Nat Commun. 2024 May 9;15:3909. doi: 10.1038/s41467-024-47957-3 (PMC11082183; doi:10.1038/s41467-024-47957-3)
Supplement: Supplementary file 25 — Source Data [file 41467_2024_47957_MOESM25_ESM.zip › sourcedata/sourcedata_sfig24_sfig25.csv]

Cell line	Compound	Concentration	Gene	Phosphoprotein score	DE score	Classification	Label
HCT-15	LI	C1	ABL1	-0.275491343	0.211964852	TN	0
HCT-15	LI	C1	KMT2D	-3.186886483	-0.259149113	FN	1
HCT-15	LI	C1	MARK2	-1.173323834	0.463134145	TN	0
HCT-15	LI	C1	MARK3	-1.392127228	0.30677723	TN	0
HCT-15	LI	C1	MYCBP2	-1.401507998	-0.238067422	FN	1
HCT-15	LI	C1	PTK2	-1.033775218	-0.656798839	FN	1
HCT-15	LI	C1	SLK	-1.209037948	0.241420058	TN	0
HCT-15	LI	C1	SRC	-0.189438302	-0.196204644	FN	1
HCT-15	LI	C1	TAOK1	-0.759188917	0.225312531	TN	0
HCT-15	LI	C1	WDR59	-7.450510133	-0.389030531	FN	1
HCT-15	LI	C2	ABL1	-0.275491343	0.317703403	TN	0
HCT-15	LI	C2	CDK10	-1.322889994	0.465683748	TN	0
HCT-15	LI	C2	EIF2AK4	-0.688637943	0.695153806	TN	0
HCT-15	LI	C2	GRK2	-0.614499863	0.439070996	TN	0
HCT-15	LI	C2	IRF2BP2	1.708756262	0.218392955	FP	0
HCT-15	LI	C2	KMT2D	-3.186886483	-0.395825662	FN	1
HCT-15	LI	C2	MAP3K2	-0.246126146	-0.24847846	FN	1
HCT-15	LI	C2	MAP3K7	-10.03479903	-0.311250183	FN	1
HCT-15	LI	C2	MARK2	-1.173323834	0.834659772	TN	0
HCT-15	LI	C2	MARK3	-1.392127228	0.53723575	TN	0
HCT-15	LI	C2	PPP1CA	0.677800805	-0.565879286	TP	1
HCT-15	LI	C2	PRKCH	-4.391607923	-0.225415482	FN	1
HCT-15	LI	C2	PTK2	-1.033775218	-0.76432085	FN	1
HCT-15	LI	C2	PTPN3	-3.036275135	0.268511505	TN	0
HCT-15	LI	C2	RLIM	0.877398529	0.210742811	FP	0
HCT-15	LI	C2	SLK	-1.209037948	0.228887163	TN	0
HCT-15	LI	C2	SRC	-0.189438302	-0.264179724	FN	1
HCT-15	LI	C2	STUB1	0.998819365	-0.282494485	TP	1
HCT-15	LI	C2	TAOK1	-0.759188917	0.358921429	TN	0
HCT-15	LI	C2	UBE4B	0.056263365	-0.2277273	TP	1
HCT-15	LI	C2	UNK	0.429132477	0.176835677	FP	0
HCT-15	LI	C2	WDR59	-7.450510133	-0.482026788	FN	1
HCT-15	LI	C2	WNK1	-7.081216154	-0.445891023	FN	1
HCT-15	TR	C1	BRAF	-1.946922074	-1.092696551	FN	1
HCT-15	TR	C1	BRAP	0.030622531	-1.019742144	TP	1
HCT-15	TR	C1	CBLL1	2.286126203	0.487933295	FP	0
HCT-15	TR	C1	CDK10	-0.594943492	0.390364371	TN	0
HCT-15	TR	C1	CDK13	-1.72539822	0.397277508	TN	0
HCT-15	TR	C1	CIT	-1.931617412	-0.660570535	FN	1
HCT-15	TR	C1	KMT2D	-2.97857058	-0.564997932	FN	1
HCT-15	TR	C1	MAP3K2	-0.77922415	-0.557008564	FN	1
HCT-15	TR	C1	MAP3K3	-1.184609062	-0.270229472	FN	1
HCT-15	TR	C1	MAP3K7	-2.305991704	-0.672577139	FN	1
HCT-15	TR	C1	MAPK1	1.36656027	-1.00011347	TP	1
HCT-15	TR	C1	MARK2	-0.700033808	0.774016692	TN	0
HCT-15	TR	C1	MARK3	-1.181652229	0.419027245	TN	0
HCT-15	TR	C1	MTMR6	0.38344372	0.240253589	FP	0
HCT-15	TR	C1	PTK2	-0.833698065	-0.817865156	FN	1
HCT-15	TR	C1	PTPN3	-1.463987587	0.299434097	TN	0
HCT-15	TR	C1	RPS6KA1	0.114128776	0.248892381	FP	0
HCT-15	TR	C1	SCAF11	-1.207045357	-0.296611634	FN	1
HCT-15	TR	C1	SLK	-0.465699441	0.346305541	TN	0
HCT-15	TR	C1	SRPK1	0.520734099	0.287562045	FP	0
HCT-15	TR	C1	STUB1	2.327808569	-0.336158745	TP	1
HCT-15	TR	C1	TAOK1	-0.151602012	0.478673541	TN	0
HCT-15	TR	C1	TRIM33	-1.791675492	0.309242963	TN	0
HCT-15	TR	C1	UBR5	-0.25638097	0.31547946	TN	0
HCT-15	TR	C1	UHRF1	5.401536575	0.431143578	FP	0
HCT-15	TR	C1	WDR59	-1.381769726	-0.38994984	FN	1
HCT-15	TR	C2	AFF4	-1.38232518	1.252219846	TN	0
HCT-15	TR	C2	BRAP	0.030622531	-1.598858758	TP	1
HCT-15	TR	C2	CDK10	-0.594943492	0.920430889	TN	0
HCT-15	TR	C2	IRF2BP1	-0.743341742	1.13561786	TN	0
HCT-15	TR	C2	MAP3K2	-0.77922415	-0.863333814	FN	1
HCT-15	TR	C2	MAP3K7	-2.305991704	-0.839082426	FN	1
HCT-15	TR	C2	MARK2	-0.700033808	1.382345938	TN	0
HCT-15	TR	C2	PTK2	-0.833698065	-1.180862673	FN	1
HCT-15	TR	C2	SLK	-0.465699441	1.026075035	TN	0
HCT-15	TR	C2	SRC	1.154260558	-0.680349592	TP	1
HCT-15	TR	C2	SRPK1	0.520734099	0.94149349	FP	0
HCT-15	TR	C2	TAOK1	-0.151602012	1.122101884	TN	0
HCT-15	TR	C2	UHRF1	5.401536575	1.254266281	FP	0
HCT-15	TR	C2	WNK1	-2.610997438	-0.926260609	FN	1
NCI-H508	TR	C1	BRAF	0.602933015	-1.063673505	TP	1
NCI-H508	TR	C1	CDK13	1.655415168	-0.633344349	TP	1
NCI-H508	TR	C1	KMT2D	0.748266723	1.642472019	FP	0
NCI-H508	TR	C1	PAK4	-1.116249472	0.581875291	TN	0
NCI-H508	TR	C1	UBR4	-1.915062408	-0.770717313	FN	1
NCI-H508	TR	C2	BRAF	0.602933015	-1.160640491	TP	1
NCI-H508	TR	C2	CBLL1	-0.62221198	-0.865654349	FN	1
NCI-H508	TR	C2	CDK13	1.655415168	-1.067584212	TP	1
NCI-H508	TR	C2	EIF2AK4	-0.41780268	0.897934785	TN	0
NCI-H508	TR	C2	IRF2BP2	0.123040709	1.281494203	FP	0
NCI-H508	TR	C2	KMT2D	0.748266723	2.307037758	FP	0
NCI-H508	TR	C2	MAP2K2	-0.054613527	-0.831285832	FN	1
NCI-H508	TR	C2	PAK4	-1.116249472	1.018946477	TN	0
NCI-H508	TR	C2	RNF169	9.497350815	0.735599357	FP	0
NCI-H508	TR	C2	TAOK1	1.87936868	0.882351036	FP	0
NCI-H508	TR	C2	TRIM24	-0.392849967	-0.660765624	FN	1
NCI-H508	TR	C2	UBR4	-1.915062408	-1.030714363	FN	1
NCI-H508	TR	C2	UBR5	-0.590914518	-0.752125814	FN	1
NCI-H508	TR	C2	WNK1	-1.938502061	0.766132453	TN	0
