# Supplementary material for: Network-based elucidation of colon cancer drug resistance mechanisms by phosphoproteomic time-series analysis
Source: Nat Commun. 2024 May 9;15:3909. doi: 10.1038/s41467-024-47957-3 (PMC11082183; doi:10.1038/s41467-024-47957-3)
Supplement: Supplementary file 25 — Source Data [file 41467_2024_47957_MOESM25_ESM.zip › sourcedata/sourcedata_fig7a.csv]

Protein	Compound	Cell line	delta	t	p.value	p.adj	Gene
A2A3K4	AL	HCT-15	-0.358561552	1.560252398	0.259068539	0.99940728	PTPDC1
A2A3K4	OS	NCI-H508	-0.732030714	0.752645869	0.530190174	0.649623296	PTPDC1
A2A3K4	LI	HT115	-0.799005031	1.430937007	0.288749219	0.212880214	PTPDC1
A2A3K4	RA	MDST8	0.243385308	-0.460838624	0.690172637	0.833328447	PTPDC1
A2A3K4	AL	SNU-61	-0.065682828	0.249641808	0.826164215	0.595094868	PTPDC1
A2A3K4	TR	LS1034	0.520595748	-0.71772953	0.547435894	0.999109879	PTPDC1
A2A3K4	IM	NCI-H508	-0.649553138	1.062919678	0.399182912	0.674547757	PTPDC1
A2A3K4	LI	MDST8	-0.310562045	1.141118313	0.372039668	0.574900062	PTPDC1
A2A3K4	WI	HT115	0.192481833	-0.539911264	0.643333712	0.999812207	PTPDC1
A2A3K4	TR	MDST8	1.823657828	-6.828147946	0.020782091	0.053078288	PTPDC1
A2A3K4	AL	MDST8	0.825752772	-0.753943508	0.529559319	0.313585874	PTPDC1
A2A3K4	RA	HT115	0.195323872	-0.32074157	0.77881865	0.482350454	PTPDC1
A2A3K4	TR	HCT-15	-0.222732588	1.058569417	0.40075774	0.95050895	PTPDC1
A2A3K4	IM	LS1034	0.430181258	-0.431728173	0.708024338	0.997650021	PTPDC1
A2A3K4	TR	SNU-61	0.071215211	-0.411545452	0.720584158	0.99884588	PTPDC1
A2A3K4	IM	MDST8	0.387848151	-1.447711299	0.284665802	0.549771191	PTPDC1
A2A3K4	OS	HCT-15	-0.675369588	19.1020377	0.002729353	0.324343947	PTPDC1
A2A3K4	OS	SNU-61	-0.796408149	0.896703697	0.46450681	0.999796017	PTPDC1
A2A3K4	AL	HT115	-0.233943835	0.835113493	0.491522602	0.124388754	PTPDC1
A2A3K4	LI	LS1034	0.246529997	-0.528067564	0.650190893	0.958829955	PTPDC1
A2A3K4	IM	HCT-15	0.060875428	-0.767863336	0.52283739	0.997789384	PTPDC1
A2A3K4	RA	NCI-H508	-0.762513272	1.028550743	0.411816413	0.408896608	PTPDC1
A2A3K4	AL	LS1034	0.030894828	-0.026105324	0.981543893	0.991086756	PTPDC1
A2A3K4	WI	LS1034	0.778197636	-0.934083636	0.448869025	0.985584111	PTPDC1
A2A3K4	LI	NCI-H508	0.292267858	-0.76153064	0.525885201	0.685221532	PTPDC1
A2A3K4	LI	HCT-15	0.186067549	-1.917862785	0.195154948	0.233212173	PTPDC1
A2A3K4	RA	LS1034	1.102102511	-1.525191628	0.26671865	0.994419813	PTPDC1
A2A3K4	AL	NCI-H508	-0.993206557	0.904304243	0.461281247	0.813413359	PTPDC1
A2A3K4	LI	SNU-61	-1.093631796	3.021381877	0.094303985	0.463384417	PTPDC1
A2A3K4	TR	HT115	0.241482385	-0.251620383	0.824828568	0.980294736	PTPDC1
A2A3K4	RA	HCT-15	0.122903414	-0.662856466	0.575595594	0.972638091	PTPDC1
A2A3K4	WI	HCT-15	-1.231182786	3.465465246	0.074127863	0.737938444	PTPDC1
A2A3K4	RA	SNU-61	0.021927729	-0.143170715	0.899277848	0.915186084	PTPDC1
A2A3K4	WI	SNU-61	0.315338504	-0.5975884	0.610764844	0.701180416	PTPDC1
A2A3K4	OS	LS1034	0.280063904	-0.427144628	0.710863749	0.430728947	PTPDC1
A2A3K4	OS	HT115	-0.537927586	0.714509152	0.54905283	0.222095297	PTPDC1
A2A3K4	WI	MDST8	-0.071562202	0.411848024	0.720394784	0.990877673	PTPDC1
A2A3K4	IM	HT115	-0.407077158	1.065318324	0.398317563	0.216533412	PTPDC1
A2A3K4	TR	NCI-H508	-0.047774635	0.088373456	0.937632182	0.626603829	PTPDC1
A2A3K4	WI	NCI-H508	0.544520976	-0.651034863	0.58183113	0.835788361	PTPDC1
A2A3K4	OS	MDST8	0.123399792	-0.729351806	0.541637423	0.499213306	PTPDC1
A2A3K4	IM	SNU-61	-0.790093023	1.31357435	0.319444289	0.9742197	PTPDC1
O00418	TR	HT115	2.000902487	-5.879076727	0.027734241	0.683297237	EEF2K
O00418	LI	NCI-H508	0.856240183	-0.977971362	0.431222399	0.64991319	EEF2K
O00418	AL	HT115	2.033447908	-1.772417305	0.218331484	0.076927743	EEF2K
O00418	OS	NCI-H508	-0.155243364	0.175222992	0.877038861	0.732185303	EEF2K
O00418	LI	SNU-61	0.952141409	-4.059930944	0.055652242	0.463384417	EEF2K
O00418	AL	HCT-15	1.056424447	-1.429395296	0.28912818	0.99940728	EEF2K
O00418	WI	HT115	0.613521203	-0.951057693	0.441953524	0.999812207	EEF2K
O00418	AL	SNU-61	-0.046557353	0.182788976	0.871814964	0.595094868	EEF2K
O00418	RA	MDST8	-2.327913856	4.12945559	0.053941668	0.472741031	EEF2K
O00418	IM	NCI-H508	-0.647266128	0.838598695	0.489951758	0.697845782	EEF2K
O00418	RA	HT115	2.919086109	-2.282063538	0.149986258	0.273157123	EEF2K
O00418	LI	MDST8	-1.39352383	1.461933695	0.281260047	0.570661136	EEF2K
O00418	IM	LS1034	-0.349056753	1.575937745	0.255736696	0.997650021	EEF2K
O00418	OS	LS1034	0.76576438	-2.739430894	0.111420823	0.366498317	EEF2K
O00418	LI	HT115	2.669237135	-6.530188713	0.022656402	0.123017303	EEF2K
O00418	WI	MDST8	-0.598247482	0.8767182	0.473101229	0.990877673	EEF2K
O00418	WI	NCI-H508	0.13496419	-0.106009976	0.925249347	0.842007889	EEF2K
O00418	TR	HCT-15	0.832630072	-0.481891852	0.677461836	0.974967245	EEF2K
O00418	LI	LS1034	0.405556253	-0.725768486	0.543418997	0.958829955	EEF2K
O00418	TR	LS1034	-1.413178569	2.140161051	0.1656967	0.999109879	EEF2K
O00418	RA	NCI-H508	0.401397714	-0.591252739	0.614274753	0.436597056	EEF2K
O00418	OS	SNU-61	0.818009547	-2.873057197	0.10280277	0.999796017	EEF2K
O00418	IM	SNU-61	0.032324687	-0.110041669	0.922423283	0.997181635	EEF2K
O00418	IM	HT115	1.331077565	-10.15686506	0.009554794	0.076575315	EEF2K
O00418	AL	MDST8	-2.573351176	2.787636561	0.108197929	0.169973045	EEF2K
O00418	OS	MDST8	-3.044944984	3.497141139	0.072933754	0.315607642	EEF2K
O00418	AL	NCI-H508	1.057760447	-3.249984594	0.083051391	0.805477403	EEF2K
O00418	RA	LS1034	-0.267387913	0.440900478	0.702365451	0.994419813	EEF2K
O00418	TR	MDST8	-2.292112853	6.241597789	0.024721093	0.053078288	EEF2K
O00418	IM	MDST8	-1.651461237	2.068599051	0.174480092	0.549771191	EEF2K
O00418	AL	LS1034	-0.179300249	0.400019333	0.727822293	0.985462669	EEF2K
O00418	OS	HCT-15	1.110608851	-1.538413719	0.263800307	0.607940972	EEF2K
O00418	WI	SNU-61	0.898527716	-1.594205645	0.2519251	0.671841091	EEF2K
O00418	OS	HT115	2.524404374	-9.773838594	0.010306587	0.088540758	EEF2K
O00418	TR	NCI-H508	0.561821105	-0.495529666	0.669319696	0.572646952	EEF2K
O00418	RA	HCT-15	1.601562328	-1.404249471	0.295397451	0.92353368	EEF2K
O00418	RA	SNU-61	0.515752043	-0.990719683	0.426238335	0.910171744	EEF2K
O00418	TR	SNU-61	0.974968354	-1.270458239	0.331713841	0.99884588	EEF2K
O00418	LI	HCT-15	0.796644426	-0.458605558	0.691530784	0.333414866	EEF2K
O00418	WI	HCT-15	1.277415446	-1.079236819	0.393337844	0.738975186	EEF2K
O00418	IM	HCT-15	0.315591348	-0.273079891	0.810405646	0.997789384	EEF2K
O00418	WI	LS1034	-1.332046273	2.426325729	0.136043997	0.985584111	EEF2K
O00506	AL	HCT-15	-0.405359644	0.257969656	0.820549018	0.99940728	STK25
O00506	IM	NCI-H508	-1.168105593	1.877733933	0.201209035	0.580262112	STK25
O00506	RA	LS1034	-0.155401017	0.239613386	0.832948581	0.994419813	STK25
O00506	LI	HCT-15	-0.386622441	0.52418274	0.652452471	0.321832595	STK25
O00506	OS	SNU-61	0.684782646	-2.647272299	0.117970306	0.999796017	STK25
O00506	IM	MDST8	1.067780718	-0.68913279	0.561949949	0.568722113	STK25
O00506	AL	HT115	0.405761897	-1.217637209	0.347525421	0.10181631	STK25
O00506	IM	SNU-61	-0.410499016	0.365090239	0.750037314	0.9742197	STK25
O00506	OS	LS1034	0.796461114	-0.580082867	0.620503736	0.430728947	STK25
O00506	TR	SNU-61	0.884909669	-0.804390741	0.505590913	0.99884588	STK25
O00506	AL	LS1034	0.230786705	-2.046905407	0.177267408	0.985462669	STK25
O00506	IM	LS1034	-0.147421274	0.210712559	0.852630534	0.997650021	STK25
O00506	TR	HCT-15	-0.077515559	0.065300414	0.953874779	0.992670175	STK25
O00506	WI	MDST8	1.344625893	-1.247840572	0.33837685	0.990877673	STK25
O00506	AL	MDST8	-0.052961253	0.064100666	0.954720473	0.408977269	STK25
O00506	AL	SNU-61	0.475718722	-0.631567232	0.592229706	0.582037991	STK25
O00506	WI	NCI-H508	-0.1343187	0.1250598	0.911913115	0.842007889	STK25
O00506	TR	LS1034	0.532853244	-0.70114767	0.555809125	0.999109879	STK25
O00506	TR	HT115	-0.11304857	0.155257056	0.890872337	0.992962788	STK25
O00506	WI	HT115	0.264280231	-0.479252268	0.679046112	0.999812207	STK25
O00506	RA	HCT-15	0.119797518	-0.132607828	0.906641631	0.982820866	STK25
O00506	TR	MDST8	2.295072109	-2.650032939	0.117766337	0.080316196	STK25
O00506	RA	HT115	0.236453201	-1.413157523	0.293157376	0.306137354	STK25
O00506	WI	LS1034	-0.12304057	0.153815891	0.891873411	0.985584111	STK25
O00506	OS	MDST8	0.734601046	-0.546641671	0.639462432	0.520671452	STK25
O00506	AL	NCI-H508	-0.806546902	0.55225671	0.636246889	0.889316985	STK25
O00506	OS	NCI-H508	-1.708254249	2.437609611	0.135030417	0.548622021	STK25
O00506	LI	HT115	1.082357808	-1.78057184	0.216938424	0.190365828	STK25
O00506	RA	NCI-H508	-1.100443892	1.061824673	0.399578655	0.404895546	STK25
O00506	LI	MDST8	2.061580701	-1.138024516	0.373072484	0.574900062	STK25
O00506	RA	MDST8	1.198643779	-1.138343971	0.372965685	0.700287891	STK25
O00506	LI	LS1034	0.046551404	-0.252304828	0.824366754	0.958829955	STK25
O00506	RA	SNU-61	0.169905666	-0.520312878	0.654711386	0.910171744	STK25
O00506	TR	NCI-H508	-0.86372501	1.050688469	0.403628516	0.505906512	STK25
O00506	WI	SNU-61	-0.272237544	0.380515431	0.740175749	0.737847445	STK25
O00506	IM	HT115	0.575255266	-1.435127232	0.287722363	0.189924758	STK25
O00506	LI	SNU-61	0.427486074	-0.572582241	0.62471575	0.467345223	STK25
O00506	WI	HCT-15	0.046772124	-0.049389	0.965097981	0.824982311	STK25
O00506	IM	HCT-15	-0.662849699	1.995493456	0.184118066	0.997789384	STK25
O00506	OS	HCT-15	-0.23011772	0.150162612	0.894412548	0.753756861	STK25
O00506	LI	NCI-H508	0.023630429	-0.075834408	0.946453905	0.850649177	STK25
O00506	OS	HT115	0.698016038	-1.079807847	0.393135052	0.182411697	STK25
O00757	TR	HT115	0.350144363	-0.280200962	0.805646085	0.975036717	FBP2
O00757	TR	NCI-H508	-1.8252827	3.499576186	0.07284311	0.379081199	FBP2
O00757	IM	NCI-H508	-1.587634932	2.31197591	0.146938135	0.580262112	FBP2
O00757	AL	HT115	1.92274836	-2.283262979	0.149862363	0.063419701	FBP2
O00757	IM	MDST8	-1.561238468	2.009874205	0.182166319	0.549771191	FBP2
O00757	AL	NCI-H508	-0.445661858	1.393848216	0.298039941	0.805477403	FBP2
O00757	RA	HCT-15	-0.163825883	0.166093764	0.883355689	0.982820866	FBP2
O00757	WI	MDST8	-0.324349412	0.829144125	0.494224941	0.990877673	FBP2
O00757	RA	HT115	1.484096288	-1.700981754	0.231051939	0.285950883	FBP2
O00757	AL	LS1034	-0.070748136	0.182192294	0.872226559	0.985462669	FBP2
O00757	IM	LS1034	0.443497045	-0.820630611	0.498104929	0.997650021	FBP2
O00757	AL	HCT-15	0.22661521	-0.486986313	0.674411803	0.99940728	FBP2
O00757	LI	HT115	2.544997239	-3.04879454	0.092843551	0.147721514	FBP2
O00757	AL	MDST8	-3.452229829	60.38592902	0.000274126	0.022076523	FBP2
O00757	OS	SNU-61	-0.092028662	0.386280156	0.736510852	0.999796017	FBP2
O00757	RA	MDST8	-1.986706927	2.211478334	0.157532761	0.625229413	FBP2
O00757	TR	LS1034	-0.363008265	0.484976354	0.67561395	0.999109879	FBP2
O00757	LI	NCI-H508	-1.601144838	2.337791535	0.144375832	0.485905913	FBP2
O00757	LI	MDST8	-2.529821251	5.264507733	0.03423915	0.439696684	FBP2
O00757	IM	HCT-15	0.478853793	-2.702034134	0.114015186	0.997789384	FBP2
O00757	OS	LS1034	-0.237562429	0.232447409	0.8378111	0.439227419	FBP2
O00757	RA	LS1034	0.857990168	-1.901379079	0.197611942	0.994419813	FBP2
O00757	WI	LS1034	0.726356468	-4.095239589	0.054773787	0.985584111	FBP2
O00757	OS	MDST8	-1.708025601	5.664203983	0.02978349	0.260436956	FBP2
O00757	OS	NCI-H508	-0.835264526	1.677866338	0.235374817	0.583400014	FBP2
O00757	AL	SNU-61	0.024657746	-0.104021597	0.926643793	0.606223705	FBP2
O00757	WI	HT115	-0.174863489	0.348303391	0.760858419	0.999812207	FBP2
O00757	TR	SNU-61	0.179177725	-0.538066958	0.644397769	0.99884588	FBP2
O00757	OS	HCT-15	0.105777399	-0.1022267	0.92790292	0.763050768	FBP2
O00757	WI	HCT-15	0.06951886	-0.069082902	0.95120919	0.816741624	FBP2
O00757	IM	HT115	1.72010744	-0.989885815	0.426562413	0.226334391	FBP2
O00757	RA	NCI-H508	-1.361307632	1.61038927	0.248609104	0.348386124	FBP2
O00757	WI	SNU-61	0.527398114	-0.766265018	0.523605015	0.679970052	FBP2
O00757	LI	SNU-61	0.664809405	-0.661382091	0.57637002	0.465612698	FBP2
O00757	RA	SNU-61	0.114324122	-0.191215455	0.866009494	0.915186084	FBP2
O00757	OS	HT115	2.758259218	-2.352984465	0.142896687	0.122701395	FBP2
O00757	WI	NCI-H508	-1.957241221	1.771385632	0.218508566	0.835788361	FBP2
O00757	LI	LS1034	1.277798551	-2.300261862	0.148121544	0.958829955	FBP2
O00757	IM	SNU-61	0.715331877	-1.660475461	0.238696675	0.9742197	FBP2
O00757	TR	MDST8	-1.298101709	2.641962123	0.118364047	0.080316196	FBP2
O00757	LI	HCT-15	0.588706057	-0.747428426	0.532733944	0.295626436	FBP2
O00757	TR	HCT-15	-0.708942565	0.625641637	0.595426868	0.95050895	FBP2
O14494	AL	HCT-15	0.140423196	-0.264787179	0.815965178	0.99940728	PLPP1
O14494	AL	HT115	1.883421816	-6.87707846	0.02049641	0.042328084	PLPP1
O14494	AL	LS1034	-0.132331495	0.228124941	0.840749885	0.985462669	PLPP1
O14494	RA	LS1034	0.968445836	-1.064138951	0.398742776	0.994419813	PLPP1
O14494	OS	MDST8	-1.540688286	1.114829147	0.380922123	0.445461191	PLPP1
O14494	AL	SNU-61	0.859548694	-1.002655701	0.421628908	0.572679844	PLPP1
O14494	RA	SNU-61	1.209108809	-0.961707897	0.437672916	0.910171744	PLPP1
O14494	RA	HT115	1.111425193	-0.991958338	0.425757435	0.349613536	PLPP1
O14494	IM	HCT-15	-0.448252665	0.839072841	0.489738444	0.997789384	PLPP1
O14494	OS	NCI-H508	0.857308918	-1.199111295	0.35328207	0.62372384	PLPP1
O14494	TR	HT115	0.278461904	-0.327181586	0.774601168	0.97359507	PLPP1
O14494	LI	SNU-61	0.893821516	-0.587735929	0.616230305	0.467345223	PLPP1
O14494	AL	MDST8	-2.565532588	2.262511991	0.15202588	0.186086432	PLPP1
O14494	WI	NCI-H508	0.285323389	-0.929877674	0.450600409	0.835788361	PLPP1
O14494	IM	LS1034	-0.039502172	0.031405451	0.977798466	0.997650021	PLPP1
O14494	TR	LS1034	0.58879498	-1.778828129	0.217235321	0.999109879	PLPP1
O14494	LI	MDST8	-0.515986407	0.647224406	0.583853756	0.635471179	PLPP1
O14494	WI	SNU-61	0.920348595	-1.511751245	0.269727298	0.671841091	PLPP1
O14494	RA	MDST8	-1.665316152	1.076026137	0.394480278	0.700287891	PLPP1
O14494	OS	HT115	2.462734467	-3.971463544	0.057945471	0.119197037	PLPP1
O14494	IM	SNU-61	0.021852394	-0.014073425	0.990049078	0.998183658	PLPP1
O14494	LI	NCI-H508	0.889055398	-0.785155825	0.514601975	0.680613133	PLPP1
O14494	WI	HT115	-0.843013116	1.00119499	0.422190054	0.999812207	PLPP1
O14494	AL	NCI-H508	-0.378196748	0.483923052	0.676244554	0.905500589	PLPP1
O14494	LI	HCT-15	0.433166439	-2.162093786	0.163125577	0.222903973	PLPP1
O14494	LI	HT115	2.069053248	-5.893306174	0.027605962	0.123017303	PLPP1
O14494	IM	MDST8	-1.470357572	0.982502168	0.4294438	0.555716009	PLPP1
O14494	OS	SNU-61	0.801184038	-0.756593175	0.528273403	0.999796017	PLPP1
O14494	OS	HCT-15	0.2168187	-0.348457279	0.760758808	0.712751059	PLPP1
O14494	RA	NCI-H508	0.450943479	-0.915634388	0.456516528	0.418493215	PLPP1
O14494	LI	LS1034	0.506947584	-0.79835565	0.508401297	0.958829955	PLPP1
O14494	RA	HCT-15	0.288293483	-0.752982949	0.530026232	0.972638091	PLPP1
O14494	TR	NCI-H508	-0.248501016	0.76014987	0.526552016	0.536518034	PLPP1
O14494	IM	HT115	0.774152073	-0.848604164	0.48547035	0.24309753	PLPP1
O14494	OS	LS1034	1.118850498	-1.256373349	0.335844486	0.403963116	PLPP1
O14494	WI	LS1034	-0.057311103	0.050672286	0.964192261	0.995478069	PLPP1
O14494	WI	HCT-15	0.070105421	-0.443384039	0.700838561	0.760567263	PLPP1
O14494	TR	HCT-15	-0.085126726	0.176569029	0.876108736	0.992670175	PLPP1
O14494	IM	NCI-H508	-0.352723516	0.408846422	0.722274873	0.753496976	PLPP1
O14494	WI	MDST8	-0.62157243	0.45618064	0.693007755	0.990877673	PLPP1
O14494	TR	SNU-61	1.362622983	-1.27540355	0.330278029	0.99884588	PLPP1
O14494	TR	MDST8	-0.76752194	0.917392924	0.455781668	0.168636973	PLPP1
O14495	AL	NCI-H508	-0.526695999	1.107195588	0.383546811	0.805477403	PLPP3
O14495	RA	LS1034	1.469926341	-2.714807399	0.113119562	0.994419813	PLPP3
O14495	WI	HT115	0.185264647	-0.547899761	0.638740843	0.999812207	PLPP3
O14495	OS	SNU-61	-0.371239945	1.179279897	0.359569299	0.999796017	PLPP3
O14495	LI	MDST8	-0.329539419	0.581598029	0.619655734	0.635471179	PLPP3
O14495	IM	NCI-H508	-0.28043969	0.434748128	0.706157743	0.753496976	PLPP3
O14495	LI	SNU-61	-0.128579954	0.208972365	0.85382149	0.507406101	PLPP3
O14495	RA	HCT-15	0.133807148	-0.111367349	0.921494436	0.982820866	PLPP3
O14495	AL	MDST8	-0.942581254	0.871504534	0.475370309	0.304801926	PLPP3
O14495	OS	NCI-H508	-0.398827768	0.666101306	0.573894495	0.65774169	PLPP3
O14495	OS	LS1034	0.214650949	-0.231631096	0.838365772	0.439227419	PLPP3
O14495	RA	HT115	1.585715708	-2.477052486	0.131568896	0.266239289	PLPP3
O14495	AL	SNU-61	-0.550408634	1.720683685	0.227448807	0.572679844	PLPP3
O14495	RA	MDST8	0.120359972	-0.135286834	0.904772496	0.88961183	PLPP3
O14495	AL	HT115	0.267063841	-0.421074782	0.714635661	0.155978011	PLPP3
O14495	LI	HT115	-0.621608158	0.858246303	0.4811912	0.266865245	PLPP3
O14495	IM	HCT-15	0.804557585	-2.042938163	0.177783654	0.997789384	PLPP3
O14495	RA	NCI-H508	-0.149950141	0.2079071	0.85455085	0.483810642	PLPP3
O14495	IM	HT115	0.170486489	-0.312813676	0.784027593	0.297596905	PLPP3
O14495	TR	LS1034	0.482837137	-0.576793294	0.622348128	0.999109879	PLPP3
O14495	LI	NCI-H508	0.028555511	-0.028335613	0.979967716	0.850649177	PLPP3
O14495	WI	LS1034	1.388348881	-1.876162207	0.201451222	0.985584111	PLPP3
O14495	OS	MDST8	0.443084669	-0.298286009	0.793620617	0.559130327	PLPP3
O14495	TR	MDST8	0.269603437	-0.240900135	0.832076727	0.263880423	PLPP3
O14495	AL	HCT-15	0.048146353	-0.067690127	0.952190586	0.99940728	PLPP3
O14495	TR	HT115	0.604023402	-1.562184884	0.258655061	0.767706412	PLPP3
O14495	WI	NCI-H508	-1.309437735	1.600815137	0.250564	0.835788361	PLPP3
O14495	IM	MDST8	-0.999900263	0.827153567	0.495129396	0.555716009	PLPP3
O14495	OS	HCT-15	0.082825895	-0.194613889	0.863671986	0.74276392	PLPP3
O14495	LI	LS1034	0.082620919	-0.238475858	0.833719654	0.958829955	PLPP3
O14495	OS	HT115	0.642831819	-1.120485802	0.378990449	0.179141755	PLPP3
O14495	AL	LS1034	0.45239446	-1.334445432	0.313702924	0.985462669	PLPP3
O14495	LI	HCT-15	-0.381680412	0.975282796	0.432281602	0.284283163	PLPP3
O14495	RA	SNU-61	0.145552819	-0.198403128	0.861068361	0.915186084	PLPP3
O14495	IM	SNU-61	-0.257385831	0.544223261	0.640851354	0.9742197	PLPP3
O14495	TR	NCI-H508	-0.330618352	0.491408779	0.671772303	0.572646952	PLPP3
O14495	WI	SNU-61	-0.457185712	1.506680789	0.27087349	0.671841091	PLPP3
O14495	IM	LS1034	-0.381740669	0.876153803	0.473346323	0.997650021	PLPP3
O14495	TR	HCT-15	0.266873445	-0.645692259	0.58466878	0.95050895	PLPP3
O14495	WI	MDST8	-0.679634678	0.910601493	0.458626603	0.990877673	PLPP3
O14495	TR	SNU-61	-0.179960661	0.416416697	0.717539309	0.99884588	PLPP3
O14495	WI	HCT-15	-0.408086573	1.748542406	0.222478344	0.737938444	PLPP3
O14578	AL	HT115	2.025636117	-2.231460857	0.155344368	0.063962865	CIT
O14578	TR	LS1034	-0.903623516	0.345219484	0.762856222	0.999109879	CIT
O14578	AL	LS1034	0.878949727	-0.756677282	0.528232634	0.985462669	CIT
O14578	LI	MDST8	0.306411572	-0.222957921	0.844268427	0.668050553	CIT
O14578	WI	HT115	-1.307347888	0.397829184	0.729202939	0.999812207	CIT
O14578	IM	HT115	1.997395112	-1.150916419	0.368790504	0.210589186	CIT
O14578	AL	SNU-61	1.213149758	-0.642505585	0.586367136	0.582037991	CIT
O14578	OS	MDST8	-1.809378741	3.911408079	0.059581403	0.315607642	CIT
O14578	AL	NCI-H508	0.988871134	-1.152957348	0.368117858	0.805477403	CIT
O14578	OS	NCI-H508	-0.120333718	0.215950886	0.84904941	0.721515669	CIT
O14578	RA	HT115	3.383263153	-2.179032621	0.161177056	0.273157123	CIT
O14578	WI	MDST8	1.059611196	-1.7399531	0.223995513	0.990877673	CIT
O14578	TR	HT115	3.158176179	-3.533596047	0.071593553	0.76091681	CIT
O14578	RA	MDST8	0.351151123	-0.779327898	0.517363245	0.789547963	CIT
O14578	OS	HCT-15	0.476009396	-1.43486033	0.287787634	0.610377309	CIT
O14578	IM	NCI-H508	-0.027127564	0.031883114	0.977460961	0.790151093	CIT
O14578	RA	NCI-H508	2.248710684	-1.781089863	0.216850325	0.345542384	CIT
O14578	RA	HCT-15	0.66067626	-1.082647917	0.392128202	0.972638091	CIT
O14578	OS	HT115	3.303362181	-2.851321911	0.104138768	0.119197037	CIT
O14578	IM	SNU-61	1.587267757	-0.614676117	0.601382614	0.9742197	CIT
O14578	LI	NCI-H508	2.407937702	-2.022632424	0.180458084	0.495063668	CIT
O14578	WI	LS1034	0.146746953	-0.14004105	0.901457984	0.985584111	CIT
O14578	TR	NCI-H508	2.554787415	-1.79445484	0.214593582	0.424284767	CIT
O14578	RA	LS1034	1.250991683	-0.545340452	0.640209441	0.994419813	CIT
O14578	LI	HT115	2.689617343	-4.39468268	0.048074794	0.125543999	CIT
O14578	LI	SNU-61	2.18393095	-1.170732661	0.362319462	0.463384417	CIT
O14578	OS	SNU-61	1.532826839	-0.580684476	0.620166915	0.999796017	CIT
O14578	WI	NCI-H508	-0.675446717	1.704140825	0.23046921	0.835788361	CIT
O14578	LI	HCT-15	1.972214154	-1.903651222	0.197270818	0.233212173	CIT
O14578	WI	SNU-61	2.150784353	-0.861196596	0.479889597	0.679970052	CIT
O14578	IM	HCT-15	-1.106312709	1.113983281	0.381211946	0.997789384	CIT
O14578	TR	SNU-61	3.54534794	-1.882822216	0.200427635	0.99884588	CIT
O14578	IM	MDST8	-0.239916237	0.470614046	0.684249594	0.569736527	CIT
O14578	RA	SNU-61	3.187728381	-1.095536694	0.387595569	0.910171744	CIT
O14578	AL	MDST8	-1.142788754	4.768932612	0.041267432	0.145811393	CIT
O14578	WI	HCT-15	1.261941194	-1.816852437	0.210880659	0.737938444	CIT
O14578	AL	HCT-15	-0.333037043	0.513355326	0.658787769	0.99940728	CIT
O14578	LI	LS1034	1.844361662	-0.90402126	0.461400919	0.958829955	CIT
O14578	TR	MDST8	-6.145679012	5.375293576	0.032910526	0.053078288	CIT
O14578	IM	LS1034	0.333169283	-0.278164943	0.807005528	0.997650021	CIT
O14578	OS	LS1034	0.918578362	-1.059627856	0.400373935	0.405335167	CIT
O14578	TR	HCT-15	-0.619207857	0.92050159	0.454485673	0.95050895	CIT
O14730	AL	HT115	-2.609266926	1.857693165	0.204326415	0.074470171	RIOK3
O14730	AL	LS1034	0.288539629	-0.39562981	0.730591083	0.985462669	RIOK3
O14730	WI	HT115	-0.518823364	0.467210546	0.686307671	0.999812207	RIOK3
O14730	RA	HCT-15	0.238725419	-0.425713784	0.711751697	0.982820866	RIOK3
O14730	OS	SNU-61	-0.281885832	0.613605984	0.601966567	0.999796017	RIOK3
O14730	WI	LS1034	0.464719844	-12.9145094	0.005942369	0.80583456	RIOK3
O14730	RA	HT115	-2.522069175	3.233561624	0.083793806	0.232803629	RIOK3
O14730	LI	MDST8	-0.348434478	0.377079103	0.742365744	0.65176512	RIOK3
O14730	AL	HCT-15	0.217300046	-0.364562523	0.750376091	0.99940728	RIOK3
O14730	RA	SNU-61	0.074316968	-0.086230353	0.939138964	0.925694335	RIOK3
O14730	WI	MDST8	-0.593571481	0.432976588	0.707252303	0.990877673	RIOK3
O14730	RA	MDST8	-1.126593389	1.17857981	0.359793638	0.700287891	RIOK3
O14730	IM	MDST8	-0.496612953	0.468603883	0.685464591	0.569736527	RIOK3
O14730	OS	NCI-H508	-1.702143282	2.421481371	0.136482392	0.548622021	RIOK3
O14730	RA	NCI-H508	-0.133040957	0.101399364	0.928483417	0.498527667	RIOK3
O14730	IM	HCT-15	-0.192097569	0.841171875	0.488795243	0.997789384	RIOK3
O14730	OS	HT115	-2.708291698	3.727317356	0.065036043	0.119197037	RIOK3
O14730	OS	HCT-15	0.608236361	-0.477859883	0.679882908	0.703039183	RIOK3
O14730	IM	SNU-61	0.075824152	-0.120889344	0.914828936	0.997181635	RIOK3
O14730	LI	NCI-H508	-1.005477871	1.443522615	0.285678672	0.549993651	RIOK3
O14730	AL	SNU-61	-0.151719331	0.203348394	0.857674752	0.595094868	RIOK3
O14730	OS	MDST8	-0.815041464	0.355400303	0.756272481	0.552673956	RIOK3
O14730	TR	HCT-15	-0.601012661	0.407242196	0.72328101	0.981717677	RIOK3
O14730	RA	LS1034	-0.272318334	0.601742995	0.608472387	0.994419813	RIOK3
O14730	TR	LS1034	0.519548836	-1.34080939	0.311977369	0.999109879	RIOK3
O14730	TR	SNU-61	-0.09698748	0.194656828	0.863642467	0.99884588	RIOK3
O14730	WI	NCI-H508	-0.304646454	0.163230082	0.885340127	0.84046444	RIOK3
O14730	IM	NCI-H508	0.51719354	-0.322463772	0.777689575	0.76876023	RIOK3
O14730	OS	LS1034	-0.63385613	0.596869462	0.611162282	0.430728947	RIOK3
O14730	WI	HCT-15	0.093604941	-0.105939809	0.925298548	0.816741624	RIOK3
O14730	WI	SNU-61	0.727675892	-1.921118215	0.194674544	0.671841091	RIOK3
O14730	IM	HT115	-1.718758011	2.170179938	0.162191409	0.163692703	RIOK3
O14730	LI	SNU-61	0.607676093	-1.358505592	0.307239833	0.463384417	RIOK3
O14730	LI	HT115	-2.960377475	2.324836474	0.145653885	0.163496875	RIOK3
O14730	TR	NCI-H508	-0.76535355	0.562539451	0.630391917	0.556090957	RIOK3
O14730	AL	NCI-H508	0.712616053	-0.41315121	0.719579516	0.914971197	RIOK3
O14730	IM	LS1034	-0.143294482	0.340794665	0.765727945	0.997650021	RIOK3
O14730	LI	LS1034	-0.462225797	10.48002515	0.008982412	0.903596006	RIOK3
O14730	TR	HT115	0.108434426	-0.068846959	0.951375433	0.998438218	RIOK3
O14730	AL	MDST8	1.073017067	-1.338883715	0.31249828	0.245165172	RIOK3
O14730	TR	MDST8	-0.551288146	1.162895364	0.364862814	0.145311193	RIOK3
O14730	LI	HCT-15	0.444887653	-0.628998339	0.593613924	0.311363845	RIOK3
O14733	LI	NCI-H508	-1.62700174	3.691923093	0.066167375	0.438484557	MAP2K7
O14733	RA	NCI-H508	-1.832264874	4.80817043	0.040636972	0.274424453	MAP2K7
O14733	RA	MDST8	1.484869902	-11.44360134	0.007549784	0.365474164	MAP2K7
O14733	WI	NCI-H508	-0.813221691	1.388002525	0.299537912	0.835788361	MAP2K7
O14733	OS	LS1034	0.078795605	-0.097078908	0.93151601	0.452797583	MAP2K7
O14733	OS	HT115	-3.763427447	4.640955875	0.043426576	0.117063222	MAP2K7
O14733	WI	HT115	-0.010837081	0.007620774	0.994611378	0.999812207	MAP2K7
O14733	RA	SNU-61	-2.267056508	1.730080457	0.225756159	0.910171744	MAP2K7
O14733	OS	NCI-H508	-1.4742311	3.261926419	0.082517464	0.548622021	MAP2K7
O14733	AL	SNU-61	-0.094452577	0.075294904	0.946833763	0.609414502	MAP2K7
O14733	TR	HT115	-1.793076502	2.508276433	0.128915799	0.76091681	MAP2K7
O14733	IM	MDST8	0.881443913	-0.90608524	0.460528822	0.555716009	MAP2K7
O14733	IM	NCI-H508	-0.943899924	0.920307809	0.454566345	0.678843789	MAP2K7
O14733	TR	LS1034	0.074349807	-0.06143909	0.956596943	0.999109879	MAP2K7
O14733	IM	HCT-15	-0.543202648	0.646708308	0.584128182	0.997789384	MAP2K7
O14733	WI	SNU-61	-0.968140016	1.011186562	0.418368044	0.671841091	MAP2K7
O14733	IM	HT115	-3.265144513	2.69795865	0.11430305	0.144274422	MAP2K7
O14733	IM	SNU-61	0.204479748	-0.218691896	0.847177906	0.995336946	MAP2K7
O14733	TR	MDST8	1.956237057	-3.449732607	0.074731451	0.06565978	MAP2K7
O14733	WI	LS1034	0.595517259	-0.559870935	0.631907176	0.985584111	MAP2K7
O14733	IM	LS1034	1.530468691	-1.647516661	0.241211581	0.997650021	MAP2K7
O14733	AL	NCI-H508	-1.477166324	1.353520964	0.308565318	0.805477403	MAP2K7
O14733	AL	HCT-15	-0.676335946	0.591683275	0.614035706	0.99940728	MAP2K7
O14733	WI	MDST8	0.020986122	-0.027738107	0.980389968	0.990877673	MAP2K7
O14733	TR	SNU-61	-1.538407385	1.733698143	0.225108899	0.99884588	MAP2K7
O14733	AL	HT115	-2.871006132	4.645558233	0.043346084	0.047684158	MAP2K7
O14733	OS	SNU-61	-0.436914194	0.401874743	0.726653977	0.999796017	MAP2K7
O14733	LI	LS1034	-0.713126317	1.034259078	0.409687538	0.958829955	MAP2K7
O14733	WI	HCT-15	-0.013269008	0.011117814	0.992138761	0.827024474	MAP2K7
O14733	AL	LS1034	0.712103316	-0.541780035	0.642256954	0.985462669	MAP2K7
O14733	RA	HCT-15	-1.045634413	1.55974898	0.25917639	0.889605447	MAP2K7
O14733	LI	SNU-61	-0.72365629	0.782089682	0.51605291	0.463384417	MAP2K7
O14733	RA	HT115	-3.171963325	2.70104301	0.114085098	0.255567518	MAP2K7
O14733	OS	MDST8	1.958145024	-3.688668169	0.066272843	0.315607642	MAP2K7
O14733	LI	HCT-15	-0.695764581	1.552615477	0.260710829	0.238583047	MAP2K7
O14733	TR	NCI-H508	-0.824855832	1.284982648	0.327518073	0.47401698	MAP2K7
O14733	LI	HT115	-3.261628477	4.784810411	0.041010594	0.125543999	MAP2K7
O14733	RA	LS1034	-1.086689897	1.544042573	0.262570247	0.994419813	MAP2K7
O14733	LI	MDST8	0.658341531	-0.807720346	0.504047004	0.604230196	MAP2K7
O14733	OS	HCT-15	0.119544834	-0.112651581	0.920594825	0.762806909	MAP2K7
O14733	AL	MDST8	2.704154117	-5.244847588	0.03448317	0.145811393	MAP2K7
O14733	TR	HCT-15	-1.078516243	1.132675767	0.374865908	0.95050895	MAP2K7
O14874	IM	SNU-61	0.021681737	-0.035390078	0.974983268	0.997181635	BCKDK
O14874	AL	SNU-61	-0.408816796	1.07603946	0.394475529	0.572679844	BCKDK
O14874	AL	HT115	-1.950621032	4.543848651	0.04517731	0.047684158	BCKDK
O14874	RA	NCI-H508	-0.108477657	0.186496505	0.869258981	0.489333561	BCKDK
O14874	WI	MDST8	-0.53283611	0.89116781	0.466871014	0.990877673	BCKDK
O14874	AL	LS1034	-0.810217283	1.779458569	0.217127916	0.985462669	BCKDK
O14874	IM	HT115	-0.321016871	1.913531635	0.195796557	0.169216262	BCKDK
O14874	RA	SNU-61	-1.215567553	2.329692417	0.145173007	0.910171744	BCKDK
O14874	LI	SNU-61	-1.082584937	1.551754682	0.260896771	0.463384417	BCKDK
O14874	TR	SNU-61	0.091355212	-0.345708594	0.762539167	0.99884588	BCKDK
O14874	RA	MDST8	-0.69121596	1.492392282	0.274136743	0.671329931	BCKDK
O14874	IM	NCI-H508	0.826980518	-3.062698798	0.092115101	0.560403659	BCKDK
O14874	TR	LS1034	-0.523705592	1.388540799	0.29939959	0.999109879	BCKDK
O14874	IM	HCT-15	-0.370907684	0.572542693	0.62473802	0.997789384	BCKDK
O14874	LI	MDST8	-2.101127037	16.74737418	0.003546431	0.348691289	BCKDK
O14874	WI	HT115	0.048602689	-0.054893769	0.961213452	0.999812207	BCKDK
O14874	TR	MDST8	-0.645054469	1.777694108	0.217428694	0.11024485	BCKDK
O14874	LI	NCI-H508	-0.850396263	1.740733226	0.223857156	0.514447168	BCKDK
O14874	AL	MDST8	-0.962451824	2.571686246	0.123753322	0.171741104	BCKDK
O14874	OS	MDST8	-0.076552178	0.602909132	0.607830231	0.514645724	BCKDK
O14874	AL	HCT-15	-0.453055538	0.602286826	0.608172845	0.99940728	BCKDK
O14874	RA	LS1034	-0.996408025	3.417981807	0.07597135	0.994419813	BCKDK
O14874	TR	HT115	-0.738588028	4.363630662	0.048712076	0.76091681	BCKDK
O14874	IM	MDST8	-1.394490405	1.620305267	0.24660505	0.549771191	BCKDK
O14874	OS	SNU-61	-0.513350432	0.622284638	0.597244755	0.999796017	BCKDK
O14874	OS	HCT-15	-0.778884347	0.82948606	0.494069743	0.671049892	BCKDK
O14874	WI	HCT-15	-0.570888603	1.329580291	0.315029947	0.738975186	BCKDK
O14874	WI	LS1034	-0.72229098	0.951032814	0.441963576	0.985584111	BCKDK
O14874	RA	HCT-15	-0.488337646	0.664272645	0.574852612	0.972638091	BCKDK
O14874	OS	HT115	-0.355487073	0.914929425	0.45681147	0.196765612	BCKDK
O14874	OS	LS1034	-0.702123475	1.205372465	0.351323995	0.403963116	BCKDK
O14874	LI	HT115	-1.614416785	2.609268537	0.120829383	0.157286723	BCKDK
O14874	TR	NCI-H508	-0.335542915	0.373688612	0.744530424	0.579312699	BCKDK
O14874	LI	HCT-15	-0.789894574	2.862953232	0.103420786	0.196132234	BCKDK
O14874	OS	NCI-H508	0.493403866	-0.7314922	0.540575879	0.650630787	BCKDK
O14874	LI	LS1034	-0.307984291	0.943459731	0.445034851	0.958829955	BCKDK
O14874	RA	HT115	-1.15395271	2.051681143	0.176648644	0.273157123	BCKDK
O14874	WI	SNU-61	-0.311569883	0.399504407	0.728146746	0.732803791	BCKDK
O14874	WI	NCI-H508	0.022822608	-0.137518887	0.903215967	0.84046444	BCKDK
O14874	TR	HCT-15	-0.53229925	0.770280097	0.521678762	0.95050895	BCKDK
O14874	AL	NCI-H508	0.379351609	-0.754070918	0.529497416	0.858365972	BCKDK
O14874	IM	LS1034	-0.069120469	0.123260996	0.913170496	0.997650021	BCKDK
O14920	AL	SNU-61	-1.830275246	1.456527142	0.282548676	0.572679844	IKBKB
O14920	IM	HCT-15	0.56246665	-0.585024948	0.617741304	0.997789384	IKBKB
O14920	AL	HCT-15	-0.8523032	0.288867707	0.799871924	0.99940728	IKBKB
O14920	RA	HT115	2.091284701	-1.763873083	0.219803774	0.282799587	IKBKB
O14920	RA	HCT-15	0.35430491	-0.132388085	0.906794988	0.982820866	IKBKB
O14920	IM	HT115	1.598221379	-1.796302825	0.214283982	0.170852819	IKBKB
O14920	TR	LS1034	-1.36501587	0.813106967	0.501559204	0.999109879	IKBKB
O14920	LI	HT115	-0.071854056	0.042104627	0.970240719	0.396558036	IKBKB
O14920	WI	MDST8	0.646325463	-1.885086726	0.200081179	0.990877673	IKBKB
O14920	IM	MDST8	-1.036848877	0.546257196	0.639683081	0.568722113	IKBKB
O14920	OS	NCI-H508	2.060697	-3.048382776	0.092865249	0.548622021	IKBKB
O14920	AL	HT115	0.420343127	-0.478437694	0.679535564	0.15091145	IKBKB
O14920	IM	NCI-H508	1.871434736	-1.536460672	0.264228814	0.611589876	IKBKB
O14920	RA	NCI-H508	1.310314926	-2.463351146	0.132757169	0.298083711	IKBKB
O14920	RA	MDST8	-3.822654576	2.658650846	0.117132785	0.578162487	IKBKB
O14920	TR	MDST8	-5.172104428	6.129631282	0.025597774	0.053078288	IKBKB
O14920	IM	SNU-61	0.252959671	-0.095724391	0.932467161	0.997181635	IKBKB
O14920	LI	NCI-H508	0.699712786	-0.585095788	0.617701781	0.739997035	IKBKB
O14920	OS	HT115	-0.073497769	0.038551813	0.972749875	0.326537853	IKBKB
O14920	AL	NCI-H508	1.945637773	-8.706061205	0.012937908	0.805477403	IKBKB
O14920	RA	LS1034	1.05882115	-10.46880837	0.009001411	0.857384443	IKBKB
O14920	TR	HT115	0.859458245	-0.835447658	0.491371767	0.837256177	IKBKB
O14920	TR	SNU-61	-1.439487844	1.461718438	0.281311212	0.99884588	IKBKB
O14920	OS	SNU-61	-2.031872228	3.345214628	0.078927106	0.999796017	IKBKB
O14920	LI	LS1034	-0.075980895	0.062189433	0.956067887	0.958829955	IKBKB
O14920	OS	HCT-15	-0.122972101	0.037768136	0.973303413	0.773874299	IKBKB
O14920	WI	HCT-15	-1.104968929	0.501496278	0.665780426	0.755654519	IKBKB
O14920	TR	NCI-H508	-0.839385305	2.283474099	0.14984057	0.408882713	IKBKB
O14920	AL	LS1034	0.228664777	-0.269258559	0.812965282	0.985462669	IKBKB
O14920	RA	SNU-61	-2.423140131	1.801346653	0.213441967	0.910171744	IKBKB
O14920	OS	LS1034	-0.566417006	0.30134538	0.791595375	0.430728947	IKBKB
O14920	TR	HCT-15	-1.291130915	0.643753602	0.585701483	0.95050895	IKBKB
O14920	LI	HCT-15	0.956022463	-0.408324536	0.722602089	0.337303967	IKBKB
O14920	IM	LS1034	0.169110283	-0.121534433	0.91437777	0.997650021	IKBKB
O14920	LI	SNU-61	-0.967762868	0.763256239	0.525053003	0.463384417	IKBKB
O14920	AL	MDST8	-0.63488888	0.539110506	0.643795532	0.331294633	IKBKB
O14920	WI	NCI-H508	-0.877324249	2.430709653	0.135648956	0.835788361	IKBKB
O14920	WI	HT115	-0.156789822	0.123103668	0.91328049	0.999812207	IKBKB
O14920	LI	MDST8	-3.049317191	5.952818584	0.027078853	0.439696684	IKBKB
O14920	OS	MDST8	-2.29659817	0.819913861	0.498432976	0.484424203	IKBKB
O14920	WI	LS1034	-0.85642249	0.755071771	0.529011392	0.985584111	IKBKB
O14920	WI	SNU-61	-0.621476698	0.443356457	0.700855506	0.717403494	IKBKB
O14936	RA	NCI-H508	-1.568014359	2.007081183	0.182543195	0.331728153	CASK
O14936	AL	HCT-15	-0.287210894	1.212634381	0.349068977	0.99940728	CASK
O14936	LI	SNU-61	-0.366386968	0.477194157	0.680283261	0.467345223	CASK
O14936	IM	NCI-H508	-1.972961659	1.807511528	0.21241873	0.580262112	CASK
O14936	TR	LS1034	-0.839037324	1.24451869	0.339368888	0.999109879	CASK
O14936	IM	HT115	0.659416966	-0.65236773	0.581125096	0.257848435	CASK
O14936	OS	NCI-H508	-2.031155469	2.038756331	0.178330029	0.554422071	CASK
O14936	LI	HT115	-0.189150415	0.257393239	0.820937119	0.366477137	CASK
O14936	AL	HT115	0.346939457	-0.997594299	0.4235768	0.113630988	CASK
O14936	RA	MDST8	1.915975992	-10.86693867	0.008362025	0.365474164	CASK
O14936	OS	SNU-61	0.496444154	-0.865553633	0.477973979	0.999796017	CASK
O14936	OS	HCT-15	-0.560561778	2.476249207	0.131638151	0.561059643	CASK
O14936	AL	SNU-61	0.684087244	-1.469817591	0.279394141	0.572679844	CASK
O14936	WI	SNU-61	0.688983385	-1.644212137	0.241858372	0.671841091	CASK
O14936	RA	HCT-15	-1.03075681	5.227577092	0.03469965	0.781616936	CASK
O14936	TR	MDST8	2.124920038	-8.633478569	0.013152073	0.053078288	CASK
O14936	RA	HT115	-1.078170693	1.451226621	0.283819224	0.306137354	CASK
O14936	TR	NCI-H508	-1.724936296	1.950463373	0.19041473	0.41294455	CASK
O14936	OS	MDST8	1.530549536	-1.834408078	0.208029607	0.39669835	CASK
O14936	AL	NCI-H508	-0.350069819	0.492264093	0.671262702	0.905500589	CASK
O14936	RA	LS1034	-1.339919014	1.518093508	0.268302243	0.994419813	CASK
O14936	TR	HT115	-0.841173249	0.741945336	0.535419794	0.855762186	CASK
O14936	IM	MDST8	0.982169961	-1.78665735	0.215906442	0.549771191	CASK
O14936	AL	MDST8	1.816852206	-3.136967912	0.088359073	0.162888441	CASK
O14936	LI	LS1034	-1.203829214	5.717389503	0.029255917	0.958829955	CASK
O14936	IM	HCT-15	-0.669394138	1.057249354	0.401236994	0.997789384	CASK
O14936	WI	HCT-15	0.617345932	-1.290286591	0.326001849	0.738975186	CASK
O14936	WI	MDST8	1.148186617	-1.244687083	0.339318516	0.990877673	CASK
O14936	AL	LS1034	-0.037349392	0.08548521	0.93966296	0.985462669	CASK
O14936	RA	SNU-61	-0.028167266	0.046234887	0.967324455	0.928455405	CASK
O14936	OS	LS1034	0.19416103	-0.426198535	0.711450789	0.430728947	CASK
O14936	IM	SNU-61	0.896870189	-0.897452425	0.464188013	0.9742197	CASK
O14936	LI	HCT-15	-0.346945764	1.366993417	0.304998849	0.253371752	CASK
O14936	TR	HCT-15	-1.372889311	4.590615025	0.044321497	0.95050895	CASK
O14936	LI	MDST8	0.939662655	-1.011542627	0.418232546	0.587530616	CASK
O14936	LI	NCI-H508	-1.091496445	1.821987795	0.210041346	0.514447168	CASK
O14936	WI	NCI-H508	-1.179022564	1.473561086	0.278513601	0.835788361	CASK
O14936	OS	HT115	0.231650595	-0.279754377	0.805944173	0.28491582	CASK
O14936	TR	SNU-61	0.310254105	-0.955648483	0.440102856	0.99884588	CASK
O14936	WI	HT115	-0.067202962	0.110984538	0.921762634	0.999812207	CASK
O14936	WI	LS1034	0.115468864	-0.106952097	0.924588792	0.985769711	CASK
O14936	IM	LS1034	0.200393084	-0.380614874	0.740112433	0.997650021	CASK
O14976	AL	SNU-61	-0.172238831	0.148985479	0.895231133	0.602170924	GAK
O14976	RA	NCI-H508	-0.94117044	1.55290016	0.260649371	0.354921314	GAK
O14976	IM	HCT-15	0.116896123	-0.27720287	0.80764829	0.997789384	GAK
O14976	WI	MDST8	0.400742161	-0.778256038	0.517872666	0.990877673	GAK
O14976	OS	NCI-H508	-0.941629703	1.464689731	0.280605994	0.613434717	GAK
O14976	IM	LS1034	0.46782556	-0.97359829	0.432946679	0.997650021	GAK
O14976	IM	NCI-H508	0.067276788	-0.122556706	0.913662914	0.779923327	GAK
O14976	TR	SNU-61	-0.60534161	0.262743354	0.817338122	0.99884588	GAK
O14976	RA	MDST8	0.382307248	-0.561703332	0.630866373	0.814510631	GAK
O14976	OS	SNU-61	-0.338831377	0.262342081	0.817607804	0.999796017	GAK
O14976	TR	LS1034	0.288932278	-0.207669385	0.854713641	0.999109879	GAK
O14976	WI	HCT-15	-1.205471545	19.58571843	0.00259673	0.737938444	GAK
O14976	LI	HCT-15	-1.953872679	2.85678505	0.10380066	0.196132234	GAK
O14976	WI	HT115	0.688740752	-1.14891985	0.369449912	0.999812207	GAK
O14976	IM	HT115	-2.736952438	3.430223448	0.075489815	0.132082586	GAK
O14976	RA	SNU-61	-0.875262434	0.424101728	0.712752992	0.910171744	GAK
O14976	IM	MDST8	-0.311971316	0.824544367	0.496317468	0.555716009	GAK
O14976	WI	LS1034	0.315115724	-0.850424135	0.484659687	0.985584111	GAK
O14976	AL	NCI-H508	-0.595791564	0.783066831	0.515590078	0.848579215	GAK
O14976	RA	LS1034	-0.924713384	1.338161179	0.312694006	0.994419813	GAK
O14976	TR	HT115	-1.85129654	5.302907653	0.033769817	0.751105122	GAK
O14976	LI	SNU-61	-1.428100888	1.461321087	0.281405689	0.463384417	GAK
O14976	OS	HT115	-2.934052964	20.91827836	0.002277521	0.075798477	GAK
O14976	AL	HT115	-3.352114235	4.745115875	0.04165714	0.047684158	GAK
O14976	OS	HCT-15	-1.889325281	1.760321131	0.220419667	0.581852008	GAK
O14976	OS	LS1034	-2.031212966	3.233429184	0.083799832	0.366498317	GAK
O14976	TR	NCI-H508	-0.277853909	0.256150879	0.821773884	0.599578564	GAK
O14976	AL	LS1034	-0.43070591	0.572687607	0.624656419	0.985462669	GAK
O14976	RA	HCT-15	-1.83397182	3.609221297	0.068924485	0.825747307	GAK
O14976	AL	HCT-15	-1.1285512	5.030665662	0.037316091	0.99940728	GAK
O14976	TR	HCT-15	-1.25204989	1.047874221	0.404659238	0.95050895	GAK
O14976	AL	MDST8	-0.434720797	0.478383995	0.679567839	0.346141108	GAK
O14976	OS	MDST8	0.863761956	-0.939094852	0.446815413	0.474478156	GAK
O14976	LI	LS1034	-0.535060437	0.845548622	0.486834477	0.958829955	GAK
O14976	IM	SNU-61	0.47362182	-0.440141487	0.702832534	0.9742197	GAK
O14976	RA	HT115	-2.541542303	4.186695785	0.052590285	0.216888614	GAK
O14976	WI	NCI-H508	-0.489970483	0.513876964	0.658481472	0.835788361	GAK
O14976	WI	SNU-61	-0.789530713	0.646310669	0.584339697	0.690479014	GAK
O14976	LI	HT115	-2.898402362	9.28565001	0.011399853	0.123017303	GAK
O14976	LI	MDST8	-0.689212136	0.481887222	0.677464613	0.635471179	GAK
O14976	TR	MDST8	2.105810597	-2.196649471	0.159184175	0.092534143	GAK
O14976	LI	NCI-H508	-2.021566652	2.169372716	0.162284336	0.485905913	GAK
O15021	WI	MDST8	0.360032498	-0.388063023	0.7353797	0.990877673	MAST4
O15021	TR	HT115	-0.205125382	0.124345862	0.912412115	0.99738802	MAST4
O15021	RA	NCI-H508	0.429504511	-0.195248812	0.863235525	0.487331174	MAST4
O15021	OS	SNU-61	4.513122108	-0.948316866	0.44306241	0.999796017	MAST4
O15021	LI	LS1034	0.055260895	-0.118616676	0.916418824	0.958829955	MAST4
O15021	AL	HCT-15	1.591996642	-2.31990537	0.146144463	0.99940728	MAST4
O15021	TR	NCI-H508	-3.179040758	1.696389095	0.231902541	0.439700969	MAST4
O15021	AL	LS1034	-0.631148918	2.048669189	0.177038544	0.985462669	MAST4
O15021	AL	HT115	0.989776086	-0.581688599	0.619605075	0.141734265	MAST4
O15021	WI	NCI-H508	-1.911588453	0.980166494	0.430359685	0.835788361	MAST4
O15021	TR	SNU-61	5.319731998	-1.054188416	0.402350758	0.99884588	MAST4
O15021	LI	HCT-15	1.416219557	-2.281976335	0.149995271	0.222903973	MAST4
O15021	WI	HT115	-1.379544683	0.34096518	0.765617166	0.999812207	MAST4
O15021	IM	HT115	1.389266667	-0.313165646	0.78379594	0.297596905	MAST4
O15021	WI	HCT-15	0.377376448	-1.868834154	0.202585543	0.737938444	MAST4
O15021	AL	SNU-61	3.931472954	-0.76840577	0.522577123	0.572679844	MAST4
O15021	AL	MDST8	-1.848371404	1.907709849	0.196663439	0.194223692	MAST4
O15021	OS	MDST8	-0.835989082	1.173188753	0.361526678	0.445461191	MAST4
O15021	OS	NCI-H508	-1.147766841	1.382579442	0.300935917	0.620014616	MAST4
O15021	LI	NCI-H508	-1.144434562	0.707976271	0.552346636	0.700173679	MAST4
O15021	IM	HCT-15	0.262686766	-0.299963822	0.792509609	0.997789384	MAST4
O15021	RA	MDST8	0.152216474	-0.545346697	0.640205854	0.814510631	MAST4
O15021	IM	MDST8	-0.85558142	1.020818063	0.414719872	0.549771191	MAST4
O15021	RA	LS1034	-1.066448297	1.142541843	0.371565556	0.994419813	MAST4
O15021	RA	SNU-61	4.914781004	-1.147125243	0.370043785	0.910171744	MAST4
O15021	TR	LS1034	-1.920941855	4.760176605	0.04141008	0.999109879	MAST4
O15021	RA	HCT-15	0.704205714	-0.690441979	0.561277812	0.972638091	MAST4
O15021	OS	HCT-15	0.347346145	-1.270531654	0.331692471	0.62162815	MAST4
O15021	LI	SNU-61	4.557303725	-0.980987015	0.430037693	0.463384417	MAST4
O15021	RA	HT115	1.501533159	-0.450361941	0.696560861	0.447684684	MAST4
O15021	WI	LS1034	-1.400050031	1.907559161	0.196685945	0.985584111	MAST4
O15021	LI	HT115	2.179583771	-0.667444213	0.573191798	0.292073969	MAST4
O15021	WI	SNU-61	5.467275837	-1.117151	0.380127876	0.671841091	MAST4
O15021	IM	NCI-H508	-2.96638718	2.510053297	0.128767072	0.572005485	MAST4
O15021	TR	MDST8	-2.950726904	34.62108002	0.000833251	0.047952694	MAST4
O15021	LI	MDST8	-0.246369255	0.287056061	0.80107722	0.655495866	MAST4
O15021	AL	NCI-H508	0.006487	-0.008284633	0.99414198	0.995200775	MAST4
O15021	OS	LS1034	0.572201893	-0.661052629	0.5765432	0.430728947	MAST4
O15021	IM	SNU-61	4.267699609	-0.823448375	0.496817372	0.9742197	MAST4
O15021	OS	HT115	2.459884552	-0.882554722	0.47057437	0.1992929	MAST4
O15021	TR	HCT-15	-0.942069512	1.046044522	0.405330948	0.95050895	MAST4
O15021	IM	LS1034	-0.622230079	2.329313732	0.145210428	0.997650021	MAST4
O15056	AL	HT115	1.173980754	-12.17084209	0.006683254	0.042328084	SYNJ2
O15056	TR	NCI-H508	-0.273180164	0.849325971	0.485148673	0.526992177	SYNJ2
O15056	RA	LS1034	-0.065282593	0.091118181	0.935703035	0.994419813	SYNJ2
O15056	OS	NCI-H508	-0.208406273	1.01745392	0.415990113	0.62372384	SYNJ2
O15056	AL	HCT-15	0.20474131	-0.702572587	0.555084959	0.99940728	SYNJ2
O15056	TR	SNU-61	0.415953642	-1.190990177	0.355840998	0.99884588	SYNJ2
O15056	OS	SNU-61	0.686310336	-0.864963178	0.478233118	0.999796017	SYNJ2
O15056	IM	MDST8	-0.689595346	1.243427362	0.339695556	0.549771191	SYNJ2
O15056	RA	NCI-H508	-0.194781766	0.34293496	0.764338115	0.469315706	SYNJ2
O15056	IM	NCI-H508	-1.094300931	2.227845861	0.155737159	0.580262112	SYNJ2
O15056	RA	MDST8	1.029296607	-2.348509332	0.143330187	0.625229413	SYNJ2
O15056	AL	LS1034	0.11223345	-0.125648217	0.911501897	0.985462669	SYNJ2
O15056	LI	HT115	0.936963822	-1.837837272	0.207478676	0.190365828	SYNJ2
O15056	RA	SNU-61	0.140170789	-0.34662819	0.761943265	0.910171744	SYNJ2
O15056	RA	HT115	0.987889386	-3.772339256	0.06363707	0.21689551	SYNJ2
O15056	WI	LS1034	0.519642203	-0.265897354	0.815219866	0.985584111	SYNJ2
O15056	OS	HCT-15	-0.387393547	1.224565185	0.345401218	0.62162815	SYNJ2
O15056	AL	NCI-H508	0.363470362	-0.441351882	0.702087758	0.907912278	SYNJ2
O15056	LI	SNU-61	0.941057756	-1.870351087	0.202350038	0.463384417	SYNJ2
O15056	AL	SNU-61	1.46559865	-2.108820993	0.169467488	0.572679844	SYNJ2
O15056	TR	HT115	-0.387129077	0.645838461	0.584590965	0.887367162	SYNJ2
O15056	LI	LS1034	0.30305708	-0.291537854	0.79809712	0.958829955	SYNJ2
O15056	WI	HCT-15	0.275245472	-1.052437821	0.402989296	0.739262355	SYNJ2
O15056	IM	HCT-15	-0.017922007	0.04551225	0.967834632	0.997789384	SYNJ2
O15056	WI	HT115	-1.053538583	2.897540991	0.10132677	0.999812207	SYNJ2
O15056	RA	HCT-15	-0.193068596	0.710130395	0.551258526	0.972638091	SYNJ2
O15056	IM	SNU-61	0.978271818	-1.194931088	0.35459652	0.9742197	SYNJ2
O15056	OS	LS1034	-0.652614983	0.9487434	0.442889646	0.4083662	SYNJ2
O15056	LI	NCI-H508	-0.14443145	0.492547957	0.671093637	0.756219212	SYNJ2
O15056	OS	MDST8	1.311196665	-1.144470831	0.370924216	0.445461191	SYNJ2
O15056	IM	LS1034	-0.766149407	1.089308161	0.389778496	0.997650021	SYNJ2
O15056	TR	HCT-15	0.029768663	-0.078473754	0.944595907	0.992670175	SYNJ2
O15056	WI	MDST8	-0.269129525	0.247315215	0.827736021	0.990877673	SYNJ2
O15056	OS	HT115	0.68575889	-2.975623561	0.096815727	0.119197037	SYNJ2
O15056	WI	NCI-H508	-0.446252542	0.361560769	0.752304864	0.835788361	SYNJ2
O15056	IM	HT115	0.89204825	-1.399476292	0.296606482	0.189924758	SYNJ2
O15056	TR	LS1034	-0.569096442	1.242348037	0.340019001	0.999109879	SYNJ2
O15056	LI	MDST8	0.454805216	-0.475738044	0.681159533	0.635471179	SYNJ2
O15056	AL	MDST8	1.339369949	-2.422631421	0.13637814	0.180142048	SYNJ2
O15056	TR	MDST8	0.882069532	-0.945863388	0.444057572	0.166195018	SYNJ2
O15056	LI	HCT-15	0.465977959	-3.696744006	0.066011611	0.193575138	SYNJ2
O15056	WI	SNU-61	0.474083009	-1.882962151	0.200406203	0.671841091	SYNJ2
O15075	AL	SNU-61	-2.901507979	1.060485516	0.400063238	0.572679844	DCLK1
O15075	RA	SNU-61	-2.278638356	0.620343986	0.59829784	0.910171744	DCLK1
O15075	AL	NCI-H508	-1.089298821	1.659900857	0.238807466	0.805477403	DCLK1
O15075	LI	HT115	-3.265849599	1.560763464	0.258959109	0.203625158	DCLK1
O15075	AL	HCT-15	-0.704979582	0.69533598	0.558771752	0.99940728	DCLK1
O15075	AL	HT115	-4.140778147	5.443110857	0.032134408	0.044110816	DCLK1
O15075	WI	NCI-H508	1.115007928	-0.621765182	0.597526479	0.835788361	DCLK1
O15075	OS	SNU-61	-2.08917053	0.514205555	0.658288586	0.999796017	DCLK1
O15075	IM	NCI-H508	1.51988309	-0.727840086	0.542388356	0.697845782	DCLK1
O15075	LI	SNU-61	-2.897650251	0.82636653	0.495487464	0.463384417	DCLK1
O15075	LI	MDST8	-1.437921907	2.443438215	0.134510971	0.549702456	DCLK1
O15075	IM	HT115	-4.174592124	3.789453932	0.063116699	0.130985736	DCLK1
O15075	OS	LS1034	-1.626994788	1.199028688	0.35330799	0.403963116	DCLK1
O15075	LI	NCI-H508	-0.800787649	1.785006525	0.216185749	0.514447168	DCLK1
O15075	LI	HCT-15	-1.979012965	4.584665658	0.044429043	0.173078216	DCLK1
O15075	OS	MDST8	0.268138234	-0.21194646	0.851786464	0.575025184	DCLK1
O15075	TR	NCI-H508	1.590386733	-1.093878485	0.388175363	0.49936769	DCLK1
O15075	TR	SNU-61	-1.397642702	0.396050035	0.730325726	0.99884588	DCLK1
O15075	TR	HT115	-0.508892401	0.331934976	0.77149633	0.97359507	DCLK1
O15075	IM	MDST8	-0.548432324	0.385824807	0.736799925	0.584171298	DCLK1
O15075	LI	LS1034	0.038199022	-0.018704526	0.98677506	0.970404884	DCLK1
O15075	OS	HCT-15	-1.8359033	7.595284431	0.016896434	0.446012319	DCLK1
O15075	IM	HCT-15	0.660183372	-1.299963757	0.323257258	0.997789384	DCLK1
O15075	OS	HT115	-4.710764778	2.990145693	0.096008367	0.119197037	DCLK1
O15075	RA	HCT-15	1.254327561	-3.231697394	0.083878682	0.837452566	DCLK1
O15075	AL	LS1034	0.707057603	-0.678680506	0.567342509	0.985462669	DCLK1
O15075	TR	MDST8	3.334346319	-3.756827447	0.0641141	0.06238748	DCLK1
O15075	WI	LS1034	0.722009855	-1.436615089	0.287358846	0.985584111	DCLK1
O15075	AL	MDST8	-0.408366231	0.30652085	0.788175424	0.369041517	DCLK1
O15075	RA	HT115	-2.134197071	3.487113084	0.073308768	0.227013808	DCLK1
O15075	OS	NCI-H508	1.361752878	-1.526806806	0.266359961	0.605398166	DCLK1
O15075	WI	MDST8	0.691865325	-1.039808928	0.407629512	0.990877673	DCLK1
O15075	IM	SNU-61	-1.539279965	0.545436098	0.640154508	0.9742197	DCLK1
O15075	RA	MDST8	1.480221043	-3.591794973	0.069526604	0.484184979	DCLK1
O15075	WI	HT115	0.120088863	-0.049285736	0.965170867	0.999812207	DCLK1
O15075	TR	LS1034	2.139412184	-1.152285547	0.368339112	0.999109879	DCLK1
O15075	IM	LS1034	-0.153861616	0.403227447	0.725802966	0.997650021	DCLK1
O15075	RA	NCI-H508	-0.086053289	0.078912151	0.944287348	0.500974159	DCLK1
O15075	WI	SNU-61	-2.976160439	1.079562731	0.393222087	0.671841091	DCLK1
O15075	TR	HCT-15	0.677589764	-0.974391301	0.432633444	0.95050895	DCLK1
O15075	WI	HCT-15	-1.370154522	2.528458325	0.127240545	0.737938444	DCLK1
O15075	RA	LS1034	1.859832993	-0.940468887	0.446254084	0.994419813	DCLK1
O15264	OS	SNU-61	1.235221275	-0.69914477	0.556828507	0.999796017	MAPK13
O15264	RA	HCT-15	1.552193567	-2.732913635	0.111866918	0.837452566	MAPK13
O15264	AL	HCT-15	0.700252411	-0.608005361	0.605030622	0.99940728	MAPK13
O15264	AL	LS1034	-0.498521562	0.997523238	0.423604218	0.985462669	MAPK13
O15264	OS	MDST8	-2.329722607	2.659562296	0.11706606	0.350765599	MAPK13
O15264	RA	MDST8	-1.660966268	1.754717087	0.221396004	0.645474043	MAPK13
O15264	TR	LS1034	0.345443912	-0.478614505	0.679429302	0.999109879	MAPK13
O15264	TR	SNU-61	1.439972147	-0.885316652	0.469383509	0.99884588	MAPK13
O15264	TR	HCT-15	1.25794895	-0.889998743	0.46737189	0.95050895	MAPK13
O15264	RA	NCI-H508	-0.926167834	2.221168475	0.156466293	0.309160305	MAPK13
O15264	WI	HT115	0.743870617	-1.197025323	0.353937278	0.999812207	MAPK13
O15264	AL	HT115	0.545998783	-0.442596431	0.701322533	0.154439633	MAPK13
O15264	TR	MDST8	-0.44009026	0.731325102	0.540658682	0.190885478	MAPK13
O15264	WI	LS1034	-0.687757532	1.445891817	0.28510522	0.985584111	MAPK13
O15264	IM	SNU-61	-0.093564387	0.155637155	0.890608365	0.997181635	MAPK13
O15264	RA	SNU-61	-0.079092098	0.108328291	0.923624071	0.925694335	MAPK13
O15264	RA	LS1034	0.745854466	-3.958165837	0.058302022	0.994419813	MAPK13
O15264	LI	NCI-H508	-0.500673218	0.889833455	0.467442752	0.678584796	MAPK13
O15264	IM	MDST8	-1.498269816	1.321410675	0.317273735	0.549771191	MAPK13
O15264	OS	HCT-15	0.415569694	-0.61702392	0.600103157	0.675648329	MAPK13
O15264	WI	HCT-15	-0.388912947	0.482828516	0.676900301	0.755654519	MAPK13
O15264	IM	NCI-H508	-0.936775124	1.517093835	0.268526227	0.612531656	MAPK13
O15264	WI	SNU-61	-0.948545404	1.51265492	0.269523665	0.671841091	MAPK13
O15264	OS	HT115	0.778346933	-0.663987394	0.575002197	0.226777178	MAPK13
O15264	LI	LS1034	0.119117305	-0.177678806	0.875342114	0.958829955	MAPK13
O15264	IM	HT115	-0.2577988	0.329735348	0.772932232	0.296510101	MAPK13
O15264	IM	HCT-15	0.330214551	-0.352372857	0.758226801	0.997789384	MAPK13
O15264	OS	LS1034	0.539705409	-0.766391453	0.523544252	0.430728947	MAPK13
O15264	LI	MDST8	-0.664836052	0.692429884	0.56025863	0.628363431	MAPK13
O15264	OS	NCI-H508	-0.931713686	3.01199016	0.094811874	0.548622021	MAPK13
O15264	TR	NCI-H508	0.219257317	-2.233507626	0.155122577	0.408882713	MAPK13
O15264	LI	HCT-15	0.30775169	-0.311578964	0.784840523	0.349618211	MAPK13
O15264	WI	MDST8	0.24777167	-0.276072447	0.808403841	0.990877673	MAPK13
O15264	WI	NCI-H508	0.269743195	-0.316065752	0.78188859	0.835788361	MAPK13
O15264	LI	SNU-61	0.720770534	-0.430002397	0.709092519	0.470301023	MAPK13
O15264	TR	HT115	0.844211211	-1.485434403	0.275743772	0.767706412	MAPK13
O15264	AL	SNU-61	-0.611066393	0.995210113	0.424497779	0.572679844	MAPK13
O15264	IM	LS1034	-0.466982097	1.096686999	0.387193945	0.997650021	MAPK13
O15264	RA	HT115	2.135668935	-1.671790798	0.236528453	0.285950883	MAPK13
O15264	AL	MDST8	-2.12985536	4.591880485	0.044298671	0.145811393	MAPK13
O15264	LI	HT115	1.059653639	-1.117399622	0.380042942	0.236983338	MAPK13
O15264	AL	NCI-H508	-0.907952919	2.477029442	0.131570882	0.805477403	MAPK13
O15327	OS	HT115	0.084341105	-0.163702315	0.885012789	0.303515971	INPP4B
O15327	AL	SNU-61	-0.169976142	0.59647207	0.61138206	0.582037991	INPP4B
O15327	TR	LS1034	-0.334528887	0.763592349	0.524891057	0.999109879	INPP4B
O15327	AL	LS1034	0.043582101	-0.113208401	0.92020483	0.985462669	INPP4B
O15327	WI	HT115	-1.089205508	0.968549584	0.434946672	0.999812207	INPP4B
O15327	RA	SNU-61	1.132677013	-3.356986847	0.078437827	0.910171744	INPP4B
O15327	RA	HCT-15	-0.232983842	0.439479893	0.703239854	0.981665002	INPP4B
O15327	TR	HCT-15	-0.147746399	0.435423547	0.705740734	0.981717677	INPP4B
O15327	OS	SNU-61	0.224705794	-0.390857008	0.733609233	0.999796017	INPP4B
O15327	AL	HT115	-0.82622488	0.651851527	0.581398445	0.138831273	INPP4B
O15327	RA	MDST8	-0.722734774	0.530068412	0.649028463	0.816331509	INPP4B
O15327	IM	HCT-15	0.642754219	-2.448817564	0.134034027	0.997789384	INPP4B
O15327	OS	LS1034	0.58428786	-1.034465043	0.409610954	0.405335167	INPP4B
O15327	TR	MDST8	0.599212502	-0.674476709	0.56952455	0.198639594	INPP4B
O15327	IM	NCI-H508	0.213720845	-0.813644748	0.501311504	0.697845782	INPP4B
O15327	RA	LS1034	0.126567795	-0.201655907	0.858835635	0.994419813	INPP4B
O15327	LI	NCI-H508	0.122883246	-0.083200195	0.941270126	0.850649177	INPP4B
O15327	LI	HCT-15	-0.377530918	1.530516341	0.265538486	0.238583047	INPP4B
O15327	IM	SNU-61	-0.332283349	0.881209008	0.471155738	0.9742197	INPP4B
O15327	LI	HT115	0.131639578	-0.258115834	0.820450609	0.366477137	INPP4B
O15327	TR	HT115	-1.009084948	1.108146456	0.383218743	0.800110069	INPP4B
O15327	WI	HCT-15	-0.483111462	3.748411915	0.064375073	0.737938444	INPP4B
O15327	WI	SNU-61	0.087714528	-0.104635017	0.926213557	0.799640525	INPP4B
O15327	LI	LS1034	-0.800733003	1.47283359	0.278684448	0.958829955	INPP4B
O15327	IM	HT115	-0.583324487	0.959329722	0.43862488	0.228801894	INPP4B
O15327	WI	LS1034	-0.033612191	0.141819953	0.900218618	0.985584111	INPP4B
O15327	LI	MDST8	-0.453709175	0.410535523	0.72121649	0.651233463	INPP4B
O15327	WI	MDST8	-0.195928795	0.160290611	0.887378512	0.990877673	INPP4B
O15327	OS	NCI-H508	-0.081631354	0.216493049	0.848679103	0.721515669	INPP4B
O15327	TR	SNU-61	0.378066485	-0.715616218	0.548496476	0.99884588	INPP4B
O15327	AL	MDST8	-0.296638237	0.202404611	0.858322024	0.390520091	INPP4B
O15327	WI	NCI-H508	-0.352704996	0.866052624	0.477755095	0.835788361	INPP4B
O15327	OS	HCT-15	-0.194913352	0.339315888	0.76668905	0.712751059	INPP4B
O15327	AL	HCT-15	0.190725372	-1.877959356	0.201174331	0.99940728	INPP4B
O15327	LI	SNU-61	0.51691268	-1.085983956	0.390949257	0.463384417	INPP4B
O15327	RA	NCI-H508	0.192455891	-0.512348385	0.659379333	0.444518132	INPP4B
O15327	TR	NCI-H508	0.042082874	-0.194042908	0.86406456	0.606039692	INPP4B
O15327	IM	LS1034	0.167303624	-0.456951179	0.692538194	0.997650021	INPP4B
O15327	OS	MDST8	-0.2223436	0.154509524	0.891391552	0.58920319	INPP4B
O15327	IM	MDST8	-1.123696364	1.003586475	0.421271769	0.552372189	INPP4B
O15327	RA	HT115	-0.102044666	0.181782582	0.872509219	0.503904304	INPP4B
O15327	AL	NCI-H508	-0.073701417	0.155639758	0.890606557	0.985582824	INPP4B
O15355	AL	LS1034	-1.882989993	1.342772011	0.311447557	0.985462669	PPM1G
O15355	LI	NCI-H508	-0.410021592	0.27248326	0.810805033	0.810306513	PPM1G
O15355	OS	HT115	0.82470732	-0.795988171	0.509507986	0.21014032	PPM1G
O15355	AL	HT115	1.708586806	-2.846860809	0.104416019	0.053380789	PPM1G
O15355	OS	SNU-61	-1.840561424	0.401144519	0.727113641	0.999796017	PPM1G
O15355	AL	HCT-15	-2.218842405	2.057245048	0.175931446	0.99940728	PPM1G
O15355	OS	LS1034	-1.142880642	1.025157283	0.4130878	0.405335167	PPM1G
O15355	WI	HT115	2.339182669	-0.698581011	0.557115744	0.999812207	PPM1G
O15355	RA	MDST8	0.963958209	-0.714140933	0.549237995	0.801938588	PPM1G
O15355	LI	LS1034	-0.857365097	0.477947765	0.679830071	0.958829955	PPM1G
O15355	IM	NCI-H508	0.668049892	-0.499239677	0.667117342	0.750181119	PPM1G
O15355	AL	SNU-61	-3.731493647	1.096954084	0.38710076	0.572679844	PPM1G
O15355	LI	MDST8	2.024473767	-0.936161318	0.448016365	0.591002904	PPM1G
O15355	IM	HT115	0.200683916	-0.343810238	0.763770157	0.296510101	PPM1G
O15355	OS	MDST8	1.63350906	-2.011385981	0.181962765	0.383698273	PPM1G
O15355	RA	NCI-H508	-1.27353752	0.79544712	0.509761237	0.418493215	PPM1G
O15355	LI	HCT-15	-2.096607631	2.017251651	0.181175882	0.23031512	PPM1G
O15355	IM	LS1034	-0.777457115	1.221834956	0.346236497	0.997650021	PPM1G
O15355	LI	HT115	1.874323046	-2.65774003	0.117199517	0.153854529	PPM1G
O15355	LI	SNU-61	-3.130742305	0.74315228	0.534827476	0.463384417	PPM1G
O15355	IM	MDST8	1.675263744	-0.806495099	0.504614595	0.555716009	PPM1G
O15355	TR	HT115	-0.606929727	0.95956472	0.438530713	0.800110069	PPM1G
O15355	OS	HCT-15	-2.425307932	3.264053528	0.082422876	0.561059643	PPM1G
O15355	WI	SNU-61	-3.170355485	0.799648712	0.507797852	0.679970052	PPM1G
O15355	TR	LS1034	2.873057136	-0.606356649	0.605935142	0.999109879	PPM1G
O15355	RA	HT115	2.32913402	-4.085771823	0.055007344	0.216888614	PPM1G
O15355	RA	HCT-15	0.330415853	-0.824972025	0.496122543	0.972638091	PPM1G
O15355	RA	SNU-61	-4.18695547	0.821960151	0.497496988	0.910171744	PPM1G
O15355	AL	MDST8	1.642213056	-0.848951883	0.48531536	0.304801926	PPM1G
O15355	OS	NCI-H508	0.057350941	-0.049473858	0.965038087	0.745347538	PPM1G
O15355	TR	NCI-H508	-0.189175516	0.111056249	0.921712392	0.620832482	PPM1G
O15355	AL	NCI-H508	-0.148562122	0.179622209	0.87400017	0.985582824	PPM1G
O15355	TR	SNU-61	-1.270712849	0.215167161	0.849584821	0.99884588	PPM1G
O15355	IM	HCT-15	-0.429028594	1.285356501	0.327410922	0.997789384	PPM1G
O15355	WI	MDST8	1.477920691	-1.067182233	0.397646589	0.990877673	PPM1G
O15355	WI	NCI-H508	0.815157343	-0.678698058	0.567333415	0.835788361	PPM1G
O15355	WI	LS1034	-0.38593929	0.354863022	0.756619099	0.985584111	PPM1G
O15355	WI	HCT-15	-2.368582142	2.879253789	0.102426341	0.737938444	PPM1G
O15355	IM	SNU-61	-2.57444407	0.807450943	0.50417175	0.9742197	PPM1G
O15355	RA	LS1034	-0.502635654	0.209533871	0.853437136	0.994419813	PPM1G
O15355	TR	MDST8	11.37874631	-7.722381224	0.0163583	0.053078288	PPM1G
O15355	TR	HCT-15	-0.588928101	1.872069577	0.202083681	0.95050895	PPM1G
O15357	OS	HT115	-1.271157292	1.055622864	0.401828383	0.184411388	INPPL1
O15357	OS	LS1034	0.056433332	-0.268476768	0.813489419	0.432425385	INPPL1
O15357	LI	HCT-15	0.351031725	-1.149455928	0.369272727	0.276628335	INPPL1
O15357	RA	NCI-H508	0.421065585	-0.745408427	0.533721927	0.419335396	INPPL1
O15357	IM	HCT-15	0.421719559	-0.492340414	0.671217243	0.997789384	INPPL1
O15357	AL	SNU-61	0.916369245	-0.957689645	0.439282691	0.572679844	INPPL1
O15357	RA	MDST8	0.850263873	-1.686889394	0.233674964	0.652337788	INPPL1
O15357	LI	LS1034	0.982902125	-5.039269784	0.037195788	0.958829955	INPPL1
O15357	LI	NCI-H508	-0.211188168	0.317293769	0.781081696	0.805843991	INPPL1
O15357	IM	NCI-H508	-0.10542583	0.157797063	0.889108787	0.779923327	INPPL1
O15357	TR	LS1034	-0.336515029	0.474517643	0.681894586	0.999109879	INPPL1
O15357	WI	HT115	-0.013331305	0.008757513	0.993807622	0.999812207	INPPL1
O15357	LI	SNU-61	0.847455732	-0.485725671	0.675165603	0.467345223	INPPL1
O15357	OS	MDST8	0.182484272	-0.54987156	0.637611204	0.520671452	INPPL1
O15357	AL	MDST8	0.74646102	-0.834817565	0.491656217	0.304801926	INPPL1
O15357	TR	NCI-H508	-0.426768733	1.301404714	0.322850976	0.472854208	INPPL1
O15357	AL	HCT-15	0.012479258	-0.034344394	0.975722004	0.99940728	INPPL1
O15357	LI	HT115	-1.36395689	2.490589462	0.130409391	0.157785126	INPPL1
O15357	IM	MDST8	-0.154865863	1.109213361	0.382851021	0.549771191	INPPL1
O15357	TR	HT115	-0.082193506	0.209700792	0.853322891	0.988268815	INPPL1
O15357	AL	HT115	-2.206106916	1.701024022	0.231044129	0.078568967	INPPL1
O15357	WI	SNU-61	1.281756483	-1.344365878	0.3110181	0.671841091	INPPL1
O15357	OS	SNU-61	1.501832313	-1.30788007	0.321032852	0.999796017	INPPL1
O15357	WI	LS1034	-0.459647631	0.750772307	0.531102291	0.985584111	INPPL1
O15357	AL	LS1034	0.454331031	-1.740125646	0.223964902	0.985462669	INPPL1
O15357	RA	HCT-15	-0.071311999	0.07990416	0.943589196	0.982820866	INPPL1
O15357	IM	HT115	-1.344729751	1.788022273	0.215675867	0.170852819	INPPL1
O15357	OS	NCI-H508	0.369833445	-2.987129128	0.096175282	0.548622021	INPPL1
O15357	RA	HT115	-1.253283113	1.073769587	0.395285457	0.334653721	INPPL1
O15357	LI	MDST8	0.143259654	-0.090870123	0.935877354	0.692482184	INPPL1
O15357	AL	NCI-H508	-0.767988736	0.514460322	0.658139064	0.901864975	INPPL1
O15357	WI	HCT-15	0.477231262	-0.527311718	0.650630437	0.755654519	INPPL1
O15357	WI	MDST8	0.369680102	-0.671176483	0.571242886	0.990877673	INPPL1
O15357	RA	SNU-61	1.829618603	-1.862721375	0.203538262	0.910171744	INPPL1
O15357	OS	HCT-15	0.403234575	-0.677360507	0.568026857	0.672237716	INPPL1
O15357	IM	SNU-61	1.09355264	-0.970030408	0.434359022	0.9742197	INPPL1
O15357	TR	MDST8	-1.328118618	1.459384173	0.281866795	0.123825455	INPPL1
O15357	RA	LS1034	0.363086017	-0.658130259	0.578081356	0.994419813	INPPL1
O15357	TR	HCT-15	0.05410481	-0.107744646	0.924033184	0.992670175	INPPL1
O15357	IM	LS1034	0.448278868	-0.727385757	0.542614232	0.997650021	INPPL1
O15357	TR	SNU-61	0.041675359	-0.025728361	0.981810311	0.99884588	INPPL1
O15357	WI	NCI-H508	-0.353204941	0.20944079	0.853500846	0.84046444	INPPL1
O43293	TR	NCI-H508	0.144590628	-0.44404813	0.700430668	0.57621512	DAPK3
O43293	OS	LS1034	-1.594812227	4.983998066	0.037978686	0.366498317	DAPK3
O43293	IM	HCT-15	-0.438661509	35.00286765	0.000815195	0.310589249	DAPK3
O43293	OS	HT115	-2.762513985	6.955042291	0.020053121	0.09373419	DAPK3
O43293	AL	MDST8	1.014805709	-2.527345567	0.127332118	0.171741104	DAPK3
O43293	LI	LS1034	-0.774759769	1.010143049	0.418765424	0.958829955	DAPK3
O43293	OS	SNU-61	-0.221723588	0.127289427	0.91035517	0.999796017	DAPK3
O43293	WI	LS1034	-0.796329683	1.956468951	0.189558391	0.985584111	DAPK3
O43293	LI	SNU-61	-1.010101088	0.611589242	0.603068383	0.467345223	DAPK3
O43293	RA	NCI-H508	0.238447624	-0.334349025	0.76992217	0.470985174	DAPK3
O43293	LI	MDST8	-0.975582236	1.751156842	0.222019222	0.570661136	DAPK3
O43293	AL	HCT-15	-0.861305802	1.180208166	0.359272091	0.99940728	DAPK3
O43293	IM	NCI-H508	0.308578294	-0.416062003	0.717760729	0.753496976	DAPK3
O43293	IM	HT115	-2.231817246	2.838296776	0.104951202	0.143329174	DAPK3
O43293	LI	NCI-H508	-0.589892014	10.0223589	0.00980919	0.337063269	DAPK3
O43293	WI	HCT-15	-0.756806085	0.567388822	0.627645843	0.755129837	DAPK3
O43293	OS	MDST8	-0.524359937	0.570628031	0.625816989	0.517173131	DAPK3
O43293	OS	NCI-H508	-0.054608524	0.138645646	0.902430488	0.732185303	DAPK3
O43293	RA	MDST8	-1.175405321	1.072745282	0.395651561	0.700287891	DAPK3
O43293	WI	SNU-61	-1.106034254	1.035214342	0.409332478	0.671841091	DAPK3
O43293	TR	SNU-61	0.367836413	-0.206838366	0.855282826	0.99884588	DAPK3
O43293	OS	HCT-15	-0.83219565	0.978418424	0.431046546	0.64252489	DAPK3
O43293	TR	LS1034	0.509193448	-1.552636861	0.260706212	0.999109879	DAPK3
O43293	AL	LS1034	0.139266079	-0.419305897	0.715737387	0.985462669	DAPK3
O43293	AL	SNU-61	-1.056848246	1.077141818	0.394082868	0.572679844	DAPK3
O43293	RA	SNU-61	-0.612646424	0.360622555	0.752908317	0.910171744	DAPK3
O43293	TR	MDST8	0.650345449	-1.334445484	0.31370291	0.131775688	DAPK3
O43293	RA	HT115	-1.740792705	2.382726778	0.140061225	0.273157123	DAPK3
O43293	WI	HT115	0.402518571	-0.71077152	0.55093506	0.999812207	DAPK3
O43293	AL	NCI-H508	-0.639698319	4.357664199	0.04883594	0.805477403	DAPK3
O43293	IM	LS1034	-0.322692079	1.619808788	0.246704894	0.997650021	DAPK3
O43293	WI	MDST8	-0.881170666	1.20074577	0.352769677	0.990877673	DAPK3
O43293	TR	HT115	-0.284527969	0.723923141	0.544338624	0.864137566	DAPK3
O43293	AL	HT115	-2.224249461	4.423051297	0.047503189	0.047684158	DAPK3
O43293	WI	NCI-H508	0.473949251	-0.588724185	0.615680254	0.835788361	DAPK3
O43293	RA	LS1034	0.066625853	-0.10040255	0.929182923	0.994419813	DAPK3
O43293	LI	HT115	-1.483652569	2.240584466	0.154359064	0.168387659	DAPK3
O43293	IM	SNU-61	0.689723158	-1.095815558	0.387498161	0.9742197	DAPK3
O43293	RA	HCT-15	0.493666046	-0.967194608	0.435485134	0.972638091	DAPK3
O43293	TR	HCT-15	-0.618973473	1.925485769	0.194032506	0.95050895	DAPK3
O43293	LI	HCT-15	-0.950596064	1.157607948	0.366590438	0.276628335	DAPK3
O43293	IM	MDST8	-1.64820059	2.395766618	0.138842654	0.549771191	DAPK3
O43318	IM	NCI-H508	1.001337318	-1.772537277	0.218310904	0.580262112	MAP3K7
O43318	IM	HT115	-1.654130135	4.438754145	0.047191057	0.118778497	MAP3K7
O43318	OS	LS1034	0.095961135	-0.102578005	0.927656452	0.452797583	MAP3K7
O43318	AL	HCT-15	-0.160922078	0.321957389	0.778021467	0.99940728	MAP3K7
O43318	OS	HT115	-1.03154026	2.422277347	0.136410225	0.122701395	MAP3K7
O43318	LI	LS1034	1.160584872	-3.033177292	0.093671586	0.958829955	MAP3K7
O43318	OS	HCT-15	0.186755454	-0.804488951	0.505545306	0.671049892	MAP3K7
O43318	WI	NCI-H508	-0.268465236	0.284673517	0.802663711	0.84046444	MAP3K7
O43318	IM	HCT-15	-0.302258435	0.630422477	0.592846197	0.997789384	MAP3K7
O43318	OS	MDST8	-2.038071021	2.270609	0.151176592	0.37066605	MAP3K7
O43318	WI	HT115	-0.538797431	0.506996531	0.662530263	0.999812207	MAP3K7
O43318	IM	SNU-61	0.570088707	-0.60963023	0.604140305	0.9742197	MAP3K7
O43318	TR	MDST8	-0.411603755	0.600081403	0.609388363	0.208128505	MAP3K7
O43318	OS	SNU-61	0.108734677	-0.083001794	0.941409694	0.999796017	MAP3K7
O43318	AL	NCI-H508	0.874137636	-3.233304601	0.083805501	0.805477403	MAP3K7
O43318	TR	SNU-61	0.831611527	-0.675667836	0.56890551	0.99884588	MAP3K7
O43318	LI	SNU-61	0.294128561	-0.267430192	0.814191326	0.494338435	MAP3K7
O43318	WI	SNU-61	-0.57664915	0.5928698	0.613377312	0.701581176	MAP3K7
O43318	WI	HCT-15	-0.189811508	0.284473991	0.802796642	0.784633667	MAP3K7
O43318	AL	SNU-61	-1.062261673	3.670846694	0.066854645	0.572679844	MAP3K7
O43318	RA	MDST8	-1.516510144	1.191390709	0.355714282	0.700287891	MAP3K7
O43318	RA	SNU-61	-0.706397501	0.474108934	0.682140882	0.910171744	MAP3K7
O43318	LI	MDST8	-0.588402613	0.944804091	0.444487977	0.591002904	MAP3K7
O43318	AL	LS1034	0.565134081	-0.753461289	0.529793668	0.985462669	MAP3K7
O43318	RA	HCT-15	0.263596423	-0.569444769	0.626484552	0.981665002	MAP3K7
O43318	OS	NCI-H508	-0.098039548	0.289046381	0.799753101	0.720330935	MAP3K7
O43318	LI	NCI-H508	0.62246662	-0.599330179	0.609802867	0.733220048	MAP3K7
O43318	LI	HCT-15	0.082943587	-0.372836515	0.745075058	0.33992051	MAP3K7
O43318	RA	LS1034	1.387680842	-1.51522811	0.268944891	0.994419813	MAP3K7
O43318	TR	NCI-H508	0.815381324	-1.205453682	0.35129868	0.480026388	MAP3K7
O43318	WI	MDST8	0.077310009	-0.851954477	0.483979102	0.990877673	MAP3K7
O43318	IM	MDST8	-1.573568558	1.123540282	0.377952065	0.549771191	MAP3K7
O43318	AL	HT115	-1.371993574	3.560839882	0.070615082	0.049476062	MAP3K7
O43318	TR	HT115	0.740564508	-2.494614838	0.13006735	0.76091681	MAP3K7
O43318	IM	LS1034	-0.057499982	0.043120259	0.969523536	0.997650021	MAP3K7
O43318	TR	LS1034	0.300106869	-0.508137312	0.661857667	0.999109879	MAP3K7
O43318	RA	NCI-H508	1.582322701	-2.237922909	0.154645609	0.309160305	MAP3K7
O43318	WI	LS1034	-0.065296847	0.228285743	0.840640482	0.985584111	MAP3K7
O43318	RA	HT115	0.265444784	-0.355381584	0.756284557	0.474172262	MAP3K7
O43318	AL	MDST8	-2.170049469	3.272109995	0.082066032	0.162888441	MAP3K7
O43318	LI	HT115	-1.589977282	2.183915052	0.160621332	0.172013981	MAP3K7
O43318	TR	HCT-15	0.611365042	-6.081743036	0.02598684	0.95050895	MAP3K7
O43353	OS	HCT-15	-0.111724558	0.117831988	0.916967916	0.76194193	RIPK2
O43353	OS	HT115	0.679323415	-1.020114994	0.414984983	0.186077008	RIPK2
O43353	WI	HT115	-0.080369756	0.129671948	0.908691119	0.999812207	RIPK2
O43353	OS	SNU-61	-0.537364017	1.0369794	0.408677329	0.999796017	RIPK2
O43353	WI	SNU-61	0.75226205	-1.033127287	0.410108655	0.671841091	RIPK2
O43353	RA	MDST8	-0.691619415	0.641555185	0.586874496	0.80970966	RIPK2
O43353	AL	HCT-15	-0.767526212	0.710238738	0.551203852	0.99940728	RIPK2
O43353	LI	MDST8	-1.144916182	2.513026694	0.128518729	0.544952222	RIPK2
O43353	RA	NCI-H508	1.72157758	-2.957300535	0.097848258	0.28201776	RIPK2
O43353	AL	LS1034	0.727348437	-1.118313869	0.379730802	0.985462669	RIPK2
O43353	WI	HCT-15	0.546796534	-0.623669312	0.596494345	0.755129837	RIPK2
O43353	OS	LS1034	0.34170554	-0.593955111	0.612775599	0.430728947	RIPK2
O43353	AL	MDST8	-2.755465039	4.539196453	0.045263766	0.145811393	RIPK2
O43353	LI	NCI-H508	0.460256645	-0.793937705	0.510468408	0.680613133	RIPK2
O43353	OS	MDST8	-1.881276234	2.235056457	0.154955032	0.37066605	RIPK2
O43353	AL	NCI-H508	0.982280265	-1.702617048	0.230750049	0.805477403	RIPK2
O43353	IM	MDST8	-0.80588525	1.300005826	0.323245388	0.549771191	RIPK2
O43353	AL	SNU-61	-0.201068569	0.442257939	0.701530602	0.582037991	RIPK2
O43353	AL	HT115	-0.33851772	0.943464837	0.445032772	0.116910971	RIPK2
O43353	WI	NCI-H508	0.7003958	-1.982461159	0.185911227	0.835788361	RIPK2
O43353	LI	LS1034	1.312563846	-1.302254309	0.322611721	0.958829955	RIPK2
O43353	IM	NCI-H508	0.900805807	-1.798841265	0.213859669	0.580262112	RIPK2
O43353	TR	LS1034	-1.209160208	1.217550276	0.347552174	0.999109879	RIPK2
O43353	RA	HCT-15	0.282302223	-0.209211429	0.853657841	0.982820866	RIPK2
O43353	RA	SNU-61	-0.212065102	0.329213575	0.773273059	0.910171744	RIPK2
O43353	WI	LS1034	0.592952949	-1.867843507	0.202739539	0.985584111	RIPK2
O43353	TR	NCI-H508	1.330834055	-3.215276893	0.084631634	0.395312269	RIPK2
O43353	RA	LS1034	1.22475497	-0.916559127	0.45612994	0.994419813	RIPK2
O43353	OS	NCI-H508	0.051486374	-0.199379607	0.860397876	0.7247081	RIPK2
O43353	WI	MDST8	0.041736556	-0.035027531	0.975239389	0.990877673	RIPK2
O43353	TR	HT115	1.750106318	-31.78457652	0.000988378	0.37657187	RIPK2
O43353	LI	SNU-61	0.596481354	-0.750513224	0.53122854	0.463384417	RIPK2
O43353	LI	HCT-15	-0.133928527	0.117210999	0.917402512	0.38262395	RIPK2
O43353	TR	HCT-15	-0.046190963	0.033793199	0.976111419	0.992670175	RIPK2
O43353	IM	HCT-15	-0.50639043	0.543578721	0.641221924	0.997789384	RIPK2
O43353	RA	HT115	1.460618882	-2.127759258	0.167175057	0.273157123	RIPK2
O43353	TR	MDST8	1.343226351	-6.402149273	0.023539625	0.053078288	RIPK2
O43353	IM	HT115	-0.989539973	1.459694776	0.281792788	0.189603945	RIPK2
O43353	IM	SNU-61	0.792972905	-1.962269883	0.188736136	0.9742197	RIPK2
O43353	LI	HT115	0.792934775	-1.066948157	0.397730782	0.24321181	RIPK2
O43353	IM	LS1034	0.039361158	-0.022935199	0.983784497	0.997650021	RIPK2
O43353	TR	SNU-61	0.407262354	-0.53468472	0.646352719	0.99884588	RIPK2
O43426	WI	NCI-H508	0.426158987	-0.648419916	0.583218501	0.835788361	SYNJ1
O43426	RA	NCI-H508	0.876380658	-0.844821604	0.487159624	0.418493215	SYNJ1
O43426	AL	HT115	-0.013429099	0.014053691	0.99006303	0.198573661	SYNJ1
O43426	LI	MDST8	2.206111857	-5.472095615	0.031810917	0.439696684	SYNJ1
O43426	IM	MDST8	1.075004437	-2.301417843	0.148004177	0.549771191	SYNJ1
O43426	OS	HT115	-0.154307435	0.145543985	0.897625584	0.306177532	SYNJ1
O43426	OS	LS1034	0.281210971	-0.380542483	0.740158525	0.430728947	SYNJ1
O43426	RA	MDST8	0.19128386	-0.224433645	0.843262904	0.877058931	SYNJ1
O43426	AL	LS1034	1.330389293	-1.999311521	0.183597142	0.985462669	SYNJ1
O43426	WI	HT115	-1.314289433	1.722211456	0.227172481	0.999812207	SYNJ1
O43426	AL	SNU-61	0.702334558	-0.698508186	0.557152859	0.57345499	SYNJ1
O43426	IM	NCI-H508	0.997295037	-1.187749878	0.35686808	0.649299472	SYNJ1
O43426	LI	NCI-H508	-0.162334271	0.568744086	0.626880133	0.740324763	SYNJ1
O43426	LI	HCT-15	-0.96480053	1.146484085	0.370256226	0.276628335	SYNJ1
O43426	IM	HCT-15	-1.096187206	0.791558269	0.511585155	0.997789384	SYNJ1
O43426	TR	MDST8	0.35759733	-0.291504153	0.798119508	0.255905498	SYNJ1
O43426	AL	HCT-15	-0.516062325	0.547040335	0.639233705	0.99940728	SYNJ1
O43426	LI	SNU-61	0.778088983	-0.658275179	0.578004993	0.465612698	SYNJ1
O43426	WI	SNU-61	0.155965518	-0.20968954	0.853330591	0.789572509	SYNJ1
O43426	TR	HT115	0.153803905	-0.145148144	0.897901109	0.992962788	SYNJ1
O43426	WI	HCT-15	-0.914112835	0.730218421	0.541207382	0.755129837	SYNJ1
O43426	TR	LS1034	0.152482593	-0.378454075	0.741488986	0.999109879	SYNJ1
O43426	RA	HCT-15	0.122785392	-0.261395666	0.81824402	0.982820866	SYNJ1
O43426	LI	LS1034	0.667268956	-0.77319517	0.520284552	0.958829955	SYNJ1
O43426	IM	HT115	0.949925684	-0.977374511	0.431457294	0.226504752	SYNJ1
O43426	RA	HT115	0.490304821	-0.935788831	0.448169103	0.360316736	SYNJ1
O43426	AL	MDST8	1.841423643	-2.610755321	0.120715711	0.171741104	SYNJ1
O43426	AL	NCI-H508	-0.040599693	0.037859729	0.973238717	0.995200775	SYNJ1
O43426	IM	LS1034	-0.196698848	0.17639743	0.876227294	0.997650021	SYNJ1
O43426	LI	HT115	0.141276156	-0.180035927	0.873714583	0.380454342	SYNJ1
O43426	TR	SNU-61	1.47609526	-1.044066269	0.406058599	0.99884588	SYNJ1
O43426	WI	MDST8	1.008160695	-0.860510409	0.480192005	0.990877673	SYNJ1
O43426	OS	SNU-61	-0.25110191	0.292179623	0.797670842	0.999796017	SYNJ1
O43426	OS	HCT-15	-0.454100274	0.723156993	0.544720864	0.672237716	SYNJ1
O43426	RA	SNU-61	1.592456766	-2.441495464	0.134683799	0.910171744	SYNJ1
O43426	WI	LS1034	-0.507308113	0.901404591	0.462509038	0.985584111	SYNJ1
O43426	TR	NCI-H508	0.732363711	-0.491135909	0.671934941	0.572646952	SYNJ1
O43426	OS	MDST8	2.053018229	-1.650609136	0.24060832	0.407326265	SYNJ1
O43426	OS	NCI-H508	0.87003949	-0.557190562	0.633432127	0.681963534	SYNJ1
O43426	IM	SNU-61	0.444246019	-0.590074978	0.61492908	0.9742197	SYNJ1
O43426	RA	LS1034	0.79151651	-0.978512753	0.431009451	0.994419813	SYNJ1
O43426	TR	HCT-15	-0.369221328	0.74442828	0.534201947	0.95050895	SYNJ1
O43683	OS	LS1034	1.640595164	-1.271243771	0.331485271	0.403963116	BUB1
O43683	RA	NCI-H508	1.198362995	-0.768492013	0.522535754	0.419335396	BUB1
O43683	RA	MDST8	-2.411340842	2.154320326	0.164030567	0.625229413	BUB1
O43683	IM	MDST8	0.200593924	-0.126173406	0.911134905	0.617186242	BUB1
O43683	IM	HCT-15	0.781323039	-2.120295486	0.168073455	0.997789384	BUB1
O43683	TR	LS1034	-0.917151459	0.5885505	0.615776896	0.999109879	BUB1
O43683	IM	NCI-H508	1.547772733	-1.639479667	0.242788567	0.607681901	BUB1
O43683	WI	HCT-15	-0.694396804	1.466773045	0.280112856	0.738975186	BUB1
O43683	WI	HT115	1.660564009	-1.685138662	0.234003532	0.999812207	BUB1
O43683	AL	SNU-61	-0.572985391	0.789266297	0.512663126	0.572679844	BUB1
O43683	LI	NCI-H508	0.470993027	-0.245020746	0.829287414	0.81324712	BUB1
O43683	LI	HCT-15	1.647632336	-1.122855523	0.378184567	0.278092475	BUB1
O43683	AL	NCI-H508	0.925649267	-0.626824417	0.594787506	0.882642196	BUB1
O43683	OS	SNU-61	-0.791512615	0.99082619	0.426196961	0.999796017	BUB1
O43683	AL	HCT-15	0.508368935	-1.424452423	0.290347353	0.99940728	BUB1
O43683	LI	SNU-61	0.999654194	-1.245626	0.339037818	0.463384417	BUB1
O43683	OS	NCI-H508	0.570111632	-0.777806948	0.51808625	0.649623296	BUB1
O43683	OS	HT115	2.195118915	-2.635204545	0.118867786	0.122701395	BUB1
O43683	LI	LS1034	1.572456572	-1.053786561	0.402497237	0.958829955	BUB1
O43683	WI	SNU-61	0.128796334	-0.188706559	0.867736598	0.795775796	BUB1
O43683	WI	LS1034	-0.602701284	0.543784899	0.641103366	0.985584111	BUB1
O43683	AL	LS1034	0.671281935	-0.72189349	0.545351788	0.985462669	BUB1
O43683	IM	HT115	3.525934652	-3.437916441	0.075189452	0.132082586	BUB1
O43683	RA	SNU-61	-0.597984508	0.505179404	0.663602698	0.910171744	BUB1
O43683	TR	SNU-61	-1.710411812	0.80108798	0.50712701	0.99884588	BUB1
O43683	TR	NCI-H508	1.003100223	-1.184987109	0.357746549	0.48147127	BUB1
O43683	RA	LS1034	1.319778402	-0.689159803	0.561936072	0.994419813	BUB1
O43683	LI	HT115	2.403482962	-3.512763037	0.072355045	0.146899469	BUB1
O43683	WI	NCI-H508	0.873007552	-0.683784741	0.564703269	0.835788361	BUB1
O43683	TR	HCT-15	1.252640482	-0.861411658	0.479794858	0.95050895	BUB1
O43683	AL	HT115	3.146277807	-7.762861721	0.01619225	0.042328084	BUB1
O43683	OS	HCT-15	1.386626358	-0.750832685	0.531072873	0.672237716	BUB1
O43683	IM	SNU-61	-0.057077311	0.052110128	0.963177564	0.997181635	BUB1
O43683	TR	MDST8	-3.747021325	4.535838748	0.045326316	0.055431672	BUB1
O43683	LI	MDST8	-1.64572671	1.080346592	0.392943834	0.576005407	BUB1
O43683	OS	MDST8	-0.883021278	0.568139833	0.627221435	0.517173131	BUB1
O43683	WI	MDST8	-0.906453453	1.411647705	0.293535557	0.990877673	BUB1
O43683	IM	LS1034	-0.701989173	0.670121565	0.571793137	0.997650021	BUB1
O43683	AL	MDST8	0.426475957	-0.401302178	0.727014381	0.3559245	BUB1
O43683	RA	HT115	2.710676487	-4.80754243	0.04064695	0.216888614	BUB1
O43683	RA	HCT-15	1.724104346	-1.499571671	0.272490921	0.905930198	BUB1
O43683	TR	HT115	1.681477223	-1.213392271	0.348834619	0.767706412	BUB1
O43688	RA	NCI-H508	0.071118332	-0.342195901	0.764817871	0.469315706	PLPP2
O43688	AL	SNU-61	0.250241721	-0.802019932	0.506693096	0.572679844	PLPP2
O43688	RA	LS1034	-1.432855015	2.382865955	0.140048141	0.994419813	PLPP2
O43688	LI	LS1034	-0.51727854	1.090792958	0.389256849	0.958829955	PLPP2
O43688	IM	NCI-H508	-0.238183113	1.432570812	0.288348296	0.625093387	PLPP2
O43688	WI	HCT-15	0.255627007	-0.440340247	0.702710197	0.760567263	PLPP2
O43688	IM	MDST8	0.214522112	-0.118880335	0.916234343	0.617186242	PLPP2
O43688	IM	HCT-15	0.235714226	-0.259229942	0.81970076	0.997789384	PLPP2
O43688	RA	HCT-15	0.364420266	-0.459576198	0.69094021	0.981665002	PLPP2
O43688	OS	MDST8	-0.564609816	0.372159692	0.745507834	0.549930874	PLPP2
O43688	OS	LS1034	-0.105061248	0.715786507	0.548410944	0.430728947	PLPP2
O43688	LI	NCI-H508	-0.019329523	0.032796017	0.976815947	0.850649177	PLPP2
O43688	LI	HT115	-0.082533591	0.145370191	0.89774655	0.380454342	PLPP2
O43688	AL	HCT-15	0.724187084	-1.516173963	0.26873254	0.99940728	PLPP2
O43688	AL	NCI-H508	0.394748293	-1.182457317	0.358553166	0.805477403	PLPP2
O43688	LI	SNU-61	-0.085007094	0.217625365	0.847905917	0.507406101	PLPP2
O43688	OS	HT115	1.668178191	-1.841608291	0.206875059	0.138689049	PLPP2
O43688	OS	SNU-61	-0.999567702	1.714185657	0.228629018	0.999796017	PLPP2
O43688	WI	NCI-H508	-0.691499826	2.300757878	0.148071167	0.835788361	PLPP2
O43688	TR	LS1034	-0.559487128	0.521649917	0.653930249	0.999109879	PLPP2
O43688	WI	HT115	0.450722442	-1.045034976	0.405702102	0.999812207	PLPP2
O43688	AL	LS1034	-0.017789697	0.019429123	0.986262831	0.991086756	PLPP2
O43688	IM	HT115	2.321470322	-13.02535031	0.005842545	0.076575315	PLPP2
O43688	WI	LS1034	0.309921641	-0.952909249	0.441206108	0.985584111	PLPP2
O43688	TR	NCI-H508	-0.997021977	1.832921038	0.208269117	0.420999064	PLPP2
O43688	RA	HT115	-0.133673316	0.121790907	0.91419841	0.517978203	PLPP2
O43688	TR	SNU-61	-0.9072681	1.269564153	0.331974229	0.99884588	PLPP2
O43688	RA	MDST8	0.568465259	-0.407802006	0.722929805	0.835805346	PLPP2
O43688	WI	MDST8	1.191335204	-1.277869537	0.329564853	0.990877673	PLPP2
O43688	AL	HT115	2.462314673	-12.77058531	0.006075839	0.042328084	PLPP2
O43688	WI	SNU-61	0.191746216	-0.495719871	0.669206653	0.712831318	PLPP2
O43688	IM	SNU-61	-0.050925646	0.090361638	0.936234705	0.997181635	PLPP2
O43688	TR	MDST8	-1.468792319	2.273908502	0.150832383	0.090853331	PLPP2
O43688	LI	MDST8	-1.0151765	0.853694212	0.483206579	0.602607647	PLPP2
O43688	TR	HT115	1.007433289	-1.006038695	0.420332445	0.800110069	PLPP2
O43688	IM	LS1034	0.235290745	-0.238205117	0.833903221	0.997650021	PLPP2
O43688	OS	NCI-H508	-0.525165397	4.902145533	0.039183357	0.548622021	PLPP2
O43688	AL	MDST8	0.867038042	-1.222251172	0.346109006	0.256405866	PLPP2
O43688	OS	HCT-15	1.466037992	-1.139907379	0.372443525	0.626454912	PLPP2
O43688	LI	HCT-15	1.117388107	-1.048226594	0.404530019	0.283882331	PLPP2
O43688	RA	SNU-61	-0.258344236	0.347896285	0.761121975	0.910171744	PLPP2
O43688	TR	HCT-15	1.535170559	-1.857734375	0.204319939	0.95050895	PLPP2
O43930	LI	MDST8	1.082774573	-0.672994249	0.570295849	0.633006023	PRKY
O43930	AL	NCI-H508	-0.856734071	1.052477358	0.402974862	0.805477403	PRKY
O43930	IM	HCT-15	-0.650312529	0.844548927	0.487281631	0.997789384	PRKY
O43930	LI	LS1034	-1.140535583	0.703014732	0.55486043	0.958829955	PRKY
O43930	RA	NCI-H508	-1.859461633	4.68299358	0.042699421	0.274424453	PRKY
O43930	OS	LS1034	0.342454767	-0.286857225	0.801209561	0.430728947	PRKY
O43930	OS	HT115	0.079254125	-0.168539677	0.881661855	0.303190653	PRKY
O43930	AL	SNU-61	-0.308022147	0.420906767	0.714740259	0.582037991	PRKY
O43930	OS	MDST8	1.269177222	-1.342437305	0.311537834	0.438976123	PRKY
O43930	LI	NCI-H508	-1.224105466	11.39814068	0.007609441	0.337063269	PRKY
O43930	AL	LS1034	-0.521081279	0.532794722	0.647447171	0.985462669	PRKY
O43930	OS	SNU-61	-0.537755593	1.034969281	0.409423532	0.999796017	PRKY
O43930	TR	SNU-61	0.003078577	-0.001632173	0.99884588	0.99884588	PRKY
O43930	RA	MDST8	0.656212221	-1.591300085	0.252526449	0.656898703	PRKY
O43930	LI	SNU-61	-1.000617957	1.202945891	0.352081342	0.463384417	PRKY
O43930	AL	HT115	-0.687903151	0.647571234	0.5836694	0.138878523	PRKY
O43930	WI	SNU-61	-0.130469381	0.454355046	0.694121155	0.717403494	PRKY
O43930	WI	HCT-15	-0.540831216	2.048800497	0.177021521	0.737938444	PRKY
O43930	TR	LS1034	1.616608577	-0.90284696	0.461897872	0.999109879	PRKY
O43930	RA	LS1034	-0.580602624	0.441160533	0.702205462	0.994419813	PRKY
O43930	IM	HT115	-0.726724977	0.683120131	0.565046285	0.255344837	PRKY
O43930	RA	SNU-61	-0.445926558	0.487458219	0.674129786	0.910171744	PRKY
O43930	TR	MDST8	3.322986862	-3.479247061	0.073604879	0.065167425	PRKY
O43930	AL	HCT-15	-0.708853124	1.159446867	0.365988507	0.99940728	PRKY
O43930	IM	LS1034	0.75432858	-0.929516715	0.450749328	0.997650021	PRKY
O43930	TR	HCT-15	-1.485897246	1.261447625	0.334349294	0.95050895	PRKY
O43930	OS	NCI-H508	-0.474025624	1.250102959	0.337703199	0.62372384	PRKY
O43930	TR	NCI-H508	-0.437256756	0.732712298	0.539971641	0.536518034	PRKY
O43930	TR	HT115	-0.179447573	0.162516725	0.885834674	0.992962788	PRKY
O43930	WI	NCI-H508	-0.917036651	0.770445646	0.521599486	0.835788361	PRKY
O43930	IM	NCI-H508	-0.593198701	1.445620266	0.285170875	0.622620992	PRKY
O43930	OS	HCT-15	-1.110247459	1.0140383	0.417284194	0.637779731	PRKY
O43930	WI	LS1034	0.742099518	-1.085970919	0.390953856	0.985584111	PRKY
O43930	RA	HT115	-0.501806016	0.75098768	0.530997363	0.39635651	PRKY
O43930	WI	HT115	0.181398063	-0.201548354	0.858909426	0.999812207	PRKY
O43930	IM	SNU-61	-0.070748657	0.259884645	0.819260259	0.987870607	PRKY
O43930	LI	HT115	-0.672022273	1.674685411	0.235977904	0.19636238	PRKY
O43930	WI	MDST8	0.973557875	-1.855548142	0.204663874	0.990877673	PRKY
O43930	LI	HCT-15	-1.021190663	1.52385746	0.267015397	0.238583047	PRKY
O43930	AL	MDST8	-0.374408711	0.408735926	0.722344144	0.354716256	PRKY
O43930	RA	HCT-15	-1.315256848	1.246979184	0.338633759	0.972638091	PRKY
O43930	IM	MDST8	0.978950905	-1.098314274	0.386626597	0.549771191	PRKY
O60229	TR	LS1034	0.892710089	-0.735020856	0.538830106	0.999109879	KALRN
O60229	OS	LS1034	-0.166400604	0.508742183	0.661501249	0.430728947	KALRN
O60229	IM	NCI-H508	1.155131108	-2.668258219	0.116432129	0.572005485	KALRN
O60229	OS	SNU-61	0.175918043	-0.1155834	0.918541802	0.999796017	KALRN
O60229	RA	NCI-H508	0.378371944	-0.705503	0.553598413	0.422178001	KALRN
O60229	IM	HCT-15	-0.090809111	0.124979088	0.911969525	0.997789384	KALRN
O60229	AL	HT115	-2.516815341	3.531304873	0.071676732	0.049476062	KALRN
O60229	IM	SNU-61	-0.586954102	0.490405388	0.672370494	0.9742197	KALRN
O60229	LI	NCI-H508	-0.0865234	0.257716059	0.820719755	0.810306513	KALRN
O60229	OS	MDST8	1.725065095	-1.452056951	0.28361972	0.422626418	KALRN
O60229	RA	SNU-61	-0.779889097	0.397315652	0.729526906	0.910171744	KALRN
O60229	AL	NCI-H508	-0.401508767	1.305311464	0.321752566	0.805477403	KALRN
O60229	AL	SNU-61	-0.762359182	0.584673171	0.617937596	0.582037991	KALRN
O60229	LI	SNU-61	-0.594048764	0.395347022	0.730769688	0.472344689	KALRN
O60229	TR	HCT-15	-0.67433665	1.398051197	0.296968642	0.95050895	KALRN
O60229	WI	SNU-61	-0.759227236	0.999497976	0.422843009	0.671841091	KALRN
O60229	OS	HT115	-2.439476279	10.94058705	0.008251208	0.088540758	KALRN
O60229	LI	LS1034	0.135776901	-0.139906327	0.901551865	0.958829955	KALRN
O60229	IM	MDST8	1.975376241	-4.353363787	0.048925503	0.549771191	KALRN
O60229	AL	LS1034	0.53536533	-0.975002461	0.432392207	0.985462669	KALRN
O60229	RA	HCT-15	-0.720792387	0.981045895	0.430014597	0.972638091	KALRN
O60229	TR	MDST8	2.448409592	-13.17840491	0.005708775	0.053078288	KALRN
O60229	RA	LS1034	-0.599297275	0.570372701	0.62596099	0.994419813	KALRN
O60229	LI	HCT-15	-0.739652963	1.874830417	0.201656742	0.234785103	KALRN
O60229	TR	NCI-H508	0.62614151	-1.392804872	0.29830662	0.453188248	KALRN
O60229	RA	MDST8	1.052849113	-2.094613921	0.171215397	0.625432473	KALRN
O60229	AL	HCT-15	0.460104361	-1.161133604	0.365437401	0.99940728	KALRN
O60229	WI	MDST8	0.122996015	-0.32887925	0.773491487	0.990877673	KALRN
O60229	TR	HT115	-1.520775182	2.755526911	0.110329784	0.76091681	KALRN
O60229	WI	NCI-H508	-0.20094605	0.624263111	0.596172791	0.835788361	KALRN
O60229	OS	HCT-15	-0.408788665	1.761915202	0.220142982	0.581852008	KALRN
O60229	WI	LS1034	0.521927986	-1.022630729	0.414037222	0.985584111	KALRN
O60229	LI	MDST8	2.227758129	-2.68481959	0.115238105	0.526814841	KALRN
O60229	WI	HT115	0.052585176	-0.111049122	0.921717385	0.999812207	KALRN
O60229	IM	HT115	-3.354757457	10.23368708	0.009413892	0.076575315	KALRN
O60229	LI	HT115	-2.665542931	19.74470249	0.00255524	0.066932177	KALRN
O60229	AL	MDST8	2.319953514	-14.87924491	0.004486502	0.117192916	KALRN
O60229	RA	HT115	-0.898094534	4.445995877	0.047048121	0.216888614	KALRN
O60229	IM	LS1034	-0.371803089	0.488195119	0.673689581	0.997650021	KALRN
O60229	WI	HCT-15	0.054863457	-0.243953623	0.830009377	0.793021691	KALRN
O60229	OS	NCI-H508	0.482034737	-1.944982036	0.191200855	0.555221439	KALRN
O60229	TR	SNU-61	-0.40393322	0.238620728	0.833621437	0.99884588	KALRN
O60307	AL	SNU-61	-1.048902203	1.446314832	0.285002983	0.572679844	MAST3
O60307	IM	NCI-H508	1.751478722	-0.784956151	0.514696342	0.697845782	MAST3
O60307	IM	HCT-15	2.007154381	-1.642965391	0.24210298	0.997789384	MAST3
O60307	RA	MDST8	-3.193688872	2.500760335	0.129547569	0.609512209	MAST3
O60307	TR	LS1034	-1.482729417	1.603424195	0.250029316	0.999109879	MAST3
O60307	AL	LS1034	-0.458394837	0.353595349	0.757437285	0.985462669	MAST3
O60307	OS	MDST8	-2.393693801	0.876006475	0.473410323	0.484424203	MAST3
O60307	RA	NCI-H508	1.560889858	-0.873313969	0.474581539	0.418493215	MAST3
O60307	LI	HCT-15	4.412503516	-3.594902101	0.06941869	0.193575138	MAST3
O60307	LI	NCI-H508	-0.116019157	0.204310571	0.857015053	0.821954627	MAST3
O60307	RA	LS1034	-1.205974245	0.908244211	0.459618442	0.994419813	MAST3
O60307	WI	LS1034	-0.779533374	0.355038368	0.756505967	0.985584111	MAST3
O60307	AL	HCT-15	1.314002596	-1.026051378	0.412752397	0.99940728	MAST3
O60307	IM	MDST8	-1.393601967	0.937935768	0.447289516	0.555716009	MAST3
O60307	TR	HT115	0.406350647	-0.351620345	0.758713031	0.97359507	MAST3
O60307	OS	HT115	0.380052615	-0.195299352	0.863200786	0.299288662	MAST3
O60307	LI	LS1034	0.067538384	-0.05942646	0.958016198	0.958829955	MAST3
O60307	WI	HCT-15	1.48544314	-1.424278348	0.290390405	0.738975186	MAST3
O60307	OS	LS1034	0.831478698	-0.405070738	0.724644355	0.430728947	MAST3
O60307	RA	HCT-15	1.246142069	-0.830475753	0.493620816	0.972638091	MAST3
O60307	TR	MDST8	-5.13889323	4.808210033	0.040636342	0.054274776	MAST3
O60307	AL	MDST8	-1.302078144	0.9374897	0.447472116	0.296289594	MAST3
O60307	TR	NCI-H508	-2.616012813	4.450135972	0.046966689	0.348573348	MAST3
O60307	WI	MDST8	-1.010567858	0.920690377	0.454407093	0.990877673	MAST3
O60307	LI	HT115	0.718039822	-0.379793894	0.740635259	0.34766175	MAST3
O60307	TR	SNU-61	-1.792992822	1.158595211	0.366267135	0.99884588	MAST3
O60307	LI	SNU-61	0.266629947	-0.256148906	0.821775213	0.497505137	MAST3
O60307	WI	NCI-H508	1.567114333	-0.934018179	0.448895916	0.835788361	MAST3
O60307	AL	HT115	0.352436931	-0.989807732	0.426592774	0.114017826	MAST3
O60307	OS	SNU-61	0.381463319	-0.703356141	0.554687115	0.999796017	MAST3
O60307	OS	HCT-15	4.873523785	-2.3192388	0.146210953	0.573868424	MAST3
O60307	RA	HT115	-0.582941463	0.460414555	0.690430409	0.447054268	MAST3
O60307	LI	MDST8	-2.400377461	1.22986878	0.343785478	0.570661136	MAST3
O60307	WI	HT115	0.603979825	-0.227160702	0.841406039	0.999812207	MAST3
O60307	RA	SNU-61	-1.646621428	1.94725682	0.190874081	0.910171744	MAST3
O60307	OS	NCI-H508	-0.153897952	0.094757949	0.933145915	0.73416027	MAST3
O60307	IM	HT115	2.122091775	-2.135739713	0.166221693	0.165199066	MAST3
O60307	AL	NCI-H508	2.369204515	-0.751870707	0.530567369	0.858365972	MAST3
O60307	TR	HCT-15	3.025490286	-0.941039359	0.446021252	0.95050895	MAST3
O60307	IM	LS1034	-0.098366873	0.103651393	0.926903464	0.997650021	MAST3
O60307	WI	SNU-61	0.855168226	-1.136447403	0.373600254	0.671841091	MAST3
O60307	IM	SNU-61	-1.00219265	0.862144651	0.479472104	0.9742197	MAST3
O60346	LI	HCT-15	0.263221812	-0.151127282	0.893741871	0.379433137	PHLPP1
O60346	RA	MDST8	1.718916166	-2.748698424	0.11079079	0.578162487	PHLPP1
O60346	IM	HCT-15	-0.1416364	0.072839905	0.948562591	0.997789384	PHLPP1
O60346	RA	HT115	-0.285498758	0.191571441	0.865764534	0.50345404	PHLPP1
O60346	IM	NCI-H508	1.351922608	-0.934703456	0.448614476	0.678843789	PHLPP1
O60346	OS	MDST8	2.007756779	-7.620466695	0.01678774	0.260436956	PHLPP1
O60346	AL	SNU-61	-1.965702281	0.843008507	0.487971464	0.572679844	PHLPP1
O60346	IM	HT115	0.19345318	-0.137328994	0.903348362	0.319594006	PHLPP1
O60346	LI	NCI-H508	-1.15289085	1.508408655	0.270482209	0.53953339	PHLPP1
O60346	LI	HT115	-0.945517995	0.83029096	0.493704607	0.270644645	PHLPP1
O60346	RA	NCI-H508	0.151246479	-0.14902064	0.895206679	0.491949689	PHLPP1
O60346	AL	HCT-15	0.365524782	-0.18017106	0.873621308	0.99940728	PHLPP1
O60346	TR	HT115	-1.565751565	1.818240959	0.210653284	0.76091681	PHLPP1
O60346	WI	MDST8	0.078030477	-0.156198467	0.890218586	0.990877673	PHLPP1
O60346	OS	HT115	-1.662473419	2.133861775	0.166445367	0.1270092	PHLPP1
O60346	OS	SNU-61	-1.469995614	0.63155659	0.592235435	0.999796017	PHLPP1
O60346	WI	HCT-15	-0.543124837	0.591068065	0.614377314	0.755129837	PHLPP1
O60346	TR	LS1034	0.48908764	-0.307383014	0.787606458	0.999109879	PHLPP1
O60346	IM	SNU-61	-2.635674487	1.014815881	0.416989201	0.9742197	PHLPP1
O60346	TR	MDST8	0.242088177	-0.462530562	0.689144863	0.229910464	PHLPP1
O60346	RA	HCT-15	1.863238525	-0.624571531	0.596005834	0.972638091	PHLPP1
O60346	TR	NCI-H508	-1.525184782	0.850875397	0.484458897	0.526992177	PHLPP1
O60346	WI	LS1034	0.458189596	-0.915936833	0.456390052	0.985584111	PHLPP1
O60346	TR	SNU-61	-2.247098239	2.581879749	0.122950537	0.99884588	PHLPP1
O60346	IM	LS1034	-0.058324946	0.076219286	0.946182931	0.997650021	PHLPP1
O60346	LI	SNU-61	-2.180352778	1.282251279	0.328302201	0.463384417	PHLPP1
O60346	RA	SNU-61	-0.58776067	0.784527488	0.514898986	0.910171744	PHLPP1
O60346	AL	HT115	-0.85061171	1.427668881	0.289553279	0.089296751	PHLPP1
O60346	LI	LS1034	0.438244764	-0.389520119	0.734456046	0.958829955	PHLPP1
O60346	WI	NCI-H508	0.791929043	-0.358002331	0.754595152	0.835788361	PHLPP1
O60346	OS	NCI-H508	1.070310822	-0.903770196	0.46150712	0.631606719	PHLPP1
O60346	OS	LS1034	-0.755419532	1.469571254	0.279452207	0.399547772	PHLPP1
O60346	WI	HT115	0.197138566	-0.303116329	0.790424264	0.999812207	PHLPP1
O60346	RA	LS1034	0.405895747	-0.356377309	0.755642423	0.994419813	PHLPP1
O60346	WI	SNU-61	-2.960987513	1.205510957	0.351280829	0.671841091	PHLPP1
O60346	TR	HCT-15	1.722126995	-1.040555058	0.407353708	0.95050895	PHLPP1
O60346	AL	NCI-H508	-0.790590671	0.970174442	0.43430191	0.809774937	PHLPP1
O60346	OS	HCT-15	0.842645415	-0.414535817	0.718713977	0.712751059	PHLPP1
O60346	LI	MDST8	1.652866647	-2.272020824	0.151029176	0.550891941	PHLPP1
O60346	IM	MDST8	2.863001642	-1.940096382	0.191905222	0.549771191	PHLPP1
O60346	AL	LS1034	1.218638575	-5.758500237	0.028857526	0.985462669	PHLPP1
O60346	AL	MDST8	3.06730052	-2.752835148	0.110511187	0.170568923	PHLPP1
O60566	LI	NCI-H508	1.789232104	-1.803957773	0.213007784	0.514447168	BUB1B
O60566	AL	SNU-61	6.02141371	-1.075753203	0.394577567	0.572679844	BUB1B
O60566	AL	HCT-15	2.774107735	-1.761264108	0.220255938	0.99940728	BUB1B
O60566	RA	NCI-H508	3.898441343	-2.612891839	0.120552626	0.295021508	BUB1B
O60566	OS	SNU-61	4.498776204	-0.608643677	0.604680736	0.999796017	BUB1B
O60566	LI	LS1034	2.409009663	-0.641066423	0.587135565	0.958829955	BUB1B
O60566	LI	HCT-15	4.82668399	-7.414278625	0.01770944	0.152712709	BUB1B
O60566	TR	MDST8	-11.93460244	4.878829958	0.03953679	0.054173816	BUB1B
O60566	IM	HCT-15	0.967281304	-1.537174479	0.264072099	0.997789384	BUB1B
O60566	AL	LS1034	2.312814963	-0.72200335	0.545296903	0.985462669	BUB1B
O60566	IM	LS1034	0.616797254	-0.353340776	0.757601655	0.997650021	BUB1B
O60566	RA	MDST8	-0.648450006	0.273145764	0.810361556	0.877058931	BUB1B
O60566	WI	HT115	-3.077167834	0.627284516	0.594538956	0.999812207	BUB1B
O60566	OS	HT115	2.716142043	-1.620167944	0.246632661	0.14278215	BUB1B
O60566	OS	HCT-15	3.142450707	-1.912181651	0.195997118	0.581077967	BUB1B
O60566	IM	NCI-H508	0.053734209	-0.036905789	0.973912548	0.790078814	BUB1B
O60566	LI	HT115	2.102475624	-2.51868819	0.128047719	0.157785126	BUB1B
O60566	IM	SNU-61	3.798873762	-0.737075631	0.537815983	0.9742197	BUB1B
O60566	LI	MDST8	-2.421458561	0.813878801	0.501203738	0.604230196	BUB1B
O60566	IM	HT115	1.919230177	-3.780667191	0.063383085	0.130985736	BUB1B
O60566	WI	LS1034	-0.290175126	0.334068352	0.7701051	0.985584111	BUB1B
O60566	AL	MDST8	-1.8060562	0.626502299	0.594961571	0.318440658	BUB1B
O60566	TR	SNU-61	1.265721003	-0.129455633	0.90884217	0.99884588	BUB1B
O60566	RA	LS1034	1.795563587	-0.361511049	0.752336836	0.994419813	BUB1B
O60566	LI	SNU-61	5.579050582	-0.762189325	0.52556739	0.463384417	BUB1B
O60566	OS	NCI-H508	1.006677784	-1.814704845	0.211232973	0.560297633	BUB1B
O60566	AL	HT115	2.439819009	-2.593393349	0.122052541	0.057037876	BUB1B
O60566	TR	HT115	0.378946338	-0.404591096	0.724945721	0.962443083	BUB1B
O60566	WI	SNU-61	4.733878817	-0.773222547	0.520271475	0.679970052	BUB1B
O60566	WI	HCT-15	2.866651282	-2.181131193	0.160937872	0.737938444	BUB1B
O60566	OS	LS1034	3.282944438	-1.224288613	0.345485723	0.403963116	BUB1B
O60566	AL	NCI-H508	1.159196209	-3.118804751	0.089257133	0.805477403	BUB1B
O60566	RA	HCT-15	2.403616125	-1.983718797	0.185737161	0.837452566	BUB1B
O60566	TR	NCI-H508	1.408487576	-0.584547111	0.618007951	0.555950985	BUB1B
O60566	OS	MDST8	-2.318440125	1.217366108	0.347608858	0.445461191	BUB1B
O60566	IM	MDST8	-1.155314704	0.451963393	0.695581686	0.572325279	BUB1B
O60566	RA	HT115	2.717497271	-12.59971739	0.006240198	0.171370968	BUB1B
O60566	TR	HCT-15	1.379814365	-1.500983222	0.272168803	0.95050895	BUB1B
O60566	TR	LS1034	-3.967834716	0.507542305	0.662208414	0.999109879	BUB1B
O60566	WI	MDST8	-1.760088877	1.143504033	0.371245491	0.990877673	BUB1B
O60566	WI	NCI-H508	-2.085975015	1.159700308	0.365905638	0.835788361	BUB1B
O60566	RA	SNU-61	7.69250681	-0.838786023	0.48986747	0.910171744	BUB1B
O60825	LI	HCT-15	1.137629182	-0.414477593	0.71875036	0.336771983	PFKFB2
O60825	AL	SNU-61	-0.317204763	0.112997299	0.920352681	0.604044733	PFKFB2
O60825	LI	HT115	1.077233783	-0.603939501	0.607263316	0.305416713	PFKFB2
O60825	LI	MDST8	1.981164862	-2.492766641	0.130224238	0.544952222	PFKFB2
O60825	RA	NCI-H508	-3.408156934	1.800491475	0.213584422	0.345542384	PFKFB2
O60825	WI	HT115	0.466706431	-0.198080553	0.861289894	0.999812207	PFKFB2
O60825	OS	HT115	1.249632611	-1.104610598	0.384440311	0.180366742	PFKFB2
O60825	AL	NCI-H508	-2.6699378	1.727716343	0.226180453	0.805477403	PFKFB2
O60825	TR	SNU-61	-0.313929437	0.094928257	0.933026297	0.99884588	PFKFB2
O60825	OS	MDST8	3.449530069	-0.934451333	0.448718	0.474478156	PFKFB2
O60825	IM	SNU-61	-1.54647225	0.607990041	0.605039022	0.9742197	PFKFB2
O60825	LI	SNU-61	0.454280817	-0.308529721	0.786850048	0.486854357	PFKFB2
O60825	LI	LS1034	-0.465890666	0.139151077	0.902078204	0.958829955	PFKFB2
O60825	AL	HCT-15	3.201184401	-0.766141108	0.523664571	0.99940728	PFKFB2
O60825	OS	SNU-61	2.732416634	-0.94742104	0.443425491	0.999796017	PFKFB2
O60825	OS	LS1034	2.170546134	-0.801099925	0.507121446	0.430583098	PFKFB2
O60825	TR	LS1034	0.19616012	-0.197009535	0.86202558	0.999109879	PFKFB2
O60825	IM	HCT-15	0.652107664	-1.855501766	0.204671179	0.997789384	PFKFB2
O60825	RA	SNU-61	0.444378799	-0.171462085	0.879639398	0.915186084	PFKFB2
O60825	WI	LS1034	0.743534422	-0.423341543	0.713225492	0.985584111	PFKFB2
O60825	IM	HT115	-0.783732051	1.153243669	0.368023607	0.210589186	PFKFB2
O60825	RA	LS1034	-2.587736848	1.272313823	0.331174216	0.994419813	PFKFB2
O60825	TR	HCT-15	1.240775678	-0.405208278	0.724557951	0.981717677	PFKFB2
O60825	RA	MDST8	2.79741825	-7.232176535	0.018587469	0.415458268	PFKFB2
O60825	IM	MDST8	0.709395948	-0.501752377	0.665628828	0.568931076	PFKFB2
O60825	AL	HT115	-0.366573795	0.215708289	0.849215129	0.177713517	PFKFB2
O60825	WI	SNU-61	-0.056129871	0.025935447	0.981663953	0.803805751	PFKFB2
O60825	WI	HCT-15	2.00659976	-1.005789072	0.420427957	0.739262355	PFKFB2
O60825	IM	NCI-H508	-4.265336831	5.811965212	0.028351301	0.490497816	PFKFB2
O60825	AL	MDST8	0.405858133	-0.883959266	0.469968381	0.304004543	PFKFB2
O60825	AL	LS1034	-2.27470474	0.71788542	0.547357735	0.985462669	PFKFB2
O60825	TR	MDST8	3.996366892	-3.629215543	0.068242886	0.06283689	PFKFB2
O60825	TR	NCI-H508	-2.070945646	5.434605882	0.032230251	0.348573348	PFKFB2
O60825	IM	LS1034	-0.96742791	0.5269732	0.650827368	0.997650021	PFKFB2
O60825	RA	HT115	0.195009148	-0.527342632	0.650612455	0.435976241	PFKFB2
O60825	LI	NCI-H508	-2.154152058	3.950561439	0.058507355	0.436249228	PFKFB2
O60825	OS	NCI-H508	-3.443525934	3.970337857	0.057975531	0.548622021	PFKFB2
O60825	TR	HT115	-1.225740947	1.454429522	0.283050627	0.767706412	PFKFB2
O60825	OS	HCT-15	1.521320398	-0.32521998	0.775884469	0.712751059	PFKFB2
O60825	WI	NCI-H508	-0.390980684	0.223416705	0.84395577	0.84046444	PFKFB2
O60825	WI	MDST8	-0.138624914	0.231130003	0.838706332	0.990877673	PFKFB2
O60825	RA	HCT-15	1.379497962	-0.373867823	0.74441591	0.982820866	PFKFB2
O60942	OS	LS1034	0.343893877	-0.498124201	0.667778946	0.430728947	RNGTT
O60942	RA	NCI-H508	0.696783618	-0.789082716	0.512749565	0.418493215	RNGTT
O60942	LI	MDST8	-0.160667644	0.268994942	0.813142001	0.656649825	RNGTT
O60942	TR	MDST8	-2.645669411	9.066503858	0.011947647	0.053078288	RNGTT
O60942	AL	HT115	1.792980706	-3.188399538	0.085885146	0.050185659	RNGTT
O60942	LI	HCT-15	0.812602805	-1.991548484	0.184658401	0.232616738	RNGTT
O60942	RA	LS1034	-0.5454808	0.459313182	0.691100203	0.994419813	RNGTT
O60942	TR	SNU-61	0.317799407	-0.16835284	0.881791207	0.99884588	RNGTT
O60942	OS	MDST8	-0.926610743	1.208948523	0.35021139	0.445461191	RNGTT
O60942	RA	MDST8	-0.281829026	1.628849437	0.244894918	0.653389359	RNGTT
O60942	AL	HCT-15	-0.094453397	1.441607504	0.286143267	0.99940728	RNGTT
O60942	IM	HCT-15	0.024787975	-0.171410312	0.879675214	0.997789384	RNGTT
O60942	OS	SNU-61	0.767487578	-0.578984898	0.621118842	0.999796017	RNGTT
O60942	OS	HT115	1.140413042	-1.003612824	0.421261664	0.186546412	RNGTT
O60942	AL	SNU-61	0.679526723	-1.577150164	0.255481445	0.572679844	RNGTT
O60942	WI	HT115	0.303214242	-0.237761422	0.83420409	0.999812207	RNGTT
O60942	RA	HCT-15	1.032753357	-2.177794873	0.161318356	0.837452566	RNGTT
O60942	RA	SNU-61	0.537906662	-0.363683447	0.750940634	0.910171744	RNGTT
O60942	WI	LS1034	-0.157693081	0.230619063	0.839053645	0.985584111	RNGTT
O60942	IM	HT115	0.535885906	-1.822777528	0.209912666	0.170852819	RNGTT
O60942	LI	NCI-H508	1.592675685	-2.466429143	0.132488926	0.485905913	RNGTT
O60942	OS	NCI-H508	-0.232151941	0.231216867	0.838647292	0.721515669	RNGTT
O60942	WI	MDST8	-0.592470597	2.424551133	0.136204364	0.990877673	RNGTT
O60942	LI	HT115	0.915921678	-1.006950175	0.419983889	0.249903453	RNGTT
O60942	WI	SNU-61	1.108873483	-2.424294739	0.136227555	0.671841091	RNGTT
O60942	WI	HCT-15	0.163082893	-0.438689532	0.703726662	0.760567263	RNGTT
O60942	OS	HCT-15	0.462581355	-1.309603935	0.320550926	0.62162815	RNGTT
O60942	LI	SNU-61	1.509695755	-1.39088609	0.298797832	0.463384417	RNGTT
O60942	IM	NCI-H508	-0.063351612	0.066295525	0.953173408	0.788039556	RNGTT
O60942	AL	MDST8	0.270575923	-0.67846674	0.567453285	0.318440658	RNGTT
O60942	LI	LS1034	-0.198302332	0.155761296	0.890522156	0.958829955	RNGTT
O60942	TR	NCI-H508	0.102925119	-0.18586498	0.869694174	0.606039692	RNGTT
O60942	RA	HT115	1.660324842	-3.22267956	0.084290994	0.232803629	RNGTT
O60942	TR	HT115	0.658160637	-0.669620985	0.572054409	0.882399716	RNGTT
O60942	TR	HCT-15	0.419073481	-0.945323302	0.44427696	0.95050895	RNGTT
O60942	IM	LS1034	-0.295311215	0.657482203	0.578422948	0.997650021	RNGTT
O60942	AL	NCI-H508	0.785612774	-2.950881297	0.098213699	0.805477403	RNGTT
O60942	TR	LS1034	-0.806138247	0.463119212	0.688787541	0.999109879	RNGTT
O60942	WI	NCI-H508	0.627738087	-1.420730856	0.291269514	0.835788361	RNGTT
O60942	IM	MDST8	-0.475737134	0.809087754	0.503414308	0.555716009	RNGTT
O60942	IM	SNU-61	0.532771451	-3.543535931	0.071234302	0.9742197	RNGTT
O60942	AL	LS1034	-0.313346799	0.428508746	0.710017904	0.985462669	RNGTT
O75116	OS	SNU-61	-0.611523409	0.199497652	0.860316835	0.999796017	ROCK2
O75116	TR	LS1034	-1.825627077	0.510708864	0.660343397	0.999109879	ROCK2
O75116	IM	HCT-15	0.148802912	-0.195372465	0.863150533	0.997789384	ROCK2
O75116	OS	LS1034	2.341641892	-4.311680381	0.049806209	0.366498317	ROCK2
O75116	WI	SNU-61	0.577425035	-0.294444836	0.796167154	0.768121481	ROCK2
O75116	TR	SNU-61	0.274874103	-0.085800397	0.939441309	0.99884588	ROCK2
O75116	RA	LS1034	-0.473703994	0.219166974	0.846853699	0.994419813	ROCK2
O75116	RA	MDST8	-3.579423265	1.56011804	0.259097318	0.667044376	ROCK2
O75116	AL	HCT-15	2.159341337	-0.682578132	0.56532616	0.99940728	ROCK2
O75116	WI	HT115	-2.643802654	0.751611073	0.530693764	0.999812207	ROCK2
O75116	RA	NCI-H508	1.848414015	-1.796531013	0.214245794	0.345542384	ROCK2
O75116	OS	HCT-15	1.475489598	-0.853226986	0.483413925	0.671049892	ROCK2
O75116	WI	NCI-H508	0.062820845	-0.059531686	0.957941988	0.847013811	ROCK2
O75116	TR	MDST8	-6.865807796	2.982243917	0.096446473	0.075027388	ROCK2
O75116	AL	HT115	0.918161719	-2.997290252	0.09561468	0.051632369	ROCK2
O75116	LI	LS1034	0.350975378	-0.211295812	0.852231511	0.958829955	ROCK2
O75116	LI	HCT-15	3.122909487	-1.576295988	0.255661241	0.238583047	ROCK2
O75116	AL	SNU-61	1.535094687	-0.78258153	0.515819893	0.572679844	ROCK2
O75116	RA	HCT-15	0.670656812	-0.72190777	0.545344654	0.972638091	ROCK2
O75116	RA	SNU-61	1.81843089	-0.824263478	0.496445539	0.910171744	ROCK2
O75116	WI	HCT-15	0.971646574	-0.342379171	0.764698886	0.775759337	ROCK2
O75116	TR	NCI-H508	1.579217601	-2.085958133	0.17229236	0.408882713	ROCK2
O75116	RA	HT115	1.6458225	-2.832077556	0.105342293	0.255567518	ROCK2
O75116	IM	MDST8	-2.854391871	0.87073498	0.475706183	0.555716009	ROCK2
O75116	LI	NCI-H508	2.147707293	-2.081515887	0.172848646	0.485905913	ROCK2
O75116	OS	HT115	2.509559787	-3.094216978	0.090493781	0.119197037	ROCK2
O75116	OS	NCI-H508	1.266613953	-1.336578408	0.313123282	0.62372384	ROCK2
O75116	TR	HT115	0.133549117	-0.245327299	0.829080066	0.980294736	ROCK2
O75116	WI	MDST8	-1.289817202	0.610764456	0.603519488	0.990877673	ROCK2
O75116	IM	SNU-61	0.003931744	-0.0025687	0.998183658	0.998183658	ROCK2
O75116	IM	NCI-H508	1.780208703	-1.773412282	0.21816088	0.580262112	ROCK2
O75116	LI	MDST8	-3.362449525	1.343149355	0.311345819	0.570661136	ROCK2
O75116	IM	HT115	2.546134916	-2.930278232	0.099399815	0.142211712	ROCK2
O75116	LI	HT115	2.153203603	-2.140015267	0.165713974	0.174376629	ROCK2
O75116	AL	MDST8	-3.177740175	1.324499756	0.316423036	0.24621161	ROCK2
O75116	OS	MDST8	-3.154596213	1.659875268	0.238812402	0.40721556	ROCK2
O75116	LI	SNU-61	2.391257037	-1.548374862	0.261628491	0.463384417	ROCK2
O75116	TR	HCT-15	0.443551758	-0.368442501	0.747887414	0.981717677	ROCK2
O75116	WI	LS1034	-1.25104867	1.364125312	0.305753841	0.985584111	ROCK2
O75116	AL	LS1034	-0.334569538	0.364898347	0.750160492	0.985462669	ROCK2
O75116	IM	LS1034	-0.149921883	0.184537054	0.870609511	0.997650021	ROCK2
O75116	AL	NCI-H508	2.184265748	-1.104551256	0.38446085	0.805477403	ROCK2
O75319	IM	HCT-15	0.746175885	-2.361195752	0.14210598	0.997789384	DUSP11
O75319	RA	MDST8	-1.349601086	6.610483895	0.022127368	0.415458268	DUSP11
O75319	LI	LS1034	0.845776516	-0.814862214	0.500751195	0.958829955	DUSP11
O75319	LI	MDST8	-0.41017957	2.221000028	0.156484747	0.550891941	DUSP11
O75319	OS	HCT-15	2.280055277	-6.765660507	0.021155596	0.446012319	DUSP11
O75319	WI	NCI-H508	0.672063913	-1.74775933	0.222616103	0.835788361	DUSP11
O75319	RA	NCI-H508	0.178389284	-0.246704014	0.828149156	0.478839087	DUSP11
O75319	IM	NCI-H508	0.691131082	-1.395191491	0.297697034	0.627136204	DUSP11
O75319	OS	SNU-61	-0.630643342	0.797116748	0.508980131	0.999796017	DUSP11
O75319	OS	LS1034	2.218413856	-2.151486652	0.164362171	0.366498317	DUSP11
O75319	TR	NCI-H508	0.312974871	-1.230173062	0.343693051	0.477500696	DUSP11
O75319	LI	HCT-15	2.015082892	-5.028647098	0.037344398	0.168802265	DUSP11
O75319	WI	SNU-61	-0.836433921	2.144042216	0.16523771	0.671841091	DUSP11
O75319	OS	HT115	0.801674863	-1.814028876	0.211344028	0.138921215	DUSP11
O75319	TR	SNU-61	-0.193253808	0.154366421	0.891490958	0.99884588	DUSP11
O75319	WI	HCT-15	1.477411962	-13.76625768	0.005235368	0.737938444	DUSP11
O75319	OS	MDST8	-0.931346028	1.948863645	0.190643711	0.383894819	DUSP11
O75319	WI	HT115	-0.370260473	1.900328055	0.197770002	0.999812207	DUSP11
O75319	AL	HT115	0.850021434	-1.847268065	0.20597348	0.074712993	DUSP11
O75319	IM	HT115	0.702455409	-0.73677874	0.537962399	0.250802094	DUSP11
O75319	AL	SNU-61	-0.294644767	0.47475452	0.681751869	0.582037991	DUSP11
O75319	RA	HT115	-0.760146385	0.966860268	0.435618111	0.353301658	DUSP11
O75319	AL	NCI-H508	-0.241155566	0.686960872	0.563066631	0.877972959	DUSP11
O75319	RA	LS1034	1.526086053	-0.825403397	0.495926002	0.994419813	DUSP11
O75319	TR	LS1034	1.266265428	-0.690456667	0.561270276	0.999109879	DUSP11
O75319	AL	HCT-15	1.018771237	-2.978912297	0.096632045	0.99940728	DUSP11
O75319	TR	HT115	1.029406893	-1.413341352	0.293111372	0.767706412	DUSP11
O75319	IM	MDST8	-1.206988458	1.318414164	0.318101603	0.549771191	DUSP11
O75319	IM	SNU-61	-1.501703094	3.930523189	0.059053491	0.9742197	DUSP11
O75319	RA	SNU-61	0.278183001	-0.313268065	0.783728538	0.910171744	DUSP11
O75319	LI	NCI-H508	1.271664854	-6.340047818	0.023986489	0.347889717	DUSP11
O75319	WI	LS1034	0.397616425	-2.292857076	0.148876405	0.985584111	DUSP11
O75319	LI	HT115	1.3707554	-4.311605012	0.049807822	0.125543999	DUSP11
O75319	TR	HCT-15	1.307034673	-2.978806588	0.096637941	0.95050895	DUSP11
O75319	OS	NCI-H508	0.733583889	-1.037849614	0.408354756	0.62372384	DUSP11
O75319	WI	MDST8	-0.046795679	0.044757555	0.968367467	0.990877673	DUSP11
O75319	LI	SNU-61	-0.813889027	0.974720984	0.432503293	0.463384417	DUSP11
O75319	AL	LS1034	1.447378682	-1.373439498	0.303310353	0.985462669	DUSP11
O75319	TR	MDST8	-2.330555057	5.149874036	0.035698839	0.053078288	DUSP11
O75319	RA	HCT-15	1.565102485	-8.423137128	0.01380343	0.751300949	DUSP11
O75319	AL	MDST8	-0.693373329	0.823548612	0.49677163	0.304801926	DUSP11
O75319	IM	LS1034	0.776914533	-3.911778634	0.059571104	0.997650021	DUSP11
O75365	TR	MDST8	0.131087659	-0.48262631	0.677021496	0.227847182	PTP4A3
O75365	WI	HT115	-0.643257481	1.352719055	0.308779212	0.999812207	PTP4A3
O75365	IM	SNU-61	0.575475724	-0.637179424	0.589215407	0.9742197	PTP4A3
O75365	AL	HT115	1.520362775	-1.586510934	0.253521662	0.082528383	PTP4A3
O75365	AL	HCT-15	0.644447114	-1.973239244	0.187194335	0.99940728	PTP4A3
O75365	LI	NCI-H508	-0.289116616	0.395692732	0.730551346	0.781456197	PTP4A3
O75365	RA	MDST8	0.121820062	-0.15371371	0.891944401	0.889586511	PTP4A3
O75365	OS	HT115	1.977581484	-7.366756965	0.017932528	0.09373419	PTP4A3
O75365	RA	SNU-61	0.768937703	-1.179204322	0.359593508	0.910171744	PTP4A3
O75365	IM	HT115	0.553375344	-0.552787589	0.635943542	0.269694052	PTP4A3
O75365	RA	NCI-H508	-0.822513376	1.695012153	0.232158359	0.348386124	PTP4A3
O75365	OS	MDST8	-0.766391694	0.423948039	0.712848502	0.543617634	PTP4A3
O75365	OS	NCI-H508	-0.938741311	1.050976336	0.40352325	0.62372384	PTP4A3
O75365	LI	SNU-61	0.713923635	-0.633983818	0.590930119	0.466690001	PTP4A3
O75365	AL	MDST8	-2.08073576	3.162581041	0.087114476	0.162888441	PTP4A3
O75365	AL	SNU-61	1.064636845	-1.3630303	0.306042695	0.572679844	PTP4A3
O75365	OS	SNU-61	0.439321072	-0.45981492	0.690795017	0.999796017	PTP4A3
O75365	OS	HCT-15	-0.035986252	0.07168208	0.949378101	0.767259778	PTP4A3
O75365	TR	LS1034	0.74074189	-3.352812009	0.078610842	0.999109879	PTP4A3
O75365	IM	NCI-H508	-2.285625849	5.077637078	0.036666219	0.490497816	PTP4A3
O75365	LI	MDST8	0.613286864	-1.48134793	0.276693142	0.570661136	PTP4A3
O75365	WI	SNU-61	0.498351015	-0.520265963	0.654738808	0.708485717	PTP4A3
O75365	OS	LS1034	1.713211969	-1.959120995	0.18918188	0.373832529	PTP4A3
O75365	WI	LS1034	0.137012992	-0.212830352	0.851182023	0.985584111	PTP4A3
O75365	RA	HT115	1.894145691	-4.634031797	0.043548087	0.216888614	PTP4A3
O75365	IM	LS1034	0.652345897	-2.593328581	0.122057567	0.997650021	PTP4A3
O75365	AL	NCI-H508	-0.886312094	1.558240636	0.259499877	0.805477403	PTP4A3
O75365	RA	LS1034	0.298884068	-0.486851528	0.674492368	0.994419813	PTP4A3
O75365	TR	SNU-61	1.54308293	-1.966828493	0.188093334	0.99884588	PTP4A3
O75365	IM	MDST8	-1.15260685	0.785547038	0.514417136	0.555716009	PTP4A3
O75365	TR	HT115	0.649668571	-1.031544745	0.410698295	0.800110069	PTP4A3
O75365	LI	LS1034	0.217421262	-1.29917442	0.323480076	0.958829955	PTP4A3
O75365	IM	HCT-15	0.056821684	-0.0838614	0.94080502	0.997789384	PTP4A3
O75365	RA	HCT-15	0.179872665	-0.741605013	0.535586923	0.972638091	PTP4A3
O75365	LI	HCT-15	0.595704483	-4.013537464	0.056838018	0.193575138	PTP4A3
O75365	TR	NCI-H508	-0.010006738	0.023162735	0.983623669	0.634791914	PTP4A3
O75365	WI	MDST8	-0.216426633	0.248672836	0.826818674	0.990877673	PTP4A3
O75365	AL	LS1034	-0.263193309	1.333375298	0.313994229	0.985462669	PTP4A3
O75365	LI	HT115	2.113667686	-2.931038869	0.099355664	0.147721514	PTP4A3
O75365	WI	NCI-H508	-1.412232605	2.651754143	0.117639416	0.835788361	PTP4A3
O75365	WI	HCT-15	-0.004671161	0.011327735	0.991990339	0.827024474	PTP4A3
O75365	TR	HCT-15	0.373766471	-0.61408138	0.601707092	0.95050895	PTP4A3
O75385	RA	NCI-H508	1.682332624	-2.93661318	0.099032954	0.28201776	ULK1
O75385	TR	LS1034	-1.591538426	0.887614508	0.468395131	0.999109879	ULK1
O75385	OS	HT115	2.347397421	-1.393946348	0.298014873	0.155132768	ULK1
O75385	WI	HCT-15	1.15790635	-0.627038107	0.594672058	0.755129837	ULK1
O75385	IM	NCI-H508	-1.04603098	1.467845977	0.279859308	0.615595912	ULK1
O75385	IM	HCT-15	-0.946583044	0.684627153	0.564268758	0.997789384	ULK1
O75385	LI	HCT-15	1.414967465	-1.021281859	0.414545088	0.284283163	ULK1
O75385	IM	MDST8	-3.186707452	1.88356142	0.200314454	0.549771191	ULK1
O75385	AL	HT115	1.702316323	-2.438783475	0.134925577	0.05975441	ULK1
O75385	TR	NCI-H508	-0.015323504	0.037733503	0.973327876	0.631210868	ULK1
O75385	OS	LS1034	2.002417147	-2.85092448	0.104163425	0.366498317	ULK1
O75385	OS	HCT-15	-0.266996834	0.162496465	0.885848721	0.753054095	ULK1
O75385	RA	MDST8	-1.780058794	1.458044537	0.282186266	0.671329931	ULK1
O75385	TR	HCT-15	-0.525889747	0.387247336	0.735897083	0.981717677	ULK1
O75385	IM	HT115	0.462502418	-0.209844061	0.853224838	0.310292762	ULK1
O75385	RA	SNU-61	1.878520538	-1.297049152	0.324080933	0.910171744	ULK1
O75385	WI	HT115	0.849036374	-0.376318903	0.742850762	0.999812207	ULK1
O75385	LI	LS1034	1.55704109	-1.257982315	0.33536952	0.958829955	ULK1
O75385	RA	LS1034	1.737820414	-1.453827253	0.283194954	0.994419813	ULK1
O75385	AL	SNU-61	1.611864605	-0.795587632	0.509695455	0.572679844	ULK1
O75385	WI	LS1034	0.959371145	-1.615607641	0.247551851	0.985584111	ULK1
O75385	TR	SNU-61	4.992499162	-4.862115043	0.039793056	0.99884588	ULK1
O75385	TR	HT115	4.169661909	-2.904266485	0.100926595	0.76091681	ULK1
O75385	OS	SNU-61	1.799495719	-0.916791193	0.45603298	0.999796017	ULK1
O75385	AL	HCT-15	-0.201786886	0.253369742	0.823648459	0.99940728	ULK1
O75385	WI	SNU-61	3.305312993	-1.723474361	0.226944392	0.671841091	ULK1
O75385	AL	LS1034	1.282532648	-2.367337662	0.141518501	0.985462669	ULK1
O75385	IM	SNU-61	3.836553098	-1.948639382	0.190675841	0.9742197	ULK1
O75385	TR	MDST8	0.648113336	-1.02422681	0.41343717	0.15809216	ULK1
O75385	OS	MDST8	-3.904546533	26.75569607	0.001393987	0.127040831	ULK1
O75385	AL	NCI-H508	-0.096603162	0.227979719	0.840848694	0.976771694	ULK1
O75385	LI	HT115	2.219470457	-1.019652864	0.415159344	0.24917257	ULK1
O75385	WI	NCI-H508	-1.492165584	2.246122466	0.153765173	0.835788361	ULK1
O75385	OS	NCI-H508	-1.319026443	1.671417623	0.236599551	0.583400014	ULK1
O75385	WI	MDST8	0.503706712	-0.510358014	0.660549841	0.990877673	ULK1
O75385	LI	MDST8	-1.433871897	0.934267546	0.448793481	0.591002904	ULK1
O75385	RA	HCT-15	-0.672254431	0.326387395	0.775120595	0.982820866	ULK1
O75385	IM	LS1034	1.289620965	-0.666653221	0.573605604	0.997650021	ULK1
O75385	RA	HT115	2.555355142	-1.418954142	0.291711048	0.306137354	ULK1
O75385	AL	MDST8	-4.336407548	2.817940324	0.106239014	0.169973045	ULK1
O75385	LI	SNU-61	3.076448702	-3.03514241	0.093566816	0.463384417	ULK1
O75385	LI	NCI-H508	0.087523666	-0.078985873	0.944235462	0.850649177	ULK1
O75582	IM	NCI-H508	-0.402832387	1.088351429	0.390115041	0.674547757	RPS6KA5
O75582	TR	LS1034	0.227213885	-0.093239125	0.934212808	0.999109879	RPS6KA5
O75582	OS	LS1034	-1.477499601	1.540372449	0.26337144	0.398716438	RPS6KA5
O75582	AL	HT115	-1.676540905	2.740404255	0.111354414	0.055110919	RPS6KA5
O75582	TR	NCI-H508	-0.315822064	0.576900911	0.622287718	0.556090957	RPS6KA5
O75582	IM	HCT-15	-0.216080346	0.255101731	0.822480816	0.997789384	RPS6KA5
O75582	WI	HCT-15	-0.790977549	2.092871203	0.171431491	0.737938444	RPS6KA5
O75582	IM	SNU-61	-0.773316358	1.354254939	0.308369703	0.9742197	RPS6KA5
O75582	TR	SNU-61	0.768488383	-0.23687671	0.834804152	0.99884588	RPS6KA5
O75582	AL	SNU-61	-0.181669787	0.167134202	0.882635044	0.598758182	RPS6KA5
O75582	LI	LS1034	-1.714493127	1.197467532	0.35379826	0.958829955	RPS6KA5
O75582	OS	HT115	-0.834791594	1.014120848	0.417252867	0.186077008	RPS6KA5
O75582	RA	MDST8	0.013520393	-0.014112391	0.990021529	0.896955491	RPS6KA5
O75582	OS	SNU-61	-0.873650702	0.404147513	0.725224504	0.999796017	RPS6KA5
O75582	WI	SNU-61	-0.009915505	0.008094311	0.994276552	0.808912847	RPS6KA5
O75582	LI	MDST8	0.889216426	-1.534926567	0.264566025	0.570661136	RPS6KA5
O75582	AL	LS1034	-1.583197059	0.996627883	0.423949849	0.985462669	RPS6KA5
O75582	IM	HT115	-1.643367174	1.608359581	0.249021893	0.177345479	RPS6KA5
O75582	WI	HT115	-0.289793107	0.21542573	0.849408162	0.999812207	RPS6KA5
O75582	WI	LS1034	-0.951036486	0.782417601	0.515897544	0.985584111	RPS6KA5
O75582	LI	HT115	-0.753927821	2.394168856	0.138991172	0.162563276	RPS6KA5
O75582	RA	LS1034	-0.794673703	0.401405945	0.726949056	0.994419813	RPS6KA5
O75582	OS	HCT-15	-1.615214955	2.951187402	0.098196229	0.561059643	RPS6KA5
O75582	AL	HCT-15	-0.90782333	1.353341281	0.308613229	0.99940728	RPS6KA5
O75582	TR	HT115	-1.01304399	2.264502274	0.151816514	0.76091681	RPS6KA5
O75582	IM	MDST8	0.310337601	-0.544914094	0.640454356	0.568722113	RPS6KA5
O75582	TR	MDST8	3.868904022	-3.335846052	0.079319628	0.067626079	RPS6KA5
O75582	OS	MDST8	0.867397426	-1.200107287	0.352969732	0.445461191	RPS6KA5
O75582	RA	NCI-H508	-1.187627086	1.739709074	0.224038814	0.348386124	RPS6KA5
O75582	AL	NCI-H508	-0.870510816	1.234794179	0.342292995	0.805477403	RPS6KA5
O75582	IM	LS1034	0.955265711	-3.162837045	0.087102163	0.997650021	RPS6KA5
O75582	WI	NCI-H508	-0.612190478	0.522730942	0.653299208	0.835788361	RPS6KA5
O75582	LI	HCT-15	-1.979341863	7.270910498	0.018395372	0.152712709	RPS6KA5
O75582	WI	MDST8	0.261443568	-0.574387296	0.623699973	0.990877673	RPS6KA5
O75582	RA	HT115	-0.470006816	0.613515012	0.602016231	0.425746069	RPS6KA5
O75582	RA	HCT-15	-1.77509679	83.36640448	0.000143855	0.027404325	RPS6KA5
O75582	OS	NCI-H508	-0.264812914	2.32274751	0.14586143	0.548622021	RPS6KA5
O75582	LI	NCI-H508	-1.164692078	1.61390515	0.247896142	0.531562239	RPS6KA5
O75582	LI	SNU-61	-1.338838733	0.621307073	0.597775026	0.467345223	RPS6KA5
O75582	AL	MDST8	-1.359548332	1.111169828	0.382177751	0.275024422	RPS6KA5
O75582	RA	SNU-61	-0.251486598	0.139590741	0.901771789	0.915186084	RPS6KA5
O75582	TR	HCT-15	-0.846846612	0.576548464	0.622485579	0.956318571	RPS6KA5
O75676	LI	MDST8	0.475956618	-0.572955369	0.624505665	0.635471179	RPS6KA4
O75676	AL	HT115	0.722756607	-0.631364073	0.592339075	0.139260995	RPS6KA4
O75676	OS	LS1034	-0.640877175	0.725755262	0.543425582	0.430728947	RPS6KA4
O75676	TR	LS1034	-3.133802033	1.337858277	0.312776103	0.999109879	RPS6KA4
O75676	OS	HT115	1.698123369	-1.478504372	0.277356187	0.151319725	RPS6KA4
O75676	IM	MDST8	0.666293558	-0.826384923	0.495479093	0.555716009	RPS6KA4
O75676	OS	SNU-61	0.050120725	-0.019755827	0.986031883	0.999796017	RPS6KA4
O75676	WI	NCI-H508	-3.890912244	4.68222033	0.042712635	0.835788361	RPS6KA4
O75676	IM	NCI-H508	-1.470129563	1.474820179	0.278218223	0.615595912	RPS6KA4
O75676	OS	HCT-15	0.261406354	-0.297124839	0.794389985	0.715470424	RPS6KA4
O75676	TR	HT115	1.708651254	-1.471695173	0.278952062	0.767706412	RPS6KA4
O75676	RA	MDST8	2.286054378	-3.307477763	0.080525456	0.493754003	RPS6KA4
O75676	LI	LS1034	0.623913365	-0.468019759	0.685817943	0.958829955	RPS6KA4
O75676	WI	HCT-15	1.326225065	-1.192007647	0.355519206	0.738975186	RPS6KA4
O75676	IM	HCT-15	-0.891475918	1.354307991	0.30835557	0.997789384	RPS6KA4
O75676	AL	LS1034	-0.720313208	1.249176569	0.337978848	0.985462669	RPS6KA4
O75676	IM	HT115	0.934502346	-0.771452273	0.521117702	0.248631754	RPS6KA4
O75676	OS	MDST8	0.64908285	-1.711326323	0.229150883	0.402404946	RPS6KA4
O75676	WI	LS1034	-1.395615401	2.697009291	0.114370253	0.985584111	RPS6KA4
O75676	AL	NCI-H508	-0.852674326	3.365216644	0.078098367	0.805477403	RPS6KA4
O75676	TR	SNU-61	1.388364621	-0.398191259	0.728974575	0.99884588	RPS6KA4
O75676	AL	HCT-15	0.028411065	-0.049669183	0.964900225	0.99940728	RPS6KA4
O75676	LI	SNU-61	2.287596435	-1.082213163	0.39228214	0.463384417	RPS6KA4
O75676	AL	SNU-61	0.82660977	-0.425274378	0.712024531	0.582037991	RPS6KA4
O75676	WI	MDST8	0.742701039	-1.041743284	0.406914916	0.990877673	RPS6KA4
O75676	WI	HT115	-0.462287523	0.265415128	0.815543568	0.999812207	RPS6KA4
O75676	RA	SNU-61	1.437637101	-0.778545385	0.517735101	0.910171744	RPS6KA4
O75676	TR	NCI-H508	-1.546004086	1.260537982	0.334616742	0.475839888	RPS6KA4
O75676	RA	NCI-H508	1.249950603	-0.78532788	0.514520676	0.418493215	RPS6KA4
O75676	LI	HT115	1.337909117	-1.795410565	0.214433392	0.190365828	RPS6KA4
O75676	TR	HCT-15	-0.5804611	0.668901049	0.57243036	0.95050895	RPS6KA4
O75676	OS	NCI-H508	-2.560959544	3.941659007	0.058749077	0.548622021	RPS6KA4
O75676	AL	MDST8	-0.389763766	0.362320084	0.751816687	0.358529686	RPS6KA4
O75676	RA	HT115	1.075832871	-1.173370824	0.361467989	0.31843599	RPS6KA4
O75676	TR	MDST8	-2.077301305	1.228845811	0.344096425	0.138964097	RPS6KA4
O75676	IM	SNU-61	1.128453435	-0.80667334	0.504531986	0.9742197	RPS6KA4
O75676	WI	SNU-61	2.030819364	-0.965236863	0.436264409	0.671841091	RPS6KA4
O75676	LI	HCT-15	0.420217652	-0.915659957	0.456505834	0.284283163	RPS6KA4
O75676	IM	LS1034	-0.466333486	3.789584441	0.063112754	0.997650021	RPS6KA4
O75676	LI	NCI-H508	-0.066904393	0.352042916	0.758439967	0.794186723	RPS6KA4
O75676	RA	HCT-15	0.586980281	-0.625411405	0.595551391	0.972638091	RPS6KA4
O75676	RA	LS1034	0.06885844	-0.040863024	0.971117533	0.994419813	RPS6KA4
O75962	RA	MDST8	-1.031041782	1.098341102	0.386617251	0.700287891	TRIO
O75962	OS	HT115	2.06415034	-1.029544416	0.411444948	0.186077008	TRIO
O75962	OS	LS1034	0.341370607	-1.366492103	0.305130648	0.403963116	TRIO
O75962	TR	LS1034	-1.506946084	2.021537142	0.180603884	0.999109879	TRIO
O75962	OS	HCT-15	0.734232939	-0.635713145	0.59000165	0.672889561	TRIO
O75962	IM	NCI-H508	0.214430947	-0.254244205	0.823058835	0.76876023	TRIO
O75962	LI	LS1034	2.263525879	-1.560803347	0.258950571	0.958829955	TRIO
O75962	TR	SNU-61	3.316340056	-3.752278982	0.064254961	0.99884588	TRIO
O75962	WI	NCI-H508	-0.003857199	0.003554466	0.997486621	0.858702661	TRIO
O75962	OS	SNU-61	1.491703155	-3.961314079	0.058217321	0.999796017	TRIO
O75962	LI	HT115	2.002605591	-1.142945977	0.371431085	0.234843547	TRIO
O75962	AL	LS1034	0.758847871	-0.760392771	0.526434652	0.985462669	TRIO
O75962	WI	HCT-15	0.27911148	-0.189922056	0.866899707	0.805908606	TRIO
O75962	TR	HT115	2.756895616	-2.295444449	0.14861204	0.76091681	TRIO
O75962	IM	MDST8	-1.460719996	1.872597837	0.202001898	0.549771191	TRIO
O75962	AL	NCI-H508	0.674243318	-0.484408567	0.675953826	0.905500589	TRIO
O75962	OS	MDST8	-2.87631159	4.35849195	0.048818728	0.298108412	TRIO
O75962	LI	NCI-H508	0.35777807	-0.458168812	0.691796633	0.769564255	TRIO
O75962	RA	HCT-15	0.110894425	-0.062793604	0.955641922	0.982820866	TRIO
O75962	WI	MDST8	-0.580410413	1.360216389	0.306786519	0.990877673	TRIO
O75962	OS	NCI-H508	0.157561302	-0.229259532	0.83997808	0.721515669	TRIO
O75962	WI	SNU-61	2.717780858	-20.28551512	0.002421299	0.671841091	TRIO
O75962	AL	SNU-61	1.189381144	-0.84135444	0.488713294	0.572679844	TRIO
O75962	RA	NCI-H508	0.969076341	-0.804546734	0.505518475	0.418493215	TRIO
O75962	LI	MDST8	-0.778416912	1.536257988	0.264273335	0.570661136	TRIO
O75962	AL	HT115	1.531799571	-1.453687009	0.283228575	0.088420174	TRIO
O75962	RA	HT115	1.777653705	-1.742915074	0.223470797	0.282799587	TRIO
O75962	AL	MDST8	-2.917901301	73.5352478	0.000184879	0.022076523	TRIO
O75962	WI	LS1034	0.642194241	-1.37748578	0.302256343	0.985584111	TRIO
O75962	IM	HT115	0.838275423	-0.4152841	0.718246499	0.28699548	TRIO
O75962	TR	HCT-15	-0.09901232	0.052359311	0.963001725	0.992670175	TRIO
O75962	AL	HCT-15	0.072513704	-0.086341783	0.939060609	0.99940728	TRIO
O75962	LI	SNU-61	2.222932038	-3.258332909	0.082677613	0.463384417	TRIO
O75962	IM	LS1034	1.168974893	-0.456151748	0.693025366	0.997650021	TRIO
O75962	TR	MDST8	-0.123519352	0.21599239	0.84902106	0.268462969	TRIO
O75962	IM	SNU-61	2.691724705	-4.752091568	0.04154244	0.9742197	TRIO
O75962	TR	NCI-H508	0.247657356	-0.282041306	0.804418255	0.592632493	TRIO
O75962	IM	HCT-15	-0.120041162	0.095335092	0.932740563	0.997789384	TRIO
O75962	RA	SNU-61	1.07032543	-0.823892818	0.496614592	0.910171744	TRIO
O75962	RA	LS1034	1.176199164	-0.681632292	0.565814871	0.994419813	TRIO
O75962	WI	HT115	0.94989537	-0.399292785	0.728280115	0.999812207	TRIO
O75962	LI	HCT-15	1.04546526	-0.952168286	0.441505049	0.284283163	TRIO
O94768	AL	HT115	0.278715288	-1.231535162	0.34327967	0.101563701	STK17B
O94768	OS	LS1034	0.310161046	-0.278792493	0.806586396	0.430728947	STK17B
O94768	RA	MDST8	0.908526754	-0.688902497	0.562068257	0.801938588	STK17B
O94768	OS	HCT-15	-0.65241408	1.017475088	0.415982107	0.637779731	STK17B
O94768	TR	HT115	-0.866787787	0.878836708	0.472182422	0.829039183	STK17B
O94768	IM	MDST8	1.20921824	-1.198502747	0.353473069	0.549771191	STK17B
O94768	TR	LS1034	0.904534759	-0.942212795	0.445542737	0.999109879	STK17B
O94768	AL	SNU-61	-0.420800246	0.568473629	0.627032877	0.582037991	STK17B
O94768	LI	NCI-H508	0.071181175	-0.086448123	0.938985834	0.850649177	STK17B
O94768	WI	MDST8	0.391440013	-0.718755674	0.546921607	0.990877673	STK17B
O94768	TR	SNU-61	-1.059775814	0.67153043	0.571058373	0.99884588	STK17B
O94768	LI	LS1034	0.207142846	-0.316147714	0.781834722	0.958829955	STK17B
O94768	OS	HT115	-0.831560544	1.312332927	0.3197898	0.160156248	STK17B
O94768	IM	NCI-H508	0.836165777	-1.112220043	0.381816904	0.669759276	STK17B
O94768	LI	HCT-15	-0.513171695	0.756982435	0.528084743	0.295626436	STK17B
O94768	IM	SNU-61	-1.220211451	0.904159228	0.461342569	0.9742197	STK17B
O94768	RA	NCI-H508	0.771351164	-5.433115559	0.032247089	0.274424453	STK17B
O94768	TR	NCI-H508	0.786437505	-0.943125933	0.445170748	0.512614711	STK17B
O94768	LI	SNU-61	-1.096455187	0.994618849	0.424726516	0.463384417	STK17B
O94768	RA	LS1034	-0.077694092	0.102591923	0.927646687	0.994419813	STK17B
O94768	WI	NCI-H508	1.039428813	-1.246500027	0.338776769	0.835788361	STK17B
O94768	AL	HCT-15	-0.510483642	1.866834252	0.202896587	0.99940728	STK17B
O94768	IM	HCT-15	0.029017015	-0.124856658	0.912055093	0.997789384	STK17B
O94768	RA	HCT-15	0.72820291	-2.575819484	0.123426928	0.837452566	STK17B
O94768	OS	SNU-61	0.341411282	-0.553404379	0.63559125	0.999796017	STK17B
O94768	WI	HCT-15	-0.509272848	0.825630291	0.495822656	0.755129837	STK17B
O94768	OS	MDST8	1.700567033	-1.458356254	0.282111888	0.422626418	STK17B
O94768	AL	MDST8	0.699064166	-0.642866013	0.586174827	0.318440658	STK17B
O94768	WI	HT115	0.901785927	-0.581772642	0.619558069	0.999812207	STK17B
O94768	RA	HT115	0.822932324	-3.860504902	0.061021142	0.21689551	STK17B
O94768	TR	HCT-15	-0.586850987	1.024382179	0.41337881	0.95050895	STK17B
O94768	IM	HT115	-0.267599023	0.667129438	0.57335644	0.256520979	STK17B
O94768	LI	HT115	0.834487697	-0.77033183	0.521653987	0.277687295	STK17B
O94768	WI	SNU-61	-1.002786423	0.859887292	0.480466786	0.679970052	STK17B
O94768	TR	MDST8	1.19766611	-1.651675592	0.240400736	0.113866725	STK17B
O94768	OS	NCI-H508	0.408174171	-1.260565464	0.334608658	0.62372384	STK17B
O94768	RA	SNU-61	0.008233484	-0.007211945	0.994900451	0.928791505	STK17B
O94768	AL	NCI-H508	0.798725254	-1.633008999	0.244067912	0.805477403	STK17B
O94768	IM	LS1034	0.57040412	-0.754120587	0.529473286	0.997650021	STK17B
O94768	LI	MDST8	1.258111838	-1.317494801	0.318356129	0.570661136	STK17B
O94768	AL	LS1034	-0.153465741	0.567944517	0.627331789	0.985462669	STK17B
O94768	WI	LS1034	0.871183138	-2.02517553	0.180120169	0.985584111	STK17B
O94804	OS	HT115	2.784222627	-2.044996323	0.177515578	0.129244684	STK10
O94804	OS	LS1034	2.061194147	-4.715739439	0.042145305	0.366498317	STK10
O94804	WI	NCI-H508	-1.890648868	1.340612964	0.312030456	0.835788361	STK10
O94804	IM	NCI-H508	-0.910051411	1.143181697	0.371352678	0.659940438	STK10
O94804	IM	MDST8	-2.106908845	2.131412991	0.16673765	0.549771191	STK10
O94804	WI	MDST8	-0.319436176	0.366859037	0.748902471	0.990877673	STK10
O94804	RA	NCI-H508	1.719815132	-1.219974257	0.346807127	0.385897751	STK10
O94804	WI	SNU-61	4.558305168	-1.066230328	0.397989099	0.671841091	STK10
O94804	AL	HCT-15	2.549913012	-3.770851315	0.063682604	0.99940728	STK10
O94804	RA	MDST8	-0.882105986	1.229625409	0.343859424	0.700287891	STK10
O94804	TR	SNU-61	5.218161274	-1.212161559	0.349215279	0.99884588	STK10
O94804	AL	HT115	2.209713861	-2.472517679	0.131960538	0.05975441	STK10
O94804	IM	HCT-15	1.322359108	-11.5646556	0.007394295	0.502503207	STK10
O94804	WI	HCT-15	1.426449765	-1.100296952	0.38593662	0.738975186	STK10
O94804	LI	LS1034	1.596678872	-3.673865094	0.066755587	0.958829955	STK10
O94804	OS	MDST8	-2.498151379	3.540435488	0.07134608	0.315607642	STK10
O94804	TR	NCI-H508	0.003914236	-0.003863117	0.997268374	0.641557097	STK10
O94804	OS	HCT-15	2.175879906	-3.284694434	0.081513056	0.561059643	STK10
O94804	RA	LS1034	0.24234599	-0.137768295	0.903042086	0.994419813	STK10
O94804	LI	HT115	2.571648918	-1.505970647	0.271034511	0.21045832	STK10
O94804	AL	SNU-61	4.025927348	-0.975075596	0.432363348	0.572679844	STK10
O94804	RA	HT115	2.305898193	-1.323600563	0.316670377	0.312302251	STK10
O94804	TR	HT115	0.67555303	-0.387850439	0.735514518	0.964325862	STK10
O94804	OS	SNU-61	2.815264894	-0.700932029	0.555918794	0.999796017	STK10
O94804	IM	SNU-61	3.89370304	-0.78783515	0.513337362	0.9742197	STK10
O94804	TR	HCT-15	1.37634156	-3.059091736	0.092303291	0.95050895	STK10
O94804	WI	HT115	-0.44287039	0.158249489	0.888794773	0.999812207	STK10
O94804	LI	MDST8	-1.242210152	2.283112085	0.149877941	0.550891941	STK10
O94804	LI	HCT-15	2.471920432	-1.102569283	0.385147571	0.279284255	STK10
O94804	AL	LS1034	0.23857141	-1.661293319	0.238539097	0.985462669	STK10
O94804	AL	NCI-H508	1.362426142	-2.153454494	0.164131792	0.805477403	STK10
O94804	WI	LS1034	-0.315030447	0.229313255	0.839941541	0.985584111	STK10
O94804	RA	SNU-61	4.465297721	-1.150904634	0.368794393	0.910171744	STK10
O94804	LI	NCI-H508	0.534812105	-0.467621211	0.686059109	0.765786469	STK10
O94804	IM	HT115	1.318297462	-0.584040731	0.618290629	0.267459948	STK10
O94804	LI	SNU-61	3.680367568	-1.040785678	0.407268503	0.463384417	STK10
O94804	RA	HCT-15	1.204055905	-2.542927431	0.126058173	0.837452566	STK10
O94804	OS	NCI-H508	-1.341240959	2.164731703	0.16282002	0.548622021	STK10
O94804	TR	LS1034	-1.224624155	1.463453798	0.280899065	0.999109879	STK10
O94804	AL	MDST8	-2.323380664	5.575998303	0.030689942	0.145811393	STK10
O94804	TR	MDST8	-1.120885815	2.203637614	0.158403	0.092534143	STK10
O94804	IM	LS1034	1.56157686	-1.772354317	0.21834229	0.997650021	STK10
O94806	RA	MDST8	2.209870312	-1.625973637	0.245468802	0.653389359	PRKD3
O94806	LI	LS1034	1.239233783	-1.061046797	0.399860054	0.958829955	PRKD3
O94806	RA	NCI-H508	1.549958049	-1.640667209	0.242554714	0.348386124	PRKD3
O94806	AL	SNU-61	0.43834282	-2.616933251	0.120244981	0.572679844	PRKD3
O94806	RA	LS1034	0.603365353	-0.494577196	0.66988598	0.994419813	PRKD3
O94806	OS	LS1034	1.033413673	-2.183037414	0.160721032	0.366498317	PRKD3
O94806	WI	HCT-15	0.938777258	-0.889888741	0.467419048	0.751727788	PRKD3
O94806	OS	HT115	1.286540706	-4.631355685	0.043595183	0.117063222	PRKD3
O94806	AL	NCI-H508	2.126634262	-2.637178058	0.11872036	0.805477403	PRKD3
O94806	IM	MDST8	1.396951079	-2.081568515	0.172842041	0.549771191	PRKD3
O94806	WI	HT115	0.052022767	-0.123608782	0.912927358	0.999812207	PRKD3
O94806	WI	MDST8	1.021275128	-1.101316829	0.385582248	0.990877673	PRKD3
O94806	LI	MDST8	2.720751498	-7.27732841	0.018363829	0.439696684	PRKD3
O94806	TR	SNU-61	0.036874075	-0.037716317	0.973340016	0.99884588	PRKD3
O94806	AL	HCT-15	-0.272850759	0.904512091	0.46119337	0.99940728	PRKD3
O94806	IM	NCI-H508	1.379523261	-1.390126051	0.29899268	0.627136204	PRKD3
O94806	TR	NCI-H508	-0.799407952	0.651741659	0.581456638	0.544902061	PRKD3
O94806	OS	HCT-15	0.360655588	-0.480142455	0.67851152	0.703039183	PRKD3
O94806	IM	HCT-15	-0.680250269	0.93663116	0.447823786	0.997789384	PRKD3
O94806	OS	NCI-H508	0.016940562	-0.015852618	0.988791211	0.750603253	PRKD3
O94806	WI	NCI-H508	0.214505298	-0.175266968	0.877008468	0.84046444	PRKD3
O94806	TR	LS1034	0.225596219	-0.309960031	0.785907101	0.999109879	PRKD3
O94806	LI	HT115	1.739313948	-4.920081113	0.03891463	0.125543999	PRKD3
O94806	AL	HT115	0.456498616	-0.641158856	0.587086185	0.138878523	PRKD3
O94806	OS	SNU-61	-0.206257759	0.279968408	0.805801304	0.999796017	PRKD3
O94806	OS	MDST8	1.908479541	-2.591085283	0.122231818	0.350765599	PRKD3
O94806	WI	LS1034	-0.579879502	0.805092115	0.505265302	0.985584111	PRKD3
O94806	TR	MDST8	1.649004679	-1.685778159	0.233883445	0.113349167	PRKD3
O94806	AL	MDST8	2.064893627	-2.526903929	0.127368487	0.171741104	PRKD3
O94806	WI	SNU-61	0.458120148	-1.189355756	0.356358628	0.671841091	PRKD3
O94806	TR	HT115	1.248832814	-1.185797115	0.357488732	0.767706412	PRKD3
O94806	LI	HCT-15	1.535647731	-1.965063358	0.188341883	0.233212173	PRKD3
O94806	TR	HCT-15	0.350034978	-1.275034378	0.330384955	0.95050895	PRKD3
O94806	RA	HT115	1.200457826	-2.819351244	0.106149035	0.255567518	PRKD3
O94806	RA	SNU-61	0.105365607	-0.090594338	0.936071166	0.925694335	PRKD3
O94806	IM	SNU-61	0.607030592	-0.675001345	0.569251817	0.9742197	PRKD3
O94806	AL	LS1034	0.766053314	-1.470806877	0.279161103	0.985462669	PRKD3
O94806	IM	LS1034	0.820016175	-0.85786577	0.481359346	0.997650021	PRKD3
O94806	LI	SNU-61	0.422610833	-0.890564906	0.467129253	0.463384417	PRKD3
O94806	LI	NCI-H508	0.667081472	-0.653396822	0.580580494	0.719237441	PRKD3
O94806	IM	HT115	1.083719858	-1.593842911	0.252000073	0.177345479	PRKD3
O94806	RA	HCT-15	-0.061475948	0.099613905	0.929736422	0.982820866	PRKD3
O94921	LI	LS1034	0.860070811	-0.505150623	0.663619694	0.958829955	CDK14
O94921	OS	HT115	-4.369466394	3.125079855	0.088945396	0.119197037	CDK14
O94921	RA	LS1034	1.927742065	-0.986604566	0.427840271	0.994419813	CDK14
O94921	RA	NCI-H508	-0.838000272	0.693205993	0.559861186	0.422223111	CDK14
O94921	WI	MDST8	0.03785897	-0.06507532	0.954033439	0.990877673	CDK14
O94921	OS	HCT-15	-2.229146307	2.494660352	0.130063489	0.561059643	CDK14
O94921	WI	SNU-61	-1.533102357	1.470195787	0.279305024	0.671841091	CDK14
O94921	IM	MDST8	-0.003974672	0.004721817	0.99666119	0.642314472	CDK14
O94921	IM	NCI-H508	0.466745452	-0.230743142	0.838969297	0.76876023	CDK14
O94921	LI	SNU-61	-2.74136872	1.732756715	0.2252771	0.463384417	CDK14
O94921	TR	LS1034	2.221717488	-0.870437447	0.475836108	0.999109879	CDK14
O94921	LI	MDST8	0.152423525	-0.984803176	0.428543585	0.591002904	CDK14
O94921	AL	HT115	-3.720371703	3.370283231	0.077890432	0.04992407	CDK14
O94921	IM	HCT-15	-0.21757799	0.792520457	0.511133279	0.997789384	CDK14
O94921	AL	NCI-H508	-0.962390657	1.054875704	0.402100377	0.805477403	CDK14
O94921	LI	NCI-H508	-0.47401211	0.624098663	0.596261828	0.726766275	CDK14
O94921	RA	MDST8	0.746992797	-0.671408642	0.571121855	0.801938588	CDK14
O94921	RA	HT115	-1.814537867	1.614841008	0.247706809	0.291400441	CDK14
O94921	AL	SNU-61	-1.878483711	1.40375921	0.295521351	0.572679844	CDK14
O94921	WI	NCI-H508	0.848527832	-0.428858773	0.709800974	0.835788361	CDK14
O94921	TR	HT115	-1.477575652	1.375967246	0.302651374	0.767706412	CDK14
O94921	AL	HCT-15	-0.633848876	0.587311316	0.616466765	0.99940728	CDK14
O94921	WI	HCT-15	-1.369042069	1.333425932	0.313980439	0.738975186	CDK14
O94921	OS	LS1034	-0.636509752	0.442156412	0.701593018	0.430728947	CDK14
O94921	AL	MDST8	-0.536370233	0.688442703	0.562304535	0.318440658	CDK14
O94921	WI	LS1034	0.584493316	-0.685570307	0.563782647	0.985584111	CDK14
O94921	WI	HT115	-0.224060232	0.105312179	0.925738661	0.999812207	CDK14
O94921	RA	SNU-61	-0.847273253	0.591388143	0.614199564	0.910171744	CDK14
O94921	OS	NCI-H508	0.824932301	-1.07304926	0.395542874	0.62372384	CDK14
O94921	TR	SNU-61	-0.749966995	0.305318622	0.788969167	0.99884588	CDK14
O94921	IM	LS1034	1.00704512	-1.675791128	0.235768038	0.997650021	CDK14
O94921	LI	HT115	-3.281578246	1.662229855	0.238358817	0.19636238	CDK14
O94921	IM	HT115	-4.016408029	2.488653317	0.130574355	0.151785767	CDK14
O94921	OS	MDST8	0.279802485	-0.457270869	0.692343442	0.538462021	CDK14
O94921	TR	NCI-H508	1.262876516	-1.019579323	0.415187098	0.506865407	CDK14
O94921	OS	SNU-61	-0.791869903	0.430410935	0.708839553	0.999796017	CDK14
O94921	AL	LS1034	1.226425438	-0.79186846	0.511439436	0.985462669	CDK14
O94921	TR	HCT-15	-1.272756261	3.410615415	0.076263248	0.95050895	CDK14
O94921	IM	SNU-61	-1.322648086	1.647733542	0.24116921	0.9742197	CDK14
O94921	TR	MDST8	2.881549333	-2.756560109	0.110260267	0.078337793	CDK14
O94921	RA	HCT-15	0.253517055	-0.865148614	0.478151718	0.972638091	CDK14
O94921	LI	HCT-15	-2.286763503	4.491010266	0.046173686	0.173078216	CDK14
O95382	TR	LS1034	-0.126868808	0.057745951	0.959201444	0.999109879	MAP3K6
O95382	WI	MDST8	-0.703082238	0.793500933	0.51067322	0.990877673	MAP3K6
O95382	IM	NCI-H508	-0.019850721	0.020300158	0.985647099	0.79283804	MAP3K6
O95382	OS	HT115	-2.058946997	10.77105839	0.008509656	0.088540758	MAP3K6
O95382	RA	NCI-H508	-0.409381395	0.828299927	0.494608319	0.418493215	MAP3K6
O95382	WI	SNU-61	0.4857543	-2.580896107	0.123027685	0.671841091	MAP3K6
O95382	RA	LS1034	0.170898518	-0.143693332	0.898913932	0.994419813	MAP3K6
O95382	IM	HCT-15	-0.839129847	0.895666798	0.464948683	0.997789384	MAP3K6
O95382	RA	MDST8	-0.155233507	0.12410831	0.912578164	0.88961183	MAP3K6
O95382	OS	MDST8	0.075082658	-0.087139792	0.9384995	0.603391981	MAP3K6
O95382	IM	MDST8	-0.002493501	0.002727398	0.998071442	0.642314472	MAP3K6
O95382	AL	HT115	-1.466925181	1.904368349	0.197163317	0.07424999	MAP3K6
O95382	LI	LS1034	-0.19331681	0.119696985	0.915662993	0.958829955	MAP3K6
O95382	WI	NCI-H508	-0.096852856	0.153879052	0.89182953	0.84046444	MAP3K6
O95382	AL	NCI-H508	-1.238643924	5.720202154	0.029228402	0.805477403	MAP3K6
O95382	LI	HCT-15	-2.259054632	2.783388226	0.108476628	0.196132234	MAP3K6
O95382	AL	SNU-61	0.858620231	-3.552988831	0.070895063	0.572679844	MAP3K6
O95382	OS	LS1034	-1.485373737	1.249010893	0.338028174	0.403963116	MAP3K6
O95382	AL	HCT-15	-0.84913103	0.553371352	0.63561011	0.99940728	MAP3K6
O95382	OS	HCT-15	-1.726133374	1.158865563	0.36617866	0.626454912	MAP3K6
O95382	TR	SNU-61	1.199243544	-1.001693057	0.421998624	0.99884588	MAP3K6
O95382	IM	HT115	-2.109035109	6.178236264	0.025211639	0.097770044	MAP3K6
O95382	IM	SNU-61	1.020476546	-5.781139801	0.028641549	0.9742197	MAP3K6
O95382	WI	HCT-15	-0.886039487	0.809295601	0.503318207	0.755129837	MAP3K6
O95382	WI	HT115	-0.234131094	0.319704331	0.779499092	0.999812207	MAP3K6
O95382	WI	LS1034	-0.272551985	0.291342978	0.798226584	0.985584111	MAP3K6
O95382	OS	NCI-H508	-0.050611815	0.164919592	0.884169184	0.732185303	MAP3K6
O95382	RA	HT115	-0.991903702	5.047940106	0.037075135	0.216888614	MAP3K6
O95382	AL	MDST8	-1.097911526	0.901744096	0.462365106	0.300292268	MAP3K6
O95382	LI	NCI-H508	-0.624685837	1.089498605	0.389711543	0.613174244	MAP3K6
O95382	OS	SNU-61	0.659081731	-0.633534418	0.591171609	0.999796017	MAP3K6
O95382	LI	HT115	-2.106330915	5.516357519	0.031326118	0.123017303	MAP3K6
O95382	TR	HT115	-1.312443266	1.73787865	0.224363965	0.76091681	MAP3K6
O95382	LI	SNU-61	-0.444861516	0.952834006	0.441236455	0.463384417	MAP3K6
O95382	LI	MDST8	-0.316244525	0.209312336	0.85358877	0.668050553	MAP3K6
O95382	AL	LS1034	0.176708677	-0.185220132	0.870138625	0.985462669	MAP3K6
O95382	RA	SNU-61	0.422738767	-0.55806888	0.632932097	0.910171744	MAP3K6
O95382	TR	MDST8	1.511855997	-1.261765591	0.334255867	0.135677561	MAP3K6
O95382	TR	NCI-H508	0.111017429	-0.250836919	0.825357334	0.599578564	MAP3K6
O95382	RA	HCT-15	-1.398193455	2.357305685	0.142479817	0.837452566	MAP3K6
O95382	IM	LS1034	0.06787469	-0.091910182	0.935146505	0.997650021	MAP3K6
O95382	TR	HCT-15	-1.127626068	0.767742872	0.522895207	0.95050895	MAP3K6
O95747	TR	LS1034	-0.3846877	0.265190705	0.815694236	0.999109879	OXSR1
O95747	OS	SNU-61	1.274313889	-2.927023307	0.099589061	0.999796017	OXSR1
O95747	AL	HT115	-1.809212024	13.3109287	0.005596615	0.042328084	OXSR1
O95747	OS	HT115	-1.848003339	1.781028679	0.216860728	0.139481755	OXSR1
O95747	OS	LS1034	-0.75706051	0.657304207	0.578516801	0.430728947	OXSR1
O95747	LI	NCI-H508	-0.788387263	1.772791545	0.218267294	0.514447168	OXSR1
O95747	IM	MDST8	0.534243093	-0.302402358	0.790896298	0.593448081	OXSR1
O95747	IM	NCI-H508	-0.711287031	7.421359864	0.01767655	0.490497816	OXSR1
O95747	AL	NCI-H508	-1.216371928	1.304568366	0.321961144	0.805477403	OXSR1
O95747	TR	HT115	-1.880208495	2.594327425	0.121980092	0.76091681	OXSR1
O95747	LI	MDST8	1.856721367	-1.416927267	0.292215768	0.570661136	OXSR1
O95747	LI	SNU-61	-0.020160207	0.03721038	0.973697391	0.546923281	OXSR1
O95747	WI	NCI-H508	-0.53781702	0.366673426	0.749021508	0.835788361	OXSR1
O95747	TR	NCI-H508	-0.178720806	0.411134441	0.720841454	0.579201028	OXSR1
O95747	LI	HCT-15	-0.744601104	2.137781347	0.165978986	0.222903973	OXSR1
O95747	RA	LS1034	-1.618555952	1.423873836	0.290490481	0.994419813	OXSR1
O95747	RA	NCI-H508	-0.12857542	0.607497004	0.605309396	0.434918272	OXSR1
O95747	WI	SNU-61	0.055384338	-0.106349406	0.925011349	0.799640525	OXSR1
O95747	RA	MDST8	1.517332684	-1.179204365	0.359593495	0.700287891	OXSR1
O95747	WI	MDST8	0.237859707	-0.253335841	0.823671321	0.990877673	OXSR1
O95747	IM	SNU-61	0.321178907	-0.369365638	0.747296034	0.9742197	OXSR1
O95747	WI	HT115	-0.74218743	1.312631958	0.319706533	0.999812207	OXSR1
O95747	IM	HCT-15	0.77151861	-1.426197322	0.289916239	0.997789384	OXSR1
O95747	WI	HCT-15	0.630408446	-1.722924435	0.227043675	0.737938444	OXSR1
O95747	OS	HCT-15	-0.425800066	1.489307684	0.274847717	0.60958824	OXSR1
O95747	AL	SNU-61	-0.054121667	0.053240333	0.962380049	0.613975824	OXSR1
O95747	RA	HT115	-1.398094459	4.312707468	0.04978423	0.216888614	OXSR1
O95747	AL	MDST8	0.25138966	-0.365792951	0.749586337	0.358529686	OXSR1
O95747	OS	MDST8	1.249353604	-0.773608864	0.520086986	0.489533652	OXSR1
O95747	AL	HCT-15	0.55756728	-2.490523519	0.130415005	0.99940728	OXSR1
O95747	OS	NCI-H508	-0.785782593	2.799314944	0.107437002	0.548622021	OXSR1
O95747	TR	SNU-61	0.638988463	-0.68490398	0.564126039	0.99884588	OXSR1
O95747	LI	HT115	-0.931200997	3.26401022	0.082424801	0.147721514	OXSR1
O95747	RA	SNU-61	-0.292475542	0.549920137	0.637583395	0.910171744	OXSR1
O95747	TR	MDST8	1.986017026	-2.307232644	0.147415744	0.089773751	OXSR1
O95747	LI	LS1034	-1.032728169	1.046588302	0.405131188	0.958829955	OXSR1
O95747	RA	HCT-15	0.604226998	-1.480507685	0.276888858	0.907488086	OXSR1
O95747	WI	LS1034	-0.70315115	1.245906768	0.338953934	0.985584111	OXSR1
O95747	IM	HT115	-2.141008697	2.04490273	0.177527756	0.167530605	OXSR1
O95747	TR	HCT-15	0.471350463	-1.101882823	0.385385744	0.95050895	OXSR1
O95747	IM	LS1034	-0.275030308	0.535817901	0.645697217	0.997650021	OXSR1
O95747	AL	LS1034	-1.268547945	1.820441213	0.21029365	0.985462669	OXSR1
O95819	OS	HCT-15	-0.70818635	0.641981597	0.586646813	0.672889561	MAP4K4
O95819	OS	LS1034	-1.268467048	20.32742133	0.002411362	0.241168762	MAP4K4
O95819	RA	MDST8	-1.040292192	0.672745927	0.570425139	0.801938588	MAP4K4
O95819	LI	HCT-15	-0.207286171	0.273736737	0.80996606	0.356675367	MAP4K4
O95819	WI	HCT-15	0.442038693	-0.794015711	0.510431838	0.755129837	MAP4K4
O95819	OS	HT115	-2.465937111	1.724632642	0.226735462	0.140271391	MAP4K4
O95819	IM	NCI-H508	0.941818282	-0.791884662	0.511431826	0.697845782	MAP4K4
O95819	OS	MDST8	-1.208303894	2.554424533	0.125129595	0.354754997	MAP4K4
O95819	WI	NCI-H508	0.697303931	-0.560648488	0.631465356	0.835788361	MAP4K4
O95819	AL	HCT-15	0.491668585	-0.415470658	0.718129981	0.99940728	MAP4K4
O95819	TR	HT115	0.0346402	-0.027863048	0.980301673	0.998438218	MAP4K4
O95819	IM	HCT-15	0.938060948	-0.943094467	0.445183561	0.997789384	MAP4K4
O95819	TR	LS1034	-0.186902014	0.106590912	0.92484202	0.999109879	MAP4K4
O95819	RA	HT115	-0.92729012	0.678118388	0.567633846	0.413699383	MAP4K4
O95819	RA	LS1034	-0.116578243	0.08770095	0.938104965	0.994419813	MAP4K4
O95819	WI	LS1034	-0.362996603	0.959456987	0.438573881	0.985584111	MAP4K4
O95819	TR	NCI-H508	1.786801269	-2.549765423	0.125504737	0.408882713	MAP4K4
O95819	WI	SNU-61	-1.747380903	1.683168282	0.234374043	0.671841091	MAP4K4
O95819	OS	NCI-H508	0.724650471	-1.106627813	0.383742859	0.62372384	MAP4K4
O95819	WI	MDST8	-0.490266976	0.470694111	0.684201233	0.990877673	MAP4K4
O95819	OS	SNU-61	-0.741250885	0.469830016	0.684723299	0.999796017	MAP4K4
O95819	AL	HT115	-2.317701595	1.70264347	0.230745176	0.078568967	MAP4K4
O95819	RA	NCI-H508	1.36965327	-5.280032021	0.034048257	0.274424453	MAP4K4
O95819	IM	SNU-61	-0.146180593	0.293493817	0.796798282	0.987870607	MAP4K4
O95819	WI	HT115	-0.465779227	0.261899763	0.817905119	0.999812207	MAP4K4
O95819	IM	HT115	-2.47299345	2.290518277	0.14911593	0.158044064	MAP4K4
O95819	RA	SNU-61	-0.600082231	0.304291246	0.789647801	0.910171744	MAP4K4
O95819	AL	NCI-H508	-0.153976999	0.423664525	0.713024714	0.912741827	MAP4K4
O95819	AL	MDST8	-0.912050395	0.456361121	0.692897751	0.348762637	MAP4K4
O95819	LI	HT115	-0.35295599	0.271051263	0.811764	0.366300744	MAP4K4
O95819	AL	SNU-61	-1.350837936	1.234807595	0.34228894	0.572679844	MAP4K4
O95819	TR	HCT-15	0.681734544	-2.055782397	0.176119602	0.95050895	MAP4K4
O95819	LI	SNU-61	-1.638758665	1.230531573	0.34358419	0.463384417	MAP4K4
O95819	IM	MDST8	-0.161736173	0.121417165	0.914459781	0.617186242	MAP4K4
O95819	LI	LS1034	0.071601025	-0.049747792	0.964844743	0.959926933	MAP4K4
O95819	AL	LS1034	-0.971798854	0.903899728	0.461452324	0.985462669	MAP4K4
O95819	IM	LS1034	0.031166607	-0.03402529	0.975947447	0.997650021	MAP4K4
O95819	TR	MDST8	2.168005379	-2.163789791	0.162929035	0.093297442	MAP4K4
O95819	LI	MDST8	-0.4341859	0.392016588	0.732875232	0.65176512	MAP4K4
O95819	TR	SNU-61	0.267980685	-0.115643705	0.918499584	0.99884588	MAP4K4
O95819	LI	NCI-H508	1.673147298	-3.020363956	0.094358845	0.485905913	MAP4K4
O95819	RA	HCT-15	1.316104637	-3.596765028	0.069354105	0.825747307	MAP4K4
O95835	RA	NCI-H508	1.17921279	-0.527219975	0.650683803	0.444518132	LATS1
O95835	TR	LS1034	-1.782114634	0.529207126	0.649528644	0.999109879	LATS1
O95835	LI	HCT-15	1.982511543	-0.936378389	0.447927381	0.284283163	LATS1
O95835	AL	HCT-15	0.875184429	-0.457285884	0.692334296	0.99940728	LATS1
O95835	RA	LS1034	-0.655539407	0.269384199	0.812881064	0.994419813	LATS1
O95835	IM	NCI-H508	0.652199159	-0.3134517	0.783607696	0.76876023	LATS1
O95835	RA	MDST8	-2.066917708	1.153573621	0.367915028	0.700287891	LATS1
O95835	AL	HT115	1.520228812	-3.118190109	0.089287751	0.050388336	LATS1
O95835	WI	MDST8	-0.465776551	0.327997997	0.77406741	0.990877673	LATS1
O95835	WI	HT115	-0.971929194	0.250500715	0.825584287	0.999812207	LATS1
O95835	LI	LS1034	1.262026823	-0.8743961	0.474110462	0.958829955	LATS1
O95835	IM	HT115	2.518284929	-1.619767915	0.246713116	0.177345479	LATS1
O95835	AL	NCI-H508	1.046787485	-0.925482573	0.452417244	0.809774937	LATS1
O95835	WI	LS1034	-0.827033076	2.972201333	0.097007393	0.985584111	LATS1
O95835	TR	NCI-H508	-1.68978376	0.652574725	0.581015517	0.544902061	LATS1
O95835	TR	SNU-61	2.361270711	-0.434103176	0.706556098	0.99884588	LATS1
O95835	WI	NCI-H508	-1.29021873	1.049364025	0.404113228	0.835788361	LATS1
O95835	WI	SNU-61	3.277111711	-0.801611895	0.506883032	0.679970052	LATS1
O95835	OS	HCT-15	2.514945542	-0.992909125	0.425388702	0.64252489	LATS1
O95835	OS	LS1034	1.921884404	-5.827185866	0.028209587	0.366498317	LATS1
O95835	AL	LS1034	0.399141208	-0.594186038	0.612647633	0.985462669	LATS1
O95835	IM	HCT-15	-0.130359257	0.092202403	0.93494118	0.997789384	LATS1
O95835	IM	SNU-61	2.308697817	-0.654555212	0.579968008	0.9742197	LATS1
O95835	LI	MDST8	-1.445867682	0.591581484	0.614092216	0.635471179	LATS1
O95835	IM	MDST8	-0.976949743	0.505904873	0.663174382	0.568931076	LATS1
[truncated: 14,003 more rows]
