# Supplementary material for: Network-based elucidation of colon cancer drug resistance mechanisms by phosphoproteomic time-series analysis
Source: Nat Commun. 2024 May 9;15:3909. doi: 10.1038/s41467-024-47957-3 (PMC11082183; doi:10.1038/s41467-024-47957-3)
Supplement: Supplementary file 25 — Source Data [file 41467_2024_47957_MOESM25_ESM.zip › sourcedata/sourcedata_sfig5.csv]

Protein	Compound	Run	Gene	VESPA score	Dose	Sample	Target
P00519	Dasatinib	Dasatinib_0.03	ABL1	-1.785992563	0.03	Dasatinib_0.03	Dasatinib ABL1
P00519	Dasatinib	Dasatinib_0.3	ABL1	1.941849617	0.3	Dasatinib_0.3	Dasatinib ABL1
P00519	Dasatinib	Dasatinib_1	ABL1	1.01230453	1	Dasatinib_1	Dasatinib ABL1
P00519	Dasatinib	Dasatinib_10	ABL1	2.231587329	10	Dasatinib_10	Dasatinib ABL1
P00519	Dasatinib	Dasatinib_100	ABL1	-1.411908401	100	Dasatinib_100	Dasatinib ABL1
P00519	Dasatinib	Dasatinib_1000	ABL1	-1.334343418	1000	Dasatinib_1000	Dasatinib ABL1
P00519	Dasatinib	Dasatinib_10000	ABL1	-2.295827756	10000	Dasatinib_10000	Dasatinib ABL1
P00519	Dasatinib	Dasatinib_3	ABL1	-1.11260612	3	Dasatinib_3	Dasatinib ABL1
P00519	Dasatinib	Dasatinib_30	ABL1	1.989974997	30	Dasatinib_30	Dasatinib ABL1
P00519	Dasatinib	Dasatinib_300	ABL1	0.7974596	300	Dasatinib_300	Dasatinib ABL1
P00533	Afatinib	Afatinib_0.03	EGFR	2.054759474	0.03	Afatinib_0.03	Afatinib EGFR
P00533	Afatinib	Afatinib_0.03	EGFR	2.054759474	0.03	Afatinib_0.03	Afatinib EGFR
P00533	Afatinib	Afatinib_0.3	EGFR	0.949767438	0.3	Afatinib_0.3	Afatinib EGFR
P00533	Afatinib	Afatinib_0.3	EGFR	0.949767438	0.3	Afatinib_0.3	Afatinib EGFR
P00533	Afatinib	Afatinib_1	EGFR	1.762549086	1	Afatinib_1	Afatinib EGFR
P00533	Afatinib	Afatinib_1	EGFR	1.762549086	1	Afatinib_1	Afatinib EGFR
P00533	Afatinib	Afatinib_10	EGFR	-3.529724433	10	Afatinib_10	Afatinib EGFR
P00533	Afatinib	Afatinib_10	EGFR	-3.529724433	10	Afatinib_10	Afatinib EGFR
P00533	Afatinib	Afatinib_100	EGFR	-3.739800531	100	Afatinib_100	Afatinib EGFR
P00533	Afatinib	Afatinib_100	EGFR	-3.739800531	100	Afatinib_100	Afatinib EGFR
P00533	Afatinib	Afatinib_1000	EGFR	-3.453505072	1000	Afatinib_1000	Afatinib EGFR
P00533	Afatinib	Afatinib_1000	EGFR	-3.453505072	1000	Afatinib_1000	Afatinib EGFR
P00533	Afatinib	Afatinib_10000	EGFR	-2.580651906	10000	Afatinib_10000	Afatinib EGFR
P00533	Afatinib	Afatinib_10000	EGFR	-2.580651906	10000	Afatinib_10000	Afatinib EGFR
P00533	Afatinib	Afatinib_3	EGFR	-3.957640064	3	Afatinib_3	Afatinib EGFR
P00533	Afatinib	Afatinib_3	EGFR	-3.957640064	3	Afatinib_3	Afatinib EGFR
P00533	Afatinib	Afatinib_30	EGFR	-3.903344403	30	Afatinib_30	Afatinib EGFR
P00533	Afatinib	Afatinib_30	EGFR	-3.903344403	30	Afatinib_30	Afatinib EGFR
P00533	Afatinib	Afatinib_300	EGFR	-3.872079674	300	Afatinib_300	Afatinib EGFR
P00533	Afatinib	Afatinib_300	EGFR	-3.872079674	300	Afatinib_300	Afatinib EGFR
P00533	Gefitinib	Gefitinib_0.03	EGFR	-1.882910425	0.03	Gefitinib_0.03	Gefitinib EGFR
P00533	Gefitinib	Gefitinib_0.03	EGFR	-1.882910425	0.03	Gefitinib_0.03	Gefitinib EGFR
P00533	Gefitinib	Gefitinib_0.3	EGFR	1.538872181	0.3	Gefitinib_0.3	Gefitinib EGFR
P00533	Gefitinib	Gefitinib_0.3	EGFR	1.538872181	0.3	Gefitinib_0.3	Gefitinib EGFR
P00533	Gefitinib	Gefitinib_1	EGFR	3.048151386	1	Gefitinib_1	Gefitinib EGFR
P00533	Gefitinib	Gefitinib_1	EGFR	3.048151386	1	Gefitinib_1	Gefitinib EGFR
P00533	Gefitinib	Gefitinib_10	EGFR	-1.023928859	10	Gefitinib_10	Gefitinib EGFR
P00533	Gefitinib	Gefitinib_10	EGFR	-1.023928859	10	Gefitinib_10	Gefitinib EGFR
P00533	Gefitinib	Gefitinib_100	EGFR	-2.350508724	100	Gefitinib_100	Gefitinib EGFR
P00533	Gefitinib	Gefitinib_100	EGFR	-2.350508724	100	Gefitinib_100	Gefitinib EGFR
P00533	Gefitinib	Gefitinib_1000	EGFR	-3.759499555	1000	Gefitinib_1000	Gefitinib EGFR
P00533	Gefitinib	Gefitinib_1000	EGFR	-3.759499555	1000	Gefitinib_1000	Gefitinib EGFR
P00533	Gefitinib	Gefitinib_10000	EGFR	-3.293397503	10000	Gefitinib_10000	Gefitinib EGFR
P00533	Gefitinib	Gefitinib_10000	EGFR	-3.293397503	10000	Gefitinib_10000	Gefitinib EGFR
P00533	Gefitinib	Gefitinib_3	EGFR	-2.926242079	3	Gefitinib_3	Gefitinib EGFR
P00533	Gefitinib	Gefitinib_3	EGFR	-2.926242079	3	Gefitinib_3	Gefitinib EGFR
P00533	Gefitinib	Gefitinib_30	EGFR	-0.802602394	30	Gefitinib_30	Gefitinib EGFR
P00533	Gefitinib	Gefitinib_30	EGFR	-0.802602394	30	Gefitinib_30	Gefitinib EGFR
P00533	Gefitinib	Gefitinib_300	EGFR	-2.177789029	300	Gefitinib_300	Gefitinib EGFR
P00533	Gefitinib	Gefitinib_300	EGFR	-2.177789029	300	Gefitinib_300	Gefitinib EGFR
P04626	Afatinib	Afatinib_0.03	ERBB2	-1.788039147	0.03	Afatinib_0.03	Afatinib ERBB2
P04626	Afatinib	Afatinib_0.3	ERBB2	-0.701719578	0.3	Afatinib_0.3	Afatinib ERBB2
P04626	Afatinib	Afatinib_1	ERBB2	-2.10668882	1	Afatinib_1	Afatinib ERBB2
P04626	Afatinib	Afatinib_10	ERBB2	-2.397118445	10	Afatinib_10	Afatinib ERBB2
P04626	Afatinib	Afatinib_100	ERBB2	-1.724724038	100	Afatinib_100	Afatinib ERBB2
P04626	Afatinib	Afatinib_1000	ERBB2	-3.075874507	1000	Afatinib_1000	Afatinib ERBB2
P04626	Afatinib	Afatinib_10000	ERBB2	-2.413036002	10000	Afatinib_10000	Afatinib ERBB2
P04626	Afatinib	Afatinib_3	ERBB2	-1.981166124	3	Afatinib_3	Afatinib ERBB2
P04626	Afatinib	Afatinib_30	ERBB2	-2.378929621	30	Afatinib_30	Afatinib ERBB2
P04626	Afatinib	Afatinib_300	ERBB2	-2.747714295	300	Afatinib_300	Afatinib ERBB2
P06239	Dasatinib	Dasatinib_0.03	LCK	-0.90612167	0.03	Dasatinib_0.03	Dasatinib LCK
P06239	Dasatinib	Dasatinib_0.3	LCK	-0.386425253	0.3	Dasatinib_0.3	Dasatinib LCK
P06239	Dasatinib	Dasatinib_1	LCK	-0.460503337	1	Dasatinib_1	Dasatinib LCK
P06239	Dasatinib	Dasatinib_10	LCK	-2.044387373	10	Dasatinib_10	Dasatinib LCK
P06239	Dasatinib	Dasatinib_100	LCK	-0.6512917	100	Dasatinib_100	Dasatinib LCK
P06239	Dasatinib	Dasatinib_1000	LCK	-0.996408125	1000	Dasatinib_1000	Dasatinib LCK
P06239	Dasatinib	Dasatinib_10000	LCK	-0.577060277	10000	Dasatinib_10000	Dasatinib LCK
P06239	Dasatinib	Dasatinib_3	LCK	-0.364324857	3	Dasatinib_3	Dasatinib LCK
P06239	Dasatinib	Dasatinib_30	LCK	-1.794481882	30	Dasatinib_30	Dasatinib LCK
P06239	Dasatinib	Dasatinib_300	LCK	-2.616554047	300	Dasatinib_300	Dasatinib LCK
P06241	Dasatinib	Dasatinib_0.03	FYN	-2.065415667	0.03	Dasatinib_0.03	Dasatinib FYN
P06241	Dasatinib	Dasatinib_0.3	FYN	1.855056144	0.3	Dasatinib_0.3	Dasatinib FYN
P06241	Dasatinib	Dasatinib_1	FYN	-0.182773621	1	Dasatinib_1	Dasatinib FYN
P06241	Dasatinib	Dasatinib_10	FYN	-0.628504588	10	Dasatinib_10	Dasatinib FYN
P06241	Dasatinib	Dasatinib_100	FYN	-0.564241009	100	Dasatinib_100	Dasatinib FYN
P06241	Dasatinib	Dasatinib_1000	FYN	-1.26273633	1000	Dasatinib_1000	Dasatinib FYN
P06241	Dasatinib	Dasatinib_10000	FYN	-2.145880163	10000	Dasatinib_10000	Dasatinib FYN
P06241	Dasatinib	Dasatinib_3	FYN	-0.14561166	3	Dasatinib_3	Dasatinib FYN
P06241	Dasatinib	Dasatinib_30	FYN	-0.814417636	30	Dasatinib_30	Dasatinib FYN
P06241	Dasatinib	Dasatinib_300	FYN	0.274764206	300	Dasatinib_300	Dasatinib FYN
P07947	Dasatinib	Dasatinib_0.03	YES1	0.482970775	0.03	Dasatinib_0.03	Dasatinib YES1
P07947	Dasatinib	Dasatinib_0.3	YES1	-1.84170922	0.3	Dasatinib_0.3	Dasatinib YES1
P07947	Dasatinib	Dasatinib_1	YES1	-0.642944641	1	Dasatinib_1	Dasatinib YES1
P07947	Dasatinib	Dasatinib_10	YES1	-1.466996399	10	Dasatinib_10	Dasatinib YES1
P07947	Dasatinib	Dasatinib_100	YES1	0.286492125	100	Dasatinib_100	Dasatinib YES1
P07947	Dasatinib	Dasatinib_1000	YES1	1.078482298	1000	Dasatinib_1000	Dasatinib YES1
P07947	Dasatinib	Dasatinib_10000	YES1	0.065717179	10000	Dasatinib_10000	Dasatinib YES1
P07947	Dasatinib	Dasatinib_3	YES1	-0.459622376	3	Dasatinib_3	Dasatinib YES1
P07947	Dasatinib	Dasatinib_30	YES1	-0.867965631	30	Dasatinib_30	Dasatinib YES1
P07947	Dasatinib	Dasatinib_300	YES1	0.014324913	300	Dasatinib_300	Dasatinib YES1
P07948	Dasatinib	Dasatinib_0.03	LYN	0.274778165	0.03	Dasatinib_0.03	Dasatinib LYN
P07948	Dasatinib	Dasatinib_0.3	LYN	1.172762762	0.3	Dasatinib_0.3	Dasatinib LYN
P07948	Dasatinib	Dasatinib_1	LYN	1.655532331	1	Dasatinib_1	Dasatinib LYN
P07948	Dasatinib	Dasatinib_10	LYN	0.62502549	10	Dasatinib_10	Dasatinib LYN
P07948	Dasatinib	Dasatinib_100	LYN	1.068454706	100	Dasatinib_100	Dasatinib LYN
P07948	Dasatinib	Dasatinib_1000	LYN	-0.331036403	1000	Dasatinib_1000	Dasatinib LYN
P07948	Dasatinib	Dasatinib_10000	LYN	-0.643399906	10000	Dasatinib_10000	Dasatinib LYN
P07948	Dasatinib	Dasatinib_3	LYN	0.513935184	3	Dasatinib_3	Dasatinib LYN
P07948	Dasatinib	Dasatinib_30	LYN	0.756480757	30	Dasatinib_30	Dasatinib LYN
P07948	Dasatinib	Dasatinib_300	LYN	0.817946493	300	Dasatinib_300	Dasatinib LYN
P09619	Dasatinib	Dasatinib_0.03	PDGFRB	-1.409784658	0.03	Dasatinib_0.03	Dasatinib PDGFRB
P09619	Dasatinib	Dasatinib_0.3	PDGFRB	-0.063445446	0.3	Dasatinib_0.3	Dasatinib PDGFRB
P09619	Dasatinib	Dasatinib_1	PDGFRB	-0.34265311	1	Dasatinib_1	Dasatinib PDGFRB
P09619	Dasatinib	Dasatinib_10	PDGFRB	-0.661472206	10	Dasatinib_10	Dasatinib PDGFRB
P09619	Dasatinib	Dasatinib_100	PDGFRB	-0.717079552	100	Dasatinib_100	Dasatinib PDGFRB
P09619	Dasatinib	Dasatinib_1000	PDGFRB	-1.092138028	1000	Dasatinib_1000	Dasatinib PDGFRB
P09619	Dasatinib	Dasatinib_10000	PDGFRB	-1.713673595	10000	Dasatinib_10000	Dasatinib PDGFRB
P09619	Dasatinib	Dasatinib_3	PDGFRB	-0.903751815	3	Dasatinib_3	Dasatinib PDGFRB
P09619	Dasatinib	Dasatinib_30	PDGFRB	-0.827188281	30	Dasatinib_30	Dasatinib PDGFRB
P09619	Dasatinib	Dasatinib_300	PDGFRB	-0.519445787	300	Dasatinib_300	Dasatinib PDGFRB
P09769	Dasatinib	Dasatinib_0.03	FGR	0.411154364	0.03	Dasatinib_0.03	Dasatinib FGR
P09769	Dasatinib	Dasatinib_0.3	FGR	0.539010157	0.3	Dasatinib_0.3	Dasatinib FGR
P09769	Dasatinib	Dasatinib_1	FGR	0.605745251	1	Dasatinib_1	Dasatinib FGR
P09769	Dasatinib	Dasatinib_10	FGR	-0.120095299	10	Dasatinib_10	Dasatinib FGR
P09769	Dasatinib	Dasatinib_100	FGR	0.393613027	100	Dasatinib_100	Dasatinib FGR
P09769	Dasatinib	Dasatinib_1000	FGR	-0.83158687	1000	Dasatinib_1000	Dasatinib FGR
P09769	Dasatinib	Dasatinib_10000	FGR	-0.112892512	10000	Dasatinib_10000	Dasatinib FGR
P09769	Dasatinib	Dasatinib_3	FGR	-0.563455277	3	Dasatinib_3	Dasatinib FGR
P09769	Dasatinib	Dasatinib_30	FGR	0.358889486	30	Dasatinib_30	Dasatinib FGR
P09769	Dasatinib	Dasatinib_300	FGR	-0.945274771	300	Dasatinib_300	Dasatinib FGR
P12931	Dasatinib	Dasatinib_0.03	SRC	-0.396949653	0.03	Dasatinib_0.03	Dasatinib SRC
P12931	Dasatinib	Dasatinib_0.3	SRC	-0.15864749	0.3	Dasatinib_0.3	Dasatinib SRC
P12931	Dasatinib	Dasatinib_1	SRC	0.498968823	1	Dasatinib_1	Dasatinib SRC
P12931	Dasatinib	Dasatinib_10	SRC	0.394268118	10	Dasatinib_10	Dasatinib SRC
P12931	Dasatinib	Dasatinib_100	SRC	-0.878290211	100	Dasatinib_100	Dasatinib SRC
P12931	Dasatinib	Dasatinib_1000	SRC	-1.364655985	1000	Dasatinib_1000	Dasatinib SRC
P12931	Dasatinib	Dasatinib_10000	SRC	0.129247101	10000	Dasatinib_10000	Dasatinib SRC
P12931	Dasatinib	Dasatinib_3	SRC	-0.957157694	3	Dasatinib_3	Dasatinib SRC
P12931	Dasatinib	Dasatinib_30	SRC	0.42444297	30	Dasatinib_30	Dasatinib SRC
P12931	Dasatinib	Dasatinib_300	SRC	-0.585397162	300	Dasatinib_300	Dasatinib SRC
P29317	Dasatinib	Dasatinib_0.03	EPHA2	0.375737054	0.03	Dasatinib_0.03	Dasatinib EPHA2
P29317	Dasatinib	Dasatinib_0.3	EPHA2	0.318894699	0.3	Dasatinib_0.3	Dasatinib EPHA2
P29317	Dasatinib	Dasatinib_1	EPHA2	0.336407925	1	Dasatinib_1	Dasatinib EPHA2
P29317	Dasatinib	Dasatinib_10	EPHA2	-0.281271335	10	Dasatinib_10	Dasatinib EPHA2
P29317	Dasatinib	Dasatinib_100	EPHA2	0.008158592	100	Dasatinib_100	Dasatinib EPHA2
P29317	Dasatinib	Dasatinib_1000	EPHA2	0.557490253	1000	Dasatinib_1000	Dasatinib EPHA2
P29317	Dasatinib	Dasatinib_10000	EPHA2	0.979776471	10000	Dasatinib_10000	Dasatinib EPHA2
P29317	Dasatinib	Dasatinib_3	EPHA2	0.257132468	3	Dasatinib_3	Dasatinib EPHA2
P29317	Dasatinib	Dasatinib_30	EPHA2	-0.10235128	30	Dasatinib_30	Dasatinib EPHA2
P29317	Dasatinib	Dasatinib_300	EPHA2	0.056511538	300	Dasatinib_300	Dasatinib EPHA2
P41240	Dasatinib	Dasatinib_0.03	CSK	0.100684411	0.03	Dasatinib_0.03	Dasatinib CSK
P41240	Dasatinib	Dasatinib_0.3	CSK	1.980747385	0.3	Dasatinib_0.3	Dasatinib CSK
P41240	Dasatinib	Dasatinib_1	CSK	0.550470634	1	Dasatinib_1	Dasatinib CSK
P41240	Dasatinib	Dasatinib_10	CSK	0.634205988	10	Dasatinib_10	Dasatinib CSK
P41240	Dasatinib	Dasatinib_100	CSK	1.252855138	100	Dasatinib_100	Dasatinib CSK
P41240	Dasatinib	Dasatinib_1000	CSK	1.191108412	1000	Dasatinib_1000	Dasatinib CSK
P41240	Dasatinib	Dasatinib_10000	CSK	0.73700952	10000	Dasatinib_10000	Dasatinib CSK
P41240	Dasatinib	Dasatinib_3	CSK	1.324138128	3	Dasatinib_3	Dasatinib CSK
P41240	Dasatinib	Dasatinib_30	CSK	0.220693567	30	Dasatinib_30	Dasatinib CSK
P41240	Dasatinib	Dasatinib_300	CSK	1.985342103	300	Dasatinib_300	Dasatinib CSK
P42684	Dasatinib	Dasatinib_0.03	ABL2	1.02345568	0.03	Dasatinib_0.03	Dasatinib ABL2
P42684	Dasatinib	Dasatinib_0.3	ABL2	-0.033750099	0.3	Dasatinib_0.3	Dasatinib ABL2
P42684	Dasatinib	Dasatinib_1	ABL2	-0.763783768	1	Dasatinib_1	Dasatinib ABL2
P42684	Dasatinib	Dasatinib_10	ABL2	-0.826553574	10	Dasatinib_10	Dasatinib ABL2
P42684	Dasatinib	Dasatinib_100	ABL2	-0.409856054	100	Dasatinib_100	Dasatinib ABL2
P42684	Dasatinib	Dasatinib_1000	ABL2	-0.188961306	1000	Dasatinib_1000	Dasatinib ABL2
P42684	Dasatinib	Dasatinib_10000	ABL2	1.114025617	10000	Dasatinib_10000	Dasatinib ABL2
P42684	Dasatinib	Dasatinib_3	ABL2	-0.527512058	3	Dasatinib_3	Dasatinib ABL2
P42684	Dasatinib	Dasatinib_30	ABL2	-0.379504243	30	Dasatinib_30	Dasatinib ABL2
P42684	Dasatinib	Dasatinib_300	ABL2	-1.28703964	300	Dasatinib_300	Dasatinib ABL2
P42685	Dasatinib	Dasatinib_0.03	FRK	-2.313013107	0.03	Dasatinib_0.03	Dasatinib FRK
P42685	Dasatinib	Dasatinib_0.3	FRK	0.353087254	0.3	Dasatinib_0.3	Dasatinib FRK
P42685	Dasatinib	Dasatinib_1	FRK	-2.1768095	1	Dasatinib_1	Dasatinib FRK
P42685	Dasatinib	Dasatinib_10	FRK	-1.23199127	10	Dasatinib_10	Dasatinib FRK
P42685	Dasatinib	Dasatinib_100	FRK	-2.152284702	100	Dasatinib_100	Dasatinib FRK
P42685	Dasatinib	Dasatinib_1000	FRK	-1.746365417	1000	Dasatinib_1000	Dasatinib FRK
P42685	Dasatinib	Dasatinib_10000	FRK	-1.157565377	10000	Dasatinib_10000	Dasatinib FRK
P42685	Dasatinib	Dasatinib_3	FRK	-2.050117337	3	Dasatinib_3	Dasatinib FRK
P42685	Dasatinib	Dasatinib_30	FRK	-1.533932339	30	Dasatinib_30	Dasatinib FRK
P42685	Dasatinib	Dasatinib_300	FRK	-1.251147989	300	Dasatinib_300	Dasatinib FRK
Q06187	Dasatinib	Dasatinib_0.03	BTK	-2.147654188	0.03	Dasatinib_0.03	Dasatinib BTK
Q06187	Dasatinib	Dasatinib_0.3	BTK	1.089048422	0.3	Dasatinib_0.3	Dasatinib BTK
Q06187	Dasatinib	Dasatinib_1	BTK	-0.48873308	1	Dasatinib_1	Dasatinib BTK
Q06187	Dasatinib	Dasatinib_10	BTK	0.423160014	10	Dasatinib_10	Dasatinib BTK
Q06187	Dasatinib	Dasatinib_100	BTK	-0.802671974	100	Dasatinib_100	Dasatinib BTK
Q06187	Dasatinib	Dasatinib_1000	BTK	-0.236988946	1000	Dasatinib_1000	Dasatinib BTK
Q06187	Dasatinib	Dasatinib_10000	BTK	-1.908946872	10000	Dasatinib_10000	Dasatinib BTK
Q06187	Dasatinib	Dasatinib_3	BTK	-0.953137403	3	Dasatinib_3	Dasatinib BTK
Q06187	Dasatinib	Dasatinib_30	BTK	0.064095839	30	Dasatinib_30	Dasatinib BTK
Q06187	Dasatinib	Dasatinib_300	BTK	0.211028598	300	Dasatinib_300	Dasatinib BTK
Q16539	Dasatinib	Dasatinib_0.03	MAPK14	-2.45017029	0.03	Dasatinib_0.03	Dasatinib MAPK14
Q16539	Dasatinib	Dasatinib_0.3	MAPK14	-0.190127391	0.3	Dasatinib_0.3	Dasatinib MAPK14
Q16539	Dasatinib	Dasatinib_1	MAPK14	-2.286571833	1	Dasatinib_1	Dasatinib MAPK14
Q16539	Dasatinib	Dasatinib_10	MAPK14	0.539018333	10	Dasatinib_10	Dasatinib MAPK14
Q16539	Dasatinib	Dasatinib_100	MAPK14	-1.994642219	100	Dasatinib_100	Dasatinib MAPK14
Q16539	Dasatinib	Dasatinib_1000	MAPK14	-2.235012348	1000	Dasatinib_1000	Dasatinib MAPK14
Q16539	Dasatinib	Dasatinib_10000	MAPK14	-3.982246346	10000	Dasatinib_10000	Dasatinib MAPK14
Q16539	Dasatinib	Dasatinib_3	MAPK14	-2.176403552	3	Dasatinib_3	Dasatinib MAPK14
Q16539	Dasatinib	Dasatinib_30	MAPK14	-1.161720392	30	Dasatinib_30	Dasatinib MAPK14
Q16539	Dasatinib	Dasatinib_300	MAPK14	-1.580259437	300	Dasatinib_300	Dasatinib MAPK14
Q9NYL2	Dasatinib	Dasatinib_0.03	MAP3K20	-1.351305897	0.03	Dasatinib_0.03	Dasatinib MAP3K20
Q9NYL2	Dasatinib	Dasatinib_0.3	MAP3K20	-0.602730995	0.3	Dasatinib_0.3	Dasatinib MAP3K20
Q9NYL2	Dasatinib	Dasatinib_1	MAP3K20	-0.497088278	1	Dasatinib_1	Dasatinib MAP3K20
Q9NYL2	Dasatinib	Dasatinib_10	MAP3K20	-0.802926733	10	Dasatinib_10	Dasatinib MAP3K20
Q9NYL2	Dasatinib	Dasatinib_100	MAP3K20	-1.569618524	100	Dasatinib_100	Dasatinib MAP3K20
Q9NYL2	Dasatinib	Dasatinib_1000	MAP3K20	0.583427397	1000	Dasatinib_1000	Dasatinib MAP3K20
Q9NYL2	Dasatinib	Dasatinib_10000	MAP3K20	0.537339829	10000	Dasatinib_10000	Dasatinib MAP3K20
Q9NYL2	Dasatinib	Dasatinib_3	MAP3K20	-1.149229851	3	Dasatinib_3	Dasatinib MAP3K20
Q9NYL2	Dasatinib	Dasatinib_30	MAP3K20	-1.158544374	30	Dasatinib_30	Dasatinib MAP3K20
Q9NYL2	Dasatinib	Dasatinib_300	MAP3K20	-0.353511164	300	Dasatinib_300	Dasatinib MAP3K20
