# Supplementary material for: Network-based elucidation of colon cancer drug resistance mechanisms by phosphoproteomic time-series analysis
Source: Nat Commun. 2024 May 9;15:3909. doi: 10.1038/s41467-024-47957-3 (PMC11082183; doi:10.1038/s41467-024-47957-3)
Supplement: Supplementary file 25 — Source Data [file 41467_2024_47957_MOESM25_ESM.zip › sourcedata/sourcedata_sfig4.csv]

Mode	Sensitivity	Specificity	AUC	p.value	Benchmark	KinaseSet	Subset	Algorithm
mVESPA_dVESPA	0.445695177	0	0.334287222	NA	reference	all	full	dVESPA (all)
mVESPA_dVESPA	0.445695177	0.002624672	0.334287222	NA	reference	all	full	dVESPA (all)
mVESPA_dVESPA	0.445695126	0.005249344	0.334287222	NA	reference	all	full	dVESPA (all)
mVESPA_dVESPA	0.445695126	0.007874016	0.334287222	NA	reference	all	full	dVESPA (all)
mVESPA_dVESPA	0.445695095	0.010498688	0.334287222	NA	reference	all	full	dVESPA (all)
mVESPA_dVESPA	0.44569497	0.01312336	0.334287222	NA	reference	all	full	dVESPA (all)
mVESPA_dVESPA	0.445694815	0.015748031	0.334287222	NA	reference	all	full	dVESPA (all)
mVESPA_dVESPA	0.445694562	0.018372703	0.334287222	NA	reference	all	full	dVESPA (all)
mVESPA_dVESPA	0.445694382	0.020997375	0.334287222	NA	reference	all	full	dVESPA (all)
mVESPA_dVESPA	0.445694125	0.023622047	0.334287222	NA	reference	all	full	dVESPA (all)
mVESPA_dVESPA	0.445694113	0.026246719	0.334287222	NA	reference	all	full	dVESPA (all)
mVESPA_dVESPA	0.445693333	0.028871391	0.334287222	NA	reference	all	full	dVESPA (all)
mVESPA_dVESPA	0.445692799	0.031496063	0.334287222	NA	reference	all	full	dVESPA (all)
mVESPA_dVESPA	0.445692185	0.034120735	0.334287222	NA	reference	all	full	dVESPA (all)
mVESPA_dVESPA	0.445691349	0.036745407	0.334287222	NA	reference	all	full	dVESPA (all)
mVESPA_dVESPA	0.445688411	0.039370079	0.334287222	NA	reference	all	full	dVESPA (all)
mVESPA_dVESPA	0.445687744	0.041994751	0.334287222	NA	reference	all	full	dVESPA (all)
mVESPA_dVESPA	0.445680272	0.044619423	0.334287222	NA	reference	all	full	dVESPA (all)
mVESPA_dVESPA	0.445679236	0.047244094	0.334287222	NA	reference	all	full	dVESPA (all)
mVESPA_dVESPA	0.445676614	0.049868766	0.334287222	NA	reference	all	full	dVESPA (all)
mVESPA_dVESPA	0.445673519	0.052493438	0.334287222	NA	reference	all	full	dVESPA (all)
mVESPA_dVESPA	0.445666774	0.05511811	0.334287222	NA	reference	all	full	dVESPA (all)
mVESPA_dVESPA	0.445656857	0.057742782	0.334287222	NA	reference	all	full	dVESPA (all)
mVESPA_dVESPA	0.445646386	0.060367454	0.334287222	NA	reference	all	full	dVESPA (all)
mVESPA_dVESPA	0.445644015	0.062992126	0.334287222	NA	reference	all	full	dVESPA (all)
mVESPA_dVESPA	0.445630466	0.065616798	0.334287222	NA	reference	all	full	dVESPA (all)
mVESPA_dVESPA	0.44561922	0.06824147	0.334287222	NA	reference	all	full	dVESPA (all)
mVESPA_dVESPA	0.44560263	0.070866142	0.334287222	NA	reference	all	full	dVESPA (all)
mVESPA_dVESPA	0.445597749	0.073490814	0.334287222	NA	reference	all	full	dVESPA (all)
mVESPA_dVESPA	0.445586003	0.076115486	0.334287222	NA	reference	all	full	dVESPA (all)
mVESPA_dVESPA	0.445576482	0.078740157	0.334287222	NA	reference	all	full	dVESPA (all)
mVESPA_dVESPA	0.445557571	0.081364829	0.334287222	NA	reference	all	full	dVESPA (all)
mVESPA_dVESPA	0.445552802	0.083989501	0.334287222	NA	reference	all	full	dVESPA (all)
mVESPA_dVESPA	0.445523844	0.086614173	0.334287222	NA	reference	all	full	dVESPA (all)
mVESPA_dVESPA	0.445510771	0.089238845	0.334287222	NA	reference	all	full	dVESPA (all)
mVESPA_dVESPA	0.445505733	0.091863517	0.334287222	NA	reference	all	full	dVESPA (all)
mVESPA_dVESPA	0.445460115	0.094488189	0.334287222	NA	reference	all	full	dVESPA (all)
mVESPA_dVESPA	0.445368743	0.097112861	0.334287222	NA	reference	all	full	dVESPA (all)
mVESPA_dVESPA	0.445338782	0.099737533	0.334287222	NA	reference	all	full	dVESPA (all)
mVESPA_dVESPA	0.445068161	0.102362205	0.334287222	NA	reference	all	full	dVESPA (all)
mVESPA_dVESPA	0.445028105	0.104986877	0.334287222	NA	reference	all	full	dVESPA (all)
mVESPA_dVESPA	0.44499868	0.107611549	0.334287222	NA	reference	all	full	dVESPA (all)
mVESPA_dVESPA	0.444959558	0.11023622	0.334287222	NA	reference	all	full	dVESPA (all)
mVESPA_dVESPA	0.444931499	0.112860892	0.334287222	NA	reference	all	full	dVESPA (all)
mVESPA_dVESPA	0.444772227	0.115485564	0.334287222	NA	reference	all	full	dVESPA (all)
mVESPA_dVESPA	0.444620672	0.118110236	0.334287222	NA	reference	all	full	dVESPA (all)
mVESPA_dVESPA	0.444593233	0.120734908	0.334287222	NA	reference	all	full	dVESPA (all)
mVESPA_dVESPA	0.444569388	0.12335958	0.334287222	NA	reference	all	full	dVESPA (all)
mVESPA_dVESPA	0.444409465	0.125984252	0.334287222	NA	reference	all	full	dVESPA (all)
mVESPA_dVESPA	0.444390809	0.128608924	0.334287222	NA	reference	all	full	dVESPA (all)
mVESPA_dVESPA	0.444346579	0.131233596	0.334287222	NA	reference	all	full	dVESPA (all)
mVESPA_dVESPA	0.444299604	0.133858268	0.334287222	NA	reference	all	full	dVESPA (all)
mVESPA_dVESPA	0.444225291	0.13648294	0.334287222	NA	reference	all	full	dVESPA (all)
mVESPA_dVESPA	0.443949364	0.139107612	0.334287222	NA	reference	all	full	dVESPA (all)
mVESPA_dVESPA	0.443421788	0.141732283	0.334287222	NA	reference	all	full	dVESPA (all)
mVESPA_dVESPA	0.443398755	0.144356955	0.334287222	NA	reference	all	full	dVESPA (all)
mVESPA_dVESPA	0.443358749	0.146981627	0.334287222	NA	reference	all	full	dVESPA (all)
mVESPA_dVESPA	0.443336339	0.149606299	0.334287222	NA	reference	all	full	dVESPA (all)
mVESPA_dVESPA	0.443282612	0.152230971	0.334287222	NA	reference	all	full	dVESPA (all)
mVESPA_dVESPA	0.443244942	0.154855643	0.334287222	NA	reference	all	full	dVESPA (all)
mVESPA_dVESPA	0.443224533	0.157480315	0.334287222	NA	reference	all	full	dVESPA (all)
mVESPA_dVESPA	0.443154825	0.160104987	0.334287222	NA	reference	all	full	dVESPA (all)
mVESPA_dVESPA	0.442894611	0.162729659	0.334287222	NA	reference	all	full	dVESPA (all)
mVESPA_dVESPA	0.442848299	0.165354331	0.334287222	NA	reference	all	full	dVESPA (all)
mVESPA_dVESPA	0.442811821	0.167979003	0.334287222	NA	reference	all	full	dVESPA (all)
mVESPA_dVESPA	0.442743859	0.170603675	0.334287222	NA	reference	all	full	dVESPA (all)
mVESPA_dVESPA	0.442292934	0.173228346	0.334287222	NA	reference	all	full	dVESPA (all)
mVESPA_dVESPA	0.442227334	0.175853018	0.334287222	NA	reference	all	full	dVESPA (all)
mVESPA_dVESPA	0.442187678	0.17847769	0.334287222	NA	reference	all	full	dVESPA (all)
mVESPA_dVESPA	0.442098207	0.181102362	0.334287222	NA	reference	all	full	dVESPA (all)
mVESPA_dVESPA	0.441731455	0.183727034	0.334287222	NA	reference	all	full	dVESPA (all)
mVESPA_dVESPA	0.441672112	0.186351706	0.334287222	NA	reference	all	full	dVESPA (all)
mVESPA_dVESPA	0.441353406	0.188976378	0.334287222	NA	reference	all	full	dVESPA (all)
mVESPA_dVESPA	0.441333503	0.19160105	0.334287222	NA	reference	all	full	dVESPA (all)
mVESPA_dVESPA	0.441246217	0.194225722	0.334287222	NA	reference	all	full	dVESPA (all)
mVESPA_dVESPA	0.441178823	0.196850394	0.334287222	NA	reference	all	full	dVESPA (all)
mVESPA_dVESPA	0.441126688	0.199475066	0.334287222	NA	reference	all	full	dVESPA (all)
mVESPA_dVESPA	0.440995524	0.202099738	0.334287222	NA	reference	all	full	dVESPA (all)
mVESPA_dVESPA	0.440856739	0.204724409	0.334287222	NA	reference	all	full	dVESPA (all)
mVESPA_dVESPA	0.440775166	0.207349081	0.334287222	NA	reference	all	full	dVESPA (all)
mVESPA_dVESPA	0.440704741	0.209973753	0.334287222	NA	reference	all	full	dVESPA (all)
mVESPA_dVESPA	0.44059662	0.212598425	0.334287222	NA	reference	all	full	dVESPA (all)
mVESPA_dVESPA	0.440467544	0.215223097	0.334287222	NA	reference	all	full	dVESPA (all)
mVESPA_dVESPA	0.440407894	0.217847769	0.334287222	NA	reference	all	full	dVESPA (all)
mVESPA_dVESPA	0.440267163	0.220472441	0.334287222	NA	reference	all	full	dVESPA (all)
mVESPA_dVESPA	0.440022316	0.223097113	0.334287222	NA	reference	all	full	dVESPA (all)
mVESPA_dVESPA	0.439578652	0.225721785	0.334287222	NA	reference	all	full	dVESPA (all)
mVESPA_dVESPA	0.439502128	0.228346457	0.334287222	NA	reference	all	full	dVESPA (all)
mVESPA_dVESPA	0.43909511	0.230971129	0.334287222	NA	reference	all	full	dVESPA (all)
mVESPA_dVESPA	0.439053787	0.233595801	0.334287222	NA	reference	all	full	dVESPA (all)
mVESPA_dVESPA	0.438362341	0.236220472	0.334287222	NA	reference	all	full	dVESPA (all)
mVESPA_dVESPA	0.438096306	0.238845144	0.334287222	NA	reference	all	full	dVESPA (all)
mVESPA_dVESPA	0.43798928	0.241469816	0.334287222	NA	reference	all	full	dVESPA (all)
mVESPA_dVESPA	0.437931281	0.244094488	0.334287222	NA	reference	all	full	dVESPA (all)
mVESPA_dVESPA	0.437741976	0.24671916	0.334287222	NA	reference	all	full	dVESPA (all)
mVESPA_dVESPA	0.437643488	0.249343832	0.334287222	NA	reference	all	full	dVESPA (all)
mVESPA_dVESPA	0.437576157	0.251968504	0.334287222	NA	reference	all	full	dVESPA (all)
mVESPA_dVESPA	0.437505212	0.254593176	0.334287222	NA	reference	all	full	dVESPA (all)
mVESPA_dVESPA	0.437494468	0.257217848	0.334287222	NA	reference	all	full	dVESPA (all)
mVESPA_dVESPA	0.437354576	0.25984252	0.334287222	NA	reference	all	full	dVESPA (all)
mVESPA_dVESPA	0.434533128	0.262467192	0.334287222	NA	reference	all	full	dVESPA (all)
mVESPA_dVESPA	0.434409208	0.265091864	0.334287222	NA	reference	all	full	dVESPA (all)
mVESPA_dVESPA	0.434250058	0.267716535	0.334287222	NA	reference	all	full	dVESPA (all)
mVESPA_dVESPA	0.433548631	0.270341207	0.334287222	NA	reference	all	full	dVESPA (all)
mVESPA_dVESPA	0.432356924	0.272965879	0.334287222	NA	reference	all	full	dVESPA (all)
mVESPA_dVESPA	0.430010373	0.275590551	0.334287222	NA	reference	all	full	dVESPA (all)
mVESPA_dVESPA	0.429923044	0.278215223	0.334287222	NA	reference	all	full	dVESPA (all)
mVESPA_dVESPA	0.429702039	0.280839895	0.334287222	NA	reference	all	full	dVESPA (all)
mVESPA_dVESPA	0.42967976	0.283464567	0.334287222	NA	reference	all	full	dVESPA (all)
mVESPA_dVESPA	0.429583971	0.286089239	0.334287222	NA	reference	all	full	dVESPA (all)
mVESPA_dVESPA	0.429175837	0.288713911	0.334287222	NA	reference	all	full	dVESPA (all)
mVESPA_dVESPA	0.429038006	0.291338583	0.334287222	NA	reference	all	full	dVESPA (all)
mVESPA_dVESPA	0.427214989	0.293963255	0.334287222	NA	reference	all	full	dVESPA (all)
mVESPA_dVESPA	0.427161654	0.296587927	0.334287222	NA	reference	all	full	dVESPA (all)
mVESPA_dVESPA	0.426981126	0.299212598	0.334287222	NA	reference	all	full	dVESPA (all)
mVESPA_dVESPA	0.426847052	0.30183727	0.334287222	NA	reference	all	full	dVESPA (all)
mVESPA_dVESPA	0.42658887	0.304461942	0.334287222	NA	reference	all	full	dVESPA (all)
mVESPA_dVESPA	0.426294708	0.307086614	0.334287222	NA	reference	all	full	dVESPA (all)
mVESPA_dVESPA	0.425585205	0.309711286	0.334287222	NA	reference	all	full	dVESPA (all)
mVESPA_dVESPA	0.424454911	0.312335958	0.334287222	NA	reference	all	full	dVESPA (all)
mVESPA_dVESPA	0.424379892	0.31496063	0.334287222	NA	reference	all	full	dVESPA (all)
mVESPA_dVESPA	0.424283787	0.317585302	0.334287222	NA	reference	all	full	dVESPA (all)
mVESPA_dVESPA	0.424160377	0.320209974	0.334287222	NA	reference	all	full	dVESPA (all)
mVESPA_dVESPA	0.423766033	0.322834646	0.334287222	NA	reference	all	full	dVESPA (all)
mVESPA_dVESPA	0.423705904	0.325459318	0.334287222	NA	reference	all	full	dVESPA (all)
mVESPA_dVESPA	0.42358692	0.32808399	0.334287222	NA	reference	all	full	dVESPA (all)
mVESPA_dVESPA	0.423340259	0.330708661	0.334287222	NA	reference	all	full	dVESPA (all)
mVESPA_dVESPA	0.423252535	0.333333333	0.334287222	NA	reference	all	full	dVESPA (all)
mVESPA_dVESPA	0.422609144	0.335958005	0.334287222	NA	reference	all	full	dVESPA (all)
mVESPA_dVESPA	0.422549183	0.338582677	0.334287222	NA	reference	all	full	dVESPA (all)
mVESPA_dVESPA	0.422305071	0.341207349	0.334287222	NA	reference	all	full	dVESPA (all)
mVESPA_dVESPA	0.422144865	0.343832021	0.334287222	NA	reference	all	full	dVESPA (all)
mVESPA_dVESPA	0.421879346	0.346456693	0.334287222	NA	reference	all	full	dVESPA (all)
mVESPA_dVESPA	0.421766475	0.349081365	0.334287222	NA	reference	all	full	dVESPA (all)
mVESPA_dVESPA	0.421555532	0.351706037	0.334287222	NA	reference	all	full	dVESPA (all)
mVESPA_dVESPA	0.421425068	0.354330709	0.334287222	NA	reference	all	full	dVESPA (all)
mVESPA_dVESPA	0.421374584	0.356955381	0.334287222	NA	reference	all	full	dVESPA (all)
mVESPA_dVESPA	0.420138133	0.359580052	0.334287222	NA	reference	all	full	dVESPA (all)
mVESPA_dVESPA	0.419901504	0.362204724	0.334287222	NA	reference	all	full	dVESPA (all)
mVESPA_dVESPA	0.418256087	0.364829396	0.334287222	NA	reference	all	full	dVESPA (all)
mVESPA_dVESPA	0.418150147	0.367454068	0.334287222	NA	reference	all	full	dVESPA (all)
mVESPA_dVESPA	0.418038942	0.37007874	0.334287222	NA	reference	all	full	dVESPA (all)
mVESPA_dVESPA	0.417802776	0.372703412	0.334287222	NA	reference	all	full	dVESPA (all)
mVESPA_dVESPA	0.41767393	0.375328084	0.334287222	NA	reference	all	full	dVESPA (all)
mVESPA_dVESPA	0.415509635	0.377952756	0.334287222	NA	reference	all	full	dVESPA (all)
mVESPA_dVESPA	0.413669139	0.380577428	0.334287222	NA	reference	all	full	dVESPA (all)
mVESPA_dVESPA	0.413341042	0.3832021	0.334287222	NA	reference	all	full	dVESPA (all)
mVESPA_dVESPA	0.413098851	0.385826772	0.334287222	NA	reference	all	full	dVESPA (all)
mVESPA_dVESPA	0.412798699	0.388451444	0.334287222	NA	reference	all	full	dVESPA (all)
mVESPA_dVESPA	0.412721696	0.391076115	0.334287222	NA	reference	all	full	dVESPA (all)
mVESPA_dVESPA	0.410894173	0.393700787	0.334287222	NA	reference	all	full	dVESPA (all)
mVESPA_dVESPA	0.410804095	0.396325459	0.334287222	NA	reference	all	full	dVESPA (all)
mVESPA_dVESPA	0.410600897	0.398950131	0.334287222	NA	reference	all	full	dVESPA (all)
mVESPA_dVESPA	0.409860161	0.401574803	0.334287222	NA	reference	all	full	dVESPA (all)
mVESPA_dVESPA	0.407629544	0.404199475	0.334287222	NA	reference	all	full	dVESPA (all)
mVESPA_dVESPA	0.404077435	0.406824147	0.334287222	NA	reference	all	full	dVESPA (all)
mVESPA_dVESPA	0.403978657	0.409448819	0.334287222	NA	reference	all	full	dVESPA (all)
mVESPA_dVESPA	0.403498292	0.412073491	0.334287222	NA	reference	all	full	dVESPA (all)
mVESPA_dVESPA	0.403299594	0.414698163	0.334287222	NA	reference	all	full	dVESPA (all)
mVESPA_dVESPA	0.403021477	0.417322835	0.334287222	NA	reference	all	full	dVESPA (all)
mVESPA_dVESPA	0.402617879	0.419947507	0.334287222	NA	reference	all	full	dVESPA (all)
mVESPA_dVESPA	0.401606191	0.422572178	0.334287222	NA	reference	all	full	dVESPA (all)
mVESPA_dVESPA	0.40126149	0.42519685	0.334287222	NA	reference	all	full	dVESPA (all)
mVESPA_dVESPA	0.401200788	0.427821522	0.334287222	NA	reference	all	full	dVESPA (all)
mVESPA_dVESPA	0.400771461	0.430446194	0.334287222	NA	reference	all	full	dVESPA (all)
mVESPA_dVESPA	0.400601495	0.433070866	0.334287222	NA	reference	all	full	dVESPA (all)
mVESPA_dVESPA	0.400405036	0.435695538	0.334287222	NA	reference	all	full	dVESPA (all)
mVESPA_dVESPA	0.399929778	0.43832021	0.334287222	NA	reference	all	full	dVESPA (all)
mVESPA_dVESPA	0.399555784	0.440944882	0.334287222	NA	reference	all	full	dVESPA (all)
mVESPA_dVESPA	0.399214232	0.443569554	0.334287222	NA	reference	all	full	dVESPA (all)
mVESPA_dVESPA	0.397984737	0.446194226	0.334287222	NA	reference	all	full	dVESPA (all)
mVESPA_dVESPA	0.397691409	0.448818898	0.334287222	NA	reference	all	full	dVESPA (all)
mVESPA_dVESPA	0.396703689	0.45144357	0.334287222	NA	reference	all	full	dVESPA (all)
mVESPA_dVESPA	0.395583277	0.454068241	0.334287222	NA	reference	all	full	dVESPA (all)
mVESPA_dVESPA	0.394721703	0.456692913	0.334287222	NA	reference	all	full	dVESPA (all)
mVESPA_dVESPA	0.394562386	0.459317585	0.334287222	NA	reference	all	full	dVESPA (all)
mVESPA_dVESPA	0.39439031	0.461942257	0.334287222	NA	reference	all	full	dVESPA (all)
mVESPA_dVESPA	0.39398322	0.464566929	0.334287222	NA	reference	all	full	dVESPA (all)
mVESPA_dVESPA	0.393612873	0.467191601	0.334287222	NA	reference	all	full	dVESPA (all)
mVESPA_dVESPA	0.393222442	0.469816273	0.334287222	NA	reference	all	full	dVESPA (all)
mVESPA_dVESPA	0.392668563	0.472440945	0.334287222	NA	reference	all	full	dVESPA (all)
mVESPA_dVESPA	0.38726751	0.475065617	0.334287222	NA	reference	all	full	dVESPA (all)
mVESPA_dVESPA	0.386900454	0.477690289	0.334287222	NA	reference	all	full	dVESPA (all)
mVESPA_dVESPA	0.385938848	0.480314961	0.334287222	NA	reference	all	full	dVESPA (all)
mVESPA_dVESPA	0.383241275	0.482939633	0.334287222	NA	reference	all	full	dVESPA (all)
mVESPA_dVESPA	0.382602591	0.485564304	0.334287222	NA	reference	all	full	dVESPA (all)
mVESPA_dVESPA	0.381960047	0.488188976	0.334287222	NA	reference	all	full	dVESPA (all)
mVESPA_dVESPA	0.381728484	0.490813648	0.334287222	NA	reference	all	full	dVESPA (all)
mVESPA_dVESPA	0.381553685	0.49343832	0.334287222	NA	reference	all	full	dVESPA (all)
mVESPA_dVESPA	0.381152252	0.496062992	0.334287222	NA	reference	all	full	dVESPA (all)
mVESPA_dVESPA	0.380900612	0.498687664	0.334287222	NA	reference	all	full	dVESPA (all)
mVESPA_dVESPA	0.379942092	0.501312336	0.334287222	NA	reference	all	full	dVESPA (all)
mVESPA_dVESPA	0.379780876	0.503937008	0.334287222	NA	reference	all	full	dVESPA (all)
mVESPA_dVESPA	0.377147614	0.50656168	0.334287222	NA	reference	all	full	dVESPA (all)
mVESPA_dVESPA	0.376501726	0.509186352	0.334287222	NA	reference	all	full	dVESPA (all)
mVESPA_dVESPA	0.376314239	0.511811024	0.334287222	NA	reference	all	full	dVESPA (all)
mVESPA_dVESPA	0.375539994	0.514435696	0.334287222	NA	reference	all	full	dVESPA (all)
mVESPA_dVESPA	0.374974004	0.517060367	0.334287222	NA	reference	all	full	dVESPA (all)
mVESPA_dVESPA	0.373131851	0.519685039	0.334287222	NA	reference	all	full	dVESPA (all)
mVESPA_dVESPA	0.372685831	0.522309711	0.334287222	NA	reference	all	full	dVESPA (all)
mVESPA_dVESPA	0.370833947	0.524934383	0.334287222	NA	reference	all	full	dVESPA (all)
mVESPA_dVESPA	0.370366485	0.527559055	0.334287222	NA	reference	all	full	dVESPA (all)
mVESPA_dVESPA	0.369419765	0.530183727	0.334287222	NA	reference	all	full	dVESPA (all)
mVESPA_dVESPA	0.362555739	0.532808399	0.334287222	NA	reference	all	full	dVESPA (all)
mVESPA_dVESPA	0.362167416	0.535433071	0.334287222	NA	reference	all	full	dVESPA (all)
mVESPA_dVESPA	0.361011454	0.538057743	0.334287222	NA	reference	all	full	dVESPA (all)
mVESPA_dVESPA	0.360383107	0.540682415	0.334287222	NA	reference	all	full	dVESPA (all)
mVESPA_dVESPA	0.360005961	0.543307087	0.334287222	NA	reference	all	full	dVESPA (all)
mVESPA_dVESPA	0.35697782	0.545931759	0.334287222	NA	reference	all	full	dVESPA (all)
mVESPA_dVESPA	0.356766947	0.54855643	0.334287222	NA	reference	all	full	dVESPA (all)
mVESPA_dVESPA	0.351963191	0.551181102	0.334287222	NA	reference	all	full	dVESPA (all)
mVESPA_dVESPA	0.351664668	0.553805774	0.334287222	NA	reference	all	full	dVESPA (all)
mVESPA_dVESPA	0.350468551	0.556430446	0.334287222	NA	reference	all	full	dVESPA (all)
mVESPA_dVESPA	0.350343915	0.559055118	0.334287222	NA	reference	all	full	dVESPA (all)
mVESPA_dVESPA	0.349970002	0.56167979	0.334287222	NA	reference	all	full	dVESPA (all)
mVESPA_dVESPA	0.349518772	0.564304462	0.334287222	NA	reference	all	full	dVESPA (all)
mVESPA_dVESPA	0.3491344	0.566929134	0.334287222	NA	reference	all	full	dVESPA (all)
mVESPA_dVESPA	0.348079601	0.569553806	0.334287222	NA	reference	all	full	dVESPA (all)
mVESPA_dVESPA	0.346757061	0.572178478	0.334287222	NA	reference	all	full	dVESPA (all)
mVESPA_dVESPA	0.34395225	0.57480315	0.334287222	NA	reference	all	full	dVESPA (all)
mVESPA_dVESPA	0.340996911	0.577427822	0.334287222	NA	reference	all	full	dVESPA (all)
mVESPA_dVESPA	0.340116699	0.580052493	0.334287222	NA	reference	all	full	dVESPA (all)
mVESPA_dVESPA	0.335710512	0.582677165	0.334287222	NA	reference	all	full	dVESPA (all)
mVESPA_dVESPA	0.330902495	0.585301837	0.334287222	NA	reference	all	full	dVESPA (all)
mVESPA_dVESPA	0.330756429	0.587926509	0.334287222	NA	reference	all	full	dVESPA (all)
mVESPA_dVESPA	0.325896105	0.590551181	0.334287222	NA	reference	all	full	dVESPA (all)
mVESPA_dVESPA	0.32569585	0.593175853	0.334287222	NA	reference	all	full	dVESPA (all)
mVESPA_dVESPA	0.325489859	0.595800525	0.334287222	NA	reference	all	full	dVESPA (all)
mVESPA_dVESPA	0.325276431	0.598425197	0.334287222	NA	reference	all	full	dVESPA (all)
mVESPA_dVESPA	0.325073949	0.601049869	0.334287222	NA	reference	all	full	dVESPA (all)
mVESPA_dVESPA	0.324863789	0.603674541	0.334287222	NA	reference	all	full	dVESPA (all)
mVESPA_dVESPA	0.323635877	0.606299213	0.334287222	NA	reference	all	full	dVESPA (all)
mVESPA_dVESPA	0.322006674	0.608923885	0.334287222	NA	reference	all	full	dVESPA (all)
mVESPA_dVESPA	0.321601918	0.611548556	0.334287222	NA	reference	all	full	dVESPA (all)
mVESPA_dVESPA	0.320180866	0.614173228	0.334287222	NA	reference	all	full	dVESPA (all)
mVESPA_dVESPA	0.319221998	0.6167979	0.334287222	NA	reference	all	full	dVESPA (all)
mVESPA_dVESPA	0.316729147	0.619422572	0.334287222	NA	reference	all	full	dVESPA (all)
mVESPA_dVESPA	0.314401446	0.622047244	0.334287222	NA	reference	all	full	dVESPA (all)
mVESPA_dVESPA	0.31406929	0.624671916	0.334287222	NA	reference	all	full	dVESPA (all)
mVESPA_dVESPA	0.313697243	0.627296588	0.334287222	NA	reference	all	full	dVESPA (all)
mVESPA_dVESPA	0.312835236	0.62992126	0.334287222	NA	reference	all	full	dVESPA (all)
mVESPA_dVESPA	0.307629859	0.632545932	0.334287222	NA	reference	all	full	dVESPA (all)
mVESPA_dVESPA	0.305292913	0.635170604	0.334287222	NA	reference	all	full	dVESPA (all)
mVESPA_dVESPA	0.305156466	0.637795276	0.334287222	NA	reference	all	full	dVESPA (all)
mVESPA_dVESPA	0.299971708	0.640419948	0.334287222	NA	reference	all	full	dVESPA (all)
mVESPA_dVESPA	0.297614443	0.643044619	0.334287222	NA	reference	all	full	dVESPA (all)
mVESPA_dVESPA	0.297317747	0.645669291	0.334287222	NA	reference	all	full	dVESPA (all)
mVESPA_dVESPA	0.296890846	0.648293963	0.334287222	NA	reference	all	full	dVESPA (all)
mVESPA_dVESPA	0.293621957	0.650918635	0.334287222	NA	reference	all	full	dVESPA (all)
mVESPA_dVESPA	0.291399669	0.653543307	0.334287222	NA	reference	all	full	dVESPA (all)
mVESPA_dVESPA	0.28892308	0.656167979	0.334287222	NA	reference	all	full	dVESPA (all)
mVESPA_dVESPA	0.287725224	0.658792651	0.334287222	NA	reference	all	full	dVESPA (all)
mVESPA_dVESPA	0.285678354	0.661417323	0.334287222	NA	reference	all	full	dVESPA (all)
mVESPA_dVESPA	0.283259153	0.664041995	0.334287222	NA	reference	all	full	dVESPA (all)
mVESPA_dVESPA	0.279127376	0.666666667	0.334287222	NA	reference	all	full	dVESPA (all)
mVESPA_dVESPA	0.278821205	0.669291339	0.334287222	NA	reference	all	full	dVESPA (all)
mVESPA_dVESPA	0.27862702	0.67191601	0.334287222	NA	reference	all	full	dVESPA (all)
mVESPA_dVESPA	0.278257445	0.674540682	0.334287222	NA	reference	all	full	dVESPA (all)
mVESPA_dVESPA	0.276723865	0.677165354	0.334287222	NA	reference	all	full	dVESPA (all)
mVESPA_dVESPA	0.275616625	0.679790026	0.334287222	NA	reference	all	full	dVESPA (all)
mVESPA_dVESPA	0.274466669	0.682414698	0.334287222	NA	reference	all	full	dVESPA (all)
mVESPA_dVESPA	0.27410854	0.68503937	0.334287222	NA	reference	all	full	dVESPA (all)
mVESPA_dVESPA	0.272695766	0.687664042	0.334287222	NA	reference	all	full	dVESPA (all)
mVESPA_dVESPA	0.270927395	0.690288714	0.334287222	NA	reference	all	full	dVESPA (all)
mVESPA_dVESPA	0.269289256	0.692913386	0.334287222	NA	reference	all	full	dVESPA (all)
mVESPA_dVESPA	0.264510494	0.695538058	0.334287222	NA	reference	all	full	dVESPA (all)
mVESPA_dVESPA	0.264167778	0.69816273	0.334287222	NA	reference	all	full	dVESPA (all)
mVESPA_dVESPA	0.263889166	0.700787402	0.334287222	NA	reference	all	full	dVESPA (all)
mVESPA_dVESPA	0.263588743	0.703412073	0.334287222	NA	reference	all	full	dVESPA (all)
mVESPA_dVESPA	0.263282838	0.706036745	0.334287222	NA	reference	all	full	dVESPA (all)
mVESPA_dVESPA	0.262879341	0.708661417	0.334287222	NA	reference	all	full	dVESPA (all)
mVESPA_dVESPA	0.262102074	0.711286089	0.334287222	NA	reference	all	full	dVESPA (all)
mVESPA_dVESPA	0.261655176	0.713910761	0.334287222	NA	reference	all	full	dVESPA (all)
mVESPA_dVESPA	0.261120871	0.716535433	0.334287222	NA	reference	all	full	dVESPA (all)
mVESPA_dVESPA	0.260585849	0.719160105	0.334287222	NA	reference	all	full	dVESPA (all)
mVESPA_dVESPA	0.2600465	0.721784777	0.334287222	NA	reference	all	full	dVESPA (all)
mVESPA_dVESPA	0.25429854	0.724409449	0.334287222	NA	reference	all	full	dVESPA (all)
mVESPA_dVESPA	0.254062251	0.727034121	0.334287222	NA	reference	all	full	dVESPA (all)
mVESPA_dVESPA	0.253628197	0.729658793	0.334287222	NA	reference	all	full	dVESPA (all)
mVESPA_dVESPA	0.251925003	0.732283465	0.334287222	NA	reference	all	full	dVESPA (all)
mVESPA_dVESPA	0.251532872	0.734908136	0.334287222	NA	reference	all	full	dVESPA (all)
mVESPA_dVESPA	0.244935384	0.737532808	0.334287222	NA	reference	all	full	dVESPA (all)
mVESPA_dVESPA	0.24276958	0.74015748	0.334287222	NA	reference	all	full	dVESPA (all)
mVESPA_dVESPA	0.242368945	0.742782152	0.334287222	NA	reference	all	full	dVESPA (all)
mVESPA_dVESPA	0.241819293	0.745406824	0.334287222	NA	reference	all	full	dVESPA (all)
mVESPA_dVESPA	0.240532333	0.748031496	0.334287222	NA	reference	all	full	dVESPA (all)
mVESPA_dVESPA	0.238873596	0.750656168	0.334287222	NA	reference	all	full	dVESPA (all)
mVESPA_dVESPA	0.23691741	0.75328084	0.334287222	NA	reference	all	full	dVESPA (all)
mVESPA_dVESPA	0.235477854	0.755905512	0.334287222	NA	reference	all	full	dVESPA (all)
mVESPA_dVESPA	0.235207471	0.758530184	0.334287222	NA	reference	all	full	dVESPA (all)
mVESPA_dVESPA	0.234882579	0.761154856	0.334287222	NA	reference	all	full	dVESPA (all)
mVESPA_dVESPA	0.231802522	0.763779528	0.334287222	NA	reference	all	full	dVESPA (all)
mVESPA_dVESPA	0.228136855	0.766404199	0.334287222	NA	reference	all	full	dVESPA (all)
mVESPA_dVESPA	0.226947028	0.769028871	0.334287222	NA	reference	all	full	dVESPA (all)
mVESPA_dVESPA	0.226315914	0.771653543	0.334287222	NA	reference	all	full	dVESPA (all)
mVESPA_dVESPA	0.221839912	0.774278215	0.334287222	NA	reference	all	full	dVESPA (all)
mVESPA_dVESPA	0.221493806	0.776902887	0.334287222	NA	reference	all	full	dVESPA (all)
mVESPA_dVESPA	0.220338337	0.779527559	0.334287222	NA	reference	all	full	dVESPA (all)
mVESPA_dVESPA	0.219882162	0.782152231	0.334287222	NA	reference	all	full	dVESPA (all)
mVESPA_dVESPA	0.219435925	0.784776903	0.334287222	NA	reference	all	full	dVESPA (all)
mVESPA_dVESPA	0.2190835	0.787401575	0.334287222	NA	reference	all	full	dVESPA (all)
mVESPA_dVESPA	0.218667531	0.790026247	0.334287222	NA	reference	all	full	dVESPA (all)
mVESPA_dVESPA	0.218179433	0.792650919	0.334287222	NA	reference	all	full	dVESPA (all)
mVESPA_dVESPA	0.217744119	0.795275591	0.334287222	NA	reference	all	full	dVESPA (all)
mVESPA_dVESPA	0.216333192	0.797900262	0.334287222	NA	reference	all	full	dVESPA (all)
mVESPA_dVESPA	0.21594988	0.800524934	0.334287222	NA	reference	all	full	dVESPA (all)
mVESPA_dVESPA	0.210338692	0.803149606	0.334287222	NA	reference	all	full	dVESPA (all)
mVESPA_dVESPA	0.209816687	0.805774278	0.334287222	NA	reference	all	full	dVESPA (all)
mVESPA_dVESPA	0.20928927	0.80839895	0.334287222	NA	reference	all	full	dVESPA (all)
mVESPA_dVESPA	0.208894869	0.811023622	0.334287222	NA	reference	all	full	dVESPA (all)
mVESPA_dVESPA	0.208482372	0.813648294	0.334287222	NA	reference	all	full	dVESPA (all)
mVESPA_dVESPA	0.207874804	0.816272966	0.334287222	NA	reference	all	full	dVESPA (all)
mVESPA_dVESPA	0.207517764	0.818897638	0.334287222	NA	reference	all	full	dVESPA (all)
mVESPA_dVESPA	0.204589805	0.82152231	0.334287222	NA	reference	all	full	dVESPA (all)
mVESPA_dVESPA	0.202851218	0.824146982	0.334287222	NA	reference	all	full	dVESPA (all)
mVESPA_dVESPA	0.197812025	0.826771654	0.334287222	NA	reference	all	full	dVESPA (all)
mVESPA_dVESPA	0.19390286	0.829396325	0.334287222	NA	reference	all	full	dVESPA (all)
mVESPA_dVESPA	0.193390774	0.832020997	0.334287222	NA	reference	all	full	dVESPA (all)
mVESPA_dVESPA	0.193061638	0.834645669	0.334287222	NA	reference	all	full	dVESPA (all)
mVESPA_dVESPA	0.192551037	0.837270341	0.334287222	NA	reference	all	full	dVESPA (all)
mVESPA_dVESPA	0.191695004	0.839895013	0.334287222	NA	reference	all	full	dVESPA (all)
mVESPA_dVESPA	0.184348008	0.842519685	0.334287222	NA	reference	all	full	dVESPA (all)
mVESPA_dVESPA	0.180045117	0.845144357	0.334287222	NA	reference	all	full	dVESPA (all)
mVESPA_dVESPA	0.179422551	0.847769029	0.334287222	NA	reference	all	full	dVESPA (all)
mVESPA_dVESPA	0.179245395	0.850393701	0.334287222	NA	reference	all	full	dVESPA (all)
mVESPA_dVESPA	0.178127308	0.853018373	0.334287222	NA	reference	all	full	dVESPA (all)
mVESPA_dVESPA	0.174059143	0.855643045	0.334287222	NA	reference	all	full	dVESPA (all)
mVESPA_dVESPA	0.173617035	0.858267717	0.334287222	NA	reference	all	full	dVESPA (all)
mVESPA_dVESPA	0.172054228	0.860892388	0.334287222	NA	reference	all	full	dVESPA (all)
mVESPA_dVESPA	0.171562246	0.86351706	0.334287222	NA	reference	all	full	dVESPA (all)
mVESPA_dVESPA	0.16846892	0.866141732	0.334287222	NA	reference	all	full	dVESPA (all)
mVESPA_dVESPA	0.166099318	0.868766404	0.334287222	NA	reference	all	full	dVESPA (all)
mVESPA_dVESPA	0.165392043	0.871391076	0.334287222	NA	reference	all	full	dVESPA (all)
mVESPA_dVESPA	0.163594677	0.874015748	0.334287222	NA	reference	all	full	dVESPA (all)
mVESPA_dVESPA	0.162757465	0.87664042	0.334287222	NA	reference	all	full	dVESPA (all)
mVESPA_dVESPA	0.161740185	0.879265092	0.334287222	NA	reference	all	full	dVESPA (all)
mVESPA_dVESPA	0.160565665	0.881889764	0.334287222	NA	reference	all	full	dVESPA (all)
mVESPA_dVESPA	0.15645832	0.884514436	0.334287222	NA	reference	all	full	dVESPA (all)
mVESPA_dVESPA	0.151652143	0.887139108	0.334287222	NA	reference	all	full	dVESPA (all)
mVESPA_dVESPA	0.150604671	0.88976378	0.334287222	NA	reference	all	full	dVESPA (all)
mVESPA_dVESPA	0.149177099	0.892388451	0.334287222	NA	reference	all	full	dVESPA (all)
mVESPA_dVESPA	0.148311644	0.895013123	0.334287222	NA	reference	all	full	dVESPA (all)
mVESPA_dVESPA	0.147311717	0.897637795	0.334287222	NA	reference	all	full	dVESPA (all)
mVESPA_dVESPA	0.139481172	0.900262467	0.334287222	NA	reference	all	full	dVESPA (all)
mVESPA_dVESPA	0.135580995	0.902887139	0.334287222	NA	reference	all	full	dVESPA (all)
mVESPA_dVESPA	0.134997665	0.905511811	0.334287222	NA	reference	all	full	dVESPA (all)
mVESPA_dVESPA	0.133414426	0.908136483	0.334287222	NA	reference	all	full	dVESPA (all)
mVESPA_dVESPA	0.129260553	0.910761155	0.334287222	NA	reference	all	full	dVESPA (all)
mVESPA_dVESPA	0.124731031	0.913385827	0.334287222	NA	reference	all	full	dVESPA (all)
mVESPA_dVESPA	0.123920014	0.916010499	0.334287222	NA	reference	all	full	dVESPA (all)
mVESPA_dVESPA	0.123492869	0.918635171	0.334287222	NA	reference	all	full	dVESPA (all)
mVESPA_dVESPA	0.123027158	0.921259843	0.334287222	NA	reference	all	full	dVESPA (all)
mVESPA_dVESPA	0.122447805	0.923884514	0.334287222	NA	reference	all	full	dVESPA (all)
mVESPA_dVESPA	0.118834018	0.926509186	0.334287222	NA	reference	all	full	dVESPA (all)
mVESPA_dVESPA	0.115180416	0.929133858	0.334287222	NA	reference	all	full	dVESPA (all)
mVESPA_dVESPA	0.114315793	0.93175853	0.334287222	NA	reference	all	full	dVESPA (all)
mVESPA_dVESPA	0.110136409	0.934383202	0.334287222	NA	reference	all	full	dVESPA (all)
mVESPA_dVESPA	0.107982861	0.937007874	0.334287222	NA	reference	all	full	dVESPA (all)
mVESPA_dVESPA	0.107483706	0.939632546	0.334287222	NA	reference	all	full	dVESPA (all)
mVESPA_dVESPA	0.097095265	0.942257218	0.334287222	NA	reference	all	full	dVESPA (all)
mVESPA_dVESPA	0.089568419	0.94488189	0.334287222	NA	reference	all	full	dVESPA (all)
mVESPA_dVESPA	0.085634788	0.947506562	0.334287222	NA	reference	all	full	dVESPA (all)
mVESPA_dVESPA	0.084232878	0.950131234	0.334287222	NA	reference	all	full	dVESPA (all)
mVESPA_dVESPA	0.080676188	0.952755906	0.334287222	NA	reference	all	full	dVESPA (all)
mVESPA_dVESPA	0.077011377	0.955380577	0.334287222	NA	reference	all	full	dVESPA (all)
mVESPA_dVESPA	0.076560413	0.958005249	0.334287222	NA	reference	all	full	dVESPA (all)
mVESPA_dVESPA	0.06597717	0.960629921	0.334287222	NA	reference	all	full	dVESPA (all)
mVESPA_dVESPA	0.058424632	0.963254593	0.334287222	NA	reference	all	full	dVESPA (all)
mVESPA_dVESPA	0.052601187	0.965879265	0.334287222	NA	reference	all	full	dVESPA (all)
mVESPA_dVESPA	0.043832824	0.968503937	0.334287222	NA	reference	all	full	dVESPA (all)
mVESPA_dVESPA	0.034637332	0.971128609	0.334287222	NA	reference	all	full	dVESPA (all)
mVESPA_dVESPA	0.026894668	0.973753281	0.334287222	NA	reference	all	full	dVESPA (all)
mVESPA_dVESPA	0.014789009	0.976377953	0.334287222	NA	reference	all	full	dVESPA (all)
mVESPA_dVESPA	0.00908106	0.979002625	0.334287222	NA	reference	all	full	dVESPA (all)
mVESPA_dVESPA	0.007368237	0.981627297	0.334287222	NA	reference	all	full	dVESPA (all)
mVESPA_dVESPA	0.005791315	0.984251969	0.334287222	NA	reference	all	full	dVESPA (all)
mVESPA_dVESPA	0.004709769	0.98687664	0.334287222	NA	reference	all	full	dVESPA (all)
mVESPA_dVESPA	0.003498267	0.989501312	0.334287222	NA	reference	all	full	dVESPA (all)
mVESPA_dVESPA	0.002144921	0.992125984	0.334287222	NA	reference	all	full	dVESPA (all)
mVESPA_dVESPA	0.001394503	0.994750656	0.334287222	NA	reference	all	full	dVESPA (all)
mVESPA_dVESPA	0.000804778	0.997375328	0.334287222	NA	reference	all	full	dVESPA (all)
mVESPA_dVESPA	0.385746821	0	0.309114819	NA	reference	tk	full	dVESPA (all)
mVESPA_dVESPA	0.385723801	0.025	0.309114819	NA	reference	tk	full	dVESPA (all)
mVESPA_dVESPA	0.385715444	0.05	0.309114819	NA	reference	tk	full	dVESPA (all)
mVESPA_dVESPA	0.384916415	0.075	0.309114819	NA	reference	tk	full	dVESPA (all)
mVESPA_dVESPA	0.384105765	0.1	0.309114819	NA	reference	tk	full	dVESPA (all)
mVESPA_dVESPA	0.379418851	0.125	0.309114819	NA	reference	tk	full	dVESPA (all)
mVESPA_dVESPA	0.378381438	0.15	0.309114819	NA	reference	tk	full	dVESPA (all)
mVESPA_dVESPA	0.376994466	0.175	0.309114819	NA	reference	tk	full	dVESPA (all)
mVESPA_dVESPA	0.37551097	0.2	0.309114819	NA	reference	tk	full	dVESPA (all)
mVESPA_dVESPA	0.372760387	0.225	0.309114819	NA	reference	tk	full	dVESPA (all)
mVESPA_dVESPA	0.369826918	0.25	0.309114819	NA	reference	tk	full	dVESPA (all)
mVESPA_dVESPA	0.361010732	0.275	0.309114819	NA	reference	tk	full	dVESPA (all)
mVESPA_dVESPA	0.35882027	0.3	0.309114819	NA	reference	tk	full	dVESPA (all)
mVESPA_dVESPA	0.358013512	0.325	0.309114819	NA	reference	tk	full	dVESPA (all)
mVESPA_dVESPA	0.354213298	0.35	0.309114819	NA	reference	tk	full	dVESPA (all)
mVESPA_dVESPA	0.346870118	0.375	0.309114819	NA	reference	tk	full	dVESPA (all)
mVESPA_dVESPA	0.342475805	0.4	0.309114819	NA	reference	tk	full	dVESPA (all)
mVESPA_dVESPA	0.338017402	0.425	0.309114819	NA	reference	tk	full	dVESPA (all)
mVESPA_dVESPA	0.331283888	0.45	0.309114819	NA	reference	tk	full	dVESPA (all)
mVESPA_dVESPA	0.32805174	0.475	0.309114819	NA	reference	tk	full	dVESPA (all)
mVESPA_dVESPA	0.309491555	0.5	0.309114819	NA	reference	tk	full	dVESPA (all)
mVESPA_dVESPA	0.303520333	0.525	0.309114819	NA	reference	tk	full	dVESPA (all)
mVESPA_dVESPA	0.292928759	0.55	0.309114819	NA	reference	tk	full	dVESPA (all)
mVESPA_dVESPA	0.285762364	0.575	0.309114819	NA	reference	tk	full	dVESPA (all)
mVESPA_dVESPA	0.275718142	0.6	0.309114819	NA	reference	tk	full	dVESPA (all)
mVESPA_dVESPA	0.268749765	0.625	0.309114819	NA	reference	tk	full	dVESPA (all)
mVESPA_dVESPA	0.24902671	0.65	0.309114819	NA	reference	tk	full	dVESPA (all)
mVESPA_dVESPA	0.225364782	0.675	0.309114819	NA	reference	tk	full	dVESPA (all)
mVESPA_dVESPA	0.213384596	0.7	0.309114819	NA	reference	tk	full	dVESPA (all)
mVESPA_dVESPA	0.200919841	0.725	0.309114819	NA	reference	tk	full	dVESPA (all)
mVESPA_dVESPA	0.193494161	0.75	0.309114819	NA	reference	tk	full	dVESPA (all)
mVESPA_dVESPA	0.182326242	0.775	0.309114819	NA	reference	tk	full	dVESPA (all)
mVESPA_dVESPA	0.17514272	0.8	0.309114819	NA	reference	tk	full	dVESPA (all)
mVESPA_dVESPA	0.155676043	0.825	0.309114819	NA	reference	tk	full	dVESPA (all)
mVESPA_dVESPA	0.1395273	0.85	0.309114819	NA	reference	tk	full	dVESPA (all)
mVESPA_dVESPA	0.127551525	0.875	0.309114819	NA	reference	tk	full	dVESPA (all)
mVESPA_dVESPA	0.081075053	0.9	0.309114819	NA	reference	tk	full	dVESPA (all)
mVESPA_dVESPA	0.051004094	0.925	0.309114819	NA	reference	tk	full	dVESPA (all)
mVESPA_dVESPA	0.028438204	0.95	0.309114819	NA	reference	tk	full	dVESPA (all)
mVESPA_dVESPA	0.0154819	0.975	0.309114819	NA	reference	tk	full	dVESPA (all)
mVESPA_dVESPA	0.432624332	0	0.326701425	NA	reference	all	intersection	dVESPA (all)
mVESPA_dVESPA	0.432624323	0.003937008	0.326701425	NA	reference	all	intersection	dVESPA (all)
mVESPA_dVESPA	0.43262414	0.007874016	0.326701425	NA	reference	all	intersection	dVESPA (all)
mVESPA_dVESPA	0.432623932	0.011811024	0.326701425	NA	reference	all	intersection	dVESPA (all)
mVESPA_dVESPA	0.432623537	0.015748031	0.326701425	NA	reference	all	intersection	dVESPA (all)
mVESPA_dVESPA	0.432623266	0.019685039	0.326701425	NA	reference	all	intersection	dVESPA (all)
mVESPA_dVESPA	0.432622797	0.023622047	0.326701425	NA	reference	all	intersection	dVESPA (all)
mVESPA_dVESPA	0.432622278	0.027559055	0.326701425	NA	reference	all	intersection	dVESPA (all)
mVESPA_dVESPA	0.432621411	0.031496063	0.326701425	NA	reference	all	intersection	dVESPA (all)
mVESPA_dVESPA	0.432619054	0.035433071	0.326701425	NA	reference	all	intersection	dVESPA (all)
mVESPA_dVESPA	0.432617081	0.039370079	0.326701425	NA	reference	all	intersection	dVESPA (all)
mVESPA_dVESPA	0.432603351	0.043307087	0.326701425	NA	reference	all	intersection	dVESPA (all)
mVESPA_dVESPA	0.432601353	0.047244094	0.326701425	NA	reference	all	intersection	dVESPA (all)
mVESPA_dVESPA	0.432583188	0.051181102	0.326701425	NA	reference	all	intersection	dVESPA (all)
mVESPA_dVESPA	0.432577065	0.05511811	0.326701425	NA	reference	all	intersection	dVESPA (all)
mVESPA_dVESPA	0.432573538	0.059055118	0.326701425	NA	reference	all	intersection	dVESPA (all)
mVESPA_dVESPA	0.43256913	0.062992126	0.326701425	NA	reference	all	intersection	dVESPA (all)
mVESPA_dVESPA	0.432563306	0.066929134	0.326701425	NA	reference	all	intersection	dVESPA (all)
mVESPA_dVESPA	0.432544458	0.070866142	0.326701425	NA	reference	all	intersection	dVESPA (all)
mVESPA_dVESPA	0.432535737	0.07480315	0.326701425	NA	reference	all	intersection	dVESPA (all)
mVESPA_dVESPA	0.43251287	0.078740157	0.326701425	NA	reference	all	intersection	dVESPA (all)
mVESPA_dVESPA	0.432503487	0.082677165	0.326701425	NA	reference	all	intersection	dVESPA (all)
mVESPA_dVESPA	0.432496294	0.086614173	0.326701425	NA	reference	all	intersection	dVESPA (all)
mVESPA_dVESPA	0.432478513	0.090551181	0.326701425	NA	reference	all	intersection	dVESPA (all)
mVESPA_dVESPA	0.432446958	0.094488189	0.326701425	NA	reference	all	intersection	dVESPA (all)
mVESPA_dVESPA	0.432430647	0.098425197	0.326701425	NA	reference	all	intersection	dVESPA (all)
mVESPA_dVESPA	0.432373337	0.102362205	0.326701425	NA	reference	all	intersection	dVESPA (all)
mVESPA_dVESPA	0.432067104	0.106299213	0.326701425	NA	reference	all	intersection	dVESPA (all)
mVESPA_dVESPA	0.431995669	0.11023622	0.326701425	NA	reference	all	intersection	dVESPA (all)
mVESPA_dVESPA	0.431979413	0.114173228	0.326701425	NA	reference	all	intersection	dVESPA (all)
mVESPA_dVESPA	0.43182785	0.118110236	0.326701425	NA	reference	all	intersection	dVESPA (all)
mVESPA_dVESPA	0.43177216	0.122047244	0.326701425	NA	reference	all	intersection	dVESPA (all)
mVESPA_dVESPA	0.431570375	0.125984252	0.326701425	NA	reference	all	intersection	dVESPA (all)
mVESPA_dVESPA	0.431480918	0.12992126	0.326701425	NA	reference	all	intersection	dVESPA (all)
mVESPA_dVESPA	0.431454043	0.133858268	0.326701425	NA	reference	all	intersection	dVESPA (all)
mVESPA_dVESPA	0.430709082	0.137795276	0.326701425	NA	reference	all	intersection	dVESPA (all)
mVESPA_dVESPA	0.430628797	0.141732283	0.326701425	NA	reference	all	intersection	dVESPA (all)
mVESPA_dVESPA	0.430483596	0.145669291	0.326701425	NA	reference	all	intersection	dVESPA (all)
mVESPA_dVESPA	0.430445545	0.149606299	0.326701425	NA	reference	all	intersection	dVESPA (all)
mVESPA_dVESPA	0.430419384	0.153543307	0.326701425	NA	reference	all	intersection	dVESPA (all)
mVESPA_dVESPA	0.430335914	0.157480315	0.326701425	NA	reference	all	intersection	dVESPA (all)
mVESPA_dVESPA	0.430291306	0.161417323	0.326701425	NA	reference	all	intersection	dVESPA (all)
mVESPA_dVESPA	0.430240243	0.165354331	0.326701425	NA	reference	all	intersection	dVESPA (all)
mVESPA_dVESPA	0.430153268	0.169291339	0.326701425	NA	reference	all	intersection	dVESPA (all)
mVESPA_dVESPA	0.430062303	0.173228346	0.326701425	NA	reference	all	intersection	dVESPA (all)
mVESPA_dVESPA	0.429780232	0.177165354	0.326701425	NA	reference	all	intersection	dVESPA (all)
mVESPA_dVESPA	0.429721405	0.181102362	0.326701425	NA	reference	all	intersection	dVESPA (all)
mVESPA_dVESPA	0.429271936	0.18503937	0.326701425	NA	reference	all	intersection	dVESPA (all)
mVESPA_dVESPA	0.429187411	0.188976378	0.326701425	NA	reference	all	intersection	dVESPA (all)
mVESPA_dVESPA	0.42909348	0.192913386	0.326701425	NA	reference	all	intersection	dVESPA (all)
mVESPA_dVESPA	0.428963937	0.196850394	0.326701425	NA	reference	all	intersection	dVESPA (all)
mVESPA_dVESPA	0.428564611	0.200787402	0.326701425	NA	reference	all	intersection	dVESPA (all)
mVESPA_dVESPA	0.428463926	0.204724409	0.326701425	NA	reference	all	intersection	dVESPA (all)
mVESPA_dVESPA	0.42812174	0.208661417	0.326701425	NA	reference	all	intersection	dVESPA (all)
mVESPA_dVESPA	0.427885338	0.212598425	0.326701425	NA	reference	all	intersection	dVESPA (all)
mVESPA_dVESPA	0.427734407	0.216535433	0.326701425	NA	reference	all	intersection	dVESPA (all)
mVESPA_dVESPA	0.42757254	0.220472441	0.326701425	NA	reference	all	intersection	dVESPA (all)
mVESPA_dVESPA	0.427503968	0.224409449	0.326701425	NA	reference	all	intersection	dVESPA (all)
mVESPA_dVESPA	0.427292257	0.228346457	0.326701425	NA	reference	all	intersection	dVESPA (all)
mVESPA_dVESPA	0.427170934	0.232283465	0.326701425	NA	reference	all	intersection	dVESPA (all)
mVESPA_dVESPA	0.427107412	0.236220472	0.326701425	NA	reference	all	intersection	dVESPA (all)
mVESPA_dVESPA	0.42693963	0.24015748	0.326701425	NA	reference	all	intersection	dVESPA (all)
mVESPA_dVESPA	0.426778141	0.244094488	0.326701425	NA	reference	all	intersection	dVESPA (all)
mVESPA_dVESPA	0.426688569	0.248031496	0.326701425	NA	reference	all	intersection	dVESPA (all)
mVESPA_dVESPA	0.426198414	0.251968504	0.326701425	NA	reference	all	intersection	dVESPA (all)
mVESPA_dVESPA	0.425510801	0.255905512	0.326701425	NA	reference	all	intersection	dVESPA (all)
mVESPA_dVESPA	0.425394794	0.25984252	0.326701425	NA	reference	all	intersection	dVESPA (all)
mVESPA_dVESPA	0.423368635	0.263779528	0.326701425	NA	reference	all	intersection	dVESPA (all)
mVESPA_dVESPA	0.422972654	0.267716535	0.326701425	NA	reference	all	intersection	dVESPA (all)
mVESPA_dVESPA	0.422850273	0.271653543	0.326701425	NA	reference	all	intersection	dVESPA (all)
mVESPA_dVESPA	0.421238807	0.275590551	0.326701425	NA	reference	all	intersection	dVESPA (all)
mVESPA_dVESPA	0.421146951	0.279527559	0.326701425	NA	reference	all	intersection	dVESPA (all)
mVESPA_dVESPA	0.419311526	0.283464567	0.326701425	NA	reference	all	intersection	dVESPA (all)
mVESPA_dVESPA	0.419158157	0.287401575	0.326701425	NA	reference	all	intersection	dVESPA (all)
mVESPA_dVESPA	0.41892024	0.291338583	0.326701425	NA	reference	all	intersection	dVESPA (all)
mVESPA_dVESPA	0.418462599	0.295275591	0.326701425	NA	reference	all	intersection	dVESPA (all)
mVESPA_dVESPA	0.418346761	0.299212598	0.326701425	NA	reference	all	intersection	dVESPA (all)
mVESPA_dVESPA	0.418214714	0.303149606	0.326701425	NA	reference	all	intersection	dVESPA (all)
mVESPA_dVESPA	0.415643737	0.307086614	0.326701425	NA	reference	all	intersection	dVESPA (all)
mVESPA_dVESPA	0.415465381	0.311023622	0.326701425	NA	reference	all	intersection	dVESPA (all)
mVESPA_dVESPA	0.415324372	0.31496063	0.326701425	NA	reference	all	intersection	dVESPA (all)
mVESPA_dVESPA	0.41506223	0.318897638	0.326701425	NA	reference	all	intersection	dVESPA (all)
mVESPA_dVESPA	0.414800373	0.322834646	0.326701425	NA	reference	all	intersection	dVESPA (all)
mVESPA_dVESPA	0.413874956	0.326771654	0.326701425	NA	reference	all	intersection	dVESPA (all)
mVESPA_dVESPA	0.41349003	0.330708661	0.326701425	NA	reference	all	intersection	dVESPA (all)
mVESPA_dVESPA	0.413236637	0.334645669	0.326701425	NA	reference	all	intersection	dVESPA (all)
mVESPA_dVESPA	0.413126147	0.338582677	0.326701425	NA	reference	all	intersection	dVESPA (all)
mVESPA_dVESPA	0.412376092	0.342519685	0.326701425	NA	reference	all	intersection	dVESPA (all)
mVESPA_dVESPA	0.409153177	0.346456693	0.326701425	NA	reference	all	intersection	dVESPA (all)
mVESPA_dVESPA	0.408909221	0.350393701	0.326701425	NA	reference	all	intersection	dVESPA (all)
mVESPA_dVESPA	0.408641854	0.354330709	0.326701425	NA	reference	all	intersection	dVESPA (all)
mVESPA_dVESPA	0.408147194	0.358267717	0.326701425	NA	reference	all	intersection	dVESPA (all)
mVESPA_dVESPA	0.407893912	0.362204724	0.326701425	NA	reference	all	intersection	dVESPA (all)
mVESPA_dVESPA	0.407764173	0.366141732	0.326701425	NA	reference	all	intersection	dVESPA (all)
mVESPA_dVESPA	0.406175957	0.37007874	0.326701425	NA	reference	all	intersection	dVESPA (all)
mVESPA_dVESPA	0.405996058	0.374015748	0.326701425	NA	reference	all	intersection	dVESPA (all)
mVESPA_dVESPA	0.403877377	0.377952756	0.326701425	NA	reference	all	intersection	dVESPA (all)
mVESPA_dVESPA	0.403718206	0.381889764	0.326701425	NA	reference	all	intersection	dVESPA (all)
mVESPA_dVESPA	0.40344724	0.385826772	0.326701425	NA	reference	all	intersection	dVESPA (all)
mVESPA_dVESPA	0.401997201	0.38976378	0.326701425	NA	reference	all	intersection	dVESPA (all)
mVESPA_dVESPA	0.401702969	0.393700787	0.326701425	NA	reference	all	intersection	dVESPA (all)
mVESPA_dVESPA	0.401238108	0.397637795	0.326701425	NA	reference	all	intersection	dVESPA (all)
mVESPA_dVESPA	0.401052611	0.401574803	0.326701425	NA	reference	all	intersection	dVESPA (all)
mVESPA_dVESPA	0.400780084	0.405511811	0.326701425	NA	reference	all	intersection	dVESPA (all)
mVESPA_dVESPA	0.398915054	0.409448819	0.326701425	NA	reference	all	intersection	dVESPA (all)
mVESPA_dVESPA	0.397031244	0.413385827	0.326701425	NA	reference	all	intersection	dVESPA (all)
mVESPA_dVESPA	0.393322617	0.417322835	0.326701425	NA	reference	all	intersection	dVESPA (all)
mVESPA_dVESPA	0.392790675	0.421259843	0.326701425	NA	reference	all	intersection	dVESPA (all)
mVESPA_dVESPA	0.392479415	0.42519685	0.326701425	NA	reference	all	intersection	dVESPA (all)
mVESPA_dVESPA	0.391806	0.429133858	0.326701425	NA	reference	all	intersection	dVESPA (all)
mVESPA_dVESPA	0.391076629	0.433070866	0.326701425	NA	reference	all	intersection	dVESPA (all)
mVESPA_dVESPA	0.390638172	0.437007874	0.326701425	NA	reference	all	intersection	dVESPA (all)
mVESPA_dVESPA	0.388602456	0.440944882	0.326701425	NA	reference	all	intersection	dVESPA (all)
mVESPA_dVESPA	0.3881244	0.44488189	0.326701425	NA	reference	all	intersection	dVESPA (all)
mVESPA_dVESPA	0.387222303	0.448818898	0.326701425	NA	reference	all	intersection	dVESPA (all)
mVESPA_dVESPA	0.386719193	0.452755906	0.326701425	NA	reference	all	intersection	dVESPA (all)
mVESPA_dVESPA	0.384830007	0.456692913	0.326701425	NA	reference	all	intersection	dVESPA (all)
mVESPA_dVESPA	0.383579907	0.460629921	0.326701425	NA	reference	all	intersection	dVESPA (all)
mVESPA_dVESPA	0.38251273	0.464566929	0.326701425	NA	reference	all	intersection	dVESPA (all)
mVESPA_dVESPA	0.379517669	0.468503937	0.326701425	NA	reference	all	intersection	dVESPA (all)
mVESPA_dVESPA	0.379272729	0.472440945	0.326701425	NA	reference	all	intersection	dVESPA (all)
mVESPA_dVESPA	0.378457278	0.476377953	0.326701425	NA	reference	all	intersection	dVESPA (all)
mVESPA_dVESPA	0.374589867	0.480314961	0.326701425	NA	reference	all	intersection	dVESPA (all)
mVESPA_dVESPA	0.373126604	0.484251969	0.326701425	NA	reference	all	intersection	dVESPA (all)
mVESPA_dVESPA	0.371626717	0.488188976	0.326701425	NA	reference	all	intersection	dVESPA (all)
mVESPA_dVESPA	0.371352142	0.492125984	0.326701425	NA	reference	all	intersection	dVESPA (all)
mVESPA_dVESPA	0.3698523	0.496062992	0.326701425	NA	reference	all	intersection	dVESPA (all)
mVESPA_dVESPA	0.36952513	0.5	0.326701425	NA	reference	all	intersection	dVESPA (all)
mVESPA_dVESPA	0.36839307	0.503937008	0.326701425	NA	reference	all	intersection	dVESPA (all)
mVESPA_dVESPA	0.36656033	0.507874016	0.326701425	NA	reference	all	intersection	dVESPA (all)
mVESPA_dVESPA	0.36584068	0.511811024	0.326701425	NA	reference	all	intersection	dVESPA (all)
mVESPA_dVESPA	0.365216341	0.515748031	0.326701425	NA	reference	all	intersection	dVESPA (all)
mVESPA_dVESPA	0.364313293	0.519685039	0.326701425	NA	reference	all	intersection	dVESPA (all)
mVESPA_dVESPA	0.362903378	0.523622047	0.326701425	NA	reference	all	intersection	dVESPA (all)
mVESPA_dVESPA	0.362026029	0.527559055	0.326701425	NA	reference	all	intersection	dVESPA (all)
mVESPA_dVESPA	0.360092724	0.531496063	0.326701425	NA	reference	all	intersection	dVESPA (all)
mVESPA_dVESPA	0.359604582	0.535433071	0.326701425	NA	reference	all	intersection	dVESPA (all)
mVESPA_dVESPA	0.358598914	0.539370079	0.326701425	NA	reference	all	intersection	dVESPA (all)
mVESPA_dVESPA	0.356993414	0.543307087	0.326701425	NA	reference	all	intersection	dVESPA (all)
mVESPA_dVESPA	0.351991124	0.547244094	0.326701425	NA	reference	all	intersection	dVESPA (all)
mVESPA_dVESPA	0.351501824	0.551181102	0.326701425	NA	reference	all	intersection	dVESPA (all)
mVESPA_dVESPA	0.340945737	0.55511811	0.326701425	NA	reference	all	intersection	dVESPA (all)
mVESPA_dVESPA	0.339762323	0.559055118	0.326701425	NA	reference	all	intersection	dVESPA (all)
mVESPA_dVESPA	0.338165923	0.562992126	0.326701425	NA	reference	all	intersection	dVESPA (all)
mVESPA_dVESPA	0.336379392	0.566929134	0.326701425	NA	reference	all	intersection	dVESPA (all)
mVESPA_dVESPA	0.335721555	0.570866142	0.326701425	NA	reference	all	intersection	dVESPA (all)
mVESPA_dVESPA	0.327781055	0.57480315	0.326701425	NA	reference	all	intersection	dVESPA (all)
mVESPA_dVESPA	0.326436839	0.578740157	0.326701425	NA	reference	all	intersection	dVESPA (all)
mVESPA_dVESPA	0.325670425	0.582677165	0.326701425	NA	reference	all	intersection	dVESPA (all)
mVESPA_dVESPA	0.324047583	0.586614173	0.326701425	NA	reference	all	intersection	dVESPA (all)
mVESPA_dVESPA	0.319898153	0.590551181	0.326701425	NA	reference	all	intersection	dVESPA (all)
mVESPA_dVESPA	0.314702362	0.594488189	0.326701425	NA	reference	all	intersection	dVESPA (all)
mVESPA_dVESPA	0.312002474	0.598425197	0.326701425	NA	reference	all	intersection	dVESPA (all)
mVESPA_dVESPA	0.311151026	0.602362205	0.326701425	NA	reference	all	intersection	dVESPA (all)
mVESPA_dVESPA	0.310432605	0.606299213	0.326701425	NA	reference	all	intersection	dVESPA (all)
mVESPA_dVESPA	0.307559111	0.61023622	0.326701425	NA	reference	all	intersection	dVESPA (all)
mVESPA_dVESPA	0.306541841	0.614173228	0.326701425	NA	reference	all	intersection	dVESPA (all)
mVESPA_dVESPA	0.304267998	0.618110236	0.326701425	NA	reference	all	intersection	dVESPA (all)
mVESPA_dVESPA	0.30400572	0.622047244	0.326701425	NA	reference	all	intersection	dVESPA (all)
mVESPA_dVESPA	0.296095947	0.625984252	0.326701425	NA	reference	all	intersection	dVESPA (all)
mVESPA_dVESPA	0.295312864	0.62992126	0.326701425	NA	reference	all	intersection	dVESPA (all)
mVESPA_dVESPA	0.292227119	0.633858268	0.326701425	NA	reference	all	intersection	dVESPA (all)
mVESPA_dVESPA	0.285701825	0.637795276	0.326701425	NA	reference	all	intersection	dVESPA (all)
mVESPA_dVESPA	0.280503421	0.641732283	0.326701425	NA	reference	all	intersection	dVESPA (all)
mVESPA_dVESPA	0.278382277	0.645669291	0.326701425	NA	reference	all	intersection	dVESPA (all)
mVESPA_dVESPA	0.272839207	0.649606299	0.326701425	NA	reference	all	intersection	dVESPA (all)
mVESPA_dVESPA	0.27172663	0.653543307	0.326701425	NA	reference	all	intersection	dVESPA (all)
mVESPA_dVESPA	0.269080905	0.657480315	0.326701425	NA	reference	all	intersection	dVESPA (all)
mVESPA_dVESPA	0.2687466	0.661417323	0.326701425	NA	reference	all	intersection	dVESPA (all)
mVESPA_dVESPA	0.266844456	0.665354331	0.326701425	NA	reference	all	intersection	dVESPA (all)
mVESPA_dVESPA	0.264817699	0.669291339	0.326701425	NA	reference	all	intersection	dVESPA (all)
mVESPA_dVESPA	0.263902892	0.673228346	0.326701425	NA	reference	all	intersection	dVESPA (all)
mVESPA_dVESPA	0.26159289	0.677165354	0.326701425	NA	reference	all	intersection	dVESPA (all)
mVESPA_dVESPA	0.260101924	0.681102362	0.326701425	NA	reference	all	intersection	dVESPA (all)
mVESPA_dVESPA	0.257203903	0.68503937	0.326701425	NA	reference	all	intersection	dVESPA (all)
mVESPA_dVESPA	0.255429754	0.688976378	0.326701425	NA	reference	all	intersection	dVESPA (all)
mVESPA_dVESPA	0.25440319	0.692913386	0.326701425	NA	reference	all	intersection	dVESPA (all)
mVESPA_dVESPA	0.248202144	0.696850394	0.326701425	NA	reference	all	intersection	dVESPA (all)
mVESPA_dVESPA	0.2479916	0.700787402	0.326701425	NA	reference	all	intersection	dVESPA (all)
mVESPA_dVESPA	0.247379235	0.704724409	0.326701425	NA	reference	all	intersection	dVESPA (all)
mVESPA_dVESPA	0.246133829	0.708661417	0.326701425	NA	reference	all	intersection	dVESPA (all)
mVESPA_dVESPA	0.245824385	0.712598425	0.326701425	NA	reference	all	intersection	dVESPA (all)
mVESPA_dVESPA	0.245452521	0.716535433	0.326701425	NA	reference	all	intersection	dVESPA (all)
mVESPA_dVESPA	0.244960524	0.720472441	0.326701425	NA	reference	all	intersection	dVESPA (all)
mVESPA_dVESPA	0.239325974	0.724409449	0.326701425	NA	reference	all	intersection	dVESPA (all)
mVESPA_dVESPA	0.23267684	0.728346457	0.326701425	NA	reference	all	intersection	dVESPA (all)
mVESPA_dVESPA	0.23142658	0.732283465	0.326701425	NA	reference	all	intersection	dVESPA (all)
mVESPA_dVESPA	0.229669719	0.736220472	0.326701425	NA	reference	all	intersection	dVESPA (all)
mVESPA_dVESPA	0.224682191	0.74015748	0.326701425	NA	reference	all	intersection	dVESPA (all)
mVESPA_dVESPA	0.223867978	0.744094488	0.326701425	NA	reference	all	intersection	dVESPA (all)
mVESPA_dVESPA	0.223042897	0.748031496	0.326701425	NA	reference	all	intersection	dVESPA (all)
mVESPA_dVESPA	0.22024074	0.751968504	0.326701425	NA	reference	all	intersection	dVESPA (all)
mVESPA_dVESPA	0.216900706	0.755905512	0.326701425	NA	reference	all	intersection	dVESPA (all)
mVESPA_dVESPA	0.21643267	0.75984252	0.326701425	NA	reference	all	intersection	dVESPA (all)
mVESPA_dVESPA	0.215264602	0.763779528	0.326701425	NA	reference	all	intersection	dVESPA (all)
mVESPA_dVESPA	0.213497153	0.767716535	0.326701425	NA	reference	all	intersection	dVESPA (all)
mVESPA_dVESPA	0.213091764	0.771653543	0.326701425	NA	reference	all	intersection	dVESPA (all)
mVESPA_dVESPA	0.211349896	0.775590551	0.326701425	NA	reference	all	intersection	dVESPA (all)
mVESPA_dVESPA	0.209949479	0.779527559	0.326701425	NA	reference	all	intersection	dVESPA (all)
mVESPA_dVESPA	0.209336529	0.783464567	0.326701425	NA	reference	all	intersection	dVESPA (all)
mVESPA_dVESPA	0.208686195	0.787401575	0.326701425	NA	reference	all	intersection	dVESPA (all)
mVESPA_dVESPA	0.203093023	0.791338583	0.326701425	NA	reference	all	intersection	dVESPA (all)
mVESPA_dVESPA	0.202630396	0.795275591	0.326701425	NA	reference	all	intersection	dVESPA (all)
mVESPA_dVESPA	0.20185421	0.799212598	0.326701425	NA	reference	all	intersection	dVESPA (all)
mVESPA_dVESPA	0.201629759	0.803149606	0.326701425	NA	reference	all	intersection	dVESPA (all)
mVESPA_dVESPA	0.199906887	0.807086614	0.326701425	NA	reference	all	intersection	dVESPA (all)
mVESPA_dVESPA	0.194648117	0.811023622	0.326701425	NA	reference	all	intersection	dVESPA (all)
mVESPA_dVESPA	0.193887011	0.81496063	0.326701425	NA	reference	all	intersection	dVESPA (all)
mVESPA_dVESPA	0.190917886	0.818897638	0.326701425	NA	reference	all	intersection	dVESPA (all)
mVESPA_dVESPA	0.18711528	0.822834646	0.326701425	NA	reference	all	intersection	dVESPA (all)
mVESPA_dVESPA	0.185616773	0.826771654	0.326701425	NA	reference	all	intersection	dVESPA (all)
mVESPA_dVESPA	0.181328162	0.830708661	0.326701425	NA	reference	all	intersection	dVESPA (all)
mVESPA_dVESPA	0.177179326	0.834645669	0.326701425	NA	reference	all	intersection	dVESPA (all)
mVESPA_dVESPA	0.169601753	0.838582677	0.326701425	NA	reference	all	intersection	dVESPA (all)
mVESPA_dVESPA	0.168834639	0.842519685	0.326701425	NA	reference	all	intersection	dVESPA (all)
mVESPA_dVESPA	0.167664849	0.846456693	0.326701425	NA	reference	all	intersection	dVESPA (all)
mVESPA_dVESPA	0.1643963	0.850393701	0.326701425	NA	reference	all	intersection	dVESPA (all)
mVESPA_dVESPA	0.163421768	0.854330709	0.326701425	NA	reference	all	intersection	dVESPA (all)
mVESPA_dVESPA	0.161506252	0.858267717	0.326701425	NA	reference	all	intersection	dVESPA (all)
mVESPA_dVESPA	0.160329307	0.862204724	0.326701425	NA	reference	all	intersection	dVESPA (all)
mVESPA_dVESPA	0.157324589	0.866141732	0.326701425	NA	reference	all	intersection	dVESPA (all)
mVESPA_dVESPA	0.152969069	0.87007874	0.326701425	NA	reference	all	intersection	dVESPA (all)
mVESPA_dVESPA	0.151474297	0.874015748	0.326701425	NA	reference	all	intersection	dVESPA (all)
mVESPA_dVESPA	0.150391626	0.877952756	0.326701425	NA	reference	all	intersection	dVESPA (all)
mVESPA_dVESPA	0.149127129	0.881889764	0.326701425	NA	reference	all	intersection	dVESPA (all)
mVESPA_dVESPA	0.144682838	0.885826772	0.326701425	NA	reference	all	intersection	dVESPA (all)
mVESPA_dVESPA	0.143073005	0.88976378	0.326701425	NA	reference	all	intersection	dVESPA (all)
mVESPA_dVESPA	0.141718489	0.893700787	0.326701425	NA	reference	all	intersection	dVESPA (all)
mVESPA_dVESPA	0.136118706	0.897637795	0.326701425	NA	reference	all	intersection	dVESPA (all)
mVESPA_dVESPA	0.130000091	0.901574803	0.326701425	NA	reference	all	intersection	dVESPA (all)
mVESPA_dVESPA	0.128174929	0.905511811	0.326701425	NA	reference	all	intersection	dVESPA (all)
mVESPA_dVESPA	0.119894038	0.909448819	0.326701425	NA	reference	all	intersection	dVESPA (all)
mVESPA_dVESPA	0.118915186	0.913385827	0.326701425	NA	reference	all	intersection	dVESPA (all)
mVESPA_dVESPA	0.117792746	0.917322835	0.326701425	NA	reference	all	intersection	dVESPA (all)
mVESPA_dVESPA	0.117193246	0.921259843	0.326701425	NA	reference	all	intersection	dVESPA (all)
mVESPA_dVESPA	0.109685752	0.92519685	0.326701425	NA	reference	all	intersection	dVESPA (all)
mVESPA_dVESPA	0.108257722	0.929133858	0.326701425	NA	reference	all	intersection	dVESPA (all)
mVESPA_dVESPA	0.104137158	0.933070866	0.326701425	NA	reference	all	intersection	dVESPA (all)
mVESPA_dVESPA	0.097121077	0.937007874	0.326701425	NA	reference	all	intersection	dVESPA (all)
mVESPA_dVESPA	0.08898577	0.940944882	0.326701425	NA	reference	all	intersection	dVESPA (all)
mVESPA_dVESPA	0.08777255	0.94488189	0.326701425	NA	reference	all	intersection	dVESPA (all)
mVESPA_dVESPA	0.086888407	0.948818898	0.326701425	NA	reference	all	intersection	dVESPA (all)
mVESPA_dVESPA	0.079728583	0.952755906	0.326701425	NA	reference	all	intersection	dVESPA (all)
mVESPA_dVESPA	0.075521962	0.956692913	0.326701425	NA	reference	all	intersection	dVESPA (all)
mVESPA_dVESPA	0.056433066	0.960629921	0.326701425	NA	reference	all	intersection	dVESPA (all)
mVESPA_dVESPA	0.046434248	0.964566929	0.326701425	NA	reference	all	intersection	dVESPA (all)
mVESPA_dVESPA	0.039017971	0.968503937	0.326701425	NA	reference	all	intersection	dVESPA (all)
mVESPA_dVESPA	0.023307033	0.972440945	0.326701425	NA	reference	all	intersection	dVESPA (all)
mVESPA_dVESPA	0.016998382	0.976377953	0.326701425	NA	reference	all	intersection	dVESPA (all)
mVESPA_dVESPA	0.008367795	0.980314961	0.326701425	NA	reference	all	intersection	dVESPA (all)
mVESPA_dVESPA	0.006877051	0.984251969	0.326701425	NA	reference	all	intersection	dVESPA (all)
mVESPA_dVESPA	0.005264802	0.988188976	0.326701425	NA	reference	all	intersection	dVESPA (all)
mVESPA_dVESPA	0.002906872	0.992125984	0.326701425	NA	reference	all	intersection	dVESPA (all)
mVESPA_dVESPA	0.001623346	0.996062992	0.326701425	NA	reference	all	intersection	dVESPA (all)
mVESPA_dVESPA	0.359232687	0	0.277224959	NA	reference	tk	intersection	dVESPA (all)
mVESPA_dVESPA	0.359203016	0.033333333	0.277224959	NA	reference	tk	intersection	dVESPA (all)
mVESPA_dVESPA	0.35850915	0.066666667	0.277224959	NA	reference	tk	intersection	dVESPA (all)
mVESPA_dVESPA	0.354113546	0.1	0.277224959	NA	reference	tk	intersection	dVESPA (all)
mVESPA_dVESPA	0.352625617	0.133333333	0.277224959	NA	reference	tk	intersection	dVESPA (all)
mVESPA_dVESPA	0.352175161	0.166666667	0.277224959	NA	reference	tk	intersection	dVESPA (all)
mVESPA_dVESPA	0.349046692	0.2	0.277224959	NA	reference	tk	intersection	dVESPA (all)
mVESPA_dVESPA	0.346160929	0.233333333	0.277224959	NA	reference	tk	intersection	dVESPA (all)
mVESPA_dVESPA	0.336155943	0.266666667	0.277224959	NA	reference	tk	intersection	dVESPA (all)
mVESPA_dVESPA	0.333267732	0.3	0.277224959	NA	reference	tk	intersection	dVESPA (all)
mVESPA_dVESPA	0.327949869	0.333333333	0.277224959	NA	reference	tk	intersection	dVESPA (all)
mVESPA_dVESPA	0.32293698	0.366666667	0.277224959	NA	reference	tk	intersection	dVESPA (all)
mVESPA_dVESPA	0.314064459	0.4	0.277224959	NA	reference	tk	intersection	dVESPA (all)
mVESPA_dVESPA	0.308008612	0.433333333	0.277224959	NA	reference	tk	intersection	dVESPA (all)
mVESPA_dVESPA	0.3024872	0.466666667	0.277224959	NA	reference	tk	intersection	dVESPA (all)
mVESPA_dVESPA	0.29748186	0.5	0.277224959	NA	reference	tk	intersection	dVESPA (all)
mVESPA_dVESPA	0.281725657	0.533333333	0.277224959	NA	reference	tk	intersection	dVESPA (all)
mVESPA_dVESPA	0.26648086	0.566666667	0.277224959	NA	reference	tk	intersection	dVESPA (all)
mVESPA_dVESPA	0.255318087	0.6	0.277224959	NA	reference	tk	intersection	dVESPA (all)
mVESPA_dVESPA	0.232700791	0.633333333	0.277224959	NA	reference	tk	intersection	dVESPA (all)
mVESPA_dVESPA	0.210154958	0.666666667	0.277224959	NA	reference	tk	intersection	dVESPA (all)
mVESPA_dVESPA	0.193897356	0.7	0.277224959	NA	reference	tk	intersection	dVESPA (all)
mVESPA_dVESPA	0.184852681	0.733333333	0.277224959	NA	reference	tk	intersection	dVESPA (all)
mVESPA_dVESPA	0.169867191	0.766666667	0.277224959	NA	reference	tk	intersection	dVESPA (all)
mVESPA_dVESPA	0.15002668	0.8	0.277224959	NA	reference	tk	intersection	dVESPA (all)
mVESPA_dVESPA	0.134582652	0.833333333	0.277224959	NA	reference	tk	intersection	dVESPA (all)
mVESPA_dVESPA	0.090892093	0.866666667	0.277224959	NA	reference	tk	intersection	dVESPA (all)
mVESPA_dVESPA	0.058981075	0.9	0.277224959	NA	reference	tk	intersection	dVESPA (all)
mVESPA_dVESPA	0.029195226	0.933333333	0.277224959	NA	reference	tk	intersection	dVESPA (all)
mVESPA_dVESPA	0.016118317	0.966666667	0.277224959	NA	reference	tk	intersection	dVESPA (all)
mVESPA_dVESPA	0.366745966	0	0.247517052	NA	reference	all	full	dVESPA (measured KP-enzymes)
mVESPA_dVESPA	0.366745966	0.002624672	0.247517052	NA	reference	all	full	dVESPA (measured KP-enzymes)
mVESPA_dVESPA	0.366745905	0.005249344	0.247517052	NA	reference	all	full	dVESPA (measured KP-enzymes)
mVESPA_dVESPA	0.366745905	0.007874016	0.247517052	NA	reference	all	full	dVESPA (measured KP-enzymes)
mVESPA_dVESPA	0.366745869	0.010498688	0.247517052	NA	reference	all	full	dVESPA (measured KP-enzymes)
mVESPA_dVESPA	0.366745719	0.01312336	0.247517052	NA	reference	all	full	dVESPA (measured KP-enzymes)
mVESPA_dVESPA	0.366745535	0.015748031	0.247517052	NA	reference	all	full	dVESPA (measured KP-enzymes)
mVESPA_dVESPA	0.366745233	0.018372703	0.247517052	NA	reference	all	full	dVESPA (measured KP-enzymes)
mVESPA_dVESPA	0.366745018	0.020997375	0.247517052	NA	reference	all	full	dVESPA (measured KP-enzymes)
mVESPA_dVESPA	0.366744711	0.023622047	0.247517052	NA	reference	all	full	dVESPA (measured KP-enzymes)
mVESPA_dVESPA	0.366744698	0.026246719	0.247517052	NA	reference	all	full	dVESPA (measured KP-enzymes)
mVESPA_dVESPA	0.366743767	0.028871391	0.247517052	NA	reference	all	full	dVESPA (measured KP-enzymes)
mVESPA_dVESPA	0.366743131	0.031496063	0.247517052	NA	reference	all	full	dVESPA (measured KP-enzymes)
mVESPA_dVESPA	0.366742398	0.034120735	0.247517052	NA	reference	all	full	dVESPA (measured KP-enzymes)
mVESPA_dVESPA	0.366741402	0.036745407	0.247517052	NA	reference	all	full	dVESPA (measured KP-enzymes)
mVESPA_dVESPA	0.366737898	0.039370079	0.247517052	NA	reference	all	full	dVESPA (measured KP-enzymes)
mVESPA_dVESPA	0.366737104	0.041994751	0.247517052	NA	reference	all	full	dVESPA (measured KP-enzymes)
mVESPA_dVESPA	0.366728195	0.044619423	0.247517052	NA	reference	all	full	dVESPA (measured KP-enzymes)
mVESPA_dVESPA	0.366727495	0.047244094	0.247517052	NA	reference	all	full	dVESPA (measured KP-enzymes)
mVESPA_dVESPA	0.366724369	0.049868766	0.247517052	NA	reference	all	full	dVESPA (measured KP-enzymes)
mVESPA_dVESPA	0.366720679	0.052493438	0.247517052	NA	reference	all	full	dVESPA (measured KP-enzymes)
mVESPA_dVESPA	0.366713935	0.05511811	0.247517052	NA	reference	all	full	dVESPA (measured KP-enzymes)
mVESPA_dVESPA	0.366711788	0.057742782	0.247517052	NA	reference	all	full	dVESPA (measured KP-enzymes)
mVESPA_dVESPA	0.366700776	0.060367454	0.247517052	NA	reference	all	full	dVESPA (measured KP-enzymes)
mVESPA_dVESPA	0.36669795	0.062992126	0.247517052	NA	reference	all	full	dVESPA (measured KP-enzymes)
mVESPA_dVESPA	0.366681831	0.065616798	0.247517052	NA	reference	all	full	dVESPA (measured KP-enzymes)
mVESPA_dVESPA	0.36667218	0.06824147	0.247517052	NA	reference	all	full	dVESPA (measured KP-enzymes)
mVESPA_dVESPA	0.366652401	0.070866142	0.247517052	NA	reference	all	full	dVESPA (measured KP-enzymes)
mVESPA_dVESPA	0.366647179	0.073490814	0.247517052	NA	reference	all	full	dVESPA (measured KP-enzymes)
mVESPA_dVESPA	0.366635354	0.076115486	0.247517052	NA	reference	all	full	dVESPA (measured KP-enzymes)
mVESPA_dVESPA	0.366625884	0.078740157	0.247517052	NA	reference	all	full	dVESPA (measured KP-enzymes)
mVESPA_dVESPA	0.366606787	0.081364829	0.247517052	NA	reference	all	full	dVESPA (measured KP-enzymes)
mVESPA_dVESPA	0.36660122	0.083989501	0.247517052	NA	reference	all	full	dVESPA (measured KP-enzymes)
mVESPA_dVESPA	0.366567429	0.086614173	0.247517052	NA	reference	all	full	dVESPA (measured KP-enzymes)
mVESPA_dVESPA	0.36655532	0.089238845	0.247517052	NA	reference	all	full	dVESPA (measured KP-enzymes)
mVESPA_dVESPA	0.366549324	0.091863517	0.247517052	NA	reference	all	full	dVESPA (measured KP-enzymes)
mVESPA_dVESPA	0.36649495	0.094488189	0.247517052	NA	reference	all	full	dVESPA (measured KP-enzymes)
mVESPA_dVESPA	0.366425316	0.097112861	0.247517052	NA	reference	all	full	dVESPA (measured KP-enzymes)
mVESPA_dVESPA	0.366393971	0.099737533	0.247517052	NA	reference	all	full	dVESPA (measured KP-enzymes)
mVESPA_dVESPA	0.366381907	0.102362205	0.247517052	NA	reference	all	full	dVESPA (measured KP-enzymes)
mVESPA_dVESPA	0.366340213	0.104986877	0.247517052	NA	reference	all	full	dVESPA (measured KP-enzymes)
mVESPA_dVESPA	0.36632284	0.107611549	0.247517052	NA	reference	all	full	dVESPA (measured KP-enzymes)
mVESPA_dVESPA	0.366281896	0.11023622	0.247517052	NA	reference	all	full	dVESPA (measured KP-enzymes)
mVESPA_dVESPA	0.366266809	0.112860892	0.247517052	NA	reference	all	full	dVESPA (measured KP-enzymes)
mVESPA_dVESPA	0.366234439	0.115485564	0.247517052	NA	reference	all	full	dVESPA (measured KP-enzymes)
mVESPA_dVESPA	0.366222103	0.118110236	0.247517052	NA	reference	all	full	dVESPA (measured KP-enzymes)
mVESPA_dVESPA	0.366196253	0.120734908	0.247517052	NA	reference	all	full	dVESPA (measured KP-enzymes)
mVESPA_dVESPA	0.366181764	0.12335958	0.247517052	NA	reference	all	full	dVESPA (measured KP-enzymes)
mVESPA_dVESPA	0.366116562	0.125984252	0.247517052	NA	reference	all	full	dVESPA (measured KP-enzymes)
mVESPA_dVESPA	0.366105503	0.128608924	0.247517052	NA	reference	all	full	dVESPA (measured KP-enzymes)
mVESPA_dVESPA	0.366064999	0.131233596	0.247517052	NA	reference	all	full	dVESPA (measured KP-enzymes)
mVESPA_dVESPA	0.366027669	0.133858268	0.247517052	NA	reference	all	full	dVESPA (measured KP-enzymes)
mVESPA_dVESPA	0.366013304	0.13648294	0.247517052	NA	reference	all	full	dVESPA (measured KP-enzymes)
mVESPA_dVESPA	0.365979242	0.139107612	0.247517052	NA	reference	all	full	dVESPA (measured KP-enzymes)
mVESPA_dVESPA	0.365971493	0.141732283	0.247517052	NA	reference	all	full	dVESPA (measured KP-enzymes)
mVESPA_dVESPA	0.36596431	0.144356955	0.247517052	NA	reference	all	full	dVESPA (measured KP-enzymes)
mVESPA_dVESPA	0.365947475	0.146981627	0.247517052	NA	reference	all	full	dVESPA (measured KP-enzymes)
mVESPA_dVESPA	0.365942713	0.149606299	0.247517052	NA	reference	all	full	dVESPA (measured KP-enzymes)
mVESPA_dVESPA	0.365893504	0.152230971	0.247517052	NA	reference	all	full	dVESPA (measured KP-enzymes)
mVESPA_dVESPA	0.365871954	0.154855643	0.247517052	NA	reference	all	full	dVESPA (measured KP-enzymes)
mVESPA_dVESPA	0.365864012	0.157480315	0.247517052	NA	reference	all	full	dVESPA (measured KP-enzymes)
mVESPA_dVESPA	0.365856891	0.160104987	0.247517052	NA	reference	all	full	dVESPA (measured KP-enzymes)
mVESPA_dVESPA	0.365578169	0.162729659	0.247517052	NA	reference	all	full	dVESPA (measured KP-enzymes)
mVESPA_dVESPA	0.365546123	0.165354331	0.247517052	NA	reference	all	full	dVESPA (measured KP-enzymes)
mVESPA_dVESPA	0.365527412	0.167979003	0.247517052	NA	reference	all	full	dVESPA (measured KP-enzymes)
mVESPA_dVESPA	0.365451781	0.170603675	0.247517052	NA	reference	all	full	dVESPA (measured KP-enzymes)
mVESPA_dVESPA	0.364958499	0.173228346	0.247517052	NA	reference	all	full	dVESPA (measured KP-enzymes)
mVESPA_dVESPA	0.364917283	0.175853018	0.247517052	NA	reference	all	full	dVESPA (measured KP-enzymes)
mVESPA_dVESPA	0.364898912	0.17847769	0.247517052	NA	reference	all	full	dVESPA (measured KP-enzymes)
mVESPA_dVESPA	0.364841077	0.181102362	0.247517052	NA	reference	all	full	dVESPA (measured KP-enzymes)
mVESPA_dVESPA	0.364414936	0.183727034	0.247517052	NA	reference	all	full	dVESPA (measured KP-enzymes)
mVESPA_dVESPA	0.364381656	0.186351706	0.247517052	NA	reference	all	full	dVESPA (measured KP-enzymes)
mVESPA_dVESPA	0.364366891	0.188976378	0.247517052	NA	reference	all	full	dVESPA (measured KP-enzymes)
mVESPA_dVESPA	0.364348705	0.19160105	0.247517052	NA	reference	all	full	dVESPA (measured KP-enzymes)
mVESPA_dVESPA	0.364294882	0.194225722	0.247517052	NA	reference	all	full	dVESPA (measured KP-enzymes)
mVESPA_dVESPA	0.364276059	0.196850394	0.247517052	NA	reference	all	full	dVESPA (measured KP-enzymes)
mVESPA_dVESPA	0.364235106	0.199475066	0.247517052	NA	reference	all	full	dVESPA (measured KP-enzymes)
mVESPA_dVESPA	0.364213983	0.202099738	0.247517052	NA	reference	all	full	dVESPA (measured KP-enzymes)
mVESPA_dVESPA	0.364110371	0.204724409	0.247517052	NA	reference	all	full	dVESPA (measured KP-enzymes)
mVESPA_dVESPA	0.364050927	0.207349081	0.247517052	NA	reference	all	full	dVESPA (measured KP-enzymes)
mVESPA_dVESPA	0.364009329	0.209973753	0.247517052	NA	reference	all	full	dVESPA (measured KP-enzymes)
mVESPA_dVESPA	0.363914625	0.212598425	0.247517052	NA	reference	all	full	dVESPA (measured KP-enzymes)
mVESPA_dVESPA	0.363777827	0.215223097	0.247517052	NA	reference	all	full	dVESPA (measured KP-enzymes)
mVESPA_dVESPA	0.363708924	0.217847769	0.247517052	NA	reference	all	full	dVESPA (measured KP-enzymes)
mVESPA_dVESPA	0.36355224	0.220472441	0.247517052	NA	reference	all	full	dVESPA (measured KP-enzymes)
mVESPA_dVESPA	0.363349254	0.223097113	0.247517052	NA	reference	all	full	dVESPA (measured KP-enzymes)
mVESPA_dVESPA	0.363324702	0.225721785	0.247517052	NA	reference	all	full	dVESPA (measured KP-enzymes)
mVESPA_dVESPA	0.363238039	0.228346457	0.247517052	NA	reference	all	full	dVESPA (measured KP-enzymes)
mVESPA_dVESPA	0.362841568	0.230971129	0.247517052	NA	reference	all	full	dVESPA (measured KP-enzymes)
mVESPA_dVESPA	0.362804408	0.233595801	0.247517052	NA	reference	all	full	dVESPA (measured KP-enzymes)
mVESPA_dVESPA	0.362776693	0.236220472	0.247517052	NA	reference	all	full	dVESPA (measured KP-enzymes)
mVESPA_dVESPA	0.362623875	0.238845144	0.247517052	NA	reference	all	full	dVESPA (measured KP-enzymes)
mVESPA_dVESPA	0.362537458	0.241469816	0.247517052	NA	reference	all	full	dVESPA (measured KP-enzymes)
mVESPA_dVESPA	0.362479512	0.244094488	0.247517052	NA	reference	all	full	dVESPA (measured KP-enzymes)
mVESPA_dVESPA	0.362331984	0.24671916	0.247517052	NA	reference	all	full	dVESPA (measured KP-enzymes)
mVESPA_dVESPA	0.362270139	0.249343832	0.247517052	NA	reference	all	full	dVESPA (measured KP-enzymes)
mVESPA_dVESPA	0.362245144	0.251968504	0.247517052	NA	reference	all	full	dVESPA (measured KP-enzymes)
mVESPA_dVESPA	0.362181918	0.254593176	0.247517052	NA	reference	all	full	dVESPA (measured KP-enzymes)
mVESPA_dVESPA	0.362172096	0.257217848	0.247517052	NA	reference	all	full	dVESPA (measured KP-enzymes)
mVESPA_dVESPA	0.362095904	0.25984252	0.247517052	NA	reference	all	full	dVESPA (measured KP-enzymes)
mVESPA_dVESPA	0.361861081	0.262467192	0.247517052	NA	reference	all	full	dVESPA (measured KP-enzymes)
mVESPA_dVESPA	0.361817446	0.265091864	0.247517052	NA	reference	all	full	dVESPA (measured KP-enzymes)
mVESPA_dVESPA	0.361679195	0.267716535	0.247517052	NA	reference	all	full	dVESPA (measured KP-enzymes)
mVESPA_dVESPA	0.361389811	0.270341207	0.247517052	NA	reference	all	full	dVESPA (measured KP-enzymes)
mVESPA_dVESPA	0.360655078	0.272965879	0.247517052	NA	reference	all	full	dVESPA (measured KP-enzymes)
mVESPA_dVESPA	0.36060445	0.275590551	0.247517052	NA	reference	all	full	dVESPA (measured KP-enzymes)
mVESPA_dVESPA	0.360542789	0.278215223	0.247517052	NA	reference	all	full	dVESPA (measured KP-enzymes)
mVESPA_dVESPA	0.360349366	0.280839895	0.247517052	NA	reference	all	full	dVESPA (measured KP-enzymes)
mVESPA_dVESPA	0.360337123	0.283464567	0.247517052	NA	reference	all	full	dVESPA (measured KP-enzymes)
mVESPA_dVESPA	0.360270888	0.286089239	0.247517052	NA	reference	all	full	dVESPA (measured KP-enzymes)
mVESPA_dVESPA	0.35991348	0.288713911	0.247517052	NA	reference	all	full	dVESPA (measured KP-enzymes)
mVESPA_dVESPA	0.359837164	0.291338583	0.247517052	NA	reference	all	full	dVESPA (measured KP-enzymes)
mVESPA_dVESPA	0.357738269	0.293963255	0.247517052	NA	reference	all	full	dVESPA (measured KP-enzymes)
mVESPA_dVESPA	0.357732303	0.296587927	0.247517052	NA	reference	all	full	dVESPA (measured KP-enzymes)
mVESPA_dVESPA	0.35770997	0.299212598	0.247517052	NA	reference	all	full	dVESPA (measured KP-enzymes)
mVESPA_dVESPA	0.357641802	0.30183727	0.247517052	NA	reference	all	full	dVESPA (measured KP-enzymes)
mVESPA_dVESPA	0.357607312	0.304461942	0.247517052	NA	reference	all	full	dVESPA (measured KP-enzymes)
mVESPA_dVESPA	0.357362684	0.307086614	0.247517052	NA	reference	all	full	dVESPA (measured KP-enzymes)
mVESPA_dVESPA	0.357124003	0.309711286	0.247517052	NA	reference	all	full	dVESPA (measured KP-enzymes)
mVESPA_dVESPA	0.355861647	0.312335958	0.247517052	NA	reference	all	full	dVESPA (measured KP-enzymes)
mVESPA_dVESPA	0.355810175	0.31496063	0.247517052	NA	reference	all	full	dVESPA (measured KP-enzymes)
mVESPA_dVESPA	0.35572061	0.317585302	0.247517052	NA	reference	all	full	dVESPA (measured KP-enzymes)
mVESPA_dVESPA	0.35565087	0.320209974	0.247517052	NA	reference	all	full	dVESPA (measured KP-enzymes)
mVESPA_dVESPA	0.355599471	0.322834646	0.247517052	NA	reference	all	full	dVESPA (measured KP-enzymes)
mVESPA_dVESPA	0.355576729	0.325459318	0.247517052	NA	reference	all	full	dVESPA (measured KP-enzymes)
mVESPA_dVESPA	0.355504848	0.32808399	0.247517052	NA	reference	all	full	dVESPA (measured KP-enzymes)
mVESPA_dVESPA	0.355298107	0.330708661	0.247517052	NA	reference	all	full	dVESPA (measured KP-enzymes)
mVESPA_dVESPA	0.355237021	0.333333333	0.247517052	NA	reference	all	full	dVESPA (measured KP-enzymes)
mVESPA_dVESPA	0.355019824	0.335958005	0.247517052	NA	reference	all	full	dVESPA (measured KP-enzymes)
mVESPA_dVESPA	0.354949824	0.338582677	0.247517052	NA	reference	all	full	dVESPA (measured KP-enzymes)
mVESPA_dVESPA	0.354852644	0.341207349	0.247517052	NA	reference	all	full	dVESPA (measured KP-enzymes)
mVESPA_dVESPA	0.354730396	0.343832021	0.247517052	NA	reference	all	full	dVESPA (measured KP-enzymes)
mVESPA_dVESPA	0.354500413	0.346456693	0.247517052	NA	reference	all	full	dVESPA (measured KP-enzymes)
mVESPA_dVESPA	0.354457743	0.349081365	0.247517052	NA	reference	all	full	dVESPA (measured KP-enzymes)
mVESPA_dVESPA	0.354443741	0.351706037	0.247517052	NA	reference	all	full	dVESPA (measured KP-enzymes)
mVESPA_dVESPA	0.354401288	0.354330709	0.247517052	NA	reference	all	full	dVESPA (measured KP-enzymes)
mVESPA_dVESPA	0.35437839	0.356955381	0.247517052	NA	reference	all	full	dVESPA (measured KP-enzymes)
mVESPA_dVESPA	0.352993834	0.359580052	0.247517052	NA	reference	all	full	dVESPA (measured KP-enzymes)
mVESPA_dVESPA	0.352790561	0.362204724	0.247517052	NA	reference	all	full	dVESPA (measured KP-enzymes)
mVESPA_dVESPA	0.352728333	0.364829396	0.247517052	NA	reference	all	full	dVESPA (measured KP-enzymes)
mVESPA_dVESPA	0.352677528	0.367454068	0.247517052	NA	reference	all	full	dVESPA (measured KP-enzymes)
mVESPA_dVESPA	0.352585363	0.37007874	0.247517052	NA	reference	all	full	dVESPA (measured KP-enzymes)
mVESPA_dVESPA	0.352372135	0.372703412	0.247517052	NA	reference	all	full	dVESPA (measured KP-enzymes)
mVESPA_dVESPA	0.352281012	0.375328084	0.247517052	NA	reference	all	full	dVESPA (measured KP-enzymes)
mVESPA_dVESPA	0.352163593	0.377952756	0.247517052	NA	reference	all	full	dVESPA (measured KP-enzymes)
mVESPA_dVESPA	0.352126207	0.380577428	0.247517052	NA	reference	all	full	dVESPA (measured KP-enzymes)
mVESPA_dVESPA	0.352116497	0.3832021	0.247517052	NA	reference	all	full	dVESPA (measured KP-enzymes)
mVESPA_dVESPA	0.351996459	0.385826772	0.247517052	NA	reference	all	full	dVESPA (measured KP-enzymes)
mVESPA_dVESPA	0.351722849	0.388451444	0.247517052	NA	reference	all	full	dVESPA (measured KP-enzymes)
mVESPA_dVESPA	0.35170992	0.391076115	0.247517052	NA	reference	all	full	dVESPA (measured KP-enzymes)
mVESPA_dVESPA	0.351607382	0.393700787	0.247517052	NA	reference	all	full	dVESPA (measured KP-enzymes)
mVESPA_dVESPA	0.35152749	0.396325459	0.247517052	NA	reference	all	full	dVESPA (measured KP-enzymes)
mVESPA_dVESPA	0.351518756	0.398950131	0.247517052	NA	reference	all	full	dVESPA (measured KP-enzymes)
mVESPA_dVESPA	0.351491265	0.401574803	0.247517052	NA	reference	all	full	dVESPA (measured KP-enzymes)
mVESPA_dVESPA	0.351424781	0.404199475	0.247517052	NA	reference	all	full	dVESPA (measured KP-enzymes)
mVESPA_dVESPA	0.347689831	0.406824147	0.247517052	NA	reference	all	full	dVESPA (measured KP-enzymes)
mVESPA_dVESPA	0.347655124	0.409448819	0.247517052	NA	reference	all	full	dVESPA (measured KP-enzymes)
mVESPA_dVESPA	0.347163496	0.412073491	0.247517052	NA	reference	all	full	dVESPA (measured KP-enzymes)
mVESPA_dVESPA	0.34705583	0.414698163	0.247517052	NA	reference	all	full	dVESPA (measured KP-enzymes)
mVESPA_dVESPA	0.34693961	0.417322835	0.247517052	NA	reference	all	full	dVESPA (measured KP-enzymes)
mVESPA_dVESPA	0.346764787	0.419947507	0.247517052	NA	reference	all	full	dVESPA (measured KP-enzymes)
mVESPA_dVESPA	0.346648575	0.422572178	0.247517052	NA	reference	all	full	dVESPA (measured KP-enzymes)
mVESPA_dVESPA	0.346424439	0.42519685	0.247517052	NA	reference	all	full	dVESPA (measured KP-enzymes)
mVESPA_dVESPA	0.346412726	0.427821522	0.247517052	NA	reference	all	full	dVESPA (measured KP-enzymes)
mVESPA_dVESPA	0.346170084	0.430446194	0.247517052	NA	reference	all	full	dVESPA (measured KP-enzymes)
mVESPA_dVESPA	0.346015308	0.433070866	0.247517052	NA	reference	all	full	dVESPA (measured KP-enzymes)
mVESPA_dVESPA	0.346006993	0.435695538	0.247517052	NA	reference	all	full	dVESPA (measured KP-enzymes)
mVESPA_dVESPA	0.345815633	0.43832021	0.247517052	NA	reference	all	full	dVESPA (measured KP-enzymes)
mVESPA_dVESPA	0.345573471	0.440944882	0.247517052	NA	reference	all	full	dVESPA (measured KP-enzymes)
mVESPA_dVESPA	0.345481298	0.443569554	0.247517052	NA	reference	all	full	dVESPA (measured KP-enzymes)
mVESPA_dVESPA	0.345422992	0.446194226	0.247517052	NA	reference	all	full	dVESPA (measured KP-enzymes)
mVESPA_dVESPA	0.345197948	0.448818898	0.247517052	NA	reference	all	full	dVESPA (measured KP-enzymes)
mVESPA_dVESPA	0.344770038	0.45144357	0.247517052	NA	reference	all	full	dVESPA (measured KP-enzymes)
mVESPA_dVESPA	0.344473103	0.454068241	0.247517052	NA	reference	all	full	dVESPA (measured KP-enzymes)
mVESPA_dVESPA	0.344381628	0.456692913	0.247517052	NA	reference	all	full	dVESPA (measured KP-enzymes)
mVESPA_dVESPA	0.344264302	0.459317585	0.247517052	NA	reference	all	full	dVESPA (measured KP-enzymes)
mVESPA_dVESPA	0.344225395	0.461942257	0.247517052	NA	reference	all	full	dVESPA (measured KP-enzymes)
mVESPA_dVESPA	0.343820278	0.464566929	0.247517052	NA	reference	all	full	dVESPA (measured KP-enzymes)
mVESPA_dVESPA	0.343542394	0.467191601	0.247517052	NA	reference	all	full	dVESPA (measured KP-enzymes)
mVESPA_dVESPA	0.343358298	0.469816273	0.247517052	NA	reference	all	full	dVESPA (measured KP-enzymes)
mVESPA_dVESPA	0.342962743	0.472440945	0.247517052	NA	reference	all	full	dVESPA (measured KP-enzymes)
mVESPA_dVESPA	0.337084655	0.475065617	0.247517052	NA	reference	all	full	dVESPA (measured KP-enzymes)
mVESPA_dVESPA	0.336874894	0.477690289	0.247517052	NA	reference	all	full	dVESPA (measured KP-enzymes)
mVESPA_dVESPA	0.336725388	0.480314961	0.247517052	NA	reference	all	full	dVESPA (measured KP-enzymes)
mVESPA_dVESPA	0.334830815	0.482939633	0.247517052	NA	reference	all	full	dVESPA (measured KP-enzymes)
mVESPA_dVESPA	0.334821754	0.485564304	0.247517052	NA	reference	all	full	dVESPA (measured KP-enzymes)
mVESPA_dVESPA	0.334597945	0.488188976	0.247517052	NA	reference	all	full	dVESPA (measured KP-enzymes)
mVESPA_dVESPA	0.334548787	0.490813648	0.247517052	NA	reference	all	full	dVESPA (measured KP-enzymes)
mVESPA_dVESPA	0.334540389	0.49343832	0.247517052	NA	reference	all	full	dVESPA (measured KP-enzymes)
mVESPA_dVESPA	0.334292291	0.496062992	0.247517052	NA	reference	all	full	dVESPA (measured KP-enzymes)
mVESPA_dVESPA	0.334092502	0.498687664	0.247517052	NA	reference	all	full	dVESPA (measured KP-enzymes)
mVESPA_dVESPA	0.334007378	0.501312336	0.247517052	NA	reference	all	full	dVESPA (measured KP-enzymes)
mVESPA_dVESPA	0.333908475	0.503937008	0.247517052	NA	reference	all	full	dVESPA (measured KP-enzymes)
mVESPA_dVESPA	0.333661908	0.50656168	0.247517052	NA	reference	all	full	dVESPA (measured KP-enzymes)
mVESPA_dVESPA	0.333539782	0.509186352	0.247517052	NA	reference	all	full	dVESPA (measured KP-enzymes)
mVESPA_dVESPA	0.333443489	0.511811024	0.247517052	NA	reference	all	full	dVESPA (measured KP-enzymes)
mVESPA_dVESPA	0.333271571	0.514435696	0.247517052	NA	reference	all	full	dVESPA (measured KP-enzymes)
mVESPA_dVESPA	0.33316574	0.517060367	0.247517052	NA	reference	all	full	dVESPA (measured KP-enzymes)
mVESPA_dVESPA	0.332864421	0.519685039	0.247517052	NA	reference	all	full	dVESPA (measured KP-enzymes)
mVESPA_dVESPA	0.332628619	0.522309711	0.247517052	NA	reference	all	full	dVESPA (measured KP-enzymes)
mVESPA_dVESPA	0.332524728	0.524934383	0.247517052	NA	reference	all	full	dVESPA (measured KP-enzymes)
mVESPA_dVESPA	0.332391734	0.527559055	0.247517052	NA	reference	all	full	dVESPA (measured KP-enzymes)
mVESPA_dVESPA	0.331604628	0.530183727	0.247517052	NA	reference	all	full	dVESPA (measured KP-enzymes)
mVESPA_dVESPA	0.323440227	0.532808399	0.247517052	NA	reference	all	full	dVESPA (measured KP-enzymes)
mVESPA_dVESPA	0.323236676	0.535433071	0.247517052	NA	reference	all	full	dVESPA (measured KP-enzymes)
mVESPA_dVESPA	0.32299251	0.538057743	0.247517052	NA	reference	all	full	dVESPA (measured KP-enzymes)
mVESPA_dVESPA	0.32234999	0.540682415	0.247517052	NA	reference	all	full	dVESPA (measured KP-enzymes)
mVESPA_dVESPA	0.322067413	0.543307087	0.247517052	NA	reference	all	full	dVESPA (measured KP-enzymes)
mVESPA_dVESPA	0.319917973	0.545931759	0.247517052	NA	reference	all	full	dVESPA (measured KP-enzymes)
mVESPA_dVESPA	0.319738852	0.54855643	0.247517052	NA	reference	all	full	dVESPA (measured KP-enzymes)
mVESPA_dVESPA	0.314749687	0.551181102	0.247517052	NA	reference	all	full	dVESPA (measured KP-enzymes)
mVESPA_dVESPA	0.314590437	0.553805774	0.247517052	NA	reference	all	full	dVESPA (measured KP-enzymes)
mVESPA_dVESPA	0.314336141	0.556430446	0.247517052	NA	reference	all	full	dVESPA (measured KP-enzymes)
mVESPA_dVESPA	0.314232582	0.559055118	0.247517052	NA	reference	all	full	dVESPA (measured KP-enzymes)
mVESPA_dVESPA	0.313991424	0.56167979	0.247517052	NA	reference	all	full	dVESPA (measured KP-enzymes)
mVESPA_dVESPA	0.313544213	0.564304462	0.247517052	NA	reference	all	full	dVESPA (measured KP-enzymes)
mVESPA_dVESPA	0.313491414	0.566929134	0.247517052	NA	reference	all	full	dVESPA (measured KP-enzymes)
mVESPA_dVESPA	0.313225437	0.569553806	0.247517052	NA	reference	all	full	dVESPA (measured KP-enzymes)
mVESPA_dVESPA	0.31283325	0.572178478	0.247517052	NA	reference	all	full	dVESPA (measured KP-enzymes)
mVESPA_dVESPA	0.312688448	0.57480315	0.247517052	NA	reference	all	full	dVESPA (measured KP-enzymes)
mVESPA_dVESPA	0.310957697	0.577427822	0.247517052	NA	reference	all	full	dVESPA (measured KP-enzymes)
mVESPA_dVESPA	0.31079405	0.580052493	0.247517052	NA	reference	all	full	dVESPA (measured KP-enzymes)
mVESPA_dVESPA	0.305639796	0.582677165	0.247517052	NA	reference	all	full	dVESPA (measured KP-enzymes)
mVESPA_dVESPA	0.300067954	0.585301837	0.247517052	NA	reference	all	full	dVESPA (measured KP-enzymes)
mVESPA_dVESPA	0.300046963	0.587926509	0.247517052	NA	reference	all	full	dVESPA (measured KP-enzymes)
mVESPA_dVESPA	0.29503695	0.590551181	0.247517052	NA	reference	all	full	dVESPA (measured KP-enzymes)
mVESPA_dVESPA	0.294928993	0.593175853	0.247517052	NA	reference	all	full	dVESPA (measured KP-enzymes)
mVESPA_dVESPA	0.294833857	0.595800525	0.247517052	NA	reference	all	full	dVESPA (measured KP-enzymes)
mVESPA_dVESPA	0.294686865	0.598425197	0.247517052	NA	reference	all	full	dVESPA (measured KP-enzymes)
mVESPA_dVESPA	0.294602294	0.601049869	0.247517052	NA	reference	all	full	dVESPA (measured KP-enzymes)
mVESPA_dVESPA	0.294458987	0.603674541	0.247517052	NA	reference	all	full	dVESPA (measured KP-enzymes)
mVESPA_dVESPA	0.294358078	0.606299213	0.247517052	NA	reference	all	full	dVESPA (measured KP-enzymes)
mVESPA_dVESPA	0.294271489	0.608923885	0.247517052	NA	reference	all	full	dVESPA (measured KP-enzymes)
mVESPA_dVESPA	0.294034297	0.611548556	0.247517052	NA	reference	all	full	dVESPA (measured KP-enzymes)
mVESPA_dVESPA	0.293968414	0.614173228	0.247517052	NA	reference	all	full	dVESPA (measured KP-enzymes)
mVESPA_dVESPA	0.293638022	0.6167979	0.247517052	NA	reference	all	full	dVESPA (measured KP-enzymes)
mVESPA_dVESPA	0.293580222	0.619422572	0.247517052	NA	reference	all	full	dVESPA (measured KP-enzymes)
mVESPA_dVESPA	0.29089601	0.622047244	0.247517052	NA	reference	all	full	dVESPA (measured KP-enzymes)
mVESPA_dVESPA	0.290670179	0.624671916	0.247517052	NA	reference	all	full	dVESPA (measured KP-enzymes)
mVESPA_dVESPA	0.290499631	0.627296588	0.247517052	NA	reference	all	full	dVESPA (measured KP-enzymes)
mVESPA_dVESPA	0.290470837	0.62992126	0.247517052	NA	reference	all	full	dVESPA (measured KP-enzymes)
mVESPA_dVESPA	0.284725282	0.632545932	0.247517052	NA	reference	all	full	dVESPA (measured KP-enzymes)
mVESPA_dVESPA	0.284650881	0.635170604	0.247517052	NA	reference	all	full	dVESPA (measured KP-enzymes)
mVESPA_dVESPA	0.284527086	0.637795276	0.247517052	NA	reference	all	full	dVESPA (measured KP-enzymes)
mVESPA_dVESPA	0.278545887	0.640419948	0.247517052	NA	reference	all	full	dVESPA (measured KP-enzymes)
mVESPA_dVESPA	0.278490011	0.643044619	0.247517052	NA	reference	all	full	dVESPA (measured KP-enzymes)
mVESPA_dVESPA	0.278484225	0.645669291	0.247517052	NA	reference	all	full	dVESPA (measured KP-enzymes)
mVESPA_dVESPA	0.278269875	0.648293963	0.247517052	NA	reference	all	full	dVESPA (measured KP-enzymes)
mVESPA_dVESPA	0.278074165	0.650918635	0.247517052	NA	reference	all	full	dVESPA (measured KP-enzymes)
mVESPA_dVESPA	0.27621846	0.653543307	0.247517052	NA	reference	all	full	dVESPA (measured KP-enzymes)
mVESPA_dVESPA	0.274170181	0.656167979	0.247517052	NA	reference	all	full	dVESPA (measured KP-enzymes)
mVESPA_dVESPA	0.273960804	0.658792651	0.247517052	NA	reference	all	full	dVESPA (measured KP-enzymes)
mVESPA_dVESPA	0.271967489	0.661417323	0.247517052	NA	reference	all	full	dVESPA (measured KP-enzymes)
mVESPA_dVESPA	0.271792974	0.664041995	0.247517052	NA	reference	all	full	dVESPA (measured KP-enzymes)
mVESPA_dVESPA	0.266935125	0.666666667	0.247517052	NA	reference	all	full	dVESPA (measured KP-enzymes)
mVESPA_dVESPA	0.266818386	0.669291339	0.247517052	NA	reference	all	full	dVESPA (measured KP-enzymes)
mVESPA_dVESPA	0.266744299	0.67191601	0.247517052	NA	reference	all	full	dVESPA (measured KP-enzymes)
mVESPA_dVESPA	0.266706061	0.674540682	0.247517052	NA	reference	all	full	dVESPA (measured KP-enzymes)
mVESPA_dVESPA	0.265001828	0.677165354	0.247517052	NA	reference	all	full	dVESPA (measured KP-enzymes)
mVESPA_dVESPA	0.264603082	0.679790026	0.247517052	NA	reference	all	full	dVESPA (measured KP-enzymes)
mVESPA_dVESPA	0.264293861	0.682414698	0.247517052	NA	reference	all	full	dVESPA (measured KP-enzymes)
mVESPA_dVESPA	0.264024645	0.68503937	0.247517052	NA	reference	all	full	dVESPA (measured KP-enzymes)
mVESPA_dVESPA	0.263518807	0.687664042	0.247517052	NA	reference	all	full	dVESPA (measured KP-enzymes)
mVESPA_dVESPA	0.261495214	0.690288714	0.247517052	NA	reference	all	full	dVESPA (measured KP-enzymes)
mVESPA_dVESPA	0.260850772	0.692913386	0.247517052	NA	reference	all	full	dVESPA (measured KP-enzymes)
mVESPA_dVESPA	0.25882358	0.695538058	0.247517052	NA	reference	all	full	dVESPA (measured KP-enzymes)
mVESPA_dVESPA	0.25850233	0.69816273	0.247517052	NA	reference	all	full	dVESPA (measured KP-enzymes)
mVESPA_dVESPA	0.258353761	0.700787402	0.247517052	NA	reference	all	full	dVESPA (measured KP-enzymes)
mVESPA_dVESPA	0.258157577	0.703412073	0.247517052	NA	reference	all	full	dVESPA (measured KP-enzymes)
mVESPA_dVESPA	0.258073265	0.706036745	0.247517052	NA	reference	all	full	dVESPA (measured KP-enzymes)
mVESPA_dVESPA	0.257787662	0.708661417	0.247517052	NA	reference	all	full	dVESPA (measured KP-enzymes)
mVESPA_dVESPA	0.257307995	0.711286089	0.247517052	NA	reference	all	full	dVESPA (measured KP-enzymes)
mVESPA_dVESPA	0.256959348	0.713910761	0.247517052	NA	reference	all	full	dVESPA (measured KP-enzymes)
mVESPA_dVESPA	0.256725116	0.716535433	0.247517052	NA	reference	all	full	dVESPA (measured KP-enzymes)
mVESPA_dVESPA	0.256350964	0.719160105	0.247517052	NA	reference	all	full	dVESPA (measured KP-enzymes)
mVESPA_dVESPA	0.25608233	0.721784777	0.247517052	NA	reference	all	full	dVESPA (measured KP-enzymes)
mVESPA_dVESPA	0.250166455	0.724409449	0.247517052	NA	reference	all	full	dVESPA (measured KP-enzymes)
mVESPA_dVESPA	0.250108887	0.727034121	0.247517052	NA	reference	all	full	dVESPA (measured KP-enzymes)
mVESPA_dVESPA	0.24980137	0.729658793	0.247517052	NA	reference	all	full	dVESPA (measured KP-enzymes)
mVESPA_dVESPA	0.247830837	0.732283465	0.247517052	NA	reference	all	full	dVESPA (measured KP-enzymes)
mVESPA_dVESPA	0.247456373	0.734908136	0.247517052	NA	reference	all	full	dVESPA (measured KP-enzymes)
mVESPA_dVESPA	0.241249164	0.737532808	0.247517052	NA	reference	all	full	dVESPA (measured KP-enzymes)
mVESPA_dVESPA	0.239084812	0.74015748	0.247517052	NA	reference	all	full	dVESPA (measured KP-enzymes)
mVESPA_dVESPA	0.238839875	0.742782152	0.247517052	NA	reference	all	full	dVESPA (measured KP-enzymes)
mVESPA_dVESPA	0.238535413	0.745406824	0.247517052	NA	reference	all	full	dVESPA (measured KP-enzymes)
mVESPA_dVESPA	0.238461081	0.748031496	0.247517052	NA	reference	all	full	dVESPA (measured KP-enzymes)
mVESPA_dVESPA	0.238285081	0.750656168	0.247517052	NA	reference	all	full	dVESPA (measured KP-enzymes)
mVESPA_dVESPA	0.237943705	0.75328084	0.247517052	NA	reference	all	full	dVESPA (measured KP-enzymes)
mVESPA_dVESPA	0.237651485	0.755905512	0.247517052	NA	reference	all	full	dVESPA (measured KP-enzymes)
mVESPA_dVESPA	0.237597282	0.758530184	0.247517052	NA	reference	all	full	dVESPA (measured KP-enzymes)
mVESPA_dVESPA	0.237532239	0.761154856	0.247517052	NA	reference	all	full	dVESPA (measured KP-enzymes)
mVESPA_dVESPA	0.234045366	0.763779528	0.247517052	NA	reference	all	full	dVESPA (measured KP-enzymes)
mVESPA_dVESPA	0.229768067	0.766404199	0.247517052	NA	reference	all	full	dVESPA (measured KP-enzymes)
mVESPA_dVESPA	0.229700472	0.769028871	0.247517052	NA	reference	all	full	dVESPA (measured KP-enzymes)
mVESPA_dVESPA	0.229271477	0.771653543	0.247517052	NA	reference	all	full	dVESPA (measured KP-enzymes)
mVESPA_dVESPA	0.225395616	0.774278215	0.247517052	NA	reference	all	full	dVESPA (measured KP-enzymes)
mVESPA_dVESPA	0.22510351	0.776902887	0.247517052	NA	reference	all	full	dVESPA (measured KP-enzymes)
mVESPA_dVESPA	0.224943271	0.779527559	0.247517052	NA	reference	all	full	dVESPA (measured KP-enzymes)
mVESPA_dVESPA	0.22458705	0.782152231	0.247517052	NA	reference	all	full	dVESPA (measured KP-enzymes)
mVESPA_dVESPA	0.224405487	0.784776903	0.247517052	NA	reference	all	full	dVESPA (measured KP-enzymes)
mVESPA_dVESPA	0.224094217	0.787401575	0.247517052	NA	reference	all	full	dVESPA (measured KP-enzymes)
mVESPA_dVESPA	0.223915803	0.790026247	0.247517052	NA	reference	all	full	dVESPA (measured KP-enzymes)
mVESPA_dVESPA	0.223669284	0.792650919	0.247517052	NA	reference	all	full	dVESPA (measured KP-enzymes)
mVESPA_dVESPA	0.223219825	0.795275591	0.247517052	NA	reference	all	full	dVESPA (measured KP-enzymes)
mVESPA_dVESPA	0.223140852	0.797900262	0.247517052	NA	reference	all	full	dVESPA (measured KP-enzymes)
mVESPA_dVESPA	0.22290716	0.800524934	0.247517052	NA	reference	all	full	dVESPA (measured KP-enzymes)
mVESPA_dVESPA	0.216567707	0.803149606	0.247517052	NA	reference	all	full	dVESPA (measured KP-enzymes)
mVESPA_dVESPA	0.216138109	0.805774278	0.247517052	NA	reference	all	full	dVESPA (measured KP-enzymes)
mVESPA_dVESPA	0.2156412	0.80839895	0.247517052	NA	reference	all	full	dVESPA (measured KP-enzymes)
mVESPA_dVESPA	0.2153731	0.811023622	0.247517052	NA	reference	all	full	dVESPA (measured KP-enzymes)
mVESPA_dVESPA	0.215002571	0.813648294	0.247517052	NA	reference	all	full	dVESPA (measured KP-enzymes)
mVESPA_dVESPA	0.214663551	0.816272966	0.247517052	NA	reference	all	full	dVESPA (measured KP-enzymes)
mVESPA_dVESPA	0.214488544	0.818897638	0.247517052	NA	reference	all	full	dVESPA (measured KP-enzymes)
mVESPA_dVESPA	0.21122113	0.82152231	0.247517052	NA	reference	all	full	dVESPA (measured KP-enzymes)
mVESPA_dVESPA	0.209381459	0.824146982	0.247517052	NA	reference	all	full	dVESPA (measured KP-enzymes)
mVESPA_dVESPA	0.203674946	0.826771654	0.247517052	NA	reference	all	full	dVESPA (measured KP-enzymes)
mVESPA_dVESPA	0.199246057	0.829396325	0.247517052	NA	reference	all	full	dVESPA (measured KP-enzymes)
mVESPA_dVESPA	0.199099336	0.832020997	0.247517052	NA	reference	all	full	dVESPA (measured KP-enzymes)
mVESPA_dVESPA	0.198831248	0.834645669	0.247517052	NA	reference	all	full	dVESPA (measured KP-enzymes)
mVESPA_dVESPA	0.198486992	0.837270341	0.247517052	NA	reference	all	full	dVESPA (measured KP-enzymes)
mVESPA_dVESPA	0.197879208	0.839895013	0.247517052	NA	reference	all	full	dVESPA (measured KP-enzymes)
mVESPA_dVESPA	0.189304441	0.842519685	0.247517052	NA	reference	all	full	dVESPA (measured KP-enzymes)
mVESPA_dVESPA	0.184563086	0.845144357	0.247517052	NA	reference	all	full	dVESPA (measured KP-enzymes)
mVESPA_dVESPA	0.184248184	0.847769029	0.247517052	NA	reference	all	full	dVESPA (measured KP-enzymes)
mVESPA_dVESPA	0.184108681	0.850393701	0.247517052	NA	reference	all	full	dVESPA (measured KP-enzymes)
mVESPA_dVESPA	0.183958825	0.853018373	0.247517052	NA	reference	all	full	dVESPA (measured KP-enzymes)
mVESPA_dVESPA	0.179932487	0.855643045	0.247517052	NA	reference	all	full	dVESPA (measured KP-enzymes)
mVESPA_dVESPA	0.179456663	0.858267717	0.247517052	NA	reference	all	full	dVESPA (measured KP-enzymes)
mVESPA_dVESPA	0.178296812	0.860892388	0.247517052	NA	reference	all	full	dVESPA (measured KP-enzymes)
mVESPA_dVESPA	0.177945457	0.86351706	0.247517052	NA	reference	all	full	dVESPA (measured KP-enzymes)
mVESPA_dVESPA	0.174369855	0.866141732	0.247517052	NA	reference	all	full	dVESPA (measured KP-enzymes)
mVESPA_dVESPA	0.173465711	0.868766404	0.247517052	NA	reference	all	full	dVESPA (measured KP-enzymes)
mVESPA_dVESPA	0.173053518	0.871391076	0.247517052	NA	reference	all	full	dVESPA (measured KP-enzymes)
mVESPA_dVESPA	0.17246809	0.874015748	0.247517052	NA	reference	all	full	dVESPA (measured KP-enzymes)
mVESPA_dVESPA	0.171943551	0.87664042	0.247517052	NA	reference	all	full	dVESPA (measured KP-enzymes)
mVESPA_dVESPA	0.171860199	0.879265092	0.247517052	NA	reference	all	full	dVESPA (measured KP-enzymes)
mVESPA_dVESPA	0.171673461	0.881889764	0.247517052	NA	reference	all	full	dVESPA (measured KP-enzymes)
mVESPA_dVESPA	0.168027051	0.884514436	0.247517052	NA	reference	all	full	dVESPA (measured KP-enzymes)
mVESPA_dVESPA	0.163523004	0.887139108	0.247517052	NA	reference	all	full	dVESPA (measured KP-enzymes)
mVESPA_dVESPA	0.163374836	0.88976378	0.247517052	NA	reference	all	full	dVESPA (measured KP-enzymes)
mVESPA_dVESPA	0.162045456	0.892388451	0.247517052	NA	reference	all	full	dVESPA (measured KP-enzymes)
mVESPA_dVESPA	0.161088346	0.895013123	0.247517052	NA	reference	all	full	dVESPA (measured KP-enzymes)
mVESPA_dVESPA	0.16065058	0.897637795	0.247517052	NA	reference	all	full	dVESPA (measured KP-enzymes)
mVESPA_dVESPA	0.151513034	0.900262467	0.247517052	NA	reference	all	full	dVESPA (measured KP-enzymes)
mVESPA_dVESPA	0.148982741	0.902887139	0.247517052	NA	reference	all	full	dVESPA (measured KP-enzymes)
mVESPA_dVESPA	0.148639295	0.905511811	0.247517052	NA	reference	all	full	dVESPA (measured KP-enzymes)
mVESPA_dVESPA	0.147808015	0.908136483	0.247517052	NA	reference	all	full	dVESPA (measured KP-enzymes)
mVESPA_dVESPA	0.1431556	0.910761155	0.247517052	NA	reference	all	full	dVESPA (measured KP-enzymes)
mVESPA_dVESPA	0.138025092	0.913385827	0.247517052	NA	reference	all	full	dVESPA (measured KP-enzymes)
mVESPA_dVESPA	0.137154054	0.916010499	0.247517052	NA	reference	all	full	dVESPA (measured KP-enzymes)
mVESPA_dVESPA	0.136708021	0.918635171	0.247517052	NA	reference	all	full	dVESPA (measured KP-enzymes)
mVESPA_dVESPA	0.13618539	0.921259843	0.247517052	NA	reference	all	full	dVESPA (measured KP-enzymes)
mVESPA_dVESPA	0.135897295	0.923884514	0.247517052	NA	reference	all	full	dVESPA (measured KP-enzymes)
mVESPA_dVESPA	0.131663048	0.926509186	0.247517052	NA	reference	all	full	dVESPA (measured KP-enzymes)
mVESPA_dVESPA	0.127370445	0.929133858	0.247517052	NA	reference	all	full	dVESPA (measured KP-enzymes)
mVESPA_dVESPA	0.126543253	0.93175853	0.247517052	NA	reference	all	full	dVESPA (measured KP-enzymes)
mVESPA_dVESPA	0.121581907	0.934383202	0.247517052	NA	reference	all	full	dVESPA (measured KP-enzymes)
mVESPA_dVESPA	0.121017143	0.937007874	0.247517052	NA	reference	all	full	dVESPA (measured KP-enzymes)
mVESPA_dVESPA	0.120444035	0.939632546	0.247517052	NA	reference	all	full	dVESPA (measured KP-enzymes)
mVESPA_dVESPA	0.108113201	0.942257218	0.247517052	NA	reference	all	full	dVESPA (measured KP-enzymes)
mVESPA_dVESPA	0.103961119	0.94488189	0.247517052	NA	reference	all	full	dVESPA (measured KP-enzymes)
mVESPA_dVESPA	0.099282134	0.947506562	0.247517052	NA	reference	all	full	dVESPA (measured KP-enzymes)
mVESPA_dVESPA	0.09899583	0.950131234	0.247517052	NA	reference	all	full	dVESPA (measured KP-enzymes)
mVESPA_dVESPA	0.094766417	0.952755906	0.247517052	NA	reference	all	full	dVESPA (measured KP-enzymes)
mVESPA_dVESPA	0.09040795	0.955380577	0.247517052	NA	reference	all	full	dVESPA (measured KP-enzymes)
mVESPA_dVESPA	0.089870262	0.958005249	0.247517052	NA	reference	all	full	dVESPA (measured KP-enzymes)
mVESPA_dVESPA	0.07725178	0.960629921	0.247517052	NA	reference	all	full	dVESPA (measured KP-enzymes)
mVESPA_dVESPA	0.068258108	0.963254593	0.247517052	NA	reference	all	full	dVESPA (measured KP-enzymes)
mVESPA_dVESPA	0.06131477	0.965879265	0.247517052	NA	reference	all	full	dVESPA (measured KP-enzymes)
mVESPA_dVESPA	0.050860183	0.968503937	0.247517052	NA	reference	all	full	dVESPA (measured KP-enzymes)
mVESPA_dVESPA	0.041287114	0.971128609	0.247517052	NA	reference	all	full	dVESPA (measured KP-enzymes)
mVESPA_dVESPA	0.03206672	0.973753281	0.247517052	NA	reference	all	full	dVESPA (measured KP-enzymes)
mVESPA_dVESPA	0.01763305	0.976377953	0.247517052	NA	reference	all	full	dVESPA (measured KP-enzymes)
mVESPA_dVESPA	0.010827418	0.979002625	0.247517052	NA	reference	all	full	dVESPA (measured KP-enzymes)
mVESPA_dVESPA	0.008785206	0.981627297	0.247517052	NA	reference	all	full	dVESPA (measured KP-enzymes)
mVESPA_dVESPA	0.006905029	0.984251969	0.247517052	NA	reference	all	full	dVESPA (measured KP-enzymes)
mVESPA_dVESPA	0.005615494	0.98687664	0.247517052	NA	reference	all	full	dVESPA (measured KP-enzymes)
mVESPA_dVESPA	0.004171011	0.989501312	0.247517052	NA	reference	all	full	dVESPA (measured KP-enzymes)
mVESPA_dVESPA	0.002557405	0.992125984	0.247517052	NA	reference	all	full	dVESPA (measured KP-enzymes)
mVESPA_dVESPA	0.001662676	0.994750656	0.247517052	NA	reference	all	full	dVESPA (measured KP-enzymes)
mVESPA_dVESPA	0.000959543	0.997375328	0.247517052	NA	reference	all	full	dVESPA (measured KP-enzymes)
mVESPA_dVESPA	0.199415797	0	0.109779444	NA	reference	tk	full	dVESPA (measured KP-enzymes)
mVESPA_dVESPA	0.199410681	0.025	0.109779444	NA	reference	tk	full	dVESPA (measured KP-enzymes)
mVESPA_dVESPA	0.199399607	0.05	0.109779444	NA	reference	tk	full	dVESPA (measured KP-enzymes)
mVESPA_dVESPA	0.199128887	0.075	0.109779444	NA	reference	tk	full	dVESPA (measured KP-enzymes)
mVESPA_dVESPA	0.198427952	0.1	0.109779444	NA	reference	tk	full	dVESPA (measured KP-enzymes)
mVESPA_dVESPA	0.19746168	0.125	0.109779444	NA	reference	tk	full	dVESPA (measured KP-enzymes)
mVESPA_dVESPA	0.196561057	0.15	0.109779444	NA	reference	tk	full	dVESPA (measured KP-enzymes)
mVESPA_dVESPA	0.195941258	0.175	0.109779444	NA	reference	tk	full	dVESPA (measured KP-enzymes)
mVESPA_dVESPA	0.194626966	0.2	0.109779444	NA	reference	tk	full	dVESPA (measured KP-enzymes)
mVESPA_dVESPA	0.191753633	0.225	0.109779444	NA	reference	tk	full	dVESPA (measured KP-enzymes)
mVESPA_dVESPA	0.191268067	0.25	0.109779444	NA	reference	tk	full	dVESPA (measured KP-enzymes)
mVESPA_dVESPA	0.188455069	0.275	0.109779444	NA	reference	tk	full	dVESPA (measured KP-enzymes)
mVESPA_dVESPA	0.187731613	0.3	0.109779444	NA	reference	tk	full	dVESPA (measured KP-enzymes)
mVESPA_dVESPA	0.18724588	0.325	0.109779444	NA	reference	tk	full	dVESPA (measured KP-enzymes)
mVESPA_dVESPA	0.183957171	0.35	0.109779444	NA	reference	tk	full	dVESPA (measured KP-enzymes)
mVESPA_dVESPA	0.180684919	0.375	0.109779444	NA	reference	tk	full	dVESPA (measured KP-enzymes)
mVESPA_dVESPA	0.176807675	0.4	0.109779444	NA	reference	tk	full	dVESPA (measured KP-enzymes)
mVESPA_dVESPA	0.175474647	0.425	0.109779444	NA	reference	tk	full	dVESPA (measured KP-enzymes)
mVESPA_dVESPA	0.170206645	0.45	0.109779444	NA	reference	tk	full	dVESPA (measured KP-enzymes)
mVESPA_dVESPA	0.16903066	0.475	0.109779444	NA	reference	tk	full	dVESPA (measured KP-enzymes)
mVESPA_dVESPA	0.165391512	0.5	0.109779444	NA	reference	tk	full	dVESPA (measured KP-enzymes)
mVESPA_dVESPA	0.163126715	0.525	0.109779444	NA	reference	tk	full	dVESPA (measured KP-enzymes)
mVESPA_dVESPA	0.161328793	0.55	0.109779444	NA	reference	tk	full	dVESPA (measured KP-enzymes)
mVESPA_dVESPA	0.16001447	0.575	0.109779444	NA	reference	tk	full	dVESPA (measured KP-enzymes)
mVESPA_dVESPA	0.1498052	0.6	0.109779444	NA	reference	tk	full	dVESPA (measured KP-enzymes)
mVESPA_dVESPA	0.147141034	0.625	0.109779444	NA	reference	tk	full	dVESPA (measured KP-enzymes)
mVESPA_dVESPA	0.138186185	0.65	0.109779444	NA	reference	tk	full	dVESPA (measured KP-enzymes)
mVESPA_dVESPA	0.127455294	0.675	0.109779444	NA	reference	tk	full	dVESPA (measured KP-enzymes)
mVESPA_dVESPA	0.122101866	0.7	0.109779444	NA	reference	tk	full	dVESPA (measured KP-enzymes)
mVESPA_dVESPA	0.11915886	0.725	0.109779444	NA	reference	tk	full	dVESPA (measured KP-enzymes)
mVESPA_dVESPA	0.11642616	0.75	0.109779444	NA	reference	tk	full	dVESPA (measured KP-enzymes)
mVESPA_dVESPA	0.112993423	0.775	0.109779444	NA	reference	tk	full	dVESPA (measured KP-enzymes)
mVESPA_dVESPA	0.111233528	0.8	0.109779444	NA	reference	tk	full	dVESPA (measured KP-enzymes)
mVESPA_dVESPA	0.105389345	0.825	0.109779444	NA	reference	tk	full	dVESPA (measured KP-enzymes)
mVESPA_dVESPA	0.091299797	0.85	0.109779444	NA	reference	tk	full	dVESPA (measured KP-enzymes)
mVESPA_dVESPA	0.081494146	0.875	0.109779444	NA	reference	tk	full	dVESPA (measured KP-enzymes)
mVESPA_dVESPA	0.064164102	0.9	0.109779444	NA	reference	tk	full	dVESPA (measured KP-enzymes)
mVESPA_dVESPA	0.049003437	0.925	0.109779444	NA	reference	tk	full	dVESPA (measured KP-enzymes)
mVESPA_dVESPA	0.031370035	0.95	0.109779444	NA	reference	tk	full	dVESPA (measured KP-enzymes)
mVESPA_dVESPA	0.020226784	0.975	0.109779444	NA	reference	tk	full	dVESPA (measured KP-enzymes)
mVESPA_dVESPA	0.365548006	0	0.243891168	NA	reference	all	intersection	dVESPA (measured KP-enzymes)
mVESPA_dVESPA	0.365547996	0.003937008	0.243891168	NA	reference	all	intersection	dVESPA (measured KP-enzymes)
mVESPA_dVESPA	0.365547777	0.007874016	0.243891168	NA	reference	all	intersection	dVESPA (measured KP-enzymes)
mVESPA_dVESPA	0.365547529	0.011811024	0.243891168	NA	reference	all	intersection	dVESPA (measured KP-enzymes)
mVESPA_dVESPA	0.365547058	0.015748031	0.243891168	NA	reference	all	intersection	dVESPA (measured KP-enzymes)
mVESPA_dVESPA	0.365546735	0.019685039	0.243891168	NA	reference	all	intersection	dVESPA (measured KP-enzymes)
mVESPA_dVESPA	0.365546175	0.023622047	0.243891168	NA	reference	all	intersection	dVESPA (measured KP-enzymes)
mVESPA_dVESPA	0.365545556	0.027559055	0.243891168	NA	reference	all	intersection	dVESPA (measured KP-enzymes)
mVESPA_dVESPA	0.365544523	0.031496063	0.243891168	NA	reference	all	intersection	dVESPA (measured KP-enzymes)
mVESPA_dVESPA	0.365541713	0.035433071	0.243891168	NA	reference	all	intersection	dVESPA (measured KP-enzymes)
mVESPA_dVESPA	0.36554018	0.039370079	0.243891168	NA	reference	all	intersection	dVESPA (measured KP-enzymes)
mVESPA_dVESPA	0.365524208	0.043307087	0.243891168	NA	reference	all	intersection	dVESPA (measured KP-enzymes)
mVESPA_dVESPA	0.365521826	0.047244094	0.243891168	NA	reference	all	intersection	dVESPA (measured KP-enzymes)
mVESPA_dVESPA	0.365500221	0.051181102	0.243891168	NA	reference	all	intersection	dVESPA (measured KP-enzymes)
mVESPA_dVESPA	0.365492921	0.05511811	0.243891168	NA	reference	all	intersection	dVESPA (measured KP-enzymes)
mVESPA_dVESPA	0.365488716	0.059055118	0.243891168	NA	reference	all	intersection	dVESPA (measured KP-enzymes)
mVESPA_dVESPA	0.365483459	0.062992126	0.243891168	NA	reference	all	intersection	dVESPA (measured KP-enzymes)
mVESPA_dVESPA	0.365476516	0.066929134	0.243891168	NA	reference	all	intersection	dVESPA (measured KP-enzymes)
mVESPA_dVESPA	0.365455605	0.070866142	0.243891168	NA	reference	all	intersection	dVESPA (measured KP-enzymes)
mVESPA_dVESPA	0.365445887	0.07480315	0.243891168	NA	reference	all	intersection	dVESPA (measured KP-enzymes)
mVESPA_dVESPA	0.365420772	0.078740157	0.243891168	NA	reference	all	intersection	dVESPA (measured KP-enzymes)
mVESPA_dVESPA	0.365414397	0.082677165	0.243891168	NA	reference	all	intersection	dVESPA (measured KP-enzymes)
mVESPA_dVESPA	0.36540711	0.086614173	0.243891168	NA	reference	all	intersection	dVESPA (measured KP-enzymes)
mVESPA_dVESPA	0.365387916	0.090551181	0.243891168	NA	reference	all	intersection	dVESPA (measured KP-enzymes)
mVESPA_dVESPA	0.365351876	0.094488189	0.243891168	NA	reference	all	intersection	dVESPA (measured KP-enzymes)
mVESPA_dVESPA	0.365332665	0.098425197	0.243891168	NA	reference	all	intersection	dVESPA (measured KP-enzymes)
mVESPA_dVESPA	0.365271784	0.102362205	0.243891168	NA	reference	all	intersection	dVESPA (measured KP-enzymes)
mVESPA_dVESPA	0.365223536	0.106299213	0.243891168	NA	reference	all	intersection	dVESPA (measured KP-enzymes)
mVESPA_dVESPA	0.365148074	0.11023622	0.243891168	NA	reference	all	intersection	dVESPA (measured KP-enzymes)
mVESPA_dVESPA	0.365139384	0.114173228	0.243891168	NA	reference	all	intersection	dVESPA (measured KP-enzymes)
mVESPA_dVESPA	0.365118249	0.118110236	0.243891168	NA	reference	all	intersection	dVESPA (measured KP-enzymes)
mVESPA_dVESPA	0.365093308	0.122047244	0.243891168	NA	reference	all	intersection	dVESPA (measured KP-enzymes)
mVESPA_dVESPA	0.365031476	0.125984252	0.243891168	NA	reference	all	intersection	dVESPA (measured KP-enzymes)
mVESPA_dVESPA	0.364931456	0.12992126	0.243891168	NA	reference	all	intersection	dVESPA (measured KP-enzymes)
mVESPA_dVESPA	0.364907909	0.133858268	0.243891168	NA	reference	all	intersection	dVESPA (measured KP-enzymes)
mVESPA_dVESPA	0.364891316	0.137795276	0.243891168	NA	reference	all	intersection	dVESPA (measured KP-enzymes)
mVESPA_dVESPA	0.364820748	0.141732283	0.243891168	NA	reference	all	intersection	dVESPA (measured KP-enzymes)
mVESPA_dVESPA	0.364794462	0.145669291	0.243891168	NA	reference	all	intersection	dVESPA (measured KP-enzymes)
mVESPA_dVESPA	0.364777283	0.149606299	0.243891168	NA	reference	all	intersection	dVESPA (measured KP-enzymes)
mVESPA_dVESPA	0.364764136	0.153543307	0.243891168	NA	reference	all	intersection	dVESPA (measured KP-enzymes)
mVESPA_dVESPA	0.364735123	0.157480315	0.243891168	NA	reference	all	intersection	dVESPA (measured KP-enzymes)
mVESPA_dVESPA	0.364705537	0.161417323	0.243891168	NA	reference	all	intersection	dVESPA (measured KP-enzymes)
mVESPA_dVESPA	0.364673378	0.165354331	0.243891168	NA	reference	all	intersection	dVESPA (measured KP-enzymes)
mVESPA_dVESPA	0.364592563	0.169291339	0.243891168	NA	reference	all	intersection	dVESPA (measured KP-enzymes)
mVESPA_dVESPA	0.364523356	0.173228346	0.243891168	NA	reference	all	intersection	dVESPA (measured KP-enzymes)
mVESPA_dVESPA	0.364278832	0.177165354	0.243891168	NA	reference	all	intersection	dVESPA (measured KP-enzymes)
mVESPA_dVESPA	0.364246231	0.181102362	0.243891168	NA	reference	all	intersection	dVESPA (measured KP-enzymes)
mVESPA_dVESPA	0.363745626	0.18503937	0.243891168	NA	reference	all	intersection	dVESPA (measured KP-enzymes)
mVESPA_dVESPA	0.363679229	0.188976378	0.243891168	NA	reference	all	intersection	dVESPA (measured KP-enzymes)
mVESPA_dVESPA	0.363605343	0.192913386	0.243891168	NA	reference	all	intersection	dVESPA (measured KP-enzymes)
mVESPA_dVESPA	0.363500109	0.196850394	0.243891168	NA	reference	all	intersection	dVESPA (measured KP-enzymes)
mVESPA_dVESPA	0.363058578	0.200787402	0.243891168	NA	reference	all	intersection	dVESPA (measured KP-enzymes)
mVESPA_dVESPA	0.363036012	0.204724409	0.243891168	NA	reference	all	intersection	dVESPA (measured KP-enzymes)
mVESPA_dVESPA	0.362972531	0.208661417	0.243891168	NA	reference	all	intersection	dVESPA (measured KP-enzymes)
mVESPA_dVESPA	0.362725465	0.212598425	0.243891168	NA	reference	all	intersection	dVESPA (measured KP-enzymes)
mVESPA_dVESPA	0.362567002	0.216535433	0.243891168	NA	reference	all	intersection	dVESPA (measured KP-enzymes)
mVESPA_dVESPA	0.362514255	0.220472441	0.243891168	NA	reference	all	intersection	dVESPA (measured KP-enzymes)
mVESPA_dVESPA	0.362455226	0.224409449	0.243891168	NA	reference	all	intersection	dVESPA (measured KP-enzymes)
mVESPA_dVESPA	0.362281395	0.228346457	0.243891168	NA	reference	all	intersection	dVESPA (measured KP-enzymes)
mVESPA_dVESPA	0.362166297	0.232283465	0.243891168	NA	reference	all	intersection	dVESPA (measured KP-enzymes)
mVESPA_dVESPA	0.362125918	0.236220472	0.243891168	NA	reference	all	intersection	dVESPA (measured KP-enzymes)
mVESPA_dVESPA	0.361979966	0.24015748	0.243891168	NA	reference	all	intersection	dVESPA (measured KP-enzymes)
mVESPA_dVESPA	0.361886728	0.244094488	0.243891168	NA	reference	all	intersection	dVESPA (measured KP-enzymes)
mVESPA_dVESPA	0.361818328	0.248031496	0.243891168	NA	reference	all	intersection	dVESPA (measured KP-enzymes)
mVESPA_dVESPA	0.361287059	0.251968504	0.243891168	NA	reference	all	intersection	dVESPA (measured KP-enzymes)
mVESPA_dVESPA	0.361200071	0.255905512	0.243891168	NA	reference	all	intersection	dVESPA (measured KP-enzymes)
mVESPA_dVESPA	0.361101183	0.25984252	0.243891168	NA	reference	all	intersection	dVESPA (measured KP-enzymes)
mVESPA_dVESPA	0.360903079	0.263779528	0.243891168	NA	reference	all	intersection	dVESPA (measured KP-enzymes)
mVESPA_dVESPA	0.360609009	0.267716535	0.243891168	NA	reference	all	intersection	dVESPA (measured KP-enzymes)
mVESPA_dVESPA	0.360523902	0.271653543	0.243891168	NA	reference	all	intersection	dVESPA (measured KP-enzymes)
mVESPA_dVESPA	0.360453645	0.275590551	0.243891168	NA	reference	all	intersection	dVESPA (measured KP-enzymes)
mVESPA_dVESPA	0.360363759	0.279527559	0.243891168	NA	reference	all	intersection	dVESPA (measured KP-enzymes)
mVESPA_dVESPA	0.360338982	0.283464567	0.243891168	NA	reference	all	intersection	dVESPA (measured KP-enzymes)
mVESPA_dVESPA	0.360263327	0.287401575	0.243891168	NA	reference	all	intersection	dVESPA (measured KP-enzymes)
mVESPA_dVESPA	0.360085681	0.291338583	0.243891168	NA	reference	all	intersection	dVESPA (measured KP-enzymes)
mVESPA_dVESPA	0.359622517	0.295275591	0.243891168	NA	reference	all	intersection	dVESPA (measured KP-enzymes)
mVESPA_dVESPA	0.359536241	0.299212598	0.243891168	NA	reference	all	intersection	dVESPA (measured KP-enzymes)
mVESPA_dVESPA	0.359456925	0.303149606	0.243891168	NA	reference	all	intersection	dVESPA (measured KP-enzymes)
mVESPA_dVESPA	0.356739372	0.307086614	0.243891168	NA	reference	all	intersection	dVESPA (measured KP-enzymes)
mVESPA_dVESPA	0.356666699	0.311023622	0.243891168	NA	reference	all	intersection	dVESPA (measured KP-enzymes)
mVESPA_dVESPA	0.356534757	0.31496063	0.243891168	NA	reference	all	intersection	dVESPA (measured KP-enzymes)
mVESPA_dVESPA	0.356273045	0.318897638	0.243891168	NA	reference	all	intersection	dVESPA (measured KP-enzymes)
mVESPA_dVESPA	0.356027893	0.322834646	0.243891168	NA	reference	all	intersection	dVESPA (measured KP-enzymes)
mVESPA_dVESPA	0.355539766	0.326771654	0.243891168	NA	reference	all	intersection	dVESPA (measured KP-enzymes)
mVESPA_dVESPA	0.355375086	0.330708661	0.243891168	NA	reference	all	intersection	dVESPA (measured KP-enzymes)
mVESPA_dVESPA	0.355127044	0.334645669	0.243891168	NA	reference	all	intersection	dVESPA (measured KP-enzymes)
mVESPA_dVESPA	0.355048061	0.338582677	0.243891168	NA	reference	all	intersection	dVESPA (measured KP-enzymes)
mVESPA_dVESPA	0.354779917	0.342519685	0.243891168	NA	reference	all	intersection	dVESPA (measured KP-enzymes)
mVESPA_dVESPA	0.353618454	0.346456693	0.243891168	NA	reference	all	intersection	dVESPA (measured KP-enzymes)
mVESPA_dVESPA	0.353448083	0.350393701	0.243891168	NA	reference	all	intersection	dVESPA (measured KP-enzymes)
mVESPA_dVESPA	0.353277279	0.354330709	0.243891168	NA	reference	all	intersection	dVESPA (measured KP-enzymes)
mVESPA_dVESPA	0.353111366	0.358267717	0.243891168	NA	reference	all	intersection	dVESPA (measured KP-enzymes)
mVESPA_dVESPA	0.352932157	0.362204724	0.243891168	NA	reference	all	intersection	dVESPA (measured KP-enzymes)
mVESPA_dVESPA	0.352880252	0.366141732	0.243891168	NA	reference	all	intersection	dVESPA (measured KP-enzymes)
mVESPA_dVESPA	0.352867552	0.37007874	0.243891168	NA	reference	all	intersection	dVESPA (measured KP-enzymes)
mVESPA_dVESPA	0.352806004	0.374015748	0.243891168	NA	reference	all	intersection	dVESPA (measured KP-enzymes)
mVESPA_dVESPA	0.352493891	0.377952756	0.243891168	NA	reference	all	intersection	dVESPA (measured KP-enzymes)
mVESPA_dVESPA	0.35237746	0.381889764	0.243891168	NA	reference	all	intersection	dVESPA (measured KP-enzymes)
mVESPA_dVESPA	0.352163523	0.385826772	0.243891168	NA	reference	all	intersection	dVESPA (measured KP-enzymes)
mVESPA_dVESPA	0.350810026	0.38976378	0.243891168	NA	reference	all	intersection	dVESPA (measured KP-enzymes)
mVESPA_dVESPA	0.350618048	0.393700787	0.243891168	NA	reference	all	intersection	dVESPA (measured KP-enzymes)
mVESPA_dVESPA	0.350168352	0.397637795	0.243891168	NA	reference	all	intersection	dVESPA (measured KP-enzymes)
mVESPA_dVESPA	0.350099075	0.401574803	0.243891168	NA	reference	all	intersection	dVESPA (measured KP-enzymes)
mVESPA_dVESPA	0.34987578	0.405511811	0.243891168	NA	reference	all	intersection	dVESPA (measured KP-enzymes)
mVESPA_dVESPA	0.349834341	0.409448819	0.243891168	NA	reference	all	intersection	dVESPA (measured KP-enzymes)
mVESPA_dVESPA	0.34970018	0.413385827	0.243891168	NA	reference	all	intersection	dVESPA (measured KP-enzymes)
mVESPA_dVESPA	0.346042829	0.417322835	0.243891168	NA	reference	all	intersection	dVESPA (measured KP-enzymes)
mVESPA_dVESPA	0.345685346	0.421259843	0.243891168	NA	reference	all	intersection	dVESPA (measured KP-enzymes)
mVESPA_dVESPA	0.34550598	0.42519685	0.243891168	NA	reference	all	intersection	dVESPA (measured KP-enzymes)
mVESPA_dVESPA	0.345195127	0.429133858	0.243891168	NA	reference	all	intersection	dVESPA (measured KP-enzymes)
mVESPA_dVESPA	0.345030367	0.433070866	0.243891168	NA	reference	all	intersection	dVESPA (measured KP-enzymes)
mVESPA_dVESPA	0.344745979	0.437007874	0.243891168	NA	reference	all	intersection	dVESPA (measured KP-enzymes)
mVESPA_dVESPA	0.344468651	0.440944882	0.243891168	NA	reference	all	intersection	dVESPA (measured KP-enzymes)
mVESPA_dVESPA	0.344027914	0.44488189	0.243891168	NA	reference	all	intersection	dVESPA (measured KP-enzymes)
mVESPA_dVESPA	0.343372471	0.448818898	0.243891168	NA	reference	all	intersection	dVESPA (measured KP-enzymes)
mVESPA_dVESPA	0.343243112	0.452755906	0.243891168	NA	reference	all	intersection	dVESPA (measured KP-enzymes)
mVESPA_dVESPA	0.342868143	0.456692913	0.243891168	NA	reference	all	intersection	dVESPA (measured KP-enzymes)
mVESPA_dVESPA	0.342509865	0.460629921	0.243891168	NA	reference	all	intersection	dVESPA (measured KP-enzymes)
mVESPA_dVESPA	0.342355911	0.464566929	0.243891168	NA	reference	all	intersection	dVESPA (measured KP-enzymes)
mVESPA_dVESPA	0.342089918	0.468503937	0.243891168	NA	reference	all	intersection	dVESPA (measured KP-enzymes)
mVESPA_dVESPA	0.341906463	0.472440945	0.243891168	NA	reference	all	intersection	dVESPA (measured KP-enzymes)
mVESPA_dVESPA	0.34128102	0.476377953	0.243891168	NA	reference	all	intersection	dVESPA (measured KP-enzymes)
mVESPA_dVESPA	0.336823794	0.480314961	0.243891168	NA	reference	all	intersection	dVESPA (measured KP-enzymes)
mVESPA_dVESPA	0.335217551	0.484251969	0.243891168	NA	reference	all	intersection	dVESPA (measured KP-enzymes)
mVESPA_dVESPA	0.333665902	0.488188976	0.243891168	NA	reference	all	intersection	dVESPA (measured KP-enzymes)
mVESPA_dVESPA	0.33358575	0.492125984	0.243891168	NA	reference	all	intersection	dVESPA (measured KP-enzymes)
mVESPA_dVESPA	0.333369764	0.496062992	0.243891168	NA	reference	all	intersection	dVESPA (measured KP-enzymes)
mVESPA_dVESPA	0.333021875	0.5	0.243891168	NA	reference	all	intersection	dVESPA (measured KP-enzymes)
mVESPA_dVESPA	0.332637338	0.503937008	0.243891168	NA	reference	all	intersection	dVESPA (measured KP-enzymes)
mVESPA_dVESPA	0.332367684	0.507874016	0.243891168	NA	reference	all	intersection	dVESPA (measured KP-enzymes)
mVESPA_dVESPA	0.331909017	0.511811024	0.243891168	NA	reference	all	intersection	dVESPA (measured KP-enzymes)
mVESPA_dVESPA	0.331397028	0.515748031	0.243891168	NA	reference	all	intersection	dVESPA (measured KP-enzymes)
mVESPA_dVESPA	0.331276654	0.519685039	0.243891168	NA	reference	all	intersection	dVESPA (measured KP-enzymes)
mVESPA_dVESPA	0.331144967	0.523622047	0.243891168	NA	reference	all	intersection	dVESPA (measured KP-enzymes)
mVESPA_dVESPA	0.330869253	0.527559055	0.243891168	NA	reference	all	intersection	dVESPA (measured KP-enzymes)
mVESPA_dVESPA	0.330634826	0.531496063	0.243891168	NA	reference	all	intersection	dVESPA (measured KP-enzymes)
mVESPA_dVESPA	0.330287501	0.535433071	0.243891168	NA	reference	all	intersection	dVESPA (measured KP-enzymes)
mVESPA_dVESPA	0.330006965	0.539370079	0.243891168	NA	reference	all	intersection	dVESPA (measured KP-enzymes)
mVESPA_dVESPA	0.329521541	0.543307087	0.243891168	NA	reference	all	intersection	dVESPA (measured KP-enzymes)
mVESPA_dVESPA	0.323670987	0.547244094	0.243891168	NA	reference	all	intersection	dVESPA (measured KP-enzymes)
mVESPA_dVESPA	0.323308185	0.551181102	0.243891168	NA	reference	all	intersection	dVESPA (measured KP-enzymes)
mVESPA_dVESPA	0.313248399	0.55511811	0.243891168	NA	reference	all	intersection	dVESPA (measured KP-enzymes)
mVESPA_dVESPA	0.312630308	0.559055118	0.243891168	NA	reference	all	intersection	dVESPA (measured KP-enzymes)
mVESPA_dVESPA	0.312455415	0.562992126	0.243891168	NA	reference	all	intersection	dVESPA (measured KP-enzymes)
mVESPA_dVESPA	0.312085933	0.566929134	0.243891168	NA	reference	all	intersection	dVESPA (measured KP-enzymes)
mVESPA_dVESPA	0.311969338	0.570866142	0.243891168	NA	reference	all	intersection	dVESPA (measured KP-enzymes)
mVESPA_dVESPA	0.305425408	0.57480315	0.243891168	NA	reference	all	intersection	dVESPA (measured KP-enzymes)
mVESPA_dVESPA	0.30488429	0.578740157	0.243891168	NA	reference	all	intersection	dVESPA (measured KP-enzymes)
mVESPA_dVESPA	0.304693541	0.582677165	0.243891168	NA	reference	all	intersection	dVESPA (measured KP-enzymes)
mVESPA_dVESPA	0.302969944	0.586614173	0.243891168	NA	reference	all	intersection	dVESPA (measured KP-enzymes)
mVESPA_dVESPA	0.299423323	0.590551181	0.243891168	NA	reference	all	intersection	dVESPA (measured KP-enzymes)
mVESPA_dVESPA	0.293574002	0.594488189	0.243891168	NA	reference	all	intersection	dVESPA (measured KP-enzymes)
mVESPA_dVESPA	0.293238055	0.598425197	0.243891168	NA	reference	all	intersection	dVESPA (measured KP-enzymes)
mVESPA_dVESPA	0.293028532	0.602362205	0.243891168	NA	reference	all	intersection	dVESPA (measured KP-enzymes)
mVESPA_dVESPA	0.292576691	0.606299213	0.243891168	NA	reference	all	intersection	dVESPA (measured KP-enzymes)
mVESPA_dVESPA	0.291957371	0.61023622	0.243891168	NA	reference	all	intersection	dVESPA (measured KP-enzymes)
mVESPA_dVESPA	0.29182358	0.614173228	0.243891168	NA	reference	all	intersection	dVESPA (measured KP-enzymes)
mVESPA_dVESPA	0.291204637	0.618110236	0.243891168	NA	reference	all	intersection	dVESPA (measured KP-enzymes)
mVESPA_dVESPA	0.291045234	0.622047244	0.243891168	NA	reference	all	intersection	dVESPA (measured KP-enzymes)
mVESPA_dVESPA	0.283617924	0.625984252	0.243891168	NA	reference	all	intersection	dVESPA (measured KP-enzymes)
mVESPA_dVESPA	0.28306583	0.62992126	0.243891168	NA	reference	all	intersection	dVESPA (measured KP-enzymes)
mVESPA_dVESPA	0.282928307	0.633858268	0.243891168	NA	reference	all	intersection	dVESPA (measured KP-enzymes)
mVESPA_dVESPA	0.27532457	0.637795276	0.243891168	NA	reference	all	intersection	dVESPA (measured KP-enzymes)
mVESPA_dVESPA	0.273083583	0.641732283	0.243891168	NA	reference	all	intersection	dVESPA (measured KP-enzymes)
mVESPA_dVESPA	0.270919669	0.645669291	0.243891168	NA	reference	all	intersection	dVESPA (measured KP-enzymes)
mVESPA_dVESPA	0.267027351	0.649606299	0.243891168	NA	reference	all	intersection	dVESPA (measured KP-enzymes)
mVESPA_dVESPA	0.266846938	0.653543307	0.243891168	NA	reference	all	intersection	dVESPA (measured KP-enzymes)
mVESPA_dVESPA	0.264798784	0.657480315	0.243891168	NA	reference	all	intersection	dVESPA (measured KP-enzymes)
mVESPA_dVESPA	0.264651328	0.661417323	0.243891168	NA	reference	all	intersection	dVESPA (measured KP-enzymes)
mVESPA_dVESPA	0.264334212	0.665354331	0.243891168	NA	reference	all	intersection	dVESPA (measured KP-enzymes)
mVESPA_dVESPA	0.263411641	0.669291339	0.243891168	NA	reference	all	intersection	dVESPA (measured KP-enzymes)
mVESPA_dVESPA	0.262668062	0.673228346	0.243891168	NA	reference	all	intersection	dVESPA (measured KP-enzymes)
mVESPA_dVESPA	0.260211424	0.677165354	0.243891168	NA	reference	all	intersection	dVESPA (measured KP-enzymes)
mVESPA_dVESPA	0.259438287	0.681102362	0.243891168	NA	reference	all	intersection	dVESPA (measured KP-enzymes)
mVESPA_dVESPA	0.2570291	0.68503937	0.243891168	NA	reference	all	intersection	dVESPA (measured KP-enzymes)
mVESPA_dVESPA	0.2566365	0.688976378	0.243891168	NA	reference	all	intersection	dVESPA (measured KP-enzymes)
mVESPA_dVESPA	0.256034178	0.692913386	0.243891168	NA	reference	all	intersection	dVESPA (measured KP-enzymes)
mVESPA_dVESPA	0.249810083	0.696850394	0.243891168	NA	reference	all	intersection	dVESPA (measured KP-enzymes)
mVESPA_dVESPA	0.249720886	0.700787402	0.243891168	NA	reference	all	intersection	dVESPA (measured KP-enzymes)
mVESPA_dVESPA	0.249487233	0.704724409	0.243891168	NA	reference	all	intersection	dVESPA (measured KP-enzymes)
mVESPA_dVESPA	0.248986353	0.708661417	0.243891168	NA	reference	all	intersection	dVESPA (measured KP-enzymes)
mVESPA_dVESPA	0.248815619	0.712598425	0.243891168	NA	reference	all	intersection	dVESPA (measured KP-enzymes)
mVESPA_dVESPA	0.248703037	0.716535433	0.243891168	NA	reference	all	intersection	dVESPA (measured KP-enzymes)
mVESPA_dVESPA	0.248516989	0.720472441	0.243891168	NA	reference	all	intersection	dVESPA (measured KP-enzymes)
mVESPA_dVESPA	0.242197148	0.724409449	0.243891168	NA	reference	all	intersection	dVESPA (measured KP-enzymes)
mVESPA_dVESPA	0.234522102	0.728346457	0.243891168	NA	reference	all	intersection	dVESPA (measured KP-enzymes)
mVESPA_dVESPA	0.234147824	0.732283465	0.243891168	NA	reference	all	intersection	dVESPA (measured KP-enzymes)
mVESPA_dVESPA	0.233859744	0.736220472	0.243891168	NA	reference	all	intersection	dVESPA (measured KP-enzymes)
mVESPA_dVESPA	0.23013813	0.74015748	0.243891168	NA	reference	all	intersection	dVESPA (measured KP-enzymes)
mVESPA_dVESPA	0.229698459	0.744094488	0.243891168	NA	reference	all	intersection	dVESPA (measured KP-enzymes)
mVESPA_dVESPA	0.229152705	0.748031496	0.243891168	NA	reference	all	intersection	dVESPA (measured KP-enzymes)
mVESPA_dVESPA	0.228896293	0.751968504	0.243891168	NA	reference	all	intersection	dVESPA (measured KP-enzymes)
mVESPA_dVESPA	0.225013794	0.755905512	0.243891168	NA	reference	all	intersection	dVESPA (measured KP-enzymes)
mVESPA_dVESPA	0.224582471	0.75984252	0.243891168	NA	reference	all	intersection	dVESPA (measured KP-enzymes)
mVESPA_dVESPA	0.224268873	0.763779528	0.243891168	NA	reference	all	intersection	dVESPA (measured KP-enzymes)
mVESPA_dVESPA	0.223780957	0.767716535	0.243891168	NA	reference	all	intersection	dVESPA (measured KP-enzymes)
mVESPA_dVESPA	0.223520278	0.771653543	0.243891168	NA	reference	all	intersection	dVESPA (measured KP-enzymes)
mVESPA_dVESPA	0.222881782	0.775590551	0.243891168	NA	reference	all	intersection	dVESPA (measured KP-enzymes)
mVESPA_dVESPA	0.222757764	0.779527559	0.243891168	NA	reference	all	intersection	dVESPA (measured KP-enzymes)
mVESPA_dVESPA	0.222446802	0.783464567	0.243891168	NA	reference	all	intersection	dVESPA (measured KP-enzymes)
mVESPA_dVESPA	0.221873287	0.787401575	0.243891168	NA	reference	all	intersection	dVESPA (measured KP-enzymes)
mVESPA_dVESPA	0.215461473	0.791338583	0.243891168	NA	reference	all	intersection	dVESPA (measured KP-enzymes)
mVESPA_dVESPA	0.215060815	0.795275591	0.243891168	NA	reference	all	intersection	dVESPA (measured KP-enzymes)
mVESPA_dVESPA	0.214353875	0.799212598	0.243891168	NA	reference	all	intersection	dVESPA (measured KP-enzymes)
mVESPA_dVESPA	0.214154181	0.803149606	0.243891168	NA	reference	all	intersection	dVESPA (measured KP-enzymes)
mVESPA_dVESPA	0.212605201	0.807086614	0.243891168	NA	reference	all	intersection	dVESPA (measured KP-enzymes)
mVESPA_dVESPA	0.206789008	0.811023622	0.243891168	NA	reference	all	intersection	dVESPA (measured KP-enzymes)
mVESPA_dVESPA	0.206211541	0.81496063	0.243891168	NA	reference	all	intersection	dVESPA (measured KP-enzymes)
mVESPA_dVESPA	0.202882673	0.818897638	0.243891168	NA	reference	all	intersection	dVESPA (measured KP-enzymes)
mVESPA_dVESPA	0.198775738	0.822834646	0.243891168	NA	reference	all	intersection	dVESPA (measured KP-enzymes)
mVESPA_dVESPA	0.197393052	0.826771654	0.243891168	NA	reference	all	intersection	dVESPA (measured KP-enzymes)
mVESPA_dVESPA	0.193440317	0.830708661	0.243891168	NA	reference	all	intersection	dVESPA (measured KP-enzymes)
mVESPA_dVESPA	0.188799304	0.834645669	0.243891168	NA	reference	all	intersection	dVESPA (measured KP-enzymes)
mVESPA_dVESPA	0.180211888	0.838582677	0.243891168	NA	reference	all	intersection	dVESPA (measured KP-enzymes)
mVESPA_dVESPA	0.179806187	0.842519685	0.243891168	NA	reference	all	intersection	dVESPA (measured KP-enzymes)
mVESPA_dVESPA	0.178740898	0.846456693	0.243891168	NA	reference	all	intersection	dVESPA (measured KP-enzymes)
mVESPA_dVESPA	0.174954136	0.850393701	0.243891168	NA	reference	all	intersection	dVESPA (measured KP-enzymes)
mVESPA_dVESPA	0.174454018	0.854330709	0.243891168	NA	reference	all	intersection	dVESPA (measured KP-enzymes)
mVESPA_dVESPA	0.17399271	0.858267717	0.243891168	NA	reference	all	intersection	dVESPA (measured KP-enzymes)
mVESPA_dVESPA	0.173154827	0.862204724	0.243891168	NA	reference	all	intersection	dVESPA (measured KP-enzymes)
mVESPA_dVESPA	0.172308167	0.866141732	0.243891168	NA	reference	all	intersection	dVESPA (measured KP-enzymes)
mVESPA_dVESPA	0.168482724	0.87007874	0.243891168	NA	reference	all	intersection	dVESPA (measured KP-enzymes)
mVESPA_dVESPA	0.16790253	0.874015748	0.243891168	NA	reference	all	intersection	dVESPA (measured KP-enzymes)
mVESPA_dVESPA	0.16692375	0.877952756	0.243891168	NA	reference	all	intersection	dVESPA (measured KP-enzymes)
mVESPA_dVESPA	0.166755208	0.881889764	0.243891168	NA	reference	all	intersection	dVESPA (measured KP-enzymes)
mVESPA_dVESPA	0.162665618	0.885826772	0.243891168	NA	reference	all	intersection	dVESPA (measured KP-enzymes)
mVESPA_dVESPA	0.161353119	0.88976378	0.243891168	NA	reference	all	intersection	dVESPA (measured KP-enzymes)
mVESPA_dVESPA	0.15984207	0.893700787	0.243891168	NA	reference	all	intersection	dVESPA (measured KP-enzymes)
mVESPA_dVESPA	0.1535082	0.897637795	0.243891168	NA	reference	all	intersection	dVESPA (measured KP-enzymes)
mVESPA_dVESPA	0.147604498	0.901574803	0.243891168	NA	reference	all	intersection	dVESPA (measured KP-enzymes)
mVESPA_dVESPA	0.146878776	0.905511811	0.243891168	NA	reference	all	intersection	dVESPA (measured KP-enzymes)
mVESPA_dVESPA	0.137964651	0.909448819	0.243891168	NA	reference	all	intersection	dVESPA (measured KP-enzymes)
mVESPA_dVESPA	0.136987222	0.913385827	0.243891168	NA	reference	all	intersection	dVESPA (measured KP-enzymes)
mVESPA_dVESPA	0.135940371	0.917322835	0.243891168	NA	reference	all	intersection	dVESPA (measured KP-enzymes)
mVESPA_dVESPA	0.135475368	0.921259843	0.243891168	NA	reference	all	intersection	dVESPA (measured KP-enzymes)
mVESPA_dVESPA	0.126804021	0.92519685	0.243891168	NA	reference	all	intersection	dVESPA (measured KP-enzymes)
mVESPA_dVESPA	0.125133698	0.929133858	0.243891168	NA	reference	all	intersection	dVESPA (measured KP-enzymes)
mVESPA_dVESPA	0.120242941	0.933070866	0.243891168	NA	reference	all	intersection	dVESPA (measured KP-enzymes)
mVESPA_dVESPA	0.111985099	0.937007874	0.243891168	NA	reference	all	intersection	dVESPA (measured KP-enzymes)
mVESPA_dVESPA	0.103692697	0.940944882	0.243891168	NA	reference	all	intersection	dVESPA (measured KP-enzymes)
mVESPA_dVESPA	0.103161372	0.94488189	0.243891168	NA	reference	all	intersection	dVESPA (measured KP-enzymes)
mVESPA_dVESPA	0.102140288	0.948818898	0.243891168	NA	reference	all	intersection	dVESPA (measured KP-enzymes)
mVESPA_dVESPA	0.093625545	0.952755906	0.243891168	NA	reference	all	intersection	dVESPA (measured KP-enzymes)
mVESPA_dVESPA	0.088643385	0.956692913	0.243891168	NA	reference	all	intersection	dVESPA (measured KP-enzymes)
mVESPA_dVESPA	0.065883549	0.960629921	0.243891168	NA	reference	all	intersection	dVESPA (measured KP-enzymes)
mVESPA_dVESPA	0.053961881	0.964566929	0.243891168	NA	reference	all	intersection	dVESPA (measured KP-enzymes)
mVESPA_dVESPA	0.045119396	0.968503937	0.243891168	NA	reference	all	intersection	dVESPA (measured KP-enzymes)
mVESPA_dVESPA	0.026387124	0.972440945	0.243891168	NA	reference	all	intersection	dVESPA (measured KP-enzymes)
mVESPA_dVESPA	0.020256058	0.976377953	0.243891168	NA	reference	all	intersection	dVESPA (measured KP-enzymes)
mVESPA_dVESPA	0.009976986	0.980314961	0.243891168	NA	reference	all	intersection	dVESPA (measured KP-enzymes)
mVESPA_dVESPA	0.008199561	0.984251969	0.243891168	NA	reference	all	intersection	dVESPA (measured KP-enzymes)
mVESPA_dVESPA	0.006277264	0.988188976	0.243891168	NA	reference	all	intersection	dVESPA (measured KP-enzymes)
mVESPA_dVESPA	0.003465886	0.992125984	0.243891168	NA	reference	all	intersection	dVESPA (measured KP-enzymes)
mVESPA_dVESPA	0.001935528	0.996062992	0.243891168	NA	reference	all	intersection	dVESPA (measured KP-enzymes)
mVESPA_dVESPA	0.199415797	0	0.108146165	NA	reference	tk	intersection	dVESPA (measured KP-enzymes)
mVESPA_dVESPA	0.199406212	0.033333333	0.108146165	NA	reference	tk	intersection	dVESPA (measured KP-enzymes)
mVESPA_dVESPA	0.199204667	0.066666667	0.108146165	NA	reference	tk	intersection	dVESPA (measured KP-enzymes)
mVESPA_dVESPA	0.196982206	0.1	0.108146165	NA	reference	tk	intersection	dVESPA (measured KP-enzymes)
mVESPA_dVESPA	0.196224143	0.133333333	0.108146165	NA	reference	tk	intersection	dVESPA (measured KP-enzymes)
mVESPA_dVESPA	0.195946641	0.166666667	0.108146165	NA	reference	tk	intersection	dVESPA (measured KP-enzymes)
mVESPA_dVESPA	0.192823762	0.2	0.108146165	NA	reference	tk	intersection	dVESPA (measured KP-enzymes)
mVESPA_dVESPA	0.190242252	0.233333333	0.108146165	NA	reference	tk	intersection	dVESPA (measured KP-enzymes)
mVESPA_dVESPA	0.187396977	0.266666667	0.108146165	NA	reference	tk	intersection	dVESPA (measured KP-enzymes)
mVESPA_dVESPA	0.186006877	0.3	0.108146165	NA	reference	tk	intersection	dVESPA (measured KP-enzymes)
mVESPA_dVESPA	0.183803399	0.333333333	0.108146165	NA	reference	tk	intersection	dVESPA (measured KP-enzymes)
mVESPA_dVESPA	0.180917597	0.366666667	0.108146165	NA	reference	tk	intersection	dVESPA (measured KP-enzymes)
mVESPA_dVESPA	0.178383854	0.4	0.108146165	NA	reference	tk	intersection	dVESPA (measured KP-enzymes)
mVESPA_dVESPA	0.173451674	0.433333333	0.108146165	NA	reference	tk	intersection	dVESPA (measured KP-enzymes)
mVESPA_dVESPA	0.16762259	0.466666667	0.108146165	NA	reference	tk	intersection	dVESPA (measured KP-enzymes)
mVESPA_dVESPA	0.164775896	0.5	0.108146165	NA	reference	tk	intersection	dVESPA (measured KP-enzymes)
mVESPA_dVESPA	0.161862813	0.533333333	0.108146165	NA	reference	tk	intersection	dVESPA (measured KP-enzymes)
mVESPA_dVESPA	0.150654175	0.566666667	0.108146165	NA	reference	tk	intersection	dVESPA (measured KP-enzymes)
mVESPA_dVESPA	0.149313009	0.6	0.108146165	NA	reference	tk	intersection	dVESPA (measured KP-enzymes)
mVESPA_dVESPA	0.131806453	0.633333333	0.108146165	NA	reference	tk	intersection	dVESPA (measured KP-enzymes)
mVESPA_dVESPA	0.127082907	0.666666667	0.108146165	NA	reference	tk	intersection	dVESPA (measured KP-enzymes)
mVESPA_dVESPA	0.121747056	0.7	0.108146165	NA	reference	tk	intersection	dVESPA (measured KP-enzymes)
mVESPA_dVESPA	0.11727942	0.733333333	0.108146165	NA	reference	tk	intersection	dVESPA (measured KP-enzymes)
mVESPA_dVESPA	0.114379199	0.766666667	0.108146165	NA	reference	tk	intersection	dVESPA (measured KP-enzymes)
mVESPA_dVESPA	0.104045164	0.8	0.108146165	NA	reference	tk	intersection	dVESPA (measured KP-enzymes)
mVESPA_dVESPA	0.091104618	0.833333333	0.108146165	NA	reference	tk	intersection	dVESPA (measured KP-enzymes)
mVESPA_dVESPA	0.078122222	0.866666667	0.108146165	NA	reference	tk	intersection	dVESPA (measured KP-enzymes)
mVESPA_dVESPA	0.058955502	0.9	0.108146165	NA	reference	tk	intersection	dVESPA (measured KP-enzymes)
mVESPA_dVESPA	0.031465247	0.933333333	0.108146165	NA	reference	tk	intersection	dVESPA (measured KP-enzymes)
mVESPA_dVESPA	0.020513388	0.966666667	0.108146165	NA	reference	tk	intersection	dVESPA (measured KP-enzymes)
