# Supplementary material for: Network-based elucidation of colon cancer drug resistance mechanisms by phosphoproteomic time-series analysis
Source: Nat Commun. 2024 May 9;15:3909. doi: 10.1038/s41467-024-47957-3 (PMC11082183; doi:10.1038/s41467-024-47957-3)
Supplement: Supplementary file 25 — Source Data [file 41467_2024_47957_MOESM25_ESM.zip › sourcedata/sourcedata_sfig6.csv]

Cell line	Patient Cluster	Rank
HCT15_LARGE_INTESTINE	1	43
HT115_LARGE_INTESTINE	1	20
LS1034_LARGE_INTESTINE	1	5
MDST8_LARGE_INTESTINE	1	23
NCIH508_LARGE_INTESTINE	1	30
SNU61_LARGE_INTESTINE	1	11
HCT15_LARGE_INTESTINE	2	26
HT115_LARGE_INTESTINE	2	3
LS1034_LARGE_INTESTINE	2	18
MDST8_LARGE_INTESTINE	2	36
NCIH508_LARGE_INTESTINE	2	43
SNU61_LARGE_INTESTINE	2	1
HCT15_LARGE_INTESTINE	3	1
HT115_LARGE_INTESTINE	3	2
LS1034_LARGE_INTESTINE	3	38
MDST8_LARGE_INTESTINE	3	55
NCIH508_LARGE_INTESTINE	3	43
SNU61_LARGE_INTESTINE	3	8
HCT15_LARGE_INTESTINE	4	10
HT115_LARGE_INTESTINE	4	1
LS1034_LARGE_INTESTINE	4	25
MDST8_LARGE_INTESTINE	4	52
NCIH508_LARGE_INTESTINE	4	36
SNU61_LARGE_INTESTINE	4	7
HCT15_LARGE_INTESTINE	5	18
HT115_LARGE_INTESTINE	5	7
LS1034_LARGE_INTESTINE	5	12
MDST8_LARGE_INTESTINE	5	53
NCIH508_LARGE_INTESTINE	5	38
SNU61_LARGE_INTESTINE	5	9
HCT15_LARGE_INTESTINE	6	21
HT115_LARGE_INTESTINE	6	25
LS1034_LARGE_INTESTINE	6	8
MDST8_LARGE_INTESTINE	6	53
NCIH508_LARGE_INTESTINE	6	30
SNU61_LARGE_INTESTINE	6	17
HCT15_LARGE_INTESTINE	7	19
HT115_LARGE_INTESTINE	7	5
LS1034_LARGE_INTESTINE	7	22
MDST8_LARGE_INTESTINE	7	54
NCIH508_LARGE_INTESTINE	7	39
SNU61_LARGE_INTESTINE	7	1
HCT15_LARGE_INTESTINE	8	55.5
HT115_LARGE_INTESTINE	8	39
LS1034_LARGE_INTESTINE	8	38
MDST8_LARGE_INTESTINE	8	7
NCIH508_LARGE_INTESTINE	8	26
SNU61_LARGE_INTESTINE	8	21
